# Supplementary material for: Insights into the Enhanced Ceftazidime Hydrolysis by Ent385 AmpC β‑Lactamase from Multiscale Simulations
Source: ACS Catal. 2025 Jun 23;15(13):11739–48. doi: 10.1021/acscatal.5c02383 (PMC12235585; doi:10.1021/acscatal.5c02383)
Supplement: Supplementary file 2 [file cs5c02383_si_002.zip › SI_paper_AmpC_Ent385/representative-structures-ReactionSimulations/Ent385-Path1/Ent385.path1.TI.c1.pdb]

CRYST1   85.717   80.236   74.090  90.00  90.00  90.00               1
ATOM      1  N   PRO     1      73.401  34.078  40.921  1.00  0.00           N  
ATOM      2  H2  PRO     1      74.222  34.076  40.332  1.00  0.00           H  
ATOM      3  H3  PRO     1      73.502  33.441  41.697  1.00  0.00           H  
ATOM      4  CD  PRO     1      73.133  35.495  41.361  1.00  0.00           C  
ATOM      5  HD2 PRO     1      74.056  35.974  41.688  1.00  0.00           H  
ATOM      6  HD3 PRO     1      72.495  35.281  42.218  1.00  0.00           H  
ATOM      7  CG  PRO     1      72.377  36.117  40.276  1.00  0.00           C  
ATOM      8  HG2 PRO     1      73.071  36.824  39.818  1.00  0.00           H  
ATOM      9  HG3 PRO     1      71.530  36.639  40.721  1.00  0.00           H  
ATOM     10  CB  PRO     1      71.869  34.979  39.361  1.00  0.00           C  
ATOM     11  HB2 PRO     1      72.342  35.046  38.380  1.00  0.00           H  
ATOM     12  HB3 PRO     1      70.784  34.977  39.263  1.00  0.00           H  
ATOM     13  CA  PRO     1      72.192  33.730  40.180  1.00  0.00           C  
ATOM     14  HA  PRO     1      71.311  33.611  40.811  1.00  0.00           H  
ATOM     15  C   PRO     1      72.342  32.460  39.331  1.00  0.00           C  
ATOM     16  O   PRO     1      73.372  32.377  38.646  1.00  0.00           O  
ATOM     17  N   MET     2      71.282  31.591  39.207  1.00  0.00           N  
ATOM     18  H   MET     2      70.480  31.628  39.820  1.00  0.00           H  
ATOM     19  CA  MET     2      71.298  30.343  38.381  1.00  0.00           C  
ATOM     20  HA  MET     2      72.321  30.005  38.219  1.00  0.00           H  
ATOM     21  CB  MET     2      70.469  29.207  39.079  1.00  0.00           C  
ATOM     22  HB2 MET     2      70.842  28.240  38.742  1.00  0.00           H  
ATOM     23  HB3 MET     2      70.674  29.214  40.150  1.00  0.00           H  
ATOM     24  CG  MET     2      68.965  29.189  38.716  1.00  0.00           C  
ATOM     25  HG2 MET     2      68.517  30.134  39.021  1.00  0.00           H  
ATOM     26  HG3 MET     2      68.829  29.073  37.641  1.00  0.00           H  
ATOM     27  SD  MET     2      68.032  27.803  39.509  1.00  0.00           S  
ATOM     28  CE  MET     2      68.223  28.393  41.189  1.00  0.00           C  
ATOM     29  HE1 MET     2      67.546  27.809  41.814  1.00  0.00           H  
ATOM     30  HE2 MET     2      69.197  28.283  41.667  1.00  0.00           H  
ATOM     31  HE3 MET     2      67.907  29.436  41.194  1.00  0.00           H  
ATOM     32  C   MET     2      70.827  30.586  36.978  1.00  0.00           C  
ATOM     33  O   MET     2      70.264  31.674  36.612  1.00  0.00           O  
ATOM     34  N   SER     3      71.096  29.652  36.095  1.00  0.00           N  
ATOM     35  H   SER     3      71.614  28.855  36.436  1.00  0.00           H  
ATOM     36  CA  SER     3      70.728  29.703  34.652  1.00  0.00           C  
ATOM     37  HA  SER     3      70.999  30.689  34.277  1.00  0.00           H  
ATOM     38  CB  SER     3      71.636  28.820  33.737  1.00  0.00           C  
ATOM     39  HB2 SER     3      72.693  29.084  33.767  1.00  0.00           H  
ATOM     40  HB3 SER     3      71.560  27.857  34.242  1.00  0.00           H  
ATOM     41  OG  SER     3      71.253  28.709  32.361  1.00  0.00           O  
ATOM     42  HG  SER     3      71.341  29.506  31.833  1.00  0.00           H  
ATOM     43  C   SER     3      69.238  29.536  34.389  1.00  0.00           C  
ATOM     44  O   SER     3      68.495  28.876  35.163  1.00  0.00           O  
ATOM     45  N   GLU     4      68.771  30.026  33.218  1.00  0.00           N  
ATOM     46  H   GLU     4      69.361  30.704  32.759  1.00  0.00           H  
ATOM     47  CA  GLU     4      67.490  29.716  32.656  1.00  0.00           C  
ATOM     48  HA  GLU     4      66.639  30.084  33.229  1.00  0.00           H  
ATOM     49  CB  GLU     4      67.460  30.453  31.245  1.00  0.00           C  
ATOM     50  HB2 GLU     4      67.410  31.523  31.447  1.00  0.00           H  
ATOM     51  HB3 GLU     4      68.318  30.282  30.594  1.00  0.00           H  
ATOM     52  CG  GLU     4      66.201  30.095  30.399  1.00  0.00           C  
ATOM     53  HG2 GLU     4      66.327  29.126  29.917  1.00  0.00           H  
ATOM     54  HG3 GLU     4      65.352  29.997  31.076  1.00  0.00           H  
ATOM     55  CD  GLU     4      65.908  31.111  29.299  1.00  0.00           C  
ATOM     56  OE1 GLU     4      66.385  30.967  28.157  1.00  0.00           O  
ATOM     57  OE2 GLU     4      65.242  32.167  29.636  1.00  0.00           O  
ATOM     58  C   GLU     4      67.179  28.239  32.510  1.00  0.00           C  
ATOM     59  O   GLU     4      66.054  27.902  32.705  1.00  0.00           O  
ATOM     60  N   LYS     5      68.215  27.395  32.260  1.00  0.00           N  
ATOM     61  H   LYS     5      69.128  27.815  32.160  1.00  0.00           H  
ATOM     62  CA  LYS     5      67.993  25.924  32.037  1.00  0.00           C  
ATOM     63  HA  LYS     5      67.097  25.700  31.459  1.00  0.00           H  
ATOM     64  CB  LYS     5      69.236  25.403  31.222  1.00  0.00           C  
ATOM     65  HB2 LYS     5      70.183  25.575  31.734  1.00  0.00           H  
ATOM     66  HB3 LYS     5      69.018  24.357  31.006  1.00  0.00           H  
ATOM     67  CG  LYS     5      69.256  26.066  29.811  1.00  0.00           C  
ATOM     68  HG2 LYS     5      68.252  26.065  29.386  1.00  0.00           H  
ATOM     69  HG3 LYS     5      69.779  27.020  29.870  1.00  0.00           H  
ATOM     70  CD  LYS     5      70.048  25.235  28.814  1.00  0.00           C  
ATOM     71  HD2 LYS     5      69.627  24.230  28.770  1.00  0.00           H  
ATOM     72  HD3 LYS     5      70.023  25.733  27.845  1.00  0.00           H  
ATOM     73  CE  LYS     5      71.620  25.199  29.157  1.00  0.00           C  
ATOM     74  HE2 LYS     5      72.026  26.203  29.031  1.00  0.00           H  
ATOM     75  HE3 LYS     5      71.602  25.099  30.242  1.00  0.00           H  
ATOM     76  NZ  LYS     5      72.415  24.137  28.409  1.00  0.00           N  
ATOM     77  HZ1 LYS     5      72.548  24.520  27.484  1.00  0.00           H  
ATOM     78  HZ2 LYS     5      73.327  23.993  28.819  1.00  0.00           H  
ATOM     79  HZ3 LYS     5      71.899  23.269  28.408  1.00  0.00           H  
ATOM     80  C   LYS     5      67.923  25.181  33.325  1.00  0.00           C  
ATOM     81  O   LYS     5      67.385  24.098  33.341  1.00  0.00           O  
ATOM     82  N   GLN     6      68.492  25.749  34.376  1.00  0.00           N  
ATOM     83  H   GLN     6      69.103  26.551  34.309  1.00  0.00           H  
ATOM     84  CA  GLN     6      68.365  25.246  35.715  1.00  0.00           C  
ATOM     85  HA  GLN     6      68.354  24.157  35.763  1.00  0.00           H  
ATOM     86  CB  GLN     6      69.539  25.788  36.575  1.00  0.00           C  
ATOM     87  HB2 GLN     6      69.480  26.867  36.719  1.00  0.00           H  
ATOM     88  HB3 GLN     6      69.441  25.305  37.547  1.00  0.00           H  
ATOM     89  CG  GLN     6      70.978  25.397  36.130  1.00  0.00           C  
ATOM     90  HG2 GLN     6      71.192  24.330  36.203  1.00  0.00           H  
ATOM     91  HG3 GLN     6      71.036  25.718  35.090  1.00  0.00           H  
ATOM     92  CD  GLN     6      71.976  26.167  36.941  1.00  0.00           C  
ATOM     93  OE1 GLN     6      72.485  27.161  36.490  1.00  0.00           O  
ATOM     94  NE2 GLN     6      71.980  25.895  38.252  1.00  0.00           N  
ATOM     95 HE21 GLN     6      71.326  25.163  38.491  1.00  0.00           H  
ATOM     96 HE22 GLN     6      72.512  26.525  38.835  1.00  0.00           H  
ATOM     97  C   GLN     6      67.001  25.667  36.379  1.00  0.00           C  
ATOM     98  O   GLN     6      66.375  24.867  37.118  1.00  0.00           O  
ATOM     99  N   LEU     7      66.479  26.823  35.963  1.00  0.00           N  
ATOM    100  H   LEU     7      67.006  27.340  35.274  1.00  0.00           H  
ATOM    101  CA  LEU     7      65.127  27.279  36.246  1.00  0.00           C  
ATOM    102  HA  LEU     7      65.088  27.152  37.328  1.00  0.00           H  
ATOM    103  CB  LEU     7      65.078  28.791  36.000  1.00  0.00           C  
ATOM    104  HB2 LEU     7      65.752  29.307  36.684  1.00  0.00           H  
ATOM    105  HB3 LEU     7      65.406  28.997  34.981  1.00  0.00           H  
ATOM    106  CG  LEU     7      63.673  29.334  36.311  1.00  0.00           C  
ATOM    107  HG  LEU     7      62.975  28.911  35.589  1.00  0.00           H  
ATOM    108  CD1 LEU     7      63.218  28.955  37.834  1.00  0.00           C  
ATOM    109 HD11 LEU     7      63.011  27.893  37.960  1.00  0.00           H  
ATOM    110 HD12 LEU     7      64.023  29.306  38.479  1.00  0.00           H  
ATOM    111 HD13 LEU     7      62.268  29.428  38.084  1.00  0.00           H  
ATOM    112  CD2 LEU     7      63.680  30.820  36.252  1.00  0.00           C  
ATOM    113 HD21 LEU     7      63.817  31.096  35.207  1.00  0.00           H  
ATOM    114 HD22 LEU     7      62.742  31.292  36.546  1.00  0.00           H  
ATOM    115 HD23 LEU     7      64.447  31.289  36.868  1.00  0.00           H  
ATOM    116  C   LEU     7      63.989  26.484  35.618  1.00  0.00           C  
ATOM    117  O   LEU     7      63.086  26.036  36.342  1.00  0.00           O  
ATOM    118  N   ALA     8      64.193  25.905  34.428  1.00  0.00           N  
ATOM    119  H   ALA     8      64.716  26.565  33.871  1.00  0.00           H  
ATOM    120  CA  ALA     8      63.255  25.046  33.749  1.00  0.00           C  
ATOM    121  HA  ALA     8      62.275  25.522  33.708  1.00  0.00           H  
ATOM    122  CB  ALA     8      63.654  24.663  32.274  1.00  0.00           C  
ATOM    123  HB1 ALA     8      62.863  24.195  31.688  1.00  0.00           H  
ATOM    124  HB2 ALA     8      63.909  25.591  31.763  1.00  0.00           H  
ATOM    125  HB3 ALA     8      64.588  24.102  32.253  1.00  0.00           H  
ATOM    126  C   ALA     8      63.067  23.738  34.521  1.00  0.00           C  
ATOM    127  O   ALA     8      61.938  23.257  34.564  1.00  0.00           O  
ATOM    128  N   ASP     9      64.160  23.156  35.092  1.00  0.00           N  
ATOM    129  H   ASP     9      65.066  23.592  35.000  1.00  0.00           H  
ATOM    130  CA  ASP     9      64.108  21.946  35.980  1.00  0.00           C  
ATOM    131  HA  ASP     9      63.670  21.098  35.453  1.00  0.00           H  
ATOM    132  CB  ASP     9      65.617  21.569  36.271  1.00  0.00           C  
ATOM    133  HB2 ASP     9      66.007  21.004  35.424  1.00  0.00           H  
ATOM    134  HB3 ASP     9      66.184  22.444  36.588  1.00  0.00           H  
ATOM    135  CG  ASP     9      65.738  20.513  37.361  1.00  0.00           C  
ATOM    136  OD1 ASP     9      65.450  19.313  37.236  1.00  0.00           O  
ATOM    137  OD2 ASP     9      66.116  20.890  38.492  1.00  0.00           O  
ATOM    138  C   ASP     9      63.332  22.175  37.351  1.00  0.00           C  
ATOM    139  O   ASP     9      62.410  21.470  37.708  1.00  0.00           O  
ATOM    140  N   VAL    10      63.658  23.250  38.078  1.00  0.00           N  
ATOM    141  H   VAL    10      64.592  23.597  37.913  1.00  0.00           H  
ATOM    142  CA  VAL    10      62.996  23.730  39.342  1.00  0.00           C  
ATOM    143  HA  VAL    10      63.242  23.104  40.200  1.00  0.00           H  
ATOM    144  CB  VAL    10      63.668  25.054  39.782  1.00  0.00           C  
ATOM    145  HB  VAL    10      63.704  25.706  38.909  1.00  0.00           H  
ATOM    146  CG1 VAL    10      62.886  25.820  40.885  1.00  0.00           C  
ATOM    147 HG11 VAL    10      63.371  26.757  41.159  1.00  0.00           H  
ATOM    148 HG12 VAL    10      61.938  26.054  40.400  1.00  0.00           H  
ATOM    149 HG13 VAL    10      62.747  25.322  41.844  1.00  0.00           H  
ATOM    150  CG2 VAL    10      65.065  25.063  40.355  1.00  0.00           C  
ATOM    151 HG21 VAL    10      65.450  26.073  40.496  1.00  0.00           H  
ATOM    152 HG22 VAL    10      65.056  24.517  41.299  1.00  0.00           H  
ATOM    153 HG23 VAL    10      65.706  24.674  39.563  1.00  0.00           H  
ATOM    154  C   VAL    10      61.475  23.842  39.183  1.00  0.00           C  
ATOM    155  O   VAL    10      60.676  23.394  40.077  1.00  0.00           O  
ATOM    156  N   VAL    11      61.061  24.454  38.040  1.00  0.00           N  
ATOM    157  H   VAL    11      61.715  24.747  37.328  1.00  0.00           H  
ATOM    158  CA  VAL    11      59.661  24.606  37.644  1.00  0.00           C  
ATOM    159  HA  VAL    11      59.189  25.095  38.496  1.00  0.00           H  
ATOM    160  CB  VAL    11      59.525  25.584  36.469  1.00  0.00           C  
ATOM    161  HB  VAL    11      60.159  25.164  35.688  1.00  0.00           H  
ATOM    162  CG1 VAL    11      58.102  25.504  35.934  1.00  0.00           C  
ATOM    163 HG11 VAL    11      57.459  25.687  36.795  1.00  0.00           H  
ATOM    164 HG12 VAL    11      58.020  26.208  35.105  1.00  0.00           H  
ATOM    165 HG13 VAL    11      57.923  24.541  35.455  1.00  0.00           H  
ATOM    166  CG2 VAL    11      59.892  27.020  36.861  1.00  0.00           C  
ATOM    167 HG21 VAL    11      59.240  27.450  37.621  1.00  0.00           H  
ATOM    168 HG22 VAL    11      60.949  27.073  37.121  1.00  0.00           H  
ATOM    169 HG23 VAL    11      59.895  27.714  36.020  1.00  0.00           H  
ATOM    170  C   VAL    11      59.043  23.240  37.276  1.00  0.00           C  
ATOM    171  O   VAL    11      58.082  22.870  37.982  1.00  0.00           O  
ATOM    172  N   GLU    12      59.692  22.450  36.353  1.00  0.00           N  
ATOM    173  H   GLU    12      60.583  22.720  35.961  1.00  0.00           H  
ATOM    174  CA  GLU    12      59.135  21.159  36.005  1.00  0.00           C  
ATOM    175  HA  GLU    12      58.155  21.451  35.627  1.00  0.00           H  
ATOM    176  CB  GLU    12      59.936  20.520  34.889  1.00  0.00           C  
ATOM    177  HB2 GLU    12      59.803  21.192  34.042  1.00  0.00           H  
ATOM    178  HB3 GLU    12      61.020  20.568  34.998  1.00  0.00           H  
ATOM    179  CG  GLU    12      59.444  19.134  34.482  1.00  0.00           C  
ATOM    180  HG2 GLU    12      59.641  18.421  35.283  1.00  0.00           H  
ATOM    181  HG3 GLU    12      58.362  19.101  34.356  1.00  0.00           H  
ATOM    182  CD  GLU    12      60.201  18.603  33.256  1.00  0.00           C  
ATOM    183  OE1 GLU    12      60.531  19.391  32.316  1.00  0.00           O  
ATOM    184  OE2 GLU    12      60.591  17.384  33.293  1.00  0.00           O  
ATOM    185  C   GLU    12      58.896  20.202  37.252  1.00  0.00           C  
ATOM    186  O   GLU    12      57.941  19.457  37.233  1.00  0.00           O  
ATOM    187  N   ARG    13      59.740  20.241  38.277  1.00  0.00           N  
ATOM    188  H   ARG    13      60.563  20.800  38.102  1.00  0.00           H  
ATOM    189  CA  ARG    13      59.605  19.356  39.471  1.00  0.00           C  
ATOM    190  HA  ARG    13      59.262  18.374  39.143  1.00  0.00           H  
ATOM    191  CB  ARG    13      60.995  19.171  40.081  1.00  0.00           C  
ATOM    192  HB2 ARG    13      61.559  20.073  40.319  1.00  0.00           H  
ATOM    193  HB3 ARG    13      60.946  18.608  41.012  1.00  0.00           H  
ATOM    194  CG  ARG    13      61.907  18.317  39.232  1.00  0.00           C  
ATOM    195  HG2 ARG    13      61.405  17.382  38.984  1.00  0.00           H  
ATOM    196  HG3 ARG    13      62.129  18.812  38.287  1.00  0.00           H  
ATOM    197  CD  ARG    13      63.243  17.976  39.861  1.00  0.00           C  
ATOM    198  HD2 ARG    13      63.041  17.453  40.796  1.00  0.00           H  
ATOM    199  HD3 ARG    13      63.775  17.214  39.291  1.00  0.00           H  
ATOM    200  NE  ARG    13      64.100  19.189  40.079  1.00  0.00           N  
ATOM    201  HE  ARG    13      64.526  19.448  39.201  1.00  0.00           H  
ATOM    202  CZ  ARG    13      64.298  19.879  41.151  1.00  0.00           C  
ATOM    203  NH1 ARG    13      63.873  19.566  42.311  1.00  0.00           N  
ATOM    204 HH11 ARG    13      64.167  20.154  43.077  1.00  0.00           H  
ATOM    205 HH12 ARG    13      63.590  18.603  42.427  1.00  0.00           H  
ATOM    206  NH2 ARG    13      65.132  20.882  40.971  1.00  0.00           N  
ATOM    207 HH21 ARG    13      65.465  21.030  40.029  1.00  0.00           H  
ATOM    208 HH22 ARG    13      65.517  21.402  41.747  1.00  0.00           H  
ATOM    209  C   ARG    13      58.539  19.795  40.493  1.00  0.00           C  
ATOM    210  O   ARG    13      57.985  18.962  41.189  1.00  0.00           O  
ATOM    211  N   THR    14      58.232  21.060  40.448  1.00  0.00           N  
ATOM    212  H   THR    14      58.762  21.597  39.777  1.00  0.00           H  
ATOM    213  CA  THR    14      57.022  21.587  41.126  1.00  0.00           C  
ATOM    214  HA  THR    14      56.821  21.083  42.071  1.00  0.00           H  
ATOM    215  CB  THR    14      57.336  23.086  41.549  1.00  0.00           C  
ATOM    216  HB  THR    14      57.187  23.655  40.631  1.00  0.00           H  
ATOM    217  CG2 THR    14      56.187  23.603  42.451  1.00  0.00           C  
ATOM    218 HG21 THR    14      56.441  24.546  42.934  1.00  0.00           H  
ATOM    219 HG22 THR    14      55.278  23.652  41.852  1.00  0.00           H  
ATOM    220 HG23 THR    14      56.015  22.803  43.171  1.00  0.00           H  
ATOM    221  OG1 THR    14      58.543  23.292  42.105  1.00  0.00           O  
ATOM    222  HG1 THR    14      59.209  22.995  41.481  1.00  0.00           H  
ATOM    223  C   THR    14      55.733  21.654  40.321  1.00  0.00           C  
ATOM    224  O   THR    14      54.621  21.335  40.835  1.00  0.00           O  
ATOM    225  N   VAL    15      55.807  21.714  39.000  1.00  0.00           N  
ATOM    226  H   VAL    15      56.703  21.898  38.571  1.00  0.00           H  
ATOM    227  CA  VAL    15      54.655  21.797  38.039  1.00  0.00           C  
ATOM    228  HA  VAL    15      53.830  22.260  38.579  1.00  0.00           H  
ATOM    229  CB  VAL    15      54.946  22.779  36.857  1.00  0.00           C  
ATOM    230  HB  VAL    15      55.881  22.528  36.357  1.00  0.00           H  
ATOM    231  CG1 VAL    15      53.862  22.703  35.784  1.00  0.00           C  
ATOM    232 HG11 VAL    15      54.150  23.313  34.927  1.00  0.00           H  
ATOM    233 HG12 VAL    15      53.658  21.661  35.537  1.00  0.00           H  
ATOM    234 HG13 VAL    15      52.921  23.130  36.130  1.00  0.00           H  
ATOM    235  CG2 VAL    15      54.949  24.173  37.492  1.00  0.00           C  
ATOM    236 HG21 VAL    15      55.066  24.934  36.721  1.00  0.00           H  
ATOM    237 HG22 VAL    15      53.969  24.264  37.961  1.00  0.00           H  
ATOM    238 HG23 VAL    15      55.726  24.363  38.233  1.00  0.00           H  
ATOM    239  C   VAL    15      54.085  20.401  37.595  1.00  0.00           C  
ATOM    240  O   VAL    15      52.867  20.288  37.442  1.00  0.00           O  
ATOM    241  N   THR    16      54.973  19.426  37.317  1.00  0.00           N  
ATOM    242  H   THR    16      55.910  19.712  37.562  1.00  0.00           H  
ATOM    243  CA  THR    16      54.639  18.024  37.023  1.00  0.00           C  
ATOM    244  HA  THR    16      54.133  17.999  36.058  1.00  0.00           H  
ATOM    245  CB  THR    16      55.835  17.023  36.988  1.00  0.00           C  
ATOM    246  HB  THR    16      56.420  17.171  37.896  1.00  0.00           H  
ATOM    247  CG2 THR    16      55.431  15.589  36.763  1.00  0.00           C  
ATOM    248 HG21 THR    16      56.245  14.919  36.490  1.00  0.00           H  
ATOM    249 HG22 THR    16      55.197  15.080  37.698  1.00  0.00           H  
ATOM    250 HG23 THR    16      54.592  15.472  36.077  1.00  0.00           H  
ATOM    251  OG1 THR    16      56.566  17.335  35.836  1.00  0.00           O  
ATOM    252  HG1 THR    16      57.281  17.894  36.148  1.00  0.00           H  
ATOM    253  C   THR    16      53.598  17.487  38.116  1.00  0.00           C  
ATOM    254  O   THR    16      52.509  17.127  37.718  1.00  0.00           O  
ATOM    255  N   PRO    17      53.872  17.446  39.443  1.00  0.00           N  
ATOM    256  CD  PRO    17      55.147  17.832  40.116  1.00  0.00           C  
ATOM    257  HD2 PRO    17      55.576  18.730  39.671  1.00  0.00           H  
ATOM    258  HD3 PRO    17      55.804  16.994  39.884  1.00  0.00           H  
ATOM    259  CG  PRO    17      54.623  18.132  41.578  1.00  0.00           C  
ATOM    260  HG2 PRO    17      54.072  19.071  41.523  1.00  0.00           H  
ATOM    261  HG3 PRO    17      55.455  18.137  42.283  1.00  0.00           H  
ATOM    262  CB  PRO    17      53.668  17.015  41.709  1.00  0.00           C  
ATOM    263  HB2 PRO    17      52.938  17.057  42.517  1.00  0.00           H  
ATOM    264  HB3 PRO    17      54.173  16.053  41.804  1.00  0.00           H  
ATOM    265  CA  PRO    17      52.916  16.954  40.431  1.00  0.00           C  
ATOM    266  HA  PRO    17      52.617  15.943  40.151  1.00  0.00           H  
ATOM    267  C   PRO    17      51.631  17.811  40.417  1.00  0.00           C  
ATOM    268  O   PRO    17      50.547  17.206  40.413  1.00  0.00           O  
ATOM    269  N   LEU    18      51.613  19.140  40.165  1.00  0.00           N  
ATOM    270  H   LEU    18      52.503  19.611  40.246  1.00  0.00           H  
ATOM    271  CA  LEU    18      50.428  19.951  40.018  1.00  0.00           C  
ATOM    272  HA  LEU    18      49.867  19.940  40.952  1.00  0.00           H  
ATOM    273  CB  LEU    18      50.954  21.396  39.826  1.00  0.00           C  
ATOM    274  HB2 LEU    18      51.801  21.583  40.485  1.00  0.00           H  
ATOM    275  HB3 LEU    18      51.234  21.554  38.785  1.00  0.00           H  
ATOM    276  CG  LEU    18      49.870  22.404  40.187  1.00  0.00           C  
ATOM    277  HG  LEU    18      49.675  22.171  41.234  1.00  0.00           H  
ATOM    278  CD1 LEU    18      50.455  23.794  40.098  1.00  0.00           C  
ATOM    279 HD11 LEU    18      50.324  24.232  39.108  1.00  0.00           H  
ATOM    280 HD12 LEU    18      49.932  24.304  40.907  1.00  0.00           H  
ATOM    281 HD13 LEU    18      51.512  23.784  40.367  1.00  0.00           H  
ATOM    282  CD2 LEU    18      48.571  22.469  39.395  1.00  0.00           C  
ATOM    283 HD21 LEU    18      48.832  22.641  38.351  1.00  0.00           H  
ATOM    284 HD22 LEU    18      47.972  21.565  39.501  1.00  0.00           H  
ATOM    285 HD23 LEU    18      47.922  23.317  39.616  1.00  0.00           H  
ATOM    286  C   LEU    18      49.567  19.408  38.839  1.00  0.00           C  
ATOM    287  O   LEU    18      48.391  19.050  39.027  1.00  0.00           O  
ATOM    288  N   MET    19      50.153  19.181  37.672  1.00  0.00           N  
ATOM    289  H   MET    19      51.163  19.147  37.674  1.00  0.00           H  
ATOM    290  CA  MET    19      49.418  18.734  36.521  1.00  0.00           C  
ATOM    291  HA  MET    19      48.600  19.454  36.504  1.00  0.00           H  
ATOM    292  CB  MET    19      50.331  18.895  35.209  1.00  0.00           C  
ATOM    293  HB2 MET    19      51.349  18.599  35.461  1.00  0.00           H  
ATOM    294  HB3 MET    19      49.888  18.311  34.403  1.00  0.00           H  
ATOM    295  CG  MET    19      50.374  20.343  34.801  1.00  0.00           C  
ATOM    296  HG2 MET    19      49.343  20.680  34.695  1.00  0.00           H  
ATOM    297  HG3 MET    19      50.798  20.863  35.660  1.00  0.00           H  
ATOM    298  SD  MET    19      51.405  20.832  33.354  1.00  0.00           S  
ATOM    299  CE  MET    19      50.437  19.890  32.145  1.00  0.00           C  
ATOM    300  HE1 MET    19      49.401  20.190  32.302  1.00  0.00           H  
ATOM    301  HE2 MET    19      50.781  20.133  31.140  1.00  0.00           H  
ATOM    302  HE3 MET    19      50.549  18.819  32.317  1.00  0.00           H  
ATOM    303  C   MET    19      48.883  17.272  36.657  1.00  0.00           C  
ATOM    304  O   MET    19      47.879  16.999  36.026  1.00  0.00           O  
ATOM    305  N   LYS    20      49.545  16.458  37.488  1.00  0.00           N  
ATOM    306  H   LYS    20      50.249  16.916  38.050  1.00  0.00           H  
ATOM    307  CA  LYS    20      49.118  15.108  37.899  1.00  0.00           C  
ATOM    308  HA  LYS    20      48.644  14.561  37.084  1.00  0.00           H  
ATOM    309  CB  LYS    20      50.345  14.194  38.170  1.00  0.00           C  
ATOM    310  HB2 LYS    20      50.965  14.787  38.843  1.00  0.00           H  
ATOM    311  HB3 LYS    20      49.897  13.305  38.614  1.00  0.00           H  
ATOM    312  CG  LYS    20      51.162  13.918  36.924  1.00  0.00           C  
ATOM    313  HG2 LYS    20      50.542  13.408  36.186  1.00  0.00           H  
ATOM    314  HG3 LYS    20      51.551  14.868  36.556  1.00  0.00           H  
ATOM    315  CD  LYS    20      52.262  12.955  37.271  1.00  0.00           C  
ATOM    316  HD2 LYS    20      53.064  13.452  37.817  1.00  0.00           H  
ATOM    317  HD3 LYS    20      51.975  12.159  37.958  1.00  0.00           H  
ATOM    318  CE  LYS    20      52.930  12.328  36.007  1.00  0.00           C  
ATOM    319  HE2 LYS    20      52.215  12.020  35.244  1.00  0.00           H  
ATOM    320  HE3 LYS    20      53.398  13.164  35.488  1.00  0.00           H  
ATOM    321  NZ  LYS    20      53.968  11.385  36.319  1.00  0.00           N  
ATOM    322  HZ1 LYS    20      53.609  10.672  36.938  1.00  0.00           H  
ATOM    323  HZ2 LYS    20      54.348  10.918  35.508  1.00  0.00           H  
ATOM    324  HZ3 LYS    20      54.704  11.881  36.801  1.00  0.00           H  
ATOM    325  C   LYS    20      48.046  14.979  38.957  1.00  0.00           C  
ATOM    326  O   LYS    20      47.020  14.398  38.688  1.00  0.00           O  
ATOM    327  N   ALA    21      48.247  15.634  40.051  1.00  0.00           N  
ATOM    328  H   ALA    21      49.017  16.260  40.240  1.00  0.00           H  
ATOM    329  CA  ALA    21      47.225  15.783  41.136  1.00  0.00           C  
ATOM    330  HA  ALA    21      47.008  14.812  41.581  1.00  0.00           H  
ATOM    331  CB  ALA    21      47.899  16.599  42.213  1.00  0.00           C  
ATOM    332  HB1 ALA    21      48.729  15.991  42.570  1.00  0.00           H  
ATOM    333  HB2 ALA    21      48.185  17.607  41.912  1.00  0.00           H  
ATOM    334  HB3 ALA    21      47.270  16.514  43.099  1.00  0.00           H  
ATOM    335  C   ALA    21      45.853  16.408  40.693  1.00  0.00           C  
ATOM    336  O   ALA    21      44.760  15.923  40.884  1.00  0.00           O  
ATOM    337  N   GLN    22      45.952  17.494  39.969  1.00  0.00           N  
ATOM    338  H   GLN    22      46.885  17.850  39.821  1.00  0.00           H  
ATOM    339  CA  GLN    22      44.891  18.235  39.367  1.00  0.00           C  
ATOM    340  HA  GLN    22      44.017  17.982  39.967  1.00  0.00           H  
ATOM    341  CB  GLN    22      45.238  19.749  39.369  1.00  0.00           C  
ATOM    342  HB2 GLN    22      45.959  19.963  38.580  1.00  0.00           H  
ATOM    343  HB3 GLN    22      44.336  20.306  39.117  1.00  0.00           H  
ATOM    344  CG  GLN    22      45.691  20.303  40.713  1.00  0.00           C  
ATOM    345  HG2 GLN    22      46.584  19.831  41.122  1.00  0.00           H  
ATOM    346  HG3 GLN    22      45.874  21.371  40.596  1.00  0.00           H  
ATOM    347  CD  GLN    22      44.732  20.122  41.891  1.00  0.00           C  
ATOM    348  OE1 GLN    22      43.567  20.425  41.748  1.00  0.00           O  
ATOM    349  NE2 GLN    22      45.157  19.838  43.123  1.00  0.00           N  
ATOM    350 HE21 GLN    22      46.086  19.562  43.406  1.00  0.00           H  
ATOM    351 HE22 GLN    22      44.462  19.848  43.856  1.00  0.00           H  
ATOM    352  C   GLN    22      44.536  17.709  37.950  1.00  0.00           C  
ATOM    353  O   GLN    22      43.652  18.307  37.355  1.00  0.00           O  
ATOM    354  N   ALA    23      45.127  16.669  37.403  1.00  0.00           N  
ATOM    355  H   ALA    23      45.887  16.274  37.939  1.00  0.00           H  
ATOM    356  CA  ALA    23      44.826  16.051  36.083  1.00  0.00           C  
ATOM    357  HA  ALA    23      45.649  15.364  35.887  1.00  0.00           H  
ATOM    358  CB  ALA    23      43.620  15.098  36.340  1.00  0.00           C  
ATOM    359  HB1 ALA    23      42.735  15.657  36.645  1.00  0.00           H  
ATOM    360  HB2 ALA    23      43.383  14.626  35.387  1.00  0.00           H  
ATOM    361  HB3 ALA    23      43.879  14.338  37.077  1.00  0.00           H  
ATOM    362  C   ALA    23      44.713  17.030  34.875  1.00  0.00           C  
ATOM    363  O   ALA    23      43.785  16.908  34.071  1.00  0.00           O  
ATOM    364  N   ILE    24      45.536  18.080  34.811  1.00  0.00           N  
ATOM    365  H   ILE    24      46.337  18.137  35.423  1.00  0.00           H  
ATOM    366  CA  ILE    24      45.350  19.204  33.939  1.00  0.00           C  
ATOM    367  HA  ILE    24      44.292  19.455  33.861  1.00  0.00           H  
ATOM    368  CB  ILE    24      46.016  20.498  34.489  1.00  0.00           C  
ATOM    369  HB  ILE    24      47.065  20.216  34.574  1.00  0.00           H  
ATOM    370  CG2 ILE    24      46.007  21.531  33.403  1.00  0.00           C  
ATOM    371 HG21 ILE    24      45.037  21.759  32.961  1.00  0.00           H  
ATOM    372 HG22 ILE    24      46.507  22.448  33.716  1.00  0.00           H  
ATOM    373 HG23 ILE    24      46.598  21.229  32.538  1.00  0.00           H  
ATOM    374  CG1 ILE    24      45.518  21.045  35.855  1.00  0.00           C  
ATOM    375 HG12 ILE    24      44.472  21.323  35.732  1.00  0.00           H  
ATOM    376 HG13 ILE    24      45.583  20.191  36.529  1.00  0.00           H  
ATOM    377  CD1 ILE    24      46.417  22.226  36.426  1.00  0.00           C  
ATOM    378 HD11 ILE    24      46.321  22.218  37.511  1.00  0.00           H  
ATOM    379 HD12 ILE    24      47.485  22.045  36.298  1.00  0.00           H  
ATOM    380 HD13 ILE    24      46.115  23.177  35.987  1.00  0.00           H  
ATOM    381  C   ILE    24      45.986  18.692  32.612  1.00  0.00           C  
ATOM    382  O   ILE    24      47.150  18.283  32.713  1.00  0.00           O  
ATOM    383  N   PRO    25      45.303  18.846  31.436  1.00  0.00           N  
ATOM    384  CD  PRO    25      43.860  18.938  31.202  1.00  0.00           C  
ATOM    385  HD2 PRO    25      43.681  20.009  31.108  1.00  0.00           H  
ATOM    386  HD3 PRO    25      43.236  18.506  31.985  1.00  0.00           H  
ATOM    387  CG  PRO    25      43.719  18.294  29.832  1.00  0.00           C  
ATOM    388  HG2 PRO    25      42.782  18.631  29.389  1.00  0.00           H  
ATOM    389  HG3 PRO    25      43.789  17.206  29.838  1.00  0.00           H  
ATOM    390  CB  PRO    25      44.998  18.878  29.103  1.00  0.00           C  
ATOM    391  HB2 PRO    25      44.806  19.937  28.925  1.00  0.00           H  
ATOM    392  HB3 PRO    25      45.395  18.376  28.221  1.00  0.00           H  
ATOM    393  CA  PRO    25      46.005  18.662  30.161  1.00  0.00           C  
ATOM    394  HA  PRO    25      46.280  17.615  30.034  1.00  0.00           H  
ATOM    395  C   PRO    25      47.277  19.424  29.995  1.00  0.00           C  
ATOM    396  O   PRO    25      48.306  18.764  29.690  1.00  0.00           O  
ATOM    397  N   GLY    26      47.259  20.735  30.072  1.00  0.00           N  
ATOM    398  H   GLY    26      46.376  21.189  30.258  1.00  0.00           H  
ATOM    399  CA  GLY    26      48.482  21.579  29.950  1.00  0.00           C  
ATOM    400  HA2 GLY    26      49.405  21.028  30.126  1.00  0.00           H  
ATOM    401  HA3 GLY    26      48.586  21.845  28.898  1.00  0.00           H  
ATOM    402  C   GLY    26      48.548  22.863  30.766  1.00  0.00           C  
ATOM    403  O   GLY    26      47.489  23.340  31.251  1.00  0.00           O  
ATOM    404  N   MET    27      49.771  23.313  31.036  1.00  0.00           N  
ATOM    405  H   MET    27      50.536  22.864  30.553  1.00  0.00           H  
ATOM    406  CA  MET    27      50.100  24.591  31.651  1.00  0.00           C  
ATOM    407  HA  MET    27      49.302  25.328  31.555  1.00  0.00           H  
ATOM    408  CB  MET    27      50.408  24.448  33.146  1.00  0.00           C  
ATOM    409  HB2 MET    27      51.113  23.643  33.356  1.00  0.00           H  
ATOM    410  HB3 MET    27      50.887  25.394  33.401  1.00  0.00           H  
ATOM    411  CG  MET    27      49.139  24.445  33.934  1.00  0.00           C  
ATOM    412  HG2 MET    27      48.553  25.349  33.765  1.00  0.00           H  
ATOM    413  HG3 MET    27      48.624  23.595  33.486  1.00  0.00           H  
ATOM    414  SD  MET    27      49.363  24.163  35.706  1.00  0.00           S  
ATOM    415  CE  MET    27      49.728  25.875  36.231  1.00  0.00           C  
ATOM    416  HE1 MET    27      50.748  26.136  35.946  1.00  0.00           H  
ATOM    417  HE2 MET    27      49.020  26.602  35.832  1.00  0.00           H  
ATOM    418  HE3 MET    27      49.689  26.005  37.312  1.00  0.00           H  
ATOM    419  C   MET    27      51.316  25.224  31.027  1.00  0.00           C  
ATOM    420  O   MET    27      52.266  24.579  30.561  1.00  0.00           O  
ATOM    421  N   ALA    28      51.300  26.566  31.077  1.00  0.00           N  
ATOM    422  H   ALA    28      50.489  26.976  31.517  1.00  0.00           H  
ATOM    423  CA  ALA    28      52.377  27.500  30.721  1.00  0.00           C  
ATOM    424  HA  ALA    28      53.196  26.864  30.385  1.00  0.00           H  
ATOM    425  CB  ALA    28      51.785  28.283  29.557  1.00  0.00           C  
ATOM    426  HB1 ALA    28      52.698  28.713  29.145  1.00  0.00           H  
ATOM    427  HB2 ALA    28      51.333  27.804  28.689  1.00  0.00           H  
ATOM    428  HB3 ALA    28      51.077  29.058  29.854  1.00  0.00           H  
ATOM    429  C   ALA    28      52.722  28.443  31.887  1.00  0.00           C  
ATOM    430  O   ALA    28      51.918  28.824  32.743  1.00  0.00           O  
ATOM    431  N   VAL    29      54.010  28.723  31.921  1.00  0.00           N  
ATOM    432  H   VAL    29      54.563  28.326  31.175  1.00  0.00           H  
ATOM    433  CA  VAL    29      54.698  29.370  33.070  1.00  0.00           C  
ATOM    434  HA  VAL    29      53.917  29.966  33.542  1.00  0.00           H  
ATOM    435  CB  VAL    29      55.212  28.439  34.227  1.00  0.00           C  
ATOM    436  HB  VAL    29      55.837  27.610  33.895  1.00  0.00           H  
ATOM    437  CG1 VAL    29      55.983  29.165  35.350  1.00  0.00           C  
ATOM    438 HG11 VAL    29      56.848  29.643  34.889  1.00  0.00           H  
ATOM    439 HG12 VAL    29      55.422  29.913  35.909  1.00  0.00           H  
ATOM    440 HG13 VAL    29      56.400  28.399  36.005  1.00  0.00           H  
ATOM    441  CG2 VAL    29      54.029  27.723  34.794  1.00  0.00           C  
ATOM    442 HG21 VAL    29      54.486  27.022  35.493  1.00  0.00           H  
ATOM    443 HG22 VAL    29      53.450  28.333  35.488  1.00  0.00           H  
ATOM    444 HG23 VAL    29      53.400  27.200  34.073  1.00  0.00           H  
ATOM    445  C   VAL    29      55.731  30.359  32.649  1.00  0.00           C  
ATOM    446  O   VAL    29      56.525  30.148  31.757  1.00  0.00           O  
ATOM    447  N   ALA    30      55.735  31.520  33.353  1.00  0.00           N  
ATOM    448  H   ALA    30      54.968  31.611  34.005  1.00  0.00           H  
ATOM    449  CA  ALA    30      56.705  32.582  33.211  1.00  0.00           C  
ATOM    450  HA  ALA    30      57.511  32.139  32.626  1.00  0.00           H  
ATOM    451  CB  ALA    30      56.195  33.602  32.131  1.00  0.00           C  
ATOM    452  HB1 ALA    30      56.827  34.490  32.147  1.00  0.00           H  
ATOM    453  HB2 ALA    30      56.095  33.102  31.167  1.00  0.00           H  
ATOM    454  HB3 ALA    30      55.253  34.019  32.487  1.00  0.00           H  
ATOM    455  C   ALA    30      57.254  33.345  34.437  1.00  0.00           C  
ATOM    456  O   ALA    30      56.506  33.794  35.291  1.00  0.00           O  
ATOM    457  N   VAL    31      58.533  33.229  34.623  1.00  0.00           N  
ATOM    458  H   VAL    31      59.095  33.094  33.794  1.00  0.00           H  
ATOM    459  CA  VAL    31      59.247  33.852  35.741  1.00  0.00           C  
ATOM    460  HA  VAL    31      58.464  34.071  36.466  1.00  0.00           H  
ATOM    461  CB  VAL    31      60.287  32.899  36.283  1.00  0.00           C  
ATOM    462  HB  VAL    31      60.973  32.818  35.440  1.00  0.00           H  
ATOM    463  CG1 VAL    31      60.962  33.500  37.503  1.00  0.00           C  
ATOM    464 HG11 VAL    31      60.195  33.496  38.277  1.00  0.00           H  
ATOM    465 HG12 VAL    31      61.813  32.895  37.817  1.00  0.00           H  
ATOM    466 HG13 VAL    31      61.352  34.499  37.307  1.00  0.00           H  
ATOM    467  CG2 VAL    31      59.684  31.563  36.775  1.00  0.00           C  
ATOM    468 HG21 VAL    31      59.581  30.931  35.893  1.00  0.00           H  
ATOM    469 HG22 VAL    31      60.297  31.018  37.493  1.00  0.00           H  
ATOM    470 HG23 VAL    31      58.692  31.715  37.201  1.00  0.00           H  
ATOM    471  C   VAL    31      59.902  35.097  35.300  1.00  0.00           C  
ATOM    472  O   VAL    31      60.274  35.244  34.128  1.00  0.00           O  
ATOM    473  N   ILE    32      60.001  36.136  36.174  1.00  0.00           N  
ATOM    474  H   ILE    32      59.570  36.137  37.088  1.00  0.00           H  
ATOM    475  CA  ILE    32      60.842  37.320  35.940  1.00  0.00           C  
ATOM    476  HA  ILE    32      61.241  37.308  34.925  1.00  0.00           H  
ATOM    477  CB  ILE    32      59.947  38.613  36.215  1.00  0.00           C  
ATOM    478  HB  ILE    32      59.608  38.524  37.247  1.00  0.00           H  
ATOM    479  CG2 ILE    32      60.804  39.879  35.991  1.00  0.00           C  
ATOM    480 HG21 ILE    32      61.644  39.844  36.685  1.00  0.00           H  
ATOM    481 HG22 ILE    32      61.261  39.822  35.003  1.00  0.00           H  
ATOM    482 HG23 ILE    32      60.158  40.755  36.038  1.00  0.00           H  
ATOM    483  CG1 ILE    32      58.668  38.638  35.371  1.00  0.00           C  
ATOM    484 HG12 ILE    32      58.002  37.847  35.718  1.00  0.00           H  
ATOM    485 HG13 ILE    32      58.130  39.541  35.660  1.00  0.00           H  
ATOM    486  CD1 ILE    32      58.907  38.558  33.900  1.00  0.00           C  
ATOM    487 HD11 ILE    32      59.147  37.521  33.664  1.00  0.00           H  
ATOM    488 HD12 ILE    32      57.951  38.839  33.457  1.00  0.00           H  
ATOM    489 HD13 ILE    32      59.723  39.192  33.554  1.00  0.00           H  
ATOM    490  C   ILE    32      62.019  37.295  36.940  1.00  0.00           C  
ATOM    491  O   ILE    32      61.764  37.428  38.145  1.00  0.00           O  
ATOM    492  N   TYR    33      63.251  36.957  36.479  1.00  0.00           N  
ATOM    493  H   TYR    33      63.332  36.696  35.507  1.00  0.00           H  
ATOM    494  CA  TYR    33      64.418  36.701  37.375  1.00  0.00           C  
ATOM    495  HA  TYR    33      64.345  37.407  38.203  1.00  0.00           H  
ATOM    496  CB  TYR    33      64.477  35.193  37.853  1.00  0.00           C  
ATOM    497  HB2 TYR    33      63.594  35.051  38.476  1.00  0.00           H  
ATOM    498  HB3 TYR    33      64.472  34.445  37.061  1.00  0.00           H  
ATOM    499  CG  TYR    33      65.795  34.941  38.663  1.00  0.00           C  
ATOM    500  CD1 TYR    33      65.846  35.213  40.046  1.00  0.00           C  
ATOM    501  HD1 TYR    33      65.141  35.898  40.494  1.00  0.00           H  
ATOM    502  CE1 TYR    33      66.994  34.850  40.828  1.00  0.00           C  
ATOM    503  HE1 TYR    33      67.046  35.030  41.891  1.00  0.00           H  
ATOM    504  CZ  TYR    33      68.002  34.066  40.247  1.00  0.00           C  
ATOM    505  OH  TYR    33      68.998  33.554  41.019  1.00  0.00           O  
ATOM    506  HH  TYR    33      68.959  33.558  41.978  1.00  0.00           H  
ATOM    507  CE2 TYR    33      67.924  33.713  38.840  1.00  0.00           C  
ATOM    508  HE2 TYR    33      68.628  32.981  38.472  1.00  0.00           H  
ATOM    509  CD2 TYR    33      66.814  34.148  38.061  1.00  0.00           C  
ATOM    510  HD2 TYR    33      66.804  33.906  37.009  1.00  0.00           H  
ATOM    511  C   TYR    33      65.743  37.171  36.737  1.00  0.00           C  
ATOM    512  O   TYR    33      65.957  36.883  35.528  1.00  0.00           O  
ATOM    513  N   GLN    34      66.682  37.789  37.457  1.00  0.00           N  
ATOM    514  H   GLN    34      66.497  38.047  38.416  1.00  0.00           H  
ATOM    515  CA  GLN    34      68.000  38.337  37.000  1.00  0.00           C  
ATOM    516  HA  GLN    34      68.400  38.949  37.808  1.00  0.00           H  
ATOM    517  CB  GLN    34      68.996  37.191  36.807  1.00  0.00           C  
ATOM    518  HB2 GLN    34      69.045  36.692  37.775  1.00  0.00           H  
ATOM    519  HB3 GLN    34      68.739  36.599  35.929  1.00  0.00           H  
ATOM    520  CG  GLN    34      70.386  37.918  36.613  1.00  0.00           C  
ATOM    521  HG2 GLN    34      70.375  38.576  35.744  1.00  0.00           H  
ATOM    522  HG3 GLN    34      70.625  38.505  37.499  1.00  0.00           H  
ATOM    523  CD  GLN    34      71.504  36.765  36.289  1.00  0.00           C  
ATOM    524  OE1 GLN    34      71.249  35.746  35.694  1.00  0.00           O  
ATOM    525  NE2 GLN    34      72.746  37.043  36.679  1.00  0.00           N  
ATOM    526 HE21 GLN    34      72.846  37.880  37.236  1.00  0.00           H  
ATOM    527 HE22 GLN    34      73.463  36.347  36.532  1.00  0.00           H  
ATOM    528  C   GLN    34      67.806  39.259  35.860  1.00  0.00           C  
ATOM    529  O   GLN    34      68.271  39.161  34.722  1.00  0.00           O  
ATOM    530  N   GLY    35      66.932  40.256  36.117  1.00  0.00           N  
ATOM    531  H   GLY    35      66.536  40.216  37.045  1.00  0.00           H  
ATOM    532  CA  GLY    35      66.562  41.414  35.288  1.00  0.00           C  
ATOM    533  HA2 GLY    35      66.112  42.097  36.009  1.00  0.00           H  
ATOM    534  HA3 GLY    35      67.495  41.800  34.878  1.00  0.00           H  
ATOM    535  C   GLY    35      65.514  41.200  34.195  1.00  0.00           C  
ATOM    536  O   GLY    35      65.212  42.132  33.483  1.00  0.00           O  
ATOM    537  N   GLN    36      65.216  39.977  33.866  1.00  0.00           N  
ATOM    538  H   GLN    36      65.499  39.258  34.517  1.00  0.00           H  
ATOM    539  CA  GLN    36      64.588  39.527  32.532  1.00  0.00           C  
ATOM    540  HA  GLN    36      64.214  40.436  32.061  1.00  0.00           H  
ATOM    541  CB  GLN    36      65.658  38.835  31.758  1.00  0.00           C  
ATOM    542  HB2 GLN    36      66.122  37.993  32.271  1.00  0.00           H  
ATOM    543  HB3 GLN    36      65.250  38.370  30.861  1.00  0.00           H  
ATOM    544  CG  GLN    36      66.837  39.801  31.515  1.00  0.00           C  
ATOM    545  HG2 GLN    36      66.558  40.845  31.375  1.00  0.00           H  
ATOM    546  HG3 GLN    36      67.462  39.781  32.408  1.00  0.00           H  
ATOM    547  CD  GLN    36      67.716  39.473  30.241  1.00  0.00           C  
ATOM    548  OE1 GLN    36      67.153  39.139  29.159  1.00  0.00           O  
ATOM    549  NE2 GLN    36      69.036  39.547  30.339  1.00  0.00           N  
ATOM    550 HE21 GLN    36      69.405  39.905  31.209  1.00  0.00           H  
ATOM    551 HE22 GLN    36      69.620  39.563  29.515  1.00  0.00           H  
ATOM    552  C   GLN    36      63.414  38.573  32.639  1.00  0.00           C  
ATOM    553  O   GLN    36      63.380  37.835  33.627  1.00  0.00           O  
ATOM    554  N   PRO    37      62.585  38.291  31.630  1.00  0.00           N  
ATOM    555  CD  PRO    37      62.498  39.192  30.432  1.00  0.00           C  
ATOM    556  HD2 PRO    37      63.439  39.213  29.882  1.00  0.00           H  
ATOM    557  HD3 PRO    37      62.307  40.198  30.805  1.00  0.00           H  
ATOM    558  CG  PRO    37      61.308  38.653  29.641  1.00  0.00           C  
ATOM    559  HG2 PRO    37      61.661  38.081  28.783  1.00  0.00           H  
ATOM    560  HG3 PRO    37      60.670  39.420  29.202  1.00  0.00           H  
ATOM    561  CB  PRO    37      60.518  37.814  30.642  1.00  0.00           C  
ATOM    562  HB2 PRO    37      59.903  36.979  30.305  1.00  0.00           H  
ATOM    563  HB3 PRO    37      59.829  38.427  31.224  1.00  0.00           H  
ATOM    564  CA  PRO    37      61.597  37.221  31.594  1.00  0.00           C  
ATOM    565  HA  PRO    37      61.134  37.049  32.566  1.00  0.00           H  
ATOM    566  C   PRO    37      62.136  35.963  31.072  1.00  0.00           C  
ATOM    567  O   PRO    37      62.856  35.910  30.084  1.00  0.00           O  
ATOM    568  N   HIP    38      61.586  34.856  31.637  1.00  0.00           N  
ATOM    569  H   HIP    38      60.845  34.995  32.310  1.00  0.00           H  
ATOM    570  CA  HIP    38      61.875  33.422  31.296  1.00  0.00           C  
ATOM    571  HA  HIP    38      62.369  33.439  30.325  1.00  0.00           H  
ATOM    572  CB  HIP    38      62.790  32.797  32.330  1.00  0.00           C  
ATOM    573  HB2 HIP    38      62.154  32.732  33.214  1.00  0.00           H  
ATOM    574  HB3 HIP    38      63.111  31.842  31.915  1.00  0.00           H  
ATOM    575  CG  HIP    38      64.067  33.569  32.661  1.00  0.00           C  
ATOM    576  ND1 HIP    38      65.082  33.875  31.783  1.00  0.00           N  
ATOM    577  HD1 HIP    38      65.109  33.659  30.797  1.00  0.00           H  
ATOM    578  CE1 HIP    38      65.938  34.748  32.353  1.00  0.00           C  
ATOM    579  HE1 HIP    38      66.817  35.155  31.877  1.00  0.00           H  
ATOM    580  NE2 HIP    38      65.501  34.971  33.595  1.00  0.00           N  
ATOM    581  HE2 HIP    38      65.985  35.552  34.264  1.00  0.00           H  
ATOM    582  CD2 HIP    38      64.301  34.283  33.761  1.00  0.00           C  
ATOM    583  HD2 HIP    38      63.614  34.469  34.573  1.00  0.00           H  
ATOM    584  C   HIP    38      60.549  32.656  31.163  1.00  0.00           C  
ATOM    585  O   HIP    38      59.710  32.858  32.017  1.00  0.00           O  
ATOM    586  N   TYR    39      60.475  31.662  30.221  1.00  0.00           N  
ATOM    587  H   TYR    39      61.241  31.490  29.586  1.00  0.00           H  
ATOM    588  CA  TYR    39      59.239  31.049  29.912  1.00  0.00           C  
ATOM    589  HA  TYR    39      58.533  31.100  30.740  1.00  0.00           H  
ATOM    590  CB  TYR    39      58.678  31.702  28.635  1.00  0.00           C  
ATOM    591  HB2 TYR    39      59.166  31.205  27.796  1.00  0.00           H  
ATOM    592  HB3 TYR    39      57.607  31.552  28.502  1.00  0.00           H  
ATOM    593  CG  TYR    39      59.023  33.198  28.403  1.00  0.00           C  
ATOM    594  CD1 TYR    39      58.036  34.178  28.721  1.00  0.00           C  
ATOM    595  HD1 TYR    39      57.075  33.921  29.140  1.00  0.00           H  
ATOM    596  CE1 TYR    39      58.247  35.537  28.381  1.00  0.00           C  
ATOM    597  HE1 TYR    39      57.476  36.243  28.653  1.00  0.00           H  
ATOM    598  CZ  TYR    39      59.361  35.839  27.638  1.00  0.00           C  
ATOM    599  OH  TYR    39      59.456  37.069  27.148  1.00  0.00           O  
ATOM    600  HH  TYR    39      58.667  37.591  27.313  1.00  0.00           H  
ATOM    601  CE2 TYR    39      60.360  34.875  27.305  1.00  0.00           C  
ATOM    602  HE2 TYR    39      61.212  35.259  26.764  1.00  0.00           H  
ATOM    603  CD2 TYR    39      60.207  33.543  27.666  1.00  0.00           C  
ATOM    604  HD2 TYR    39      60.933  32.800  27.372  1.00  0.00           H  
ATOM    605  C   TYR    39      59.309  29.520  29.671  1.00  0.00           C  
ATOM    606  O   TYR    39      60.264  29.024  29.041  1.00  0.00           O  
ATOM    607  N   PHE    40      58.391  28.709  30.190  1.00  0.00           N  
ATOM    608  H   PHE    40      57.698  29.197  30.740  1.00  0.00           H  
ATOM    609  CA  PHE    40      58.426  27.242  30.347  1.00  0.00           C  
ATOM    610  HA  PHE    40      59.078  26.783  29.603  1.00  0.00           H  
ATOM    611  CB  PHE    40      58.834  27.018  31.852  1.00  0.00           C  
ATOM    612  HB2 PHE    40      57.982  27.190  32.510  1.00  0.00           H  
ATOM    613  HB3 PHE    40      59.098  25.971  32.004  1.00  0.00           H  
ATOM    614  CG  PHE    40      60.029  27.774  32.298  1.00  0.00           C  
ATOM    615  CD1 PHE    40      61.281  27.466  31.706  1.00  0.00           C  
ATOM    616  HD1 PHE    40      61.307  26.660  30.987  1.00  0.00           H  
ATOM    617  CE1 PHE    40      62.436  28.235  31.986  1.00  0.00           C  
ATOM    618  HE1 PHE    40      63.417  28.075  31.565  1.00  0.00           H  
ATOM    619  CZ  PHE    40      62.264  29.378  32.803  1.00  0.00           C  
ATOM    620  HZ  PHE    40      63.176  29.893  33.064  1.00  0.00           H  
ATOM    621  CE2 PHE    40      61.107  29.597  33.468  1.00  0.00           C  
ATOM    622  HE2 PHE    40      61.099  30.307  34.282  1.00  0.00           H  
ATOM    623  CD2 PHE    40      59.926  28.899  33.119  1.00  0.00           C  
ATOM    624  HD2 PHE    40      59.005  29.181  33.609  1.00  0.00           H  
ATOM    625  C   PHE    40      57.041  26.609  30.191  1.00  0.00           C  
ATOM    626  O   PHE    40      56.096  27.190  30.608  1.00  0.00           O  
ATOM    627  N   THR    41      56.837  25.494  29.512  1.00  0.00           N  
ATOM    628  H   THR    41      57.614  24.979  29.122  1.00  0.00           H  
ATOM    629  CA  THR    41      55.551  24.921  29.105  1.00  0.00           C  
ATOM    630  HA  THR    41      54.776  25.249  29.799  1.00  0.00           H  
ATOM    631  CB  THR    41      55.148  25.367  27.739  1.00  0.00           C  
ATOM    632  HB  THR    41      54.225  24.860  27.457  1.00  0.00           H  
ATOM    633  CG2 THR    41      54.710  26.857  27.604  1.00  0.00           C  
ATOM    634 HG21 THR    41      55.493  27.489  28.023  1.00  0.00           H  
ATOM    635 HG22 THR    41      54.553  26.985  26.533  1.00  0.00           H  
ATOM    636 HG23 THR    41      53.775  27.051  28.129  1.00  0.00           H  
ATOM    637  OG1 THR    41      56.107  25.072  26.738  1.00  0.00           O  
ATOM    638  HG1 THR    41      55.944  24.246  26.276  1.00  0.00           H  
ATOM    639  C   THR    41      55.531  23.453  29.113  1.00  0.00           C  
ATOM    640  O   THR    41      56.518  22.755  28.827  1.00  0.00           O  
ATOM    641  N   PHE    42      54.344  22.979  29.409  1.00  0.00           N  
ATOM    642  H   PHE    42      53.604  23.655  29.542  1.00  0.00           H  
ATOM    643  CA  PHE    42      54.072  21.629  29.831  1.00  0.00           C  
ATOM    644  HA  PHE    42      54.867  20.926  29.581  1.00  0.00           H  
ATOM    645  CB  PHE    42      53.958  21.610  31.285  1.00  0.00           C  
ATOM    646  HB2 PHE    42      53.031  22.104  31.575  1.00  0.00           H  
ATOM    647  HB3 PHE    42      53.781  20.607  31.673  1.00  0.00           H  
ATOM    648  CG  PHE    42      55.195  22.194  31.969  1.00  0.00           C  
ATOM    649  CD1 PHE    42      55.134  23.552  32.336  1.00  0.00           C  
ATOM    650  HD1 PHE    42      54.272  24.202  32.351  1.00  0.00           H  
ATOM    651  CE1 PHE    42      56.311  24.088  32.853  1.00  0.00           C  
ATOM    652  HE1 PHE    42      56.364  25.147  33.062  1.00  0.00           H  
ATOM    653  CZ  PHE    42      57.519  23.355  32.891  1.00  0.00           C  
ATOM    654  HZ  PHE    42      58.430  23.789  33.276  1.00  0.00           H  
ATOM    655  CE2 PHE    42      57.531  21.960  32.626  1.00  0.00           C  
ATOM    656  HE2 PHE    42      58.444  21.383  32.594  1.00  0.00           H  
ATOM    657  CD2 PHE    42      56.369  21.395  32.111  1.00  0.00           C  
ATOM    658  HD2 PHE    42      56.443  20.366  31.788  1.00  0.00           H  
ATOM    659  C   PHE    42      52.690  21.193  29.337  1.00  0.00           C  
ATOM    660  O   PHE    42      51.688  21.965  29.384  1.00  0.00           O  
ATOM    661  N   GLY    43      52.610  19.951  28.925  1.00  0.00           N  
ATOM    662  H   GLY    43      53.472  19.583  28.547  1.00  0.00           H  
ATOM    663  CA  GLY    43      51.420  19.182  28.578  1.00  0.00           C  
ATOM    664  HA2 GLY    43      51.877  18.194  28.515  1.00  0.00           H  
ATOM    665  HA3 GLY    43      50.625  19.178  29.323  1.00  0.00           H  
ATOM    666  C   GLY    43      50.813  19.550  27.216  1.00  0.00           C  
ATOM    667  O   GLY    43      51.511  19.902  26.249  1.00  0.00           O  
ATOM    668  N   LYS    44      49.485  19.355  27.121  1.00  0.00           N  
ATOM    669  H   LYS    44      48.963  19.049  27.930  1.00  0.00           H  
ATOM    670  CA  LYS    44      48.737  19.518  25.849  1.00  0.00           C  
ATOM    671  HA  LYS    44      49.404  19.779  25.027  1.00  0.00           H  
ATOM    672  CB  LYS    44      48.027  18.193  25.678  1.00  0.00           C  
ATOM    673  HB2 LYS    44      47.280  17.930  26.427  1.00  0.00           H  
ATOM    674  HB3 LYS    44      47.436  18.232  24.763  1.00  0.00           H  
ATOM    675  CG  LYS    44      48.939  16.983  25.608  1.00  0.00           C  
ATOM    676  HG2 LYS    44      49.469  16.669  26.507  1.00  0.00           H  
ATOM    677  HG3 LYS    44      48.195  16.220  25.379  1.00  0.00           H  
ATOM    678  CD  LYS    44      49.934  16.972  24.429  1.00  0.00           C  
ATOM    679  HD2 LYS    44      49.357  17.157  23.523  1.00  0.00           H  
ATOM    680  HD3 LYS    44      50.623  17.804  24.576  1.00  0.00           H  
ATOM    681  CE  LYS    44      50.619  15.657  24.432  1.00  0.00           C  
ATOM    682  HE2 LYS    44      51.557  15.757  24.978  1.00  0.00           H  
ATOM    683  HE3 LYS    44      49.943  14.867  24.760  1.00  0.00           H  
ATOM    684  NZ  LYS    44      51.085  15.185  23.119  1.00  0.00           N  
ATOM    685  HZ1 LYS    44      50.258  14.929  22.599  1.00  0.00           H  
ATOM    686  HZ2 LYS    44      51.438  15.991  22.622  1.00  0.00           H  
ATOM    687  HZ3 LYS    44      51.806  14.479  23.111  1.00  0.00           H  
ATOM    688  C   LYS    44      47.638  20.632  25.844  1.00  0.00           C  
ATOM    689  O   LYS    44      46.882  20.823  26.811  1.00  0.00           O  
ATOM    690  N   ALA    45      47.704  21.398  24.734  1.00  0.00           N  
ATOM    691  H   ALA    45      48.334  21.122  23.994  1.00  0.00           H  
ATOM    692  CA  ALA    45      46.800  22.509  24.470  1.00  0.00           C  
ATOM    693  HA  ALA    45      46.518  23.071  25.359  1.00  0.00           H  
ATOM    694  CB  ALA    45      47.486  23.536  23.518  1.00  0.00           C  
ATOM    695  HB1 ALA    45      47.704  23.138  22.528  1.00  0.00           H  
ATOM    696  HB2 ALA    45      46.861  24.396  23.277  1.00  0.00           H  
ATOM    697  HB3 ALA    45      48.388  23.957  23.962  1.00  0.00           H  
ATOM    698  C   ALA    45      45.463  21.954  23.848  1.00  0.00           C  
ATOM    699  O   ALA    45      44.456  22.620  24.023  1.00  0.00           O  
ATOM    700  N   ASP    46      45.577  20.840  23.135  1.00  0.00           N  
ATOM    701  H   ASP    46      46.518  20.506  22.986  1.00  0.00           H  
ATOM    702  CA  ASP    46      44.439  20.165  22.492  1.00  0.00           C  
ATOM    703  HA  ASP    46      43.565  20.367  23.111  1.00  0.00           H  
ATOM    704  CB  ASP    46      44.203  20.689  20.969  1.00  0.00           C  
ATOM    705  HB2 ASP    46      44.120  21.776  20.979  1.00  0.00           H  
ATOM    706  HB3 ASP    46      44.997  20.443  20.264  1.00  0.00           H  
ATOM    707  CG  ASP    46      43.101  19.974  20.240  1.00  0.00           C  
ATOM    708  OD1 ASP    46      42.649  18.897  20.681  1.00  0.00           O  
ATOM    709  OD2 ASP    46      42.744  20.386  19.140  1.00  0.00           O  
ATOM    710  C   ASP    46      44.703  18.718  22.727  1.00  0.00           C  
ATOM    711  O   ASP    46      45.725  18.242  22.252  1.00  0.00           O  
ATOM    712  N   VAL    47      43.873  18.038  23.476  1.00  0.00           N  
ATOM    713  H   VAL    47      43.002  18.439  23.793  1.00  0.00           H  
ATOM    714  CA  VAL    47      43.995  16.573  23.767  1.00  0.00           C  
ATOM    715  HA  VAL    47      45.039  16.316  23.947  1.00  0.00           H  
ATOM    716  CB  VAL    47      43.256  16.249  25.129  1.00  0.00           C  
ATOM    717  HB  VAL    47      42.208  16.461  24.914  1.00  0.00           H  
ATOM    718  CG1 VAL    47      43.441  14.792  25.524  1.00  0.00           C  
ATOM    719 HG11 VAL    47      44.474  14.447  25.464  1.00  0.00           H  
ATOM    720 HG12 VAL    47      43.041  14.536  26.505  1.00  0.00           H  
ATOM    721 HG13 VAL    47      42.858  14.181  24.834  1.00  0.00           H  
ATOM    722  CG2 VAL    47      43.771  17.193  26.252  1.00  0.00           C  
ATOM    723 HG21 VAL    47      44.855  17.122  26.333  1.00  0.00           H  
ATOM    724 HG22 VAL    47      43.554  18.251  26.102  1.00  0.00           H  
ATOM    725 HG23 VAL    47      43.439  16.835  27.226  1.00  0.00           H  
ATOM    726  C   VAL    47      43.592  15.727  22.611  1.00  0.00           C  
ATOM    727  O   VAL    47      44.402  14.851  22.283  1.00  0.00           O  
ATOM    728  N   ALA    48      42.449  15.913  21.934  1.00  0.00           N  
ATOM    729  H   ALA    48      41.741  16.513  22.332  1.00  0.00           H  
ATOM    730  CA  ALA    48      42.131  15.092  20.761  1.00  0.00           C  
ATOM    731  HA  ALA    48      42.235  14.055  21.078  1.00  0.00           H  
ATOM    732  CB  ALA    48      40.612  15.258  20.464  1.00  0.00           C  
ATOM    733  HB1 ALA    48      40.355  14.503  19.721  1.00  0.00           H  
ATOM    734  HB2 ALA    48      40.041  15.252  21.392  1.00  0.00           H  
ATOM    735  HB3 ALA    48      40.443  16.242  20.027  1.00  0.00           H  
ATOM    736  C   ALA    48      43.104  15.172  19.642  1.00  0.00           C  
ATOM    737  O   ALA    48      43.522  14.075  19.201  1.00  0.00           O  
ATOM    738  N   ALA    49      43.537  16.417  19.335  1.00  0.00           N  
ATOM    739  H   ALA    49      43.203  17.204  19.873  1.00  0.00           H  
ATOM    740  CA  ALA    49      44.612  16.643  18.407  1.00  0.00           C  
ATOM    741  HA  ALA    49      44.481  15.884  17.635  1.00  0.00           H  
ATOM    742  CB  ALA    49      44.587  18.025  17.806  1.00  0.00           C  
ATOM    743  HB1 ALA    49      44.903  18.796  18.509  1.00  0.00           H  
ATOM    744  HB2 ALA    49      45.290  18.145  16.982  1.00  0.00           H  
ATOM    745  HB3 ALA    49      43.610  18.326  17.426  1.00  0.00           H  
ATOM    746  C   ALA    49      46.023  16.386  18.921  1.00  0.00           C  
ATOM    747  O   ALA    49      46.901  16.513  18.097  1.00  0.00           O  
ATOM    748  N   ASN    50      46.162  16.086  20.184  1.00  0.00           N  
ATOM    749  H   ASN    50      45.298  16.156  20.702  1.00  0.00           H  
ATOM    750  CA  ASN    50      47.267  15.779  21.012  1.00  0.00           C  
ATOM    751  HA  ASN    50      46.900  15.860  22.035  1.00  0.00           H  
ATOM    752  CB  ASN    50      47.677  14.350  20.732  1.00  0.00           C  
ATOM    753  HB2 ASN    50      46.739  13.805  20.629  1.00  0.00           H  
ATOM    754  HB3 ASN    50      48.233  14.191  19.808  1.00  0.00           H  
ATOM    755  CG  ASN    50      48.617  13.707  21.821  1.00  0.00           C  
ATOM    756  OD1 ASN    50      48.541  14.025  23.003  1.00  0.00           O  
ATOM    757  ND2 ASN    50      49.545  12.881  21.360  1.00  0.00           N  
ATOM    758 HD21 ASN    50      50.024  12.347  22.070  1.00  0.00           H  
ATOM    759 HD22 ASN    50      49.545  12.617  20.385  1.00  0.00           H  
ATOM    760  C   ASN    50      48.504  16.777  20.893  1.00  0.00           C  
ATOM    761  O   ASN    50      49.689  16.370  20.951  1.00  0.00           O  
ATOM    762  N   LYS    51      48.190  18.024  20.799  1.00  0.00           N  
ATOM    763  H   LYS    51      47.199  18.220  20.805  1.00  0.00           H  
ATOM    764  CA  LYS    51      49.095  19.156  20.444  1.00  0.00           C  
ATOM    765  HA  LYS    51      49.974  18.849  19.877  1.00  0.00           H  
ATOM    766  CB  LYS    51      48.357  20.212  19.621  1.00  0.00           C  
ATOM    767  HB2 LYS    51      47.335  20.362  19.971  1.00  0.00           H  
ATOM    768  HB3 LYS    51      48.937  21.134  19.612  1.00  0.00           H  
ATOM    769  CG  LYS    51      48.165  19.772  18.187  1.00  0.00           C  
ATOM    770  HG2 LYS    51      49.118  19.605  17.685  1.00  0.00           H  
ATOM    771  HG3 LYS    51      47.671  18.803  18.110  1.00  0.00           H  
ATOM    772  CD  LYS    51      47.370  20.717  17.290  1.00  0.00           C  
ATOM    773  HD2 LYS    51      47.384  20.138  16.366  1.00  0.00           H  
ATOM    774  HD3 LYS    51      46.374  20.689  17.732  1.00  0.00           H  
ATOM    775  CE  LYS    51      47.998  22.098  17.223  1.00  0.00           C  
ATOM    776  HE2 LYS    51      48.629  22.333  18.081  1.00  0.00           H  
ATOM    777  HE3 LYS    51      48.626  22.068  16.333  1.00  0.00           H  
ATOM    778  NZ  LYS    51      47.014  23.140  17.194  1.00  0.00           N  
ATOM    779  HZ1 LYS    51      47.554  23.970  16.999  1.00  0.00           H  
ATOM    780  HZ2 LYS    51      46.380  23.053  16.413  1.00  0.00           H  
ATOM    781  HZ3 LYS    51      46.496  23.230  18.057  1.00  0.00           H  
ATOM    782  C   LYS    51      49.666  19.802  21.691  1.00  0.00           C  
ATOM    783  O   LYS    51      48.898  20.010  22.635  1.00  0.00           O  
ATOM    784  N   PRO    52      50.979  20.177  21.593  1.00  0.00           N  
ATOM    785  CD  PRO    52      51.806  20.212  20.443  1.00  0.00           C  
ATOM    786  HD2 PRO    52      51.460  20.782  19.580  1.00  0.00           H  
ATOM    787  HD3 PRO    52      52.044  19.181  20.182  1.00  0.00           H  
ATOM    788  CG  PRO    52      53.128  20.859  20.942  1.00  0.00           C  
ATOM    789  HG2 PRO    52      53.235  21.915  20.693  1.00  0.00           H  
ATOM    790  HG3 PRO    52      53.939  20.296  20.480  1.00  0.00           H  
ATOM    791  CB  PRO    52      53.051  20.668  22.473  1.00  0.00           C  
ATOM    792  HB2 PRO    52      53.616  21.444  22.989  1.00  0.00           H  
ATOM    793  HB3 PRO    52      53.472  19.720  22.807  1.00  0.00           H  
ATOM    794  CA  PRO    52      51.553  20.760  22.778  1.00  0.00           C  
ATOM    795  HA  PRO    52      51.309  20.139  23.640  1.00  0.00           H  
ATOM    796  C   PRO    52      51.152  22.195  23.060  1.00  0.00           C  
ATOM    797  O   PRO    52      50.660  22.905  22.218  1.00  0.00           O  
ATOM    798  N   VAL    53      51.372  22.579  24.343  1.00  0.00           N  
ATOM    799  H   VAL    53      51.728  21.807  24.888  1.00  0.00           H  
ATOM    800  CA  VAL    53      51.521  23.948  24.886  1.00  0.00           C  
ATOM    801  HA  VAL    53      50.717  24.508  24.408  1.00  0.00           H  
ATOM    802  CB  VAL    53      51.301  24.076  26.410  1.00  0.00           C  
ATOM    803  HB  VAL    53      51.954  23.425  26.990  1.00  0.00           H  
ATOM    804  CG1 VAL    53      51.243  25.552  26.960  1.00  0.00           C  
ATOM    805 HG11 VAL    53      51.066  25.543  28.035  1.00  0.00           H  
ATOM    806 HG12 VAL    53      52.204  26.037  26.790  1.00  0.00           H  
ATOM    807 HG13 VAL    53      50.463  26.080  26.411  1.00  0.00           H  
ATOM    808  CG2 VAL    53      49.958  23.444  26.824  1.00  0.00           C  
ATOM    809 HG21 VAL    53      49.140  24.093  26.511  1.00  0.00           H  
ATOM    810 HG22 VAL    53      49.717  22.488  26.359  1.00  0.00           H  
ATOM    811 HG23 VAL    53      49.805  23.355  27.900  1.00  0.00           H  
ATOM    812  C   VAL    53      52.870  24.616  24.566  1.00  0.00           C  
ATOM    813  O   VAL    53      53.875  23.917  24.754  1.00  0.00           O  
ATOM    814  N   THR    54      52.786  25.836  24.107  1.00  0.00           N  
ATOM    815  H   THR    54      51.848  26.160  23.917  1.00  0.00           H  
ATOM    816  CA  THR    54      53.913  26.715  23.822  1.00  0.00           C  
ATOM    817  HA  THR    54      54.794  26.263  24.277  1.00  0.00           H  
ATOM    818  CB  THR    54      54.240  26.737  22.345  1.00  0.00           C  
ATOM    819  HB  THR    54      55.203  27.235  22.235  1.00  0.00           H  
ATOM    820  CG2 THR    54      54.409  25.399  21.483  1.00  0.00           C  
ATOM    821 HG21 THR    54      55.000  24.713  22.090  1.00  0.00           H  
ATOM    822 HG22 THR    54      53.463  24.958  21.171  1.00  0.00           H  
ATOM    823 HG23 THR    54      55.024  25.641  20.616  1.00  0.00           H  
ATOM    824  OG1 THR    54      53.290  27.594  21.673  1.00  0.00           O  
ATOM    825  HG1 THR    54      52.474  27.106  21.543  1.00  0.00           H  
ATOM    826  C   THR    54      53.798  28.099  24.405  1.00  0.00           C  
ATOM    827  O   THR    54      52.715  28.523  24.815  1.00  0.00           O  
ATOM    828  N   PRO    55      54.951  28.814  24.440  1.00  0.00           N  
ATOM    829  CD  PRO    55      56.334  28.417  24.341  1.00  0.00           C  
ATOM    830  HD2 PRO    55      56.661  28.443  23.302  1.00  0.00           H  
ATOM    831  HD3 PRO    55      56.568  27.481  24.848  1.00  0.00           H  
ATOM    832  CG  PRO    55      57.132  29.558  25.050  1.00  0.00           C  
ATOM    833  HG2 PRO    55      58.103  29.634  24.561  1.00  0.00           H  
ATOM    834  HG3 PRO    55      57.198  29.404  26.127  1.00  0.00           H  
ATOM    835  CB  PRO    55      56.319  30.822  24.764  1.00  0.00           C  
ATOM    836  HB2 PRO    55      56.608  31.261  23.810  1.00  0.00           H  
ATOM    837  HB3 PRO    55      56.491  31.649  25.453  1.00  0.00           H  
ATOM    838  CA  PRO    55      54.893  30.228  24.723  1.00  0.00           C  
ATOM    839  HA  PRO    55      54.515  30.369  25.736  1.00  0.00           H  
ATOM    840  C   PRO    55      53.943  31.079  23.947  1.00  0.00           C  
ATOM    841  O   PRO    55      53.817  32.287  24.337  1.00  0.00           O  
ATOM    842  N   GLN    56      53.422  30.630  22.788  1.00  0.00           N  
ATOM    843  H   GLN    56      53.659  29.699  22.476  1.00  0.00           H  
ATOM    844  CA  GLN    56      52.384  31.337  22.015  1.00  0.00           C  
ATOM    845  HA  GLN    56      52.408  32.394  22.279  1.00  0.00           H  
ATOM    846  CB  GLN    56      52.744  31.277  20.527  1.00  0.00           C  
ATOM    847  HB2 GLN    56      52.698  30.288  20.072  1.00  0.00           H  
ATOM    848  HB3 GLN    56      51.984  31.772  19.922  1.00  0.00           H  
ATOM    849  CG  GLN    56      54.140  31.935  20.389  1.00  0.00           C  
ATOM    850  HG2 GLN    56      54.090  32.565  19.501  1.00  0.00           H  
ATOM    851  HG3 GLN    56      54.403  32.626  21.191  1.00  0.00           H  
ATOM    852  CD  GLN    56      55.302  30.937  20.298  1.00  0.00           C  
ATOM    853  OE1 GLN    56      55.817  30.391  21.269  1.00  0.00           O  
ATOM    854  NE2 GLN    56      55.849  30.870  19.146  1.00  0.00           N  
ATOM    855 HE21 GLN    56      56.663  30.298  18.969  1.00  0.00           H  
ATOM    856 HE22 GLN    56      55.379  31.360  18.399  1.00  0.00           H  
ATOM    857  C   GLN    56      50.930  30.846  22.149  1.00  0.00           C  
ATOM    858  O   GLN    56      50.034  31.518  21.659  1.00  0.00           O  
ATOM    859  N   THR    57      50.656  29.745  22.959  1.00  0.00           N  
ATOM    860  H   THR    57      51.375  29.164  23.366  1.00  0.00           H  
ATOM    861  CA  THR    57      49.343  29.314  23.214  1.00  0.00           C  
ATOM    862  HA  THR    57      48.819  29.201  22.265  1.00  0.00           H  
ATOM    863  CB  THR    57      49.363  27.960  23.931  1.00  0.00           C  
ATOM    864  HB  THR    57      49.702  28.250  24.926  1.00  0.00           H  
ATOM    865  CG2 THR    57      48.072  27.116  23.921  1.00  0.00           C  
ATOM    866 HG21 THR    57      48.211  26.489  24.802  1.00  0.00           H  
ATOM    867 HG22 THR    57      47.205  27.708  24.213  1.00  0.00           H  
ATOM    868 HG23 THR    57      47.943  26.515  23.021  1.00  0.00           H  
ATOM    869  OG1 THR    57      50.302  27.071  23.425  1.00  0.00           O  
ATOM    870  HG1 THR    57      50.257  27.203  22.475  1.00  0.00           H  
ATOM    871  C   THR    57      48.461  30.226  24.024  1.00  0.00           C  
ATOM    872  O   THR    57      48.880  30.795  25.056  1.00  0.00           O  
ATOM    873  N   LEU    58      47.236  30.493  23.532  1.00  0.00           N  
ATOM    874  H   LEU    58      46.934  29.997  22.705  1.00  0.00           H  
ATOM    875  CA  LEU    58      46.345  31.449  24.199  1.00  0.00           C  
ATOM    876  HA  LEU    58      47.034  32.088  24.751  1.00  0.00           H  
ATOM    877  CB  LEU    58      45.531  32.280  23.149  1.00  0.00           C  
ATOM    878  HB2 LEU    58      45.002  31.664  22.423  1.00  0.00           H  
ATOM    879  HB3 LEU    58      44.809  32.817  23.765  1.00  0.00           H  
ATOM    880  CG  LEU    58      46.392  33.168  22.310  1.00  0.00           C  
ATOM    881  HG  LEU    58      47.430  33.128  22.641  1.00  0.00           H  
ATOM    882  CD1 LEU    58      46.484  32.759  20.860  1.00  0.00           C  
ATOM    883 HD11 LEU    58      47.094  33.525  20.382  1.00  0.00           H  
ATOM    884 HD12 LEU    58      46.835  31.728  20.819  1.00  0.00           H  
ATOM    885 HD13 LEU    58      45.486  32.717  20.424  1.00  0.00           H  
ATOM    886  CD2 LEU    58      45.862  34.554  22.407  1.00  0.00           C  
ATOM    887 HD21 LEU    58      45.687  34.802  23.454  1.00  0.00           H  
ATOM    888 HD22 LEU    58      46.574  35.263  21.986  1.00  0.00           H  
ATOM    889 HD23 LEU    58      44.899  34.621  21.900  1.00  0.00           H  
ATOM    890  C   LEU    58      45.412  30.764  25.243  1.00  0.00           C  
ATOM    891  O   LEU    58      44.943  29.650  25.032  1.00  0.00           O  
ATOM    892  N   PHE    59      45.295  31.324  26.435  1.00  0.00           N  
ATOM    893  H   PHE    59      45.841  32.169  26.524  1.00  0.00           H  
ATOM    894  CA  PHE    59      44.456  30.883  27.572  1.00  0.00           C  
ATOM    895  HA  PHE    59      43.902  30.012  27.221  1.00  0.00           H  
ATOM    896  CB  PHE    59      45.298  30.447  28.749  1.00  0.00           C  
ATOM    897  HB2 PHE    59      45.879  31.285  29.132  1.00  0.00           H  
ATOM    898  HB3 PHE    59      44.743  30.279  29.672  1.00  0.00           H  
ATOM    899  CG  PHE    59      46.250  29.261  28.554  1.00  0.00           C  
ATOM    900  CD1 PHE    59      47.573  29.542  28.036  1.00  0.00           C  
ATOM    901  HD1 PHE    59      47.771  30.533  27.656  1.00  0.00           H  
ATOM    902  CE1 PHE    59      48.608  28.607  28.055  1.00  0.00           C  
ATOM    903  HE1 PHE    59      49.591  28.862  27.688  1.00  0.00           H  
ATOM    904  CZ  PHE    59      48.367  27.308  28.410  1.00  0.00           C  
ATOM    905  HZ  PHE    59      49.172  26.593  28.340  1.00  0.00           H  
ATOM    906  CE2 PHE    59      47.088  26.959  28.933  1.00  0.00           C  
ATOM    907  HE2 PHE    59      46.912  25.958  29.298  1.00  0.00           H  
ATOM    908  CD2 PHE    59      46.092  27.917  29.036  1.00  0.00           C  
ATOM    909  HD2 PHE    59      45.161  27.602  29.484  1.00  0.00           H  
ATOM    910  C   PHE    59      43.305  31.877  27.912  1.00  0.00           C  
ATOM    911  O   PHE    59      43.454  33.073  27.767  1.00  0.00           O  
ATOM    912  N   GLU    60      42.138  31.367  28.373  1.00  0.00           N  
ATOM    913  H   GLU    60      42.032  30.370  28.490  1.00  0.00           H  
ATOM    914  CA  GLU    60      41.019  32.300  28.781  1.00  0.00           C  
ATOM    915  HA  GLU    60      40.920  33.119  28.069  1.00  0.00           H  
ATOM    916  CB  GLU    60      39.693  31.495  28.695  1.00  0.00           C  
ATOM    917  HB2 GLU    60      39.617  30.772  29.507  1.00  0.00           H  
ATOM    918  HB3 GLU    60      38.806  32.072  28.958  1.00  0.00           H  
ATOM    919  CG  GLU    60      39.343  30.962  27.330  1.00  0.00           C  
ATOM    920  HG2 GLU    60      39.261  31.787  26.623  1.00  0.00           H  
ATOM    921  HG3 GLU    60      40.059  30.213  26.992  1.00  0.00           H  
ATOM    922  CD  GLU    60      38.072  30.137  27.276  1.00  0.00           C  
ATOM    923  OE1 GLU    60      37.433  29.944  28.271  1.00  0.00           O  
ATOM    924  OE2 GLU    60      37.681  29.931  26.172  1.00  0.00           O  
ATOM    925  C   GLU    60      41.233  32.773  30.252  1.00  0.00           C  
ATOM    926  O   GLU    60      41.297  31.936  31.089  1.00  0.00           O  
ATOM    927  N   LEU    61      41.466  34.070  30.522  1.00  0.00           N  
ATOM    928  H   LEU    61      41.588  34.701  29.743  1.00  0.00           H  
ATOM    929  CA  LEU    61      41.971  34.434  31.831  1.00  0.00           C  
ATOM    930  HA  LEU    61      42.729  33.721  32.155  1.00  0.00           H  
ATOM    931  CB  LEU    61      42.591  35.865  31.597  1.00  0.00           C  
ATOM    932  HB2 LEU    61      41.783  36.567  31.392  1.00  0.00           H  
ATOM    933  HB3 LEU    61      43.159  36.174  32.475  1.00  0.00           H  
ATOM    934  CG  LEU    61      43.724  35.924  30.464  1.00  0.00           C  
ATOM    935  HG  LEU    61      43.379  35.742  29.446  1.00  0.00           H  
ATOM    936  CD1 LEU    61      44.315  37.274  30.480  1.00  0.00           C  
ATOM    937 HD11 LEU    61      44.724  37.556  31.450  1.00  0.00           H  
ATOM    938 HD12 LEU    61      45.118  37.328  29.744  1.00  0.00           H  
ATOM    939 HD13 LEU    61      43.638  38.124  30.394  1.00  0.00           H  
ATOM    940  CD2 LEU    61      44.778  34.824  30.507  1.00  0.00           C  
ATOM    941 HD21 LEU    61      44.384  33.862  30.180  1.00  0.00           H  
ATOM    942 HD22 LEU    61      45.627  34.961  29.837  1.00  0.00           H  
ATOM    943 HD23 LEU    61      45.089  34.812  31.551  1.00  0.00           H  
ATOM    944  C   LEU    61      40.997  34.507  33.042  1.00  0.00           C  
ATOM    945  O   LEU    61      41.385  34.449  34.153  1.00  0.00           O  
ATOM    946  N   GLY    62      39.713  34.457  32.678  1.00  0.00           N  
ATOM    947  H   GLY    62      39.635  34.367  31.675  1.00  0.00           H  
ATOM    948  CA  GLY    62      38.659  34.671  33.629  1.00  0.00           C  
ATOM    949  HA2 GLY    62      37.714  34.778  33.097  1.00  0.00           H  
ATOM    950  HA3 GLY    62      38.603  33.861  34.357  1.00  0.00           H  
ATOM    951  C   GLY    62      38.766  36.027  34.422  1.00  0.00           C  
ATOM    952  O   GLY    62      39.235  37.009  33.877  1.00  0.00           O  
ATOM    953  N   CTZ    63      38.652  36.036  35.775  1.00  0.00           N  
ATOM    954  H4  CTZ    63      38.406  35.157  36.284  1.00  0.00           H  
ATOM    955  C9  CTZ    63      38.809  37.216  36.596  1.00  0.00           C  
ATOM    956  H5  CTZ    63      38.111  37.989  36.303  1.00  0.00           H  
ATOM    957  C   CTZ    63      40.274  37.798  36.628  1.00  0.00           C  
ATOM    958  O   CTZ    63      40.441  38.944  37.127  1.00  0.00           O  
ATOM    959  CB  CTZ    63      38.471  36.848  38.030  1.00  0.00           C  
ATOM    960  H6  CTZ    63      39.165  36.157  38.486  1.00  0.00           H  
ATOM    961  H7  CTZ    63      38.626  37.797  38.601  1.00  0.00           H  
ATOM    962  OG  CTZ    63      37.110  36.485  38.187  1.00  0.00           O  
ATOM    963  S1  CTZ    63      33.803  32.524  39.764  1.00  0.00           S  
ATOM    964  C2  CTZ    63      33.692  31.962  41.629  1.00  0.00           C  
ATOM    965  H12 CTZ    63      33.961  30.876  41.694  1.00  0.00           H  
ATOM    966  H13 CTZ    63      32.667  32.076  42.024  1.00  0.00           H  
ATOM    967  C3  CTZ    63      34.668  32.842  42.384  1.00  0.00           C  
ATOM    968  C3' CTZ    63      34.316  33.806  43.325  1.00  0.00           C  
ATOM    969  H14 CTZ    63      33.257  33.837  43.648  1.00  0.00           H  
ATOM    970  H15 CTZ    63      35.155  34.384  43.830  1.00  0.00           H  
ATOM    971  CA  CTZ    63      36.044  32.696  41.925  1.00  0.00           C  
ATOM    972  C4' CTZ    63      37.132  31.891  42.617  1.00  0.00           C  
ATOM    973  O4A CTZ    63      38.190  31.534  41.978  1.00  0.00           O  
ATOM    974  O4B CTZ    63      37.028  31.496  43.861  1.00  0.00           O  
ATOM    975  N5  CTZ    63      36.238  33.068  40.699  1.00  0.00           N  
ATOM    976  C6  CTZ    63      35.168  33.814  40.073  1.00  0.00           C  
ATOM    977  H16 CTZ    63      34.571  34.466  40.814  1.00  0.00           H  
ATOM    978  C7  CTZ    63      35.506  34.586  38.736  1.00  0.00           C  
ATOM    979  H17 CTZ    63      34.780  35.479  38.741  1.00  0.00           H  
ATOM    980  C8  CTZ    63      37.104  34.898  38.653  1.00  0.00           C  
ATOM    981  O9  CTZ    63      37.803  34.225  37.821  1.00  0.00           O  
ATOM    982  N10 CTZ    63      35.240  33.656  37.699  1.00  0.00           N  
ATOM    983  H18 CTZ    63      36.094  33.117  37.407  1.00  0.00           H  
ATOM    984  C11 CTZ    63      34.056  33.608  36.983  1.00  0.00           C  
ATOM    985  O12 CTZ    63      33.141  34.448  37.179  1.00  0.00           O  
ATOM    986  C13 CTZ    63      33.793  32.411  36.028  1.00  0.00           C  
ATOM    987  C14 CTZ    63      34.012  32.655  34.593  1.00  0.00           C  
ATOM    988  C15 CTZ    63      34.718  33.689  34.023  1.00  0.00           C  
ATOM    989  H19 CTZ    63      35.324  34.498  34.510  1.00  0.00           H  
ATOM    990  N16 CTZ    63      33.144  31.312  36.332  1.00  0.00           N  
ATOM    991  S16 CTZ    63      34.535  33.545  32.310  1.00  0.00           S  
ATOM    992  C17 CTZ    63      33.649  32.015  32.506  1.00  0.00           C  
ATOM    993  N18 CTZ    63      33.231  31.304  31.454  1.00  0.00           N  
ATOM    994  H20 CTZ    63      33.821  31.347  30.617  1.00  0.00           H  
ATOM    995  H21 CTZ    63      32.845  30.363  31.594  1.00  0.00           H  
ATOM    996  O17 CTZ    63      32.764  31.165  37.664  1.00  0.00           O  
ATOM    997  C18 CTZ    63      31.823  29.995  37.819  1.00  0.00           C  
ATOM    998  C19 CTZ    63      30.560  30.208  37.025  1.00  0.00           C  
ATOM    999  H22 CTZ    63      30.161  31.243  37.228  1.00  0.00           H  
ATOM   1000  H23 CTZ    63      30.844  30.210  35.973  1.00  0.00           H  
ATOM   1001  H24 CTZ    63      29.882  29.459  37.287  1.00  0.00           H  
ATOM   1002  C20 CTZ    63      31.511  29.955  39.307  1.00  0.00           C  
ATOM   1003  H25 CTZ    63      32.409  30.142  39.938  1.00  0.00           H  
ATOM   1004  H26 CTZ    63      30.810  30.758  39.553  1.00  0.00           H  
ATOM   1005  H27 CTZ    63      31.080  28.974  39.532  1.00  0.00           H  
ATOM   1006  C21 CTZ    63      32.521  28.756  37.371  1.00  0.00           C  
ATOM   1007  O2A CTZ    63      33.674  28.475  37.861  1.00  0.00           O  
ATOM   1008  O2B CTZ    63      31.954  27.936  36.519  1.00  0.00           O  
ATOM   1009  N19 CTZ    63      33.405  31.794  33.765  1.00  0.00           N  
ATOM   1010  N   VAL    64      41.286  37.134  36.040  1.00  0.00           N  
ATOM   1011  H   VAL    64      41.057  36.337  35.521  1.00  0.00           H  
ATOM   1012  CA  VAL    64      42.577  37.820  35.800  1.00  0.00           C  
ATOM   1013  HA  VAL    64      43.050  38.154  36.739  1.00  0.00           H  
ATOM   1014  CB  VAL    64      43.595  36.902  35.112  1.00  0.00           C  
ATOM   1015  HB  VAL    64      43.045  36.397  34.412  1.00  0.00           H  
ATOM   1016  CG1 VAL    64      44.739  37.622  34.483  1.00  0.00           C  
ATOM   1017 HG11 VAL    64      45.264  36.866  33.920  1.00  0.00           H  
ATOM   1018 HG12 VAL    64      44.422  38.390  33.735  1.00  0.00           H  
ATOM   1019 HG13 VAL    64      45.449  38.058  35.219  1.00  0.00           H  
ATOM   1020  CG2 VAL    64      44.121  35.788  36.034  1.00  0.00           C  
ATOM   1021 HG21 VAL    64      43.291  35.044  36.314  1.00  0.00           H  
ATOM   1022 HG22 VAL    64      44.765  35.306  35.403  1.00  0.00           H  
ATOM   1023 HG23 VAL    64      44.537  36.288  36.917  1.00  0.00           H  
ATOM   1024  C   VAL    64      42.389  39.150  35.047  1.00  0.00           C  
ATOM   1025  O   VAL    64      43.117  40.088  35.206  1.00  0.00           O  
ATOM   1026  N   SER    65      41.346  39.195  34.144  1.00  0.00           N  
ATOM   1027  H   SER    65      41.014  38.278  33.886  1.00  0.00           H  
ATOM   1028  CA  SER    65      40.959  40.357  33.346  1.00  0.00           C  
ATOM   1029  HA  SER    65      41.725  40.536  32.569  1.00  0.00           H  
ATOM   1030  CB  SER    65      39.613  40.162  32.625  1.00  0.00           C  
ATOM   1031  HB2 SER    65      38.706  40.177  33.253  1.00  0.00           H  
ATOM   1032  HB3 SER    65      39.502  41.030  31.983  1.00  0.00           H  
ATOM   1033  OG  SER    65      39.676  38.977  31.833  1.00  0.00           O  
ATOM   1034  HG  SER    65      39.454  38.148  32.281  1.00  0.00           H  
ATOM   1035  C   SER    65      40.718  41.587  34.275  1.00  0.00           C  
ATOM   1036  O   SER    65      41.025  42.722  33.882  1.00  0.00           O  
ATOM   1037  N   LYS    66      40.268  41.395  35.512  1.00  0.00           N  
ATOM   1038  H   LYS    66      40.201  40.448  35.855  1.00  0.00           H  
ATOM   1039  CA  LYS    66      39.982  42.514  36.419  1.00  0.00           C  
ATOM   1040  HA  LYS    66      39.193  43.120  35.973  1.00  0.00           H  
ATOM   1041  CB  LYS    66      39.499  42.002  37.768  1.00  0.00           C  
ATOM   1042  HB2 LYS    66      40.266  41.275  38.034  1.00  0.00           H  
ATOM   1043  HB3 LYS    66      39.529  42.743  38.568  1.00  0.00           H  
ATOM   1044  CG  LYS    66      38.091  41.354  37.606  1.00  0.00           C  
ATOM   1045  HG2 LYS    66      37.426  42.170  37.325  1.00  0.00           H  
ATOM   1046  HG3 LYS    66      38.099  40.592  36.826  1.00  0.00           H  
ATOM   1047  CD  LYS    66      37.569  40.740  38.931  1.00  0.00           C  
ATOM   1048  HD2 LYS    66      38.307  40.000  39.241  1.00  0.00           H  
ATOM   1049  HD3 LYS    66      37.570  41.516  39.696  1.00  0.00           H  
ATOM   1050  CE  LYS    66      36.148  40.106  38.920  1.00  0.00           C  
ATOM   1051  HE2 LYS    66      36.038  39.660  39.820  1.00  0.00           H  
ATOM   1052  HE3 LYS    66      35.424  40.918  38.855  1.00  0.00           H  
ATOM   1053  NZ  LYS    66      36.033  39.079  37.850  1.00  0.00           N  
ATOM   1054  HZ1 LYS    66      36.654  38.316  37.976  1.00  0.00           H  
ATOM   1055  HZ2 LYS    66      35.097  38.627  37.968  1.00  0.00           H  
ATOM   1056  HZ3 LYS    66      36.116  39.473  36.837  1.00  0.00           H  
ATOM   1057  C   LYS    66      41.105  43.466  36.671  1.00  0.00           C  
ATOM   1058  O   LYS    66      40.990  44.607  37.017  1.00  0.00           O  
ATOM   1059  N   THR    67      42.292  43.020  36.423  1.00  0.00           N  
ATOM   1060  H   THR    67      42.273  42.057  36.121  1.00  0.00           H  
ATOM   1061  CA  THR    67      43.559  43.703  36.520  1.00  0.00           C  
ATOM   1062  HA  THR    67      43.553  44.174  37.413  1.00  0.00           H  
ATOM   1063  CB  THR    67      44.782  42.767  36.412  1.00  0.00           C  
ATOM   1064  HB  THR    67      45.592  43.331  36.624  1.00  0.00           H  
ATOM   1065  CG2 THR    67      44.753  41.661  37.486  1.00  0.00           C  
ATOM   1066 HG21 THR    67      44.214  40.808  37.075  1.00  0.00           H  
ATOM   1067 HG22 THR    67      45.782  41.339  37.646  1.00  0.00           H  
ATOM   1068 HG23 THR    67      44.234  41.897  38.415  1.00  0.00           H  
ATOM   1069  OG1 THR    67      44.965  42.169  35.157  1.00  0.00           O  
ATOM   1070  HG1 THR    67      44.452  41.358  35.128  1.00  0.00           H  
ATOM   1071  C   THR    67      43.706  44.837  35.489  1.00  0.00           C  
ATOM   1072  O   THR    67      43.882  46.038  35.784  1.00  0.00           O  
ATOM   1073  N   PHE    68      43.526  44.502  34.267  1.00  0.00           N  
ATOM   1074  H   PHE    68      43.726  43.452  34.054  1.00  0.00           H  
ATOM   1075  CA  PHE    68      43.446  45.351  33.164  1.00  0.00           C  
ATOM   1076  HA  PHE    68      44.389  45.895  33.090  1.00  0.00           H  
ATOM   1077  CB  PHE    68      43.114  44.597  31.895  1.00  0.00           C  
ATOM   1078  HB2 PHE    68      42.164  44.068  31.972  1.00  0.00           H  
ATOM   1079  HB3 PHE    68      42.971  45.346  31.116  1.00  0.00           H  
ATOM   1080  CG  PHE    68      44.237  43.642  31.372  1.00  0.00           C  
ATOM   1081  CD1 PHE    68      45.221  44.137  30.507  1.00  0.00           C  
ATOM   1082  HD1 PHE    68      45.428  45.204  30.422  1.00  0.00           H  
ATOM   1083  CE1 PHE    68      46.257  43.258  30.029  1.00  0.00           C  
ATOM   1084  HE1 PHE    68      47.012  43.615  29.330  1.00  0.00           H  
ATOM   1085  CZ  PHE    68      46.243  41.965  30.406  1.00  0.00           C  
ATOM   1086  HZ  PHE    68      47.062  41.298  30.136  1.00  0.00           H  
ATOM   1087  CE2 PHE    68      45.268  41.455  31.322  1.00  0.00           C  
ATOM   1088  HE2 PHE    68      45.376  40.437  31.697  1.00  0.00           H  
ATOM   1089  CD2 PHE    68      44.247  42.312  31.750  1.00  0.00           C  
ATOM   1090  HD2 PHE    68      43.502  41.907  32.299  1.00  0.00           H  
ATOM   1091  C   PHE    68      42.272  46.374  33.407  1.00  0.00           C  
ATOM   1092  O   PHE    68      42.438  47.551  33.228  1.00  0.00           O  
ATOM   1093  N   THR    69      41.141  45.886  33.928  1.00  0.00           N  
ATOM   1094  H   THR    69      40.981  44.813  34.037  1.00  0.00           H  
ATOM   1095  CA  THR    69      39.979  46.763  34.186  1.00  0.00           C  
ATOM   1096  HA  THR    69      39.725  47.326  33.288  1.00  0.00           H  
ATOM   1097  CB  THR    69      38.791  45.885  34.452  1.00  0.00           C  
ATOM   1098  HB  THR    69      38.943  45.140  35.233  1.00  0.00           H  
ATOM   1099  CG2 THR    69      37.565  46.762  34.721  1.00  0.00           C  
ATOM   1100 HG21 THR    69      37.304  47.344  33.938  1.00  0.00           H  
ATOM   1101 HG22 THR    69      36.812  46.253  35.031  1.00  0.00           H  
ATOM   1102 HG23 THR    69      37.774  47.372  35.600  1.00  0.00           H  
ATOM   1103  OG1 THR    69      38.586  45.042  33.310  1.00  0.00           O  
ATOM   1104  HG1 THR    69      37.603  44.573  33.364  1.00  0.00           H  
ATOM   1105  C   THR    69      40.247  47.784  35.291  1.00  0.00           C  
ATOM   1106  O   THR    69      39.866  48.934  35.156  1.00  0.00           O  
ATOM   1107  N   GLY    70      40.953  47.422  36.326  1.00  0.00           N  
ATOM   1108  H   GLY    70      41.134  46.373  36.507  1.00  0.00           H  
ATOM   1109  CA  GLY    70      41.441  48.383  37.337  1.00  0.00           C  
ATOM   1110  HA2 GLY    70      40.607  48.914  37.795  1.00  0.00           H  
ATOM   1111  HA3 GLY    70      41.890  47.876  38.086  1.00  0.00           H  
ATOM   1112  C   GLY    70      42.412  49.444  36.738  1.00  0.00           C  
ATOM   1113  O   GLY    70      42.266  50.634  37.093  1.00  0.00           O  
ATOM   1114  N   VAL    71      43.355  49.075  35.926  1.00  0.00           N  
ATOM   1115  H   VAL    71      43.460  48.127  35.817  1.00  0.00           H  
ATOM   1116  CA  VAL    71      44.280  49.994  35.383  1.00  0.00           C  
ATOM   1117  HA  VAL    71      44.545  50.613  36.136  1.00  0.00           H  
ATOM   1118  CB  VAL    71      45.521  49.189  34.916  1.00  0.00           C  
ATOM   1119  HB  VAL    71      45.168  48.345  34.325  1.00  0.00           H  
ATOM   1120  CG1 VAL    71      46.465  49.963  34.006  1.00  0.00           C  
ATOM   1121 HG11 VAL    71      47.388  49.415  33.889  1.00  0.00           H  
ATOM   1122 HG12 VAL    71      45.884  50.010  33.085  1.00  0.00           H  
ATOM   1123 HG13 VAL    71      46.722  50.915  34.470  1.00  0.00           H  
ATOM   1124  CG2 VAL    71      46.371  48.607  36.078  1.00  0.00           C  
ATOM   1125 HG21 VAL    71      47.002  47.819  35.694  1.00  0.00           H  
ATOM   1126 HG22 VAL    71      46.960  49.433  36.449  1.00  0.00           H  
ATOM   1127 HG23 VAL    71      45.810  48.149  36.880  1.00  0.00           H  
ATOM   1128  C   VAL    71      43.746  50.934  34.287  1.00  0.00           C  
ATOM   1129  O   VAL    71      44.013  52.129  34.315  1.00  0.00           O  
ATOM   1130  N   LEU    72      42.767  50.417  33.485  1.00  0.00           N  
ATOM   1131  H   LEU    72      42.484  49.365  33.535  1.00  0.00           H  
ATOM   1132  CA  LEU    72      42.124  51.414  32.573  1.00  0.00           C  
ATOM   1133  HA  LEU    72      43.022  51.837  32.122  1.00  0.00           H  
ATOM   1134  CB  LEU    72      41.320  50.640  31.502  1.00  0.00           C  
ATOM   1135  HB2 LEU    72      41.951  49.888  31.029  1.00  0.00           H  
ATOM   1136  HB3 LEU    72      40.594  50.150  32.005  1.00  0.00           H  
ATOM   1137  CG  LEU    72      40.679  51.533  30.441  1.00  0.00           C  
ATOM   1138  HG  LEU    72      39.927  52.190  30.879  1.00  0.00           H  
ATOM   1139  CD1 LEU    72      41.587  52.275  29.483  1.00  0.00           C  
ATOM   1140 HD11 LEU    72      42.212  52.953  30.066  1.00  0.00           H  
ATOM   1141 HD12 LEU    72      42.211  51.547  28.966  1.00  0.00           H  
ATOM   1142 HD13 LEU    72      41.000  52.794  28.845  1.00  0.00           H  
ATOM   1143  CD2 LEU    72      39.831  50.575  29.641  1.00  0.00           C  
ATOM   1144 HD21 LEU    72      40.462  49.819  29.173  1.00  0.00           H  
ATOM   1145 HD22 LEU    72      39.031  50.092  30.201  1.00  0.00           H  
ATOM   1146 HD23 LEU    72      39.203  51.068  28.900  1.00  0.00           H  
ATOM   1147  C   LEU    72      41.280  52.479  33.273  1.00  0.00           C  
ATOM   1148  O   LEU    72      41.156  53.587  32.713  1.00  0.00           O  
ATOM   1149  N   GLY    73      40.797  52.175  34.475  1.00  0.00           N  
ATOM   1150  H   GLY    73      40.854  51.111  34.705  1.00  0.00           H  
ATOM   1151  CA  GLY    73      40.146  53.127  35.419  1.00  0.00           C  
ATOM   1152  HA2 GLY    73      39.334  53.606  34.873  1.00  0.00           H  
ATOM   1153  HA3 GLY    73      39.766  52.445  36.180  1.00  0.00           H  
ATOM   1154  C   GLY    73      41.166  54.108  36.009  1.00  0.00           C  
ATOM   1155  O   GLY    73      40.853  55.348  35.925  1.00  0.00           O  
ATOM   1156  N   GLY    74      42.301  53.585  36.507  1.00  0.00           N  
ATOM   1157  H   GLY    74      42.388  52.508  36.365  1.00  0.00           H  
ATOM   1158  CA  GLY    74      43.436  54.403  36.889  1.00  0.00           C  
ATOM   1159  HA2 GLY    74      43.343  54.928  37.839  1.00  0.00           H  
ATOM   1160  HA3 GLY    74      44.217  53.669  37.092  1.00  0.00           H  
ATOM   1161  C   GLY    74      43.968  55.269  35.793  1.00  0.00           C  
ATOM   1162  O   GLY    74      44.312  56.427  36.020  1.00  0.00           O  
ATOM   1163  N   ASP    75      43.958  54.817  34.555  1.00  0.00           N  
ATOM   1164  H   ASP    75      43.629  53.823  34.249  1.00  0.00           H  
ATOM   1165  CA  ASP    75      44.266  55.755  33.429  1.00  0.00           C  
ATOM   1166  HA  ASP    75      45.241  56.199  33.629  1.00  0.00           H  
ATOM   1167  CB  ASP    75      44.354  54.861  32.157  1.00  0.00           C  
ATOM   1168  HB2 ASP    75      45.125  54.255  32.401  1.00  0.00           H  
ATOM   1169  HB3 ASP    75      43.458  54.249  32.058  1.00  0.00           H  
ATOM   1170  CG  ASP    75      44.790  55.491  30.832  1.00  0.00           C  
ATOM   1171  OD1 ASP    75      45.758  56.223  30.657  1.00  0.00           O  
ATOM   1172  OD2 ASP    75      44.057  55.302  29.870  1.00  0.00           O  
ATOM   1173  C   ASP    75      43.194  56.790  33.199  1.00  0.00           C  
ATOM   1174  O   ASP    75      43.456  57.982  33.058  1.00  0.00           O  
ATOM   1175  N   ALA    76      41.907  56.402  33.300  1.00  0.00           N  
ATOM   1176  H   ALA    76      41.785  55.356  33.582  1.00  0.00           H  
ATOM   1177  CA  ALA    76      40.761  57.381  33.135  1.00  0.00           C  
ATOM   1178  HA  ALA    76      40.806  57.837  32.146  1.00  0.00           H  
ATOM   1179  CB  ALA    76      39.408  56.685  33.257  1.00  0.00           C  
ATOM   1180  HB1 ALA    76      39.174  56.635  34.321  1.00  0.00           H  
ATOM   1181  HB2 ALA    76      38.719  57.333  32.715  1.00  0.00           H  
ATOM   1182  HB3 ALA    76      39.523  55.674  32.868  1.00  0.00           H  
ATOM   1183  C   ALA    76      40.904  58.576  34.130  1.00  0.00           C  
ATOM   1184  O   ALA    76      40.573  59.710  33.774  1.00  0.00           O  
ATOM   1185  N   ILE    77      41.437  58.300  35.321  1.00  0.00           N  
ATOM   1186  H   ILE    77      41.544  57.227  35.478  1.00  0.00           H  
ATOM   1187  CA  ILE    77      41.619  59.252  36.435  1.00  0.00           C  
ATOM   1188  HA  ILE    77      40.825  59.987  36.567  1.00  0.00           H  
ATOM   1189  CB  ILE    77      41.655  58.475  37.745  1.00  0.00           C  
ATOM   1190  HB  ILE    77      42.411  57.808  37.691  1.00  0.00           H  
ATOM   1191  CG2 ILE    77      41.783  59.367  38.991  1.00  0.00           C  
ATOM   1192 HG21 ILE    77      40.967  59.882  39.288  1.00  0.00           H  
ATOM   1193 HG22 ILE    77      41.883  58.741  39.878  1.00  0.00           H  
ATOM   1194 HG23 ILE    77      42.620  60.065  38.959  1.00  0.00           H  
ATOM   1195  CG1 ILE    77      40.253  57.674  37.914  1.00  0.00           C  
ATOM   1196 HG12 ILE    77      39.495  58.413  38.172  1.00  0.00           H  
ATOM   1197 HG13 ILE    77      39.949  57.218  36.972  1.00  0.00           H  
ATOM   1198  CD1 ILE    77      40.292  56.575  38.945  1.00  0.00           C  
ATOM   1199 HD11 ILE    77      40.691  55.655  38.516  1.00  0.00           H  
ATOM   1200 HD12 ILE    77      40.692  56.854  39.920  1.00  0.00           H  
ATOM   1201 HD13 ILE    77      39.349  56.254  39.109  1.00  0.00           H  
ATOM   1202  C   ILE    77      42.932  60.132  36.270  1.00  0.00           C  
ATOM   1203  O   ILE    77      42.986  61.325  36.575  1.00  0.00           O  
ATOM   1204  N   ALA    78      43.970  59.562  35.716  1.00  0.00           N  
ATOM   1205  H   ALA    78      43.866  58.497  35.510  1.00  0.00           H  
ATOM   1206  CA  ALA    78      45.164  60.286  35.223  1.00  0.00           C  
ATOM   1207  HA  ALA    78      45.350  61.021  36.006  1.00  0.00           H  
ATOM   1208  CB  ALA    78      46.307  59.294  35.117  1.00  0.00           C  
ATOM   1209  HB1 ALA    78      46.073  58.358  35.624  1.00  0.00           H  
ATOM   1210  HB2 ALA    78      46.485  59.024  34.161  1.00  0.00           H  
ATOM   1211  HB3 ALA    78      47.232  59.763  35.453  1.00  0.00           H  
ATOM   1212  C   ALA    78      44.837  61.179  33.899  1.00  0.00           C  
ATOM   1213  O   ALA    78      45.541  62.104  33.493  1.00  0.00           O  
ATOM   1214  N   ARG    79      43.827  60.838  33.117  1.00  0.00           N  
ATOM   1215  H   ARG    79      43.492  59.904  33.306  1.00  0.00           H  
ATOM   1216  CA  ARG    79      43.156  61.612  32.039  1.00  0.00           C  
ATOM   1217  HA  ARG    79      43.835  62.266  31.492  1.00  0.00           H  
ATOM   1218  CB  ARG    79      42.590  60.628  30.967  1.00  0.00           C  
ATOM   1219  HB2 ARG    79      41.791  60.048  31.429  1.00  0.00           H  
ATOM   1220  HB3 ARG    79      42.200  61.370  30.270  1.00  0.00           H  
ATOM   1221  CG  ARG    79      43.593  59.822  30.221  1.00  0.00           C  
ATOM   1222  HG2 ARG    79      44.161  60.443  29.528  1.00  0.00           H  
ATOM   1223  HG3 ARG    79      44.375  59.434  30.873  1.00  0.00           H  
ATOM   1224  CD  ARG    79      42.911  58.641  29.456  1.00  0.00           C  
ATOM   1225  HD2 ARG    79      42.313  58.036  30.138  1.00  0.00           H  
ATOM   1226  HD3 ARG    79      42.252  58.943  28.642  1.00  0.00           H  
ATOM   1227  NE  ARG    79      43.943  57.796  28.859  1.00  0.00           N  
ATOM   1228  HE  ARG    79      44.410  56.951  29.364  1.00  0.00           H  
ATOM   1229  CZ  ARG    79      44.304  57.794  27.548  1.00  0.00           C  
ATOM   1230  NH1 ARG    79      43.765  58.571  26.696  1.00  0.00           N  
ATOM   1231 HH11 ARG    79      43.168  59.397  27.083  1.00  0.00           H  
ATOM   1232 HH12 ARG    79      44.064  58.599  25.648  1.00  0.00           H  
ATOM   1233  NH2 ARG    79      45.192  56.993  27.087  1.00  0.00           N  
ATOM   1234 HH21 ARG    79      45.659  56.238  27.719  1.00  0.00           H  
ATOM   1235 HH22 ARG    79      45.360  57.171  26.107  1.00  0.00           H  
ATOM   1236  C   ARG    79      42.075  62.556  32.597  1.00  0.00           C  
ATOM   1237  O   ARG    79      41.491  63.365  31.889  1.00  0.00           O  
ATOM   1238  N   LYS    80      41.840  62.435  33.947  1.00  0.00           N  
ATOM   1239  H   LYS    80      42.222  61.563  34.479  1.00  0.00           H  
ATOM   1240  CA  LYS    80      40.775  63.187  34.608  1.00  0.00           C  
ATOM   1241  HA  LYS    80      40.669  62.734  35.593  1.00  0.00           H  
ATOM   1242  CB  LYS    80      41.226  64.603  34.880  1.00  0.00           C  
ATOM   1243  HB2 LYS    80      41.277  65.203  34.069  1.00  0.00           H  
ATOM   1244  HB3 LYS    80      40.406  64.962  35.502  1.00  0.00           H  
ATOM   1245  CG  LYS    80      42.467  64.718  35.798  1.00  0.00           C  
ATOM   1246  HG2 LYS    80      42.290  64.229  36.665  1.00  0.00           H  
ATOM   1247  HG3 LYS    80      43.214  64.253  35.302  1.00  0.00           H  
ATOM   1248  CD  LYS    80      42.821  66.194  36.113  1.00  0.00           C  
ATOM   1249  HD2 LYS    80      42.929  66.725  35.261  1.00  0.00           H  
ATOM   1250  HD3 LYS    80      42.068  66.599  36.650  1.00  0.00           H  
ATOM   1251  CE  LYS    80      44.134  66.257  36.883  1.00  0.00           C  
ATOM   1252  HE2 LYS    80      44.877  65.683  36.328  1.00  0.00           H  
ATOM   1253  HE3 LYS    80      44.483  67.199  36.772  1.00  0.00           H  
ATOM   1254  NZ  LYS    80      44.127  65.910  38.322  1.00  0.00           N  
ATOM   1255  HZ1 LYS    80      43.970  64.845  38.488  1.00  0.00           H  
ATOM   1256  HZ2 LYS    80      45.117  66.135  38.721  1.00  0.00           H  
ATOM   1257  HZ3 LYS    80      43.371  66.468  38.874  1.00  0.00           H  
ATOM   1258  C   LYS    80      39.368  63.057  33.968  1.00  0.00           C  
ATOM   1259  O   LYS    80      38.580  63.970  34.064  1.00  0.00           O  
ATOM   1260  N   GLU    81      38.995  61.937  33.299  1.00  0.00           N  
ATOM   1261  H   GLU    81      39.669  61.202  33.140  1.00  0.00           H  
ATOM   1262  CA  GLU    81      37.797  61.680  32.551  1.00  0.00           C  
ATOM   1263  HA  GLU    81      37.464  62.552  32.165  1.00  0.00           H  
ATOM   1264  CB  GLU    81      38.056  60.631  31.461  1.00  0.00           C  
ATOM   1265  HB2 GLU    81      38.518  59.728  31.861  1.00  0.00           H  
ATOM   1266  HB3 GLU    81      37.076  60.451  31.018  1.00  0.00           H  
ATOM   1267  CG  GLU    81      38.874  61.114  30.283  1.00  0.00           C  
ATOM   1268  HG2 GLU    81      38.313  61.915  29.802  1.00  0.00           H  
ATOM   1269  HG3 GLU    81      39.765  61.614  30.663  1.00  0.00           H  
ATOM   1270  CD  GLU    81      39.210  60.020  29.261  1.00  0.00           C  
ATOM   1271  OE1 GLU    81      38.596  58.948  29.276  1.00  0.00           O  
ATOM   1272  OE2 GLU    81      40.125  60.321  28.469  1.00  0.00           O  
ATOM   1273  C   GLU    81      36.849  61.250  33.665  1.00  0.00           C  
ATOM   1274  O   GLU    81      35.671  61.392  33.453  1.00  0.00           O  
ATOM   1275  N   ILE    82      37.267  60.732  34.806  1.00  0.00           N  
ATOM   1276  H   ILE    82      38.327  60.616  35.035  1.00  0.00           H  
ATOM   1277  CA  ILE    82      36.366  60.419  35.976  1.00  0.00           C  
ATOM   1278  HA  ILE    82      35.518  61.094  35.862  1.00  0.00           H  
ATOM   1279  CB  ILE    82      35.860  58.964  35.997  1.00  0.00           C  
ATOM   1280  HB  ILE    82      35.207  58.749  36.843  1.00  0.00           H  
ATOM   1281  CG2 ILE    82      35.000  58.708  34.748  1.00  0.00           C  
ATOM   1282 HG21 ILE    82      34.372  59.599  34.745  1.00  0.00           H  
ATOM   1283 HG22 ILE    82      35.551  58.560  33.820  1.00  0.00           H  
ATOM   1284 HG23 ILE    82      34.359  57.854  34.967  1.00  0.00           H  
ATOM   1285  CG1 ILE    82      37.019  57.918  35.921  1.00  0.00           C  
ATOM   1286 HG12 ILE    82      37.591  58.013  34.998  1.00  0.00           H  
ATOM   1287 HG13 ILE    82      37.726  58.169  36.712  1.00  0.00           H  
ATOM   1288  CD1 ILE    82      36.542  56.492  36.178  1.00  0.00           C  
ATOM   1289 HD11 ILE    82      37.347  55.907  36.002  1.00  0.00           H  
ATOM   1290 HD12 ILE    82      36.216  56.321  37.119  1.00  0.00           H  
ATOM   1291 HD13 ILE    82      35.803  56.174  35.443  1.00  0.00           H  
ATOM   1292  C   ILE    82      37.130  60.731  37.315  1.00  0.00           C  
ATOM   1293  O   ILE    82      38.343  60.991  37.332  1.00  0.00           O  
ATOM   1294  N   SER    83      36.423  60.536  38.441  1.00  0.00           N  
ATOM   1295  H   SER    83      35.364  60.320  38.300  1.00  0.00           H  
ATOM   1296  CA  SER    83      37.023  60.288  39.785  1.00  0.00           C  
ATOM   1297  HA  SER    83      38.067  59.977  39.764  1.00  0.00           H  
ATOM   1298  CB  SER    83      36.920  61.584  40.564  1.00  0.00           C  
ATOM   1299  HB2 SER    83      37.653  62.247  40.106  1.00  0.00           H  
ATOM   1300  HB3 SER    83      35.867  61.862  40.592  1.00  0.00           H  
ATOM   1301  OG  SER    83      37.335  61.564  41.920  1.00  0.00           O  
ATOM   1302  HG  SER    83      37.324  62.492  42.319  1.00  0.00           H  
ATOM   1303  C   SER    83      36.212  59.229  40.614  1.00  0.00           C  
ATOM   1304  O   SER    83      34.992  59.140  40.481  1.00  0.00           O  
ATOM   1305  N   LEU    84      36.902  58.448  41.453  1.00  0.00           N  
ATOM   1306  H   LEU    84      37.982  58.581  41.388  1.00  0.00           H  
ATOM   1307  CA  LEU    84      36.229  57.458  42.264  1.00  0.00           C  
ATOM   1308  HA  LEU    84      35.597  56.763  41.712  1.00  0.00           H  
ATOM   1309  CB  LEU    84      37.301  56.728  42.997  1.00  0.00           C  
ATOM   1310  HB2 LEU    84      37.903  57.414  43.593  1.00  0.00           H  
ATOM   1311  HB3 LEU    84      36.864  56.122  43.791  1.00  0.00           H  
ATOM   1312  CG  LEU    84      38.215  55.791  42.187  1.00  0.00           C  
ATOM   1313  HG  LEU    84      38.728  56.345  41.401  1.00  0.00           H  
ATOM   1314  CD1 LEU    84      39.247  55.114  43.119  1.00  0.00           C  
ATOM   1315 HD11 LEU    84      39.824  55.838  43.695  1.00  0.00           H  
ATOM   1316 HD12 LEU    84      38.799  54.300  43.690  1.00  0.00           H  
ATOM   1317 HD13 LEU    84      40.057  54.728  42.501  1.00  0.00           H  
ATOM   1318  CD2 LEU    84      37.487  54.605  41.508  1.00  0.00           C  
ATOM   1319 HD21 LEU    84      36.587  54.936  40.990  1.00  0.00           H  
ATOM   1320 HD22 LEU    84      38.071  54.293  40.746  1.00  0.00           H  
ATOM   1321 HD23 LEU    84      37.265  53.808  42.218  1.00  0.00           H  
ATOM   1322  C   LEU    84      35.241  58.058  43.261  1.00  0.00           C  
ATOM   1323  O   LEU    84      34.272  57.375  43.647  1.00  0.00           O  
ATOM   1324  N   ALA    85      35.462  59.274  43.690  1.00  0.00           N  
ATOM   1325  H   ALA    85      36.303  59.819  43.260  1.00  0.00           H  
ATOM   1326  CA  ALA    85      34.684  59.988  44.613  1.00  0.00           C  
ATOM   1327  HA  ALA    85      34.509  59.381  45.502  1.00  0.00           H  
ATOM   1328  CB  ALA    85      35.444  61.251  45.046  1.00  0.00           C  
ATOM   1329  HB1 ALA    85      36.278  60.863  45.631  1.00  0.00           H  
ATOM   1330  HB2 ALA    85      35.763  61.722  44.211  1.00  0.00           H  
ATOM   1331  HB3 ALA    85      34.878  61.873  45.509  1.00  0.00           H  
ATOM   1332  C   ALA    85      33.333  60.396  43.899  1.00  0.00           C  
ATOM   1333  O   ALA    85      32.443  60.907  44.635  1.00  0.00           O  
ATOM   1334  N   ASP    86      33.193  60.247  42.541  1.00  0.00           N  
ATOM   1335  H   ASP    86      33.925  59.689  41.958  1.00  0.00           H  
ATOM   1336  CA  ASP    86      31.873  60.464  41.930  1.00  0.00           C  
ATOM   1337  HA  ASP    86      31.679  61.513  42.156  1.00  0.00           H  
ATOM   1338  CB  ASP    86      32.051  60.456  40.385  1.00  0.00           C  
ATOM   1339  HB2 ASP    86      32.385  59.461  40.091  1.00  0.00           H  
ATOM   1340  HB3 ASP    86      31.198  60.511  39.848  1.00  0.00           H  
ATOM   1341  CG  ASP    86      32.982  61.553  39.885  1.00  0.00           C  
ATOM   1342  OD1 ASP    86      32.971  62.658  40.512  1.00  0.00           O  
ATOM   1343  OD2 ASP    86      33.590  61.406  38.836  1.00  0.00           O  
ATOM   1344  C   ASP    86      30.736  59.414  42.296  1.00  0.00           C  
ATOM   1345  O   ASP    86      30.968  58.189  42.329  1.00  0.00           O  
ATOM   1346  N   PRO    87      29.411  59.855  42.425  1.00  0.00           N  
ATOM   1347  CD  PRO    87      28.901  61.191  42.620  1.00  0.00           C  
ATOM   1348  HD2 PRO    87      29.331  61.739  41.781  1.00  0.00           H  
ATOM   1349  HD3 PRO    87      29.243  61.444  43.623  1.00  0.00           H  
ATOM   1350  CG  PRO    87      27.447  61.149  42.256  1.00  0.00           C  
ATOM   1351  HG2 PRO    87      27.457  61.139  41.166  1.00  0.00           H  
ATOM   1352  HG3 PRO    87      26.813  61.933  42.670  1.00  0.00           H  
ATOM   1353  CB  PRO    87      27.105  59.717  42.769  1.00  0.00           C  
ATOM   1354  HB2 PRO    87      26.171  59.325  42.367  1.00  0.00           H  
ATOM   1355  HB3 PRO    87      27.127  59.836  43.852  1.00  0.00           H  
ATOM   1356  CA  PRO    87      28.346  58.869  42.363  1.00  0.00           C  
ATOM   1357  HA  PRO    87      28.592  58.172  43.165  1.00  0.00           H  
ATOM   1358  C   PRO    87      28.215  58.200  40.975  1.00  0.00           C  
ATOM   1359  O   PRO    87      28.417  58.834  39.944  1.00  0.00           O  
ATOM   1360  N   VAL    88      27.714  56.953  41.028  1.00  0.00           N  
ATOM   1361  H   VAL    88      27.609  56.466  41.997  1.00  0.00           H  
ATOM   1362  CA  VAL    88      27.337  56.214  39.781  1.00  0.00           C  
ATOM   1363  HA  VAL    88      28.233  56.190  39.161  1.00  0.00           H  
ATOM   1364  CB  VAL    88      26.899  54.811  40.135  1.00  0.00           C  
ATOM   1365  HB  VAL    88      26.170  54.855  40.832  1.00  0.00           H  
ATOM   1366  CG1 VAL    88      26.366  53.967  39.011  1.00  0.00           C  
ATOM   1367 HG11 VAL    88      26.295  52.902  39.228  1.00  0.00           H  
ATOM   1368 HG12 VAL    88      25.331  54.267  38.845  1.00  0.00           H  
ATOM   1369 HG13 VAL    88      26.992  54.014  38.119  1.00  0.00           H  
ATOM   1370  CG2 VAL    88      27.967  53.931  40.765  1.00  0.00           C  
ATOM   1371 HG21 VAL    88      27.580  52.992  41.161  1.00  0.00           H  
ATOM   1372 HG22 VAL    88      28.651  53.740  40.047  1.00  0.00           H  
ATOM   1373 HG23 VAL    88      28.434  54.409  41.627  1.00  0.00           H  
ATOM   1374  C   VAL    88      26.252  56.966  38.968  1.00  0.00           C  
ATOM   1375  O   VAL    88      26.333  56.975  37.698  1.00  0.00           O  
ATOM   1376  N   THR    89      25.362  57.816  39.602  1.00  0.00           N  
ATOM   1377  H   THR    89      25.217  57.608  40.662  1.00  0.00           H  
ATOM   1378  CA  THR    89      24.306  58.509  38.943  1.00  0.00           C  
ATOM   1379  HA  THR    89      23.805  57.788  38.296  1.00  0.00           H  
ATOM   1380  CB  THR    89      23.208  59.091  39.885  1.00  0.00           C  
ATOM   1381  HB  THR    89      22.598  59.809  39.337  1.00  0.00           H  
ATOM   1382  CG2 THR    89      22.348  57.905  40.347  1.00  0.00           C  
ATOM   1383 HG21 THR    89      21.580  58.288  40.880  1.00  0.00           H  
ATOM   1384 HG22 THR    89      21.822  57.366  39.559  1.00  0.00           H  
ATOM   1385 HG23 THR    89      22.755  57.116  40.979  1.00  0.00           H  
ATOM   1386  OG1 THR    89      23.709  59.788  40.961  1.00  0.00           O  
ATOM   1387  HG1 THR    89      24.097  60.738  40.594  1.00  0.00           H  
ATOM   1388  C   THR    89      24.759  59.721  38.105  1.00  0.00           C  
ATOM   1389  O   THR    89      24.091  60.080  37.155  1.00  0.00           O  
ATOM   1390  N   LYS    90      26.030  60.186  38.355  1.00  0.00           N  
ATOM   1391  H   LYS    90      26.614  59.771  39.176  1.00  0.00           H  
ATOM   1392  CA  LYS    90      26.656  61.273  37.556  1.00  0.00           C  
ATOM   1393  HA  LYS    90      25.989  61.942  37.388  1.00  0.00           H  
ATOM   1394  CB  LYS    90      27.898  61.896  38.326  1.00  0.00           C  
ATOM   1395  HB2 LYS    90      27.501  62.417  39.198  1.00  0.00           H  
ATOM   1396  HB3 LYS    90      28.470  61.157  38.711  1.00  0.00           H  
ATOM   1397  CG  LYS    90      28.828  62.746  37.500  1.00  0.00           C  
ATOM   1398  HG2 LYS    90      29.345  62.190  36.718  1.00  0.00           H  
ATOM   1399  HG3 LYS    90      28.245  63.576  37.099  1.00  0.00           H  
ATOM   1400  CD  LYS    90      29.915  63.229  38.482  1.00  0.00           C  
ATOM   1401  HD2 LYS    90      29.379  63.629  39.343  1.00  0.00           H  
ATOM   1402  HD3 LYS    90      30.568  62.424  38.819  1.00  0.00           H  
ATOM   1403  CE  LYS    90      30.793  64.406  38.004  1.00  0.00           C  
ATOM   1404  HE2 LYS    90      31.310  64.127  37.087  1.00  0.00           H  
ATOM   1405  HE3 LYS    90      30.299  65.345  37.753  1.00  0.00           H  
ATOM   1406  NZ  LYS    90      31.792  64.729  39.012  1.00  0.00           N  
ATOM   1407  HZ1 LYS    90      32.284  63.880  39.488  1.00  0.00           H  
ATOM   1408  HZ2 LYS    90      32.606  65.338  38.619  1.00  0.00           H  
ATOM   1409  HZ3 LYS    90      31.349  65.319  39.814  1.00  0.00           H  
ATOM   1410  C   LYS    90      26.948  60.700  36.137  1.00  0.00           C  
ATOM   1411  O   LYS    90      27.031  61.429  35.119  1.00  0.00           O  
ATOM   1412  N   TYR    91      27.028  59.371  36.062  1.00  0.00           N  
ATOM   1413  H   TYR    91      27.035  58.739  36.950  1.00  0.00           H  
ATOM   1414  CA  TYR    91      27.439  58.687  34.749  1.00  0.00           C  
ATOM   1415  HA  TYR    91      27.573  59.404  34.051  1.00  0.00           H  
ATOM   1416  CB  TYR    91      28.779  57.925  35.019  1.00  0.00           C  
ATOM   1417  HB2 TYR    91      28.603  57.298  35.790  1.00  0.00           H  
ATOM   1418  HB3 TYR    91      29.035  57.268  34.297  1.00  0.00           H  
ATOM   1419  CG  TYR    91      29.943  58.818  35.404  1.00  0.00           C  
ATOM   1420  CD1 TYR    91      30.343  59.800  34.445  1.00  0.00           C  
ATOM   1421  HD1 TYR    91      29.836  59.860  33.574  1.00  0.00           H  
ATOM   1422  CE1 TYR    91      31.346  60.745  34.734  1.00  0.00           C  
ATOM   1423  HE1 TYR    91      31.542  61.518  33.990  1.00  0.00           H  
ATOM   1424  CZ  TYR    91      31.983  60.662  35.960  1.00  0.00           C  
ATOM   1425  OH  TYR    91      32.958  61.630  36.354  1.00  0.00           O  
ATOM   1426  HH  TYR    91      33.394  61.554  37.350  1.00  0.00           H  
ATOM   1427  CE2 TYR    91      31.565  59.656  36.846  1.00  0.00           C  
ATOM   1428  HE2 TYR    91      32.121  59.620  37.783  1.00  0.00           H  
ATOM   1429  CD2 TYR    91      30.631  58.722  36.604  1.00  0.00           C  
ATOM   1430  HD2 TYR    91      30.359  58.072  37.435  1.00  0.00           H  
ATOM   1431  C   TYR    91      26.335  57.703  34.245  1.00  0.00           C  
ATOM   1432  O   TYR    91      26.296  57.431  33.024  1.00  0.00           O  
ATOM   1433  N   TRP    92      25.514  57.134  35.105  1.00  0.00           N  
ATOM   1434  H   TRP    92      25.723  57.268  36.156  1.00  0.00           H  
ATOM   1435  CA  TRP    92      24.248  56.487  34.764  1.00  0.00           C  
ATOM   1436  HA  TRP    92      24.081  56.777  33.812  1.00  0.00           H  
ATOM   1437  CB  TRP    92      24.532  54.952  34.673  1.00  0.00           C  
ATOM   1438  HB2 TRP    92      25.432  54.875  34.062  1.00  0.00           H  
ATOM   1439  HB3 TRP    92      24.720  54.677  35.711  1.00  0.00           H  
ATOM   1440  CG  TRP    92      23.653  54.025  34.009  1.00  0.00           C  
ATOM   1441  CD1 TRP    92      22.823  54.337  32.996  1.00  0.00           C  
ATOM   1442  HD1 TRP    92      22.672  55.367  32.672  1.00  0.00           H  
ATOM   1443  NE1 TRP    92      22.220  53.273  32.441  1.00  0.00           N  
ATOM   1444  HE1 TRP    92      21.677  53.165  31.502  1.00  0.00           H  
ATOM   1445  CE2 TRP    92      22.659  52.114  33.086  1.00  0.00           C  
ATOM   1446  CZ2 TRP    92      22.329  50.758  32.842  1.00  0.00           C  
ATOM   1447  HZ2 TRP    92      21.664  50.409  32.052  1.00  0.00           H  
ATOM   1448  CH2 TRP    92      22.945  49.810  33.702  1.00  0.00           C  
ATOM   1449  HH2 TRP    92      22.764  48.742  33.577  1.00  0.00           H  
ATOM   1450  CZ3 TRP    92      23.762  50.255  34.796  1.00  0.00           C  
ATOM   1451  HZ3 TRP    92      24.188  49.523  35.481  1.00  0.00           H  
ATOM   1452  CE3 TRP    92      24.031  51.625  34.957  1.00  0.00           C  
ATOM   1453  HE3 TRP    92      24.689  52.016  35.733  1.00  0.00           H  
ATOM   1454  CD2 TRP    92      23.416  52.549  34.152  1.00  0.00           C  
ATOM   1455  C   TRP    92      22.998  56.948  35.502  1.00  0.00           C  
ATOM   1456  O   TRP    92      22.691  56.279  36.499  1.00  0.00           O  
ATOM   1457  N   PRO    93      22.326  58.067  35.039  1.00  0.00           N  
ATOM   1458  CD  PRO    93      22.832  58.955  33.970  1.00  0.00           C  
ATOM   1459  HD2 PRO    93      22.404  58.554  33.051  1.00  0.00           H  
ATOM   1460  HD3 PRO    93      23.903  59.155  33.985  1.00  0.00           H  
ATOM   1461  CG  PRO    93      22.087  60.265  34.248  1.00  0.00           C  
ATOM   1462  HG2 PRO    93      21.767  60.747  33.336  1.00  0.00           H  
ATOM   1463  HG3 PRO    93      22.702  60.930  34.854  1.00  0.00           H  
ATOM   1464  CB  PRO    93      20.925  59.945  35.165  1.00  0.00           C  
ATOM   1465  HB2 PRO    93      20.131  59.928  34.626  1.00  0.00           H  
ATOM   1466  HB3 PRO    93      20.693  60.722  35.879  1.00  0.00           H  
ATOM   1467  CA  PRO    93      21.264  58.634  35.800  1.00  0.00           C  
ATOM   1468  HA  PRO    93      21.689  58.783  36.782  1.00  0.00           H  
ATOM   1469  C   PRO    93      20.020  57.752  35.858  1.00  0.00           C  
ATOM   1470  O   PRO    93      19.096  58.212  36.562  1.00  0.00           O  
ATOM   1471  N   GLU    94      19.967  56.614  35.241  1.00  0.00           N  
ATOM   1472  H   GLU    94      20.788  56.368  34.706  1.00  0.00           H  
ATOM   1473  CA  GLU    94      18.801  55.751  35.152  1.00  0.00           C  
ATOM   1474  HA  GLU    94      17.913  56.365  35.103  1.00  0.00           H  
ATOM   1475  CB  GLU    94      18.963  54.861  33.973  1.00  0.00           C  
ATOM   1476  HB2 GLU    94      19.873  54.284  34.052  1.00  0.00           H  
ATOM   1477  HB3 GLU    94      18.125  54.180  34.003  1.00  0.00           H  
ATOM   1478  CG  GLU    94      19.108  55.609  32.621  1.00  0.00           C  
ATOM   1479  HG2 GLU    94      19.823  56.321  32.590  1.00  0.00           H  
ATOM   1480  HG3 GLU    94      19.442  54.906  31.871  1.00  0.00           H  
ATOM   1481  CD  GLU    94      17.802  56.162  32.010  1.00  0.00           C  
ATOM   1482  OE1 GLU    94      17.180  55.471  31.174  1.00  0.00           O  
ATOM   1483  OE2 GLU    94      17.466  57.303  32.289  1.00  0.00           O  
ATOM   1484  C   GLU    94      18.518  55.013  36.462  1.00  0.00           C  
ATOM   1485  O   GLU    94      17.363  54.573  36.637  1.00  0.00           O  
ATOM   1486  N   LEU    95      19.506  54.793  37.320  1.00  0.00           N  
ATOM   1487  H   LEU    95      20.486  55.180  37.038  1.00  0.00           H  
ATOM   1488  CA  LEU    95      19.366  54.260  38.695  1.00  0.00           C  
ATOM   1489  HA  LEU    95      18.585  53.503  38.764  1.00  0.00           H  
ATOM   1490  CB  LEU    95      20.783  53.621  38.937  1.00  0.00           C  
ATOM   1491  HB2 LEU    95      21.546  54.365  39.165  1.00  0.00           H  
ATOM   1492  HB3 LEU    95      20.847  53.125  39.905  1.00  0.00           H  
ATOM   1493  CG  LEU    95      21.370  52.631  37.904  1.00  0.00           C  
ATOM   1494  HG  LEU    95      21.326  53.130  36.936  1.00  0.00           H  
ATOM   1495  CD1 LEU    95      22.805  52.267  38.143  1.00  0.00           C  
ATOM   1496 HD11 LEU    95      23.453  53.119  37.935  1.00  0.00           H  
ATOM   1497 HD12 LEU    95      22.893  51.854  39.060  1.00  0.00           H  
ATOM   1498 HD13 LEU    95      23.023  51.439  37.468  1.00  0.00           H  
ATOM   1499  CD2 LEU    95      20.519  51.420  37.757  1.00  0.00           C  
ATOM   1500 HD21 LEU    95      19.483  51.683  37.602  1.00  0.00           H  
ATOM   1501 HD22 LEU    95      20.772  50.790  36.905  1.00  0.00           H  
ATOM   1502 HD23 LEU    95      20.672  50.855  38.677  1.00  0.00           H  
ATOM   1503  C   LEU    95      18.901  55.369  39.661  1.00  0.00           C  
ATOM   1504  O   LEU    95      19.705  55.881  40.447  1.00  0.00           O  
ATOM   1505  N   THR    96      17.586  55.687  39.654  1.00  0.00           N  
ATOM   1506  H   THR    96      16.957  55.276  38.979  1.00  0.00           H  
ATOM   1507  CA  THR    96      16.949  56.749  40.490  1.00  0.00           C  
ATOM   1508  HA  THR    96      17.670  57.534  40.720  1.00  0.00           H  
ATOM   1509  CB  THR    96      15.836  57.566  39.837  1.00  0.00           C  
ATOM   1510  HB  THR    96      15.454  58.306  40.541  1.00  0.00           H  
ATOM   1511  CG2 THR    96      16.334  58.487  38.728  1.00  0.00           C  
ATOM   1512 HG21 THR    96      17.140  59.140  39.061  1.00  0.00           H  
ATOM   1513 HG22 THR    96      16.692  57.882  37.895  1.00  0.00           H  
ATOM   1514 HG23 THR    96      15.521  59.136  38.401  1.00  0.00           H  
ATOM   1515  OG1 THR    96      14.826  56.805  39.332  1.00  0.00           O  
ATOM   1516  HG1 THR    96      14.383  56.175  40.103  1.00  0.00           H  
ATOM   1517  C   THR    96      16.548  56.163  41.868  1.00  0.00           C  
ATOM   1518  O   THR    96      15.998  56.988  42.640  1.00  0.00           O  
ATOM   1519  N   GLY    97      16.523  54.811  42.131  1.00  0.00           N  
ATOM   1520  H   GLY    97      16.927  54.170  41.348  1.00  0.00           H  
ATOM   1521  CA  GLY    97      16.078  54.213  43.343  1.00  0.00           C  
ATOM   1522  HA2 GLY    97      15.057  54.505  43.589  1.00  0.00           H  
ATOM   1523  HA3 GLY    97      16.152  53.126  43.363  1.00  0.00           H  
ATOM   1524  C   GLY    97      16.963  54.662  44.526  1.00  0.00           C  
ATOM   1525  O   GLY    97      18.210  54.818  44.440  1.00  0.00           O  
ATOM   1526  N   LYS    98      16.343  54.912  45.658  1.00  0.00           N  
ATOM   1527  H   LYS    98      15.290  54.649  45.760  1.00  0.00           H  
ATOM   1528  CA  LYS    98      16.947  55.497  46.885  1.00  0.00           C  
ATOM   1529  HA  LYS    98      17.175  56.544  46.686  1.00  0.00           H  
ATOM   1530  CB  LYS    98      15.871  55.479  48.009  1.00  0.00           C  
ATOM   1531  HB2 LYS    98      15.007  56.038  47.650  1.00  0.00           H  
ATOM   1532  HB3 LYS    98      15.657  54.414  48.103  1.00  0.00           H  
ATOM   1533  CG  LYS    98      16.449  56.087  49.350  1.00  0.00           C  
ATOM   1534  HG2 LYS    98      17.117  55.470  49.789  1.00  0.00           H  
ATOM   1535  HG3 LYS    98      16.788  56.964  49.159  1.00  0.00           H  
ATOM   1536  CD  LYS    98      15.317  56.208  50.353  1.00  0.00           C  
ATOM   1537  HD2 LYS    98      14.610  56.847  49.824  1.00  0.00           H  
ATOM   1538  HD3 LYS    98      14.851  55.251  50.590  1.00  0.00           H  
ATOM   1539  CE  LYS    98      15.818  56.964  51.621  1.00  0.00           C  
ATOM   1540  HE2 LYS    98      16.694  56.476  52.048  1.00  0.00           H  
ATOM   1541  HE3 LYS    98      16.222  57.919  51.283  1.00  0.00           H  
ATOM   1542  NZ  LYS    98      14.790  56.997  52.697  1.00  0.00           N  
ATOM   1543  HZ1 LYS    98      14.372  56.018  52.933  1.00  0.00           H  
ATOM   1544  HZ2 LYS    98      15.278  57.390  53.589  1.00  0.00           H  
ATOM   1545  HZ3 LYS    98      13.888  57.525  52.387  1.00  0.00           H  
ATOM   1546  C   LYS    98      18.243  54.868  47.234  1.00  0.00           C  
ATOM   1547  O   LYS    98      19.122  55.577  47.678  1.00  0.00           O  
ATOM   1548  N   GLN    99      18.406  53.594  46.982  1.00  0.00           N  
ATOM   1549  H   GLN    99      17.687  53.174  46.410  1.00  0.00           H  
ATOM   1550  CA  GLN    99      19.515  52.772  47.396  1.00  0.00           C  
ATOM   1551  HA  GLN    99      19.627  53.056  48.359  1.00  0.00           H  
ATOM   1552  CB  GLN    99      19.280  51.164  47.402  1.00  0.00           C  
ATOM   1553  HB2 GLN    99      19.987  50.659  47.918  1.00  0.00           H  
ATOM   1554  HB3 GLN    99      18.460  51.051  47.981  1.00  0.00           H  
ATOM   1555  CG  GLN    99      19.061  50.481  46.080  1.00  0.00           C  
ATOM   1556  HG2 GLN    99      19.995  50.438  45.520  1.00  0.00           H  
ATOM   1557  HG3 GLN    99      18.870  49.447  46.368  1.00  0.00           H  
ATOM   1558  CD  GLN    99      17.808  50.873  45.252  1.00  0.00           C  
ATOM   1559  OE1 GLN    99      17.116  51.861  45.338  1.00  0.00           O  
ATOM   1560  NE2 GLN    99      17.509  50.079  44.238  1.00  0.00           N  
ATOM   1561 HE21 GLN    99      18.165  49.258  43.950  1.00  0.00           H  
ATOM   1562 HE22 GLN    99      16.831  50.458  43.592  1.00  0.00           H  
ATOM   1563  C   GLN    99      20.784  53.071  46.518  1.00  0.00           C  
ATOM   1564  O   GLN    99      21.858  53.095  46.978  1.00  0.00           O  
ATOM   1565  N   TRP   100      20.622  53.308  45.222  1.00  0.00           N  
ATOM   1566  H   TRP   100      19.687  53.158  44.871  1.00  0.00           H  
ATOM   1567  CA  TRP   100      21.674  53.748  44.326  1.00  0.00           C  
ATOM   1568  HA  TRP   100      22.467  53.000  44.321  1.00  0.00           H  
ATOM   1569  CB  TRP   100      21.176  53.682  42.885  1.00  0.00           C  
ATOM   1570  HB2 TRP   100      20.152  54.021  42.725  1.00  0.00           H  
ATOM   1571  HB3 TRP   100      21.772  54.281  42.197  1.00  0.00           H  
ATOM   1572  CG  TRP   100      21.225  52.285  42.378  1.00  0.00           C  
ATOM   1573  CD1 TRP   100      20.199  51.394  42.249  1.00  0.00           C  
ATOM   1574  HD1 TRP   100      19.152  51.690  42.320  1.00  0.00           H  
ATOM   1575  NE1 TRP   100      20.682  50.267  41.682  1.00  0.00           N  
ATOM   1576  HE1 TRP   100      19.994  49.485  41.361  1.00  0.00           H  
ATOM   1577  CE2 TRP   100      22.047  50.218  41.506  1.00  0.00           C  
ATOM   1578  CZ2 TRP   100      23.026  49.244  41.203  1.00  0.00           C  
ATOM   1579  HZ2 TRP   100      22.635  48.303  40.816  1.00  0.00           H  
ATOM   1580  CH2 TRP   100      24.369  49.554  41.323  1.00  0.00           C  
ATOM   1581  HH2 TRP   100      25.115  48.839  40.976  1.00  0.00           H  
ATOM   1582  CZ3 TRP   100      24.805  50.821  41.699  1.00  0.00           C  
ATOM   1583  HZ3 TRP   100      25.885  50.971  41.713  1.00  0.00           H  
ATOM   1584  CE3 TRP   100      23.823  51.833  41.985  1.00  0.00           C  
ATOM   1585  HE3 TRP   100      24.172  52.861  42.079  1.00  0.00           H  
ATOM   1586  CD2 TRP   100      22.441  51.511  42.002  1.00  0.00           C  
ATOM   1587  C   TRP   100      22.266  55.142  44.569  1.00  0.00           C  
ATOM   1588  O   TRP   100      23.366  55.369  44.104  1.00  0.00           O  
ATOM   1589  N   GLN   101      21.580  56.054  45.265  1.00  0.00           N  
ATOM   1590  H   GLN   101      20.696  55.840  45.703  1.00  0.00           H  
ATOM   1591  CA  GLN   101      22.059  57.375  45.202  1.00  0.00           C  
ATOM   1592  HA  GLN   101      22.156  57.723  44.174  1.00  0.00           H  
ATOM   1593  CB  GLN   101      21.048  58.348  45.754  1.00  0.00           C  
ATOM   1594  HB2 GLN   101      21.099  58.164  46.827  1.00  0.00           H  
ATOM   1595  HB3 GLN   101      21.461  59.310  45.450  1.00  0.00           H  
ATOM   1596  CG  GLN   101      19.628  58.191  45.185  1.00  0.00           C  
ATOM   1597  HG2 GLN   101      19.282  57.205  45.496  1.00  0.00           H  
ATOM   1598  HG3 GLN   101      18.973  59.014  45.472  1.00  0.00           H  
ATOM   1599  CD  GLN   101      19.589  58.193  43.693  1.00  0.00           C  
ATOM   1600  OE1 GLN   101      19.908  59.232  43.093  1.00  0.00           O  
ATOM   1601  NE2 GLN   101      19.218  57.097  43.075  1.00  0.00           N  
ATOM   1602 HE21 GLN   101      18.992  56.245  43.570  1.00  0.00           H  
ATOM   1603 HE22 GLN   101      19.255  57.033  42.068  1.00  0.00           H  
ATOM   1604  C   GLN   101      23.335  57.614  46.009  1.00  0.00           C  
ATOM   1605  O   GLN   101      24.031  58.627  45.753  1.00  0.00           O  
ATOM   1606  N   GLY   102      23.651  56.681  46.955  1.00  0.00           N  
ATOM   1607  H   GLY   102      22.946  55.876  47.104  1.00  0.00           H  
ATOM   1608  CA  GLY   102      24.841  56.861  47.822  1.00  0.00           C  
ATOM   1609  HA2 GLY   102      25.005  57.928  47.821  1.00  0.00           H  
ATOM   1610  HA3 GLY   102      24.703  56.463  48.817  1.00  0.00           H  
ATOM   1611  C   GLY   102      26.078  56.148  47.190  1.00  0.00           C  
ATOM   1612  O   GLY   102      27.213  56.436  47.559  1.00  0.00           O  
ATOM   1613  N   ILE   103      25.823  55.203  46.268  1.00  0.00           N  
ATOM   1614  H   ILE   103      24.791  54.955  46.019  1.00  0.00           H  
ATOM   1615  CA  ILE   103      26.883  54.393  45.695  1.00  0.00           C  
ATOM   1616  HA  ILE   103      27.620  54.081  46.436  1.00  0.00           H  
ATOM   1617  CB  ILE   103      26.243  53.190  45.007  1.00  0.00           C  
ATOM   1618  HB  ILE   103      25.482  53.438  44.391  1.00  0.00           H  
ATOM   1619  CG2 ILE   103      27.295  52.398  44.221  1.00  0.00           C  
ATOM   1620 HG21 ILE   103      27.639  52.988  43.372  1.00  0.00           H  
ATOM   1621 HG22 ILE   103      28.011  52.051  44.843  1.00  0.00           H  
ATOM   1622 HG23 ILE   103      26.708  51.696  43.793  1.00  0.00           H  
ATOM   1623  CG1 ILE   103      25.616  52.252  46.086  1.00  0.00           C  
ATOM   1624 HG12 ILE   103      26.389  51.667  46.585  1.00  0.00           H  
ATOM   1625 HG13 ILE   103      25.104  52.817  46.865  1.00  0.00           H  
ATOM   1626  CD1 ILE   103      24.814  51.101  45.600  1.00  0.00           C  
ATOM   1627 HD11 ILE   103      24.043  51.401  44.907  1.00  0.00           H  
ATOM   1628 HD12 ILE   103      25.525  50.481  45.240  1.00  0.00           H  
ATOM   1629 HD13 ILE   103      24.276  50.606  46.395  1.00  0.00           H  
ATOM   1630  C   ILE   103      27.802  55.290  44.723  1.00  0.00           C  
ATOM   1631  O   ILE   103      27.327  56.258  44.103  1.00  0.00           O  
ATOM   1632  N   ARG   104      29.087  54.896  44.559  1.00  0.00           N  
ATOM   1633  H   ARG   104      29.255  54.051  45.226  1.00  0.00           H  
ATOM   1634  CA  ARG   104      30.210  55.584  43.893  1.00  0.00           C  
ATOM   1635  HA  ARG   104      29.818  56.398  43.282  1.00  0.00           H  
ATOM   1636  CB  ARG   104      31.095  56.100  45.025  1.00  0.00           C  
ATOM   1637  HB2 ARG   104      31.485  55.238  45.567  1.00  0.00           H  
ATOM   1638  HB3 ARG   104      31.990  56.549  44.596  1.00  0.00           H  
ATOM   1639  CG  ARG   104      30.488  57.204  45.876  1.00  0.00           C  
ATOM   1640  HG2 ARG   104      30.395  58.117  45.288  1.00  0.00           H  
ATOM   1641  HG3 ARG   104      29.450  56.981  46.123  1.00  0.00           H  
ATOM   1642  CD  ARG   104      31.122  57.460  47.229  1.00  0.00           C  
ATOM   1643  HD2 ARG   104      32.110  57.893  47.072  1.00  0.00           H  
ATOM   1644  HD3 ARG   104      30.564  58.142  47.721  1.00  0.00           H  
ATOM   1645  NE  ARG   104      31.213  56.155  47.983  1.00  0.00           N  
ATOM   1646  HE  ARG   104      30.732  55.326  47.465  1.00  0.00           H  
ATOM   1647  CZ  ARG   104      31.556  55.875  49.184  1.00  0.00           C  
ATOM   1648  NH1 ARG   104      32.092  56.804  49.956  1.00  0.00           N  
ATOM   1649 HH11 ARG   104      32.323  57.817  49.627  1.00  0.00           H  
ATOM   1650 HH12 ARG   104      32.389  56.648  50.908  1.00  0.00           H  
ATOM   1651  NH2 ARG   104      31.599  54.656  49.665  1.00  0.00           N  
ATOM   1652 HH21 ARG   104      31.372  53.805  49.024  1.00  0.00           H  
ATOM   1653 HH22 ARG   104      32.145  54.590  50.606  1.00  0.00           H  
ATOM   1654  C   ARG   104      31.022  54.699  43.047  1.00  0.00           C  
ATOM   1655  O   ARG   104      31.040  53.507  43.223  1.00  0.00           O  
ATOM   1656  N   LEU   105      31.638  55.269  42.054  1.00  0.00           N  
ATOM   1657  H   LEU   105      31.659  56.358  42.000  1.00  0.00           H  
ATOM   1658  CA  LEU   105      32.580  54.521  41.186  1.00  0.00           C  
ATOM   1659  HA  LEU   105      32.068  53.760  40.764  1.00  0.00           H  
ATOM   1660  CB  LEU   105      33.187  55.281  39.958  1.00  0.00           C  
ATOM   1661  HB2 LEU   105      33.744  56.032  40.339  1.00  0.00           H  
ATOM   1662  HB3 LEU   105      33.807  54.657  39.461  1.00  0.00           H  
ATOM   1663  CG  LEU   105      32.326  56.092  38.903  1.00  0.00           C  
ATOM   1664  HG  LEU   105      31.879  56.833  39.424  1.00  0.00           H  
ATOM   1665  CD1 LEU   105      33.297  56.618  37.833  1.00  0.00           C  
ATOM   1666 HD11 LEU   105      33.835  55.787  37.375  1.00  0.00           H  
ATOM   1667 HD12 LEU   105      32.910  57.144  37.063  1.00  0.00           H  
ATOM   1668 HD13 LEU   105      33.982  57.135  38.366  1.00  0.00           H  
ATOM   1669  CD2 LEU   105      31.323  55.177  38.236  1.00  0.00           C  
ATOM   1670 HD21 LEU   105      31.879  54.548  37.541  1.00  0.00           H  
ATOM   1671 HD22 LEU   105      30.836  54.537  38.972  1.00  0.00           H  
ATOM   1672 HD23 LEU   105      30.572  55.789  37.736  1.00  0.00           H  
ATOM   1673  C   LEU   105      33.737  53.897  42.036  1.00  0.00           C  
ATOM   1674  O   LEU   105      34.110  52.767  41.696  1.00  0.00           O  
ATOM   1675  N   LEU   106      34.055  54.356  43.239  1.00  0.00           N  
ATOM   1676  H   LEU   106      33.662  55.318  43.569  1.00  0.00           H  
ATOM   1677  CA  LEU   106      34.789  53.651  44.324  1.00  0.00           C  
ATOM   1678  HA  LEU   106      35.822  53.490  44.015  1.00  0.00           H  
ATOM   1679  CB  LEU   106      34.795  54.621  45.600  1.00  0.00           C  
ATOM   1680  HB2 LEU   106      35.237  55.563  45.275  1.00  0.00           H  
ATOM   1681  HB3 LEU   106      33.763  54.880  45.836  1.00  0.00           H  
ATOM   1682  CG  LEU   106      35.574  54.174  46.830  1.00  0.00           C  
ATOM   1683  HG  LEU   106      35.352  53.209  47.030  1.00  0.00           H  
ATOM   1684  CD1 LEU   106      37.066  54.211  46.645  1.00  0.00           C  
ATOM   1685 HD11 LEU   106      37.510  53.413  46.049  1.00  0.00           H  
ATOM   1686 HD12 LEU   106      37.548  55.143  46.350  1.00  0.00           H  
ATOM   1687 HD13 LEU   106      37.525  54.093  47.627  1.00  0.00           H  
ATOM   1688  CD2 LEU   106      35.143  54.890  48.127  1.00  0.00           C  
ATOM   1689 HD21 LEU   106      34.162  54.504  48.402  1.00  0.00           H  
ATOM   1690 HD22 LEU   106      35.865  54.610  48.894  1.00  0.00           H  
ATOM   1691 HD23 LEU   106      35.139  55.974  48.009  1.00  0.00           H  
ATOM   1692  C   LEU   106      34.288  52.310  44.845  1.00  0.00           C  
ATOM   1693  O   LEU   106      35.035  51.358  45.045  1.00  0.00           O  
ATOM   1694  N   ASP   107      32.979  52.291  45.138  1.00  0.00           N  
ATOM   1695  H   ASP   107      32.345  53.114  44.807  1.00  0.00           H  
ATOM   1696  CA  ASP   107      32.211  51.089  45.609  1.00  0.00           C  
ATOM   1697  HA  ASP   107      32.823  50.636  46.389  1.00  0.00           H  
ATOM   1698  CB  ASP   107      30.842  51.533  46.055  1.00  0.00           C  
ATOM   1699  HB2 ASP   107      30.338  52.061  45.246  1.00  0.00           H  
ATOM   1700  HB3 ASP   107      30.324  50.660  46.452  1.00  0.00           H  
ATOM   1701  CG  ASP   107      30.699  52.496  47.275  1.00  0.00           C  
ATOM   1702  OD1 ASP   107      31.143  52.171  48.384  1.00  0.00           O  
ATOM   1703  OD2 ASP   107      30.350  53.677  47.110  1.00  0.00           O  
ATOM   1704  C   ASP   107      32.096  50.044  44.501  1.00  0.00           C  
ATOM   1705  O   ASP   107      32.215  48.861  44.766  1.00  0.00           O  
ATOM   1706  N   LEU   108      32.024  50.436  43.248  1.00  0.00           N  
ATOM   1707  H   LEU   108      31.959  51.500  43.018  1.00  0.00           H  
ATOM   1708  CA  LEU   108      32.171  49.537  42.175  1.00  0.00           C  
ATOM   1709  HA  LEU   108      31.547  48.648  42.267  1.00  0.00           H  
ATOM   1710  CB  LEU   108      31.771  50.290  40.942  1.00  0.00           C  
ATOM   1711  HB2 LEU   108      32.424  51.158  40.848  1.00  0.00           H  
ATOM   1712  HB3 LEU   108      31.926  49.610  40.105  1.00  0.00           H  
ATOM   1713  CG  LEU   108      30.198  50.568  40.725  1.00  0.00           C  
ATOM   1714  HG  LEU   108      29.839  51.080  41.617  1.00  0.00           H  
ATOM   1715  CD1 LEU   108      29.885  51.398  39.488  1.00  0.00           C  
ATOM   1716 HD11 LEU   108      30.548  52.262  39.449  1.00  0.00           H  
ATOM   1717 HD12 LEU   108      30.069  50.878  38.548  1.00  0.00           H  
ATOM   1718 HD13 LEU   108      28.841  51.709  39.516  1.00  0.00           H  
ATOM   1719  CD2 LEU   108      29.347  49.248  40.575  1.00  0.00           C  
ATOM   1720 HD21 LEU   108      28.347  49.552  40.885  1.00  0.00           H  
ATOM   1721 HD22 LEU   108      29.516  48.819  39.588  1.00  0.00           H  
ATOM   1722 HD23 LEU   108      29.605  48.507  41.212  1.00  0.00           H  
ATOM   1723  C   LEU   108      33.604  49.019  41.958  1.00  0.00           C  
ATOM   1724  O   LEU   108      33.807  47.817  41.881  1.00  0.00           O  
ATOM   1725  N   ALA   109      34.599  49.952  41.964  1.00  0.00           N  
ATOM   1726  H   ALA   109      34.413  51.026  41.933  1.00  0.00           H  
ATOM   1727  CA  ALA   109      35.964  49.478  41.647  1.00  0.00           C  
ATOM   1728  HA  ALA   109      35.941  48.873  40.740  1.00  0.00           H  
ATOM   1729  CB  ALA   109      36.832  50.732  41.397  1.00  0.00           C  
ATOM   1730  HB1 ALA   109      37.858  50.371  41.475  1.00  0.00           H  
ATOM   1731  HB2 ALA   109      36.747  51.184  40.409  1.00  0.00           H  
ATOM   1732  HB3 ALA   109      36.672  51.480  42.056  1.00  0.00           H  
ATOM   1733  C   ALA   109      36.631  48.712  42.762  1.00  0.00           C  
ATOM   1734  O   ALA   109      37.620  48.072  42.556  1.00  0.00           O  
ATOM   1735  N   THR   110      36.147  48.848  43.981  1.00  0.00           N  
ATOM   1736  H   THR   110      35.319  49.549  44.084  1.00  0.00           H  
ATOM   1737  CA  THR   110      36.748  48.272  45.199  1.00  0.00           C  
ATOM   1738  HA  THR   110      37.423  47.499  44.833  1.00  0.00           H  
ATOM   1739  CB  THR   110      37.424  49.339  46.055  1.00  0.00           C  
ATOM   1740  HB  THR   110      37.916  48.849  46.895  1.00  0.00           H  
ATOM   1741  CG2 THR   110      38.432  50.207  45.329  1.00  0.00           C  
ATOM   1742 HG21 THR   110      39.161  49.537  45.131  1.00  0.00           H  
ATOM   1743 HG22 THR   110      38.069  50.491  44.341  1.00  0.00           H  
ATOM   1744 HG23 THR   110      38.684  51.119  45.870  1.00  0.00           H  
ATOM   1745  OG1 THR   110      36.596  50.267  46.741  1.00  0.00           O  
ATOM   1746  HG1 THR   110      35.810  50.735  46.148  1.00  0.00           H  
ATOM   1747  C   THR   110      35.877  47.397  46.024  1.00  0.00           C  
ATOM   1748  O   THR   110      36.222  46.980  47.051  1.00  0.00           O  
ATOM   1749  N   TYR   111      34.731  47.040  45.410  1.00  0.00           N  
ATOM   1750  H   TYR   111      34.536  47.439  44.415  1.00  0.00           H  
ATOM   1751  CA  TYR   111      33.753  46.000  45.824  1.00  0.00           C  
ATOM   1752  HA  TYR   111      33.016  45.858  45.033  1.00  0.00           H  
ATOM   1753  CB  TYR   111      34.402  44.610  45.921  1.00  0.00           C  
ATOM   1754  HB2 TYR   111      34.955  44.636  46.766  1.00  0.00           H  
ATOM   1755  HB3 TYR   111      33.624  43.867  46.101  1.00  0.00           H  
ATOM   1756  CG  TYR   111      35.275  44.213  44.768  1.00  0.00           C  
ATOM   1757  CD1 TYR   111      34.560  44.092  43.579  1.00  0.00           C  
ATOM   1758  HD1 TYR   111      33.483  44.227  43.485  1.00  0.00           H  
ATOM   1759  CE1 TYR   111      35.321  43.618  42.516  1.00  0.00           C  
ATOM   1760  HE1 TYR   111      34.848  43.508  41.540  1.00  0.00           H  
ATOM   1761  CZ  TYR   111      36.741  43.326  42.683  1.00  0.00           C  
ATOM   1762  OH  TYR   111      37.416  42.875  41.650  1.00  0.00           O  
ATOM   1763  HH  TYR   111      38.497  42.789  41.760  1.00  0.00           H  
ATOM   1764  CE2 TYR   111      37.401  43.496  43.881  1.00  0.00           C  
ATOM   1765  HE2 TYR   111      38.453  43.251  44.027  1.00  0.00           H  
ATOM   1766  CD2 TYR   111      36.606  43.902  44.971  1.00  0.00           C  
ATOM   1767  HD2 TYR   111      36.863  43.999  46.026  1.00  0.00           H  
ATOM   1768  C   TYR   111      33.021  46.281  47.125  1.00  0.00           C  
ATOM   1769  O   TYR   111      32.532  45.443  47.880  1.00  0.00           O  
ATOM   1770  N   THR   112      32.875  47.510  47.536  1.00  0.00           N  
ATOM   1771  H   THR   112      33.229  48.288  46.859  1.00  0.00           H  
ATOM   1772  CA  THR   112      32.177  48.000  48.704  1.00  0.00           C  
ATOM   1773  HA  THR   112      32.161  47.171  49.410  1.00  0.00           H  
ATOM   1774  CB  THR   112      32.980  49.054  49.492  1.00  0.00           C  
ATOM   1775  HB  THR   112      32.590  49.058  50.510  1.00  0.00           H  
ATOM   1776  CG2 THR   112      34.433  48.560  49.802  1.00  0.00           C  
ATOM   1777 HG21 THR   112      34.689  48.822  50.743  1.00  0.00           H  
ATOM   1778 HG22 THR   112      34.396  47.605  49.893  1.00  0.00           H  
ATOM   1779 HG23 THR   112      35.063  48.973  49.014  1.00  0.00           H  
ATOM   1780  OG1 THR   112      33.088  50.347  48.756  1.00  0.00           O  
ATOM   1781  HG1 THR   112      32.179  50.935  48.631  1.00  0.00           H  
ATOM   1782  C   THR   112      30.719  48.510  48.529  1.00  0.00           C  
ATOM   1783  O   THR   112      30.205  49.144  49.476  1.00  0.00           O  
ATOM   1784  N   ALA   113      30.043  48.234  47.412  1.00  0.00           N  
ATOM   1785  H   ALA   113      30.476  47.703  46.740  1.00  0.00           H  
ATOM   1786  CA  ALA   113      28.639  48.444  47.183  1.00  0.00           C  
ATOM   1787  HA  ALA   113      28.336  49.476  47.087  1.00  0.00           H  
ATOM   1788  CB  ALA   113      28.305  47.941  45.782  1.00  0.00           C  
ATOM   1789  HB1 ALA   113      28.953  48.574  45.176  1.00  0.00           H  
ATOM   1790  HB2 ALA   113      28.451  46.945  45.698  1.00  0.00           H  
ATOM   1791  HB3 ALA   113      27.335  48.310  45.480  1.00  0.00           H  
ATOM   1792  C   ALA   113      27.669  47.729  48.136  1.00  0.00           C  
ATOM   1793  O   ALA   113      26.498  48.112  48.085  1.00  0.00           O  
ATOM   1794  N   GLY   114      28.022  46.894  49.116  1.00  0.00           N  
ATOM   1795  H   GLY   114      29.067  46.595  49.193  1.00  0.00           H  
ATOM   1796  CA  GLY   114      27.207  46.587  50.289  1.00  0.00           C  
ATOM   1797  HA2 GLY   114      27.933  46.316  51.040  1.00  0.00           H  
ATOM   1798  HA3 GLY   114      26.614  47.446  50.565  1.00  0.00           H  
ATOM   1799  C   GLY   114      26.207  45.455  50.069  1.00  0.00           C  
ATOM   1800  O   GLY   114      25.350  45.145  50.930  1.00  0.00           O  
ATOM   1801  N   GLY   115      26.456  44.732  48.946  1.00  0.00           N  
ATOM   1802  H   GLY   115      27.238  45.042  48.388  1.00  0.00           H  
ATOM   1803  CA  GLY   115      25.773  43.435  48.546  1.00  0.00           C  
ATOM   1804  HA2 GLY   115      26.462  42.649  48.855  1.00  0.00           H  
ATOM   1805  HA3 GLY   115      24.872  43.284  49.142  1.00  0.00           H  
ATOM   1806  C   GLY   115      25.479  43.235  47.060  1.00  0.00           C  
ATOM   1807  O   GLY   115      24.373  42.820  46.805  1.00  0.00           O  
ATOM   1808  N   LEU   116      26.355  43.590  46.076  1.00  0.00           N  
ATOM   1809  H   LEU   116      27.232  44.159  46.386  1.00  0.00           H  
ATOM   1810  CA  LEU   116      26.132  43.186  44.639  1.00  0.00           C  
ATOM   1811  HA  LEU   116      25.066  43.327  44.462  1.00  0.00           H  
ATOM   1812  CB  LEU   116      27.016  44.008  43.635  1.00  0.00           C  
ATOM   1813  HB2 LEU   116      27.964  44.249  44.116  1.00  0.00           H  
ATOM   1814  HB3 LEU   116      27.163  43.380  42.756  1.00  0.00           H  
ATOM   1815  CG  LEU   116      26.410  45.314  43.196  1.00  0.00           C  
ATOM   1816  HG  LEU   116      26.090  45.805  44.019  1.00  0.00           H  
ATOM   1817  CD1 LEU   116      27.514  46.141  42.558  1.00  0.00           C  
ATOM   1818 HD11 LEU   116      27.116  47.067  42.141  1.00  0.00           H  
ATOM   1819 HD12 LEU   116      28.266  46.468  43.277  1.00  0.00           H  
ATOM   1820 HD13 LEU   116      28.052  45.651  41.747  1.00  0.00           H  
ATOM   1821  CD2 LEU   116      25.167  45.175  42.171  1.00  0.00           C  
ATOM   1822 HD21 LEU   116      25.434  44.694  41.384  1.00  0.00           H  
ATOM   1823 HD22 LEU   116      24.380  44.558  42.604  1.00  0.00           H  
ATOM   1824 HD23 LEU   116      24.832  46.164  41.859  1.00  0.00           H  
ATOM   1825  C   LEU   116      26.387  41.637  44.424  1.00  0.00           C  
ATOM   1826  O   LEU   116      27.307  41.087  45.040  1.00  0.00           O  
ATOM   1827  N   PRO   117      25.541  40.947  43.632  1.00  0.00           N  
ATOM   1828  CD  PRO   117      24.367  41.414  42.922  1.00  0.00           C  
ATOM   1829  HD2 PRO   117      24.640  42.223  42.245  1.00  0.00           H  
ATOM   1830  HD3 PRO   117      23.709  41.651  43.651  1.00  0.00           H  
ATOM   1831  CG  PRO   117      23.770  40.298  42.073  1.00  0.00           C  
ATOM   1832  HG2 PRO   117      24.098  40.348  41.119  1.00  0.00           H  
ATOM   1833  HG3 PRO   117      22.682  40.269  42.141  1.00  0.00           H  
ATOM   1834  CB  PRO   117      24.278  39.022  42.760  1.00  0.00           C  
ATOM   1835  HB2 PRO   117      24.326  38.206  42.038  1.00  0.00           H  
ATOM   1836  HB3 PRO   117      23.608  38.787  43.587  1.00  0.00           H  
ATOM   1837  CA  PRO   117      25.656  39.503  43.340  1.00  0.00           C  
ATOM   1838  HA  PRO   117      25.777  38.952  44.177  1.00  0.00           H  
ATOM   1839  C   PRO   117      26.794  39.184  42.442  1.00  0.00           C  
ATOM   1840  O   PRO   117      26.973  39.960  41.489  1.00  0.00           O  
ATOM   1841  N   LEU   118      27.525  38.089  42.604  1.00  0.00           N  
ATOM   1842  H   LEU   118      27.334  37.450  43.363  1.00  0.00           H  
ATOM   1843  CA  LEU   118      28.622  37.578  41.772  1.00  0.00           C  
ATOM   1844  HA  LEU   118      29.486  38.119  42.158  1.00  0.00           H  
ATOM   1845  CB  LEU   118      28.864  36.045  42.025  1.00  0.00           C  
ATOM   1846  HB2 LEU   118      29.009  35.960  43.101  1.00  0.00           H  
ATOM   1847  HB3 LEU   118      27.978  35.503  41.692  1.00  0.00           H  
ATOM   1848  CG  LEU   118      30.217  35.519  41.329  1.00  0.00           C  
ATOM   1849  HG  LEU   118      30.208  35.984  40.344  1.00  0.00           H  
ATOM   1850  CD1 LEU   118      31.459  35.931  42.161  1.00  0.00           C  
ATOM   1851 HD11 LEU   118      32.283  35.437  41.647  1.00  0.00           H  
ATOM   1852 HD12 LEU   118      31.638  36.988  41.969  1.00  0.00           H  
ATOM   1853 HD13 LEU   118      31.352  35.584  43.189  1.00  0.00           H  
ATOM   1854  CD2 LEU   118      30.144  34.018  41.049  1.00  0.00           C  
ATOM   1855 HD21 LEU   118      29.939  33.554  42.014  1.00  0.00           H  
ATOM   1856 HD22 LEU   118      29.320  33.860  40.352  1.00  0.00           H  
ATOM   1857 HD23 LEU   118      31.085  33.657  40.635  1.00  0.00           H  
ATOM   1858  C   LEU   118      28.466  37.798  40.250  1.00  0.00           C  
ATOM   1859  O   LEU   118      29.456  38.147  39.601  1.00  0.00           O  
ATOM   1860  N   GLN   119      27.293  37.522  39.676  1.00  0.00           N  
ATOM   1861  H   GLN   119      26.624  36.865  40.232  1.00  0.00           H  
ATOM   1862  CA  GLN   119      27.116  37.530  38.226  1.00  0.00           C  
ATOM   1863  HA  GLN   119      27.714  38.377  37.890  1.00  0.00           H  
ATOM   1864  CB  GLN   119      27.584  36.198  37.620  1.00  0.00           C  
ATOM   1865  HB2 GLN   119      27.214  36.320  36.602  1.00  0.00           H  
ATOM   1866  HB3 GLN   119      28.671  36.277  37.602  1.00  0.00           H  
ATOM   1867  CG  GLN   119      27.063  34.878  38.280  1.00  0.00           C  
ATOM   1868  HG2 GLN   119      27.173  34.928  39.363  1.00  0.00           H  
ATOM   1869  HG3 GLN   119      25.983  34.771  38.177  1.00  0.00           H  
ATOM   1870  CD  GLN   119      27.724  33.682  37.548  1.00  0.00           C  
ATOM   1871  OE1 GLN   119      28.903  33.431  37.749  1.00  0.00           O  
ATOM   1872  NE2 GLN   119      27.076  32.862  36.724  1.00  0.00           N  
ATOM   1873 HE21 GLN   119      26.089  33.191  36.398  1.00  0.00           H  
ATOM   1874 HE22 GLN   119      27.556  31.933  36.416  1.00  0.00           H  
ATOM   1875  C   GLN   119      25.643  37.926  37.904  1.00  0.00           C  
ATOM   1876  O   GLN   119      24.778  37.943  38.793  1.00  0.00           O  
ATOM   1877  N   VAL   120      25.465  38.356  36.653  1.00  0.00           N  
ATOM   1878  H   VAL   120      26.405  38.471  36.114  1.00  0.00           H  
ATOM   1879  CA  VAL   120      24.209  38.650  35.948  1.00  0.00           C  
ATOM   1880  HA  VAL   120      23.597  39.278  36.595  1.00  0.00           H  
ATOM   1881  CB  VAL   120      24.439  39.497  34.661  1.00  0.00           C  
ATOM   1882  HB  VAL   120      25.090  38.986  33.952  1.00  0.00           H  
ATOM   1883  CG1 VAL   120      23.173  39.792  33.833  1.00  0.00           C  
ATOM   1884 HG11 VAL   120      23.371  40.610  33.140  1.00  0.00           H  
ATOM   1885 HG12 VAL   120      22.740  38.916  33.350  1.00  0.00           H  
ATOM   1886 HG13 VAL   120      22.478  40.181  34.578  1.00  0.00           H  
ATOM   1887  CG2 VAL   120      25.082  40.894  35.018  1.00  0.00           C  
ATOM   1888 HG21 VAL   120      24.954  41.519  34.133  1.00  0.00           H  
ATOM   1889 HG22 VAL   120      24.558  41.444  35.799  1.00  0.00           H  
ATOM   1890 HG23 VAL   120      26.154  40.816  35.197  1.00  0.00           H  
ATOM   1891  C   VAL   120      23.362  37.386  35.606  1.00  0.00           C  
ATOM   1892  O   VAL   120      23.989  36.486  35.006  1.00  0.00           O  
ATOM   1893  N   PRO   121      22.076  37.290  35.921  1.00  0.00           N  
ATOM   1894  CD  PRO   121      21.445  38.037  36.937  1.00  0.00           C  
ATOM   1895  HD2 PRO   121      21.229  39.048  36.592  1.00  0.00           H  
ATOM   1896  HD3 PRO   121      22.034  38.087  37.853  1.00  0.00           H  
ATOM   1897  CG  PRO   121      20.119  37.407  37.209  1.00  0.00           C  
ATOM   1898  HG2 PRO   121      19.347  38.136  37.456  1.00  0.00           H  
ATOM   1899  HG3 PRO   121      20.117  36.745  38.075  1.00  0.00           H  
ATOM   1900  CB  PRO   121      19.763  36.477  36.100  1.00  0.00           C  
ATOM   1901  HB2 PRO   121      19.223  36.945  35.387  1.00  0.00           H  
ATOM   1902  HB3 PRO   121      19.334  35.645  36.480  1.00  0.00           H  
ATOM   1903  CA  PRO   121      21.204  36.185  35.599  1.00  0.00           C  
ATOM   1904  HA  PRO   121      21.499  35.303  35.992  1.00  0.00           H  
ATOM   1905  C   PRO   121      21.112  35.864  34.118  1.00  0.00           C  
ATOM   1906  O   PRO   121      21.375  36.693  33.298  1.00  0.00           O  
ATOM   1907  N   ASP   122      20.849  34.623  33.789  1.00  0.00           N  
ATOM   1908  H   ASP   122      20.867  33.921  34.623  1.00  0.00           H  
ATOM   1909  CA  ASP   122      20.877  34.020  32.427  1.00  0.00           C  
ATOM   1910  HA  ASP   122      21.675  34.479  31.843  1.00  0.00           H  
ATOM   1911  CB  ASP   122      21.229  32.529  32.487  1.00  0.00           C  
ATOM   1912  HB2 ASP   122      20.463  31.985  33.040  1.00  0.00           H  
ATOM   1913  HB3 ASP   122      21.179  32.223  31.526  1.00  0.00           H  
ATOM   1914  CG  ASP   122      22.717  32.222  32.907  1.00  0.00           C  
ATOM   1915  OD1 ASP   122      23.026  31.037  32.894  1.00  0.00           O  
ATOM   1916  OD2 ASP   122      23.510  33.157  33.189  1.00  0.00           O  
ATOM   1917  C   ASP   122      19.560  34.357  31.613  1.00  0.00           C  
ATOM   1918  O   ASP   122      19.410  33.816  30.527  1.00  0.00           O  
ATOM   1919  N   ASN   123      18.653  35.157  32.169  1.00  0.00           N  
ATOM   1920  H   ASN   123      18.797  35.473  33.202  1.00  0.00           H  
ATOM   1921  CA  ASN   123      17.483  35.620  31.485  1.00  0.00           C  
ATOM   1922  HA  ASN   123      17.385  35.191  30.488  1.00  0.00           H  
ATOM   1923  CB  ASN   123      16.275  35.353  32.430  1.00  0.00           C  
ATOM   1924  HB2 ASN   123      15.355  35.794  32.045  1.00  0.00           H  
ATOM   1925  HB3 ASN   123      16.033  34.291  32.479  1.00  0.00           H  
ATOM   1926  CG  ASN   123      16.397  35.978  33.846  1.00  0.00           C  
ATOM   1927  OD1 ASN   123      16.344  37.186  34.058  1.00  0.00           O  
ATOM   1928  ND2 ASN   123      16.775  35.129  34.868  1.00  0.00           N  
ATOM   1929 HD21 ASN   123      17.031  35.613  35.811  1.00  0.00           H  
ATOM   1930 HD22 ASN   123      16.406  34.120  34.689  1.00  0.00           H  
ATOM   1931  C   ASN   123      17.489  37.149  31.243  1.00  0.00           C  
ATOM   1932  O   ASN   123      16.645  37.691  30.580  1.00  0.00           O  
ATOM   1933  N   VAL   124      18.583  37.796  31.683  1.00  0.00           N  
ATOM   1934  H   VAL   124      19.210  37.257  32.393  1.00  0.00           H  
ATOM   1935  CA  VAL   124      19.063  39.102  31.305  1.00  0.00           C  
ATOM   1936  HA  VAL   124      18.146  39.642  31.069  1.00  0.00           H  
ATOM   1937  CB  VAL   124      19.794  39.841  32.513  1.00  0.00           C  
ATOM   1938  HB  VAL   124      20.514  39.123  32.905  1.00  0.00           H  
ATOM   1939  CG1 VAL   124      20.467  41.200  32.193  1.00  0.00           C  
ATOM   1940 HG11 VAL   124      19.713  41.900  31.833  1.00  0.00           H  
ATOM   1941 HG12 VAL   124      21.032  41.690  32.987  1.00  0.00           H  
ATOM   1942 HG13 VAL   124      21.084  41.154  31.295  1.00  0.00           H  
ATOM   1943  CG2 VAL   124      18.808  40.155  33.597  1.00  0.00           C  
ATOM   1944 HG21 VAL   124      18.497  39.277  33.989  1.00  0.00           H  
ATOM   1945 HG22 VAL   124      19.317  40.584  34.460  1.00  0.00           H  
ATOM   1946 HG23 VAL   124      18.015  40.708  33.094  1.00  0.00           H  
ATOM   1947  C   VAL   124      20.108  39.046  30.082  1.00  0.00           C  
ATOM   1948  O   VAL   124      21.116  38.351  30.226  1.00  0.00           O  
ATOM   1949  N   THR   125      19.908  39.844  29.046  1.00  0.00           N  
ATOM   1950  H   THR   125      18.980  40.416  29.028  1.00  0.00           H  
ATOM   1951  CA  THR   125      20.444  39.530  27.689  1.00  0.00           C  
ATOM   1952  HA  THR   125      21.468  39.212  27.883  1.00  0.00           H  
ATOM   1953  CB  THR   125      19.901  38.300  26.932  1.00  0.00           C  
ATOM   1954  HB  THR   125      20.523  38.146  26.152  1.00  0.00           H  
ATOM   1955  CG2 THR   125      19.810  36.962  27.689  1.00  0.00           C  
ATOM   1956 HG21 THR   125      19.758  36.188  26.924  1.00  0.00           H  
ATOM   1957 HG22 THR   125      20.590  36.823  28.315  1.00  0.00           H  
ATOM   1958 HG23 THR   125      18.959  37.019  28.229  1.00  0.00           H  
ATOM   1959  OG1 THR   125      18.610  38.592  26.533  1.00  0.00           O  
ATOM   1960  HG1 THR   125      18.755  39.065  25.562  1.00  0.00           H  
ATOM   1961  C   THR   125      20.681  40.797  26.792  1.00  0.00           C  
ATOM   1962  O   THR   125      21.143  40.656  25.681  1.00  0.00           O  
ATOM   1963  N   ASP   126      20.332  41.966  27.327  1.00  0.00           N  
ATOM   1964  H   ASP   126      20.107  41.999  28.393  1.00  0.00           H  
ATOM   1965  CA  ASP   126      20.303  43.196  26.530  1.00  0.00           C  
ATOM   1966  HA  ASP   126      21.097  43.225  25.784  1.00  0.00           H  
ATOM   1967  CB  ASP   126      19.083  43.122  25.556  1.00  0.00           C  
ATOM   1968  HB2 ASP   126      19.123  44.010  24.926  1.00  0.00           H  
ATOM   1969  HB3 ASP   126      19.240  42.263  25.049  1.00  0.00           H  
ATOM   1970  CG  ASP   126      17.727  43.056  26.208  1.00  0.00           C  
ATOM   1971  OD1 ASP   126      17.484  43.341  27.424  1.00  0.00           O  
ATOM   1972  OD2 ASP   126      16.823  42.517  25.591  1.00  0.00           O  
ATOM   1973  C   ASP   126      20.283  44.444  27.401  1.00  0.00           C  
ATOM   1974  O   ASP   126      20.160  44.249  28.623  1.00  0.00           O  
ATOM   1975  N   ASN   127      20.480  45.603  26.856  1.00  0.00           N  
ATOM   1976  H   ASN   127      20.525  45.719  25.773  1.00  0.00           H  
ATOM   1977  CA  ASN   127      20.746  46.861  27.611  1.00  0.00           C  
ATOM   1978  HA  ASN   127      21.610  46.696  28.255  1.00  0.00           H  
ATOM   1979  CB  ASN   127      21.098  47.945  26.598  1.00  0.00           C  
ATOM   1980  HB2 ASN   127      21.960  47.601  26.026  1.00  0.00           H  
ATOM   1981  HB3 ASN   127      20.299  47.977  25.856  1.00  0.00           H  
ATOM   1982  CG  ASN   127      21.210  49.372  27.119  1.00  0.00           C  
ATOM   1983  OD1 ASN   127      22.048  49.642  27.948  1.00  0.00           O  
ATOM   1984  ND2 ASN   127      20.448  50.264  26.632  1.00  0.00           N  
ATOM   1985 HD21 ASN   127      19.850  50.115  25.732  1.00  0.00           H  
ATOM   1986 HD22 ASN   127      20.555  51.227  27.132  1.00  0.00           H  
ATOM   1987  C   ASN   127      19.658  47.201  28.523  1.00  0.00           C  
ATOM   1988  O   ASN   127      19.837  47.689  29.626  1.00  0.00           O  
ATOM   1989  N   ALA   128      18.404  46.840  28.078  1.00  0.00           N  
ATOM   1990  H   ALA   128      18.360  46.211  27.189  1.00  0.00           H  
ATOM   1991  CA  ALA   128      17.162  47.064  28.773  1.00  0.00           C  
ATOM   1992  HA  ALA   128      17.234  48.059  29.212  1.00  0.00           H  
ATOM   1993  CB  ALA   128      16.023  46.970  27.726  1.00  0.00           C  
ATOM   1994  HB1 ALA   128      15.149  47.126  28.209  1.00  0.00           H  
ATOM   1995  HB2 ALA   128      15.981  47.643  27.043  1.00  0.00           H  
ATOM   1996  HB3 ALA   128      16.048  45.971  27.292  1.00  0.00           H  
ATOM   1997  C   ALA   128      16.832  46.112  29.951  1.00  0.00           C  
ATOM   1998  O   ALA   128      16.310  46.613  30.965  1.00  0.00           O  
ATOM   1999  N   SER   129      17.134  44.814  29.728  1.00  0.00           N  
ATOM   2000  H   SER   129      17.457  44.410  28.769  1.00  0.00           H  
ATOM   2001  CA  SER   129      16.977  43.861  30.865  1.00  0.00           C  
ATOM   2002  HA  SER   129      16.079  44.123  31.424  1.00  0.00           H  
ATOM   2003  CB  SER   129      16.865  42.420  30.342  1.00  0.00           C  
ATOM   2004  HB2 SER   129      16.726  41.702  31.150  1.00  0.00           H  
ATOM   2005  HB3 SER   129      16.017  42.373  29.796  1.00  0.00           H  
ATOM   2006  OG  SER   129      17.944  42.074  29.592  1.00  0.00           O  
ATOM   2007  HG  SER   129      17.863  42.668  28.682  1.00  0.00           H  
ATOM   2008  C   SER   129      18.080  44.027  31.905  1.00  0.00           C  
ATOM   2009  O   SER   129      17.797  43.876  33.122  1.00  0.00           O  
ATOM   2010  N   LEU   130      19.295  44.427  31.470  1.00  0.00           N  
ATOM   2011  H   LEU   130      19.440  44.605  30.404  1.00  0.00           H  
ATOM   2012  CA  LEU   130      20.411  44.771  32.321  1.00  0.00           C  
ATOM   2013  HA  LEU   130      20.574  43.962  33.033  1.00  0.00           H  
ATOM   2014  CB  LEU   130      21.619  44.976  31.472  1.00  0.00           C  
ATOM   2015  HB2 LEU   130      21.774  44.180  30.869  1.00  0.00           H  
ATOM   2016  HB3 LEU   130      21.448  45.947  31.007  1.00  0.00           H  
ATOM   2017  CG  LEU   130      22.906  45.010  32.324  1.00  0.00           C  
ATOM   2018  HG  LEU   130      22.791  45.863  32.993  1.00  0.00           H  
ATOM   2019  CD1 LEU   130      23.169  43.693  33.117  1.00  0.00           C  
ATOM   2020 HD11 LEU   130      24.146  43.678  33.374  1.00  0.00           H  
ATOM   2021 HD12 LEU   130      22.567  43.693  34.025  1.00  0.00           H  
ATOM   2022 HD13 LEU   130      22.943  42.798  32.538  1.00  0.00           H  
ATOM   2023  CD2 LEU   130      24.155  45.258  31.491  1.00  0.00           C  
ATOM   2024 HD21 LEU   130      24.054  46.269  31.095  1.00  0.00           H  
ATOM   2025 HD22 LEU   130      24.941  45.203  32.122  1.00  0.00           H  
ATOM   2026 HD23 LEU   130      24.335  44.572  30.772  1.00  0.00           H  
ATOM   2027  C   LEU   130      20.083  46.040  33.122  1.00  0.00           C  
ATOM   2028  O   LEU   130      20.604  46.105  34.206  1.00  0.00           O  
ATOM   2029  N   LEU   131      19.321  46.952  32.486  1.00  0.00           N  
ATOM   2030  H   LEU   131      18.975  46.748  31.473  1.00  0.00           H  
ATOM   2031  CA  LEU   131      18.992  48.229  33.209  1.00  0.00           C  
ATOM   2032  HA  LEU   131      19.912  48.569  33.684  1.00  0.00           H  
ATOM   2033  CB  LEU   131      18.478  49.344  32.275  1.00  0.00           C  
ATOM   2034  HB2 LEU   131      19.286  49.548  31.572  1.00  0.00           H  
ATOM   2035  HB3 LEU   131      17.656  48.914  31.704  1.00  0.00           H  
ATOM   2036  CG  LEU   131      18.054  50.675  32.922  1.00  0.00           C  
ATOM   2037  HG  LEU   131      17.274  50.405  33.505  1.00  0.00           H  
ATOM   2038  CD1 LEU   131      19.145  51.278  33.851  1.00  0.00           C  
ATOM   2039 HD11 LEU   131      18.679  51.946  34.576  1.00  0.00           H  
ATOM   2040 HD12 LEU   131      19.771  50.571  34.397  1.00  0.00           H  
ATOM   2041 HD13 LEU   131      19.831  51.840  33.217  1.00  0.00           H  
ATOM   2042  CD2 LEU   131      17.578  51.725  31.986  1.00  0.00           C  
ATOM   2043 HD21 LEU   131      17.162  52.499  32.630  1.00  0.00           H  
ATOM   2044 HD22 LEU   131      18.368  52.106  31.485  1.00  0.00           H  
ATOM   2045 HD23 LEU   131      16.905  51.299  31.449  1.00  0.00           H  
ATOM   2046  C   LEU   131      17.954  47.955  34.420  1.00  0.00           C  
ATOM   2047  O   LEU   131      18.068  48.317  35.601  1.00  0.00           O  
ATOM   2048  N   ARG   132      16.855  47.235  34.099  1.00  0.00           N  
ATOM   2049  H   ARG   132      16.914  46.850  33.081  1.00  0.00           H  
ATOM   2050  CA  ARG   132      15.859  46.742  35.082  1.00  0.00           C  
ATOM   2051  HA  ARG   132      15.408  47.581  35.613  1.00  0.00           H  
ATOM   2052  CB  ARG   132      14.662  46.155  34.442  1.00  0.00           C  
ATOM   2053  HB2 ARG   132      15.027  45.247  33.962  1.00  0.00           H  
ATOM   2054  HB3 ARG   132      13.944  45.842  35.200  1.00  0.00           H  
ATOM   2055  CG  ARG   132      13.877  46.994  33.466  1.00  0.00           C  
ATOM   2056  HG2 ARG   132      13.374  47.756  34.061  1.00  0.00           H  
ATOM   2057  HG3 ARG   132      14.522  47.470  32.728  1.00  0.00           H  
ATOM   2058  CD  ARG   132      12.802  46.142  32.906  1.00  0.00           C  
ATOM   2059  HD2 ARG   132      12.353  45.498  33.663  1.00  0.00           H  
ATOM   2060  HD3 ARG   132      12.039  46.713  32.572  1.00  0.00           H  
ATOM   2061  NE  ARG   132      13.221  45.110  31.990  1.00  0.00           N  
ATOM   2062  HE  ARG   132      13.334  44.081  32.334  1.00  0.00           H  
ATOM   2063  CZ  ARG   132      13.564  45.299  30.705  1.00  0.00           C  
ATOM   2064  NH1 ARG   132      13.468  46.394  30.069  1.00  0.00           N  
ATOM   2065 HH11 ARG   132      13.165  47.320  30.557  1.00  0.00           H  
ATOM   2066 HH12 ARG   132      13.693  46.373  29.002  1.00  0.00           H  
ATOM   2067  NH2 ARG   132      13.921  44.214  30.034  1.00  0.00           N  
ATOM   2068 HH21 ARG   132      13.803  43.212  30.448  1.00  0.00           H  
ATOM   2069 HH22 ARG   132      14.190  44.213  28.978  1.00  0.00           H  
ATOM   2070  C   ARG   132      16.467  45.845  36.161  1.00  0.00           C  
ATOM   2071  O   ARG   132      16.001  45.913  37.311  1.00  0.00           O  
ATOM   2072  N   PHE   133      17.481  45.086  35.839  1.00  0.00           N  
ATOM   2073  H   PHE   133      17.668  44.991  34.851  1.00  0.00           H  
ATOM   2074  CA  PHE   133      18.320  44.290  36.779  1.00  0.00           C  
ATOM   2075  HA  PHE   133      17.656  43.724  37.289  1.00  0.00           H  
ATOM   2076  CB  PHE   133      19.113  43.339  35.874  1.00  0.00           C  
ATOM   2077  HB2 PHE   133      18.582  42.683  35.320  1.00  0.00           H  
ATOM   2078  HB3 PHE   133      19.554  43.875  35.140  1.00  0.00           H  
ATOM   2079  CG  PHE   133      20.195  42.672  36.692  1.00  0.00           C  
ATOM   2080  CD1 PHE   133      19.865  41.501  37.414  1.00  0.00           C  
ATOM   2081  HD1 PHE   133      18.942  41.096  37.353  1.00  0.00           H  
ATOM   2082  CE1 PHE   133      20.801  41.003  38.330  1.00  0.00           C  
ATOM   2083  HE1 PHE   133      20.642  40.106  38.929  1.00  0.00           H  
ATOM   2084  CZ  PHE   133      22.036  41.651  38.403  1.00  0.00           C  
ATOM   2085  HZ  PHE   133      22.772  41.277  39.115  1.00  0.00           H  
ATOM   2086  CE2 PHE   133      22.370  42.806  37.643  1.00  0.00           C  
ATOM   2087  HE2 PHE   133      23.338  43.294  37.753  1.00  0.00           H  
ATOM   2088  CD2 PHE   133      21.447  43.348  36.783  1.00  0.00           C  
ATOM   2089  HD2 PHE   133      21.564  44.255  36.190  1.00  0.00           H  
ATOM   2090  C   PHE   133      19.079  45.130  37.820  1.00  0.00           C  
ATOM   2091  O   PHE   133      18.881  44.833  38.988  1.00  0.00           O  
ATOM   2092  N   TYR   134      19.834  46.129  37.432  1.00  0.00           N  
ATOM   2093  H   TYR   134      19.914  46.226  36.429  1.00  0.00           H  
ATOM   2094  CA  TYR   134      20.545  47.073  38.304  1.00  0.00           C  
ATOM   2095  HA  TYR   134      20.935  46.425  39.089  1.00  0.00           H  
ATOM   2096  CB  TYR   134      21.703  47.771  37.554  1.00  0.00           C  
ATOM   2097  HB2 TYR   134      21.315  48.122  36.598  1.00  0.00           H  
ATOM   2098  HB3 TYR   134      21.995  48.593  38.207  1.00  0.00           H  
ATOM   2099  CG  TYR   134      22.993  46.919  37.335  1.00  0.00           C  
ATOM   2100  CD1 TYR   134      23.849  46.663  38.395  1.00  0.00           C  
ATOM   2101  HD1 TYR   134      23.508  47.040  39.359  1.00  0.00           H  
ATOM   2102  CE1 TYR   134      25.090  46.132  38.261  1.00  0.00           C  
ATOM   2103  HE1 TYR   134      25.766  45.873  39.076  1.00  0.00           H  
ATOM   2104  CZ  TYR   134      25.464  45.778  36.944  1.00  0.00           C  
ATOM   2105  OH  TYR   134      26.645  45.187  36.811  1.00  0.00           O  
ATOM   2106  HH  TYR   134      27.569  45.501  37.296  1.00  0.00           H  
ATOM   2107  CE2 TYR   134      24.719  46.039  35.802  1.00  0.00           C  
ATOM   2108  HE2 TYR   134      24.963  45.693  34.797  1.00  0.00           H  
ATOM   2109  CD2 TYR   134      23.435  46.645  36.044  1.00  0.00           C  
ATOM   2110  HD2 TYR   134      22.855  46.744  35.223  1.00  0.00           H  
ATOM   2111  C   TYR   134      19.599  48.071  39.070  1.00  0.00           C  
ATOM   2112  O   TYR   134      19.692  48.102  40.231  1.00  0.00           O  
ATOM   2113  N   GLN   135      18.592  48.536  38.347  1.00  0.00           N  
ATOM   2114  H   GLN   135      18.628  48.401  37.266  1.00  0.00           H  
ATOM   2115  CA  GLN   135      17.550  49.356  38.964  1.00  0.00           C  
ATOM   2116  HA  GLN   135      18.002  50.227  39.438  1.00  0.00           H  
ATOM   2117  CB  GLN   135      16.588  49.803  37.840  1.00  0.00           C  
ATOM   2118  HB2 GLN   135      16.321  48.940  37.248  1.00  0.00           H  
ATOM   2119  HB3 GLN   135      15.635  50.061  38.303  1.00  0.00           H  
ATOM   2120  CG  GLN   135      17.019  51.031  36.959  1.00  0.00           C  
ATOM   2121  HG2 GLN   135      17.212  51.861  37.622  1.00  0.00           H  
ATOM   2122  HG3 GLN   135      17.869  50.655  36.409  1.00  0.00           H  
ATOM   2123  CD  GLN   135      15.836  51.400  36.015  1.00  0.00           C  
ATOM   2124  OE1 GLN   135      15.061  50.577  35.704  1.00  0.00           O  
ATOM   2125  NE2 GLN   135      15.723  52.608  35.439  1.00  0.00           N  
ATOM   2126 HE21 GLN   135      16.215  53.463  35.878  1.00  0.00           H  
ATOM   2127 HE22 GLN   135      14.941  52.725  34.704  1.00  0.00           H  
ATOM   2128  C   GLN   135      16.768  48.669  40.096  1.00  0.00           C  
ATOM   2129  O   GLN   135      16.620  49.339  41.135  1.00  0.00           O  
ATOM   2130  N   SER   136      16.414  47.386  39.993  1.00  0.00           N  
ATOM   2131  H   SER   136      16.631  47.027  38.998  1.00  0.00           H  
ATOM   2132  CA  SER   136      15.664  46.546  40.937  1.00  0.00           C  
ATOM   2133  HA  SER   136      15.001  47.111  41.340  1.00  0.00           H  
ATOM   2134  CB  SER   136      14.883  45.468  40.180  1.00  0.00           C  
ATOM   2135  HB2 SER   136      14.257  44.921  40.870  1.00  0.00           H  
ATOM   2136  HB3 SER   136      14.284  45.885  39.384  1.00  0.00           H  
ATOM   2137  OG  SER   136      15.722  44.532  39.526  1.00  0.00           O  
ATOM   2138  HG  SER   136      15.910  44.985  38.643  1.00  0.00           H  
ATOM   2139  C   SER   136      16.491  45.861  41.995  1.00  0.00           C  
ATOM   2140  O   SER   136      15.968  45.290  42.951  1.00  0.00           O  
ATOM   2141  N   TRP   137      17.881  45.819  41.900  1.00  0.00           N  
ATOM   2142  H   TRP   137      18.398  46.217  41.027  1.00  0.00           H  
ATOM   2143  CA  TRP   137      18.747  45.199  42.950  1.00  0.00           C  
ATOM   2144  HA  TRP   137      18.283  44.238  43.173  1.00  0.00           H  
ATOM   2145  CB  TRP   137      20.132  44.995  42.454  1.00  0.00           C  
ATOM   2146  HB2 TRP   137      20.149  44.107  41.974  1.00  0.00           H  
ATOM   2147  HB3 TRP   137      20.424  45.790  41.768  1.00  0.00           H  
ATOM   2148  CG  TRP   137      21.204  44.895  43.543  1.00  0.00           C  
ATOM   2149  CD1 TRP   137      21.625  43.756  44.179  1.00  0.00           C  
ATOM   2150  HD1 TRP   137      21.290  42.822  43.992  1.00  0.00           H  
ATOM   2151  NE1 TRP   137      22.577  44.154  45.086  1.00  0.00           N  
ATOM   2152  HE1 TRP   137      23.117  43.494  45.626  1.00  0.00           H  
ATOM   2153  CE2 TRP   137      22.868  45.479  45.065  1.00  0.00           C  
ATOM   2154  CZ2 TRP   137      23.801  46.217  45.775  1.00  0.00           C  
ATOM   2155  HZ2 TRP   137      24.449  45.767  46.527  1.00  0.00           H  
ATOM   2156  CH2 TRP   137      23.775  47.609  45.566  1.00  0.00           C  
ATOM   2157  HH2 TRP   137      24.470  48.197  46.165  1.00  0.00           H  
ATOM   2158  CZ3 TRP   137      22.898  48.239  44.594  1.00  0.00           C  
ATOM   2159  HZ3 TRP   137      22.933  49.321  44.460  1.00  0.00           H  
ATOM   2160  CE3 TRP   137      22.092  47.380  43.814  1.00  0.00           C  
ATOM   2161  HE3 TRP   137      21.414  47.735  43.052  1.00  0.00           H  
ATOM   2162  CD2 TRP   137      22.044  46.008  44.098  1.00  0.00           C  
ATOM   2163  C   TRP   137      18.624  46.026  44.325  1.00  0.00           C  
ATOM   2164  O   TRP   137      18.516  47.213  44.406  1.00  0.00           O  
ATOM   2165  N   GLN   138      18.686  45.223  45.411  1.00  0.00           N  
ATOM   2166  H   GLN   138      18.885  44.254  45.205  1.00  0.00           H  
ATOM   2167  CA  GLN   138      18.746  45.675  46.838  1.00  0.00           C  
ATOM   2168  HA  GLN   138      18.776  46.763  46.889  1.00  0.00           H  
ATOM   2169  CB  GLN   138      17.472  45.159  47.509  1.00  0.00           C  
ATOM   2170  HB2 GLN   138      17.363  44.097  47.286  1.00  0.00           H  
ATOM   2171  HB3 GLN   138      17.647  45.275  48.578  1.00  0.00           H  
ATOM   2172  CG  GLN   138      16.166  45.753  47.002  1.00  0.00           C  
ATOM   2173  HG2 GLN   138      16.036  46.673  47.397  1.00  0.00           H  
ATOM   2174  HG3 GLN   138      16.194  45.805  46.043  1.00  0.00           H  
ATOM   2175  CD  GLN   138      14.925  44.863  47.342  1.00  0.00           C  
ATOM   2176  OE1 GLN   138      14.828  44.334  48.420  1.00  0.00           O  
ATOM   2177  NE2 GLN   138      13.936  44.706  46.466  1.00  0.00           N  
ATOM   2178 HE21 GLN   138      13.838  45.392  45.625  1.00  0.00           H  
ATOM   2179 HE22 GLN   138      13.072  44.096  46.731  1.00  0.00           H  
ATOM   2180  C   GLN   138      20.046  45.234  47.528  1.00  0.00           C  
ATOM   2181  O   GLN   138      20.321  44.080  47.671  1.00  0.00           O  
ATOM   2182  N   PRO   139      20.874  46.227  47.995  1.00  0.00           N  
ATOM   2183  CD  PRO   139      20.876  47.649  47.787  1.00  0.00           C  
ATOM   2184  HD2 PRO   139      19.968  48.051  48.211  1.00  0.00           H  
ATOM   2185  HD3 PRO   139      21.005  47.864  46.726  1.00  0.00           H  
ATOM   2186  CG  PRO   139      21.995  48.240  48.632  1.00  0.00           C  
ATOM   2187  HG2 PRO   139      21.624  48.874  49.424  1.00  0.00           H  
ATOM   2188  HG3 PRO   139      22.578  48.794  48.022  1.00  0.00           H  
ATOM   2189  CB  PRO   139      22.772  47.060  49.183  1.00  0.00           C  
ATOM   2190  HB2 PRO   139      23.239  47.178  50.149  1.00  0.00           H  
ATOM   2191  HB3 PRO   139      23.646  46.960  48.556  1.00  0.00           H  
ATOM   2192  CA  PRO   139      21.951  45.767  48.889  1.00  0.00           C  
ATOM   2193  HA  PRO   139      22.609  45.032  48.450  1.00  0.00           H  
ATOM   2194  C   PRO   139      21.458  45.183  50.263  1.00  0.00           C  
ATOM   2195  O   PRO   139      20.283  45.013  50.517  1.00  0.00           O  
ATOM   2196  N   LYS   140      22.402  44.892  51.143  1.00  0.00           N  
ATOM   2197  H   LYS   140      23.445  45.082  50.887  1.00  0.00           H  
ATOM   2198  CA  LYS   140      22.262  44.384  52.544  1.00  0.00           C  
ATOM   2199  HA  LYS   140      21.210  44.177  52.743  1.00  0.00           H  
ATOM   2200  CB  LYS   140      23.063  43.086  52.673  1.00  0.00           C  
ATOM   2201  HB2 LYS   140      22.683  42.277  52.049  1.00  0.00           H  
ATOM   2202  HB3 LYS   140      24.012  43.327  52.425  1.00  0.00           H  
ATOM   2203  CG  LYS   140      23.098  42.595  54.099  1.00  0.00           C  
ATOM   2204  HG2 LYS   140      23.553  41.609  54.187  1.00  0.00           H  
ATOM   2205  HG3 LYS   140      23.754  43.255  54.668  1.00  0.00           H  
ATOM   2206  CD  LYS   140      21.755  42.485  54.846  1.00  0.00           C  
ATOM   2207  HD2 LYS   140      21.147  43.389  54.818  1.00  0.00           H  
ATOM   2208  HD3 LYS   140      21.131  41.704  54.411  1.00  0.00           H  
ATOM   2209  CE  LYS   140      21.998  42.088  56.242  1.00  0.00           C  
ATOM   2210  HE2 LYS   140      22.347  41.141  56.212  1.00  0.00           H  
ATOM   2211  HE3 LYS   140      22.805  42.593  56.579  1.00  0.00           H  
ATOM   2212  NZ  LYS   140      20.807  42.219  57.158  1.00  0.00           N  
ATOM   2213  HZ1 LYS   140      20.436  43.239  57.050  1.00  0.00           H  
ATOM   2214  HZ2 LYS   140      20.088  41.635  56.585  1.00  0.00           H  
ATOM   2215  HZ3 LYS   140      21.012  41.919  58.100  1.00  0.00           H  
ATOM   2216  C   LYS   140      22.769  45.533  53.459  1.00  0.00           C  
ATOM   2217  O   LYS   140      22.227  45.763  54.515  1.00  0.00           O  
ATOM   2218  N   TRP   141      23.795  46.292  53.079  1.00  0.00           N  
ATOM   2219  H   TRP   141      24.354  46.068  52.171  1.00  0.00           H  
ATOM   2220  CA  TRP   141      24.463  47.329  53.865  1.00  0.00           C  
ATOM   2221  HA  TRP   141      23.887  47.422  54.786  1.00  0.00           H  
ATOM   2222  CB  TRP   141      25.825  46.712  54.145  1.00  0.00           C  
ATOM   2223  HB2 TRP   141      26.292  46.441  53.292  1.00  0.00           H  
ATOM   2224  HB3 TRP   141      26.360  47.403  54.652  1.00  0.00           H  
ATOM   2225  CG  TRP   141      25.757  45.404  54.977  1.00  0.00           C  
ATOM   2226  CD1 TRP   141      26.266  44.249  54.640  1.00  0.00           C  
ATOM   2227  HD1 TRP   141      26.696  44.058  53.747  1.00  0.00           H  
ATOM   2228  NE1 TRP   141      26.136  43.252  55.617  1.00  0.00           N  
ATOM   2229  HE1 TRP   141      26.383  42.192  55.548  1.00  0.00           H  
ATOM   2230  CE2 TRP   141      25.369  43.715  56.686  1.00  0.00           C  
ATOM   2231  CZ2 TRP   141      24.887  43.131  57.860  1.00  0.00           C  
ATOM   2232  HZ2 TRP   141      25.053  42.110  58.204  1.00  0.00           H  
ATOM   2233  CH2 TRP   141      24.238  43.955  58.767  1.00  0.00           C  
ATOM   2234  HH2 TRP   141      23.966  43.527  59.732  1.00  0.00           H  
ATOM   2235  CZ3 TRP   141      23.945  45.269  58.412  1.00  0.00           C  
ATOM   2236  HZ3 TRP   141      23.386  45.825  59.165  1.00  0.00           H  
ATOM   2237  CE3 TRP   141      24.306  45.852  57.187  1.00  0.00           C  
ATOM   2238  HE3 TRP   141      23.942  46.848  56.939  1.00  0.00           H  
ATOM   2239  CD2 TRP   141      25.172  45.114  56.305  1.00  0.00           C  
ATOM   2240  C   TRP   141      24.698  48.626  53.035  1.00  0.00           C  
ATOM   2241  O   TRP   141      24.497  48.586  51.799  1.00  0.00           O  
ATOM   2242  N   ALA   142      25.112  49.682  53.650  1.00  0.00           N  
ATOM   2243  H   ALA   142      25.170  49.668  54.739  1.00  0.00           H  
ATOM   2244  CA  ALA   142      25.344  50.916  53.003  1.00  0.00           C  
ATOM   2245  HA  ALA   142      24.516  51.216  52.360  1.00  0.00           H  
ATOM   2246  CB  ALA   142      25.478  51.831  54.258  1.00  0.00           C  
ATOM   2247  HB1 ALA   142      25.741  52.877  54.098  1.00  0.00           H  
ATOM   2248  HB2 ALA   142      24.579  51.836  54.874  1.00  0.00           H  
ATOM   2249  HB3 ALA   142      26.147  51.434  55.021  1.00  0.00           H  
ATOM   2250  C   ALA   142      26.642  50.782  52.188  1.00  0.00           C  
ATOM   2251  O   ALA   142      27.367  49.784  52.282  1.00  0.00           O  
ATOM   2252  N   PRO   143      27.015  51.791  51.332  1.00  0.00           N  
ATOM   2253  CD  PRO   143      26.147  52.874  51.061  1.00  0.00           C  
ATOM   2254  HD2 PRO   143      25.636  53.333  51.894  1.00  0.00           H  
ATOM   2255  HD3 PRO   143      25.328  52.466  50.487  1.00  0.00           H  
ATOM   2256  CG  PRO   143      26.947  53.812  50.219  1.00  0.00           C  
ATOM   2257  HG2 PRO   143      27.484  54.532  50.819  1.00  0.00           H  
ATOM   2258  HG3 PRO   143      26.403  54.316  49.434  1.00  0.00           H  
ATOM   2259  CB  PRO   143      28.014  52.942  49.556  1.00  0.00           C  
ATOM   2260  HB2 PRO   143      28.927  53.533  49.484  1.00  0.00           H  
ATOM   2261  HB3 PRO   143      27.610  52.542  48.722  1.00  0.00           H  
ATOM   2262  CA  PRO   143      28.187  51.799  50.509  1.00  0.00           C  
ATOM   2263  HA  PRO   143      28.243  50.836  50.001  1.00  0.00           H  
ATOM   2264  C   PRO   143      29.466  51.994  51.399  1.00  0.00           C  
ATOM   2265  O   PRO   143      29.413  52.794  52.364  1.00  0.00           O  
ATOM   2266  N   GLY   144      30.573  51.274  51.109  1.00  0.00           N  
ATOM   2267  H   GLY   144      30.580  50.873  50.095  1.00  0.00           H  
ATOM   2268  CA  GLY   144      31.841  51.489  51.891  1.00  0.00           C  
ATOM   2269  HA2 GLY   144      32.568  51.011  51.377  1.00  0.00           H  
ATOM   2270  HA3 GLY   144      32.111  52.535  51.869  1.00  0.00           H  
ATOM   2271  C   GLY   144      31.810  51.059  53.406  1.00  0.00           C  
ATOM   2272  O   GLY   144      32.215  51.866  54.270  1.00  0.00           O  
ATOM   2273  N   THR   145      31.355  49.800  53.580  1.00  0.00           N  
ATOM   2274  H   THR   145      30.854  49.434  52.683  1.00  0.00           H  
ATOM   2275  CA  THR   145      31.266  49.206  54.891  1.00  0.00           C  
ATOM   2276  HA  THR   145      31.981  49.790  55.471  1.00  0.00           H  
ATOM   2277  CB  THR   145      29.914  49.537  55.683  1.00  0.00           C  
ATOM   2278  HB  THR   145      30.003  49.420  56.763  1.00  0.00           H  
ATOM   2279  CG2 THR   145      29.275  50.933  55.509  1.00  0.00           C  
ATOM   2280 HG21 THR   145      28.817  50.930  54.520  1.00  0.00           H  
ATOM   2281 HG22 THR   145      28.539  51.100  56.180  1.00  0.00           H  
ATOM   2282 HG23 THR   145      30.001  51.746  55.499  1.00  0.00           H  
ATOM   2283  OG1 THR   145      28.876  48.687  55.207  1.00  0.00           O  
ATOM   2284  HG1 THR   145      28.088  48.812  55.950  1.00  0.00           H  
ATOM   2285  C   THR   145      31.674  47.765  54.962  1.00  0.00           C  
ATOM   2286  O   THR   145      32.354  47.398  55.943  1.00  0.00           O  
ATOM   2287  N   THR   146      31.366  47.049  53.911  1.00  0.00           N  
ATOM   2288  H   THR   146      30.889  47.551  53.070  1.00  0.00           H  
ATOM   2289  CA  THR   146      31.859  45.656  53.668  1.00  0.00           C  
ATOM   2290  HA  THR   146      32.629  45.381  54.389  1.00  0.00           H  
ATOM   2291  CB  THR   146      30.580  44.771  53.764  1.00  0.00           C  
ATOM   2292  HB  THR   146      30.802  43.746  53.468  1.00  0.00           H  
ATOM   2293  CG2 THR   146      29.986  44.748  55.155  1.00  0.00           C  
ATOM   2294 HG21 THR   146      30.687  44.543  55.964  1.00  0.00           H  
ATOM   2295 HG22 THR   146      29.459  45.667  55.415  1.00  0.00           H  
ATOM   2296 HG23 THR   146      29.254  43.940  55.146  1.00  0.00           H  
ATOM   2297  OG1 THR   146      29.578  45.160  52.827  1.00  0.00           O  
ATOM   2298  HG1 THR   146      29.466  46.164  52.825  1.00  0.00           H  
ATOM   2299  C   THR   146      32.462  45.429  52.281  1.00  0.00           C  
ATOM   2300  O   THR   146      32.079  46.112  51.336  1.00  0.00           O  
ATOM   2301  N   ARG   147      33.296  44.401  52.102  1.00  0.00           N  
ATOM   2302  H   ARG   147      33.372  43.722  52.952  1.00  0.00           H  
ATOM   2303  CA  ARG   147      33.598  43.898  50.733  1.00  0.00           C  
ATOM   2304  HA  ARG   147      33.412  44.603  50.107  1.00  0.00           H  
ATOM   2305  CB  ARG   147      35.103  43.453  50.722  1.00  0.00           C  
ATOM   2306  HB2 ARG   147      35.772  44.140  51.241  1.00  0.00           H  
ATOM   2307  HB3 ARG   147      35.212  42.623  51.288  1.00  0.00           H  
ATOM   2308  CG  ARG   147      35.721  43.307  49.367  1.00  0.00           C  
ATOM   2309  HG2 ARG   147      35.110  42.594  48.813  1.00  0.00           H  
ATOM   2310  HG3 ARG   147      35.612  44.272  48.871  1.00  0.00           H  
ATOM   2311  CD  ARG   147      37.202  42.908  49.408  1.00  0.00           C  
ATOM   2312  HD2 ARG   147      37.757  43.714  49.888  1.00  0.00           H  
ATOM   2313  HD3 ARG   147      37.287  41.972  49.960  1.00  0.00           H  
ATOM   2314  NE  ARG   147      37.794  42.611  48.052  1.00  0.00           N  
ATOM   2315  HE  ARG   147      38.140  43.400  47.629  1.00  0.00           H  
ATOM   2316  CZ  ARG   147      37.929  41.431  47.406  1.00  0.00           C  
ATOM   2317  NH1 ARG   147      37.416  40.315  47.776  1.00  0.00           N  
ATOM   2318 HH11 ARG   147      36.756  40.236  48.639  1.00  0.00           H  
ATOM   2319 HH12 ARG   147      37.671  39.572  47.140  1.00  0.00           H  
ATOM   2320  NH2 ARG   147      38.633  41.411  46.338  1.00  0.00           N  
ATOM   2321 HH21 ARG   147      39.280  42.239  46.050  1.00  0.00           H  
ATOM   2322 HH22 ARG   147      38.768  40.446  45.849  1.00  0.00           H  
ATOM   2323  C   ARG   147      32.663  42.811  50.188  1.00  0.00           C  
ATOM   2324  O   ARG   147      32.137  42.038  50.966  1.00  0.00           O  
ATOM   2325  N   LEU   148      32.354  42.777  48.914  1.00  0.00           N  
ATOM   2326  H   LEU   148      32.550  43.631  48.264  1.00  0.00           H  
ATOM   2327  CA  LEU   148      31.849  41.487  48.275  1.00  0.00           C  
ATOM   2328  HA  LEU   148      32.313  40.712  48.726  1.00  0.00           H  
ATOM   2329  CB  LEU   148      30.338  41.373  48.552  1.00  0.00           C  
ATOM   2330  HB2 LEU   148      29.974  41.545  49.478  1.00  0.00           H  
ATOM   2331  HB3 LEU   148      29.896  42.022  47.916  1.00  0.00           H  
ATOM   2332  CG  LEU   148      29.783  40.048  48.090  1.00  0.00           C  
ATOM   2333  HG  LEU   148      29.998  39.799  47.135  1.00  0.00           H  
ATOM   2334  CD1 LEU   148      30.329  38.883  48.877  1.00  0.00           C  
ATOM   2335 HD11 LEU   148      29.813  37.967  48.590  1.00  0.00           H  
ATOM   2336 HD12 LEU   148      31.322  38.716  48.800  1.00  0.00           H  
ATOM   2337 HD13 LEU   148      30.154  38.968  49.868  1.00  0.00           H  
ATOM   2338  CD2 LEU   148      28.264  40.149  48.084  1.00  0.00           C  
ATOM   2339 HD21 LEU   148      27.863  39.179  47.788  1.00  0.00           H  
ATOM   2340 HD22 LEU   148      27.829  40.346  49.064  1.00  0.00           H  
ATOM   2341 HD23 LEU   148      27.948  40.926  47.388  1.00  0.00           H  
ATOM   2342  C   LEU   148      32.151  41.403  46.783  1.00  0.00           C  
ATOM   2343  O   LEU   148      31.648  42.215  45.950  1.00  0.00           O  
ATOM   2344  N   TYC   149      33.021  40.450  46.404  1.00  0.00           N  
ATOM   2345  H   TYC   149      33.430  39.887  47.244  1.00  0.00           H  
ATOM   2346  CA  TYC   149      33.572  40.214  45.027  1.00  0.00           C  
ATOM   2347  HA  TYC   149      34.151  41.088  44.730  1.00  0.00           H  
ATOM   2348  CB  TYC   149      34.437  38.984  45.121  1.00  0.00           C  
ATOM   2349  HB2 TYC   149      35.173  39.192  45.860  1.00  0.00           H  
ATOM   2350  HB3 TYC   149      33.769  38.242  45.524  1.00  0.00           H  
ATOM   2351  CG  TYC   149      35.163  38.620  43.900  1.00  0.00           C  
ATOM   2352  CD1 TYC   149      34.870  37.500  43.169  1.00  0.00           C  
ATOM   2353  HD1 TYC   149      34.018  36.937  43.570  1.00  0.00           H  
ATOM   2354  CE1 TYC   149      35.573  37.231  41.976  1.00  0.00           C  
ATOM   2355  HE1 TYC   149      35.509  36.232  41.439  1.00  0.00           H  
ATOM   2356  CZ  TYC   149      36.684  38.076  41.588  1.00  0.00           C  
ATOM   2357  OH  TYC   149      37.506  37.825  40.509  1.00  0.00           O  
ATOM   2358  CE2 TYC   149      37.091  39.139  42.443  1.00  0.00           C  
ATOM   2359  HE2 TYC   149      37.972  39.723  42.260  1.00  0.00           H  
ATOM   2360  CD2 TYC   149      36.217  39.432  43.454  1.00  0.00           C  
ATOM   2361  HD2 TYC   149      36.443  40.391  43.992  1.00  0.00           H  
ATOM   2362  C   TYC   149      32.446  40.010  44.045  1.00  0.00           C  
ATOM   2363  O   TYC   149      31.646  39.119  44.285  1.00  0.00           O  
ATOM   2364  N   ALA   150      32.414  40.745  42.931  1.00  0.00           N  
ATOM   2365  H   ALA   150      33.078  41.485  42.755  1.00  0.00           H  
ATOM   2366  CA  ALA   150      31.452  40.431  41.893  1.00  0.00           C  
ATOM   2367  HA  ALA   150      31.331  39.360  41.729  1.00  0.00           H  
ATOM   2368  CB  ALA   150      30.157  40.996  42.356  1.00  0.00           C  
ATOM   2369  HB1 ALA   150      29.916  40.622  43.351  1.00  0.00           H  
ATOM   2370  HB2 ALA   150      30.210  42.080  42.460  1.00  0.00           H  
ATOM   2371  HB3 ALA   150      29.435  40.811  41.561  1.00  0.00           H  
ATOM   2372  C   ALA   150      31.892  40.952  40.477  1.00  0.00           C  
ATOM   2373  O   ALA   150      32.452  42.006  40.281  1.00  0.00           O  
ATOM   2374  N   ASN   151      31.510  40.121  39.447  1.00  0.00           N  
ATOM   2375  H   ASN   151      30.919  39.247  39.718  1.00  0.00           H  
ATOM   2376  CA  ASN   151      31.706  40.567  38.039  1.00  0.00           C  
ATOM   2377  HA  ASN   151      32.758  40.778  37.849  1.00  0.00           H  
ATOM   2378  CB  ASN   151      31.332  39.318  37.321  1.00  0.00           C  
ATOM   2379  HB2 ASN   151      30.331  38.914  37.467  1.00  0.00           H  
ATOM   2380  HB3 ASN   151      31.464  39.552  36.264  1.00  0.00           H  
ATOM   2381  CG  ASN   151      32.209  38.140  37.574  1.00  0.00           C  
ATOM   2382  OD1 ASN   151      33.435  38.196  37.372  1.00  0.00           O  
ATOM   2383  ND2 ASN   151      31.709  36.974  37.972  1.00  0.00           N  
ATOM   2384 HD21 ASN   151      32.313  36.067  37.979  1.00  0.00           H  
ATOM   2385 HD22 ASN   151      30.645  36.814  38.146  1.00  0.00           H  
ATOM   2386  C   ASN   151      30.936  41.806  37.624  1.00  0.00           C  
ATOM   2387  O   ASN   151      31.454  42.769  37.074  1.00  0.00           O  
ATOM   2388  N   THR   152      29.590  41.761  38.026  1.00  0.00           N  
ATOM   2389  H   THR   152      29.255  40.869  38.275  1.00  0.00           H  
ATOM   2390  CA  THR   152      28.640  42.912  37.897  1.00  0.00           C  
ATOM   2391  HA  THR   152      28.282  43.092  36.876  1.00  0.00           H  
ATOM   2392  CB  THR   152      27.419  42.665  38.849  1.00  0.00           C  
ATOM   2393  HB  THR   152      26.823  43.477  38.782  1.00  0.00           H  
ATOM   2394  CG2 THR   152      26.677  41.425  38.410  1.00  0.00           C  
ATOM   2395 HG21 THR   152      26.254  41.691  37.441  1.00  0.00           H  
ATOM   2396 HG22 THR   152      27.337  40.558  38.455  1.00  0.00           H  
ATOM   2397 HG23 THR   152      25.841  41.194  39.070  1.00  0.00           H  
ATOM   2398  OG1 THR   152      27.756  42.446  40.159  1.00  0.00           O  
ATOM   2399  HG1 THR   152      27.124  41.649  40.550  1.00  0.00           H  
ATOM   2400  C   THR   152      29.228  44.251  38.403  1.00  0.00           C  
ATOM   2401  O   THR   152      29.038  45.341  37.815  1.00  0.00           O  
ATOM   2402  N   SER   153      29.874  44.242  39.580  1.00  0.00           N  
ATOM   2403  H   SER   153      29.645  43.335  40.139  1.00  0.00           H  
ATOM   2404  CA  SER   153      30.453  45.377  40.247  1.00  0.00           C  
ATOM   2405  HA  SER   153      29.658  46.129  40.201  1.00  0.00           H  
ATOM   2406  CB  SER   153      30.926  44.929  41.675  1.00  0.00           C  
ATOM   2407  HB2 SER   153      29.979  44.460  42.019  1.00  0.00           H  
ATOM   2408  HB3 SER   153      31.716  44.182  41.582  1.00  0.00           H  
ATOM   2409  OG  SER   153      31.333  45.916  42.609  1.00  0.00           O  
ATOM   2410  HG  SER   153      32.073  46.494  42.382  1.00  0.00           H  
ATOM   2411  C   SER   153      31.581  46.074  39.484  1.00  0.00           C  
ATOM   2412  O   SER   153      31.478  47.250  39.115  1.00  0.00           O  
ATOM   2413  N   ILE   154      32.694  45.315  39.151  1.00  0.00           N  
ATOM   2414  H   ILE   154      32.822  44.296  39.517  1.00  0.00           H  
ATOM   2415  CA  ILE   154      33.790  45.976  38.475  1.00  0.00           C  
ATOM   2416  HA  ILE   154      33.774  47.010  38.818  1.00  0.00           H  
ATOM   2417  CB  ILE   154      35.147  45.384  38.916  1.00  0.00           C  
ATOM   2418  HB  ILE   154      35.244  45.444  40.000  1.00  0.00           H  
ATOM   2419  CG2 ILE   154      35.200  43.885  38.552  1.00  0.00           C  
ATOM   2420 HG21 ILE   154      34.365  43.429  38.891  1.00  0.00           H  
ATOM   2421 HG22 ILE   154      35.382  43.751  37.567  1.00  0.00           H  
ATOM   2422 HG23 ILE   154      35.959  43.507  39.100  1.00  0.00           H  
ATOM   2423  CG1 ILE   154      36.338  46.172  38.349  1.00  0.00           C  
ATOM   2424 HG12 ILE   154      36.290  46.199  37.260  1.00  0.00           H  
ATOM   2425 HG13 ILE   154      36.234  47.180  38.750  1.00  0.00           H  
ATOM   2426  CD1 ILE   154      37.679  45.550  38.806  1.00  0.00           C  
ATOM   2427 HD11 ILE   154      38.360  46.170  38.390  1.00  0.00           H  
ATOM   2428 HD12 ILE   154      37.683  45.583  39.896  1.00  0.00           H  
ATOM   2429 HD13 ILE   154      37.798  44.546  38.399  1.00  0.00           H  
ATOM   2430  C   ILE   154      33.629  46.135  37.009  1.00  0.00           C  
ATOM   2431  O   ILE   154      34.164  47.064  36.473  1.00  0.00           O  
ATOM   2432  N   GLY   155      32.829  45.260  36.347  1.00  0.00           N  
ATOM   2433  H   GLY   155      32.425  44.384  36.854  1.00  0.00           H  
ATOM   2434  CA  GLY   155      32.504  45.315  34.886  1.00  0.00           C  
ATOM   2435  HA2 GLY   155      33.303  45.303  34.269  1.00  0.00           H  
ATOM   2436  HA3 GLY   155      31.969  44.567  34.608  1.00  0.00           H  
ATOM   2437  C   GLY   155      31.607  46.533  34.643  1.00  0.00           C  
ATOM   2438  O   GLY   155      31.704  47.114  33.556  1.00  0.00           O  
ATOM   2439  N   LEU   156      30.653  46.879  35.544  1.00  0.00           N  
ATOM   2440  H   LEU   156      30.461  46.353  36.480  1.00  0.00           H  
ATOM   2441  CA  LEU   156      29.911  48.146  35.431  1.00  0.00           C  
ATOM   2442  HA  LEU   156      29.611  48.204  34.468  1.00  0.00           H  
ATOM   2443  CB  LEU   156      28.710  48.232  36.375  1.00  0.00           C  
ATOM   2444  HB2 LEU   156      28.069  47.355  36.285  1.00  0.00           H  
ATOM   2445  HB3 LEU   156      29.216  48.277  37.339  1.00  0.00           H  
ATOM   2446  CG  LEU   156      27.708  49.440  36.303  1.00  0.00           C  
ATOM   2447  HG  LEU   156      28.266  50.332  36.589  1.00  0.00           H  
ATOM   2448  CD1 LEU   156      27.068  49.589  34.875  1.00  0.00           C  
ATOM   2449 HD11 LEU   156      27.865  49.846  34.178  1.00  0.00           H  
ATOM   2450 HD12 LEU   156      26.718  48.687  34.586  1.00  0.00           H  
ATOM   2451 HD13 LEU   156      26.434  50.306  34.800  1.00  0.00           H  
ATOM   2452  CD2 LEU   156      26.460  49.149  37.194  1.00  0.00           C  
ATOM   2453 HD21 LEU   156      25.947  50.087  37.402  1.00  0.00           H  
ATOM   2454 HD22 LEU   156      25.833  48.441  36.652  1.00  0.00           H  
ATOM   2455 HD23 LEU   156      26.778  48.730  38.149  1.00  0.00           H  
ATOM   2456  C   LEU   156      30.915  49.359  35.602  1.00  0.00           C  
ATOM   2457  O   LEU   156      30.823  50.308  34.804  1.00  0.00           O  
ATOM   2458  N   PHE   157      31.922  49.250  36.469  1.00  0.00           N  
ATOM   2459  H   PHE   157      31.885  48.404  37.156  1.00  0.00           H  
ATOM   2460  CA  PHE   157      33.030  50.193  36.613  1.00  0.00           C  
ATOM   2461  HA  PHE   157      32.591  51.180  36.758  1.00  0.00           H  
ATOM   2462  CB  PHE   157      33.789  50.057  37.926  1.00  0.00           C  
ATOM   2463  HB2 PHE   157      33.047  50.458  38.616  1.00  0.00           H  
ATOM   2464  HB3 PHE   157      33.948  48.982  38.006  1.00  0.00           H  
ATOM   2465  CG  PHE   157      35.136  50.795  37.957  1.00  0.00           C  
ATOM   2466  CD1 PHE   157      35.230  52.165  38.248  1.00  0.00           C  
ATOM   2467  HD1 PHE   157      34.276  52.681  38.360  1.00  0.00           H  
ATOM   2468  CE1 PHE   157      36.473  52.809  38.341  1.00  0.00           C  
ATOM   2469  HE1 PHE   157      36.583  53.889  38.444  1.00  0.00           H  
ATOM   2470  CZ  PHE   157      37.629  52.066  38.151  1.00  0.00           C  
ATOM   2471  HZ  PHE   157      38.606  52.508  38.348  1.00  0.00           H  
ATOM   2472  CE2 PHE   157      37.538  50.707  37.800  1.00  0.00           C  
ATOM   2473  HE2 PHE   157      38.425  50.078  37.876  1.00  0.00           H  
ATOM   2474  CD2 PHE   157      36.308  50.133  37.640  1.00  0.00           C  
ATOM   2475  HD2 PHE   157      36.273  49.072  37.392  1.00  0.00           H  
ATOM   2476  C   PHE   157      33.915  50.300  35.288  1.00  0.00           C  
ATOM   2477  O   PHE   157      34.144  51.449  34.868  1.00  0.00           O  
ATOM   2478  N   GLY   158      34.157  49.155  34.620  1.00  0.00           N  
ATOM   2479  H   GLY   158      34.010  48.169  35.059  1.00  0.00           H  
ATOM   2480  CA  GLY   158      34.680  49.186  33.260  1.00  0.00           C  
ATOM   2481  HA2 GLY   158      35.666  49.402  33.216  1.00  0.00           H  
ATOM   2482  HA3 GLY   158      34.657  48.124  33.013  1.00  0.00           H  
ATOM   2483  C   GLY   158      33.855  49.812  32.187  1.00  0.00           C  
ATOM   2484  O   GLY   158      34.325  50.756  31.584  1.00  0.00           O  
ATOM   2485  N   SER   159      32.581  49.510  32.172  1.00  0.00           N  
ATOM   2486  H   SER   159      32.196  48.774  32.878  1.00  0.00           H  
ATOM   2487  CA  SER   159      31.661  50.169  31.241  1.00  0.00           C  
ATOM   2488  HA  SER   159      32.120  50.106  30.255  1.00  0.00           H  
ATOM   2489  CB  SER   159      30.281  49.524  31.342  1.00  0.00           C  
ATOM   2490  HB2 SER   159      30.494  48.457  31.278  1.00  0.00           H  
ATOM   2491  HB3 SER   159      29.858  49.728  32.326  1.00  0.00           H  
ATOM   2492  OG  SER   159      29.393  49.920  30.263  1.00  0.00           O  
ATOM   2493  HG  SER   159      29.799  49.613  29.391  1.00  0.00           H  
ATOM   2494  C   SER   159      31.446  51.663  31.488  1.00  0.00           C  
ATOM   2495  O   SER   159      31.170  52.374  30.533  1.00  0.00           O  
ATOM   2496  N   LEU   160      31.698  52.194  32.701  1.00  0.00           N  
ATOM   2497  H   LEU   160      31.876  51.542  33.544  1.00  0.00           H  
ATOM   2498  CA  LEU   160      31.463  53.615  32.953  1.00  0.00           C  
ATOM   2499  HA  LEU   160      30.884  54.085  32.172  1.00  0.00           H  
ATOM   2500  CB  LEU   160      30.774  53.899  34.396  1.00  0.00           C  
ATOM   2501  HB2 LEU   160      31.435  53.479  35.140  1.00  0.00           H  
ATOM   2502  HB3 LEU   160      30.856  54.966  34.548  1.00  0.00           H  
ATOM   2503  CG  LEU   160      29.289  53.459  34.548  1.00  0.00           C  
ATOM   2504  HG  LEU   160      29.345  52.450  34.551  1.00  0.00           H  
ATOM   2505  CD1 LEU   160      28.713  54.042  35.888  1.00  0.00           C  
ATOM   2506 HD11 LEU   160      28.868  55.120  35.841  1.00  0.00           H  
ATOM   2507 HD12 LEU   160      27.631  53.915  35.926  1.00  0.00           H  
ATOM   2508 HD13 LEU   160      29.163  53.584  36.768  1.00  0.00           H  
ATOM   2509  CD2 LEU   160      28.492  53.878  33.314  1.00  0.00           C  
ATOM   2510 HD21 LEU   160      28.783  53.328  32.418  1.00  0.00           H  
ATOM   2511 HD22 LEU   160      27.437  53.675  33.495  1.00  0.00           H  
ATOM   2512 HD23 LEU   160      28.610  54.946  33.132  1.00  0.00           H  
ATOM   2513  C   LEU   160      32.835  54.327  32.875  1.00  0.00           C  
ATOM   2514  O   LEU   160      32.830  55.463  32.358  1.00  0.00           O  
ATOM   2515  N   ALA   161      33.980  53.733  33.176  1.00  0.00           N  
ATOM   2516  H   ALA   161      33.885  52.769  33.462  1.00  0.00           H  
ATOM   2517  CA  ALA   161      35.337  54.301  32.934  1.00  0.00           C  
ATOM   2518  HA  ALA   161      35.447  55.154  33.603  1.00  0.00           H  
ATOM   2519  CB  ALA   161      36.395  53.352  33.418  1.00  0.00           C  
ATOM   2520  HB1 ALA   161      36.199  53.169  34.464  1.00  0.00           H  
ATOM   2521  HB2 ALA   161      36.409  52.453  32.802  1.00  0.00           H  
ATOM   2522  HB3 ALA   161      37.397  53.779  33.378  1.00  0.00           H  
ATOM   2523  C   ALA   161      35.683  54.654  31.434  1.00  0.00           C  
ATOM   2524  O   ALA   161      36.262  55.696  31.172  1.00  0.00           O  
ATOM   2525  N   VAL   162      35.149  53.868  30.494  1.00  0.00           N  
ATOM   2526  H   VAL   162      34.579  53.013  30.858  1.00  0.00           H  
ATOM   2527  CA  VAL   162      35.085  54.203  29.052  1.00  0.00           C  
ATOM   2528  HA  VAL   162      35.908  54.773  28.916  1.00  0.00           H  
ATOM   2529  CB  VAL   162      35.117  52.953  28.157  1.00  0.00           C  
ATOM   2530  HB  VAL   162      35.300  53.241  27.122  1.00  0.00           H  
ATOM   2531  CG1 VAL   162      36.386  52.145  28.557  1.00  0.00           C  
ATOM   2532 HG11 VAL   162      36.559  52.071  29.499  1.00  0.00           H  
ATOM   2533 HG12 VAL   162      36.384  51.157  28.099  1.00  0.00           H  
ATOM   2534 HG13 VAL   162      37.311  52.601  28.205  1.00  0.00           H  
ATOM   2535  CG2 VAL   162      33.926  52.038  28.361  1.00  0.00           C  
ATOM   2536 HG21 VAL   162      33.062  52.509  27.894  1.00  0.00           H  
ATOM   2537 HG22 VAL   162      34.122  51.154  27.754  1.00  0.00           H  
ATOM   2538 HG23 VAL   162      33.883  51.772  29.334  1.00  0.00           H  
ATOM   2539  C   VAL   162      33.915  55.206  28.677  1.00  0.00           C  
ATOM   2540  O   VAL   162      33.922  55.759  27.581  1.00  0.00           O  
ATOM   2541  N   LYS   163      32.973  55.689  29.577  1.00  0.00           N  
ATOM   2542  H   LYS   163      33.048  55.330  30.604  1.00  0.00           H  
ATOM   2543  CA  LYS   163      31.786  56.449  29.203  1.00  0.00           C  
ATOM   2544  HA  LYS   163      31.444  55.871  28.344  1.00  0.00           H  
ATOM   2545  CB  LYS   163      30.636  56.560  30.244  1.00  0.00           C  
ATOM   2546  HB2 LYS   163      30.406  55.670  30.663  1.00  0.00           H  
ATOM   2547  HB3 LYS   163      30.933  57.231  31.050  1.00  0.00           H  
ATOM   2548  CG  LYS   163      29.281  57.070  29.646  1.00  0.00           C  
ATOM   2549  HG2 LYS   163      29.264  58.066  29.204  1.00  0.00           H  
ATOM   2550  HG3 LYS   163      29.061  56.352  28.856  1.00  0.00           H  
ATOM   2551  CD  LYS   163      28.161  57.000  30.646  1.00  0.00           C  
ATOM   2552  HD2 LYS   163      28.076  55.993  31.055  1.00  0.00           H  
ATOM   2553  HD3 LYS   163      28.221  57.783  31.402  1.00  0.00           H  
ATOM   2554  CE  LYS   163      26.848  57.115  29.860  1.00  0.00           C  
ATOM   2555  HE2 LYS   163      26.587  58.164  30.001  1.00  0.00           H  
ATOM   2556  HE3 LYS   163      26.975  56.821  28.818  1.00  0.00           H  
ATOM   2557  NZ  LYS   163      25.776  56.275  30.441  1.00  0.00           N  
ATOM   2558  HZ1 LYS   163      25.629  56.551  31.485  1.00  0.00           H  
ATOM   2559  HZ2 LYS   163      24.893  56.531  29.856  1.00  0.00           H  
ATOM   2560  HZ3 LYS   163      25.916  55.194  30.452  1.00  0.00           H  
ATOM   2561  C   LYS   163      32.107  57.943  28.763  1.00  0.00           C  
ATOM   2562  O   LYS   163      31.488  58.409  27.841  1.00  0.00           O  
ATOM   2563  N   PRO   164      33.091  58.618  29.376  1.00  0.00           N  
ATOM   2564  CD  PRO   164      33.634  58.265  30.686  1.00  0.00           C  
ATOM   2565  HD2 PRO   164      34.511  57.622  30.607  1.00  0.00           H  
ATOM   2566  HD3 PRO   164      32.810  57.836  31.257  1.00  0.00           H  
ATOM   2567  CG  PRO   164      34.156  59.580  31.176  1.00  0.00           C  
ATOM   2568  HG2 PRO   164      35.197  59.543  31.498  1.00  0.00           H  
ATOM   2569  HG3 PRO   164      33.513  59.980  31.961  1.00  0.00           H  
ATOM   2570  CB  PRO   164      34.273  60.642  30.073  1.00  0.00           C  
ATOM   2571  HB2 PRO   164      35.206  60.817  29.728  1.00  0.00           H  
ATOM   2572  HB3 PRO   164      33.801  61.576  30.381  1.00  0.00           H  
ATOM   2573  CA  PRO   164      33.318  60.056  29.029  1.00  0.00           C  
ATOM   2574  HA  PRO   164      32.345  60.546  29.011  1.00  0.00           H  
ATOM   2575  C   PRO   164      33.996  60.240  27.630  1.00  0.00           C  
ATOM   2576  O   PRO   164      33.785  61.228  26.904  1.00  0.00           O  
ATOM   2577  N   SER   165      34.795  59.243  27.144  1.00  0.00           N  
ATOM   2578  H   SER   165      35.091  58.490  27.747  1.00  0.00           H  
ATOM   2579  CA  SER   165      35.242  59.228  25.764  1.00  0.00           C  
ATOM   2580  HA  SER   165      35.445  60.201  25.588  1.00  0.00           H  
ATOM   2581  CB  SER   165      36.680  58.583  25.635  1.00  0.00           C  
ATOM   2582  HB2 SER   165      36.903  58.670  24.572  1.00  0.00           H  
ATOM   2583  HB3 SER   165      37.384  59.124  26.268  1.00  0.00           H  
ATOM   2584  OG  SER   165      36.664  57.231  25.985  1.00  0.00           O  
ATOM   2585  HG  SER   165      36.689  57.083  27.064  1.00  0.00           H  
ATOM   2586  C   SER   165      34.181  58.673  24.861  1.00  0.00           C  
ATOM   2587  O   SER   165      34.050  59.113  23.760  1.00  0.00           O  
ATOM   2588  N   GLY   166      33.357  57.701  25.356  1.00  0.00           N  
ATOM   2589  H   GLY   166      33.501  57.265  26.345  1.00  0.00           H  
ATOM   2590  CA  GLY   166      32.307  56.968  24.643  1.00  0.00           C  
ATOM   2591  HA2 GLY   166      31.766  56.555  25.388  1.00  0.00           H  
ATOM   2592  HA3 GLY   166      31.856  57.689  24.098  1.00  0.00           H  
ATOM   2593  C   GLY   166      32.786  55.900  23.692  1.00  0.00           C  
ATOM   2594  O   GLY   166      32.103  55.598  22.749  1.00  0.00           O  
ATOM   2595  N   MET   167      33.940  55.307  23.964  1.00  0.00           N  
ATOM   2596  H   MET   167      34.388  55.431  24.861  1.00  0.00           H  
ATOM   2597  CA  MET   167      34.485  54.230  23.100  1.00  0.00           C  
ATOM   2598  HA  MET   167      34.140  54.433  22.086  1.00  0.00           H  
ATOM   2599  CB  MET   167      35.982  54.116  23.269  1.00  0.00           C  
ATOM   2600  HB2 MET   167      36.184  53.803  24.293  1.00  0.00           H  
ATOM   2601  HB3 MET   167      36.388  53.247  22.751  1.00  0.00           H  
ATOM   2602  CG  MET   167      36.773  55.414  22.795  1.00  0.00           C  
ATOM   2603  HG2 MET   167      36.724  55.427  21.706  1.00  0.00           H  
ATOM   2604  HG3 MET   167      36.206  56.192  23.306  1.00  0.00           H  
ATOM   2605  SD  MET   167      38.528  55.385  23.310  1.00  0.00           S  
ATOM   2606  CE  MET   167      39.183  54.119  22.283  1.00  0.00           C  
ATOM   2607  HE1 MET   167      38.622  53.187  22.218  1.00  0.00           H  
ATOM   2608  HE2 MET   167      39.131  54.421  21.237  1.00  0.00           H  
ATOM   2609  HE3 MET   167      40.218  53.904  22.549  1.00  0.00           H  
ATOM   2610  C   MET   167      33.842  52.882  23.547  1.00  0.00           C  
ATOM   2611  O   MET   167      33.589  52.680  24.758  1.00  0.00           O  
ATOM   2612  N   ARG   168      33.737  51.906  22.671  1.00  0.00           N  
ATOM   2613  H   ARG   168      34.120  52.155  21.681  1.00  0.00           H  
ATOM   2614  CA  ARG   168      33.448  50.504  23.127  1.00  0.00           C  
ATOM   2615  HA  ARG   168      32.583  50.573  23.643  1.00  0.00           H  
ATOM   2616  CB  ARG   168      33.363  49.626  21.838  1.00  0.00           C  
ATOM   2617  HB2 ARG   168      32.557  50.061  21.247  1.00  0.00           H  
ATOM   2618  HB3 ARG   168      34.263  49.712  21.229  1.00  0.00           H  
ATOM   2619  CG  ARG   168      33.033  48.161  22.173  1.00  0.00           C  
ATOM   2620  HG2 ARG   168      33.695  47.781  22.756  1.00  0.00           H  
ATOM   2621  HG3 ARG   168      32.085  48.088  22.705  1.00  0.00           H  
ATOM   2622  CD  ARG   168      32.925  47.349  20.868  1.00  0.00           C  
ATOM   2623  HD2 ARG   168      31.948  47.405  20.388  1.00  0.00           H  
ATOM   2624  HD3 ARG   168      33.703  47.670  20.176  1.00  0.00           H  
ATOM   2625  NE  ARG   168      33.122  45.941  21.105  1.00  0.00           N  
ATOM   2626  HE  ARG   168      34.107  45.567  20.826  1.00  0.00           H  
ATOM   2627  CZ  ARG   168      32.332  45.050  21.642  1.00  0.00           C  
ATOM   2628  NH1 ARG   168      31.068  45.337  22.032  1.00  0.00           N  
ATOM   2629 HH11 ARG   168      30.498  44.541  22.512  1.00  0.00           H  
ATOM   2630 HH12 ARG   168      30.593  46.301  21.854  1.00  0.00           H  
ATOM   2631  NH2 ARG   168      32.752  43.873  21.857  1.00  0.00           N  
ATOM   2632 HH21 ARG   168      33.748  43.602  21.507  1.00  0.00           H  
ATOM   2633 HH22 ARG   168      32.036  43.074  22.050  1.00  0.00           H  
ATOM   2634  C   ARG   168      34.604  50.074  24.061  1.00  0.00           C  
ATOM   2635  O   ARG   168      35.787  50.333  23.823  1.00  0.00           O  
ATOM   2636  N   PHE   169      34.257  49.347  25.132  1.00  0.00           N  
ATOM   2637  H   PHE   169      33.201  49.216  25.369  1.00  0.00           H  
ATOM   2638  CA  PHE   169      35.301  49.062  26.182  1.00  0.00           C  
ATOM   2639  HA  PHE   169      35.681  49.980  26.628  1.00  0.00           H  
ATOM   2640  CB  PHE   169      34.725  48.154  27.267  1.00  0.00           C  
ATOM   2641  HB2 PHE   169      33.920  48.753  27.691  1.00  0.00           H  
ATOM   2642  HB3 PHE   169      34.324  47.229  26.853  1.00  0.00           H  
ATOM   2643  CG  PHE   169      35.746  47.673  28.240  1.00  0.00           C  
ATOM   2644  CD1 PHE   169      35.951  48.403  29.426  1.00  0.00           C  
ATOM   2645  HD1 PHE   169      35.412  49.344  29.540  1.00  0.00           H  
ATOM   2646  CE1 PHE   169      36.895  47.978  30.367  1.00  0.00           C  
ATOM   2647  HE1 PHE   169      36.978  48.567  31.280  1.00  0.00           H  
ATOM   2648  CZ  PHE   169      37.492  46.765  30.283  1.00  0.00           C  
ATOM   2649  HZ  PHE   169      38.141  46.384  31.071  1.00  0.00           H  
ATOM   2650  CE2 PHE   169      37.322  46.003  29.084  1.00  0.00           C  
ATOM   2651  HE2 PHE   169      37.864  45.177  28.872  1.00  0.00           H  
ATOM   2652  CD2 PHE   169      36.441  46.450  28.062  1.00  0.00           C  
ATOM   2653  HD2 PHE   169      36.310  45.808  27.191  1.00  0.00           H  
ATOM   2654  C   PHE   169      36.529  48.321  25.612  1.00  0.00           C  
ATOM   2655  O   PHE   169      37.661  48.700  25.715  1.00  0.00           O  
ATOM   2656  N   GLU   170      36.307  47.344  24.735  1.00  0.00           N  
ATOM   2657  H   GLU   170      35.393  46.916  24.779  1.00  0.00           H  
ATOM   2658  CA  GLU   170      37.371  46.645  23.947  1.00  0.00           C  
ATOM   2659  HA  GLU   170      37.872  46.057  24.598  1.00  0.00           H  
ATOM   2660  CB  GLU   170      36.605  45.814  22.901  1.00  0.00           C  
ATOM   2661  HB2 GLU   170      36.066  45.113  23.388  1.00  0.00           H  
ATOM   2662  HB3 GLU   170      35.893  46.361  22.439  1.00  0.00           H  
ATOM   2663  CG  GLU   170      37.479  44.943  22.018  1.00  0.00           C  
ATOM   2664  HG2 GLU   170      38.135  45.558  21.401  1.00  0.00           H  
ATOM   2665  HG3 GLU   170      38.107  44.411  22.603  1.00  0.00           H  
ATOM   2666  CD  GLU   170      36.606  44.037  21.145  1.00  0.00           C  
ATOM   2667  OE1 GLU   170      37.203  43.121  20.522  1.00  0.00           O  
ATOM   2668  OE2 GLU   170      35.392  44.258  20.872  1.00  0.00           O  
ATOM   2669  C   GLU   170      38.457  47.523  23.322  1.00  0.00           C  
ATOM   2670  O   GLU   170      39.625  47.326  23.460  1.00  0.00           O  
ATOM   2671  N   GLN   171      37.939  48.518  22.585  1.00  0.00           N  
ATOM   2672  H   GLN   171      36.865  48.697  22.622  1.00  0.00           H  
ATOM   2673  CA  GLN   171      38.730  49.455  21.795  1.00  0.00           C  
ATOM   2674  HA  GLN   171      39.497  49.006  21.164  1.00  0.00           H  
ATOM   2675  CB  GLN   171      37.867  50.320  20.912  1.00  0.00           C  
ATOM   2676  HB2 GLN   171      37.083  50.778  21.515  1.00  0.00           H  
ATOM   2677  HB3 GLN   171      38.348  51.201  20.488  1.00  0.00           H  
ATOM   2678  CG  GLN   171      37.235  49.522  19.775  1.00  0.00           C  
ATOM   2679  HG2 GLN   171      38.061  49.148  19.171  1.00  0.00           H  
ATOM   2680  HG3 GLN   171      36.640  48.700  20.173  1.00  0.00           H  
ATOM   2681  CD  GLN   171      36.255  50.378  19.006  1.00  0.00           C  
ATOM   2682  OE1 GLN   171      35.343  51.029  19.511  1.00  0.00           O  
ATOM   2683  NE2 GLN   171      36.304  50.436  17.695  1.00  0.00           N  
ATOM   2684 HE21 GLN   171      36.920  49.784  17.230  1.00  0.00           H  
ATOM   2685 HE22 GLN   171      35.406  50.775  17.180  1.00  0.00           H  
ATOM   2686  C   GLN   171      39.595  50.338  22.799  1.00  0.00           C  
ATOM   2687  O   GLN   171      40.770  50.428  22.642  1.00  0.00           O  
ATOM   2688  N   ALA   172      38.961  50.934  23.792  1.00  0.00           N  
ATOM   2689  H   ALA   172      37.890  50.797  23.830  1.00  0.00           H  
ATOM   2690  CA  ALA   172      39.640  51.667  24.894  1.00  0.00           C  
ATOM   2691  HA  ALA   172      40.269  52.451  24.501  1.00  0.00           H  
ATOM   2692  CB  ALA   172      38.608  52.151  25.968  1.00  0.00           C  
ATOM   2693  HB1 ALA   172      38.239  51.337  26.440  1.00  0.00           H  
ATOM   2694  HB2 ALA   172      39.060  52.932  26.560  1.00  0.00           H  
ATOM   2695  HB3 ALA   172      37.747  52.568  25.467  1.00  0.00           H  
ATOM   2696  C   ALA   172      40.681  50.875  25.626  1.00  0.00           C  
ATOM   2697  O   ALA   172      41.782  51.374  25.926  1.00  0.00           O  
ATOM   2698  N   MET   173      40.396  49.595  25.868  1.00  0.00           N  
ATOM   2699  H   MET   173      39.354  49.340  25.676  1.00  0.00           H  
ATOM   2700  CA  MET   173      41.383  48.562  26.447  1.00  0.00           C  
ATOM   2701  HA  MET   173      41.775  49.036  27.347  1.00  0.00           H  
ATOM   2702  CB  MET   173      40.651  47.245  26.754  1.00  0.00           C  
ATOM   2703  HB2 MET   173      39.752  47.496  27.317  1.00  0.00           H  
ATOM   2704  HB3 MET   173      40.301  46.680  25.890  1.00  0.00           H  
ATOM   2705  CG  MET   173      41.579  46.348  27.528  1.00  0.00           C  
ATOM   2706  HG2 MET   173      40.955  45.495  27.791  1.00  0.00           H  
ATOM   2707  HG3 MET   173      42.332  46.072  26.914  1.00  0.00           H  
ATOM   2708  SD  MET   173      42.218  47.142  29.029  1.00  0.00           S  
ATOM   2709  CE  MET   173      40.774  47.086  30.115  1.00  0.00           C  
ATOM   2710  HE1 MET   173      39.897  47.529  29.666  1.00  0.00           H  
ATOM   2711  HE2 MET   173      40.443  46.048  30.104  1.00  0.00           H  
ATOM   2712  HE3 MET   173      40.900  47.585  31.077  1.00  0.00           H  
ATOM   2713  C   MET   173      42.563  48.279  25.544  1.00  0.00           C  
ATOM   2714  O   MET   173      43.707  48.088  25.944  1.00  0.00           O  
ATOM   2715  N   ALA   174      42.316  48.332  24.238  1.00  0.00           N  
ATOM   2716  H   ALA   174      41.311  48.527  23.863  1.00  0.00           H  
ATOM   2717  CA  ALA   174      43.374  48.059  23.218  1.00  0.00           C  
ATOM   2718  HA  ALA   174      44.011  47.322  23.483  1.00  0.00           H  
ATOM   2719  CB  ALA   174      42.745  47.538  21.929  1.00  0.00           C  
ATOM   2720  HB1 ALA   174      43.468  47.145  21.215  1.00  0.00           H  
ATOM   2721  HB2 ALA   174      42.129  46.756  22.102  1.00  0.00           H  
ATOM   2722  HB3 ALA   174      42.123  48.212  21.504  1.00  0.00           H  
ATOM   2723  C   ALA   174      44.161  49.365  22.818  1.00  0.00           C  
ATOM   2724  O   ALA   174      45.387  49.443  22.801  1.00  0.00           O  
ATOM   2725  N   GLU   175      43.512  50.514  22.724  1.00  0.00           N  
ATOM   2726  H   GLU   175      42.427  50.407  22.715  1.00  0.00           H  
ATOM   2727  CA  GLU   175      44.024  51.874  22.493  1.00  0.00           C  
ATOM   2728  HA  GLU   175      44.560  51.893  21.637  1.00  0.00           H  
ATOM   2729  CB  GLU   175      42.818  52.835  22.234  1.00  0.00           C  
ATOM   2730  HB2 GLU   175      42.185  52.281  21.540  1.00  0.00           H  
ATOM   2731  HB3 GLU   175      42.274  53.017  23.161  1.00  0.00           H  
ATOM   2732  CG  GLU   175      43.318  54.187  21.587  1.00  0.00           C  
ATOM   2733  HG2 GLU   175      42.439  54.809  21.418  1.00  0.00           H  
ATOM   2734  HG3 GLU   175      43.969  54.661  22.322  1.00  0.00           H  
ATOM   2735  CD  GLU   175      44.021  53.892  20.218  1.00  0.00           C  
ATOM   2736  OE1 GLU   175      45.056  54.476  19.852  1.00  0.00           O  
ATOM   2737  OE2 GLU   175      43.532  53.069  19.417  1.00  0.00           O  
ATOM   2738  C   GLU   175      44.876  52.362  23.631  1.00  0.00           C  
ATOM   2739  O   GLU   175      45.882  53.013  23.387  1.00  0.00           O  
ATOM   2740  N   ARG   176      44.459  52.266  24.863  1.00  0.00           N  
ATOM   2741  H   ARG   176      43.534  51.860  24.882  1.00  0.00           H  
ATOM   2742  CA  ARG   176      45.004  52.955  26.046  1.00  0.00           C  
ATOM   2743  HA  ARG   176      45.565  53.857  25.801  1.00  0.00           H  
ATOM   2744  CB  ARG   176      43.840  53.513  26.869  1.00  0.00           C  
ATOM   2745  HB2 ARG   176      43.161  52.772  27.292  1.00  0.00           H  
ATOM   2746  HB3 ARG   176      44.297  54.115  27.655  1.00  0.00           H  
ATOM   2747  CG  ARG   176      43.041  54.437  25.991  1.00  0.00           C  
ATOM   2748  HG2 ARG   176      43.737  55.035  25.404  1.00  0.00           H  
ATOM   2749  HG3 ARG   176      42.495  53.952  25.183  1.00  0.00           H  
ATOM   2750  CD  ARG   176      42.088  55.282  26.937  1.00  0.00           C  
ATOM   2751  HD2 ARG   176      41.338  54.631  27.386  1.00  0.00           H  
ATOM   2752  HD3 ARG   176      42.681  55.608  27.791  1.00  0.00           H  
ATOM   2753  NE  ARG   176      41.336  56.384  26.244  1.00  0.00           N  
ATOM   2754  HE  ARG   176      41.549  56.489  25.180  1.00  0.00           H  
ATOM   2755  CZ  ARG   176      40.649  57.301  26.925  1.00  0.00           C  
ATOM   2756  NH1 ARG   176      40.369  57.167  28.157  1.00  0.00           N  
ATOM   2757 HH11 ARG   176      40.850  56.379  28.737  1.00  0.00           H  
ATOM   2758 HH12 ARG   176      39.727  57.777  28.644  1.00  0.00           H  
ATOM   2759  NH2 ARG   176      40.177  58.390  26.355  1.00  0.00           N  
ATOM   2760 HH21 ARG   176      40.366  58.629  25.309  1.00  0.00           H  
ATOM   2761 HH22 ARG   176      39.865  59.208  27.004  1.00  0.00           H  
ATOM   2762  C   ARG   176      45.662  52.052  26.984  1.00  0.00           C  
ATOM   2763  O   ARG   176      46.493  52.579  27.743  1.00  0.00           O  
ATOM   2764  N   VAL   177      45.645  50.689  26.783  1.00  0.00           N  
ATOM   2765  H   VAL   177      44.805  50.232  26.260  1.00  0.00           H  
ATOM   2766  CA  VAL   177      46.540  49.774  27.461  1.00  0.00           C  
ATOM   2767  HA  VAL   177      47.204  50.352  28.103  1.00  0.00           H  
ATOM   2768  CB  VAL   177      45.761  48.972  28.558  1.00  0.00           C  
ATOM   2769  HB  VAL   177      45.111  48.294  28.005  1.00  0.00           H  
ATOM   2770  CG1 VAL   177      46.692  48.106  29.435  1.00  0.00           C  
ATOM   2771 HG11 VAL   177      46.103  47.558  30.171  1.00  0.00           H  
ATOM   2772 HG12 VAL   177      47.105  47.407  28.834  1.00  0.00           H  
ATOM   2773 HG13 VAL   177      47.405  48.773  29.920  1.00  0.00           H  
ATOM   2774  CG2 VAL   177      44.792  49.728  29.470  1.00  0.00           C  
ATOM   2775 HG21 VAL   177      44.421  49.003  30.196  1.00  0.00           H  
ATOM   2776 HG22 VAL   177      45.273  50.562  29.980  1.00  0.00           H  
ATOM   2777 HG23 VAL   177      43.983  50.166  28.886  1.00  0.00           H  
ATOM   2778  C   VAL   177      47.370  48.891  26.569  1.00  0.00           C  
ATOM   2779  O   VAL   177      48.603  48.920  26.713  1.00  0.00           O  
ATOM   2780  N   PHE   178      46.730  48.115  25.635  1.00  0.00           N  
ATOM   2781  H   PHE   178      45.642  48.165  25.577  1.00  0.00           H  
ATOM   2782  CA  PHE   178      47.551  47.112  24.910  1.00  0.00           C  
ATOM   2783  HA  PHE   178      48.170  46.520  25.585  1.00  0.00           H  
ATOM   2784  CB  PHE   178      46.624  46.184  24.102  1.00  0.00           C  
ATOM   2785  HB2 PHE   178      46.232  46.698  23.326  1.00  0.00           H  
ATOM   2786  HB3 PHE   178      47.190  45.493  23.630  1.00  0.00           H  
ATOM   2787  CG  PHE   178      45.627  45.300  24.812  1.00  0.00           C  
ATOM   2788  CD1 PHE   178      45.651  45.187  26.241  1.00  0.00           C  
ATOM   2789  HD1 PHE   178      46.329  45.710  26.777  1.00  0.00           H  
ATOM   2790  CE1 PHE   178      44.787  44.311  26.867  1.00  0.00           C  
ATOM   2791  HE1 PHE   178      44.816  44.214  27.872  1.00  0.00           H  
ATOM   2792  CZ  PHE   178      43.851  43.604  26.055  1.00  0.00           C  
ATOM   2793  HZ  PHE   178      43.121  43.012  26.426  1.00  0.00           H  
ATOM   2794  CE2 PHE   178      43.761  43.864  24.678  1.00  0.00           C  
ATOM   2795  HE2 PHE   178      43.006  43.440  24.158  1.00  0.00           H  
ATOM   2796  CD2 PHE   178      44.656  44.692  24.030  1.00  0.00           C  
ATOM   2797  HD2 PHE   178      44.616  44.872  22.955  1.00  0.00           H  
ATOM   2798  C   PHE   178      48.549  47.843  23.896  1.00  0.00           C  
ATOM   2799  O   PHE   178      49.677  47.478  23.892  1.00  0.00           O  
ATOM   2800  N   LYS   179      48.195  48.910  23.214  1.00  0.00           N  
ATOM   2801  H   LYS   179      47.123  49.112  23.210  1.00  0.00           H  
ATOM   2802  CA  LYS   179      49.005  49.697  22.277  1.00  0.00           C  
ATOM   2803  HA  LYS   179      49.398  48.992  21.545  1.00  0.00           H  
ATOM   2804  CB  LYS   179      48.108  50.665  21.518  1.00  0.00           C  
ATOM   2805  HB2 LYS   179      47.315  50.075  21.060  1.00  0.00           H  
ATOM   2806  HB3 LYS   179      47.598  51.322  22.222  1.00  0.00           H  
ATOM   2807  CG  LYS   179      48.954  51.596  20.541  1.00  0.00           C  
ATOM   2808  HG2 LYS   179      49.704  52.231  21.013  1.00  0.00           H  
ATOM   2809  HG3 LYS   179      49.556  50.960  19.892  1.00  0.00           H  
ATOM   2810  CD  LYS   179      48.068  52.511  19.686  1.00  0.00           C  
ATOM   2811  HD2 LYS   179      47.593  53.058  20.389  1.00  0.00           H  
ATOM   2812  HD3 LYS   179      48.661  53.164  19.045  1.00  0.00           H  
ATOM   2813  CE  LYS   179      47.073  51.713  18.798  1.00  0.00           C  
ATOM   2814  HE2 LYS   179      47.708  51.254  18.040  1.00  0.00           H  
ATOM   2815  HE3 LYS   179      46.506  51.017  19.416  1.00  0.00           H  
ATOM   2816  NZ  LYS   179      46.137  52.626  18.108  1.00  0.00           N  
ATOM   2817  HZ1 LYS   179      45.312  52.032  17.715  1.00  0.00           H  
ATOM   2818  HZ2 LYS   179      45.874  53.438  18.786  1.00  0.00           H  
ATOM   2819  HZ3 LYS   179      46.656  53.135  17.297  1.00  0.00           H  
ATOM   2820  C   LYS   179      50.298  50.310  22.953  1.00  0.00           C  
ATOM   2821  O   LYS   179      51.403  50.146  22.497  1.00  0.00           O  
ATOM   2822  N   PRO   180      50.258  51.037  24.051  1.00  0.00           N  
ATOM   2823  CD  PRO   180      49.111  51.699  24.688  1.00  0.00           C  
ATOM   2824  HD2 PRO   180      48.412  50.950  25.028  1.00  0.00           H  
ATOM   2825  HD3 PRO   180      48.688  52.383  23.967  1.00  0.00           H  
ATOM   2826  CG  PRO   180      49.526  52.534  25.933  1.00  0.00           C  
ATOM   2827  HG2 PRO   180      49.635  51.906  26.805  1.00  0.00           H  
ATOM   2828  HG3 PRO   180      48.877  53.391  26.040  1.00  0.00           H  
ATOM   2829  CB  PRO   180      50.925  52.920  25.370  1.00  0.00           C  
ATOM   2830  HB2 PRO   180      51.465  53.041  26.215  1.00  0.00           H  
ATOM   2831  HB3 PRO   180      50.964  53.770  24.706  1.00  0.00           H  
ATOM   2832  CA  PRO   180      51.457  51.704  24.596  1.00  0.00           C  
ATOM   2833  HA  PRO   180      52.005  52.106  23.744  1.00  0.00           H  
ATOM   2834  C   PRO   180      52.439  50.737  25.343  1.00  0.00           C  
ATOM   2835  O   PRO   180      53.641  51.019  25.462  1.00  0.00           O  
ATOM   2836  N   LEU   181      51.887  49.582  25.724  1.00  0.00           N  
ATOM   2837  H   LEU   181      50.818  49.444  25.563  1.00  0.00           H  
ATOM   2838  CA  LEU   181      52.657  48.461  26.253  1.00  0.00           C  
ATOM   2839  HA  LEU   181      53.590  48.858  26.652  1.00  0.00           H  
ATOM   2840  CB  LEU   181      51.884  47.808  27.414  1.00  0.00           C  
ATOM   2841  HB2 LEU   181      50.885  47.507  27.098  1.00  0.00           H  
ATOM   2842  HB3 LEU   181      52.336  46.871  27.740  1.00  0.00           H  
ATOM   2843  CG  LEU   181      51.735  48.757  28.694  1.00  0.00           C  
ATOM   2844  HG  LEU   181      51.367  49.640  28.369  1.00  0.00           H  
ATOM   2845  CD1 LEU   181      50.698  48.182  29.697  1.00  0.00           C  
ATOM   2846 HD11 LEU   181      50.602  48.773  30.511  1.00  0.00           H  
ATOM   2847 HD12 LEU   181      49.790  47.975  29.306  1.00  0.00           H  
ATOM   2848 HD13 LEU   181      51.071  47.304  30.027  1.00  0.00           H  
ATOM   2849  CD2 LEU   181      53.156  49.039  29.310  1.00  0.00           C  
ATOM   2850 HD21 LEU   181      53.641  48.117  29.630  1.00  0.00           H  
ATOM   2851 HD22 LEU   181      53.779  49.524  28.560  1.00  0.00           H  
ATOM   2852 HD23 LEU   181      53.125  49.675  30.195  1.00  0.00           H  
ATOM   2853  C   LEU   181      53.079  47.371  25.215  1.00  0.00           C  
ATOM   2854  O   LEU   181      53.621  46.317  25.627  1.00  0.00           O  
ATOM   2855  N   LYS   182      52.781  47.615  23.915  1.00  0.00           N  
ATOM   2856  H   LYS   182      52.107  48.442  23.692  1.00  0.00           H  
ATOM   2857  CA  LYS   182      52.914  46.766  22.718  1.00  0.00           C  
ATOM   2858  HA  LYS   182      52.190  47.146  21.997  1.00  0.00           H  
ATOM   2859  CB  LYS   182      54.345  47.047  22.156  1.00  0.00           C  
ATOM   2860  HB2 LYS   182      54.317  46.618  21.155  1.00  0.00           H  
ATOM   2861  HB3 LYS   182      54.516  48.122  22.085  1.00  0.00           H  
ATOM   2862  CG  LYS   182      55.540  46.420  22.931  1.00  0.00           C  
ATOM   2863  HG2 LYS   182      55.620  46.874  23.918  1.00  0.00           H  
ATOM   2864  HG3 LYS   182      55.331  45.376  23.166  1.00  0.00           H  
ATOM   2865  CD  LYS   182      56.899  46.687  22.227  1.00  0.00           C  
ATOM   2866  HD2 LYS   182      56.923  46.264  21.310  1.00  0.00           H  
ATOM   2867  HD3 LYS   182      57.031  47.769  22.214  1.00  0.00           H  
ATOM   2868  CE  LYS   182      57.886  45.971  23.157  1.00  0.00           C  
ATOM   2869  HE2 LYS   182      57.784  46.485  24.113  1.00  0.00           H  
ATOM   2870  HE3 LYS   182      57.573  44.954  23.396  1.00  0.00           H  
ATOM   2871  NZ  LYS   182      59.279  45.987  22.632  1.00  0.00           N  
ATOM   2872  HZ1 LYS   182      59.738  46.968  22.752  1.00  0.00           H  
ATOM   2873  HZ2 LYS   182      59.887  45.246  23.152  1.00  0.00           H  
ATOM   2874  HZ3 LYS   182      59.204  45.745  21.572  1.00  0.00           H  
ATOM   2875  C   LYS   182      52.405  45.292  22.860  1.00  0.00           C  
ATOM   2876  O   LYS   182      53.073  44.340  22.442  1.00  0.00           O  
ATOM   2877  N   LEU   183      51.284  45.045  23.539  1.00  0.00           N  
ATOM   2878  H   LEU   183      50.783  45.788  24.005  1.00  0.00           H  
ATOM   2879  CA  LEU   183      50.684  43.690  23.837  1.00  0.00           C  
ATOM   2880  HA  LEU   183      51.463  42.958  24.049  1.00  0.00           H  
ATOM   2881  CB  LEU   183      49.735  43.793  25.003  1.00  0.00           C  
ATOM   2882  HB2 LEU   183      48.932  44.495  24.776  1.00  0.00           H  
ATOM   2883  HB3 LEU   183      49.245  42.825  25.109  1.00  0.00           H  
ATOM   2884  CG  LEU   183      50.326  44.215  26.362  1.00  0.00           C  
ATOM   2885  HG  LEU   183      50.640  45.259  26.395  1.00  0.00           H  
ATOM   2886  CD1 LEU   183      49.153  44.156  27.358  1.00  0.00           C  
ATOM   2887 HD11 LEU   183      48.370  44.845  27.040  1.00  0.00           H  
ATOM   2888 HD12 LEU   183      48.893  43.112  27.531  1.00  0.00           H  
ATOM   2889 HD13 LEU   183      49.480  44.424  28.363  1.00  0.00           H  
ATOM   2890  CD2 LEU   183      51.445  43.271  26.908  1.00  0.00           C  
ATOM   2891 HD21 LEU   183      52.294  43.301  26.226  1.00  0.00           H  
ATOM   2892 HD22 LEU   183      51.848  43.631  27.854  1.00  0.00           H  
ATOM   2893 HD23 LEU   183      51.164  42.218  26.930  1.00  0.00           H  
ATOM   2894  C   LEU   183      49.919  43.215  22.565  1.00  0.00           C  
ATOM   2895  O   LEU   183      48.700  43.265  22.449  1.00  0.00           O  
ATOM   2896  N   ASN   184      50.662  42.834  21.554  1.00  0.00           N  
ATOM   2897  H   ASN   184      51.736  42.941  21.706  1.00  0.00           H  
ATOM   2898  CA  ASN   184      50.188  42.432  20.268  1.00  0.00           C  
ATOM   2899  HA  ASN   184      49.521  43.234  19.952  1.00  0.00           H  
ATOM   2900  CB  ASN   184      51.456  42.289  19.356  1.00  0.00           C  
ATOM   2901  HB2 ASN   184      52.182  41.750  19.805  1.00  0.00           H  
ATOM   2902  HB3 ASN   184      51.176  41.774  18.437  1.00  0.00           H  
ATOM   2903  CG  ASN   184      51.956  43.647  18.910  1.00  0.00           C  
ATOM   2904  OD1 ASN   184      51.397  44.671  19.100  1.00  0.00           O  
ATOM   2905  ND2 ASN   184      52.920  43.647  18.008  1.00  0.00           N  
ATOM   2906 HD21 ASN   184      53.321  44.544  17.777  1.00  0.00           H  
ATOM   2907 HD22 ASN   184      53.401  42.799  17.744  1.00  0.00           H  
ATOM   2908  C   ASN   184      49.342  41.164  20.297  1.00  0.00           C  
ATOM   2909  O   ASN   184      48.554  40.928  19.390  1.00  0.00           O  
ATOM   2910  N   HIE   185      49.487  40.259  21.270  1.00  0.00           N  
ATOM   2911  H   HIE   185      50.138  40.459  22.015  1.00  0.00           H  
ATOM   2912  CA  HIE   185      48.834  38.913  21.137  1.00  0.00           C  
ATOM   2913  HA  HIE   185      48.408  38.773  20.143  1.00  0.00           H  
ATOM   2914  CB  HIE   185      49.884  37.830  21.504  1.00  0.00           C  
ATOM   2915  HB2 HIE   185      50.248  37.979  22.520  1.00  0.00           H  
ATOM   2916  HB3 HIE   185      49.364  36.872  21.521  1.00  0.00           H  
ATOM   2917  CG  HIE   185      50.947  37.907  20.459  1.00  0.00           C  
ATOM   2918  ND1 HIE   185      52.009  38.836  20.431  1.00  0.00           N  
ATOM   2919  CE1 HIE   185      52.670  38.593  19.281  1.00  0.00           C  
ATOM   2920  HE1 HIE   185      53.502  39.213  18.947  1.00  0.00           H  
ATOM   2921  NE2 HIE   185      52.188  37.470  18.700  1.00  0.00           N  
ATOM   2922  HE2 HIE   185      52.605  37.020  17.799  1.00  0.00           H  
ATOM   2923  CD2 HIE   185      51.094  37.027  19.439  1.00  0.00           C  
ATOM   2924  HD2 HIE   185      50.353  36.282  19.147  1.00  0.00           H  
ATOM   2925  C   HIE   185      47.580  38.783  22.072  1.00  0.00           C  
ATOM   2926  O   HIE   185      46.865  37.848  21.810  1.00  0.00           O  
ATOM   2927  N   THR   186      47.262  39.644  23.002  1.00  0.00           N  
ATOM   2928  H   THR   186      47.956  40.462  23.194  1.00  0.00           H  
ATOM   2929  CA  THR   186      46.090  39.723  23.867  1.00  0.00           C  
ATOM   2930  HA  THR   186      45.809  38.732  24.224  1.00  0.00           H  
ATOM   2931  CB  THR   186      46.533  40.630  25.098  1.00  0.00           C  
ATOM   2932  HB  THR   186      46.880  41.574  24.678  1.00  0.00           H  
ATOM   2933  CG2 THR   186      45.479  40.861  26.175  1.00  0.00           C  
ATOM   2934 HG21 THR   186      45.100  39.918  26.569  1.00  0.00           H  
ATOM   2935 HG22 THR   186      45.964  41.328  27.033  1.00  0.00           H  
ATOM   2936 HG23 THR   186      44.574  41.284  25.739  1.00  0.00           H  
ATOM   2937  OG1 THR   186      47.697  40.031  25.745  1.00  0.00           O  
ATOM   2938  HG1 THR   186      48.559  40.213  25.103  1.00  0.00           H  
ATOM   2939  C   THR   186      44.878  40.212  23.063  1.00  0.00           C  
ATOM   2940  O   THR   186      44.891  41.049  22.135  1.00  0.00           O  
ATOM   2941  N   TRP   187      43.761  39.575  23.435  1.00  0.00           N  
ATOM   2942  H   TRP   187      43.836  38.890  24.173  1.00  0.00           H  
ATOM   2943  CA  TRP   187      42.498  39.549  22.700  1.00  0.00           C  
ATOM   2944  HA  TRP   187      42.470  40.332  21.942  1.00  0.00           H  
ATOM   2945  CB  TRP   187      42.461  38.259  21.935  1.00  0.00           C  
ATOM   2946  HB2 TRP   187      42.818  37.494  22.624  1.00  0.00           H  
ATOM   2947  HB3 TRP   187      41.394  38.135  21.749  1.00  0.00           H  
ATOM   2948  CG  TRP   187      43.144  38.245  20.622  1.00  0.00           C  
ATOM   2949  CD1 TRP   187      44.231  37.514  20.342  1.00  0.00           C  
ATOM   2950  HD1 TRP   187      44.641  36.809  20.939  1.00  0.00           H  
ATOM   2951  NE1 TRP   187      44.816  37.756  19.168  1.00  0.00           N  
ATOM   2952  HE1 TRP   187      45.738  37.413  18.938  1.00  0.00           H  
ATOM   2953  CE2 TRP   187      44.114  38.777  18.558  1.00  0.00           C  
ATOM   2954  CZ2 TRP   187      44.242  39.361  17.279  1.00  0.00           C  
ATOM   2955  HZ2 TRP   187      44.959  39.059  16.636  1.00  0.00           H  
ATOM   2956  CH2 TRP   187      43.204  40.235  16.806  1.00  0.00           C  
ATOM   2957  HH2 TRP   187      43.229  40.874  15.924  1.00  0.00           H  
ATOM   2958  CZ3 TRP   187      42.136  40.562  17.656  1.00  0.00           C  
ATOM   2959  HZ3 TRP   187      41.393  41.307  17.371  1.00  0.00           H  
ATOM   2960  CE3 TRP   187      42.089  40.035  18.953  1.00  0.00           C  
ATOM   2961  HE3 TRP   187      41.163  40.214  19.499  1.00  0.00           H  
ATOM   2962  CD2 TRP   187      42.988  39.084  19.424  1.00  0.00           C  
ATOM   2963  C   TRP   187      41.309  39.631  23.672  1.00  0.00           C  
ATOM   2964  O   TRP   187      41.369  39.042  24.759  1.00  0.00           O  
ATOM   2965  N   ILE   188      40.289  40.409  23.259  1.00  0.00           N  
ATOM   2966  H   ILE   188      40.481  40.910  22.310  1.00  0.00           H  
ATOM   2967  CA  ILE   188      38.968  40.374  23.914  1.00  0.00           C  
ATOM   2968  HA  ILE   188      39.094  40.191  24.981  1.00  0.00           H  
ATOM   2969  CB  ILE   188      38.175  41.630  23.806  1.00  0.00           C  
ATOM   2970  HB  ILE   188      38.410  42.232  22.929  1.00  0.00           H  
ATOM   2971  CG2 ILE   188      36.672  41.534  23.709  1.00  0.00           C  
ATOM   2972 HG21 ILE   188      36.224  41.034  24.567  1.00  0.00           H  
ATOM   2973 HG22 ILE   188      36.214  42.432  23.655  1.00  0.00           H  
ATOM   2974 HG23 ILE   188      36.440  41.082  22.894  1.00  0.00           H  
ATOM   2975  CG1 ILE   188      38.541  42.523  25.031  1.00  0.00           C  
ATOM   2976 HG12 ILE   188      37.894  43.388  24.890  1.00  0.00           H  
ATOM   2977 HG13 ILE   188      38.257  42.005  25.948  1.00  0.00           H  
ATOM   2978  CD1 ILE   188      39.963  43.033  25.136  1.00  0.00           C  
ATOM   2979 HD11 ILE   188      40.185  43.758  25.906  1.00  0.00           H  
ATOM   2980 HD12 ILE   188      40.583  42.261  25.340  1.00  0.00           H  
ATOM   2981 HD13 ILE   188      40.345  43.493  24.237  1.00  0.00           H  
ATOM   2982  C   ILE   188      38.166  39.113  23.406  1.00  0.00           C  
ATOM   2983  O   ILE   188      37.644  38.465  24.336  1.00  0.00           O  
ATOM   2984  N   ASN   189      38.147  38.778  22.100  1.00  0.00           N  
ATOM   2985  H   ASN   189      38.608  39.532  21.480  1.00  0.00           H  
ATOM   2986  CA  ASN   189      37.739  37.572  21.521  1.00  0.00           C  
ATOM   2987  HA  ASN   189      37.644  36.803  22.273  1.00  0.00           H  
ATOM   2988  CB  ASN   189      36.368  37.829  20.922  1.00  0.00           C  
ATOM   2989  HB2 ASN   189      36.449  38.729  20.472  1.00  0.00           H  
ATOM   2990  HB3 ASN   189      36.040  37.108  20.188  1.00  0.00           H  
ATOM   2991  CG  ASN   189      35.413  37.886  22.061  1.00  0.00           C  
ATOM   2992  OD1 ASN   189      35.306  36.955  22.880  1.00  0.00           O  
ATOM   2993  ND2 ASN   189      34.451  38.719  22.028  1.00  0.00           N  
ATOM   2994 HD21 ASN   189      33.660  38.640  22.774  1.00  0.00           H  
ATOM   2995 HD22 ASN   189      34.573  39.487  21.264  1.00  0.00           H  
ATOM   2996  C   ASN   189      38.716  37.141  20.419  1.00  0.00           C  
ATOM   2997  O   ASN   189      39.239  37.901  19.596  1.00  0.00           O  
ATOM   2998  N   VAL   190      39.193  35.889  20.439  1.00  0.00           N  
ATOM   2999  H   VAL   190      38.757  35.124  21.081  1.00  0.00           H  
ATOM   3000  CA  VAL   190      40.330  35.532  19.582  1.00  0.00           C  
ATOM   3001  HA  VAL   190      41.076  36.326  19.616  1.00  0.00           H  
ATOM   3002  CB  VAL   190      40.921  34.177  20.017  1.00  0.00           C  
ATOM   3003  HB  VAL   190      40.333  33.436  19.663  1.00  0.00           H  
ATOM   3004  CG1 VAL   190      42.331  33.985  19.427  1.00  0.00           C  
ATOM   3005 HG11 VAL   190      43.044  34.707  19.827  1.00  0.00           H  
ATOM   3006 HG12 VAL   190      42.697  32.968  19.571  1.00  0.00           H  
ATOM   3007 HG13 VAL   190      42.297  34.175  18.355  1.00  0.00           H  
ATOM   3008  CG2 VAL   190      41.150  33.920  21.529  1.00  0.00           C  
ATOM   3009 HG21 VAL   190      40.259  33.983  22.137  1.00  0.00           H  
ATOM   3010 HG22 VAL   190      41.549  32.997  21.620  1.00  0.00           H  
ATOM   3011 HG23 VAL   190      41.956  34.592  21.783  1.00  0.00           H  
ATOM   3012  C   VAL   190      39.797  35.441  18.127  1.00  0.00           C  
ATOM   3013  O   VAL   190      38.768  34.783  17.924  1.00  0.00           O  
ATOM   3014  N   PRO   191      40.495  35.947  17.048  1.00  0.00           N  
ATOM   3015  CD  PRO   191      41.662  36.774  17.063  1.00  0.00           C  
ATOM   3016  HD2 PRO   191      42.477  36.278  17.589  1.00  0.00           H  
ATOM   3017  HD3 PRO   191      41.351  37.682  17.580  1.00  0.00           H  
ATOM   3018  CG  PRO   191      41.994  37.089  15.632  1.00  0.00           C  
ATOM   3019  HG2 PRO   191      42.564  36.259  15.216  1.00  0.00           H  
ATOM   3020  HG3 PRO   191      42.511  38.040  15.506  1.00  0.00           H  
ATOM   3021  CB  PRO   191      40.617  37.027  14.963  1.00  0.00           C  
ATOM   3022  HB2 PRO   191      40.715  36.868  13.889  1.00  0.00           H  
ATOM   3023  HB3 PRO   191      39.968  37.888  15.120  1.00  0.00           H  
ATOM   3024  CA  PRO   191      40.013  35.822  15.675  1.00  0.00           C  
ATOM   3025  HA  PRO   191      38.929  35.930  15.667  1.00  0.00           H  
ATOM   3026  C   PRO   191      40.449  34.481  15.048  1.00  0.00           C  
ATOM   3027  O   PRO   191      41.351  33.848  15.621  1.00  0.00           O  
ATOM   3028  N   HIE   192      39.759  33.995  14.017  1.00  0.00           N  
ATOM   3029  H   HIE   192      39.030  34.651  13.541  1.00  0.00           H  
ATOM   3030  CA  HIE   192      39.930  32.680  13.407  1.00  0.00           C  
ATOM   3031  HA  HIE   192      39.755  31.889  14.135  1.00  0.00           H  
ATOM   3032  CB  HIE   192      38.978  32.604  12.159  1.00  0.00           C  
ATOM   3033  HB2 HIE   192      38.071  32.895  12.494  1.00  0.00           H  
ATOM   3034  HB3 HIE   192      39.350  33.203  11.329  1.00  0.00           H  
ATOM   3035  CG  HIE   192      38.844  31.156  11.756  1.00  0.00           C  
ATOM   3036  ND1 HIE   192      37.754  30.392  12.077  1.00  0.00           N  
ATOM   3037  CE1 HIE   192      38.026  29.133  11.611  1.00  0.00           C  
ATOM   3038  HE1 HIE   192      37.494  28.287  11.756  1.00  0.00           H  
ATOM   3039  NE2 HIE   192      39.209  29.164  10.971  1.00  0.00           N  
ATOM   3040  HE2 HIE   192      39.644  28.446  10.409  1.00  0.00           H  
ATOM   3041  CD2 HIE   192      39.748  30.429  11.045  1.00  0.00           C  
ATOM   3042  HD2 HIE   192      40.731  30.764  10.717  1.00  0.00           H  
ATOM   3043  C   HIE   192      41.316  32.455  12.949  1.00  0.00           C  
ATOM   3044  O   HIE   192      41.750  31.376  13.111  1.00  0.00           O  
ATOM   3045  N   ALA   193      42.025  33.472  12.564  1.00  0.00           N  
ATOM   3046  H   ALA   193      41.540  34.447  12.521  1.00  0.00           H  
ATOM   3047  CA  ALA   193      43.424  33.413  12.170  1.00  0.00           C  
ATOM   3048  HA  ALA   193      43.441  32.735  11.316  1.00  0.00           H  
ATOM   3049  CB  ALA   193      43.942  34.732  11.682  1.00  0.00           C  
ATOM   3050  HB1 ALA   193      43.514  34.956  10.795  1.00  0.00           H  
ATOM   3051  HB2 ALA   193      43.612  35.554  12.316  1.00  0.00           H  
ATOM   3052  HB3 ALA   193      45.028  34.812  11.628  1.00  0.00           H  
ATOM   3053  C   ALA   193      44.354  32.854  13.274  1.00  0.00           C  
ATOM   3054  O   ALA   193      45.333  32.248  12.906  1.00  0.00           O  
ATOM   3055  N   GLU   194      43.985  32.806  14.571  1.00  0.00           N  
ATOM   3056  H   GLU   194      43.010  33.235  14.799  1.00  0.00           H  
ATOM   3057  CA  GLU   194      44.819  32.457  15.741  1.00  0.00           C  
ATOM   3058  HA  GLU   194      45.740  32.425  15.327  1.00  0.00           H  
ATOM   3059  CB  GLU   194      44.932  33.572  16.730  1.00  0.00           C  
ATOM   3060  HB2 GLU   194      44.067  33.755  17.368  1.00  0.00           H  
ATOM   3061  HB3 GLU   194      45.754  33.368  17.416  1.00  0.00           H  
ATOM   3062  CG  GLU   194      45.281  34.916  16.115  1.00  0.00           C  
ATOM   3063  HG2 GLU   194      44.526  35.187  15.376  1.00  0.00           H  
ATOM   3064  HG3 GLU   194      45.207  35.633  16.932  1.00  0.00           H  
ATOM   3065  CD  GLU   194      46.677  35.152  15.574  1.00  0.00           C  
ATOM   3066  OE1 GLU   194      47.659  35.100  16.383  1.00  0.00           O  
ATOM   3067  OE2 GLU   194      46.810  35.062  14.377  1.00  0.00           O  
ATOM   3068  C   GLU   194      44.334  31.146  16.378  1.00  0.00           C  
ATOM   3069  O   GLU   194      44.862  30.791  17.418  1.00  0.00           O  
ATOM   3070  N   GLU   195      43.324  30.457  15.807  1.00  0.00           N  
ATOM   3071  H   GLU   195      42.932  30.876  14.880  1.00  0.00           H  
ATOM   3072  CA  GLU   195      42.478  29.375  16.328  1.00  0.00           C  
ATOM   3073  HA  GLU   195      41.920  29.679  17.214  1.00  0.00           H  
ATOM   3074  CB  GLU   195      41.406  29.035  15.286  1.00  0.00           C  
ATOM   3075  HB2 GLU   195      40.750  29.860  15.006  1.00  0.00           H  
ATOM   3076  HB3 GLU   195      41.874  28.693  14.363  1.00  0.00           H  
ATOM   3077  CG  GLU   195      40.517  27.805  15.703  1.00  0.00           C  
ATOM   3078  HG2 GLU   195      40.259  27.996  16.745  1.00  0.00           H  
ATOM   3079  HG3 GLU   195      39.617  27.935  15.103  1.00  0.00           H  
ATOM   3080  CD  GLU   195      41.226  26.456  15.630  1.00  0.00           C  
ATOM   3081  OE1 GLU   195      41.107  25.683  16.561  1.00  0.00           O  
ATOM   3082  OE2 GLU   195      41.797  26.104  14.557  1.00  0.00           O  
ATOM   3083  C   GLU   195      43.398  28.185  16.679  1.00  0.00           C  
ATOM   3084  O   GLU   195      43.159  27.504  17.707  1.00  0.00           O  
ATOM   3085  N   SER   196      44.507  27.940  15.929  1.00  0.00           N  
ATOM   3086  H   SER   196      44.671  28.577  15.060  1.00  0.00           H  
ATOM   3087  CA  SER   196      45.598  27.058  16.225  1.00  0.00           C  
ATOM   3088  HA  SER   196      45.137  26.102  16.472  1.00  0.00           H  
ATOM   3089  CB  SER   196      46.504  26.967  15.055  1.00  0.00           C  
ATOM   3090  HB2 SER   196      45.951  26.876  14.216  1.00  0.00           H  
ATOM   3091  HB3 SER   196      47.139  27.836  14.965  1.00  0.00           H  
ATOM   3092  OG  SER   196      47.213  25.812  15.227  1.00  0.00           O  
ATOM   3093  HG  SER   196      48.244  26.072  15.036  1.00  0.00           H  
ATOM   3094  C   SER   196      46.377  27.389  17.549  1.00  0.00           C  
ATOM   3095  O   SER   196      46.876  26.473  18.181  1.00  0.00           O  
ATOM   3096  N   HID   197      46.595  28.628  17.790  1.00  0.00           N  
ATOM   3097  H   HID   197      45.907  29.263  17.410  1.00  0.00           H  
ATOM   3098  CA  HID   197      47.281  29.057  18.981  1.00  0.00           C  
ATOM   3099  HA  HID   197      48.082  28.353  19.204  1.00  0.00           H  
ATOM   3100  CB  HID   197      47.988  30.420  18.654  1.00  0.00           C  
ATOM   3101  HB2 HID   197      47.229  31.197  18.567  1.00  0.00           H  
ATOM   3102  HB3 HID   197      48.562  30.679  19.544  1.00  0.00           H  
ATOM   3103  CG  HID   197      48.810  30.341  17.367  1.00  0.00           C  
ATOM   3104  ND1 HID   197      49.779  29.445  17.112  1.00  0.00           N  
ATOM   3105  HD1 HID   197      50.067  28.677  17.830  1.00  0.00           H  
ATOM   3106  CE1 HID   197      50.284  29.644  15.882  1.00  0.00           C  
ATOM   3107  HE1 HID   197      50.981  29.016  15.507  1.00  0.00           H  
ATOM   3108  NE2 HID   197      49.623  30.678  15.364  1.00  0.00           N  
ATOM   3109  CD2 HID   197      48.671  31.107  16.275  1.00  0.00           C  
ATOM   3110  HD2 HID   197      47.921  31.889  16.160  1.00  0.00           H  
ATOM   3111  C   HID   197      46.393  29.057  20.224  1.00  0.00           C  
ATOM   3112  O   HID   197      46.842  28.630  21.280  1.00  0.00           O  
ATOM   3113  N   TYR   198      45.098  29.440  20.117  1.00  0.00           N  
ATOM   3114  H   TYR   198      44.720  29.739  19.140  1.00  0.00           H  
ATOM   3115  CA  TYR   198      44.064  29.218  21.168  1.00  0.00           C  
ATOM   3116  HA  TYR   198      44.487  29.666  22.067  1.00  0.00           H  
ATOM   3117  CB  TYR   198      42.825  29.943  20.681  1.00  0.00           C  
ATOM   3118  HB2 TYR   198      43.049  30.917  20.539  1.00  0.00           H  
ATOM   3119  HB3 TYR   198      42.453  29.431  19.793  1.00  0.00           H  
ATOM   3120  CG  TYR   198      41.586  29.961  21.610  1.00  0.00           C  
ATOM   3121  CD1 TYR   198      41.772  30.190  23.033  1.00  0.00           C  
ATOM   3122  HD1 TYR   198      42.761  30.312  23.473  1.00  0.00           H  
ATOM   3123  CE1 TYR   198      40.607  30.450  23.794  1.00  0.00           C  
ATOM   3124  HE1 TYR   198      40.658  30.709  24.851  1.00  0.00           H  
ATOM   3125  CZ  TYR   198      39.296  30.455  23.215  1.00  0.00           C  
ATOM   3126  OH  TYR   198      38.191  30.688  23.904  1.00  0.00           O  
ATOM   3127  HH  TYR   198      38.162  30.327  24.932  1.00  0.00           H  
ATOM   3128  CE2 TYR   198      39.152  30.123  21.838  1.00  0.00           C  
ATOM   3129  HE2 TYR   198      38.136  30.115  21.443  1.00  0.00           H  
ATOM   3130  CD2 TYR   198      40.303  29.873  21.028  1.00  0.00           C  
ATOM   3131  HD2 TYR   198      40.079  29.658  19.983  1.00  0.00           H  
ATOM   3132  C   TYR   198      43.887  27.773  21.520  1.00  0.00           C  
ATOM   3133  O   TYR   198      43.595  26.870  20.713  1.00  0.00           O  
ATOM   3134  N   ALA   199      44.116  27.509  22.825  1.00  0.00           N  
ATOM   3135  H   ALA   199      44.353  28.348  23.479  1.00  0.00           H  
ATOM   3136  CA  ALA   199      43.968  26.184  23.452  1.00  0.00           C  
ATOM   3137  HA  ALA   199      44.437  25.517  22.944  1.00  0.00           H  
ATOM   3138  CB  ALA   199      44.542  26.148  24.913  1.00  0.00           C  
ATOM   3139  HB1 ALA   199      45.622  26.005  24.957  1.00  0.00           H  
ATOM   3140  HB2 ALA   199      44.222  27.060  25.415  1.00  0.00           H  
ATOM   3141  HB3 ALA   199      44.216  25.332  25.411  1.00  0.00           H  
ATOM   3142  C   ALA   199      42.445  25.820  23.528  1.00  0.00           C  
ATOM   3143  O   ALA   199      41.552  26.677  23.719  1.00  0.00           O  
ATOM   3144  N   TRP   200      42.118  24.500  23.622  1.00  0.00           N  
ATOM   3145  H   TRP   200      42.799  23.782  23.422  1.00  0.00           H  
ATOM   3146  CA  TRP   200      40.923  24.060  24.447  1.00  0.00           C  
ATOM   3147  HA  TRP   200      40.075  24.708  24.228  1.00  0.00           H  
ATOM   3148  CB  TRP   200      40.454  22.718  23.898  1.00  0.00           C  
ATOM   3149  HB2 TRP   200      41.310  22.057  23.763  1.00  0.00           H  
ATOM   3150  HB3 TRP   200      39.779  22.176  24.560  1.00  0.00           H  
ATOM   3151  CG  TRP   200      39.635  22.742  22.656  1.00  0.00           C  
ATOM   3152  CD1 TRP   200      40.017  22.546  21.362  1.00  0.00           C  
ATOM   3153  HD1 TRP   200      40.927  22.261  21.031  1.00  0.00           H  
ATOM   3154  NE1 TRP   200      39.034  22.937  20.526  1.00  0.00           N  
ATOM   3155  HE1 TRP   200      39.241  22.868  19.469  1.00  0.00           H  
ATOM   3156  CE2 TRP   200      37.942  23.407  21.190  1.00  0.00           C  
ATOM   3157  CZ2 TRP   200      36.678  23.944  20.790  1.00  0.00           C  
ATOM   3158  HZ2 TRP   200      36.446  24.059  19.742  1.00  0.00           H  
ATOM   3159  CH2 TRP   200      35.757  24.330  21.727  1.00  0.00           C  
ATOM   3160  HH2 TRP   200      34.803  24.554  21.480  1.00  0.00           H  
ATOM   3161  CZ3 TRP   200      35.984  24.120  23.073  1.00  0.00           C  
ATOM   3162  HZ3 TRP   200      35.147  24.254  23.758  1.00  0.00           H  
ATOM   3163  CE3 TRP   200      37.258  23.725  23.524  1.00  0.00           C  
ATOM   3164  HE3 TRP   200      37.489  23.592  24.580  1.00  0.00           H  
ATOM   3165  CD2 TRP   200      38.265  23.296  22.569  1.00  0.00           C  
ATOM   3166  C   TRP   200      41.147  23.978  25.982  1.00  0.00           C  
ATOM   3167  O   TRP   200      42.204  23.523  26.338  1.00  0.00           O  
ATOM   3168  N   GLY   201      40.093  24.328  26.747  1.00  0.00           N  
ATOM   3169  H   GLY   201      39.407  24.779  26.249  1.00  0.00           H  
ATOM   3170  CA  GLY   201      39.953  24.151  28.197  1.00  0.00           C  
ATOM   3171  HA2 GLY   201      40.864  23.800  28.659  1.00  0.00           H  
ATOM   3172  HA3 GLY   201      39.662  25.053  28.716  1.00  0.00           H  
ATOM   3173  C   GLY   201      38.822  23.152  28.486  1.00  0.00           C  
ATOM   3174  O   GLY   201      37.863  23.132  27.641  1.00  0.00           O  
ATOM   3175  N   TYR   202      38.968  22.313  29.510  1.00  0.00           N  
ATOM   3176  H   TYR   202      39.875  22.237  30.110  1.00  0.00           H  
ATOM   3177  CA  TYR   202      38.084  21.168  29.724  1.00  0.00           C  
ATOM   3178  HA  TYR   202      37.260  21.281  29.020  1.00  0.00           H  
ATOM   3179  CB  TYR   202      38.783  19.794  29.450  1.00  0.00           C  
ATOM   3180  HB2 TYR   202      39.489  19.694  30.165  1.00  0.00           H  
ATOM   3181  HB3 TYR   202      38.145  18.918  29.570  1.00  0.00           H  
ATOM   3182  CG  TYR   202      39.543  19.636  28.175  1.00  0.00           C  
ATOM   3183  CD1 TYR   202      38.979  18.871  27.172  1.00  0.00           C  
ATOM   3184  HD1 TYR   202      38.030  18.338  27.239  1.00  0.00           H  
ATOM   3185  CE1 TYR   202      39.685  18.769  25.942  1.00  0.00           C  
ATOM   3186  HE1 TYR   202      39.280  18.228  25.087  1.00  0.00           H  
ATOM   3187  CZ  TYR   202      40.926  19.490  25.751  1.00  0.00           C  
ATOM   3188  OH  TYR   202      41.600  19.424  24.589  1.00  0.00           O  
ATOM   3189  HH  TYR   202      41.057  19.080  23.709  1.00  0.00           H  
ATOM   3190  CE2 TYR   202      41.450  20.220  26.772  1.00  0.00           C  
ATOM   3191  HE2 TYR   202      42.462  20.582  26.668  1.00  0.00           H  
ATOM   3192  CD2 TYR   202      40.807  20.248  27.985  1.00  0.00           C  
ATOM   3193  HD2 TYR   202      41.337  20.734  28.791  1.00  0.00           H  
ATOM   3194  C   TYR   202      37.490  21.118  31.148  1.00  0.00           C  
ATOM   3195  O   TYR   202      38.165  21.432  32.107  1.00  0.00           O  
ATOM   3196  N   ARG   203      36.177  20.854  31.219  1.00  0.00           N  
ATOM   3197  H   ARG   203      35.666  20.534  30.311  1.00  0.00           H  
ATOM   3198  CA  ARG   203      35.453  20.572  32.414  1.00  0.00           C  
ATOM   3199  HA  ARG   203      36.167  20.338  33.090  1.00  0.00           H  
ATOM   3200  CB  ARG   203      34.627  21.822  32.688  1.00  0.00           C  
ATOM   3201  HB2 ARG   203      35.265  22.705  32.659  1.00  0.00           H  
ATOM   3202  HB3 ARG   203      33.969  21.872  31.821  1.00  0.00           H  
ATOM   3203  CG  ARG   203      33.626  21.747  33.857  1.00  0.00           C  
ATOM   3204  HG2 ARG   203      32.886  21.081  33.437  1.00  0.00           H  
ATOM   3205  HG3 ARG   203      33.941  21.264  34.782  1.00  0.00           H  
ATOM   3206  CD  ARG   203      32.869  23.012  34.164  1.00  0.00           C  
ATOM   3207  HD2 ARG   203      32.943  23.667  33.309  1.00  0.00           H  
ATOM   3208  HD3 ARG   203      31.913  22.776  34.385  1.00  0.00           H  
ATOM   3209  NE  ARG   203      33.407  23.737  35.303  1.00  0.00           N  
ATOM   3210  HE  ARG   203      34.315  23.313  35.706  1.00  0.00           H  
ATOM   3211  CZ  ARG   203      32.889  24.833  35.812  1.00  0.00           C  
ATOM   3212  NH1 ARG   203      31.774  25.483  35.470  1.00  0.00           N  
ATOM   3213 HH11 ARG   203      31.631  26.505  35.790  1.00  0.00           H  
ATOM   3214 HH12 ARG   203      31.254  25.219  34.561  1.00  0.00           H  
ATOM   3215  NH2 ARG   203      33.576  25.373  36.734  1.00  0.00           N  
ATOM   3216 HH21 ARG   203      33.332  26.382  37.068  1.00  0.00           H  
ATOM   3217 HH22 ARG   203      34.517  25.079  36.955  1.00  0.00           H  
ATOM   3218  C   ARG   203      34.613  19.324  32.237  1.00  0.00           C  
ATOM   3219  O   ARG   203      33.896  19.145  31.255  1.00  0.00           O  
ATOM   3220  N   GLU   204      34.643  18.521  33.279  1.00  0.00           N  
ATOM   3221  H   GLU   204      35.143  18.930  34.144  1.00  0.00           H  
ATOM   3222  CA  GLU   204      33.946  17.229  33.511  1.00  0.00           C  
ATOM   3223  HA  GLU   204      34.443  16.708  34.145  1.00  0.00           H  
ATOM   3224  CB  GLU   204      32.506  17.361  34.011  1.00  0.00           C  
ATOM   3225  HB2 GLU   204      31.931  17.806  33.212  1.00  0.00           H  
ATOM   3226  HB3 GLU   204      32.247  16.317  34.107  1.00  0.00           H  
ATOM   3227  CG  GLU   204      32.240  18.138  35.319  1.00  0.00           C  
ATOM   3228  HG2 GLU   204      32.140  19.160  34.953  1.00  0.00           H  
ATOM   3229  HG3 GLU   204      31.398  17.792  35.758  1.00  0.00           H  
ATOM   3230  CD  GLU   204      33.388  18.136  36.355  1.00  0.00           C  
ATOM   3231  OE1 GLU   204      33.753  17.007  36.720  1.00  0.00           O  
ATOM   3232  OE2 GLU   204      33.842  19.216  36.845  1.00  0.00           O  
ATOM   3233  C   GLU   204      33.922  16.479  32.160  1.00  0.00           C  
ATOM   3234  O   GLU   204      32.916  16.247  31.479  1.00  0.00           O  
ATOM   3235  N   GLY   205      35.055  16.067  31.652  1.00  0.00           N  
ATOM   3236  H   GLY   205      35.933  16.164  32.290  1.00  0.00           H  
ATOM   3237  CA  GLY   205      35.159  15.289  30.409  1.00  0.00           C  
ATOM   3238  HA2 GLY   205      36.150  14.886  30.257  1.00  0.00           H  
ATOM   3239  HA3 GLY   205      34.506  14.422  30.509  1.00  0.00           H  
ATOM   3240  C   GLY   205      34.729  16.013  29.090  1.00  0.00           C  
ATOM   3241  O   GLY   205      34.573  15.407  28.024  1.00  0.00           O  
ATOM   3242  N   LYS   206      34.455  17.286  29.108  1.00  0.00           N  
ATOM   3243  H   LYS   206      34.373  17.779  30.077  1.00  0.00           H  
ATOM   3244  CA  LYS   206      33.927  18.107  28.027  1.00  0.00           C  
ATOM   3245  HA  LYS   206      33.751  17.521  27.125  1.00  0.00           H  
ATOM   3246  CB  LYS   206      32.530  18.619  28.479  1.00  0.00           C  
ATOM   3247  HB2 LYS   206      31.830  17.903  28.910  1.00  0.00           H  
ATOM   3248  HB3 LYS   206      32.672  19.316  29.304  1.00  0.00           H  
ATOM   3249  CG  LYS   206      31.842  19.439  27.386  1.00  0.00           C  
ATOM   3250  HG2 LYS   206      32.285  20.425  27.245  1.00  0.00           H  
ATOM   3251  HG3 LYS   206      31.937  18.912  26.437  1.00  0.00           H  
ATOM   3252  CD  LYS   206      30.376  19.524  27.755  1.00  0.00           C  
ATOM   3253  HD2 LYS   206      29.989  18.595  27.840  1.00  0.00           H  
ATOM   3254  HD3 LYS   206      30.317  19.977  28.656  1.00  0.00           H  
ATOM   3255  CE  LYS   206      29.658  20.409  26.770  1.00  0.00           C  
ATOM   3256  HE2 LYS   206      30.029  21.332  26.946  1.00  0.00           H  
ATOM   3257  HE3 LYS   206      29.719  20.120  25.804  1.00  0.00           H  
ATOM   3258  NZ  LYS   206      28.215  20.421  27.114  1.00  0.00           N  
ATOM   3259  HZ1 LYS   206      27.769  21.326  26.704  1.00  0.00           H  
ATOM   3260  HZ2 LYS   206      27.663  19.722  26.637  1.00  0.00           H  
ATOM   3261  HZ3 LYS   206      27.997  20.364  28.099  1.00  0.00           H  
ATOM   3262  C   LYS   206      34.844  19.279  27.736  1.00  0.00           C  
ATOM   3263  O   LYS   206      35.234  19.991  28.658  1.00  0.00           O  
ATOM   3264  N   ALA   207      35.178  19.521  26.419  1.00  0.00           N  
ATOM   3265  H   ALA   207      34.755  18.876  25.648  1.00  0.00           H  
ATOM   3266  CA  ALA   207      35.918  20.712  25.916  1.00  0.00           C  
ATOM   3267  HA  ALA   207      36.698  20.924  26.647  1.00  0.00           H  
ATOM   3268  CB  ALA   207      36.500  20.502  24.490  1.00  0.00           C  
ATOM   3269  HB1 ALA   207      37.160  19.652  24.664  1.00  0.00           H  
ATOM   3270  HB2 ALA   207      35.747  20.298  23.849  1.00  0.00           H  
ATOM   3271  HB3 ALA   207      37.139  21.344  24.224  1.00  0.00           H  
ATOM   3272  C   ALA   207      34.943  21.889  25.893  1.00  0.00           C  
ATOM   3273  O   ALA   207      33.870  21.867  25.316  1.00  0.00           O  
ATOM   3274  N   VAL   208      35.335  23.058  26.442  1.00  0.00           N  
ATOM   3275  H   VAL   208      36.221  23.164  26.916  1.00  0.00           H  
ATOM   3276  CA  VAL   208      34.509  24.288  26.555  1.00  0.00           C  
ATOM   3277  HA  VAL   208      33.890  24.253  25.757  1.00  0.00           H  
ATOM   3278  CB  VAL   208      33.778  24.390  27.906  1.00  0.00           C  
ATOM   3279  HB  VAL   208      33.322  25.283  27.785  1.00  0.00           H  
ATOM   3280  CG1 VAL   208      32.804  23.207  28.039  1.00  0.00           C  
ATOM   3281 HG11 VAL   208      33.376  22.284  28.135  1.00  0.00           H  
ATOM   3282 HG12 VAL   208      32.112  23.401  28.859  1.00  0.00           H  
ATOM   3283 HG13 VAL   208      32.205  23.172  27.226  1.00  0.00           H  
ATOM   3284  CG2 VAL   208      34.699  24.523  29.143  1.00  0.00           C  
ATOM   3285 HG21 VAL   208      33.970  24.741  29.924  1.00  0.00           H  
ATOM   3286 HG22 VAL   208      35.228  23.592  29.342  1.00  0.00           H  
ATOM   3287 HG23 VAL   208      35.410  25.240  29.166  1.00  0.00           H  
ATOM   3288  C   VAL   208      35.388  25.551  26.298  1.00  0.00           C  
ATOM   3289  O   VAL   208      36.469  25.746  26.832  1.00  0.00           O  
ATOM   3290  N   HIP   209      34.850  26.509  25.530  1.00  0.00           N  
ATOM   3291  H   HIP   209      33.897  26.277  25.053  1.00  0.00           H  
ATOM   3292  CA  HIP   209      35.290  27.902  25.427  1.00  0.00           C  
ATOM   3293  HA  HIP   209      36.182  27.904  26.054  1.00  0.00           H  
ATOM   3294  CB  HIP   209      35.556  28.310  23.924  1.00  0.00           C  
ATOM   3295  HB2 HIP   209      34.659  28.267  23.307  1.00  0.00           H  
ATOM   3296  HB3 HIP   209      35.746  29.373  23.771  1.00  0.00           H  
ATOM   3297  CG  HIP   209      36.758  27.570  23.307  1.00  0.00           C  
ATOM   3298  ND1 HIP   209      36.969  27.053  22.042  1.00  0.00           N  
ATOM   3299  HD1 HIP   209      36.220  26.909  21.264  1.00  0.00           H  
ATOM   3300  CE1 HIP   209      38.312  26.744  21.857  1.00  0.00           C  
ATOM   3301  HE1 HIP   209      38.695  26.307  20.935  1.00  0.00           H  
ATOM   3302  NE2 HIP   209      38.934  26.945  23.063  1.00  0.00           N  
ATOM   3303  HE2 HIP   209      40.016  27.046  23.143  1.00  0.00           H  
ATOM   3304  CD2 HIP   209      38.019  27.411  23.934  1.00  0.00           C  
ATOM   3305  HD2 HIP   209      38.100  27.498  25.018  1.00  0.00           H  
ATOM   3306  C   HIP   209      34.309  28.854  26.098  1.00  0.00           C  
ATOM   3307  O   HIP   209      33.130  28.531  26.179  1.00  0.00           O  
ATOM   3308  N   VAL   210      34.782  30.000  26.548  1.00  0.00           N  
ATOM   3309  H   VAL   210      35.853  30.187  26.469  1.00  0.00           H  
ATOM   3310  CA  VAL   210      33.972  31.084  27.085  1.00  0.00           C  
ATOM   3311  HA  VAL   210      33.299  30.628  27.811  1.00  0.00           H  
ATOM   3312  CB  VAL   210      34.827  32.078  27.888  1.00  0.00           C  
ATOM   3313  HB  VAL   210      35.312  31.556  28.605  1.00  0.00           H  
ATOM   3314  CG1 VAL   210      35.864  32.840  27.079  1.00  0.00           C  
ATOM   3315 HG11 VAL   210      36.563  32.146  26.611  1.00  0.00           H  
ATOM   3316 HG12 VAL   210      35.401  33.484  26.331  1.00  0.00           H  
ATOM   3317 HG13 VAL   210      36.405  33.483  27.772  1.00  0.00           H  
ATOM   3318  CG2 VAL   210      34.014  33.211  28.533  1.00  0.00           C  
ATOM   3319 HG21 VAL   210      33.402  33.779  27.831  1.00  0.00           H  
ATOM   3320 HG22 VAL   210      33.299  32.829  29.136  1.00  0.00           H  
ATOM   3321 HG23 VAL   210      34.618  33.939  29.075  1.00  0.00           H  
ATOM   3322  C   VAL   210      33.086  31.695  26.079  1.00  0.00           C  
ATOM   3323  O   VAL   210      33.409  31.928  24.967  1.00  0.00           O  
ATOM   3324  N   SER   211      31.812  31.910  26.448  1.00  0.00           N  
ATOM   3325  H   SER   211      31.475  31.699  27.463  1.00  0.00           H  
ATOM   3326  CA  SER   211      30.722  32.323  25.520  1.00  0.00           C  
ATOM   3327  HA  SER   211      31.062  32.382  24.486  1.00  0.00           H  
ATOM   3328  CB  SER   211      29.651  31.247  25.646  1.00  0.00           C  
ATOM   3329  HB2 SER   211      29.999  30.407  25.045  1.00  0.00           H  
ATOM   3330  HB3 SER   211      29.402  31.094  26.696  1.00  0.00           H  
ATOM   3331  OG  SER   211      28.493  31.774  25.075  1.00  0.00           O  
ATOM   3332  HG  SER   211      28.160  31.212  24.203  1.00  0.00           H  
ATOM   3333  C   SER   211      30.317  33.753  25.910  1.00  0.00           C  
ATOM   3334  O   SER   211      30.363  34.066  27.117  1.00  0.00           O  
ATOM   3335  N   PRO   212      29.750  34.604  24.995  1.00  0.00           N  
ATOM   3336  CD  PRO   212      29.880  34.322  23.575  1.00  0.00           C  
ATOM   3337  HD2 PRO   212      29.190  33.651  23.269  1.00  0.00           H  
ATOM   3338  HD3 PRO   212      30.928  34.074  23.409  1.00  0.00           H  
ATOM   3339  CG  PRO   212      29.685  35.645  22.839  1.00  0.00           C  
ATOM   3340  HG2 PRO   212      29.169  35.568  21.974  1.00  0.00           H  
ATOM   3341  HG3 PRO   212      30.688  36.021  22.698  1.00  0.00           H  
ATOM   3342  CB  PRO   212      28.863  36.460  23.845  1.00  0.00           C  
ATOM   3343  HB2 PRO   212      27.867  36.305  23.781  1.00  0.00           H  
ATOM   3344  HB3 PRO   212      29.105  37.501  23.690  1.00  0.00           H  
ATOM   3345  CA  PRO   212      29.417  35.959  25.205  1.00  0.00           C  
ATOM   3346  HA  PRO   212      30.322  36.549  25.347  1.00  0.00           H  
ATOM   3347  C   PRO   212      28.412  36.172  26.346  1.00  0.00           C  
ATOM   3348  O   PRO   212      27.470  35.442  26.633  1.00  0.00           O  
ATOM   3349  N   GLY   213      28.579  37.300  27.005  1.00  0.00           N  
ATOM   3350  H   GLY   213      29.265  37.964  26.673  1.00  0.00           H  
ATOM   3351  CA  GLY   213      27.852  37.618  28.185  1.00  0.00           C  
ATOM   3352  HA2 GLY   213      26.836  37.231  28.101  1.00  0.00           H  
ATOM   3353  HA3 GLY   213      28.271  37.162  29.082  1.00  0.00           H  
ATOM   3354  C   GLY   213      27.717  39.090  28.528  1.00  0.00           C  
ATOM   3355  O   GLY   213      28.394  39.911  27.969  1.00  0.00           O  
ATOM   3356  N   MET   214      27.031  39.329  29.599  1.00  0.00           N  
ATOM   3357  H   MET   214      26.721  38.518  30.115  1.00  0.00           H  
ATOM   3358  CA  MET   214      26.713  40.656  30.043  1.00  0.00           C  
ATOM   3359  HA  MET   214      26.614  41.218  29.114  1.00  0.00           H  
ATOM   3360  CB  MET   214      25.444  40.686  30.866  1.00  0.00           C  
ATOM   3361  HB2 MET   214      25.587  40.245  31.853  1.00  0.00           H  
ATOM   3362  HB3 MET   214      25.170  41.702  31.147  1.00  0.00           H  
ATOM   3363  CG  MET   214      24.189  40.069  30.151  1.00  0.00           C  
ATOM   3364  HG2 MET   214      24.419  39.008  30.055  1.00  0.00           H  
ATOM   3365  HG3 MET   214      23.348  40.155  30.839  1.00  0.00           H  
ATOM   3366  SD  MET   214      23.823  40.561  28.442  1.00  0.00           S  
ATOM   3367  CE  MET   214      23.455  42.285  28.960  1.00  0.00           C  
ATOM   3368  HE1 MET   214      23.305  42.891  28.067  1.00  0.00           H  
ATOM   3369  HE2 MET   214      22.582  42.197  29.607  1.00  0.00           H  
ATOM   3370  HE3 MET   214      24.247  42.627  29.625  1.00  0.00           H  
ATOM   3371  C   MET   214      27.920  41.119  30.880  1.00  0.00           C  
ATOM   3372  O   MET   214      28.336  40.446  31.806  1.00  0.00           O  
ATOM   3373  N   LEU   215      28.495  42.222  30.468  1.00  0.00           N  
ATOM   3374  H   LEU   215      28.149  42.663  29.533  1.00  0.00           H  
ATOM   3375  CA  LEU   215      29.681  42.885  31.069  1.00  0.00           C  
ATOM   3376  HA  LEU   215      29.912  43.620  30.297  1.00  0.00           H  
ATOM   3377  CB  LEU   215      29.322  43.630  32.327  1.00  0.00           C  
ATOM   3378  HB2 LEU   215      28.778  42.960  32.993  1.00  0.00           H  
ATOM   3379  HB3 LEU   215      30.205  43.960  32.873  1.00  0.00           H  
ATOM   3380  CG  LEU   215      28.476  44.875  32.165  1.00  0.00           C  
ATOM   3381  HG  LEU   215      27.588  44.779  31.540  1.00  0.00           H  
ATOM   3382  CD1 LEU   215      27.926  45.383  33.556  1.00  0.00           C  
ATOM   3383 HD11 LEU   215      28.461  44.906  34.377  1.00  0.00           H  
ATOM   3384 HD12 LEU   215      28.010  46.387  33.623  1.00  0.00           H  
ATOM   3385 HD13 LEU   215      26.852  45.220  33.647  1.00  0.00           H  
ATOM   3386  CD2 LEU   215      29.294  46.070  31.593  1.00  0.00           C  
ATOM   3387 HD21 LEU   215      30.138  46.152  32.042  1.00  0.00           H  
ATOM   3388 HD22 LEU   215      29.469  45.845  30.541  1.00  0.00           H  
ATOM   3389 HD23 LEU   215      28.813  47.044  31.683  1.00  0.00           H  
ATOM   3390  C   LEU   215      30.869  41.909  31.157  1.00  0.00           C  
ATOM   3391  O   LEU   215      31.651  41.897  32.155  1.00  0.00           O  
ATOM   3392  N   ASP   216      30.909  40.949  30.199  1.00  0.00           N  
ATOM   3393  H   ASP   216      30.205  41.038  29.479  1.00  0.00           H  
ATOM   3394  CA  ASP   216      31.907  39.917  30.109  1.00  0.00           C  
ATOM   3395  HA  ASP   216      31.833  39.349  31.036  1.00  0.00           H  
ATOM   3396  CB  ASP   216      31.568  38.984  28.975  1.00  0.00           C  
ATOM   3397  HB2 ASP   216      32.310  38.192  28.879  1.00  0.00           H  
ATOM   3398  HB3 ASP   216      30.610  38.524  29.218  1.00  0.00           H  
ATOM   3399  CG  ASP   216      31.342  39.439  27.532  1.00  0.00           C  
ATOM   3400  OD1 ASP   216      31.554  40.610  27.177  1.00  0.00           O  
ATOM   3401  OD2 ASP   216      31.017  38.582  26.683  1.00  0.00           O  
ATOM   3402  C   ASP   216      33.346  40.368  29.866  1.00  0.00           C  
ATOM   3403  O   ASP   216      34.221  40.125  30.690  1.00  0.00           O  
ATOM   3404  N   ALA   217      33.638  41.121  28.802  1.00  0.00           N  
ATOM   3405  H   ALA   217      32.832  41.326  28.097  1.00  0.00           H  
ATOM   3406  CA  ALA   217      35.022  41.621  28.485  1.00  0.00           C  
ATOM   3407  HA  ALA   217      35.594  40.693  28.497  1.00  0.00           H  
ATOM   3408  CB  ALA   217      34.974  42.400  27.202  1.00  0.00           C  
ATOM   3409  HB1 ALA   217      34.782  41.682  26.405  1.00  0.00           H  
ATOM   3410  HB2 ALA   217      34.231  43.197  27.247  1.00  0.00           H  
ATOM   3411  HB3 ALA   217      35.972  42.791  27.007  1.00  0.00           H  
ATOM   3412  C   ALA   217      35.528  42.557  29.614  1.00  0.00           C  
ATOM   3413  O   ALA   217      36.722  42.465  29.976  1.00  0.00           O  
ATOM   3414  N   GLU   218      34.670  43.341  30.229  1.00  0.00           N  
ATOM   3415  H   GLU   218      33.624  43.359  29.924  1.00  0.00           H  
ATOM   3416  CA  GLU   218      34.990  44.272  31.287  1.00  0.00           C  
ATOM   3417  HA  GLU   218      35.800  44.884  30.891  1.00  0.00           H  
ATOM   3418  CB  GLU   218      33.695  45.116  31.491  1.00  0.00           C  
ATOM   3419  HB2 GLU   218      32.824  44.561  31.841  1.00  0.00           H  
ATOM   3420  HB3 GLU   218      33.910  45.719  32.272  1.00  0.00           H  
ATOM   3421  CG  GLU   218      33.243  46.029  30.333  1.00  0.00           C  
ATOM   3422  HG2 GLU   218      32.928  46.956  30.814  1.00  0.00           H  
ATOM   3423  HG3 GLU   218      34.101  46.357  29.747  1.00  0.00           H  
ATOM   3424  CD  GLU   218      32.187  45.437  29.395  1.00  0.00           C  
ATOM   3425  OE1 GLU   218      32.043  44.210  29.364  1.00  0.00           O  
ATOM   3426  OE2 GLU   218      31.539  46.183  28.625  1.00  0.00           O  
ATOM   3427  C   GLU   218      35.368  43.562  32.618  1.00  0.00           C  
ATOM   3428  O   GLU   218      36.103  44.144  33.407  1.00  0.00           O  
ATOM   3429  N   ALA   219      34.787  42.427  32.931  1.00  0.00           N  
ATOM   3430  H   ALA   219      34.043  41.928  32.310  1.00  0.00           H  
ATOM   3431  CA  ALA   219      35.031  41.704  34.205  1.00  0.00           C  
ATOM   3432  HA  ALA   219      35.469  42.384  34.935  1.00  0.00           H  
ATOM   3433  CB  ALA   219      33.650  41.352  34.785  1.00  0.00           C  
ATOM   3434  HB1 ALA   219      33.008  42.191  35.056  1.00  0.00           H  
ATOM   3435  HB2 ALA   219      33.051  40.732  34.118  1.00  0.00           H  
ATOM   3436  HB3 ALA   219      33.812  40.717  35.656  1.00  0.00           H  
ATOM   3437  C   ALA   219      35.900  40.406  34.134  1.00  0.00           C  
ATOM   3438  O   ALA   219      36.539  40.106  35.169  1.00  0.00           O  
ATOM   3439  N   TYR   220      35.905  39.659  32.991  1.00  0.00           N  
ATOM   3440  H   TYR   220      35.463  40.129  32.113  1.00  0.00           H  
ATOM   3441  CA  TYR   220      36.494  38.327  32.882  1.00  0.00           C  
ATOM   3442  HA  TYR   220      37.345  38.251  33.420  1.00  0.00           H  
ATOM   3443  CB  TYR   220      35.487  37.427  33.513  1.00  0.00           C  
ATOM   3444  HB2 TYR   220      35.973  36.456  33.595  1.00  0.00           H  
ATOM   3445  HB3 TYR   220      35.313  37.711  34.551  1.00  0.00           H  
ATOM   3446  CG  TYR   220      34.133  37.239  32.889  1.00  0.00           C  
ATOM   3447  CD1 TYR   220      34.009  36.546  31.622  1.00  0.00           C  
ATOM   3448  HD1 TYR   220      34.832  36.100  31.063  1.00  0.00           H  
ATOM   3449  CE1 TYR   220      32.700  36.313  31.236  1.00  0.00           C  
ATOM   3450  HE1 TYR   220      32.588  35.818  30.363  1.00  0.00           H  
ATOM   3451  CZ  TYR   220      31.542  36.894  31.906  1.00  0.00           C  
ATOM   3452  OH  TYR   220      30.313  36.618  31.541  1.00  0.00           O  
ATOM   3453  HH  TYR   220      30.363  35.762  30.868  1.00  0.00           H  
ATOM   3454  CE2 TYR   220      31.715  37.573  33.069  1.00  0.00           C  
ATOM   3455  HE2 TYR   220      30.810  37.948  33.548  1.00  0.00           H  
ATOM   3456  CD2 TYR   220      32.966  37.722  33.667  1.00  0.00           C  
ATOM   3457  HD2 TYR   220      33.001  38.164  34.663  1.00  0.00           H  
ATOM   3458  C   TYR   220      36.862  37.937  31.453  1.00  0.00           C  
ATOM   3459  O   TYR   220      37.561  36.906  31.278  1.00  0.00           O  
ATOM   3460  N   GLY   221      36.612  38.714  30.414  1.00  0.00           N  
ATOM   3461  H   GLY   221      35.945  39.572  30.501  1.00  0.00           H  
ATOM   3462  CA  GLY   221      36.617  38.141  29.104  1.00  0.00           C  
ATOM   3463  HA2 GLY   221      36.197  37.139  29.195  1.00  0.00           H  
ATOM   3464  HA3 GLY   221      36.030  38.696  28.372  1.00  0.00           H  
ATOM   3465  C   GLY   221      37.898  37.949  28.330  1.00  0.00           C  
ATOM   3466  O   GLY   221      37.984  37.220  27.322  1.00  0.00           O  
ATOM   3467  N   VAL   222      39.054  38.415  28.902  1.00  0.00           N  
ATOM   3468  H   VAL   222      39.024  38.686  29.958  1.00  0.00           H  
ATOM   3469  CA  VAL   222      40.313  38.501  28.193  1.00  0.00           C  
ATOM   3470  HA  VAL   222      40.017  38.796  27.186  1.00  0.00           H  
ATOM   3471  CB  VAL   222      41.419  39.468  28.738  1.00  0.00           C  
ATOM   3472  HB  VAL   222      41.646  39.214  29.689  1.00  0.00           H  
ATOM   3473  CG1 VAL   222      42.797  39.569  27.958  1.00  0.00           C  
ATOM   3474 HG11 VAL   222      43.337  40.464  28.269  1.00  0.00           H  
ATOM   3475 HG12 VAL   222      43.445  38.751  28.270  1.00  0.00           H  
ATOM   3476 HG13 VAL   222      42.608  39.568  26.885  1.00  0.00           H  
ATOM   3477  CG2 VAL   222      40.839  40.927  28.858  1.00  0.00           C  
ATOM   3478 HG21 VAL   222      40.543  41.282  27.960  1.00  0.00           H  
ATOM   3479 HG22 VAL   222      39.927  40.957  29.453  1.00  0.00           H  
ATOM   3480 HG23 VAL   222      41.513  41.685  29.257  1.00  0.00           H  
ATOM   3481  C   VAL   222      40.922  37.106  27.960  1.00  0.00           C  
ATOM   3482  O   VAL   222      40.827  36.229  28.782  1.00  0.00           O  
ATOM   3483  N   LYS   223      41.713  37.037  26.926  1.00  0.00           N  
ATOM   3484  H   LYS   223      41.789  37.996  26.413  1.00  0.00           H  
ATOM   3485  CA  LYS   223      42.597  35.932  26.462  1.00  0.00           C  
ATOM   3486  HA  LYS   223      42.538  35.259  27.213  1.00  0.00           H  
ATOM   3487  CB  LYS   223      42.058  35.117  25.263  1.00  0.00           C  
ATOM   3488  HB2 LYS   223      42.143  35.705  24.349  1.00  0.00           H  
ATOM   3489  HB3 LYS   223      42.770  34.329  25.020  1.00  0.00           H  
ATOM   3490  CG  LYS   223      40.620  34.498  25.404  1.00  0.00           C  
ATOM   3491  HG2 LYS   223      40.627  33.572  24.849  1.00  0.00           H  
ATOM   3492  HG3 LYS   223      40.504  34.223  26.452  1.00  0.00           H  
ATOM   3493  CD  LYS   223      39.466  35.484  25.074  1.00  0.00           C  
ATOM   3494  HD2 LYS   223      39.508  36.284  25.603  1.00  0.00           H  
ATOM   3495  HD3 LYS   223      39.699  35.853  24.085  1.00  0.00           H  
ATOM   3496  CE  LYS   223      38.007  34.913  25.260  1.00  0.00           C  
ATOM   3497  HE2 LYS   223      37.874  34.021  24.666  1.00  0.00           H  
ATOM   3498  HE3 LYS   223      37.813  34.670  26.295  1.00  0.00           H  
ATOM   3499  NZ  LYS   223      36.968  35.906  24.891  1.00  0.00           N  
ATOM   3500  HZ1 LYS   223      37.238  36.910  25.218  1.00  0.00           H  
ATOM   3501  HZ2 LYS   223      36.642  35.972  23.853  1.00  0.00           H  
ATOM   3502  HZ3 LYS   223      36.146  35.693  25.438  1.00  0.00           H  
ATOM   3503  C   LYS   223      43.987  36.418  26.114  1.00  0.00           C  
ATOM   3504  O   LYS   223      44.124  37.439  25.503  1.00  0.00           O  
ATOM   3505  N   SER   224      44.950  35.631  26.507  1.00  0.00           N  
ATOM   3506  H   SER   224      44.701  34.689  26.996  1.00  0.00           H  
ATOM   3507  CA  SER   224      46.377  36.021  26.274  1.00  0.00           C  
ATOM   3508  HA  SER   224      46.370  36.427  25.263  1.00  0.00           H  
ATOM   3509  CB  SER   224      47.059  36.935  27.260  1.00  0.00           C  
ATOM   3510  HB2 SER   224      46.416  37.569  27.712  1.00  0.00           H  
ATOM   3511  HB3 SER   224      47.535  36.348  28.045  1.00  0.00           H  
ATOM   3512  OG  SER   224      48.007  37.629  26.496  1.00  0.00           O  
ATOM   3513  HG  SER   224      47.761  38.690  26.459  1.00  0.00           H  
ATOM   3514  C   SER   224      47.222  34.737  26.151  1.00  0.00           C  
ATOM   3515  O   SER   224      46.745  33.659  26.370  1.00  0.00           O  
ATOM   3516  N   ASN   225      48.467  34.902  25.710  1.00  0.00           N  
ATOM   3517  H   ASN   225      48.757  35.869  25.707  1.00  0.00           H  
ATOM   3518  CA  ASN   225      49.584  33.956  25.793  1.00  0.00           C  
ATOM   3519  HA  ASN   225      49.145  32.967  25.921  1.00  0.00           H  
ATOM   3520  CB  ASN   225      50.481  33.980  24.489  1.00  0.00           C  
ATOM   3521  HB2 ASN   225      51.141  33.125  24.639  1.00  0.00           H  
ATOM   3522  HB3 ASN   225      49.772  33.770  23.688  1.00  0.00           H  
ATOM   3523  CG  ASN   225      51.364  35.155  24.217  1.00  0.00           C  
ATOM   3524  OD1 ASN   225      51.800  35.895  25.116  1.00  0.00           O  
ATOM   3525  ND2 ASN   225      51.647  35.524  23.015  1.00  0.00           N  
ATOM   3526 HD21 ASN   225      52.215  36.446  22.889  1.00  0.00           H  
ATOM   3527 HD22 ASN   225      51.253  35.018  22.134  1.00  0.00           H  
ATOM   3528  C   ASN   225      50.427  34.248  27.074  1.00  0.00           C  
ATOM   3529  O   ASN   225      50.164  35.243  27.774  1.00  0.00           O  
ATOM   3530  N   VAL   226      51.364  33.401  27.450  1.00  0.00           N  
ATOM   3531  H   VAL   226      51.488  32.495  26.856  1.00  0.00           H  
ATOM   3532  CA  VAL   226      52.189  33.566  28.621  1.00  0.00           C  
ATOM   3533  HA  VAL   226      51.507  33.891  29.406  1.00  0.00           H  
ATOM   3534  CB  VAL   226      52.721  32.231  29.171  1.00  0.00           C  
ATOM   3535  HB  VAL   226      51.905  31.563  28.894  1.00  0.00           H  
ATOM   3536  CG1 VAL   226      53.927  31.631  28.466  1.00  0.00           C  
ATOM   3537 HG11 VAL   226      53.555  31.245  27.517  1.00  0.00           H  
ATOM   3538 HG12 VAL   226      54.625  32.454  28.309  1.00  0.00           H  
ATOM   3539 HG13 VAL   226      54.339  30.786  29.018  1.00  0.00           H  
ATOM   3540  CG2 VAL   226      52.777  32.135  30.715  1.00  0.00           C  
ATOM   3541 HG21 VAL   226      53.236  31.283  31.002  1.00  0.00           H  
ATOM   3542 HG22 VAL   226      53.279  32.949  31.040  1.00  0.00           H  
ATOM   3543 HG23 VAL   226      51.845  32.098  31.101  1.00  0.00           H  
ATOM   3544  C   VAL   226      53.219  34.730  28.477  1.00  0.00           C  
ATOM   3545  O   VAL   226      53.524  35.487  29.430  1.00  0.00           O  
ATOM   3546  N   LYS   227      53.677  34.992  27.269  1.00  0.00           N  
ATOM   3547  H   LYS   227      53.176  34.431  26.481  1.00  0.00           H  
ATOM   3548  CA  LYS   227      54.652  36.100  26.918  1.00  0.00           C  
ATOM   3549  HA  LYS   227      55.610  36.074  27.437  1.00  0.00           H  
ATOM   3550  CB  LYS   227      55.094  36.003  25.453  1.00  0.00           C  
ATOM   3551  HB2 LYS   227      54.269  35.753  24.926  1.00  0.00           H  
ATOM   3552  HB3 LYS   227      55.399  36.920  25.161  1.00  0.00           H  
ATOM   3553  CG  LYS   227      56.130  34.937  24.984  1.00  0.00           C  
ATOM   3554  HG2 LYS   227      56.910  35.060  25.735  1.00  0.00           H  
ATOM   3555  HG3 LYS   227      55.679  34.035  24.920  1.00  0.00           H  
ATOM   3556  CD  LYS   227      56.682  35.122  23.587  1.00  0.00           C  
ATOM   3557  HD2 LYS   227      57.332  35.996  23.553  1.00  0.00           H  
ATOM   3558  HD3 LYS   227      57.173  34.175  23.363  1.00  0.00           H  
ATOM   3559  CE  LYS   227      55.543  35.286  22.626  1.00  0.00           C  
ATOM   3560  HE2 LYS   227      55.019  34.425  22.693  1.00  0.00           H  
ATOM   3561  HE3 LYS   227      55.017  36.023  22.945  1.00  0.00           H  
ATOM   3562  NZ  LYS   227      55.957  35.506  21.266  1.00  0.00           N  
ATOM   3563  HZ1 LYS   227      55.109  35.477  20.583  1.00  0.00           H  
ATOM   3564  HZ2 LYS   227      56.415  36.486  21.135  1.00  0.00           H  
ATOM   3565  HZ3 LYS   227      56.757  34.855  20.913  1.00  0.00           H  
ATOM   3566  C   LYS   227      54.157  37.512  27.154  1.00  0.00           C  
ATOM   3567  O   LYS   227      54.924  38.222  27.743  1.00  0.00           O  
ATOM   3568  N   ASP   228      52.915  37.858  26.694  1.00  0.00           N  
ATOM   3569  H   ASP   228      52.417  37.127  26.057  1.00  0.00           H  
ATOM   3570  CA  ASP   228      52.153  39.097  27.008  1.00  0.00           C  
ATOM   3571  HA  ASP   228      52.797  39.941  26.761  1.00  0.00           H  
ATOM   3572  CB  ASP   228      50.868  39.067  26.193  1.00  0.00           C  
ATOM   3573  HB2 ASP   228      50.604  38.009  26.192  1.00  0.00           H  
ATOM   3574  HB3 ASP   228      50.162  39.583  26.698  1.00  0.00           H  
ATOM   3575  CG  ASP   228      51.006  39.672  24.850  1.00  0.00           C  
ATOM   3576  OD1 ASP   228      52.154  39.888  24.421  1.00  0.00           O  
ATOM   3577  OD2 ASP   228      49.916  40.019  24.305  1.00  0.00           O  
ATOM   3578  C   ASP   228      51.807  39.269  28.463  1.00  0.00           C  
ATOM   3579  O   ASP   228      52.243  40.219  29.064  1.00  0.00           O  
ATOM   3580  N   MET   229      51.202  38.291  29.181  1.00  0.00           N  
ATOM   3581  H   MET   229      51.009  37.426  28.697  1.00  0.00           H  
ATOM   3582  CA  MET   229      51.028  38.351  30.593  1.00  0.00           C  
ATOM   3583  HA  MET   229      50.400  39.123  30.767  1.00  0.00           H  
ATOM   3584  CB  MET   229      50.479  37.015  31.066  1.00  0.00           C  
ATOM   3585  HB2 MET   229      51.146  36.191  30.814  1.00  0.00           H  
ATOM   3586  HB3 MET   229      50.439  37.127  32.069  1.00  0.00           H  
ATOM   3587  CG  MET   229      49.091  36.709  30.618  1.00  0.00           C  
ATOM   3588  HG2 MET   229      49.048  36.516  29.546  1.00  0.00           H  
ATOM   3589  HG3 MET   229      48.713  35.849  31.171  1.00  0.00           H  
ATOM   3590  SD  MET   229      47.928  38.085  30.983  1.00  0.00           S  
ATOM   3591  CE  MET   229      47.871  38.149  32.708  1.00  0.00           C  
ATOM   3592  HE1 MET   229      47.862  37.160  33.167  1.00  0.00           H  
ATOM   3593  HE2 MET   229      48.813  38.518  33.116  1.00  0.00           H  
ATOM   3594  HE3 MET   229      47.025  38.750  33.041  1.00  0.00           H  
ATOM   3595  C   MET   229      52.259  38.716  31.435  1.00  0.00           C  
ATOM   3596  O   MET   229      52.209  39.514  32.381  1.00  0.00           O  
ATOM   3597  N   ALA   230      53.412  38.220  30.999  1.00  0.00           N  
ATOM   3598  H   ALA   230      53.419  37.398  30.284  1.00  0.00           H  
ATOM   3599  CA  ALA   230      54.749  38.583  31.553  1.00  0.00           C  
ATOM   3600  HA  ALA   230      54.743  38.545  32.643  1.00  0.00           H  
ATOM   3601  CB  ALA   230      55.900  37.643  31.141  1.00  0.00           C  
ATOM   3602  HB1 ALA   230      55.841  36.757  31.621  1.00  0.00           H  
ATOM   3603  HB2 ALA   230      55.887  37.395  30.079  1.00  0.00           H  
ATOM   3604  HB3 ALA   230      56.838  38.160  31.343  1.00  0.00           H  
ATOM   3605  C   ALA   230      55.040  40.064  31.319  1.00  0.00           C  
ATOM   3606  O   ALA   230      55.366  40.795  32.249  1.00  0.00           O  
ATOM   3607  N   SER   231      54.937  40.585  30.103  1.00  0.00           N  
ATOM   3608  H   SER   231      54.664  39.935  29.272  1.00  0.00           H  
ATOM   3609  CA  SER   231      55.062  42.027  29.830  1.00  0.00           C  
ATOM   3610  HA  SER   231      56.062  42.371  30.096  1.00  0.00           H  
ATOM   3611  CB  SER   231      54.802  42.313  28.380  1.00  0.00           C  
ATOM   3612  HB2 SER   231      53.762  42.058  28.177  1.00  0.00           H  
ATOM   3613  HB3 SER   231      55.052  43.355  28.180  1.00  0.00           H  
ATOM   3614  OG  SER   231      55.715  41.601  27.569  1.00  0.00           O  
ATOM   3615  HG  SER   231      55.198  41.038  26.792  1.00  0.00           H  
ATOM   3616  C   SER   231      54.102  42.747  30.689  1.00  0.00           C  
ATOM   3617  O   SER   231      54.477  43.739  31.300  1.00  0.00           O  
ATOM   3618  N   TRP   232      52.840  42.275  30.904  1.00  0.00           N  
ATOM   3619  H   TRP   232      52.493  41.375  30.397  1.00  0.00           H  
ATOM   3620  CA  TRP   232      51.850  42.858  31.890  1.00  0.00           C  
ATOM   3621  HA  TRP   232      51.757  43.891  31.557  1.00  0.00           H  
ATOM   3622  CB  TRP   232      50.501  42.179  31.565  1.00  0.00           C  
ATOM   3623  HB2 TRP   232      50.346  42.364  30.502  1.00  0.00           H  
ATOM   3624  HB3 TRP   232      50.514  41.090  31.595  1.00  0.00           H  
ATOM   3625  CG  TRP   232      49.276  42.639  32.328  1.00  0.00           C  
ATOM   3626  CD1 TRP   232      48.490  41.874  33.125  1.00  0.00           C  
ATOM   3627  HD1 TRP   232      48.674  40.822  33.345  1.00  0.00           H  
ATOM   3628  NE1 TRP   232      47.441  42.655  33.543  1.00  0.00           N  
ATOM   3629  HE1 TRP   232      46.668  42.340  34.111  1.00  0.00           H  
ATOM   3630  CE2 TRP   232      47.640  43.965  33.205  1.00  0.00           C  
ATOM   3631  CZ2 TRP   232      46.990  45.138  33.624  1.00  0.00           C  
ATOM   3632  HZ2 TRP   232      46.160  45.206  34.327  1.00  0.00           H  
ATOM   3633  CH2 TRP   232      47.227  46.344  32.959  1.00  0.00           C  
ATOM   3634  HH2 TRP   232      46.643  47.233  33.199  1.00  0.00           H  
ATOM   3635  CZ3 TRP   232      48.158  46.369  31.974  1.00  0.00           C  
ATOM   3636  HZ3 TRP   232      48.470  47.330  31.565  1.00  0.00           H  
ATOM   3637  CE3 TRP   232      48.884  45.209  31.552  1.00  0.00           C  
ATOM   3638  HE3 TRP   232      49.699  45.424  30.996  1.00  0.00           H  
ATOM   3639  CD2 TRP   232      48.636  43.976  32.231  1.00  0.00           C  
ATOM   3640  C   TRP   232      52.244  42.772  33.366  1.00  0.00           C  
ATOM   3641  O   TRP   232      52.041  43.727  34.106  1.00  0.00           O  
ATOM   3642  N   VAL   233      52.994  41.777  33.826  1.00  0.00           N  
ATOM   3643  H   VAL   233      53.245  41.074  33.146  1.00  0.00           H  
ATOM   3644  CA  VAL   233      53.708  41.676  35.084  1.00  0.00           C  
ATOM   3645  HA  VAL   233      53.078  41.939  35.933  1.00  0.00           H  
ATOM   3646  CB  VAL   233      54.383  40.313  35.382  1.00  0.00           C  
ATOM   3647  HB  VAL   233      54.818  39.883  34.480  1.00  0.00           H  
ATOM   3648  CG1 VAL   233      55.425  40.369  36.479  1.00  0.00           C  
ATOM   3649 HG11 VAL   233      55.075  40.889  37.271  1.00  0.00           H  
ATOM   3650 HG12 VAL   233      55.739  39.354  36.724  1.00  0.00           H  
ATOM   3651 HG13 VAL   233      56.298  40.871  36.060  1.00  0.00           H  
ATOM   3652  CG2 VAL   233      53.262  39.402  35.883  1.00  0.00           C  
ATOM   3653 HG21 VAL   233      52.510  39.228  35.114  1.00  0.00           H  
ATOM   3654 HG22 VAL   233      53.636  38.407  36.127  1.00  0.00           H  
ATOM   3655 HG23 VAL   233      52.758  39.910  36.706  1.00  0.00           H  
ATOM   3656  C   VAL   233      54.799  42.731  35.154  1.00  0.00           C  
ATOM   3657  O   VAL   233      54.792  43.538  36.101  1.00  0.00           O  
ATOM   3658  N   MET   234      55.747  42.732  34.175  1.00  0.00           N  
ATOM   3659  H   MET   234      55.604  42.080  33.326  1.00  0.00           H  
ATOM   3660  CA  MET   234      56.858  43.712  34.264  1.00  0.00           C  
ATOM   3661  HA  MET   234      57.420  43.564  35.174  1.00  0.00           H  
ATOM   3662  CB  MET   234      57.775  43.401  33.069  1.00  0.00           C  
ATOM   3663  HB2 MET   234      57.295  43.531  32.110  1.00  0.00           H  
ATOM   3664  HB3 MET   234      58.646  44.039  33.052  1.00  0.00           H  
ATOM   3665  CG  MET   234      58.463  41.990  33.131  1.00  0.00           C  
ATOM   3666  HG2 MET   234      58.990  41.928  34.083  1.00  0.00           H  
ATOM   3667  HG3 MET   234      57.711  41.315  33.156  1.00  0.00           H  
ATOM   3668  SD  MET   234      59.572  41.613  31.784  1.00  0.00           S  
ATOM   3669  CE  MET   234      58.533  41.628  30.326  1.00  0.00           C  
ATOM   3670  HE1 MET   234      57.950  40.876  30.195  1.00  0.00           H  
ATOM   3671  HE2 MET   234      58.068  42.614  30.318  1.00  0.00           H  
ATOM   3672  HE3 MET   234      59.223  41.519  29.490  1.00  0.00           H  
ATOM   3673  C   MET   234      56.400  45.161  34.335  1.00  0.00           C  
ATOM   3674  O   MET   234      56.896  45.915  35.239  1.00  0.00           O  
ATOM   3675  N   ALA   235      55.422  45.517  33.490  1.00  0.00           N  
ATOM   3676  H   ALA   235      55.129  44.788  32.734  1.00  0.00           H  
ATOM   3677  CA  ALA   235      54.724  46.790  33.528  1.00  0.00           C  
ATOM   3678  HA  ALA   235      55.429  47.582  33.278  1.00  0.00           H  
ATOM   3679  CB  ALA   235      53.572  46.675  32.485  1.00  0.00           C  
ATOM   3680  HB1 ALA   235      53.995  46.275  31.659  1.00  0.00           H  
ATOM   3681  HB2 ALA   235      52.760  46.057  32.837  1.00  0.00           H  
ATOM   3682  HB3 ALA   235      53.104  47.638  32.278  1.00  0.00           H  
ATOM   3683  C   ALA   235      54.121  47.210  34.883  1.00  0.00           C  
ATOM   3684  O   ALA   235      54.089  48.443  35.185  1.00  0.00           O  
ATOM   3685  N   ASN   236      53.628  46.270  35.662  1.00  0.00           N  
ATOM   3686  H   ASN   236      53.698  45.263  35.250  1.00  0.00           H  
ATOM   3687  CA  ASN   236      53.041  46.621  37.004  1.00  0.00           C  
ATOM   3688  HA  ASN   236      52.689  47.652  36.960  1.00  0.00           H  
ATOM   3689  CB  ASN   236      51.779  45.698  37.247  1.00  0.00           C  
ATOM   3690  HB2 ASN   236      52.080  44.675  37.019  1.00  0.00           H  
ATOM   3691  HB3 ASN   236      51.498  45.737  38.299  1.00  0.00           H  
ATOM   3692  CG  ASN   236      50.527  46.010  36.528  1.00  0.00           C  
ATOM   3693  OD1 ASN   236      49.721  46.797  36.980  1.00  0.00           O  
ATOM   3694  ND2 ASN   236      50.235  45.509  35.329  1.00  0.00           N  
ATOM   3695 HD21 ASN   236      49.317  45.753  34.983  1.00  0.00           H  
ATOM   3696 HD22 ASN   236      50.941  44.846  34.830  1.00  0.00           H  
ATOM   3697  C   ASN   236      54.015  46.549  38.176  1.00  0.00           C  
ATOM   3698  O   ASN   236      53.846  47.257  39.218  1.00  0.00           O  
ATOM   3699  N   MET   237      55.034  45.686  38.037  1.00  0.00           N  
ATOM   3700  H   MET   237      54.850  44.970  37.236  1.00  0.00           H  
ATOM   3701  CA  MET   237      56.144  45.391  38.921  1.00  0.00           C  
ATOM   3702  HA  MET   237      55.727  45.059  39.872  1.00  0.00           H  
ATOM   3703  CB  MET   237      56.889  44.199  38.445  1.00  0.00           C  
ATOM   3704  HB2 MET   237      56.218  43.348  38.329  1.00  0.00           H  
ATOM   3705  HB3 MET   237      57.300  44.354  37.448  1.00  0.00           H  
ATOM   3706  CG  MET   237      57.905  43.669  39.480  1.00  0.00           C  
ATOM   3707  HG2 MET   237      58.508  44.446  39.709  1.00  0.00           H  
ATOM   3708  HG3 MET   237      57.359  43.422  40.391  1.00  0.00           H  
ATOM   3709  SD  MET   237      58.965  42.288  38.883  1.00  0.00           S  
ATOM   3710  CE  MET   237      59.972  43.289  37.759  1.00  0.00           C  
ATOM   3711  HE1 MET   237      60.950  42.811  37.819  1.00  0.00           H  
ATOM   3712  HE2 MET   237      59.623  43.074  36.749  1.00  0.00           H  
ATOM   3713  HE3 MET   237      60.088  44.314  38.110  1.00  0.00           H  
ATOM   3714  C   MET   237      57.110  46.599  39.045  1.00  0.00           C  
ATOM   3715  O   MET   237      57.330  47.019  40.173  1.00  0.00           O  
ATOM   3716  N   ALA   238      57.533  47.134  37.869  1.00  0.00           N  
ATOM   3717  H   ALA   238      57.201  46.710  36.921  1.00  0.00           H  
ATOM   3718  CA  ALA   238      58.392  48.315  37.878  1.00  0.00           C  
ATOM   3719  HA  ALA   238      58.457  48.696  38.811  1.00  0.00           H  
ATOM   3720  CB  ALA   238      59.858  47.829  37.476  1.00  0.00           C  
ATOM   3721  HB1 ALA   238      60.485  48.686  37.721  1.00  0.00           H  
ATOM   3722  HB2 ALA   238      60.278  47.061  38.125  1.00  0.00           H  
ATOM   3723  HB3 ALA   238      59.876  47.554  36.421  1.00  0.00           H  
ATOM   3724  C   ALA   238      57.989  49.493  36.975  1.00  0.00           C  
ATOM   3725  O   ALA   238      58.631  49.848  35.964  1.00  0.00           O  
ATOM   3726  N   PRO   239      56.879  50.173  37.238  1.00  0.00           N  
ATOM   3727  CD  PRO   239      55.990  49.855  38.348  1.00  0.00           C  
ATOM   3728  HD2 PRO   239      56.471  49.387  39.104  1.00  0.00           H  
ATOM   3729  HD3 PRO   239      55.202  49.294  37.847  1.00  0.00           H  
ATOM   3730  CG  PRO   239      55.415  51.197  38.696  1.00  0.00           C  
ATOM   3731  HG2 PRO   239      56.100  51.819  39.099  1.00  0.00           H  
ATOM   3732  HG3 PRO   239      54.563  51.135  39.235  1.00  0.00           H  
ATOM   3733  CB  PRO   239      55.164  51.845  37.352  1.00  0.00           C  
ATOM   3734  HB2 PRO   239      55.016  52.925  37.324  1.00  0.00           H  
ATOM   3735  HB3 PRO   239      54.251  51.497  36.870  1.00  0.00           H  
ATOM   3736  CA  PRO   239      56.367  51.361  36.552  1.00  0.00           C  
ATOM   3737  HA  PRO   239      55.952  51.160  35.564  1.00  0.00           H  
ATOM   3738  C   PRO   239      57.349  52.571  36.398  1.00  0.00           C  
ATOM   3739  O   PRO   239      57.182  53.348  35.484  1.00  0.00           O  
ATOM   3740  N   GLU   240      58.357  52.729  37.232  1.00  0.00           N  
ATOM   3741  H   GLU   240      58.328  51.949  37.993  1.00  0.00           H  
ATOM   3742  CA  GLU   240      59.500  53.670  37.063  1.00  0.00           C  
ATOM   3743  HA  GLU   240      59.092  54.673  36.944  1.00  0.00           H  
ATOM   3744  CB  GLU   240      60.402  53.651  38.254  1.00  0.00           C  
ATOM   3745  HB2 GLU   240      61.132  54.303  38.006  1.00  0.00           H  
ATOM   3746  HB3 GLU   240      59.842  54.081  39.085  1.00  0.00           H  
ATOM   3747  CG  GLU   240      61.089  52.339  38.660  1.00  0.00           C  
ATOM   3748  HG2 GLU   240      61.289  51.668  37.825  1.00  0.00           H  
ATOM   3749  HG3 GLU   240      62.083  52.613  39.015  1.00  0.00           H  
ATOM   3750  CD  GLU   240      60.350  51.483  39.723  1.00  0.00           C  
ATOM   3751  OE1 GLU   240      59.090  51.427  39.701  1.00  0.00           O  
ATOM   3752  OE2 GLU   240      60.975  50.938  40.612  1.00  0.00           O  
ATOM   3753  C   GLU   240      60.324  53.375  35.720  1.00  0.00           C  
ATOM   3754  O   GLU   240      61.056  54.283  35.372  1.00  0.00           O  
ATOM   3755  N   THR   241      60.329  52.137  35.160  1.00  0.00           N  
ATOM   3756  H   THR   241      59.723  51.355  35.617  1.00  0.00           H  
ATOM   3757  CA  THR   241      61.233  51.853  34.033  1.00  0.00           C  
ATOM   3758  HA  THR   241      62.043  52.427  34.221  1.00  0.00           H  
ATOM   3759  CB  THR   241      61.531  50.326  33.933  1.00  0.00           C  
ATOM   3760  HB  THR   241      62.351  50.250  33.219  1.00  0.00           H  
ATOM   3761  CG2 THR   241      62.118  49.637  35.170  1.00  0.00           C  
ATOM   3762 HG21 THR   241      63.135  49.994  35.334  1.00  0.00           H  
ATOM   3763 HG22 THR   241      61.514  49.910  36.035  1.00  0.00           H  
ATOM   3764 HG23 THR   241      62.096  48.553  35.064  1.00  0.00           H  
ATOM   3765  OG1 THR   241      60.374  49.667  33.566  1.00  0.00           O  
ATOM   3766  HG1 THR   241      59.669  49.848  34.378  1.00  0.00           H  
ATOM   3767  C   THR   241      60.515  52.262  32.706  1.00  0.00           C  
ATOM   3768  O   THR   241      61.208  52.361  31.681  1.00  0.00           O  
ATOM   3769  N   LEU   242      59.205  52.488  32.740  1.00  0.00           N  
ATOM   3770  H   LEU   242      58.773  52.301  33.723  1.00  0.00           H  
ATOM   3771  CA  LEU   242      58.339  53.044  31.678  1.00  0.00           C  
ATOM   3772  HA  LEU   242      58.388  52.438  30.773  1.00  0.00           H  
ATOM   3773  CB  LEU   242      56.891  52.947  32.043  1.00  0.00           C  
ATOM   3774  HB2 LEU   242      56.757  53.608  32.899  1.00  0.00           H  
ATOM   3775  HB3 LEU   242      56.225  53.417  31.319  1.00  0.00           H  
ATOM   3776  CG  LEU   242      56.468  51.581  32.453  1.00  0.00           C  
ATOM   3777  HG  LEU   242      57.179  51.213  33.193  1.00  0.00           H  
ATOM   3778  CD1 LEU   242      55.039  51.746  32.970  1.00  0.00           C  
ATOM   3779 HD11 LEU   242      54.449  52.164  32.265  1.00  0.00           H  
ATOM   3780 HD12 LEU   242      54.636  50.734  33.021  1.00  0.00           H  
ATOM   3781 HD13 LEU   242      55.022  52.325  33.893  1.00  0.00           H  
ATOM   3782  CD2 LEU   242      56.383  50.569  31.338  1.00  0.00           C  
ATOM   3783 HD21 LEU   242      55.617  50.730  30.579  1.00  0.00           H  
ATOM   3784 HD22 LEU   242      57.373  50.428  30.904  1.00  0.00           H  
ATOM   3785 HD23 LEU   242      55.979  49.612  31.669  1.00  0.00           H  
ATOM   3786  C   LEU   242      58.705  54.503  31.511  1.00  0.00           C  
ATOM   3787  O   LEU   242      59.114  55.128  32.513  1.00  0.00           O  
ATOM   3788  N   PRO   243      58.495  55.136  30.294  1.00  0.00           N  
ATOM   3789  CD  PRO   243      58.292  54.461  29.036  1.00  0.00           C  
ATOM   3790  HD2 PRO   243      57.588  53.744  29.134  1.00  0.00           H  
ATOM   3791  HD3 PRO   243      59.130  54.105  28.731  1.00  0.00           H  
ATOM   3792  CG  PRO   243      57.713  55.541  28.135  1.00  0.00           C  
ATOM   3793  HG2 PRO   243      56.626  55.619  28.098  1.00  0.00           H  
ATOM   3794  HG3 PRO   243      58.079  55.386  27.120  1.00  0.00           H  
ATOM   3795  CB  PRO   243      58.349  56.868  28.679  1.00  0.00           C  
ATOM   3796  HB2 PRO   243      57.674  57.678  28.404  1.00  0.00           H  
ATOM   3797  HB3 PRO   243      59.338  56.837  28.221  1.00  0.00           H  
ATOM   3798  CA  PRO   243      58.426  56.598  30.200  1.00  0.00           C  
ATOM   3799  HA  PRO   243      59.271  57.176  30.573  1.00  0.00           H  
ATOM   3800  C   PRO   243      57.164  57.132  30.926  1.00  0.00           C  
ATOM   3801  O   PRO   243      56.316  56.289  31.204  1.00  0.00           O  
ATOM   3802  N   PRO   244      57.074  58.391  31.377  1.00  0.00           N  
ATOM   3803  CD  PRO   244      58.114  59.359  31.444  1.00  0.00           C  
ATOM   3804  HD2 PRO   244      58.757  59.450  30.671  1.00  0.00           H  
ATOM   3805  HD3 PRO   244      58.813  59.219  32.269  1.00  0.00           H  
ATOM   3806  CG  PRO   244      57.412  60.625  31.813  1.00  0.00           C  
ATOM   3807  HG2 PRO   244      56.979  61.055  30.910  1.00  0.00           H  
ATOM   3808  HG3 PRO   244      58.175  61.240  32.290  1.00  0.00           H  
ATOM   3809  CB  PRO   244      56.315  60.144  32.844  1.00  0.00           C  
ATOM   3810  HB2 PRO   244      55.475  60.834  32.762  1.00  0.00           H  
ATOM   3811  HB3 PRO   244      56.683  60.165  33.870  1.00  0.00           H  
ATOM   3812  CA  PRO   244      55.862  58.894  32.082  1.00  0.00           C  
ATOM   3813  HA  PRO   244      55.426  58.255  32.851  1.00  0.00           H  
ATOM   3814  C   PRO   244      54.654  59.062  31.158  1.00  0.00           C  
ATOM   3815  O   PRO   244      54.859  59.614  30.090  1.00  0.00           O  
ATOM   3816  N   SER   245      53.447  58.683  31.597  1.00  0.00           N  
ATOM   3817  H   SER   245      53.381  58.293  32.612  1.00  0.00           H  
ATOM   3818  CA  SER   245      52.161  58.809  30.912  1.00  0.00           C  
ATOM   3819  HA  SER   245      52.165  59.790  30.438  1.00  0.00           H  
ATOM   3820  CB  SER   245      52.089  57.721  29.900  1.00  0.00           C  
ATOM   3821  HB2 SER   245      51.325  57.872  29.138  1.00  0.00           H  
ATOM   3822  HB3 SER   245      53.024  57.574  29.359  1.00  0.00           H  
ATOM   3823  OG  SER   245      51.693  56.465  30.461  1.00  0.00           O  
ATOM   3824  HG  SER   245      52.539  55.785  30.358  1.00  0.00           H  
ATOM   3825  C   SER   245      50.948  58.645  31.823  1.00  0.00           C  
ATOM   3826  O   SER   245      50.943  58.264  33.050  1.00  0.00           O  
ATOM   3827  N   THR   246      49.726  58.945  31.327  1.00  0.00           N  
ATOM   3828  H   THR   246      49.636  59.315  30.306  1.00  0.00           H  
ATOM   3829  CA  THR   246      48.498  58.598  32.070  1.00  0.00           C  
ATOM   3830  HA  THR   246      48.603  59.044  33.059  1.00  0.00           H  
ATOM   3831  CB  THR   246      47.241  59.047  31.366  1.00  0.00           C  
ATOM   3832  HB  THR   246      46.429  58.883  31.944  1.00  0.00           H  
ATOM   3833  CG2 THR   246      47.342  60.536  31.082  1.00  0.00           C  
ATOM   3834 HG21 THR   246      46.344  60.890  30.824  1.00  0.00           H  
ATOM   3835 HG22 THR   246      47.658  61.010  32.012  1.00  0.00           H  
ATOM   3836 HG23 THR   246      48.089  60.814  30.339  1.00  0.00           H  
ATOM   3837  OG1 THR   246      47.009  58.416  30.132  1.00  0.00           O  
ATOM   3838  HG1 THR   246      46.415  57.513  30.268  1.00  0.00           H  
ATOM   3839  C   THR   246      48.268  57.091  32.499  1.00  0.00           C  
ATOM   3840  O   THR   246      47.887  56.852  33.669  1.00  0.00           O  
ATOM   3841  N   LEU   247      48.695  56.171  31.638  1.00  0.00           N  
ATOM   3842  H   LEU   247      49.122  56.558  30.713  1.00  0.00           H  
ATOM   3843  CA  LEU   247      48.794  54.722  31.991  1.00  0.00           C  
ATOM   3844  HA  LEU   247      47.821  54.442  32.395  1.00  0.00           H  
ATOM   3845  CB  LEU   247      49.157  53.883  30.712  1.00  0.00           C  
ATOM   3846  HB2 LEU   247      48.433  54.003  29.906  1.00  0.00           H  
ATOM   3847  HB3 LEU   247      50.111  54.274  30.360  1.00  0.00           H  
ATOM   3848  CG  LEU   247      49.238  52.337  30.910  1.00  0.00           C  
ATOM   3849  HG  LEU   247      50.025  52.106  31.627  1.00  0.00           H  
ATOM   3850  CD1 LEU   247      47.993  51.635  31.525  1.00  0.00           C  
ATOM   3851 HD11 LEU   247      48.177  50.587  31.761  1.00  0.00           H  
ATOM   3852 HD12 LEU   247      47.762  52.166  32.449  1.00  0.00           H  
ATOM   3853 HD13 LEU   247      47.117  51.582  30.879  1.00  0.00           H  
ATOM   3854  CD2 LEU   247      49.719  51.722  29.614  1.00  0.00           C  
ATOM   3855 HD21 LEU   247      50.737  52.067  29.433  1.00  0.00           H  
ATOM   3856 HD22 LEU   247      49.738  50.633  29.561  1.00  0.00           H  
ATOM   3857 HD23 LEU   247      49.077  52.189  28.868  1.00  0.00           H  
ATOM   3858  C   LEU   247      49.839  54.471  33.102  1.00  0.00           C  
ATOM   3859  O   LEU   247      49.509  53.840  34.069  1.00  0.00           O  
ATOM   3860  N   GLN   248      51.022  55.049  33.039  1.00  0.00           N  
ATOM   3861  H   GLN   248      51.138  55.697  32.170  1.00  0.00           H  
ATOM   3862  CA  GLN   248      52.069  55.012  34.118  1.00  0.00           C  
ATOM   3863  HA  GLN   248      52.350  54.112  34.302  1.00  0.00           H  
ATOM   3864  CB  GLN   248      53.282  55.812  33.734  1.00  0.00           C  
ATOM   3865  HB2 GLN   248      53.716  55.368  32.838  1.00  0.00           H  
ATOM   3866  HB3 GLN   248      52.996  56.714  33.379  1.00  0.00           H  
ATOM   3867  CG  GLN   248      54.360  55.960  34.809  1.00  0.00           C  
ATOM   3868  HG2 GLN   248      54.339  55.184  35.574  1.00  0.00           H  
ATOM   3869  HG3 GLN   248      55.351  56.006  34.357  1.00  0.00           H  
ATOM   3870  CD  GLN   248      54.129  57.350  35.514  1.00  0.00           C  
ATOM   3871  OE1 GLN   248      54.309  58.422  34.928  1.00  0.00           O  
ATOM   3872  NE2 GLN   248      53.943  57.432  36.803  1.00  0.00           N  
ATOM   3873 HE21 GLN   248      53.719  56.525  37.363  1.00  0.00           H  
ATOM   3874 HE22 GLN   248      53.965  58.344  37.102  1.00  0.00           H  
ATOM   3875  C   GLN   248      51.408  55.362  35.522  1.00  0.00           C  
ATOM   3876  O   GLN   248      51.593  54.598  36.471  1.00  0.00           O  
ATOM   3877  N   GLN   249      50.852  56.581  35.569  1.00  0.00           N  
ATOM   3878  H   GLN   249      50.877  57.184  34.661  1.00  0.00           H  
ATOM   3879  CA  GLN   249      50.187  57.010  36.826  1.00  0.00           C  
ATOM   3880  HA  GLN   249      50.890  56.951  37.658  1.00  0.00           H  
ATOM   3881  CB  GLN   249      49.752  58.478  36.657  1.00  0.00           C  
ATOM   3882  HB2 GLN   249      49.238  58.489  35.787  1.00  0.00           H  
ATOM   3883  HB3 GLN   249      49.078  58.660  37.494  1.00  0.00           H  
ATOM   3884  CG  GLN   249      50.998  59.390  36.724  1.00  0.00           C  
ATOM   3885  HG2 GLN   249      51.640  59.205  37.586  1.00  0.00           H  
ATOM   3886  HG3 GLN   249      51.735  59.459  35.924  1.00  0.00           H  
ATOM   3887  CD  GLN   249      50.574  60.830  36.733  1.00  0.00           C  
ATOM   3888  OE1 GLN   249      49.454  61.220  36.381  1.00  0.00           O  
ATOM   3889  NE2 GLN   249      51.395  61.765  37.175  1.00  0.00           N  
ATOM   3890 HE21 GLN   249      50.939  62.749  37.287  1.00  0.00           H  
ATOM   3891 HE22 GLN   249      52.440  61.654  37.465  1.00  0.00           H  
ATOM   3892  C   GLN   249      48.936  56.136  37.181  1.00  0.00           C  
ATOM   3893  O   GLN   249      48.612  55.933  38.328  1.00  0.00           O  
ATOM   3894  N   GLY   250      48.215  55.662  36.131  1.00  0.00           N  
ATOM   3895  H   GLY   250      48.550  56.014  35.155  1.00  0.00           H  
ATOM   3896  CA  GLY   250      47.245  54.633  36.145  1.00  0.00           C  
ATOM   3897  HA2 GLY   250      46.372  55.174  36.512  1.00  0.00           H  
ATOM   3898  HA3 GLY   250      46.980  54.280  35.149  1.00  0.00           H  
ATOM   3899  C   GLY   250      47.731  53.465  37.038  1.00  0.00           C  
ATOM   3900  O   GLY   250      46.986  53.038  37.944  1.00  0.00           O  
ATOM   3901  N   ILE   251      48.974  53.107  36.931  1.00  0.00           N  
ATOM   3902  H   ILE   251      49.571  53.629  36.184  1.00  0.00           H  
ATOM   3903  CA  ILE   251      49.473  51.957  37.713  1.00  0.00           C  
ATOM   3904  HA  ILE   251      48.780  51.116  37.742  1.00  0.00           H  
ATOM   3905  CB  ILE   251      50.782  51.447  37.113  1.00  0.00           C  
ATOM   3906  HB  ILE   251      51.516  52.199  37.403  1.00  0.00           H  
ATOM   3907  CG2 ILE   251      51.372  50.210  37.907  1.00  0.00           C  
ATOM   3908 HG21 ILE   251      52.289  49.953  37.572  1.00  0.00           H  
ATOM   3909 HG22 ILE   251      51.480  50.634  38.817  1.00  0.00           H  
ATOM   3910 HG23 ILE   251      50.698  49.355  37.956  1.00  0.00           H  
ATOM   3911  CG1 ILE   251      50.770  51.022  35.655  1.00  0.00           C  
ATOM   3912 HG12 ILE   251      50.364  50.011  35.677  1.00  0.00           H  
ATOM   3913 HG13 ILE   251      50.105  51.535  35.094  1.00  0.00           H  
ATOM   3914  CD1 ILE   251      52.176  51.055  35.017  1.00  0.00           C  
ATOM   3915 HD11 ILE   251      52.459  52.100  34.886  1.00  0.00           H  
ATOM   3916 HD12 ILE   251      52.859  50.426  35.588  1.00  0.00           H  
ATOM   3917 HD13 ILE   251      52.051  50.533  34.069  1.00  0.00           H  
ATOM   3918  C   ILE   251      49.745  52.408  39.184  1.00  0.00           C  
ATOM   3919  O   ILE   251      49.454  51.704  40.146  1.00  0.00           O  
ATOM   3920  N   ALA   252      50.139  53.621  39.424  1.00  0.00           N  
ATOM   3921  H   ALA   252      50.428  54.234  38.570  1.00  0.00           H  
ATOM   3922  CA  ALA   252      50.275  54.260  40.786  1.00  0.00           C  
ATOM   3923  HA  ALA   252      50.856  53.707  41.400  1.00  0.00           H  
ATOM   3924  CB  ALA   252      50.904  55.652  40.697  1.00  0.00           C  
ATOM   3925  HB1 ALA   252      51.200  55.825  41.731  1.00  0.00           H  
ATOM   3926  HB2 ALA   252      51.760  55.695  40.162  1.00  0.00           H  
ATOM   3927  HB3 ALA   252      50.241  56.306  40.307  1.00  0.00           H  
ATOM   3928  C   ALA   252      48.957  54.352  41.564  1.00  0.00           C  
ATOM   3929  O   ALA   252      48.984  54.070  42.808  1.00  0.00           O  
ATOM   3930  N   LEU   253      47.882  54.747  40.870  1.00  0.00           N  
ATOM   3931  H   LEU   253      48.064  55.142  39.871  1.00  0.00           H  
ATOM   3932  CA  LEU   253      46.511  54.772  41.358  1.00  0.00           C  
ATOM   3933  HA  LEU   253      46.478  55.301  42.311  1.00  0.00           H  
ATOM   3934  CB  LEU   253      45.598  55.458  40.306  1.00  0.00           C  
ATOM   3935  HB2 LEU   253      45.704  55.018  39.403  1.00  0.00           H  
ATOM   3936  HB3 LEU   253      44.540  55.386  40.557  1.00  0.00           H  
ATOM   3937  CG  LEU   253      45.846  56.996  40.298  1.00  0.00           C  
ATOM   3938  HG  LEU   253      46.927  57.130  40.331  1.00  0.00           H  
ATOM   3939  CD1 LEU   253      45.335  57.666  38.992  1.00  0.00           C  
ATOM   3940 HD11 LEU   253      44.250  57.749  38.927  1.00  0.00           H  
ATOM   3941 HD12 LEU   253      45.689  58.607  38.892  1.00  0.00           H  
ATOM   3942 HD13 LEU   253      45.721  57.085  38.154  1.00  0.00           H  
ATOM   3943  CD2 LEU   253      45.326  57.813  41.449  1.00  0.00           C  
ATOM   3944 HD21 LEU   253      45.644  57.402  42.407  1.00  0.00           H  
ATOM   3945 HD22 LEU   253      45.802  58.792  41.408  1.00  0.00           H  
ATOM   3946 HD23 LEU   253      44.245  57.954  41.472  1.00  0.00           H  
ATOM   3947  C   LEU   253      46.044  53.356  41.641  1.00  0.00           C  
ATOM   3948  O   LEU   253      45.551  53.130  42.737  1.00  0.00           O  
ATOM   3949  N   ALA   254      46.178  52.468  40.659  1.00  0.00           N  
ATOM   3950  H   ALA   254      46.524  52.850  39.698  1.00  0.00           H  
ATOM   3951  CA  ALA   254      45.864  51.035  40.805  1.00  0.00           C  
ATOM   3952  HA  ALA   254      44.777  51.029  40.890  1.00  0.00           H  
ATOM   3953  CB  ALA   254      46.367  50.194  39.576  1.00  0.00           C  
ATOM   3954  HB1 ALA   254      47.347  49.784  39.819  1.00  0.00           H  
ATOM   3955  HB2 ALA   254      45.744  49.306  39.471  1.00  0.00           H  
ATOM   3956  HB3 ALA   254      46.365  50.826  38.688  1.00  0.00           H  
ATOM   3957  C   ALA   254      46.468  50.370  42.084  1.00  0.00           C  
ATOM   3958  O   ALA   254      45.817  49.585  42.785  1.00  0.00           O  
ATOM   3959  N   GLN   255      47.733  50.675  42.372  1.00  0.00           N  
ATOM   3960  H   GLN   255      48.187  51.035  41.545  1.00  0.00           H  
ATOM   3961  CA  GLN   255      48.461  50.182  43.515  1.00  0.00           C  
ATOM   3962  HA  GLN   255      48.062  49.245  43.904  1.00  0.00           H  
ATOM   3963  CB  GLN   255      49.881  49.816  43.174  1.00  0.00           C  
ATOM   3964  HB2 GLN   255      50.364  50.714  42.788  1.00  0.00           H  
ATOM   3965  HB3 GLN   255      50.382  49.434  44.063  1.00  0.00           H  
ATOM   3966  CG  GLN   255      49.927  48.664  42.161  1.00  0.00           C  
ATOM   3967  HG2 GLN   255      49.612  47.804  42.588  1.00  0.00           H  
ATOM   3968  HG3 GLN   255      49.299  48.912  41.305  1.00  0.00           H  
ATOM   3969  CD  GLN   255      51.330  48.397  41.610  1.00  0.00           C  
ATOM   3970  OE1 GLN   255      52.299  49.122  41.820  1.00  0.00           O  
ATOM   3971  NE2 GLN   255      51.394  47.473  40.694  1.00  0.00           N  
ATOM   3972 HE21 GLN   255      52.372  47.322  40.239  1.00  0.00           H  
ATOM   3973 HE22 GLN   255      50.451  47.053  40.345  1.00  0.00           H  
ATOM   3974  C   GLN   255      48.321  51.017  44.814  1.00  0.00           C  
ATOM   3975  O   GLN   255      49.081  50.693  45.744  1.00  0.00           O  
ATOM   3976  N   SER   256      47.412  52.047  44.876  1.00  0.00           N  
ATOM   3977  H   SER   256      46.729  52.141  44.031  1.00  0.00           H  
ATOM   3978  CA  SER   256      47.116  52.817  46.100  1.00  0.00           C  
ATOM   3979  HA  SER   256      48.017  52.917  46.705  1.00  0.00           H  
ATOM   3980  CB  SER   256      46.490  54.134  45.632  1.00  0.00           C  
ATOM   3981  HB2 SER   256      45.611  54.047  44.992  1.00  0.00           H  
ATOM   3982  HB3 SER   256      46.230  54.705  46.523  1.00  0.00           H  
ATOM   3983  OG  SER   256      47.527  54.839  44.979  1.00  0.00           O  
ATOM   3984  HG  SER   256      47.994  54.131  44.294  1.00  0.00           H  
ATOM   3985  C   SER   256      46.110  51.966  46.869  1.00  0.00           C  
ATOM   3986  O   SER   256      45.577  50.988  46.288  1.00  0.00           O  
ATOM   3987  N   ARG   257      46.041  52.208  48.181  1.00  0.00           N  
ATOM   3988  H   ARG   257      46.649  52.965  48.461  1.00  0.00           H  
ATOM   3989  CA  ARG   257      45.412  51.224  49.139  1.00  0.00           C  
ATOM   3990  HA  ARG   257      45.162  50.325  48.753  1.00  0.00           H  
ATOM   3991  CB  ARG   257      46.391  50.937  50.318  1.00  0.00           C  
ATOM   3992  HB2 ARG   257      46.786  51.893  50.659  1.00  0.00           H  
ATOM   3993  HB3 ARG   257      45.920  50.440  51.061  1.00  0.00           H  
ATOM   3994  CG  ARG   257      47.560  50.005  49.883  1.00  0.00           C  
ATOM   3995  HG2 ARG   257      47.083  49.079  49.565  1.00  0.00           H  
ATOM   3996  HG3 ARG   257      48.079  50.398  49.008  1.00  0.00           H  
ATOM   3997  CD  ARG   257      48.581  49.707  50.948  1.00  0.00           C  
ATOM   3998  HD2 ARG   257      48.976  50.549  51.342  1.00  0.00           H  
ATOM   3999  HD3 ARG   257      47.950  49.273  51.724  1.00  0.00           H  
ATOM   4000  NE  ARG   257      49.682  48.774  50.638  1.00  0.00           N  
ATOM   4001  HE  ARG   257      49.833  48.593  49.574  1.00  0.00           H  
ATOM   4002  CZ  ARG   257      50.498  48.179  51.477  1.00  0.00           C  
ATOM   4003  NH1 ARG   257      50.415  48.400  52.776  1.00  0.00           N  
ATOM   4004 HH11 ARG   257      49.915  49.315  53.095  1.00  0.00           H  
ATOM   4005 HH12 ARG   257      50.961  47.800  53.504  1.00  0.00           H  
ATOM   4006  NH2 ARG   257      51.385  47.310  51.103  1.00  0.00           N  
ATOM   4007 HH21 ARG   257      51.692  46.992  50.107  1.00  0.00           H  
ATOM   4008 HH22 ARG   257      51.807  46.724  51.920  1.00  0.00           H  
ATOM   4009  C   ARG   257      44.137  51.847  49.650  1.00  0.00           C  
ATOM   4010  O   ARG   257      44.181  52.693  50.522  1.00  0.00           O  
ATOM   4011  N   TYR   258      43.090  51.330  49.023  1.00  0.00           N  
ATOM   4012  H   TYR   258      43.235  50.463  48.378  1.00  0.00           H  
ATOM   4013  CA  TYR   258      41.765  51.928  49.217  1.00  0.00           C  
ATOM   4014  HA  TYR   258      41.986  52.987  49.348  1.00  0.00           H  
ATOM   4015  CB  TYR   258      40.990  51.698  47.900  1.00  0.00           C  
ATOM   4016  HB2 TYR   258      40.982  50.701  47.740  1.00  0.00           H  
ATOM   4017  HB3 TYR   258      40.071  51.939  48.041  1.00  0.00           H  
ATOM   4018  CG  TYR   258      41.609  52.430  46.714  1.00  0.00           C  
ATOM   4019  CD1 TYR   258      42.377  51.704  45.781  1.00  0.00           C  
ATOM   4020  HD1 TYR   258      42.583  50.658  46.011  1.00  0.00           H  
ATOM   4021  CE1 TYR   258      43.009  52.381  44.752  1.00  0.00           C  
ATOM   4022  HE1 TYR   258      43.876  51.982  44.226  1.00  0.00           H  
ATOM   4023  CZ  TYR   258      42.744  53.791  44.533  1.00  0.00           C  
ATOM   4024  OH  TYR   258      43.577  54.575  43.794  1.00  0.00           O  
ATOM   4025  HH  TYR   258      44.268  53.935  43.245  1.00  0.00           H  
ATOM   4026  CE2 TYR   258      41.747  54.432  45.330  1.00  0.00           C  
ATOM   4027  HE2 TYR   258      41.502  55.473  45.122  1.00  0.00           H  
ATOM   4028  CD2 TYR   258      41.284  53.793  46.484  1.00  0.00           C  
ATOM   4029  HD2 TYR   258      40.694  54.414  47.157  1.00  0.00           H  
ATOM   4030  C   TYR   258      40.969  51.404  50.355  1.00  0.00           C  
ATOM   4031  O   TYR   258      40.113  52.151  50.845  1.00  0.00           O  
ATOM   4032  N   TRP   259      41.335  50.270  50.908  1.00  0.00           N  
ATOM   4033  H   TRP   259      42.226  49.810  50.480  1.00  0.00           H  
ATOM   4034  CA  TRP   259      40.662  49.593  52.014  1.00  0.00           C  
ATOM   4035  HA  TRP   259      40.305  50.263  52.796  1.00  0.00           H  
ATOM   4036  CB  TRP   259      39.495  48.864  51.352  1.00  0.00           C  
ATOM   4037  HB2 TRP   259      39.877  48.315  50.595  1.00  0.00           H  
ATOM   4038  HB3 TRP   259      39.084  48.098  52.010  1.00  0.00           H  
ATOM   4039  CG  TRP   259      38.352  49.726  50.864  1.00  0.00           C  
ATOM   4040  CD1 TRP   259      38.085  49.998  49.564  1.00  0.00           C  
ATOM   4041  HD1 TRP   259      38.547  49.605  48.757  1.00  0.00           H  
ATOM   4042  NE1 TRP   259      36.954  50.733  49.494  1.00  0.00           N  
ATOM   4043  HE1 TRP   259      36.635  51.117  48.616  1.00  0.00           H  
ATOM   4044  CE2 TRP   259      36.481  51.136  50.683  1.00  0.00           C  
ATOM   4045  CZ2 TRP   259      35.425  51.933  51.081  1.00  0.00           C  
ATOM   4046  HZ2 TRP   259      34.967  52.409  50.317  1.00  0.00           H  
ATOM   4047  CH2 TRP   259      35.265  52.250  52.394  1.00  0.00           C  
ATOM   4048  HH2 TRP   259      34.615  52.950  52.725  1.00  0.00           H  
ATOM   4049  CZ3 TRP   259      35.943  51.519  53.322  1.00  0.00           C  
ATOM   4050  HZ3 TRP   259      35.682  51.600  54.295  1.00  0.00           H  
ATOM   4051  CE3 TRP   259      36.906  50.610  52.937  1.00  0.00           C  
ATOM   4052  HE3 TRP   259      37.540  50.170  53.706  1.00  0.00           H  
ATOM   4053  CD2 TRP   259      37.292  50.399  51.571  1.00  0.00           C  
ATOM   4054  C   TRP   259      41.592  48.594  52.566  1.00  0.00           C  
ATOM   4055  O   TRP   259      42.496  48.125  51.852  1.00  0.00           O  
ATOM   4056  N   ARG   260      41.319  47.995  53.741  1.00  0.00           N  
ATOM   4057  H   ARG   260      40.500  48.338  54.373  1.00  0.00           H  
ATOM   4058  CA  ARG   260      41.909  46.762  54.265  1.00  0.00           C  
ATOM   4059  HA  ARG   260      42.472  46.419  53.397  1.00  0.00           H  
ATOM   4060  CB  ARG   260      42.921  47.131  55.449  1.00  0.00           C  
ATOM   4061  HB2 ARG   260      43.531  47.956  55.114  1.00  0.00           H  
ATOM   4062  HB3 ARG   260      42.288  47.601  56.201  1.00  0.00           H  
ATOM   4063  CG  ARG   260      43.671  45.935  56.134  1.00  0.00           C  
ATOM   4064  HG2 ARG   260      43.035  45.296  56.464  1.00  0.00           H  
ATOM   4065  HG3 ARG   260      44.197  45.403  55.355  1.00  0.00           H  
ATOM   4066  CD  ARG   260      44.693  46.417  57.162  1.00  0.00           C  
ATOM   4067  HD2 ARG   260      45.583  45.806  57.146  1.00  0.00           H  
ATOM   4068  HD3 ARG   260      45.040  47.429  57.015  1.00  0.00           H  
ATOM   4069  NE  ARG   260      44.110  46.490  58.527  1.00  0.00           N  
ATOM   4070  HE  ARG   260      43.912  47.397  58.925  1.00  0.00           H  
ATOM   4071  CZ  ARG   260      43.629  45.636  59.365  1.00  0.00           C  
ATOM   4072  NH1 ARG   260      43.708  44.356  59.183  1.00  0.00           N  
ATOM   4073 HH11 ARG   260      44.312  43.906  58.396  1.00  0.00           H  
ATOM   4074 HH12 ARG   260      43.365  43.621  59.911  1.00  0.00           H  
ATOM   4075  NH2 ARG   260      43.249  46.054  60.504  1.00  0.00           N  
ATOM   4076 HH21 ARG   260      43.490  47.088  60.755  1.00  0.00           H  
ATOM   4077 HH22 ARG   260      42.847  45.320  61.202  1.00  0.00           H  
ATOM   4078  C   ARG   260      40.857  45.773  54.758  1.00  0.00           C  
ATOM   4079  O   ARG   260      39.727  46.122  55.111  1.00  0.00           O  
ATOM   4080  N   VAL   261      41.165  44.468  54.769  1.00  0.00           N  
ATOM   4081  H   VAL   261      42.045  44.124  54.225  1.00  0.00           H  
ATOM   4082  CA  VAL   261      40.388  43.360  55.304  1.00  0.00           C  
ATOM   4083  HA  VAL   261      39.652  43.673  56.045  1.00  0.00           H  
ATOM   4084  CB  VAL   261      39.485  42.742  54.171  1.00  0.00           C  
ATOM   4085  HB  VAL   261      40.153  42.311  53.440  1.00  0.00           H  
ATOM   4086  CG1 VAL   261      38.591  41.565  54.687  1.00  0.00           C  
ATOM   4087 HG11 VAL   261      39.107  40.741  55.158  1.00  0.00           H  
ATOM   4088 HG12 VAL   261      37.920  41.906  55.462  1.00  0.00           H  
ATOM   4089 HG13 VAL   261      38.007  41.213  53.942  1.00  0.00           H  
ATOM   4090  CG2 VAL   261      38.669  43.737  53.428  1.00  0.00           C  
ATOM   4091 HG21 VAL   261      37.990  43.235  52.874  1.00  0.00           H  
ATOM   4092 HG22 VAL   261      38.133  44.201  54.242  1.00  0.00           H  
ATOM   4093 HG23 VAL   261      39.267  44.440  52.867  1.00  0.00           H  
ATOM   4094  C   VAL   261      41.419  42.319  55.697  1.00  0.00           C  
ATOM   4095  O   VAL   261      42.101  41.822  54.851  1.00  0.00           O  
ATOM   4096  N   GLY   262      41.693  42.139  56.963  1.00  0.00           N  
ATOM   4097  H   GLY   262      41.136  42.571  57.687  1.00  0.00           H  
ATOM   4098  CA  GLY   262      42.811  41.358  57.512  1.00  0.00           C  
ATOM   4099  HA2 GLY   262      42.871  41.418  58.599  1.00  0.00           H  
ATOM   4100  HA3 GLY   262      42.651  40.382  57.308  1.00  0.00           H  
ATOM   4101  C   GLY   262      44.143  41.807  56.981  1.00  0.00           C  
ATOM   4102  O   GLY   262      44.368  42.962  56.848  1.00  0.00           O  
ATOM   4103  N   ALA   263      45.088  40.881  56.688  1.00  0.00           N  
ATOM   4104  H   ALA   263      44.771  39.840  56.760  1.00  0.00           H  
ATOM   4105  CA  ALA   263      46.296  41.254  55.984  1.00  0.00           C  
ATOM   4106  HA  ALA   263      46.820  42.023  56.376  1.00  0.00           H  
ATOM   4107  CB  ALA   263      47.295  40.004  56.086  1.00  0.00           C  
ATOM   4108  HB1 ALA   263      47.591  39.872  57.043  1.00  0.00           H  
ATOM   4109  HB2 ALA   263      46.928  39.172  55.648  1.00  0.00           H  
ATOM   4110  HB3 ALA   263      48.114  40.297  55.573  1.00  0.00           H  
ATOM   4111  C   ALA   263      46.178  41.697  54.511  1.00  0.00           C  
ATOM   4112  O   ALA   263      47.145  42.141  53.876  1.00  0.00           O  
ATOM   4113  N   MET   264      44.976  41.608  53.915  1.00  0.00           N  
ATOM   4114  H   MET   264      44.153  41.453  54.614  1.00  0.00           H  
ATOM   4115  CA  MET   264      44.678  41.975  52.508  1.00  0.00           C  
ATOM   4116  HA  MET   264      45.576  41.793  51.917  1.00  0.00           H  
ATOM   4117  CB  MET   264      43.562  41.003  52.070  1.00  0.00           C  
ATOM   4118  HB2 MET   264      43.768  39.967  52.337  1.00  0.00           H  
ATOM   4119  HB3 MET   264      42.744  41.312  52.575  1.00  0.00           H  
ATOM   4120  CG  MET   264      43.378  41.164  50.506  1.00  0.00           C  
ATOM   4121  HG2 MET   264      44.367  41.239  50.056  1.00  0.00           H  
ATOM   4122  HG3 MET   264      42.939  40.257  50.091  1.00  0.00           H  
ATOM   4123  SD  MET   264      42.449  42.561  49.763  1.00  0.00           S  
ATOM   4124  CE  MET   264      40.722  42.392  50.458  1.00  0.00           C  
ATOM   4125  HE1 MET   264      40.474  41.333  50.382  1.00  0.00           H  
ATOM   4126  HE2 MET   264      40.658  42.648  51.516  1.00  0.00           H  
ATOM   4127  HE3 MET   264      40.057  43.003  49.849  1.00  0.00           H  
ATOM   4128  C   MET   264      44.257  43.441  52.257  1.00  0.00           C  
ATOM   4129  O   MET   264      43.490  44.006  53.064  1.00  0.00           O  
ATOM   4130  N   TYR   265      44.812  44.180  51.286  1.00  0.00           N  
ATOM   4131  H   TYR   265      45.696  43.754  50.811  1.00  0.00           H  
ATOM   4132  CA  TYR   265      44.492  45.519  50.822  1.00  0.00           C  
ATOM   4133  HA  TYR   265      43.774  45.875  51.561  1.00  0.00           H  
ATOM   4134  CB  TYR   265      45.696  46.463  50.896  1.00  0.00           C  
ATOM   4135  HB2 TYR   265      46.521  46.063  50.308  1.00  0.00           H  
ATOM   4136  HB3 TYR   265      45.433  47.284  50.370  1.00  0.00           H  
ATOM   4137  CG  TYR   265      46.330  46.645  52.262  1.00  0.00           C  
ATOM   4138  CD1 TYR   265      46.066  47.789  53.009  1.00  0.00           C  
ATOM   4139  HD1 TYR   265      45.294  48.434  52.588  1.00  0.00           H  
ATOM   4140  CE1 TYR   265      46.625  47.937  54.322  1.00  0.00           C  
ATOM   4141  HE1 TYR   265      46.305  48.744  54.981  1.00  0.00           H  
ATOM   4142  CZ  TYR   265      47.639  47.042  54.648  1.00  0.00           C  
ATOM   4143  OH  TYR   265      48.320  47.156  55.810  1.00  0.00           O  
ATOM   4144  HH  TYR   265      48.035  48.103  56.267  1.00  0.00           H  
ATOM   4145  CE2 TYR   265      47.907  45.907  53.848  1.00  0.00           C  
ATOM   4146  HE2 TYR   265      48.650  45.134  54.041  1.00  0.00           H  
ATOM   4147  CD2 TYR   265      47.153  45.654  52.720  1.00  0.00           C  
ATOM   4148  HD2 TYR   265      47.323  44.756  52.125  1.00  0.00           H  
ATOM   4149  C   TYR   265      43.966  45.565  49.356  1.00  0.00           C  
ATOM   4150  O   TYR   265      44.574  44.977  48.492  1.00  0.00           O  
ATOM   4151  N   GLN   266      42.835  46.218  49.206  1.00  0.00           N  
ATOM   4152  H   GLN   266      42.263  46.693  50.003  1.00  0.00           H  
ATOM   4153  CA  GLN   266      42.217  46.372  47.822  1.00  0.00           C  
ATOM   4154  HA  GLN   266      42.430  45.434  47.311  1.00  0.00           H  
ATOM   4155  CB  GLN   266      40.687  46.596  47.998  1.00  0.00           C  
ATOM   4156  HB2 GLN   266      40.305  45.819  48.660  1.00  0.00           H  
ATOM   4157  HB3 GLN   266      40.535  47.463  48.493  1.00  0.00           H  
ATOM   4158  CG  GLN   266      39.813  46.544  46.770  1.00  0.00           C  
ATOM   4159  HG2 GLN   266      38.748  46.707  46.939  1.00  0.00           H  
ATOM   4160  HG3 GLN   266      40.092  47.351  46.093  1.00  0.00           H  
ATOM   4161  CD  GLN   266      39.927  45.171  46.051  1.00  0.00           C  
ATOM   4162  OE1 GLN   266      39.324  44.202  46.520  1.00  0.00           O  
ATOM   4163  NE2 GLN   266      40.588  45.045  44.934  1.00  0.00           N  
ATOM   4164 HE21 GLN   266      41.046  45.854  44.539  1.00  0.00           H  
ATOM   4165 HE22 GLN   266      40.949  44.071  44.606  1.00  0.00           H  
ATOM   4166  C   GLN   266      42.854  47.536  47.060  1.00  0.00           C  
ATOM   4167  O   GLN   266      42.748  48.699  47.491  1.00  0.00           O  
ATOM   4168  N   GLY   267      43.300  47.274  45.842  1.00  0.00           N  
ATOM   4169  H   GLY   267      43.271  46.237  45.509  1.00  0.00           H  
ATOM   4170  CA  GLY   267      43.753  48.156  44.832  1.00  0.00           C  
ATOM   4171  HA2 GLY   267      44.122  49.074  45.289  1.00  0.00           H  
ATOM   4172  HA3 GLY   267      44.672  47.820  44.354  1.00  0.00           H  
ATOM   4173  C   GLY   267      42.601  48.362  43.796  1.00  0.00           C  
ATOM   4174  O   GLY   267      41.527  47.722  44.009  1.00  0.00           O  
ATOM   4175  N   LEU   268      42.826  49.073  42.718  1.00  0.00           N  
ATOM   4176  H   LEU   268      43.792  49.570  42.637  1.00  0.00           H  
ATOM   4177  CA  LEU   268      42.013  48.980  41.538  1.00  0.00           C  
ATOM   4178  HA  LEU   268      40.958  48.910  41.803  1.00  0.00           H  
ATOM   4179  CB  LEU   268      41.997  50.244  40.627  1.00  0.00           C  
ATOM   4180  HB2 LEU   268      42.907  50.413  40.071  1.00  0.00           H  
ATOM   4181  HB3 LEU   268      41.168  50.074  39.956  1.00  0.00           H  
ATOM   4182  CG  LEU   268      41.761  51.638  41.410  1.00  0.00           C  
ATOM   4183  HG  LEU   268      42.325  51.792  42.171  1.00  0.00           H  
ATOM   4184  CD1 LEU   268      41.981  52.776  40.383  1.00  0.00           C  
ATOM   4185 HD11 LEU   268      41.413  53.554  40.688  1.00  0.00           H  
ATOM   4186 HD12 LEU   268      43.045  52.956  40.360  1.00  0.00           H  
ATOM   4187 HD13 LEU   268      41.723  52.424  39.395  1.00  0.00           H  
ATOM   4188  CD2 LEU   268      40.287  51.718  41.959  1.00  0.00           C  
ATOM   4189 HD21 LEU   268      40.099  50.884  42.635  1.00  0.00           H  
ATOM   4190 HD22 LEU   268      40.354  52.602  42.594  1.00  0.00           H  
ATOM   4191 HD23 LEU   268      39.500  51.720  41.206  1.00  0.00           H  
ATOM   4192  C   LEU   268      42.296  47.701  40.664  1.00  0.00           C  
ATOM   4193  O   LEU   268      43.268  47.761  39.869  1.00  0.00           O  
ATOM   4194  N   GLY   269      41.531  46.596  40.802  1.00  0.00           N  
ATOM   4195  H   GLY   269      40.717  46.720  41.386  1.00  0.00           H  
ATOM   4196  CA  GLY   269      41.655  45.465  39.913  1.00  0.00           C  
ATOM   4197  HA2 GLY   269      40.707  44.927  39.906  1.00  0.00           H  
ATOM   4198  HA3 GLY   269      41.913  45.695  38.964  1.00  0.00           H  
ATOM   4199  C   GLY   269      42.609  44.436  40.409  1.00  0.00           C  
ATOM   4200  O   GLY   269      42.661  43.326  39.841  1.00  0.00           O  
ATOM   4201  N   TRP   270      43.250  44.668  41.515  1.00  0.00           N  
ATOM   4202  H   TRP   270      43.052  45.540  41.986  1.00  0.00           H  
ATOM   4203  CA  TRP   270      44.290  43.938  42.146  1.00  0.00           C  
ATOM   4204  HA  TRP   270      44.172  42.903  41.825  1.00  0.00           H  
ATOM   4205  CB  TRP   270      45.703  44.488  41.699  1.00  0.00           C  
ATOM   4206  HB2 TRP   270      45.894  45.407  42.072  1.00  0.00           H  
ATOM   4207  HB3 TRP   270      46.516  43.946  42.183  1.00  0.00           H  
ATOM   4208  CG  TRP   270      46.153  44.450  40.272  1.00  0.00           C  
ATOM   4209  CD1 TRP   270      45.855  45.351  39.292  1.00  0.00           C  
ATOM   4210  HD1 TRP   270      45.110  46.137  39.417  1.00  0.00           H  
ATOM   4211  NE1 TRP   270      46.561  45.208  38.150  1.00  0.00           N  
ATOM   4212  HE1 TRP   270      46.485  45.857  37.277  1.00  0.00           H  
ATOM   4213  CE2 TRP   270      47.308  44.034  38.192  1.00  0.00           C  
ATOM   4214  CZ2 TRP   270      48.238  43.455  37.341  1.00  0.00           C  
ATOM   4215  HZ2 TRP   270      48.434  43.782  36.320  1.00  0.00           H  
ATOM   4216  CH2 TRP   270      48.947  42.332  37.771  1.00  0.00           C  
ATOM   4217  HH2 TRP   270      49.578  41.785  37.070  1.00  0.00           H  
ATOM   4218  CZ3 TRP   270      48.650  41.791  39.004  1.00  0.00           C  
ATOM   4219  HZ3 TRP   270      49.057  40.839  39.344  1.00  0.00           H  
ATOM   4220  CE3 TRP   270      47.868  42.463  39.941  1.00  0.00           C  
ATOM   4221  HE3 TRP   270      47.758  42.120  40.885  1.00  0.00           H  
ATOM   4222  CD2 TRP   270      47.091  43.572  39.560  1.00  0.00           C  
ATOM   4223  C   TRP   270      44.180  43.919  43.643  1.00  0.00           C  
ATOM   4224  O   TRP   270      43.702  44.892  44.255  1.00  0.00           O  
ATOM   4225  N   GLU   271      44.812  42.856  44.158  1.00  0.00           N  
ATOM   4226  H   GLU   271      45.301  42.143  43.495  1.00  0.00           H  
ATOM   4227  CA  GLU   271      45.002  42.863  45.641  1.00  0.00           C  
ATOM   4228  HA  GLU   271      44.791  43.840  46.076  1.00  0.00           H  
ATOM   4229  CB  GLU   271      44.106  41.891  46.429  1.00  0.00           C  
ATOM   4230  HB2 GLU   271      44.410  40.867  46.213  1.00  0.00           H  
ATOM   4231  HB3 GLU   271      44.288  42.096  47.484  1.00  0.00           H  
ATOM   4232  CG  GLU   271      42.644  42.265  46.302  1.00  0.00           C  
ATOM   4233  HG2 GLU   271      42.141  41.989  47.229  1.00  0.00           H  
ATOM   4234  HG3 GLU   271      42.512  43.332  46.124  1.00  0.00           H  
ATOM   4235  CD  GLU   271      41.837  41.517  45.244  1.00  0.00           C  
ATOM   4236  OE1 GLU   271      41.945  40.300  45.093  1.00  0.00           O  
ATOM   4237  OE2 GLU   271      41.060  42.220  44.477  1.00  0.00           O  
ATOM   4238  C   GLU   271      46.443  42.682  46.053  1.00  0.00           C  
ATOM   4239  O   GLU   271      47.296  42.487  45.236  1.00  0.00           O  
ATOM   4240  N   MET   272      46.659  43.117  47.302  1.00  0.00           N  
ATOM   4241  H   MET   272      45.821  43.360  47.939  1.00  0.00           H  
ATOM   4242  CA  MET   272      48.002  43.359  47.878  1.00  0.00           C  
ATOM   4243  HA  MET   272      48.580  42.742  47.327  1.00  0.00           H  
ATOM   4244  CB  MET   272      48.415  44.754  47.745  1.00  0.00           C  
ATOM   4245  HB2 MET   272      47.715  45.445  48.217  1.00  0.00           H  
ATOM   4246  HB3 MET   272      49.381  44.883  48.232  1.00  0.00           H  
ATOM   4247  CG  MET   272      48.557  45.250  46.291  1.00  0.00           C  
ATOM   4248  HG2 MET   272      49.309  44.581  45.873  1.00  0.00           H  
ATOM   4249  HG3 MET   272      47.705  45.086  45.776  1.00  0.00           H  
ATOM   4250  SD  MET   272      48.878  47.031  46.126  1.00  0.00           S  
ATOM   4251  CE  MET   272      47.290  47.783  46.210  1.00  0.00           C  
ATOM   4252  HE1 MET   272      46.937  47.514  47.206  1.00  0.00           H  
ATOM   4253  HE2 MET   272      47.482  48.855  46.173  1.00  0.00           H  
ATOM   4254  HE3 MET   272      46.616  47.283  45.515  1.00  0.00           H  
ATOM   4255  C   MET   272      48.176  42.880  49.284  1.00  0.00           C  
ATOM   4256  O   MET   272      47.258  43.023  50.099  1.00  0.00           O  
ATOM   4257  N   LEU   273      49.322  42.398  49.639  1.00  0.00           N  
ATOM   4258  H   LEU   273      49.882  41.982  48.802  1.00  0.00           H  
ATOM   4259  CA  LEU   273      49.687  42.017  51.022  1.00  0.00           C  
ATOM   4260  HA  LEU   273      48.852  42.291  51.667  1.00  0.00           H  
ATOM   4261  CB  LEU   273      49.987  40.485  50.978  1.00  0.00           C  
ATOM   4262  HB2 LEU   273      50.989  40.354  50.569  1.00  0.00           H  
ATOM   4263  HB3 LEU   273      49.977  40.023  51.877  1.00  0.00           H  
ATOM   4264  CG  LEU   273      48.984  39.729  50.125  1.00  0.00           C  
ATOM   4265  HG  LEU   273      48.867  40.100  49.107  1.00  0.00           H  
ATOM   4266  CD1 LEU   273      49.477  38.302  49.991  1.00  0.00           C  
ATOM   4267 HD11 LEU   273      50.194  38.282  49.280  1.00  0.00           H  
ATOM   4268 HD12 LEU   273      49.770  37.912  50.955  1.00  0.00           H  
ATOM   4269 HD13 LEU   273      48.703  37.679  49.543  1.00  0.00           H  
ATOM   4270  CD2 LEU   273      47.605  39.583  50.864  1.00  0.00           C  
ATOM   4271 HD21 LEU   273      47.705  38.850  51.651  1.00  0.00           H  
ATOM   4272 HD22 LEU   273      47.345  40.514  51.346  1.00  0.00           H  
ATOM   4273 HD23 LEU   273      46.810  39.296  50.191  1.00  0.00           H  
ATOM   4274  C   LEU   273      50.930  42.793  51.482  1.00  0.00           C  
ATOM   4275  O   LEU   273      51.693  43.151  50.545  1.00  0.00           O  
ATOM   4276  N   ASN   274      51.149  43.034  52.801  1.00  0.00           N  
ATOM   4277  H   ASN   274      50.432  42.631  53.516  1.00  0.00           H  
ATOM   4278  CA  ASN   274      52.477  43.367  53.305  1.00  0.00           C  
ATOM   4279  HA  ASN   274      52.802  44.221  52.710  1.00  0.00           H  
ATOM   4280  CB  ASN   274      52.464  44.037  54.708  1.00  0.00           C  
ATOM   4281  HB2 ASN   274      51.944  43.388  55.412  1.00  0.00           H  
ATOM   4282  HB3 ASN   274      53.408  44.156  55.047  1.00  0.00           H  
ATOM   4283  CG  ASN   274      51.773  45.394  54.692  1.00  0.00           C  
ATOM   4284  OD1 ASN   274      51.783  46.166  53.727  1.00  0.00           O  
ATOM   4285  ND2 ASN   274      51.073  45.582  55.744  1.00  0.00           N  
ATOM   4286 HD21 ASN   274      50.650  46.581  55.844  1.00  0.00           H  
ATOM   4287 HD22 ASN   274      51.000  44.813  56.513  1.00  0.00           H  
ATOM   4288  C   ASN   274      53.521  42.244  53.135  1.00  0.00           C  
ATOM   4289  O   ASN   274      53.207  41.048  53.000  1.00  0.00           O  
ATOM   4290  N   TRP   275      54.843  42.573  53.061  1.00  0.00           N  
ATOM   4291  H   TRP   275      55.144  43.613  53.188  1.00  0.00           H  
ATOM   4292  CA  TRP   275      55.867  41.634  52.765  1.00  0.00           C  
ATOM   4293  HA  TRP   275      55.544  40.603  52.909  1.00  0.00           H  
ATOM   4294  CB  TRP   275      56.301  41.706  51.230  1.00  0.00           C  
ATOM   4295  HB2 TRP   275      55.561  41.214  50.750  1.00  0.00           H  
ATOM   4296  HB3 TRP   275      56.509  42.715  50.873  1.00  0.00           H  
ATOM   4297  CG  TRP   275      57.630  41.086  50.816  1.00  0.00           C  
ATOM   4298  CD1 TRP   275      58.847  41.631  51.052  1.00  0.00           C  
ATOM   4299  HD1 TRP   275      59.043  42.640  51.414  1.00  0.00           H  
ATOM   4300  NE1 TRP   275      59.790  40.705  50.728  1.00  0.00           N  
ATOM   4301  HE1 TRP   275      60.831  40.924  50.964  1.00  0.00           H  
ATOM   4302  CE2 TRP   275      59.283  39.625  50.090  1.00  0.00           C  
ATOM   4303  CZ2 TRP   275      59.926  38.535  49.531  1.00  0.00           C  
ATOM   4304  HZ2 TRP   275      61.014  38.562  49.466  1.00  0.00           H  
ATOM   4305  CH2 TRP   275      59.143  37.479  49.007  1.00  0.00           C  
ATOM   4306  HH2 TRP   275      59.583  36.640  48.469  1.00  0.00           H  
ATOM   4307  CZ3 TRP   275      57.744  37.569  49.057  1.00  0.00           C  
ATOM   4308  HZ3 TRP   275      57.149  36.761  48.633  1.00  0.00           H  
ATOM   4309  CE3 TRP   275      57.137  38.785  49.527  1.00  0.00           C  
ATOM   4310  HE3 TRP   275      56.050  38.844  49.471  1.00  0.00           H  
ATOM   4311  CD2 TRP   275      57.867  39.820  50.094  1.00  0.00           C  
ATOM   4312  C   TRP   275      57.109  41.872  53.686  1.00  0.00           C  
ATOM   4313  O   TRP   275      57.255  43.013  54.083  1.00  0.00           O  
ATOM   4314  N   PRO   276      58.011  40.853  53.927  1.00  0.00           N  
ATOM   4315  CD  PRO   276      59.212  41.040  54.735  1.00  0.00           C  
ATOM   4316  HD2 PRO   276      58.997  41.671  55.598  1.00  0.00           H  
ATOM   4317  HD3 PRO   276      59.976  41.539  54.138  1.00  0.00           H  
ATOM   4318  CG  PRO   276      59.708  39.650  55.192  1.00  0.00           C  
ATOM   4319  HG2 PRO   276      59.341  39.333  56.168  1.00  0.00           H  
ATOM   4320  HG3 PRO   276      60.797  39.615  55.227  1.00  0.00           H  
ATOM   4321  CB  PRO   276      59.148  38.718  54.177  1.00  0.00           C  
ATOM   4322  HB2 PRO   276      58.943  37.691  54.480  1.00  0.00           H  
ATOM   4323  HB3 PRO   276      59.830  38.738  53.327  1.00  0.00           H  
ATOM   4324  CA  PRO   276      57.877  39.399  53.684  1.00  0.00           C  
ATOM   4325  HA  PRO   276      57.873  39.280  52.600  1.00  0.00           H  
ATOM   4326  C   PRO   276      56.632  38.708  54.335  1.00  0.00           C  
ATOM   4327  O   PRO   276      56.125  39.177  55.341  1.00  0.00           O  
ATOM   4328  N   VAL   277      56.188  37.595  53.727  1.00  0.00           N  
ATOM   4329  H   VAL   277      56.749  37.302  52.852  1.00  0.00           H  
ATOM   4330  CA  VAL   277      54.866  36.946  53.861  1.00  0.00           C  
ATOM   4331  HA  VAL   277      54.518  37.243  54.839  1.00  0.00           H  
ATOM   4332  CB  VAL   277      53.943  37.485  52.779  1.00  0.00           C  
ATOM   4333  HB  VAL   277      53.988  38.485  52.644  1.00  0.00           H  
ATOM   4334  CG1 VAL   277      54.202  36.914  51.325  1.00  0.00           C  
ATOM   4335 HG11 VAL   277      53.511  37.380  50.623  1.00  0.00           H  
ATOM   4336 HG12 VAL   277      55.214  37.205  51.045  1.00  0.00           H  
ATOM   4337 HG13 VAL   277      54.285  35.830  51.392  1.00  0.00           H  
ATOM   4338  CG2 VAL   277      52.508  37.223  53.028  1.00  0.00           C  
ATOM   4339 HG21 VAL   277      52.273  37.614  53.930  1.00  0.00           H  
ATOM   4340 HG22 VAL   277      52.019  37.687  52.277  1.00  0.00           H  
ATOM   4341 HG23 VAL   277      52.306  36.235  52.972  1.00  0.00           H  
ATOM   4342  C   VAL   277      54.948  35.476  53.990  1.00  0.00           C  
ATOM   4343  O   VAL   277      55.686  34.844  53.252  1.00  0.00           O  
ATOM   4344  N   ASP   278      54.009  34.833  54.733  1.00  0.00           N  
ATOM   4345  H   ASP   278      53.450  35.553  55.313  1.00  0.00           H  
ATOM   4346  CA  ASP   278      53.853  33.346  54.868  1.00  0.00           C  
ATOM   4347  HA  ASP   278      54.750  32.882  54.841  1.00  0.00           H  
ATOM   4348  CB  ASP   278      53.273  33.098  56.265  1.00  0.00           C  
ATOM   4349  HB2 ASP   278      53.780  33.636  57.052  1.00  0.00           H  
ATOM   4350  HB3 ASP   278      52.223  33.349  56.239  1.00  0.00           H  
ATOM   4351  CG  ASP   278      53.321  31.641  56.645  1.00  0.00           C  
ATOM   4352  OD1 ASP   278      52.633  31.416  57.673  1.00  0.00           O  
ATOM   4353  OD2 ASP   278      54.045  30.873  56.052  1.00  0.00           O  
ATOM   4354  C   ASP   278      52.985  32.786  53.721  1.00  0.00           C  
ATOM   4355  O   ASP   278      52.135  33.453  53.242  1.00  0.00           O  
ATOM   4356  N   VAL   279      53.172  31.507  53.310  1.00  0.00           N  
ATOM   4357  H   VAL   279      53.954  30.875  53.729  1.00  0.00           H  
ATOM   4358  CA  VAL   279      52.327  30.967  52.199  1.00  0.00           C  
ATOM   4359  HA  VAL   279      52.315  31.605  51.315  1.00  0.00           H  
ATOM   4360  CB  VAL   279      52.780  29.512  51.828  1.00  0.00           C  
ATOM   4361  HB  VAL   279      53.832  29.567  51.550  1.00  0.00           H  
ATOM   4362  CG1 VAL   279      52.607  28.513  52.950  1.00  0.00           C  
ATOM   4363 HG11 VAL   279      52.922  27.614  52.615  1.00  0.00           H  
ATOM   4364 HG12 VAL   279      53.246  28.819  53.779  1.00  0.00           H  
ATOM   4365 HG13 VAL   279      51.580  28.493  53.316  1.00  0.00           H  
ATOM   4366  CG2 VAL   279      52.091  28.876  50.649  1.00  0.00           C  
ATOM   4367 HG21 VAL   279      52.496  27.899  50.385  1.00  0.00           H  
ATOM   4368 HG22 VAL   279      51.024  28.780  50.850  1.00  0.00           H  
ATOM   4369 HG23 VAL   279      52.124  29.625  49.857  1.00  0.00           H  
ATOM   4370  C   VAL   279      50.870  30.943  52.601  1.00  0.00           C  
ATOM   4371  O   VAL   279      49.994  31.202  51.759  1.00  0.00           O  
ATOM   4372  N   LYS   280      50.529  30.846  53.896  1.00  0.00           N  
ATOM   4373  H   LYS   280      51.320  30.827  54.646  1.00  0.00           H  
ATOM   4374  CA  LYS   280      49.176  30.931  54.467  1.00  0.00           C  
ATOM   4375  HA  LYS   280      48.622  30.215  53.859  1.00  0.00           H  
ATOM   4376  CB  LYS   280      49.212  30.498  55.983  1.00  0.00           C  
ATOM   4377  HB2 LYS   280      49.819  31.195  56.561  1.00  0.00           H  
ATOM   4378  HB3 LYS   280      48.311  30.514  56.438  1.00  0.00           H  
ATOM   4379  CG  LYS   280      49.760  29.095  56.225  1.00  0.00           C  
ATOM   4380  HG2 LYS   280      50.835  28.967  56.093  1.00  0.00           H  
ATOM   4381  HG3 LYS   280      49.570  28.878  57.276  1.00  0.00           H  
ATOM   4382  CD  LYS   280      49.074  27.952  55.448  1.00  0.00           C  
ATOM   4383  HD2 LYS   280      48.080  27.819  55.875  1.00  0.00           H  
ATOM   4384  HD3 LYS   280      48.990  28.159  54.381  1.00  0.00           H  
ATOM   4385  CE  LYS   280      49.867  26.627  55.590  1.00  0.00           C  
ATOM   4386  HE2 LYS   280      50.821  26.603  55.064  1.00  0.00           H  
ATOM   4387  HE3 LYS   280      50.035  26.339  56.627  1.00  0.00           H  
ATOM   4388  NZ  LYS   280      49.115  25.453  55.125  1.00  0.00           N  
ATOM   4389  HZ1 LYS   280      49.566  24.477  55.304  1.00  0.00           H  
ATOM   4390  HZ2 LYS   280      48.168  25.480  55.665  1.00  0.00           H  
ATOM   4391  HZ3 LYS   280      48.790  25.524  54.087  1.00  0.00           H  
ATOM   4392  C   LYS   280      48.585  32.284  54.325  1.00  0.00           C  
ATOM   4393  O   LYS   280      47.496  32.452  53.738  1.00  0.00           O  
ATOM   4394  N   THR   281      49.366  33.423  54.600  1.00  0.00           N  
ATOM   4395  H   THR   281      50.374  33.209  54.956  1.00  0.00           H  
ATOM   4396  CA  THR   281      48.863  34.754  54.459  1.00  0.00           C  
ATOM   4397  HA  THR   281      47.905  34.827  54.975  1.00  0.00           H  
ATOM   4398  CB  THR   281      49.759  35.700  55.185  1.00  0.00           C  
ATOM   4399  HB  THR   281      50.711  35.704  54.654  1.00  0.00           H  
ATOM   4400  CG2 THR   281      49.317  37.182  55.156  1.00  0.00           C  
ATOM   4401 HG21 THR   281      48.333  37.401  55.230  1.00  0.00           H  
ATOM   4402 HG22 THR   281      49.893  37.816  55.830  1.00  0.00           H  
ATOM   4403 HG23 THR   281      49.638  37.492  54.162  1.00  0.00           H  
ATOM   4404  OG1 THR   281      50.000  35.368  56.538  1.00  0.00           O  
ATOM   4405  HG1 THR   281      49.222  35.849  57.132  1.00  0.00           H  
ATOM   4406  C   THR   281      48.508  34.966  52.998  1.00  0.00           C  
ATOM   4407  O   THR   281      47.458  35.539  52.730  1.00  0.00           O  
ATOM   4408  N   VAL   282      49.341  34.586  52.020  1.00  0.00           N  
ATOM   4409  H   VAL   282      50.314  34.201  52.322  1.00  0.00           H  
ATOM   4410  CA  VAL   282      49.217  34.843  50.554  1.00  0.00           C  
ATOM   4411  HA  VAL   282      49.120  35.911  50.362  1.00  0.00           H  
ATOM   4412  CB  VAL   282      50.427  34.503  49.671  1.00  0.00           C  
ATOM   4413  HB  VAL   282      50.638  33.521  49.775  1.00  0.00           H  
ATOM   4414  CG1 VAL   282      50.112  34.803  48.246  1.00  0.00           C  
ATOM   4415 HG11 VAL   282      49.982  35.798  48.133  1.00  0.00           H  
ATOM   4416 HG12 VAL   282      50.773  34.407  47.593  1.00  0.00           H  
ATOM   4417 HG13 VAL   282      49.227  34.399  47.975  1.00  0.00           H  
ATOM   4418  CG2 VAL   282      51.677  35.327  50.054  1.00  0.00           C  
ATOM   4419 HG21 VAL   282      51.370  36.369  49.968  1.00  0.00           H  
ATOM   4420 HG22 VAL   282      51.856  35.128  51.111  1.00  0.00           H  
ATOM   4421 HG23 VAL   282      52.486  35.052  49.377  1.00  0.00           H  
ATOM   4422  C   VAL   282      47.951  34.110  50.135  1.00  0.00           C  
ATOM   4423  O   VAL   282      47.129  34.623  49.425  1.00  0.00           O  
ATOM   4424  N   VAL   283      47.679  32.917  50.624  1.00  0.00           N  
ATOM   4425  H   VAL   283      48.420  32.407  50.960  1.00  0.00           H  
ATOM   4426  CA  VAL   283      46.382  32.278  50.332  1.00  0.00           C  
ATOM   4427  HA  VAL   283      46.255  32.351  49.333  1.00  0.00           H  
ATOM   4428  CB  VAL   283      46.323  30.830  50.792  1.00  0.00           C  
ATOM   4429  HB  VAL   283      46.625  30.831  51.839  1.00  0.00           H  
ATOM   4430  CG1 VAL   283      44.917  30.274  50.528  1.00  0.00           C  
ATOM   4431 HG11 VAL   283      44.127  30.737  51.119  1.00  0.00           H  
ATOM   4432 HG12 VAL   283      44.560  30.379  49.504  1.00  0.00           H  
ATOM   4433 HG13 VAL   283      44.884  29.220  50.804  1.00  0.00           H  
ATOM   4434  CG2 VAL   283      47.387  29.981  50.048  1.00  0.00           C  
ATOM   4435 HG21 VAL   283      47.209  29.944  48.973  1.00  0.00           H  
ATOM   4436 HG22 VAL   283      48.381  30.423  50.118  1.00  0.00           H  
ATOM   4437 HG23 VAL   283      47.547  28.963  50.402  1.00  0.00           H  
ATOM   4438  C   VAL   283      45.188  33.002  50.954  1.00  0.00           C  
ATOM   4439  O   VAL   283      44.274  33.404  50.205  1.00  0.00           O  
ATOM   4440  N   ASP   284      45.239  33.354  52.231  1.00  0.00           N  
ATOM   4441  H   ASP   284      46.073  33.035  52.857  1.00  0.00           H  
ATOM   4442  CA  ASP   284      44.232  34.232  52.833  1.00  0.00           C  
ATOM   4443  HA  ASP   284      43.286  33.691  52.802  1.00  0.00           H  
ATOM   4444  CB  ASP   284      44.659  34.540  54.274  1.00  0.00           C  
ATOM   4445  HB2 ASP   284      45.069  33.661  54.771  1.00  0.00           H  
ATOM   4446  HB3 ASP   284      45.465  35.266  54.375  1.00  0.00           H  
ATOM   4447  CG  ASP   284      43.524  35.021  55.159  1.00  0.00           C  
ATOM   4448  OD1 ASP   284      42.357  34.650  54.883  1.00  0.00           O  
ATOM   4449  OD2 ASP   284      43.757  35.726  56.092  1.00  0.00           O  
ATOM   4450  C   ASP   284      44.025  35.604  52.097  1.00  0.00           C  
ATOM   4451  O   ASP   284      42.945  36.143  51.981  1.00  0.00           O  
ATOM   4452  N   GLY   285      45.100  36.033  51.471  1.00  0.00           N  
ATOM   4453  H   GLY   285      46.013  35.456  51.613  1.00  0.00           H  
ATOM   4454  CA  GLY   285      45.155  37.300  50.703  1.00  0.00           C  
ATOM   4455  HA2 GLY   285      44.565  38.063  51.210  1.00  0.00           H  
ATOM   4456  HA3 GLY   285      46.139  37.523  50.749  1.00  0.00           H  
ATOM   4457  C   GLY   285      44.643  37.196  49.250  1.00  0.00           C  
ATOM   4458  O   GLY   285      44.484  38.207  48.511  1.00  0.00           O  
ATOM   4459  N   SER   286      44.324  36.002  48.746  1.00  0.00           N  
ATOM   4460  H   SER   286      44.672  35.112  49.271  1.00  0.00           H  
ATOM   4461  CA  SER   286      43.602  35.798  47.486  1.00  0.00           C  
ATOM   4462  HA  SER   286      43.594  36.635  46.788  1.00  0.00           H  
ATOM   4463  CB  SER   286      44.186  34.608  46.708  1.00  0.00           C  
ATOM   4464  HB2 SER   286      43.849  34.564  45.672  1.00  0.00           H  
ATOM   4465  HB3 SER   286      45.251  34.838  46.695  1.00  0.00           H  
ATOM   4466  OG  SER   286      43.952  33.310  47.383  1.00  0.00           O  
ATOM   4467  HG  SER   286      44.249  33.458  48.421  1.00  0.00           H  
ATOM   4468  C   SER   286      42.112  35.454  47.737  1.00  0.00           C  
ATOM   4469  O   SER   286      41.289  35.367  46.801  1.00  0.00           O  
ATOM   4470  N   ASP   287      41.740  35.223  49.021  1.00  0.00           N  
ATOM   4471  H   ASP   287      42.340  35.411  49.911  1.00  0.00           H  
ATOM   4472  CA  ASP   287      40.425  34.644  49.341  1.00  0.00           C  
ATOM   4473  HA  ASP   287      40.238  33.974  48.608  1.00  0.00           H  
ATOM   4474  CB  ASP   287      40.630  33.811  50.636  1.00  0.00           C  
ATOM   4475  HB2 ASP   287      41.376  33.026  50.511  1.00  0.00           H  
ATOM   4476  HB3 ASP   287      41.033  34.470  51.405  1.00  0.00           H  
ATOM   4477  CG  ASP   287      39.368  33.041  50.932  1.00  0.00           C  
ATOM   4478  OD1 ASP   287      38.849  32.263  50.102  1.00  0.00           O  
ATOM   4479  OD2 ASP   287      38.890  33.183  52.075  1.00  0.00           O  
ATOM   4480  C   ASP   287      39.295  35.671  49.394  1.00  0.00           C  
ATOM   4481  O   ASP   287      38.943  36.227  50.451  1.00  0.00           O  
ATOM   4482  N   ASN   288      38.778  35.929  48.212  1.00  0.00           N  
ATOM   4483  H   ASN   288      39.206  35.527  47.293  1.00  0.00           H  
ATOM   4484  CA  ASN   288      37.537  36.699  48.081  1.00  0.00           C  
ATOM   4485  HA  ASN   288      37.697  37.691  48.503  1.00  0.00           H  
ATOM   4486  CB  ASN   288      37.098  36.732  46.598  1.00  0.00           C  
ATOM   4487  HB2 ASN   288      36.997  35.768  46.098  1.00  0.00           H  
ATOM   4488  HB3 ASN   288      36.163  37.290  46.533  1.00  0.00           H  
ATOM   4489  CG  ASN   288      38.183  37.407  45.798  1.00  0.00           C  
ATOM   4490  OD1 ASN   288      38.324  38.601  45.814  1.00  0.00           O  
ATOM   4491  ND2 ASN   288      38.883  36.646  45.022  1.00  0.00           N  
ATOM   4492 HD21 ASN   288      39.577  37.205  44.394  1.00  0.00           H  
ATOM   4493 HD22 ASN   288      38.546  35.644  44.757  1.00  0.00           H  
ATOM   4494  C   ASN   288      36.391  36.089  48.953  1.00  0.00           C  
ATOM   4495  O   ASN   288      35.874  35.021  48.654  1.00  0.00           O  
ATOM   4496  N   LYS   289      36.144  36.640  50.094  1.00  0.00           N  
ATOM   4497  H   LYS   289      36.487  37.643  50.348  1.00  0.00           H  
ATOM   4498  CA  LYS   289      35.315  35.966  51.137  1.00  0.00           C  
ATOM   4499  HA  LYS   289      35.690  34.951  51.275  1.00  0.00           H  
ATOM   4500  CB  LYS   289      35.416  36.850  52.433  1.00  0.00           C  
ATOM   4501  HB2 LYS   289      35.068  37.724  52.239  1.00  0.00           H  
ATOM   4502  HB3 LYS   289      34.751  36.432  53.189  1.00  0.00           H  
ATOM   4503  CG  LYS   289      36.850  37.038  52.966  1.00  0.00           C  
ATOM   4504  HG2 LYS   289      37.534  37.471  52.236  1.00  0.00           H  
ATOM   4505  HG3 LYS   289      36.801  37.689  53.737  1.00  0.00           H  
ATOM   4506  CD  LYS   289      37.485  35.726  53.468  1.00  0.00           C  
ATOM   4507  HD2 LYS   289      36.998  35.376  54.281  1.00  0.00           H  
ATOM   4508  HD3 LYS   289      37.442  35.143  52.548  1.00  0.00           H  
ATOM   4509  CE  LYS   289      38.983  35.987  53.732  1.00  0.00           C  
ATOM   4510  HE2 LYS   289      39.554  36.445  52.925  1.00  0.00           H  
ATOM   4511  HE3 LYS   289      38.999  36.704  54.553  1.00  0.00           H  
ATOM   4512  NZ  LYS   289      39.681  34.805  54.184  1.00  0.00           N  
ATOM   4513  HZ1 LYS   289      39.426  34.443  55.180  1.00  0.00           H  
ATOM   4514  HZ2 LYS   289      39.465  34.057  53.541  1.00  0.00           H  
ATOM   4515  HZ3 LYS   289      40.770  34.827  54.224  1.00  0.00           H  
ATOM   4516  C   LYS   289      33.853  35.732  50.668  1.00  0.00           C  
ATOM   4517  O   LYS   289      33.328  36.674  50.157  1.00  0.00           O  
ATOM   4518  N   VAL   290      33.277  34.494  50.602  1.00  0.00           N  
ATOM   4519  H   VAL   290      33.860  33.634  50.932  1.00  0.00           H  
ATOM   4520  CA  VAL   290      31.949  34.167  50.137  1.00  0.00           C  
ATOM   4521  HA  VAL   290      31.828  34.448  49.091  1.00  0.00           H  
ATOM   4522  CB  VAL   290      31.633  32.663  50.190  1.00  0.00           C  
ATOM   4523  HB  VAL   290      32.360  32.137  49.726  1.00  0.00           H  
ATOM   4524  CG1 VAL   290      31.680  32.129  51.657  1.00  0.00           C  
ATOM   4525 HG11 VAL   290      30.784  32.398  52.218  1.00  0.00           H  
ATOM   4526 HG12 VAL   290      31.745  31.123  51.611  1.00  0.00           H  
ATOM   4527 HG13 VAL   290      32.427  32.534  52.203  1.00  0.00           H  
ATOM   4528  CG2 VAL   290      30.341  32.332  49.468  1.00  0.00           C  
ATOM   4529 HG21 VAL   290      30.273  32.837  48.596  1.00  0.00           H  
ATOM   4530 HG22 VAL   290      30.347  31.251  49.325  1.00  0.00           H  
ATOM   4531 HG23 VAL   290      29.463  32.565  50.071  1.00  0.00           H  
ATOM   4532  C   VAL   290      30.867  34.950  50.957  1.00  0.00           C  
ATOM   4533  O   VAL   290      29.805  35.269  50.409  1.00  0.00           O  
ATOM   4534  N   ALA   291      31.195  35.357  52.206  1.00  0.00           N  
ATOM   4535  H   ALA   291      32.115  35.125  52.553  1.00  0.00           H  
ATOM   4536  CA  ALA   291      30.414  36.359  52.998  1.00  0.00           C  
ATOM   4537  HA  ALA   291      29.432  36.406  52.763  1.00  0.00           H  
ATOM   4538  CB  ALA   291      30.485  35.939  54.473  1.00  0.00           C  
ATOM   4539  HB1 ALA   291      31.435  36.173  54.953  1.00  0.00           H  
ATOM   4540  HB2 ALA   291      29.922  36.587  55.005  1.00  0.00           H  
ATOM   4541  HB3 ALA   291      30.223  35.001  54.740  1.00  0.00           H  
ATOM   4542  C   ALA   291      30.866  37.823  52.866  1.00  0.00           C  
ATOM   4543  O   ALA   291      31.961  38.086  52.317  1.00  0.00           O  
ATOM   4544  N   LEU   292      30.027  38.664  53.390  1.00  0.00           N  
ATOM   4545  H   LEU   292      29.067  38.317  53.771  1.00  0.00           H  
ATOM   4546  CA  LEU   292      30.269  40.113  53.584  1.00  0.00           C  
ATOM   4547  HA  LEU   292      30.700  40.500  52.756  1.00  0.00           H  
ATOM   4548  CB  LEU   292      28.934  40.842  53.778  1.00  0.00           C  
ATOM   4549  HB2 LEU   292      28.506  40.297  54.620  1.00  0.00           H  
ATOM   4550  HB3 LEU   292      29.188  41.864  54.059  1.00  0.00           H  
ATOM   4551  CG  LEU   292      28.003  40.857  52.563  1.00  0.00           C  
ATOM   4552  HG  LEU   292      28.105  39.926  52.004  1.00  0.00           H  
ATOM   4553  CD1 LEU   292      26.550  41.001  52.871  1.00  0.00           C  
ATOM   4554 HD11 LEU   292      25.916  41.292  52.033  1.00  0.00           H  
ATOM   4555 HD12 LEU   292      26.110  40.156  53.399  1.00  0.00           H  
ATOM   4556 HD13 LEU   292      26.479  41.905  53.476  1.00  0.00           H  
ATOM   4557  CD2 LEU   292      28.318  42.013  51.664  1.00  0.00           C  
ATOM   4558 HD21 LEU   292      27.811  41.783  50.726  1.00  0.00           H  
ATOM   4559 HD22 LEU   292      27.950  42.982  52.000  1.00  0.00           H  
ATOM   4560 HD23 LEU   292      29.405  42.041  51.594  1.00  0.00           H  
ATOM   4561  C   LEU   292      31.159  40.435  54.789  1.00  0.00           C  
ATOM   4562  O   LEU   292      30.672  40.447  55.905  1.00  0.00           O  
ATOM   4563  N   VAL   293      32.413  40.598  54.556  1.00  0.00           N  
ATOM   4564  H   VAL   293      32.816  40.652  53.544  1.00  0.00           H  
ATOM   4565  CA  VAL   293      33.361  40.901  55.606  1.00  0.00           C  
ATOM   4566  HA  VAL   293      32.927  40.696  56.495  1.00  0.00           H  
ATOM   4567  CB  VAL   293      34.673  40.128  55.578  1.00  0.00           C  
ATOM   4568  HB  VAL   293      35.394  40.481  56.315  1.00  0.00           H  
ATOM   4569  CG1 VAL   293      34.468  38.664  55.884  1.00  0.00           C  
ATOM   4570 HG11 VAL   293      35.357  38.164  56.268  1.00  0.00           H  
ATOM   4571 HG12 VAL   293      33.671  38.539  56.617  1.00  0.00           H  
ATOM   4572 HG13 VAL   293      34.176  38.112  54.991  1.00  0.00           H  
ATOM   4573  CG2 VAL   293      35.271  40.267  54.146  1.00  0.00           C  
ATOM   4574 HG21 VAL   293      36.181  39.669  54.089  1.00  0.00           H  
ATOM   4575 HG22 VAL   293      34.583  39.902  53.383  1.00  0.00           H  
ATOM   4576 HG23 VAL   293      35.494  41.281  53.818  1.00  0.00           H  
ATOM   4577  C   VAL   293      33.498  42.395  55.676  1.00  0.00           C  
ATOM   4578  O   VAL   293      33.655  43.041  54.628  1.00  0.00           O  
ATOM   4579  N   PRO   294      33.604  43.053  56.898  1.00  0.00           N  
ATOM   4580  CD  PRO   294      33.462  42.495  58.263  1.00  0.00           C  
ATOM   4581  HD2 PRO   294      33.955  41.531  58.387  1.00  0.00           H  
ATOM   4582  HD3 PRO   294      32.398  42.395  58.480  1.00  0.00           H  
ATOM   4583  CG  PRO   294      34.165  43.468  59.202  1.00  0.00           C  
ATOM   4584  HG2 PRO   294      35.162  43.307  59.235  1.00  0.00           H  
ATOM   4585  HG3 PRO   294      33.810  43.285  60.217  1.00  0.00           H  
ATOM   4586  CB  PRO   294      33.713  44.746  58.500  1.00  0.00           C  
ATOM   4587  HB2 PRO   294      34.387  45.589  58.652  1.00  0.00           H  
ATOM   4588  HB3 PRO   294      32.651  44.896  58.695  1.00  0.00           H  
ATOM   4589  CA  PRO   294      33.840  44.472  56.985  1.00  0.00           C  
ATOM   4590  HA  PRO   294      33.069  45.104  56.544  1.00  0.00           H  
ATOM   4591  C   PRO   294      35.226  44.876  56.398  1.00  0.00           C  
ATOM   4592  O   PRO   294      36.235  44.171  56.514  1.00  0.00           O  
ATOM   4593  N   VAL   295      35.273  46.145  55.969  1.00  0.00           N  
ATOM   4594  H   VAL   295      34.369  46.754  55.978  1.00  0.00           H  
ATOM   4595  CA  VAL   295      36.477  46.819  55.477  1.00  0.00           C  
ATOM   4596  HA  VAL   295      37.190  46.108  55.392  1.00  0.00           H  
ATOM   4597  CB  VAL   295      36.298  47.557  54.101  1.00  0.00           C  
ATOM   4598  HB  VAL   295      37.145  48.238  54.013  1.00  0.00           H  
ATOM   4599  CG1 VAL   295      36.575  46.468  53.103  1.00  0.00           C  
ATOM   4600 HG11 VAL   295      36.254  46.770  52.106  1.00  0.00           H  
ATOM   4601 HG12 VAL   295      37.638  46.230  53.110  1.00  0.00           H  
ATOM   4602 HG13 VAL   295      36.021  45.579  53.406  1.00  0.00           H  
ATOM   4603  CG2 VAL   295      35.070  48.364  53.944  1.00  0.00           C  
ATOM   4604 HG21 VAL   295      34.824  49.077  54.731  1.00  0.00           H  
ATOM   4605 HG22 VAL   295      35.053  48.777  52.935  1.00  0.00           H  
ATOM   4606 HG23 VAL   295      34.213  47.713  54.114  1.00  0.00           H  
ATOM   4607  C   VAL   295      36.925  47.840  56.513  1.00  0.00           C  
ATOM   4608  O   VAL   295      36.165  48.588  57.093  1.00  0.00           O  
ATOM   4609  N   ALA   296      38.250  47.886  56.690  1.00  0.00           N  
ATOM   4610  H   ALA   296      38.963  47.242  56.175  1.00  0.00           H  
ATOM   4611  CA  ALA   296      38.881  49.073  57.337  1.00  0.00           C  
ATOM   4612  HA  ALA   296      38.256  49.518  58.111  1.00  0.00           H  
ATOM   4613  CB  ALA   296      40.077  48.548  58.074  1.00  0.00           C  
ATOM   4614  HB1 ALA   296      39.667  47.952  58.890  1.00  0.00           H  
ATOM   4615  HB2 ALA   296      40.586  47.793  57.476  1.00  0.00           H  
ATOM   4616  HB3 ALA   296      40.763  49.298  58.470  1.00  0.00           H  
ATOM   4617  C   ALA   296      39.176  50.173  56.359  1.00  0.00           C  
ATOM   4618  O   ALA   296      39.889  49.938  55.395  1.00  0.00           O  
ATOM   4619  N   GLU   297      38.790  51.370  56.722  1.00  0.00           N  
ATOM   4620  H   GLU   297      38.092  51.535  57.543  1.00  0.00           H  
ATOM   4621  CA  GLU   297      38.922  52.551  55.818  1.00  0.00           C  
ATOM   4622  HA  GLU   297      38.543  52.316  54.823  1.00  0.00           H  
ATOM   4623  CB  GLU   297      37.969  53.608  56.470  1.00  0.00           C  
ATOM   4624  HB2 GLU   297      37.054  53.185  56.547  1.00  0.00           H  
ATOM   4625  HB3 GLU   297      38.366  53.678  57.483  1.00  0.00           H  
ATOM   4626  CG  GLU   297      37.841  54.953  55.716  1.00  0.00           C  
ATOM   4627  HG2 GLU   297      38.842  55.383  55.671  1.00  0.00           H  
ATOM   4628  HG3 GLU   297      37.453  54.739  54.720  1.00  0.00           H  
ATOM   4629  CD  GLU   297      36.834  55.883  56.358  1.00  0.00           C  
ATOM   4630  OE1 GLU   297      36.784  57.036  55.900  1.00  0.00           O  
ATOM   4631  OE2 GLU   297      36.021  55.450  57.243  1.00  0.00           O  
ATOM   4632  C   GLU   297      40.318  53.159  55.640  1.00  0.00           C  
ATOM   4633  O   GLU   297      41.176  53.053  56.579  1.00  0.00           O  
ATOM   4634  N   VAL   298      40.545  53.672  54.465  1.00  0.00           N  
ATOM   4635  H   VAL   298      39.772  53.534  53.709  1.00  0.00           H  
ATOM   4636  CA  VAL   298      41.724  54.322  53.981  1.00  0.00           C  
ATOM   4637  HA  VAL   298      42.239  54.619  54.895  1.00  0.00           H  
ATOM   4638  CB  VAL   298      42.716  53.347  53.226  1.00  0.00           C  
ATOM   4639  HB  VAL   298      42.432  53.129  52.196  1.00  0.00           H  
ATOM   4640  CG1 VAL   298      44.116  54.042  53.144  1.00  0.00           C  
ATOM   4641 HG11 VAL   298      44.893  53.336  52.850  1.00  0.00           H  
ATOM   4642 HG12 VAL   298      44.125  54.941  52.527  1.00  0.00           H  
ATOM   4643 HG13 VAL   298      44.349  54.286  54.181  1.00  0.00           H  
ATOM   4644  CG2 VAL   298      42.902  51.988  53.915  1.00  0.00           C  
ATOM   4645 HG21 VAL   298      41.954  51.476  54.083  1.00  0.00           H  
ATOM   4646 HG22 VAL   298      43.478  51.420  53.184  1.00  0.00           H  
ATOM   4647 HG23 VAL   298      43.479  52.044  54.837  1.00  0.00           H  
ATOM   4648  C   VAL   298      41.356  55.552  53.129  1.00  0.00           C  
ATOM   4649  O   VAL   298      41.011  55.387  51.916  1.00  0.00           O  
ATOM   4650  N   ASN   299      41.379  56.737  53.785  1.00  0.00           N  
ATOM   4651  H   ASN   299      41.792  56.819  54.790  1.00  0.00           H  
ATOM   4652  CA  ASN   299      40.754  57.951  53.292  1.00  0.00           C  
ATOM   4653  HA  ASN   299      40.690  58.000  52.205  1.00  0.00           H  
ATOM   4654  CB  ASN   299      39.288  57.949  53.917  1.00  0.00           C  
ATOM   4655  HB2 ASN   299      38.978  56.905  53.905  1.00  0.00           H  
ATOM   4656  HB3 ASN   299      39.308  58.256  54.880  1.00  0.00           H  
ATOM   4657  CG  ASN   299      38.284  58.739  53.115  1.00  0.00           C  
ATOM   4658  OD1 ASN   299      38.621  59.424  52.152  1.00  0.00           O  
ATOM   4659  ND2 ASN   299      37.038  58.698  53.510  1.00  0.00           N  
ATOM   4660 HD21 ASN   299      36.718  58.270  54.460  1.00  0.00           H  
ATOM   4661 HD22 ASN   299      36.212  58.971  52.854  1.00  0.00           H  
ATOM   4662  C   ASN   299      41.644  59.071  53.789  1.00  0.00           C  
ATOM   4663  O   ASN   299      41.751  59.321  54.994  1.00  0.00           O  
ATOM   4664  N   PRO   300      42.289  59.921  52.937  1.00  0.00           N  
ATOM   4665  CD  PRO   300      42.612  61.266  53.265  1.00  0.00           C  
ATOM   4666  HD2 PRO   300      43.617  61.307  53.685  1.00  0.00           H  
ATOM   4667  HD3 PRO   300      41.820  61.631  53.919  1.00  0.00           H  
ATOM   4668  CG  PRO   300      42.588  62.019  51.961  1.00  0.00           C  
ATOM   4669  HG2 PRO   300      43.195  62.925  51.961  1.00  0.00           H  
ATOM   4670  HG3 PRO   300      41.557  62.300  51.750  1.00  0.00           H  
ATOM   4671  CB  PRO   300      42.973  60.995  50.897  1.00  0.00           C  
ATOM   4672  HB2 PRO   300      44.060  61.079  50.904  1.00  0.00           H  
ATOM   4673  HB3 PRO   300      42.597  61.164  49.975  1.00  0.00           H  
ATOM   4674  CA  PRO   300      42.392  59.690  51.482  1.00  0.00           C  
ATOM   4675  HA  PRO   300      41.444  59.581  50.955  1.00  0.00           H  
ATOM   4676  C   PRO   300      43.255  58.405  51.207  1.00  0.00           C  
ATOM   4677  O   PRO   300      44.006  57.966  52.130  1.00  0.00           O  
ATOM   4678  N   PRO   301      43.113  57.699  50.058  1.00  0.00           N  
ATOM   4679  CD  PRO   301      42.392  58.220  48.893  1.00  0.00           C  
ATOM   4680  HD2 PRO   301      42.776  59.208  48.640  1.00  0.00           H  
ATOM   4681  HD3 PRO   301      41.337  58.211  49.165  1.00  0.00           H  
ATOM   4682  CG  PRO   301      42.643  57.147  47.756  1.00  0.00           C  
ATOM   4683  HG2 PRO   301      43.459  57.420  47.087  1.00  0.00           H  
ATOM   4684  HG3 PRO   301      41.840  56.906  47.059  1.00  0.00           H  
ATOM   4685  CB  PRO   301      43.008  55.864  48.474  1.00  0.00           C  
ATOM   4686  HB2 PRO   301      43.588  55.154  48.050  1.00  0.00           H  
ATOM   4687  HB3 PRO   301      42.103  55.326  48.754  1.00  0.00           H  
ATOM   4688  CA  PRO   301      43.625  56.329  49.778  1.00  0.00           C  
ATOM   4689  HA  PRO   301      43.237  55.692  50.573  1.00  0.00           H  
ATOM   4690  C   PRO   301      45.125  56.322  49.739  1.00  0.00           C  
ATOM   4691  O   PRO   301      45.658  57.064  48.943  1.00  0.00           O  
ATOM   4692  N   ALA   302      45.718  55.475  50.550  1.00  0.00           N  
ATOM   4693  H   ALA   302      45.149  54.725  50.914  1.00  0.00           H  
ATOM   4694  CA  ALA   302      47.178  55.579  50.841  1.00  0.00           C  
ATOM   4695  HA  ALA   302      47.264  56.532  51.166  1.00  0.00           H  
ATOM   4696  CB  ALA   302      47.626  54.693  52.005  1.00  0.00           C  
ATOM   4697  HB1 ALA   302      48.703  54.782  52.146  1.00  0.00           H  
ATOM   4698  HB2 ALA   302      47.063  55.017  52.881  1.00  0.00           H  
ATOM   4699  HB3 ALA   302      47.259  53.695  51.765  1.00  0.00           H  
ATOM   4700  C   ALA   302      48.027  55.339  49.598  1.00  0.00           C  
ATOM   4701  O   ALA   302      47.776  54.372  48.849  1.00  0.00           O  
ATOM   4702  N   PRO   303      49.097  56.103  49.343  1.00  0.00           N  
ATOM   4703  CD  PRO   303      49.358  57.319  50.104  1.00  0.00           C  
ATOM   4704  HD2 PRO   303      49.828  56.917  51.002  1.00  0.00           H  
ATOM   4705  HD3 PRO   303      48.437  57.888  50.225  1.00  0.00           H  
ATOM   4706  CG  PRO   303      50.291  58.094  49.205  1.00  0.00           C  
ATOM   4707  HG2 PRO   303      51.066  58.550  49.822  1.00  0.00           H  
ATOM   4708  HG3 PRO   303      49.861  58.811  48.639  1.00  0.00           H  
ATOM   4709  CB  PRO   303      50.993  57.099  48.266  1.00  0.00           C  
ATOM   4710  HB2 PRO   303      51.974  56.751  48.592  1.00  0.00           H  
ATOM   4711  HB3 PRO   303      51.013  57.550  47.273  1.00  0.00           H  
ATOM   4712  CA  PRO   303      50.072  55.878  48.259  1.00  0.00           C  
ATOM   4713  HA  PRO   303      49.413  55.893  47.494  1.00  0.00           H  
ATOM   4714  C   PRO   303      50.822  54.564  48.243  1.00  0.00           C  
ATOM   4715  O   PRO   303      50.896  53.846  49.195  1.00  0.00           O  
ATOM   4716  N   PRO   304      51.313  54.072  47.053  1.00  0.00           N  
ATOM   4717  CD  PRO   304      51.457  54.773  45.784  1.00  0.00           C  
ATOM   4718  HD2 PRO   304      52.116  55.642  45.767  1.00  0.00           H  
ATOM   4719  HD3 PRO   304      50.415  54.877  45.482  1.00  0.00           H  
ATOM   4720  CG  PRO   304      52.034  53.855  44.694  1.00  0.00           C  
ATOM   4721  HG2 PRO   304      53.109  54.010  44.602  1.00  0.00           H  
ATOM   4722  HG3 PRO   304      51.471  53.895  43.761  1.00  0.00           H  
ATOM   4723  CB  PRO   304      51.721  52.483  45.296  1.00  0.00           C  
ATOM   4724  HB2 PRO   304      52.572  51.819  45.144  1.00  0.00           H  
ATOM   4725  HB3 PRO   304      50.794  52.130  44.845  1.00  0.00           H  
ATOM   4726  CA  PRO   304      51.699  52.613  46.784  1.00  0.00           C  
ATOM   4727  HA  PRO   304      51.005  51.837  47.106  1.00  0.00           H  
ATOM   4728  C   PRO   304      53.074  52.345  47.414  1.00  0.00           C  
ATOM   4729  O   PRO   304      53.904  53.215  47.795  1.00  0.00           O  
ATOM   4730  N   VAL   305      53.336  50.999  47.532  1.00  0.00           N  
ATOM   4731  H   VAL   305      52.484  50.406  47.200  1.00  0.00           H  
ATOM   4732  CA  VAL   305      54.193  50.425  48.585  1.00  0.00           C  
ATOM   4733  HA  VAL   305      54.875  51.225  48.874  1.00  0.00           H  
ATOM   4734  CB  VAL   305      53.352  50.021  49.827  1.00  0.00           C  
ATOM   4735  HB  VAL   305      52.763  49.184  49.453  1.00  0.00           H  
ATOM   4736  CG1 VAL   305      54.378  49.597  50.930  1.00  0.00           C  
ATOM   4737 HG11 VAL   305      53.829  49.404  51.852  1.00  0.00           H  
ATOM   4738 HG12 VAL   305      54.739  48.608  50.647  1.00  0.00           H  
ATOM   4739 HG13 VAL   305      55.229  50.277  50.944  1.00  0.00           H  
ATOM   4740  CG2 VAL   305      52.423  51.042  50.396  1.00  0.00           C  
ATOM   4741 HG21 VAL   305      52.190  50.772  51.426  1.00  0.00           H  
ATOM   4742 HG22 VAL   305      52.896  52.017  50.520  1.00  0.00           H  
ATOM   4743 HG23 VAL   305      51.563  51.114  49.731  1.00  0.00           H  
ATOM   4744  C   VAL   305      55.041  49.249  48.047  1.00  0.00           C  
ATOM   4745  O   VAL   305      54.549  48.166  47.928  1.00  0.00           O  
ATOM   4746  N   LYS   306      56.231  49.508  47.627  1.00  0.00           N  
ATOM   4747  H   LYS   306      56.486  50.558  47.481  1.00  0.00           H  
ATOM   4748  CA  LYS   306      57.074  48.527  46.864  1.00  0.00           C  
ATOM   4749  HA  LYS   306      56.521  48.261  45.963  1.00  0.00           H  
ATOM   4750  CB  LYS   306      58.418  49.245  46.472  1.00  0.00           C  
ATOM   4751  HB2 LYS   306      58.697  49.956  47.250  1.00  0.00           H  
ATOM   4752  HB3 LYS   306      59.218  48.505  46.474  1.00  0.00           H  
ATOM   4753  CG  LYS   306      58.372  49.968  45.171  1.00  0.00           C  
ATOM   4754  HG2 LYS   306      58.345  49.145  44.456  1.00  0.00           H  
ATOM   4755  HG3 LYS   306      57.422  50.502  45.143  1.00  0.00           H  
ATOM   4756  CD  LYS   306      59.634  50.730  44.753  1.00  0.00           C  
ATOM   4757  HD2 LYS   306      59.964  51.403  45.545  1.00  0.00           H  
ATOM   4758  HD3 LYS   306      60.351  50.016  44.347  1.00  0.00           H  
ATOM   4759  CE  LYS   306      58.987  51.602  43.605  1.00  0.00           C  
ATOM   4760  HE2 LYS   306      58.461  50.976  42.885  1.00  0.00           H  
ATOM   4761  HE3 LYS   306      58.287  52.315  44.041  1.00  0.00           H  
ATOM   4762  NZ  LYS   306      60.034  52.329  42.910  1.00  0.00           N  
ATOM   4763  HZ1 LYS   306      60.547  52.850  43.607  1.00  0.00           H  
ATOM   4764  HZ2 LYS   306      60.648  51.684  42.281  1.00  0.00           H  
ATOM   4765  HZ3 LYS   306      59.562  53.036  42.227  1.00  0.00           H  
ATOM   4766  C   LYS   306      57.319  47.257  47.674  1.00  0.00           C  
ATOM   4767  O   LYS   306      57.243  46.186  47.102  1.00  0.00           O  
ATOM   4768  N   ALA   307      57.523  47.358  48.987  1.00  0.00           N  
ATOM   4769  H   ALA   307      57.544  48.343  49.454  1.00  0.00           H  
ATOM   4770  CA  ALA   307      57.552  46.194  49.905  1.00  0.00           C  
ATOM   4771  HA  ALA   307      58.215  45.478  49.419  1.00  0.00           H  
ATOM   4772  CB  ALA   307      58.102  46.574  51.290  1.00  0.00           C  
ATOM   4773  HB1 ALA   307      57.716  47.548  51.592  1.00  0.00           H  
ATOM   4774  HB2 ALA   307      57.973  45.706  51.937  1.00  0.00           H  
ATOM   4775  HB3 ALA   307      59.179  46.671  51.154  1.00  0.00           H  
ATOM   4776  C   ALA   307      56.123  45.549  50.045  1.00  0.00           C  
ATOM   4777  O   ALA   307      55.575  45.437  51.182  1.00  0.00           O  
ATOM   4778  N   SER   308      55.597  44.972  48.954  1.00  0.00           N  
ATOM   4779  H   SER   308      56.137  44.972  48.008  1.00  0.00           H  
ATOM   4780  CA  SER   308      54.290  44.308  48.811  1.00  0.00           C  
ATOM   4781  HA  SER   308      53.944  43.907  49.764  1.00  0.00           H  
ATOM   4782  CB  SER   308      53.229  45.305  48.302  1.00  0.00           C  
ATOM   4783  HB2 SER   308      53.448  45.672  47.299  1.00  0.00           H  
ATOM   4784  HB3 SER   308      52.239  44.857  48.380  1.00  0.00           H  
ATOM   4785  OG  SER   308      53.227  46.451  49.157  1.00  0.00           O  
ATOM   4786  HG  SER   308      53.894  47.182  48.700  1.00  0.00           H  
ATOM   4787  C   SER   308      54.310  43.067  47.941  1.00  0.00           C  
ATOM   4788  O   SER   308      55.004  43.017  46.882  1.00  0.00           O  
ATOM   4789  N   TRP   309      53.520  42.045  48.296  1.00  0.00           N  
ATOM   4790  H   TRP   309      52.940  42.171  49.210  1.00  0.00           H  
ATOM   4791  CA  TRP   309      52.995  41.084  47.319  1.00  0.00           C  
ATOM   4792  HA  TRP   309      53.793  40.906  46.599  1.00  0.00           H  
ATOM   4793  CB  TRP   309      52.696  39.727  48.082  1.00  0.00           C  
ATOM   4794  HB2 TRP   309      53.551  39.412  48.681  1.00  0.00           H  
ATOM   4795  HB3 TRP   309      51.869  39.860  48.780  1.00  0.00           H  
ATOM   4796  CG  TRP   309      52.248  38.587  47.228  1.00  0.00           C  
ATOM   4797  CD1 TRP   309      51.039  38.380  46.567  1.00  0.00           C  
ATOM   4798  HD1 TRP   309      50.134  38.974  46.695  1.00  0.00           H  
ATOM   4799  NE1 TRP   309      51.035  37.184  45.904  1.00  0.00           N  
ATOM   4800  HE1 TRP   309      50.094  36.762  45.551  1.00  0.00           H  
ATOM   4801  CE2 TRP   309      52.243  36.529  46.143  1.00  0.00           C  
ATOM   4802  CZ2 TRP   309      52.682  35.248  45.780  1.00  0.00           C  
ATOM   4803  HZ2 TRP   309      52.110  34.659  45.193  1.00  0.00           H  
ATOM   4804  CH2 TRP   309      53.963  34.840  46.159  1.00  0.00           C  
ATOM   4805  HH2 TRP   309      54.361  34.019  45.726  1.00  0.00           H  
ATOM   4806  CZ3 TRP   309      54.816  35.691  46.926  1.00  0.00           C  
ATOM   4807  HZ3 TRP   309      55.755  35.388  47.144  1.00  0.00           H  
ATOM   4808  CE3 TRP   309      54.315  36.989  47.259  1.00  0.00           C  
ATOM   4809  HE3 TRP   309      54.844  37.657  47.802  1.00  0.00           H  
ATOM   4810  CD2 TRP   309      53.006  37.408  46.922  1.00  0.00           C  
ATOM   4811  C   TRP   309      51.737  41.546  46.581  1.00  0.00           C  
ATOM   4812  O   TRP   309      50.639  41.634  47.153  1.00  0.00           O  
ATOM   4813  N   VAL   310      51.870  41.842  45.280  1.00  0.00           N  
ATOM   4814  H   VAL   310      52.744  41.706  44.792  1.00  0.00           H  
ATOM   4815  CA  VAL   310      50.800  42.336  44.418  1.00  0.00           C  
ATOM   4816  HA  VAL   310      49.915  42.572  45.008  1.00  0.00           H  
ATOM   4817  CB  VAL   310      51.159  43.666  43.639  1.00  0.00           C  
ATOM   4818  HB  VAL   310      51.826  43.355  42.834  1.00  0.00           H  
ATOM   4819  CG1 VAL   310      49.911  44.322  43.001  1.00  0.00           C  
ATOM   4820 HG11 VAL   310      49.514  43.505  42.558  1.00  0.00           H  
ATOM   4821 HG12 VAL   310      49.123  44.779  43.599  1.00  0.00           H  
ATOM   4822 HG13 VAL   310      50.276  45.043  42.269  1.00  0.00           H  
ATOM   4823  CG2 VAL   310      51.914  44.714  44.496  1.00  0.00           C  
ATOM   4824 HG21 VAL   310      51.905  45.696  44.023  1.00  0.00           H  
ATOM   4825 HG22 VAL   310      51.346  45.015  45.376  1.00  0.00           H  
ATOM   4826 HG23 VAL   310      52.945  44.402  44.662  1.00  0.00           H  
ATOM   4827  C   VAL   310      50.336  41.155  43.482  1.00  0.00           C  
ATOM   4828  O   VAL   310      51.150  40.512  42.815  1.00  0.00           O  
ATOM   4829  N   HIE   311      49.026  40.848  43.458  1.00  0.00           N  
ATOM   4830  H   HIE   311      48.356  41.469  44.035  1.00  0.00           H  
ATOM   4831  CA  HIE   311      48.455  39.650  42.812  1.00  0.00           C  
ATOM   4832  HA  HIE   311      49.094  39.380  41.984  1.00  0.00           H  
ATOM   4833  CB  HIE   311      48.717  38.394  43.682  1.00  0.00           C  
ATOM   4834  HB2 HIE   311      48.439  37.516  43.099  1.00  0.00           H  
ATOM   4835  HB3 HIE   311      49.713  38.227  43.714  1.00  0.00           H  
ATOM   4836  CG  HIE   311      48.075  38.200  45.006  1.00  0.00           C  
ATOM   4837  ND1 HIE   311      47.815  36.971  45.641  1.00  0.00           N  
ATOM   4838  CE1 HIE   311      47.086  37.259  46.737  1.00  0.00           C  
ATOM   4839  HE1 HIE   311      46.619  36.482  47.343  1.00  0.00           H  
ATOM   4840  NE2 HIE   311      46.856  38.586  46.812  1.00  0.00           N  
ATOM   4841  HE2 HIE   311      45.993  39.013  47.323  1.00  0.00           H  
ATOM   4842  CD2 HIE   311      47.528  39.208  45.760  1.00  0.00           C  
ATOM   4843  HD2 HIE   311      47.525  40.116  45.449  1.00  0.00           H  
ATOM   4844  C   HIE   311      47.004  39.724  42.279  1.00  0.00           C  
ATOM   4845  O   HIE   311      46.198  40.535  42.759  1.00  0.00           O  
ATOM   4846  N   LYS   312      46.569  38.737  41.408  1.00  0.00           N  
ATOM   4847  H   LYS   312      47.387  38.101  41.068  1.00  0.00           H  
ATOM   4848  CA  LYS   312      45.231  38.374  41.029  1.00  0.00           C  
ATOM   4849  HA  LYS   312      44.613  38.458  41.923  1.00  0.00           H  
ATOM   4850  CB  LYS   312      44.848  39.443  39.969  1.00  0.00           C  
ATOM   4851  HB2 LYS   312      45.139  40.430  40.327  1.00  0.00           H  
ATOM   4852  HB3 LYS   312      45.469  39.296  39.084  1.00  0.00           H  
ATOM   4853  CG  LYS   312      43.346  39.236  39.551  1.00  0.00           C  
ATOM   4854  HG2 LYS   312      42.982  39.768  38.773  1.00  0.00           H  
ATOM   4855  HG3 LYS   312      42.961  38.224  39.428  1.00  0.00           H  
ATOM   4856  CD  LYS   312      42.466  39.895  40.662  1.00  0.00           C  
ATOM   4857  HD2 LYS   312      42.787  39.604  41.662  1.00  0.00           H  
ATOM   4858  HD3 LYS   312      42.637  40.970  40.732  1.00  0.00           H  
ATOM   4859  CE  LYS   312      40.976  39.596  40.418  1.00  0.00           C  
ATOM   4860  HE2 LYS   312      40.392  40.267  41.032  1.00  0.00           H  
ATOM   4861  HE3 LYS   312      40.827  39.901  39.383  1.00  0.00           H  
ATOM   4862  NZ  LYS   312      40.574  38.201  40.732  1.00  0.00           N  
ATOM   4863  HZ1 LYS   312      41.174  37.520  40.147  1.00  0.00           H  
ATOM   4864  HZ2 LYS   312      40.532  37.884  41.763  1.00  0.00           H  
ATOM   4865  HZ3 LYS   312      39.627  38.158  40.384  1.00  0.00           H  
ATOM   4866  C   LYS   312      45.140  36.943  40.556  1.00  0.00           C  
ATOM   4867  O   LYS   312      45.897  36.480  39.704  1.00  0.00           O  
ATOM   4868  N   THR   313      44.169  36.229  41.093  1.00  0.00           N  
ATOM   4869  H   THR   313      43.657  36.688  41.926  1.00  0.00           H  
ATOM   4870  CA  THR   313      43.562  34.942  40.692  1.00  0.00           C  
ATOM   4871  HA  THR   313      44.356  34.386  40.409  1.00  0.00           H  
ATOM   4872  CB  THR   313      42.880  34.256  41.786  1.00  0.00           C  
ATOM   4873  HB  THR   313      42.206  33.567  41.300  1.00  0.00           H  
ATOM   4874  CG2 THR   313      43.887  33.484  42.741  1.00  0.00           C  
ATOM   4875 HG21 THR   313      44.514  34.218  43.246  1.00  0.00           H  
ATOM   4876 HG22 THR   313      43.316  32.879  43.446  1.00  0.00           H  
ATOM   4877 HG23 THR   313      44.431  32.848  42.176  1.00  0.00           H  
ATOM   4878  OG1 THR   313      42.042  35.092  42.574  1.00  0.00           O  
ATOM   4879  HG1 THR   313      41.162  34.507  42.840  1.00  0.00           H  
ATOM   4880  C   THR   313      42.536  35.103  39.498  1.00  0.00           C  
ATOM   4881  O   THR   313      41.896  36.144  39.324  1.00  0.00           O  
ATOM   4882  N   GLY   314      42.270  34.023  38.729  1.00  0.00           N  
ATOM   4883  H   GLY   314      42.891  33.130  38.802  1.00  0.00           H  
ATOM   4884  CA  GLY   314      41.004  34.013  37.919  1.00  0.00           C  
ATOM   4885  HA2 GLY   314      40.155  34.191  38.579  1.00  0.00           H  
ATOM   4886  HA3 GLY   314      40.967  34.876  37.255  1.00  0.00           H  
ATOM   4887  C   GLY   314      40.749  32.647  37.177  1.00  0.00           C  
ATOM   4888  O   GLY   314      41.667  31.892  36.945  1.00  0.00           O  
ATOM   4889  N   SER   315      39.512  32.303  36.755  1.00  0.00           N  
ATOM   4890  H   SER   315      38.586  32.795  37.051  1.00  0.00           H  
ATOM   4891  CA  SER   315      39.136  31.016  36.159  1.00  0.00           C  
ATOM   4892  HA  SER   315      39.926  30.675  35.629  1.00  0.00           H  
ATOM   4893  CB  SER   315      38.715  29.905  37.108  1.00  0.00           C  
ATOM   4894  HB2 SER   315      37.827  30.128  37.536  1.00  0.00           H  
ATOM   4895  HB3 SER   315      38.626  28.985  36.701  1.00  0.00           H  
ATOM   4896  OG  SER   315      39.661  29.918  38.116  1.00  0.00           O  
ATOM   4897  HG  SER   315      39.573  30.846  38.506  1.00  0.00           H  
ATOM   4898  C   SER   315      37.896  31.185  35.185  1.00  0.00           C  
ATOM   4899  O   SER   315      37.008  31.928  35.529  1.00  0.00           O  
ATOM   4900  N   THR   316      37.862  30.370  34.157  1.00  0.00           N  
ATOM   4901  H   THR   316      38.733  29.802  33.830  1.00  0.00           H  
ATOM   4902  CA  THR   316      36.722  30.167  33.294  1.00  0.00           C  
ATOM   4903  HA  THR   316      35.916  30.883  33.456  1.00  0.00           H  
ATOM   4904  CB  THR   316      36.942  30.382  31.817  1.00  0.00           C  
ATOM   4905  HB  THR   316      35.910  30.411  31.466  1.00  0.00           H  
ATOM   4906  CG2 THR   316      37.451  31.719  31.501  1.00  0.00           C  
ATOM   4907 HG21 THR   316      36.881  32.032  30.626  1.00  0.00           H  
ATOM   4908 HG22 THR   316      37.288  32.364  32.364  1.00  0.00           H  
ATOM   4909 HG23 THR   316      38.520  31.652  31.300  1.00  0.00           H  
ATOM   4910  OG1 THR   316      37.731  29.375  31.158  1.00  0.00           O  
ATOM   4911  HG1 THR   316      37.577  29.484  30.085  1.00  0.00           H  
ATOM   4912  C   THR   316      36.101  28.784  33.563  1.00  0.00           C  
ATOM   4913  O   THR   316      36.396  28.133  34.583  1.00  0.00           O  
ATOM   4914  N   GLY   317      35.125  28.359  32.770  1.00  0.00           N  
ATOM   4915  H   GLY   317      34.844  28.869  32.007  1.00  0.00           H  
ATOM   4916  CA  GLY   317      34.622  26.991  32.967  1.00  0.00           C  
ATOM   4917  HA2 GLY   317      34.235  26.811  33.970  1.00  0.00           H  
ATOM   4918  HA3 GLY   317      33.949  26.872  32.224  1.00  0.00           H  
ATOM   4919  C   GLY   317      35.740  25.971  32.700  1.00  0.00           C  
ATOM   4920  O   GLY   317      35.956  25.030  33.494  1.00  0.00           O  
ATOM   4921  N   GLY   318      36.406  26.137  31.551  1.00  0.00           N  
ATOM   4922  H   GLY   318      36.168  27.010  30.944  1.00  0.00           H  
ATOM   4923  CA  GLY   318      37.507  25.327  30.997  1.00  0.00           C  
ATOM   4924  HA2 GLY   318      37.349  24.270  31.211  1.00  0.00           H  
ATOM   4925  HA3 GLY   318      37.364  25.369  29.917  1.00  0.00           H  
ATOM   4926  C   GLY   318      38.943  25.668  31.537  1.00  0.00           C  
ATOM   4927  O   GLY   318      39.758  24.747  31.443  1.00  0.00           O  
ATOM   4928  N   PHE   319      39.277  26.842  32.074  1.00  0.00           N  
ATOM   4929  H   PHE   319      38.549  27.601  32.361  1.00  0.00           H  
ATOM   4930  CA  PHE   319      40.647  27.241  32.330  1.00  0.00           C  
ATOM   4931  HA  PHE   319      41.421  26.478  32.253  1.00  0.00           H  
ATOM   4932  CB  PHE   319      41.025  28.391  31.320  1.00  0.00           C  
ATOM   4933  HB2 PHE   319      40.322  29.112  31.252  1.00  0.00           H  
ATOM   4934  HB3 PHE   319      41.874  28.756  31.580  1.00  0.00           H  
ATOM   4935  CG  PHE   319      41.139  27.882  29.882  1.00  0.00           C  
ATOM   4936  CD1 PHE   319      40.006  27.823  29.017  1.00  0.00           C  
ATOM   4937  HD1 PHE   319      39.008  27.934  29.441  1.00  0.00           H
[truncated: 4,139,861 more chars]
