# Supplementary material for: Insights into the Enhanced Ceftazidime Hydrolysis by Ent385 AmpC β‑Lactamase from Multiscale Simulations
Source: ACS Catal. 2025 Jun 23;15(13):11739–48. doi: 10.1021/acscatal.5c02383 (PMC12235585; doi:10.1021/acscatal.5c02383)
Supplement: Supplementary file 2 [file cs5c02383_si_002.zip › SI_paper_AmpC_Ent385/representative-structures-ReactionSimulations/Ent385-Path1/Ent385.path1.TS.c2.pdb]

CRYST1   85.735   80.253   74.106  90.00  90.00  90.00               1
ATOM      1  N   PRO     1      72.349  34.032  42.896  1.00  0.00           N  
ATOM      2  H2  PRO     1      73.015  33.275  42.839  1.00  0.00           H  
ATOM      3  H3  PRO     1      71.522  33.628  43.313  1.00  0.00           H  
ATOM      4  CD  PRO     1      72.953  35.193  43.472  1.00  0.00           C  
ATOM      5  HD2 PRO     1      73.580  35.002  44.343  1.00  0.00           H  
ATOM      6  HD3 PRO     1      72.192  35.936  43.708  1.00  0.00           H  
ATOM      7  CG  PRO     1      73.816  35.804  42.360  1.00  0.00           C  
ATOM      8  HG2 PRO     1      74.825  35.426  42.195  1.00  0.00           H  
ATOM      9  HG3 PRO     1      73.810  36.891  42.435  1.00  0.00           H  
ATOM     10  CB  PRO     1      72.986  35.535  41.138  1.00  0.00           C  
ATOM     11  HB2 PRO     1      73.722  35.278  40.376  1.00  0.00           H  
ATOM     12  HB3 PRO     1      72.423  36.418  40.836  1.00  0.00           H  
ATOM     13  CA  PRO     1      72.039  34.384  41.476  1.00  0.00           C  
ATOM     14  HA  PRO     1      71.051  34.828  41.350  1.00  0.00           H  
ATOM     15  C   PRO     1      72.148  33.190  40.545  1.00  0.00           C  
ATOM     16  O   PRO     1      73.125  32.976  39.860  1.00  0.00           O  
ATOM     17  N   MET     2      71.125  32.324  40.530  1.00  0.00           N  
ATOM     18  H   MET     2      70.316  32.653  41.036  1.00  0.00           H  
ATOM     19  CA  MET     2      71.061  31.128  39.706  1.00  0.00           C  
ATOM     20  HA  MET     2      72.017  30.617  39.823  1.00  0.00           H  
ATOM     21  CB  MET     2      69.978  30.189  40.236  1.00  0.00           C  
ATOM     22  HB2 MET     2      70.015  29.272  39.648  1.00  0.00           H  
ATOM     23  HB3 MET     2      70.165  29.808  41.241  1.00  0.00           H  
ATOM     24  CG  MET     2      68.494  30.663  40.056  1.00  0.00           C  
ATOM     25  HG2 MET     2      68.470  31.607  40.599  1.00  0.00           H  
ATOM     26  HG3 MET     2      68.388  30.743  38.974  1.00  0.00           H  
ATOM     27  SD  MET     2      67.098  29.769  40.843  1.00  0.00           S  
ATOM     28  CE  MET     2      67.644  29.946  42.546  1.00  0.00           C  
ATOM     29  HE1 MET     2      68.425  29.244  42.835  1.00  0.00           H  
ATOM     30  HE2 MET     2      67.819  30.994  42.791  1.00  0.00           H  
ATOM     31  HE3 MET     2      66.784  29.602  43.121  1.00  0.00           H  
ATOM     32  C   MET     2      70.889  31.352  38.172  1.00  0.00           C  
ATOM     33  O   MET     2      70.444  32.410  37.703  1.00  0.00           O  
ATOM     34  N   SER     3      71.377  30.340  37.460  1.00  0.00           N  
ATOM     35  H   SER     3      71.924  29.625  37.917  1.00  0.00           H  
ATOM     36  CA  SER     3      71.160  30.227  35.976  1.00  0.00           C  
ATOM     37  HA  SER     3      71.281  31.155  35.418  1.00  0.00           H  
ATOM     38  CB  SER     3      72.101  29.151  35.358  1.00  0.00           C  
ATOM     39  HB2 SER     3      73.128  29.354  35.658  1.00  0.00           H  
ATOM     40  HB3 SER     3      71.874  28.149  35.722  1.00  0.00           H  
ATOM     41  OG  SER     3      71.833  29.194  33.967  1.00  0.00           O  
ATOM     42  HG  SER     3      72.509  28.630  33.585  1.00  0.00           H  
ATOM     43  C   SER     3      69.733  29.898  35.709  1.00  0.00           C  
ATOM     44  O   SER     3      69.071  29.180  36.447  1.00  0.00           O  
ATOM     45  N   GLU     4      69.260  30.410  34.533  1.00  0.00           N  
ATOM     46  H   GLU     4      69.866  31.033  34.018  1.00  0.00           H  
ATOM     47  CA  GLU     4      67.961  30.031  33.910  1.00  0.00           C  
ATOM     48  HA  GLU     4      67.250  30.377  34.660  1.00  0.00           H  
ATOM     49  CB  GLU     4      67.812  30.597  32.450  1.00  0.00           C  
ATOM     50  HB2 GLU     4      67.925  31.653  32.691  1.00  0.00           H  
ATOM     51  HB3 GLU     4      68.547  30.227  31.734  1.00  0.00           H  
ATOM     52  CG  GLU     4      66.419  30.360  32.001  1.00  0.00           C  
ATOM     53  HG2 GLU     4      66.231  29.322  31.726  1.00  0.00           H  
ATOM     54  HG3 GLU     4      65.825  30.505  32.904  1.00  0.00           H  
ATOM     55  CD  GLU     4      66.148  31.354  30.934  1.00  0.00           C  
ATOM     56  OE1 GLU     4      66.684  31.249  29.791  1.00  0.00           O  
ATOM     57  OE2 GLU     4      65.379  32.328  31.139  1.00  0.00           O  
ATOM     58  C   GLU     4      67.838  28.484  33.833  1.00  0.00           C  
ATOM     59  O   GLU     4      66.769  27.982  34.050  1.00  0.00           O  
ATOM     60  N   LYS     5      68.926  27.758  33.524  1.00  0.00           N  
ATOM     61  H   LYS     5      69.776  28.283  33.374  1.00  0.00           H  
ATOM     62  CA  LYS     5      69.005  26.274  33.634  1.00  0.00           C  
ATOM     63  HA  LYS     5      68.231  25.860  32.987  1.00  0.00           H  
ATOM     64  CB  LYS     5      70.414  25.753  33.121  1.00  0.00           C  
ATOM     65  HB2 LYS     5      71.175  26.407  33.547  1.00  0.00           H  
ATOM     66  HB3 LYS     5      70.584  24.763  33.545  1.00  0.00           H  
ATOM     67  CG  LYS     5      70.496  25.656  31.621  1.00  0.00           C  
ATOM     68  HG2 LYS     5      69.563  25.244  31.235  1.00  0.00           H  
ATOM     69  HG3 LYS     5      70.567  26.679  31.251  1.00  0.00           H  
ATOM     70  CD  LYS     5      71.630  24.734  31.028  1.00  0.00           C  
ATOM     71  HD2 LYS     5      71.577  23.748  31.490  1.00  0.00           H  
ATOM     72  HD3 LYS     5      71.497  24.604  29.954  1.00  0.00           H  
ATOM     73  CE  LYS     5      73.005  25.297  31.414  1.00  0.00           C  
ATOM     74  HE2 LYS     5      73.064  26.351  31.143  1.00  0.00           H  
ATOM     75  HE3 LYS     5      73.111  25.240  32.498  1.00  0.00           H  
ATOM     76  NZ  LYS     5      74.152  24.598  30.825  1.00  0.00           N  
ATOM     77  HZ1 LYS     5      74.299  24.752  29.838  1.00  0.00           H  
ATOM     78  HZ2 LYS     5      74.939  24.861  31.402  1.00  0.00           H  
ATOM     79  HZ3 LYS     5      74.097  23.590  30.860  1.00  0.00           H  
ATOM     80  C   LYS     5      68.659  25.761  34.977  1.00  0.00           C  
ATOM     81  O   LYS     5      67.899  24.770  35.162  1.00  0.00           O  
ATOM     82  N   GLN     6      69.143  26.291  36.096  1.00  0.00           N  
ATOM     83  H   GLN     6      69.697  27.130  35.996  1.00  0.00           H  
ATOM     84  CA  GLN     6      68.542  26.055  37.439  1.00  0.00           C  
ATOM     85  HA  GLN     6      68.552  24.967  37.505  1.00  0.00           H  
ATOM     86  CB  GLN     6      69.430  26.659  38.532  1.00  0.00           C  
ATOM     87  HB2 GLN     6      69.384  27.743  38.429  1.00  0.00           H  
ATOM     88  HB3 GLN     6      68.960  26.620  39.514  1.00  0.00           H  
ATOM     89  CG  GLN     6      70.871  26.182  38.454  1.00  0.00           C  
ATOM     90  HG2 GLN     6      70.950  25.229  38.977  1.00  0.00           H  
ATOM     91  HG3 GLN     6      71.244  25.892  37.472  1.00  0.00           H  
ATOM     92  CD  GLN     6      71.927  26.965  39.285  1.00  0.00           C  
ATOM     93  OE1 GLN     6      72.673  27.786  38.826  1.00  0.00           O  
ATOM     94  NE2 GLN     6      71.788  26.935  40.644  1.00  0.00           N  
ATOM     95 HE21 GLN     6      71.056  26.471  41.163  1.00  0.00           H  
ATOM     96 HE22 GLN     6      72.340  27.611  41.151  1.00  0.00           H  
ATOM     97  C   GLN     6      67.103  26.439  37.695  1.00  0.00           C  
ATOM     98  O   GLN     6      66.327  25.660  38.228  1.00  0.00           O  
ATOM     99  N   LEU     7      66.682  27.685  37.284  1.00  0.00           N  
ATOM    100  H   LEU     7      67.316  28.278  36.768  1.00  0.00           H  
ATOM    101  CA  LEU     7      65.301  28.186  37.524  1.00  0.00           C  
ATOM    102  HA  LEU     7      65.115  28.180  38.598  1.00  0.00           H  
ATOM    103  CB  LEU     7      65.161  29.648  37.042  1.00  0.00           C  
ATOM    104  HB2 LEU     7      65.991  30.213  37.466  1.00  0.00           H  
ATOM    105  HB3 LEU     7      65.278  29.629  35.958  1.00  0.00           H  
ATOM    106  CG  LEU     7      63.837  30.389  37.304  1.00  0.00           C  
ATOM    107  HG  LEU     7      63.096  29.923  36.654  1.00  0.00           H  
ATOM    108  CD1 LEU     7      63.432  30.168  38.742  1.00  0.00           C  
ATOM    109 HD11 LEU     7      63.012  29.163  38.782  1.00  0.00           H  
ATOM    110 HD12 LEU     7      64.275  30.105  39.431  1.00  0.00           H  
ATOM    111 HD13 LEU     7      62.551  30.766  38.974  1.00  0.00           H  
ATOM    112  CD2 LEU     7      64.033  31.924  37.000  1.00  0.00           C  
ATOM    113 HD21 LEU     7      64.205  32.074  35.934  1.00  0.00           H  
ATOM    114 HD22 LEU     7      63.092  32.376  37.315  1.00  0.00           H  
ATOM    115 HD23 LEU     7      64.929  32.295  37.497  1.00  0.00           H  
ATOM    116  C   LEU     7      64.286  27.244  36.861  1.00  0.00           C  
ATOM    117  O   LEU     7      63.255  26.879  37.465  1.00  0.00           O  
ATOM    118  N   ALA     8      64.512  26.955  35.584  1.00  0.00           N  
ATOM    119  H   ALA     8      65.218  27.509  35.121  1.00  0.00           H  
ATOM    120  CA  ALA     8      63.760  26.097  34.680  1.00  0.00           C  
ATOM    121  HA  ALA     8      62.775  26.561  34.616  1.00  0.00           H  
ATOM    122  CB  ALA     8      64.438  25.907  33.265  1.00  0.00           C  
ATOM    123  HB1 ALA     8      63.887  25.157  32.698  1.00  0.00           H  
ATOM    124  HB2 ALA     8      64.474  26.827  32.680  1.00  0.00           H  
ATOM    125  HB3 ALA     8      65.495  25.710  33.442  1.00  0.00           H  
ATOM    126  C   ALA     8      63.449  24.724  35.327  1.00  0.00           C  
ATOM    127  O   ALA     8      62.284  24.248  35.250  1.00  0.00           O  
ATOM    128  N   ASP     9      64.419  24.132  36.022  1.00  0.00           N  
ATOM    129  H   ASP     9      65.255  24.698  35.996  1.00  0.00           H  
ATOM    130  CA  ASP     9      64.455  22.862  36.817  1.00  0.00           C  
ATOM    131  HA  ASP     9      63.960  22.144  36.164  1.00  0.00           H  
ATOM    132  CB  ASP     9      65.913  22.490  37.041  1.00  0.00           C  
ATOM    133  HB2 ASP     9      66.371  22.026  36.167  1.00  0.00           H  
ATOM    134  HB3 ASP     9      66.428  23.441  37.180  1.00  0.00           H  
ATOM    135  CG  ASP     9      66.088  21.493  38.163  1.00  0.00           C  
ATOM    136  OD1 ASP     9      65.898  20.274  38.002  1.00  0.00           O  
ATOM    137  OD2 ASP     9      66.266  21.941  39.345  1.00  0.00           O  
ATOM    138  C   ASP     9      63.645  23.034  38.149  1.00  0.00           C  
ATOM    139  O   ASP     9      62.801  22.207  38.411  1.00  0.00           O  
ATOM    140  N   VAL    10      63.796  24.168  38.918  1.00  0.00           N  
ATOM    141  H   VAL    10      64.530  24.822  38.685  1.00  0.00           H  
ATOM    142  CA  VAL    10      62.908  24.393  40.045  1.00  0.00           C  
ATOM    143  HA  VAL    10      62.906  23.578  40.769  1.00  0.00           H  
ATOM    144  CB  VAL    10      63.470  25.691  40.779  1.00  0.00           C  
ATOM    145  HB  VAL    10      63.670  26.384  39.961  1.00  0.00           H  
ATOM    146  CG1 VAL    10      62.431  26.260  41.696  1.00  0.00           C  
ATOM    147 HG11 VAL    10      62.834  27.144  42.189  1.00  0.00           H  
ATOM    148 HG12 VAL    10      61.513  26.401  41.125  1.00  0.00           H  
ATOM    149 HG13 VAL    10      62.215  25.574  42.515  1.00  0.00           H  
ATOM    150  CG2 VAL    10      64.768  25.317  41.510  1.00  0.00           C  
ATOM    151 HG21 VAL    10      65.338  26.173  41.871  1.00  0.00           H  
ATOM    152 HG22 VAL    10      64.531  24.738  42.402  1.00  0.00           H  
ATOM    153 HG23 VAL    10      65.430  24.709  40.893  1.00  0.00           H  
ATOM    154  C   VAL    10      61.467  24.435  39.641  1.00  0.00           C  
ATOM    155  O   VAL    10      60.712  23.779  40.299  1.00  0.00           O  
ATOM    156  N   VAL    11      61.134  25.140  38.517  1.00  0.00           N  
ATOM    157  H   VAL    11      61.909  25.627  38.089  1.00  0.00           H  
ATOM    158  CA  VAL    11      59.800  25.281  38.044  1.00  0.00           C  
ATOM    159  HA  VAL    11      59.088  25.450  38.852  1.00  0.00           H  
ATOM    160  CB  VAL    11      59.585  26.437  37.055  1.00  0.00           C  
ATOM    161  HB  VAL    11      60.175  26.169  36.178  1.00  0.00           H  
ATOM    162  CG1 VAL    11      58.155  26.481  36.592  1.00  0.00           C  
ATOM    163 HG11 VAL    11      57.543  26.819  37.428  1.00  0.00           H  
ATOM    164 HG12 VAL    11      58.136  27.197  35.770  1.00  0.00           H  
ATOM    165 HG13 VAL    11      57.851  25.516  36.187  1.00  0.00           H  
ATOM    166  CG2 VAL    11      59.905  27.802  37.647  1.00  0.00           C  
ATOM    167 HG21 VAL    11      60.967  27.849  37.889  1.00  0.00           H  
ATOM    168 HG22 VAL    11      59.692  28.514  36.850  1.00  0.00           H  
ATOM    169 HG23 VAL    11      59.412  28.023  38.594  1.00  0.00           H  
ATOM    170  C   VAL    11      59.316  23.906  37.532  1.00  0.00           C  
ATOM    171  O   VAL    11      58.252  23.411  38.039  1.00  0.00           O  
ATOM    172  N   GLU    12      60.046  23.169  36.700  1.00  0.00           N  
ATOM    173  H   GLU    12      60.956  23.499  36.412  1.00  0.00           H  
ATOM    174  CA  GLU    12      59.644  21.822  36.178  1.00  0.00           C  
ATOM    175  HA  GLU    12      58.760  21.985  35.562  1.00  0.00           H  
ATOM    176  CB  GLU    12      60.694  21.226  35.178  1.00  0.00           C  
ATOM    177  HB2 GLU    12      60.922  21.969  34.414  1.00  0.00           H  
ATOM    178  HB3 GLU    12      61.617  20.978  35.701  1.00  0.00           H  
ATOM    179  CG  GLU    12      60.257  20.022  34.299  1.00  0.00           C  
ATOM    180  HG2 GLU    12      60.167  19.124  34.910  1.00  0.00           H  
ATOM    181  HG3 GLU    12      59.263  20.213  33.895  1.00  0.00           H  
ATOM    182  CD  GLU    12      61.318  19.724  33.225  1.00  0.00           C  
ATOM    183  OE1 GLU    12      61.292  20.479  32.233  1.00  0.00           O  
ATOM    184  OE2 GLU    12      62.125  18.713  33.262  1.00  0.00           O  
ATOM    185  C   GLU    12      59.453  20.766  37.320  1.00  0.00           C  
ATOM    186  O   GLU    12      58.444  20.102  37.165  1.00  0.00           O  
ATOM    187  N   ARG    13      60.277  20.694  38.382  1.00  0.00           N  
ATOM    188  H   ARG    13      61.056  21.334  38.428  1.00  0.00           H  
ATOM    189  CA  ARG    13      60.102  19.836  39.577  1.00  0.00           C  
ATOM    190  HA  ARG    13      59.921  18.777  39.394  1.00  0.00           H  
ATOM    191  CB  ARG    13      61.408  19.836  40.414  1.00  0.00           C  
ATOM    192  HB2 ARG    13      61.785  20.845  40.582  1.00  0.00           H  
ATOM    193  HB3 ARG    13      61.325  19.299  41.359  1.00  0.00           H  
ATOM    194  CG  ARG    13      62.433  18.975  39.685  1.00  0.00           C  
ATOM    195  HG2 ARG    13      61.992  18.024  39.386  1.00  0.00           H  
ATOM    196  HG3 ARG    13      62.785  19.487  38.790  1.00  0.00           H  
ATOM    197  CD  ARG    13      63.628  18.792  40.592  1.00  0.00           C  
ATOM    198  HD2 ARG    13      63.421  18.343  41.563  1.00  0.00           H  
ATOM    199  HD3 ARG    13      64.325  18.184  40.016  1.00  0.00           H  
ATOM    200  NE  ARG    13      64.368  20.047  40.861  1.00  0.00           N  
ATOM    201  HE  ARG    13      64.843  20.431  40.057  1.00  0.00           H  
ATOM    202  CZ  ARG    13      64.742  20.480  42.020  1.00  0.00           C  
ATOM    203  NH1 ARG    13      64.306  20.087  43.209  1.00  0.00           N  
ATOM    204 HH11 ARG    13      64.698  20.543  44.021  1.00  0.00           H  
ATOM    205 HH12 ARG    13      63.624  19.342  43.228  1.00  0.00           H  
ATOM    206  NH2 ARG    13      65.604  21.400  42.012  1.00  0.00           N  
ATOM    207 HH21 ARG    13      65.916  21.866  41.171  1.00  0.00           H  
ATOM    208 HH22 ARG    13      66.013  21.676  42.893  1.00  0.00           H  
ATOM    209  C   ARG    13      58.899  20.288  40.414  1.00  0.00           C  
ATOM    210  O   ARG    13      58.261  19.401  40.915  1.00  0.00           O  
ATOM    211  N   THR    14      58.673  21.584  40.554  1.00  0.00           N  
ATOM    212  H   THR    14      59.298  22.212  40.068  1.00  0.00           H  
ATOM    213  CA  THR    14      57.394  22.046  41.239  1.00  0.00           C  
ATOM    214  HA  THR    14      57.322  21.633  42.246  1.00  0.00           H  
ATOM    215  CB  THR    14      57.475  23.583  41.367  1.00  0.00           C  
ATOM    216  HB  THR    14      57.562  24.014  40.370  1.00  0.00           H  
ATOM    217  CG2 THR    14      56.212  24.164  41.910  1.00  0.00           C  
ATOM    218 HG21 THR    14      55.412  23.995  41.189  1.00  0.00           H  
ATOM    219 HG22 THR    14      55.914  23.746  42.871  1.00  0.00           H  
ATOM    220 HG23 THR    14      56.253  25.241  42.072  1.00  0.00           H  
ATOM    221  OG1 THR    14      58.666  23.895  42.090  1.00  0.00           O  
ATOM    222  HG1 THR    14      59.389  23.744  41.477  1.00  0.00           H  
ATOM    223  C   THR    14      56.175  21.552  40.461  1.00  0.00           C  
ATOM    224  O   THR    14      55.222  21.151  41.060  1.00  0.00           O  
ATOM    225  N   VAL    15      56.111  21.725  39.132  1.00  0.00           N  
ATOM    226  H   VAL    15      56.886  22.219  38.713  1.00  0.00           H  
ATOM    227  CA  VAL    15      54.899  21.515  38.404  1.00  0.00           C  
ATOM    228  HA  VAL    15      54.052  21.662  39.075  1.00  0.00           H  
ATOM    229  CB  VAL    15      54.796  22.710  37.307  1.00  0.00           C  
ATOM    230  HB  VAL    15      55.801  22.900  36.928  1.00  0.00           H  
ATOM    231  CG1 VAL    15      53.906  22.460  36.077  1.00  0.00           C  
ATOM    232 HG11 VAL    15      53.645  23.326  35.470  1.00  0.00           H  
ATOM    233 HG12 VAL    15      54.407  21.823  35.347  1.00  0.00           H  
ATOM    234 HG13 VAL    15      52.896  22.115  36.297  1.00  0.00           H  
ATOM    235  CG2 VAL    15      54.266  24.040  37.886  1.00  0.00           C  
ATOM    236 HG21 VAL    15      54.192  24.757  37.068  1.00  0.00           H  
ATOM    237 HG22 VAL    15      53.312  23.822  38.365  1.00  0.00           H  
ATOM    238 HG23 VAL    15      55.008  24.326  38.632  1.00  0.00           H  
ATOM    239  C   VAL    15      54.672  20.068  37.883  1.00  0.00           C  
ATOM    240  O   VAL    15      53.462  19.745  37.842  1.00  0.00           O  
ATOM    241  N   THR    16      55.717  19.232  37.695  1.00  0.00           N  
ATOM    242  H   THR    16      56.573  19.677  37.395  1.00  0.00           H  
ATOM    243  CA  THR    16      55.553  17.814  37.270  1.00  0.00           C  
ATOM    244  HA  THR    16      54.990  17.882  36.339  1.00  0.00           H  
ATOM    245  CB  THR    16      56.931  17.158  37.050  1.00  0.00           C  
ATOM    246  HB  THR    16      57.546  17.216  37.948  1.00  0.00           H  
ATOM    247  CG2 THR    16      56.881  15.730  36.724  1.00  0.00           C  
ATOM    248 HG21 THR    16      56.156  15.267  37.393  1.00  0.00           H  
ATOM    249 HG22 THR    16      56.663  15.501  35.681  1.00  0.00           H  
ATOM    250 HG23 THR    16      57.900  15.383  36.893  1.00  0.00           H  
ATOM    251  OG1 THR    16      57.621  17.727  36.044  1.00  0.00           O  
ATOM    252  HG1 THR    16      58.025  18.456  36.520  1.00  0.00           H  
ATOM    253  C   THR    16      54.698  17.019  38.199  1.00  0.00           C  
ATOM    254  O   THR    16      53.782  16.353  37.719  1.00  0.00           O  
ATOM    255  N   PRO    17      54.934  16.984  39.591  1.00  0.00           N  
ATOM    256  CD  PRO    17      56.054  17.547  40.337  1.00  0.00           C  
ATOM    257  HD2 PRO    17      56.175  18.607  40.115  1.00  0.00           H  
ATOM    258  HD3 PRO    17      56.954  16.952  40.180  1.00  0.00           H  
ATOM    259  CG  PRO    17      55.773  17.371  41.806  1.00  0.00           C  
ATOM    260  HG2 PRO    17      55.366  18.282  42.243  1.00  0.00           H  
ATOM    261  HG3 PRO    17      56.686  17.159  42.363  1.00  0.00           H  
ATOM    262  CB  PRO    17      54.798  16.187  41.811  1.00  0.00           C  
ATOM    263  HB2 PRO    17      54.085  16.182  42.635  1.00  0.00           H  
ATOM    264  HB3 PRO    17      55.538  15.392  41.713  1.00  0.00           H  
ATOM    265  CA  PRO    17      54.000  16.301  40.465  1.00  0.00           C  
ATOM    266  HA  PRO    17      53.835  15.284  40.108  1.00  0.00           H  
ATOM    267  C   PRO    17      52.607  16.959  40.598  1.00  0.00           C  
ATOM    268  O   PRO    17      51.615  16.291  40.722  1.00  0.00           O  
ATOM    269  N   LEU    18      52.561  18.290  40.490  1.00  0.00           N  
ATOM    270  H   LEU    18      53.428  18.808  40.489  1.00  0.00           H  
ATOM    271  CA  LEU    18      51.324  19.060  40.467  1.00  0.00           C  
ATOM    272  HA  LEU    18      50.817  18.809  41.399  1.00  0.00           H  
ATOM    273  CB  LEU    18      51.530  20.572  40.457  1.00  0.00           C  
ATOM    274  HB2 LEU    18      52.184  20.767  41.307  1.00  0.00           H  
ATOM    275  HB3 LEU    18      52.037  21.044  39.616  1.00  0.00           H  
ATOM    276  CG  LEU    18      50.206  21.329  40.618  1.00  0.00           C  
ATOM    277  HG  LEU    18      49.451  20.630  40.977  1.00  0.00           H  
ATOM    278  CD1 LEU    18      50.241  22.373  41.737  1.00  0.00           C  
ATOM    279 HD11 LEU    18      50.980  23.139  41.502  1.00  0.00           H  
ATOM    280 HD12 LEU    18      49.269  22.860  41.805  1.00  0.00           H  
ATOM    281 HD13 LEU    18      50.528  21.879  42.666  1.00  0.00           H  
ATOM    282  CD2 LEU    18      49.795  21.866  39.300  1.00  0.00           C  
ATOM    283 HD21 LEU    18      50.427  22.711  39.026  1.00  0.00           H  
ATOM    284 HD22 LEU    18      49.898  21.108  38.524  1.00  0.00           H  
ATOM    285 HD23 LEU    18      48.781  22.262  39.244  1.00  0.00           H  
ATOM    286  C   LEU    18      50.382  18.602  39.329  1.00  0.00           C  
ATOM    287  O   LEU    18      49.158  18.372  39.545  1.00  0.00           O  
ATOM    288  N   MET    19      50.827  18.569  38.093  1.00  0.00           N  
ATOM    289  H   MET    19      51.832  18.632  38.009  1.00  0.00           H  
ATOM    290  CA  MET    19      50.111  18.200  36.919  1.00  0.00           C  
ATOM    291  HA  MET    19      49.238  18.845  36.816  1.00  0.00           H  
ATOM    292  CB  MET    19      50.942  18.477  35.686  1.00  0.00           C  
ATOM    293  HB2 MET    19      51.978  18.154  35.781  1.00  0.00           H  
ATOM    294  HB3 MET    19      50.435  18.047  34.822  1.00  0.00           H  
ATOM    295  CG  MET    19      51.070  19.999  35.316  1.00  0.00           C  
ATOM    296  HG2 MET    19      50.164  20.540  35.589  1.00  0.00           H  
ATOM    297  HG3 MET    19      51.698  20.423  36.100  1.00  0.00           H  
ATOM    298  SD  MET    19      51.313  20.317  33.495  1.00  0.00           S  
ATOM    299  CE  MET    19      52.848  19.439  33.134  1.00  0.00           C  
ATOM    300  HE1 MET    19      53.153  19.774  32.142  1.00  0.00           H  
ATOM    301  HE2 MET    19      53.576  19.862  33.825  1.00  0.00           H  
ATOM    302  HE3 MET    19      52.830  18.349  33.125  1.00  0.00           H  
ATOM    303  C   MET    19      49.660  16.725  37.033  1.00  0.00           C  
ATOM    304  O   MET    19      48.528  16.417  36.647  1.00  0.00           O  
ATOM    305  N   LYS    20      50.398  15.888  37.682  1.00  0.00           N  
ATOM    306  H   LYS    20      51.319  16.266  37.853  1.00  0.00           H  
ATOM    307  CA  LYS    20      49.999  14.606  38.159  1.00  0.00           C  
ATOM    308  HA  LYS    20      49.618  14.137  37.252  1.00  0.00           H  
ATOM    309  CB  LYS    20      51.194  13.705  38.586  1.00  0.00           C  
ATOM    310  HB2 LYS    20      51.846  14.309  39.218  1.00  0.00           H  
ATOM    311  HB3 LYS    20      50.679  12.846  39.017  1.00  0.00           H  
ATOM    312  CG  LYS    20      52.040  13.362  37.366  1.00  0.00           C  
ATOM    313  HG2 LYS    20      51.420  13.114  36.504  1.00  0.00           H  
ATOM    314  HG3 LYS    20      52.587  14.253  37.061  1.00  0.00           H  
ATOM    315  CD  LYS    20      53.011  12.160  37.568  1.00  0.00           C  
ATOM    316  HD2 LYS    20      53.559  12.318  38.497  1.00  0.00           H  
ATOM    317  HD3 LYS    20      52.329  11.311  37.615  1.00  0.00           H  
ATOM    318  CE  LYS    20      53.929  11.891  36.359  1.00  0.00           C  
ATOM    319  HE2 LYS    20      53.390  12.061  35.427  1.00  0.00           H  
ATOM    320  HE3 LYS    20      54.709  12.651  36.398  1.00  0.00           H  
ATOM    321  NZ  LYS    20      54.433  10.486  36.475  1.00  0.00           N  
ATOM    322  HZ1 LYS    20      54.787  10.244  37.389  1.00  0.00           H  
ATOM    323  HZ2 LYS    20      53.699   9.792  36.481  1.00  0.00           H  
ATOM    324  HZ3 LYS    20      55.042  10.176  35.731  1.00  0.00           H  
ATOM    325  C   LYS    20      48.849  14.635  39.142  1.00  0.00           C  
ATOM    326  O   LYS    20      47.913  13.907  38.893  1.00  0.00           O  
ATOM    327  N   ALA    21      49.014  15.256  40.277  1.00  0.00           N  
ATOM    328  H   ALA    21      49.879  15.744  40.462  1.00  0.00           H  
ATOM    329  CA  ALA    21      48.058  15.187  41.415  1.00  0.00           C  
ATOM    330  HA  ALA    21      47.703  14.162  41.519  1.00  0.00           H  
ATOM    331  CB  ALA    21      48.893  15.506  42.660  1.00  0.00           C  
ATOM    332  HB1 ALA    21      49.820  14.935  42.717  1.00  0.00           H  
ATOM    333  HB2 ALA    21      49.178  16.557  42.684  1.00  0.00           H  
ATOM    334  HB3 ALA    21      48.290  15.319  43.549  1.00  0.00           H  
ATOM    335  C   ALA    21      46.850  16.100  41.287  1.00  0.00           C  
ATOM    336  O   ALA    21      45.866  15.900  41.971  1.00  0.00           O  
ATOM    337  N   GLN    22      46.847  17.034  40.300  1.00  0.00           N  
ATOM    338  H   GLN    22      47.632  17.028  39.664  1.00  0.00           H  
ATOM    339  CA  GLN    22      45.662  17.855  39.938  1.00  0.00           C  
ATOM    340  HA  GLN    22      44.872  17.673  40.667  1.00  0.00           H  
ATOM    341  CB  GLN    22      46.031  19.308  39.950  1.00  0.00           C  
ATOM    342  HB2 GLN    22      46.837  19.473  39.235  1.00  0.00           H  
ATOM    343  HB3 GLN    22      45.235  19.965  39.602  1.00  0.00           H  
ATOM    344  CG  GLN    22      46.612  19.744  41.349  1.00  0.00           C  
ATOM    345  HG2 GLN    22      47.423  19.092  41.675  1.00  0.00           H  
ATOM    346  HG3 GLN    22      47.035  20.742  41.237  1.00  0.00           H  
ATOM    347  CD  GLN    22      45.637  19.762  42.505  1.00  0.00           C  
ATOM    348  OE1 GLN    22      44.441  19.393  42.397  1.00  0.00           O  
ATOM    349  NE2 GLN    22      46.005  19.944  43.686  1.00  0.00           N  
ATOM    350 HE21 GLN    22      46.982  20.090  43.894  1.00  0.00           H  
ATOM    351 HE22 GLN    22      45.268  19.779  44.357  1.00  0.00           H  
ATOM    352  C   GLN    22      45.048  17.417  38.614  1.00  0.00           C  
ATOM    353  O   GLN    22      44.037  17.987  38.215  1.00  0.00           O  
ATOM    354  N   ALA    23      45.712  16.437  37.941  1.00  0.00           N  
ATOM    355  H   ALA    23      46.664  16.214  38.193  1.00  0.00           H  
ATOM    356  CA  ALA    23      45.289  15.992  36.637  1.00  0.00           C  
ATOM    357  HA  ALA    23      46.099  15.333  36.326  1.00  0.00           H  
ATOM    358  CB  ALA    23      44.120  15.074  36.666  1.00  0.00           C  
ATOM    359  HB1 ALA    23      43.242  15.652  36.953  1.00  0.00           H  
ATOM    360  HB2 ALA    23      43.981  14.577  35.705  1.00  0.00           H  
ATOM    361  HB3 ALA    23      44.283  14.306  37.422  1.00  0.00           H  
ATOM    362  C   ALA    23      45.149  17.184  35.635  1.00  0.00           C  
ATOM    363  O   ALA    23      44.024  17.269  35.035  1.00  0.00           O  
ATOM    364  N   ILE    24      46.183  18.018  35.495  1.00  0.00           N  
ATOM    365  H   ILE    24      47.067  17.911  35.973  1.00  0.00           H  
ATOM    366  CA  ILE    24      46.162  19.247  34.651  1.00  0.00           C  
ATOM    367  HA  ILE    24      45.113  19.387  34.388  1.00  0.00           H  
ATOM    368  CB  ILE    24      46.773  20.470  35.330  1.00  0.00           C  
ATOM    369  HB  ILE    24      47.800  20.259  35.630  1.00  0.00           H  
ATOM    370  CG2 ILE    24      46.948  21.711  34.445  1.00  0.00           C  
ATOM    371 HG21 ILE    24      46.071  22.355  34.382  1.00  0.00           H  
ATOM    372 HG22 ILE    24      47.725  22.273  34.963  1.00  0.00           H  
ATOM    373 HG23 ILE    24      47.281  21.636  33.410  1.00  0.00           H  
ATOM    374  CG1 ILE    24      45.853  20.891  36.536  1.00  0.00           C  
ATOM    375 HG12 ILE    24      44.959  21.314  36.078  1.00  0.00           H  
ATOM    376 HG13 ILE    24      45.562  20.052  37.169  1.00  0.00           H  
ATOM    377  CD1 ILE    24      46.459  21.928  37.436  1.00  0.00           C  
ATOM    378 HD11 ILE    24      45.911  22.241  38.325  1.00  0.00           H  
ATOM    379 HD12 ILE    24      47.442  21.564  37.735  1.00  0.00           H  
ATOM    380 HD13 ILE    24      46.584  22.831  36.839  1.00  0.00           H  
ATOM    381  C   ILE    24      46.870  19.004  33.284  1.00  0.00           C  
ATOM    382  O   ILE    24      48.060  18.622  33.286  1.00  0.00           O  
ATOM    383  N   PRO    25      46.270  19.093  32.069  1.00  0.00           N  
ATOM    384  CD  PRO    25      44.876  19.325  31.788  1.00  0.00           C  
ATOM    385  HD2 PRO    25      44.587  20.376  31.756  1.00  0.00           H  
ATOM    386  HD3 PRO    25      44.203  18.910  32.538  1.00  0.00           H  
ATOM    387  CG  PRO    25      44.628  18.515  30.454  1.00  0.00           C  
ATOM    388  HG2 PRO    25      43.783  18.883  29.872  1.00  0.00           H  
ATOM    389  HG3 PRO    25      44.581  17.440  30.623  1.00  0.00           H  
ATOM    390  CB  PRO    25      45.995  18.808  29.700  1.00  0.00           C  
ATOM    391  HB2 PRO    25      45.961  19.828  29.317  1.00  0.00           H  
ATOM    392  HB3 PRO    25      46.208  18.097  28.902  1.00  0.00           H  
ATOM    393  CA  PRO    25      46.945  18.653  30.860  1.00  0.00           C  
ATOM    394  HA  PRO    25      47.217  17.598  30.852  1.00  0.00           H  
ATOM    395  C   PRO    25      48.223  19.433  30.414  1.00  0.00           C  
ATOM    396  O   PRO    25      49.113  18.846  29.816  1.00  0.00           O  
ATOM    397  N   GLY    26      48.069  20.711  30.546  1.00  0.00           N  
ATOM    398  H   GLY    26      47.199  21.156  30.804  1.00  0.00           H  
ATOM    399  CA  GLY    26      49.159  21.590  30.292  1.00  0.00           C  
ATOM    400  HA2 GLY    26      50.055  20.981  30.411  1.00  0.00           H  
ATOM    401  HA3 GLY    26      49.004  21.841  29.242  1.00  0.00           H  
ATOM    402  C   GLY    26      49.135  22.827  31.128  1.00  0.00           C  
ATOM    403  O   GLY    26      48.096  23.257  31.589  1.00  0.00           O  
ATOM    404  N   MET    27      50.252  23.539  31.263  1.00  0.00           N  
ATOM    405  H   MET    27      51.051  23.175  30.765  1.00  0.00           H  
ATOM    406  CA  MET    27      50.507  24.779  32.023  1.00  0.00           C  
ATOM    407  HA  MET    27      49.533  25.259  32.120  1.00  0.00           H  
ATOM    408  CB  MET    27      50.948  24.359  33.479  1.00  0.00           C  
ATOM    409  HB2 MET    27      51.739  23.612  33.419  1.00  0.00           H  
ATOM    410  HB3 MET    27      51.321  25.283  33.921  1.00  0.00           H  
ATOM    411  CG  MET    27      49.906  23.758  34.430  1.00  0.00           C  
ATOM    412  HG2 MET    27      49.035  24.407  34.343  1.00  0.00           H  
ATOM    413  HG3 MET    27      49.671  22.793  33.983  1.00  0.00           H  
ATOM    414  SD  MET    27      50.306  23.494  36.146  1.00  0.00           S  
ATOM    415  CE  MET    27      50.002  25.053  37.109  1.00  0.00           C  
ATOM    416  HE1 MET    27      50.585  25.900  36.746  1.00  0.00           H  
ATOM    417  HE2 MET    27      48.917  25.136  37.050  1.00  0.00           H  
ATOM    418  HE3 MET    27      50.264  24.806  38.138  1.00  0.00           H  
ATOM    419  C   MET    27      51.504  25.678  31.296  1.00  0.00           C  
ATOM    420  O   MET    27      52.275  25.213  30.500  1.00  0.00           O  
ATOM    421  N   ALA    28      51.462  26.981  31.626  1.00  0.00           N  
ATOM    422  H   ALA    28      50.703  27.299  32.212  1.00  0.00           H  
ATOM    423  CA  ALA    28      52.632  27.829  31.348  1.00  0.00           C  
ATOM    424  HA  ALA    28      53.494  27.186  31.170  1.00  0.00           H  
ATOM    425  CB  ALA    28      52.247  28.592  30.096  1.00  0.00           C  
ATOM    426  HB1 ALA    28      52.017  27.907  29.279  1.00  0.00           H  
ATOM    427  HB2 ALA    28      51.421  29.301  30.151  1.00  0.00           H  
ATOM    428  HB3 ALA    28      53.060  29.175  29.663  1.00  0.00           H  
ATOM    429  C   ALA    28      52.959  28.721  32.507  1.00  0.00           C  
ATOM    430  O   ALA    28      52.120  28.884  33.335  1.00  0.00           O  
ATOM    431  N   VAL    29      54.202  29.147  32.614  1.00  0.00           N  
ATOM    432  H   VAL    29      54.933  29.010  31.930  1.00  0.00           H  
ATOM    433  CA  VAL    29      54.749  29.884  33.792  1.00  0.00           C  
ATOM    434  HA  VAL    29      53.969  30.436  34.317  1.00  0.00           H  
ATOM    435  CB  VAL    29      55.399  28.968  34.850  1.00  0.00           C  
ATOM    436  HB  VAL    29      56.403  28.643  34.576  1.00  0.00           H  
ATOM    437  CG1 VAL    29      55.376  29.567  36.215  1.00  0.00           C  
ATOM    438 HG11 VAL    29      56.040  30.430  36.263  1.00  0.00           H  
ATOM    439 HG12 VAL    29      54.361  29.895  36.440  1.00  0.00           H  
ATOM    440 HG13 VAL    29      55.809  28.877  36.940  1.00  0.00           H  
ATOM    441  CG2 VAL    29      54.721  27.601  35.042  1.00  0.00           C  
ATOM    442 HG21 VAL    29      55.209  27.017  35.822  1.00  0.00           H  
ATOM    443 HG22 VAL    29      53.682  27.741  35.340  1.00  0.00           H  
ATOM    444 HG23 VAL    29      54.880  27.049  34.116  1.00  0.00           H  
ATOM    445  C   VAL    29      55.783  30.969  33.387  1.00  0.00           C  
ATOM    446  O   VAL    29      56.604  30.655  32.522  1.00  0.00           O  
ATOM    447  N   ALA    30      55.769  32.139  33.970  1.00  0.00           N  
ATOM    448  H   ALA    30      55.246  32.188  34.833  1.00  0.00           H  
ATOM    449  CA  ALA    30      56.821  33.078  33.801  1.00  0.00           C  
ATOM    450  HA  ALA    30      57.683  32.626  33.309  1.00  0.00           H  
ATOM    451  CB  ALA    30      56.472  34.102  32.759  1.00  0.00           C  
ATOM    452  HB1 ALA    30      57.314  34.756  32.532  1.00  0.00           H  
ATOM    453  HB2 ALA    30      56.188  33.511  31.888  1.00  0.00           H  
ATOM    454  HB3 ALA    30      55.615  34.717  33.032  1.00  0.00           H  
ATOM    455  C   ALA    30      57.227  33.736  35.074  1.00  0.00           C  
ATOM    456  O   ALA    30      56.421  34.007  35.956  1.00  0.00           O  
ATOM    457  N   VAL    31      58.504  33.938  35.230  1.00  0.00           N  
ATOM    458  H   VAL    31      59.142  33.768  34.465  1.00  0.00           H  
ATOM    459  CA  VAL    31      59.062  34.354  36.488  1.00  0.00           C  
ATOM    460  HA  VAL    31      58.248  34.720  37.113  1.00  0.00           H  
ATOM    461  CB  VAL    31      59.743  33.186  37.363  1.00  0.00           C  
ATOM    462  HB  VAL    31      60.603  32.787  36.826  1.00  0.00           H  
ATOM    463  CG1 VAL    31      60.234  33.617  38.729  1.00  0.00           C  
ATOM    464 HG11 VAL    31      59.505  33.825  39.513  1.00  0.00           H  
ATOM    465 HG12 VAL    31      60.916  32.896  39.179  1.00  0.00           H  
ATOM    466 HG13 VAL    31      60.825  34.514  38.545  1.00  0.00           H  
ATOM    467  CG2 VAL    31      58.848  31.996  37.538  1.00  0.00           C  
ATOM    468 HG21 VAL    31      58.457  31.649  36.582  1.00  0.00           H  
ATOM    469 HG22 VAL    31      59.375  31.204  38.071  1.00  0.00           H  
ATOM    470 HG23 VAL    31      57.962  32.243  38.122  1.00  0.00           H  
ATOM    471  C   VAL    31      59.961  35.488  36.176  1.00  0.00           C  
ATOM    472  O   VAL    31      60.804  35.355  35.266  1.00  0.00           O  
ATOM    473  N   ILE    32      59.825  36.523  36.994  1.00  0.00           N  
ATOM    474  H   ILE    32      59.203  36.410  37.782  1.00  0.00           H  
ATOM    475  CA  ILE    32      60.627  37.736  36.881  1.00  0.00           C  
ATOM    476  HA  ILE    32      61.035  37.745  35.871  1.00  0.00           H  
ATOM    477  CB  ILE    32      59.815  39.070  37.072  1.00  0.00           C  
ATOM    478  HB  ILE    32      59.557  39.207  38.123  1.00  0.00           H  
ATOM    479  CG2 ILE    32      60.578  40.377  36.624  1.00  0.00           C  
ATOM    480 HG21 ILE    32      61.533  40.374  37.150  1.00  0.00           H  
ATOM    481 HG22 ILE    32      60.867  40.436  35.575  1.00  0.00           H  
ATOM    482 HG23 ILE    32      59.974  41.264  36.817  1.00  0.00           H  
ATOM    483  CG1 ILE    32      58.476  39.080  36.281  1.00  0.00           C  
ATOM    484 HG12 ILE    32      57.851  38.317  36.745  1.00  0.00           H  
ATOM    485 HG13 ILE    32      57.981  40.038  36.437  1.00  0.00           H  
ATOM    486  CD1 ILE    32      58.598  38.782  34.803  1.00  0.00           C  
ATOM    487 HD11 ILE    32      59.001  37.787  34.610  1.00  0.00           H  
ATOM    488 HD12 ILE    32      57.623  38.767  34.316  1.00  0.00           H  
ATOM    489 HD13 ILE    32      59.128  39.571  34.269  1.00  0.00           H  
ATOM    490  C   ILE    32      61.772  37.694  37.917  1.00  0.00           C  
ATOM    491  O   ILE    32      61.411  37.702  39.152  1.00  0.00           O  
ATOM    492  N   TYR    33      63.004  37.540  37.481  1.00  0.00           N  
ATOM    493  H   TYR    33      63.183  37.512  36.488  1.00  0.00           H  
ATOM    494  CA  TYR    33      64.151  37.385  38.414  1.00  0.00           C  
ATOM    495  HA  TYR    33      63.934  38.105  39.203  1.00  0.00           H  
ATOM    496  CB  TYR    33      64.165  35.942  38.963  1.00  0.00           C  
ATOM    497  HB2 TYR    33      63.354  35.825  39.681  1.00  0.00           H  
ATOM    498  HB3 TYR    33      63.993  35.308  38.093  1.00  0.00           H  
ATOM    499  CG  TYR    33      65.383  35.403  39.623  1.00  0.00           C  
ATOM    500  CD1 TYR    33      65.612  35.759  40.967  1.00  0.00           C  
ATOM    501  HD1 TYR    33      64.890  36.307  41.554  1.00  0.00           H  
ATOM    502  CE1 TYR    33      66.709  35.266  41.660  1.00  0.00           C  
ATOM    503  HE1 TYR    33      66.801  35.519  42.706  1.00  0.00           H  
ATOM    504  CZ  TYR    33      67.556  34.408  40.944  1.00  0.00           C  
ATOM    505  OH  TYR    33      68.724  34.065  41.571  1.00  0.00           O  
ATOM    506  HH  TYR    33      68.525  34.113  42.509  1.00  0.00           H  
ATOM    507  CE2 TYR    33      67.308  34.024  39.579  1.00  0.00           C  
ATOM    508  HE2 TYR    33      68.017  33.380  39.080  1.00  0.00           H  
ATOM    509  CD2 TYR    33      66.201  34.522  38.941  1.00  0.00           C  
ATOM    510  HD2 TYR    33      66.097  34.311  37.887  1.00  0.00           H  
ATOM    511  C   TYR    33      65.482  37.796  37.795  1.00  0.00           C  
ATOM    512  O   TYR    33      65.622  37.819  36.573  1.00  0.00           O  
ATOM    513  N   GLN    34      66.501  38.040  38.624  1.00  0.00           N  
ATOM    514  H   GLN    34      66.381  38.056  39.626  1.00  0.00           H  
ATOM    515  CA  GLN    34      67.731  38.554  38.091  1.00  0.00           C  
ATOM    516  HA  GLN    34      68.261  38.955  38.955  1.00  0.00           H  
ATOM    517  CB  GLN    34      68.554  37.383  37.584  1.00  0.00           C  
ATOM    518  HB2 GLN    34      68.015  36.664  36.967  1.00  0.00           H  
ATOM    519  HB3 GLN    34      69.359  37.715  36.927  1.00  0.00           H  
ATOM    520  CG  GLN    34      69.396  36.724  38.686  1.00  0.00           C  
ATOM    521  HG2 GLN    34      68.860  36.607  39.627  1.00  0.00           H  
ATOM    522  HG3 GLN    34      69.836  35.783  38.354  1.00  0.00           H  
ATOM    523  CD  GLN    34      70.606  37.600  38.959  1.00  0.00           C  
ATOM    524  OE1 GLN    34      71.530  37.692  38.174  1.00  0.00           O  
ATOM    525  NE2 GLN    34      70.724  38.236  40.101  1.00  0.00           N  
ATOM    526 HE21 GLN    34      70.071  38.079  40.855  1.00  0.00           H  
ATOM    527 HE22 GLN    34      71.414  38.950  40.286  1.00  0.00           H  
ATOM    528  C   GLN    34      67.689  39.804  37.189  1.00  0.00           C  
ATOM    529  O   GLN    34      68.641  40.021  36.409  1.00  0.00           O  
ATOM    530  N   GLY    35      66.636  40.620  37.263  1.00  0.00           N  
ATOM    531  H   GLY    35      65.891  40.389  37.905  1.00  0.00           H  
ATOM    532  CA  GLY    35      66.507  41.842  36.500  1.00  0.00           C  
ATOM    533  HA2 GLY    35      65.869  42.549  37.031  1.00  0.00           H  
ATOM    534  HA3 GLY    35      67.478  42.325  36.391  1.00  0.00           H  
ATOM    535  C   GLY    35      65.836  41.650  35.171  1.00  0.00           C  
ATOM    536  O   GLY    35      65.963  42.466  34.310  1.00  0.00           O  
ATOM    537  N   GLN    36      65.220  40.470  34.896  1.00  0.00           N  
ATOM    538  H   GLN    36      65.296  39.798  35.646  1.00  0.00           H  
ATOM    539  CA  GLN    36      64.824  39.973  33.575  1.00  0.00           C  
ATOM    540  HA  GLN    36      64.709  40.834  32.915  1.00  0.00           H  
ATOM    541  CB  GLN    36      65.917  39.085  32.959  1.00  0.00           C  
ATOM    542  HB2 GLN    36      66.156  38.214  33.569  1.00  0.00           H  
ATOM    543  HB3 GLN    36      65.622  38.456  32.119  1.00  0.00           H  
ATOM    544  CG  GLN    36      67.255  39.799  32.688  1.00  0.00           C  
ATOM    545  HG2 GLN    36      67.021  40.829  32.417  1.00  0.00           H  
ATOM    546  HG3 GLN    36      67.760  39.784  33.654  1.00  0.00           H  
ATOM    547  CD  GLN    36      68.067  39.118  31.626  1.00  0.00           C  
ATOM    548  OE1 GLN    36      68.127  37.887  31.562  1.00  0.00           O  
ATOM    549  NE2 GLN    36      68.816  39.864  30.864  1.00  0.00           N  
ATOM    550 HE21 GLN    36      68.857  40.834  31.140  1.00  0.00           H  
ATOM    551 HE22 GLN    36      69.527  39.503  30.244  1.00  0.00           H  
ATOM    552  C   GLN    36      63.496  39.167  33.777  1.00  0.00           C  
ATOM    553  O   GLN    36      63.386  38.378  34.716  1.00  0.00           O  
ATOM    554  N   PRO    37      62.671  39.037  32.792  1.00  0.00           N  
ATOM    555  CD  PRO    37      62.696  39.885  31.545  1.00  0.00           C  
ATOM    556  HD2 PRO    37      63.672  39.936  31.062  1.00  0.00           H  
ATOM    557  HD3 PRO    37      62.373  40.917  31.681  1.00  0.00           H  
ATOM    558  CG  PRO    37      61.654  39.362  30.590  1.00  0.00           C  
ATOM    559  HG2 PRO    37      62.259  38.756  29.916  1.00  0.00           H  
ATOM    560  HG3 PRO    37      61.122  40.214  30.167  1.00  0.00           H  
ATOM    561  CB  PRO    37      60.765  38.526  31.521  1.00  0.00           C  
ATOM    562  HB2 PRO    37      60.222  37.716  31.033  1.00  0.00           H  
ATOM    563  HB3 PRO    37      60.031  39.122  32.062  1.00  0.00           H  
ATOM    564  CA  PRO    37      61.716  38.014  32.631  1.00  0.00           C  
ATOM    565  HA  PRO    37      61.112  37.906  33.532  1.00  0.00           H  
ATOM    566  C   PRO    37      62.331  36.713  32.148  1.00  0.00           C  
ATOM    567  O   PRO    37      63.311  36.637  31.375  1.00  0.00           O  
ATOM    568  N   HIP    38      61.759  35.585  32.623  1.00  0.00           N  
ATOM    569  H   HIP    38      61.146  35.769  33.404  1.00  0.00           H  
ATOM    570  CA  HIP    38      62.077  34.211  32.258  1.00  0.00           C  
ATOM    571  HA  HIP    38      62.541  34.212  31.272  1.00  0.00           H  
ATOM    572  CB  HIP    38      62.950  33.542  33.285  1.00  0.00           C  
ATOM    573  HB2 HIP    38      62.296  33.560  34.157  1.00  0.00           H  
ATOM    574  HB3 HIP    38      63.117  32.481  33.102  1.00  0.00           H  
ATOM    575  CG  HIP    38      64.238  34.307  33.718  1.00  0.00           C  
ATOM    576  ND1 HIP    38      65.457  34.221  33.188  1.00  0.00           N  
ATOM    577  HD1 HIP    38      65.656  33.583  32.430  1.00  0.00           H  
ATOM    578  CE1 HIP    38      66.249  35.222  33.730  1.00  0.00           C  
ATOM    579  HE1 HIP    38      67.234  35.454  33.352  1.00  0.00           H  
ATOM    580  NE2 HIP    38      65.463  35.885  34.631  1.00  0.00           N  
ATOM    581  HE2 HIP    38      65.629  36.800  35.025  1.00  0.00           H  
ATOM    582  CD2 HIP    38      64.220  35.288  34.645  1.00  0.00           C  
ATOM    583  HD2 HIP    38      63.340  35.557  35.211  1.00  0.00           H  
ATOM    584  C   HIP    38      60.804  33.423  32.051  1.00  0.00           C  
ATOM    585  O   HIP    38      59.805  33.689  32.716  1.00  0.00           O  
ATOM    586  N   TYR    39      60.799  32.569  31.043  1.00  0.00           N  
ATOM    587  H   TYR    39      61.666  32.400  30.553  1.00  0.00           H  
ATOM    588  CA  TYR    39      59.549  32.001  30.467  1.00  0.00           C  
ATOM    589  HA  TYR    39      58.726  32.187  31.157  1.00  0.00           H  
ATOM    590  CB  TYR    39      59.202  32.695  29.106  1.00  0.00           C  
ATOM    591  HB2 TYR    39      59.804  32.170  28.365  1.00  0.00           H  
ATOM    592  HB3 TYR    39      58.232  32.419  28.692  1.00  0.00           H  
ATOM    593  CG  TYR    39      59.534  34.154  28.904  1.00  0.00           C  
ATOM    594  CD1 TYR    39      58.650  35.116  29.290  1.00  0.00           C  
ATOM    595  HD1 TYR    39      57.787  34.815  29.866  1.00  0.00           H  
ATOM    596  CE1 TYR    39      58.870  36.478  29.048  1.00  0.00           C  
ATOM    597  HE1 TYR    39      58.143  37.190  29.409  1.00  0.00           H  
ATOM    598  CZ  TYR    39      59.943  36.902  28.270  1.00  0.00           C  
ATOM    599  OH  TYR    39      60.182  38.194  28.072  1.00  0.00           O  
ATOM    600  HH  TYR    39      59.338  38.632  28.210  1.00  0.00           H  
ATOM    601  CE2 TYR    39      60.860  35.924  27.808  1.00  0.00           C  
ATOM    602  HE2 TYR    39      61.624  36.257  27.121  1.00  0.00           H  
ATOM    603  CD2 TYR    39      60.648  34.554  28.083  1.00  0.00           C  
ATOM    604  HD2 TYR    39      61.258  33.765  27.668  1.00  0.00           H  
ATOM    605  C   TYR    39      59.609  30.473  30.248  1.00  0.00           C  
ATOM    606  O   TYR    39      60.692  29.992  29.833  1.00  0.00           O  
ATOM    607  N   PHE    40      58.545  29.795  30.686  1.00  0.00           N  
ATOM    608  H   PHE    40      57.742  30.292  31.043  1.00  0.00           H  
ATOM    609  CA  PHE    40      58.419  28.357  30.962  1.00  0.00           C  
ATOM    610  HA  PHE    40      59.139  27.837  30.330  1.00  0.00           H  
ATOM    611  CB  PHE    40      58.718  28.062  32.439  1.00  0.00           C  
ATOM    612  HB2 PHE    40      57.881  28.348  33.076  1.00  0.00           H  
ATOM    613  HB3 PHE    40      58.738  26.980  32.572  1.00  0.00           H  
ATOM    614  CG  PHE    40      59.931  28.850  33.010  1.00  0.00           C  
ATOM    615  CD1 PHE    40      61.243  28.453  32.712  1.00  0.00           C  
ATOM    616  HD1 PHE    40      61.344  27.605  32.050  1.00  0.00           H  
ATOM    617  CE1 PHE    40      62.369  29.120  33.324  1.00  0.00           C  
ATOM    618  HE1 PHE    40      63.364  28.729  33.168  1.00  0.00           H  
ATOM    619  CZ  PHE    40      62.162  30.219  34.141  1.00  0.00           C  
ATOM    620  HZ  PHE    40      63.037  30.605  34.643  1.00  0.00           H  
ATOM    621  CE2 PHE    40      60.822  30.662  34.345  1.00  0.00           C  
ATOM    622  HE2 PHE    40      60.596  31.562  34.898  1.00  0.00           H  
ATOM    623  CD2 PHE    40      59.706  29.987  33.813  1.00  0.00           C  
ATOM    624  HD2 PHE    40      58.703  30.158  34.177  1.00  0.00           H  
ATOM    625  C   PHE    40      57.073  27.743  30.566  1.00  0.00           C  
ATOM    626  O   PHE    40      56.038  28.321  30.845  1.00  0.00           O  
ATOM    627  N   THR    41      57.006  26.539  30.001  1.00  0.00           N  
ATOM    628  H   THR    41      57.834  25.969  29.897  1.00  0.00           H  
ATOM    629  CA  THR    41      55.830  25.973  29.367  1.00  0.00           C  
ATOM    630  HA  THR    41      54.959  26.442  29.825  1.00  0.00           H  
ATOM    631  CB  THR    41      55.676  26.247  27.911  1.00  0.00           C  
ATOM    632  HB  THR    41      54.830  25.748  27.438  1.00  0.00           H  
ATOM    633  CG2 THR    41      55.527  27.704  27.709  1.00  0.00           C  
ATOM    634 HG21 THR    41      54.781  28.113  28.390  1.00  0.00           H  
ATOM    635 HG22 THR    41      56.521  28.127  27.856  1.00  0.00           H  
ATOM    636 HG23 THR    41      55.159  27.885  26.699  1.00  0.00           H  
ATOM    637  OG1 THR    41      56.775  25.795  27.099  1.00  0.00           O  
ATOM    638  HG1 THR    41      56.674  24.846  26.998  1.00  0.00           H  
ATOM    639  C   THR    41      55.893  24.461  29.559  1.00  0.00           C  
ATOM    640  O   THR    41      56.990  23.871  29.501  1.00  0.00           O  
ATOM    641  N   PHE    42      54.724  23.848  29.762  1.00  0.00           N  
ATOM    642  H   PHE    42      53.884  24.404  29.830  1.00  0.00           H  
ATOM    643  CA  PHE    42      54.612  22.430  30.134  1.00  0.00           C  
ATOM    644  HA  PHE    42      55.482  21.893  29.756  1.00  0.00           H  
ATOM    645  CB  PHE    42      54.667  22.269  31.663  1.00  0.00           C  
ATOM    646  HB2 PHE    42      53.757  22.645  32.130  1.00  0.00           H  
ATOM    647  HB3 PHE    42      54.805  21.212  31.892  1.00  0.00           H  
ATOM    648  CG  PHE    42      55.858  22.897  32.481  1.00  0.00           C  
ATOM    649  CD1 PHE    42      55.727  24.176  33.254  1.00  0.00           C  
ATOM    650  HD1 PHE    42      54.755  24.647  33.243  1.00  0.00           H  
ATOM    651  CE1 PHE    42      56.886  24.769  33.812  1.00  0.00           C  
ATOM    652  HE1 PHE    42      56.781  25.716  34.320  1.00  0.00           H  
ATOM    653  CZ  PHE    42      58.153  24.111  33.661  1.00  0.00           C  
ATOM    654  HZ  PHE    42      59.110  24.509  33.966  1.00  0.00           H  
ATOM    655  CE2 PHE    42      58.257  22.886  33.019  1.00  0.00           C  
ATOM    656  HE2 PHE    42      59.192  22.352  32.932  1.00  0.00           H  
ATOM    657  CD2 PHE    42      57.108  22.257  32.441  1.00  0.00           C  
ATOM    658  HD2 PHE    42      57.170  21.300  31.946  1.00  0.00           H  
ATOM    659  C   PHE    42      53.367  21.778  29.608  1.00  0.00           C  
ATOM    660  O   PHE    42      52.247  22.344  29.547  1.00  0.00           O  
ATOM    661  N   GLY    43      53.487  20.506  29.207  1.00  0.00           N  
ATOM    662  H   GLY    43      54.349  20.070  29.503  1.00  0.00           H  
ATOM    663  CA  GLY    43      52.320  19.666  28.870  1.00  0.00           C  
ATOM    664  HA2 GLY    43      52.592  18.611  28.842  1.00  0.00           H  
ATOM    665  HA3 GLY    43      51.621  19.939  29.661  1.00  0.00           H  
ATOM    666  C   GLY    43      51.708  20.011  27.543  1.00  0.00           C  
ATOM    667  O   GLY    43      52.301  20.605  26.579  1.00  0.00           O  
ATOM    668  N   LYS    44      50.452  19.620  27.354  1.00  0.00           N  
ATOM    669  H   LYS    44      49.988  19.384  28.219  1.00  0.00           H  
ATOM    670  CA  LYS    44      49.612  19.619  26.143  1.00  0.00           C  
ATOM    671  HA  LYS    44      50.346  19.727  25.344  1.00  0.00           H  
ATOM    672  CB  LYS    44      48.715  18.315  25.846  1.00  0.00           C  
ATOM    673  HB2 LYS    44      48.115  18.126  26.736  1.00  0.00           H  
ATOM    674  HB3 LYS    44      47.931  18.454  25.102  1.00  0.00           H  
ATOM    675  CG  LYS    44      49.529  17.028  25.530  1.00  0.00           C  
ATOM    676  HG2 LYS    44      49.928  16.601  26.450  1.00  0.00           H  
ATOM    677  HG3 LYS    44      48.875  16.345  24.988  1.00  0.00           H  
ATOM    678  CD  LYS    44      50.763  17.076  24.682  1.00  0.00           C  
ATOM    679  HD2 LYS    44      50.565  17.620  23.758  1.00  0.00           H  
ATOM    680  HD3 LYS    44      51.543  17.573  25.259  1.00  0.00           H  
ATOM    681  CE  LYS    44      51.147  15.619  24.430  1.00  0.00           C  
ATOM    682  HE2 LYS    44      51.490  15.106  25.328  1.00  0.00           H  
ATOM    683  HE3 LYS    44      50.186  15.163  24.189  1.00  0.00           H  
ATOM    684  NZ  LYS    44      52.239  15.419  23.419  1.00  0.00           N  
ATOM    685  HZ1 LYS    44      53.086  15.862  23.744  1.00  0.00           H  
ATOM    686  HZ2 LYS    44      52.582  14.471  23.355  1.00  0.00           H  
ATOM    687  HZ3 LYS    44      51.928  15.759  22.521  1.00  0.00           H  
ATOM    688  C   LYS    44      48.699  20.865  26.139  1.00  0.00           C  
ATOM    689  O   LYS    44      47.755  20.988  26.967  1.00  0.00           O  
ATOM    690  N   ALA    45      48.705  21.601  25.006  1.00  0.00           N  
ATOM    691  H   ALA    45      49.501  21.377  24.425  1.00  0.00           H  
ATOM    692  CA  ALA    45      47.770  22.692  24.652  1.00  0.00           C  
ATOM    693  HA  ALA    45      47.415  23.122  25.589  1.00  0.00           H  
ATOM    694  CB  ALA    45      48.619  23.710  23.916  1.00  0.00           C  
ATOM    695  HB1 ALA    45      47.963  24.496  23.543  1.00  0.00           H  
ATOM    696  HB2 ALA    45      49.460  24.106  24.486  1.00  0.00           H  
ATOM    697  HB3 ALA    45      48.962  23.165  23.036  1.00  0.00           H  
ATOM    698  C   ALA    45      46.509  22.240  23.882  1.00  0.00           C  
ATOM    699  O   ALA    45      45.626  23.082  23.588  1.00  0.00           O  
ATOM    700  N   ASP    46      46.506  20.988  23.381  1.00  0.00           N  
ATOM    701  H   ASP    46      47.408  20.535  23.390  1.00  0.00           H  
ATOM    702  CA  ASP    46      45.424  20.346  22.789  1.00  0.00           C  
ATOM    703  HA  ASP    46      44.592  20.555  23.462  1.00  0.00           H  
ATOM    704  CB  ASP    46      45.179  20.922  21.358  1.00  0.00           C  
ATOM    705  HB2 ASP    46      45.211  22.011  21.388  1.00  0.00           H  
ATOM    706  HB3 ASP    46      46.036  20.644  20.745  1.00  0.00           H  
ATOM    707  CG  ASP    46      43.915  20.446  20.675  1.00  0.00           C  
ATOM    708  OD1 ASP    46      43.111  19.772  21.283  1.00  0.00           O  
ATOM    709  OD2 ASP    46      43.723  20.841  19.470  1.00  0.00           O  
ATOM    710  C   ASP    46      45.675  18.847  22.787  1.00  0.00           C  
ATOM    711  O   ASP    46      46.673  18.352  22.213  1.00  0.00           O  
ATOM    712  N   VAL    47      44.983  18.154  23.666  1.00  0.00           N  
ATOM    713  H   VAL    47      44.299  18.643  24.226  1.00  0.00           H  
ATOM    714  CA  VAL    47      45.142  16.704  23.766  1.00  0.00           C  
ATOM    715  HA  VAL    47      46.183  16.429  23.938  1.00  0.00           H  
ATOM    716  CB  VAL    47      44.359  16.133  25.009  1.00  0.00           C  
ATOM    717  HB  VAL    47      43.301  16.312  24.819  1.00  0.00           H  
ATOM    718  CG1 VAL    47      44.593  14.611  25.090  1.00  0.00           C  
ATOM    719 HG11 VAL    47      45.662  14.434  25.212  1.00  0.00           H  
ATOM    720 HG12 VAL    47      44.009  14.207  25.917  1.00  0.00           H  
ATOM    721 HG13 VAL    47      44.232  14.169  24.162  1.00  0.00           H  
ATOM    722  CG2 VAL    47      44.666  16.844  26.360  1.00  0.00           C  
ATOM    723 HG21 VAL    47      44.905  17.888  26.159  1.00  0.00           H  
ATOM    724 HG22 VAL    47      43.795  16.688  26.996  1.00  0.00           H  
ATOM    725 HG23 VAL    47      45.579  16.454  26.810  1.00  0.00           H  
ATOM    726  C   VAL    47      44.730  16.056  22.452  1.00  0.00           C  
ATOM    727  O   VAL    47      45.489  15.238  21.922  1.00  0.00           O  
ATOM    728  N   ALA    48      43.616  16.457  21.905  1.00  0.00           N  
ATOM    729  H   ALA    48      42.994  17.081  22.399  1.00  0.00           H  
ATOM    730  CA  ALA    48      43.064  15.774  20.753  1.00  0.00           C  
ATOM    731  HA  ALA    48      42.946  14.691  20.721  1.00  0.00           H  
ATOM    732  CB  ALA    48      41.712  16.462  20.533  1.00  0.00           C  
ATOM    733  HB1 ALA    48      41.382  16.276  19.511  1.00  0.00           H  
ATOM    734  HB2 ALA    48      40.905  16.197  21.216  1.00  0.00           H  
ATOM    735  HB3 ALA    48      41.875  17.534  20.645  1.00  0.00           H  
ATOM    736  C   ALA    48      43.999  15.970  19.529  1.00  0.00           C  
ATOM    737  O   ALA    48      44.268  14.978  18.805  1.00  0.00           O  
ATOM    738  N   ALA    49      44.528  17.165  19.245  1.00  0.00           N  
ATOM    739  H   ALA    49      44.149  17.935  19.778  1.00  0.00           H  
ATOM    740  CA  ALA    49      45.544  17.433  18.182  1.00  0.00           C  
ATOM    741  HA  ALA    49      45.390  16.714  17.377  1.00  0.00           H  
ATOM    742  CB  ALA    49      45.272  18.690  17.543  1.00  0.00           C  
ATOM    743  HB1 ALA    49      45.342  19.527  18.238  1.00  0.00           H  
ATOM    744  HB2 ALA    49      46.022  18.827  16.765  1.00  0.00           H  
ATOM    745  HB3 ALA    49      44.294  18.723  17.063  1.00  0.00           H  
ATOM    746  C   ALA    49      46.969  17.194  18.640  1.00  0.00           C  
ATOM    747  O   ALA    49      47.920  17.312  17.866  1.00  0.00           O  
ATOM    748  N   ASN    50      47.183  16.762  19.906  1.00  0.00           N  
ATOM    749  H   ASN    50      46.431  16.882  20.570  1.00  0.00           H  
ATOM    750  CA  ASN    50      48.440  16.342  20.533  1.00  0.00           C  
ATOM    751  HA  ASN    50      48.212  16.010  21.546  1.00  0.00           H  
ATOM    752  CB  ASN    50      48.949  15.097  19.787  1.00  0.00           C  
ATOM    753  HB2 ASN    50      48.170  14.357  19.602  1.00  0.00           H  
ATOM    754  HB3 ASN    50      49.241  15.458  18.801  1.00  0.00           H  
ATOM    755  CG  ASN    50      50.103  14.478  20.484  1.00  0.00           C  
ATOM    756  OD1 ASN    50      50.154  14.218  21.671  1.00  0.00           O  
ATOM    757  ND2 ASN    50      51.115  14.096  19.678  1.00  0.00           N  
ATOM    758 HD21 ASN    50      51.874  13.515  20.005  1.00  0.00           H  
ATOM    759 HD22 ASN    50      51.119  14.438  18.728  1.00  0.00           H  
ATOM    760  C   ASN    50      49.460  17.572  20.627  1.00  0.00           C  
ATOM    761  O   ASN    50      50.700  17.338  20.747  1.00  0.00           O  
ATOM    762  N   LYS    51      49.007  18.859  20.478  1.00  0.00           N  
ATOM    763  H   LYS    51      48.012  18.984  20.597  1.00  0.00           H  
ATOM    764  CA  LYS    51      49.904  19.998  20.353  1.00  0.00           C  
ATOM    765  HA  LYS    51      50.713  19.780  19.656  1.00  0.00           H  
ATOM    766  CB  LYS    51      49.030  21.174  19.807  1.00  0.00           C  
ATOM    767  HB2 LYS    51      48.052  21.179  20.287  1.00  0.00           H  
ATOM    768  HB3 LYS    51      49.516  22.100  20.114  1.00  0.00           H  
ATOM    769  CG  LYS    51      48.691  21.135  18.321  1.00  0.00           C  
ATOM    770  HG2 LYS    51      49.646  21.251  17.809  1.00  0.00           H  
ATOM    771  HG3 LYS    51      48.192  20.180  18.160  1.00  0.00           H  
ATOM    772  CD  LYS    51      47.825  22.221  17.714  1.00  0.00           C  
ATOM    773  HD2 LYS    51      47.735  21.801  16.712  1.00  0.00           H  
ATOM    774  HD3 LYS    51      46.878  22.235  18.253  1.00  0.00           H  
ATOM    775  CE  LYS    51      48.573  23.571  17.796  1.00  0.00           C  
ATOM    776  HE2 LYS    51      48.454  24.035  18.775  1.00  0.00           H  
ATOM    777  HE3 LYS    51      49.636  23.425  17.607  1.00  0.00           H  
ATOM    778  NZ  LYS    51      47.983  24.575  16.872  1.00  0.00           N  
ATOM    779  HZ1 LYS    51      48.174  25.539  17.107  1.00  0.00           H  
ATOM    780  HZ2 LYS    51      48.369  24.440  15.948  1.00  0.00           H  
ATOM    781  HZ3 LYS    51      46.988  24.469  16.733  1.00  0.00           H  
ATOM    782  C   LYS    51      50.515  20.371  21.720  1.00  0.00           C  
ATOM    783  O   LYS    51      49.846  20.373  22.769  1.00  0.00           O  
ATOM    784  N   PRO    52      51.796  20.848  21.782  1.00  0.00           N  
ATOM    785  CD  PRO    52      52.702  20.851  20.690  1.00  0.00           C  
ATOM    786  HD2 PRO    52      52.244  21.342  19.831  1.00  0.00           H  
ATOM    787  HD3 PRO    52      53.034  19.813  20.688  1.00  0.00           H  
ATOM    788  CG  PRO    52      53.904  21.620  21.122  1.00  0.00           C  
ATOM    789  HG2 PRO    52      53.705  22.671  20.912  1.00  0.00           H  
ATOM    790  HG3 PRO    52      54.708  21.144  20.561  1.00  0.00           H  
ATOM    791  CB  PRO    52      53.979  21.334  22.620  1.00  0.00           C  
ATOM    792  HB2 PRO    52      54.579  21.965  23.275  1.00  0.00           H  
ATOM    793  HB3 PRO    52      54.331  20.306  22.705  1.00  0.00           H  
ATOM    794  CA  PRO    52      52.500  21.366  22.992  1.00  0.00           C  
ATOM    795  HA  PRO    52      52.278  20.749  23.863  1.00  0.00           H  
ATOM    796  C   PRO    52      51.979  22.819  23.264  1.00  0.00           C  
ATOM    797  O   PRO    52      51.555  23.548  22.408  1.00  0.00           O  
ATOM    798  N   VAL    53      52.152  23.182  24.535  1.00  0.00           N  
ATOM    799  H   VAL    53      52.412  22.502  25.235  1.00  0.00           H  
ATOM    800  CA  VAL    53      52.139  24.551  24.910  1.00  0.00           C  
ATOM    801  HA  VAL    53      51.353  25.110  24.400  1.00  0.00           H  
ATOM    802  CB  VAL    53      52.049  24.780  26.452  1.00  0.00           C  
ATOM    803  HB  VAL    53      53.006  24.441  26.849  1.00  0.00           H  
ATOM    804  CG1 VAL    53      52.042  26.194  26.988  1.00  0.00           C  
ATOM    805 HG11 VAL    53      51.926  26.140  28.071  1.00  0.00           H  
ATOM    806 HG12 VAL    53      53.009  26.668  26.822  1.00  0.00           H  
ATOM    807 HG13 VAL    53      51.257  26.728  26.453  1.00  0.00           H  
ATOM    808  CG2 VAL    53      50.859  23.984  27.096  1.00  0.00           C  
ATOM    809 HG21 VAL    53      50.024  23.850  26.409  1.00  0.00           H  
ATOM    810 HG22 VAL    53      51.261  22.997  27.322  1.00  0.00           H  
ATOM    811 HG23 VAL    53      50.593  24.349  28.088  1.00  0.00           H  
ATOM    812  C   VAL    53      53.455  25.145  24.368  1.00  0.00           C  
ATOM    813  O   VAL    53      54.545  24.573  24.348  1.00  0.00           O  
ATOM    814  N   THR    54      53.364  26.460  24.140  1.00  0.00           N  
ATOM    815  H   THR    54      52.410  26.788  24.173  1.00  0.00           H  
ATOM    816  CA  THR    54      54.478  27.382  23.753  1.00  0.00           C  
ATOM    817  HA  THR    54      55.372  26.806  23.990  1.00  0.00           H  
ATOM    818  CB  THR    54      54.545  27.560  22.280  1.00  0.00           C  
ATOM    819  HB  THR    54      55.552  27.766  21.917  1.00  0.00           H  
ATOM    820  CG2 THR    54      53.816  26.503  21.470  1.00  0.00           C  
ATOM    821 HG21 THR    54      54.302  25.563  21.729  1.00  0.00           H  
ATOM    822 HG22 THR    54      52.736  26.570  21.604  1.00  0.00           H  
ATOM    823 HG23 THR    54      54.022  26.684  20.415  1.00  0.00           H  
ATOM    824  OG1 THR    54      53.714  28.653  21.913  1.00  0.00           O  
ATOM    825  HG1 THR    54      53.865  28.875  20.992  1.00  0.00           H  
ATOM    826  C   THR    54      54.533  28.721  24.442  1.00  0.00           C  
ATOM    827  O   THR    54      53.508  29.122  24.956  1.00  0.00           O  
ATOM    828  N   PRO    55      55.666  29.408  24.419  1.00  0.00           N  
ATOM    829  CD  PRO    55      56.950  28.842  24.216  1.00  0.00           C  
ATOM    830  HD2 PRO    55      57.012  28.831  23.127  1.00  0.00           H  
ATOM    831  HD3 PRO    55      57.172  27.862  24.638  1.00  0.00           H  
ATOM    832  CG  PRO    55      57.906  29.847  24.772  1.00  0.00           C  
ATOM    833  HG2 PRO    55      58.767  29.911  24.107  1.00  0.00           H  
ATOM    834  HG3 PRO    55      58.238  29.543  25.765  1.00  0.00           H  
ATOM    835  CB  PRO    55      57.181  31.190  24.764  1.00  0.00           C  
ATOM    836  HB2 PRO    55      57.292  31.600  23.760  1.00  0.00           H  
ATOM    837  HB3 PRO    55      57.619  31.772  25.575  1.00  0.00           H  
ATOM    838  CA  PRO    55      55.694  30.786  24.993  1.00  0.00           C  
ATOM    839  HA  PRO    55      55.536  30.793  26.071  1.00  0.00           H  
ATOM    840  C   PRO    55      54.699  31.745  24.326  1.00  0.00           C  
ATOM    841  O   PRO    55      54.193  32.722  24.926  1.00  0.00           O  
ATOM    842  N   GLN    56      54.313  31.447  23.060  1.00  0.00           N  
ATOM    843  H   GLN    56      54.890  30.762  22.592  1.00  0.00           H  
ATOM    844  CA  GLN    56      53.270  32.018  22.203  1.00  0.00           C  
ATOM    845  HA  GLN    56      53.240  33.058  22.528  1.00  0.00           H  
ATOM    846  CB  GLN    56      53.715  31.889  20.704  1.00  0.00           C  
ATOM    847  HB2 GLN    56      53.518  30.845  20.459  1.00  0.00           H  
ATOM    848  HB3 GLN    56      53.042  32.481  20.084  1.00  0.00           H  
ATOM    849  CG  GLN    56      55.226  32.313  20.412  1.00  0.00           C  
ATOM    850  HG2 GLN    56      55.396  32.846  19.476  1.00  0.00           H  
ATOM    851  HG3 GLN    56      55.637  33.132  21.002  1.00  0.00           H  
ATOM    852  CD  GLN    56      56.185  31.146  20.518  1.00  0.00           C  
ATOM    853  OE1 GLN    56      55.995  30.119  21.155  1.00  0.00           O  
ATOM    854  NE2 GLN    56      57.294  31.124  19.808  1.00  0.00           N  
ATOM    855 HE21 GLN    56      57.539  30.149  19.714  1.00  0.00           H  
ATOM    856 HE22 GLN    56      57.539  31.752  19.055  1.00  0.00           H  
ATOM    857  C   GLN    56      51.816  31.464  22.428  1.00  0.00           C  
ATOM    858  O   GLN    56      50.940  32.079  21.858  1.00  0.00           O  
ATOM    859  N   THR    57      51.537  30.405  23.218  1.00  0.00           N  
ATOM    860  H   THR    57      52.320  29.881  23.583  1.00  0.00           H  
ATOM    861  CA  THR    57      50.166  29.867  23.457  1.00  0.00           C  
ATOM    862  HA  THR    57      49.770  29.612  22.474  1.00  0.00           H  
ATOM    863  CB  THR    57      50.136  28.458  24.172  1.00  0.00           C  
ATOM    864  HB  THR    57      50.718  28.431  25.093  1.00  0.00           H  
ATOM    865  CG2 THR    57      48.746  27.901  24.387  1.00  0.00           C  
ATOM    866 HG21 THR    57      48.785  26.815  24.478  1.00  0.00           H  
ATOM    867 HG22 THR    57      48.288  28.478  25.190  1.00  0.00           H  
ATOM    868 HG23 THR    57      48.188  28.072  23.467  1.00  0.00           H  
ATOM    869  OG1 THR    57      50.828  27.519  23.372  1.00  0.00           O  
ATOM    870  HG1 THR    57      50.837  27.759  22.443  1.00  0.00           H  
ATOM    871  C   THR    57      49.115  30.747  24.154  1.00  0.00           C  
ATOM    872  O   THR    57      49.516  31.417  25.150  1.00  0.00           O  
ATOM    873  N   LEU    58      47.924  30.963  23.632  1.00  0.00           N  
ATOM    874  H   LEU    58      47.682  30.426  22.812  1.00  0.00           H  
ATOM    875  CA  LEU    58      46.920  31.897  24.279  1.00  0.00           C  
ATOM    876  HA  LEU    58      47.441  32.673  24.840  1.00  0.00           H  
ATOM    877  CB  LEU    58      46.121  32.600  23.179  1.00  0.00           C  
ATOM    878  HB2 LEU    58      45.380  31.890  22.813  1.00  0.00           H  
ATOM    879  HB3 LEU    58      45.543  33.407  23.629  1.00  0.00           H  
ATOM    880  CG  LEU    58      46.858  33.178  22.002  1.00  0.00           C  
ATOM    881  HG  LEU    58      47.489  32.391  21.589  1.00  0.00           H  
ATOM    882  CD1 LEU    58      45.881  33.459  20.930  1.00  0.00           C  
ATOM    883 HD11 LEU    58      44.936  33.839  21.318  1.00  0.00           H  
ATOM    884 HD12 LEU    58      46.306  34.178  20.230  1.00  0.00           H  
ATOM    885 HD13 LEU    58      45.679  32.528  20.401  1.00  0.00           H  
ATOM    886  CD2 LEU    58      47.674  34.387  22.459  1.00  0.00           C  
ATOM    887 HD21 LEU    58      48.390  34.038  23.203  1.00  0.00           H  
ATOM    888 HD22 LEU    58      48.227  34.703  21.574  1.00  0.00           H  
ATOM    889 HD23 LEU    58      47.155  35.221  22.930  1.00  0.00           H  
ATOM    890  C   LEU    58      46.113  31.176  25.333  1.00  0.00           C  
ATOM    891  O   LEU    58      45.250  30.291  25.003  1.00  0.00           O  
ATOM    892  N   PHE    59      46.267  31.505  26.640  1.00  0.00           N  
ATOM    893  H   PHE    59      46.795  32.326  26.899  1.00  0.00           H  
ATOM    894  CA  PHE    59      45.455  31.033  27.730  1.00  0.00           C  
ATOM    895  HA  PHE    59      45.087  30.056  27.417  1.00  0.00           H  
ATOM    896  CB  PHE    59      46.278  30.817  29.025  1.00  0.00           C  
ATOM    897  HB2 PHE    59      46.882  31.703  29.221  1.00  0.00           H  
ATOM    898  HB3 PHE    59      45.492  30.672  29.767  1.00  0.00           H  
ATOM    899  CG  PHE    59      47.145  29.551  28.887  1.00  0.00           C  
ATOM    900  CD1 PHE    59      48.302  29.480  28.053  1.00  0.00           C  
ATOM    901  HD1 PHE    59      48.434  30.306  27.371  1.00  0.00           H  
ATOM    902  CE1 PHE    59      49.135  28.290  28.021  1.00  0.00           C  
ATOM    903  HE1 PHE    59      49.956  28.257  27.320  1.00  0.00           H  
ATOM    904  CZ  PHE    59      48.883  27.263  29.001  1.00  0.00           C  
ATOM    905  HZ  PHE    59      49.522  26.393  29.035  1.00  0.00           H  
ATOM    906  CE2 PHE    59      47.796  27.327  29.800  1.00  0.00           C  
ATOM    907  HE2 PHE    59      47.633  26.578  30.561  1.00  0.00           H  
ATOM    908  CD2 PHE    59      46.945  28.445  29.696  1.00  0.00           C  
ATOM    909  HD2 PHE    59      46.145  28.498  30.420  1.00  0.00           H  
ATOM    910  C   PHE    59      44.272  31.975  27.960  1.00  0.00           C  
ATOM    911  O   PHE    59      44.360  33.221  27.875  1.00  0.00           O  
ATOM    912  N   GLU    60      43.136  31.398  28.225  1.00  0.00           N  
ATOM    913  H   GLU    60      43.117  30.390  28.282  1.00  0.00           H  
ATOM    914  CA  GLU    60      42.079  32.149  28.935  1.00  0.00           C  
ATOM    915  HA  GLU    60      41.945  33.078  28.381  1.00  0.00           H  
ATOM    916  CB  GLU    60      40.748  31.355  29.048  1.00  0.00           C  
ATOM    917  HB2 GLU    60      40.954  30.307  29.264  1.00  0.00           H  
ATOM    918  HB3 GLU    60      40.137  31.748  29.861  1.00  0.00           H  
ATOM    919  CG  GLU    60      39.939  31.494  27.776  1.00  0.00           C  
ATOM    920  HG2 GLU    60      39.452  32.467  27.709  1.00  0.00           H  
ATOM    921  HG3 GLU    60      40.544  31.426  26.872  1.00  0.00           H  
ATOM    922  CD  GLU    60      38.866  30.366  27.630  1.00  0.00           C  
ATOM    923  OE1 GLU    60      38.261  29.921  28.650  1.00  0.00           O  
ATOM    924  OE2 GLU    60      38.541  29.984  26.499  1.00  0.00           O  
ATOM    925  C   GLU    60      42.434  32.495  30.395  1.00  0.00           C  
ATOM    926  O   GLU    60      42.701  31.619  31.175  1.00  0.00           O  
ATOM    927  N   LEU    61      42.332  33.733  30.786  1.00  0.00           N  
ATOM    928  H   LEU    61      42.088  34.499  30.174  1.00  0.00           H  
ATOM    929  CA  LEU    61      42.816  34.342  31.980  1.00  0.00           C  
ATOM    930  HA  LEU    61      43.586  33.683  32.382  1.00  0.00           H  
ATOM    931  CB  LEU    61      43.307  35.730  31.671  1.00  0.00           C  
ATOM    932  HB2 LEU    61      42.487  36.429  31.511  1.00  0.00           H  
ATOM    933  HB3 LEU    61      43.835  36.159  32.523  1.00  0.00           H  
ATOM    934  CG  LEU    61      44.385  35.892  30.528  1.00  0.00           C  
ATOM    935  HG  LEU    61      43.969  35.459  29.619  1.00  0.00           H  
ATOM    936  CD1 LEU    61      44.645  37.370  30.561  1.00  0.00           C  
ATOM    937 HD11 LEU    61      44.543  37.758  29.548  1.00  0.00           H  
ATOM    938 HD12 LEU    61      43.921  37.920  31.163  1.00  0.00           H  
ATOM    939 HD13 LEU    61      45.630  37.674  30.917  1.00  0.00           H  
ATOM    940  CD2 LEU    61      45.675  35.173  31.084  1.00  0.00           C  
ATOM    941 HD21 LEU    61      45.541  34.099  31.218  1.00  0.00           H  
ATOM    942 HD22 LEU    61      46.474  35.163  30.343  1.00  0.00           H  
ATOM    943 HD23 LEU    61      46.027  35.577  32.034  1.00  0.00           H  
ATOM    944  C   LEU    61      41.745  34.395  33.081  1.00  0.00           C  
ATOM    945  O   LEU    61      41.966  34.475  34.292  1.00  0.00           O  
ATOM    946  N   GLY    62      40.458  34.278  32.731  1.00  0.00           N  
ATOM    947  H   GLY    62      40.300  34.375  31.739  1.00  0.00           H  
ATOM    948  CA  GLY    62      39.409  34.402  33.708  1.00  0.00           C  
ATOM    949  HA2 GLY    62      38.408  34.378  33.277  1.00  0.00           H  
ATOM    950  HA3 GLY    62      39.537  33.621  34.458  1.00  0.00           H  
ATOM    951  C   GLY    62      39.487  35.736  34.337  1.00  0.00           C  
ATOM    952  O   GLY    62      39.936  36.728  33.773  1.00  0.00           O  
ATOM    953  N   CTZ    63      39.213  35.812  35.625  1.00  0.00           N  
ATOM    954  H4  CTZ    63      38.777  34.984  36.128  1.00  0.00           H  
ATOM    955  C9  CTZ    63      39.198  37.045  36.371  1.00  0.00           C  
ATOM    956  H5  CTZ    63      38.568  37.782  35.858  1.00  0.00           H  
ATOM    957  C   CTZ    63      40.544  37.742  36.571  1.00  0.00           C  
ATOM    958  O   CTZ    63      40.590  38.904  37.060  1.00  0.00           O  
ATOM    959  CB  CTZ    63      38.566  36.790  37.698  1.00  0.00           C  
ATOM    960  H6  CTZ    63      39.175  36.057  38.314  1.00  0.00           H  
ATOM    961  H7  CTZ    63      38.422  37.801  38.171  1.00  0.00           H  
ATOM    962  OG  CTZ    63      37.295  36.074  37.454  1.00  0.00           O  
ATOM    963  S1  CTZ    63      34.374  32.636  40.423  1.00  0.00           S  
ATOM    964  C2  CTZ    63      34.554  32.753  42.237  1.00  0.00           C  
ATOM    965  H12 CTZ    63      34.323  31.740  42.685  1.00  0.00           H  
ATOM    966  H13 CTZ    63      33.990  33.588  42.613  1.00  0.00           H  
ATOM    967  C3  CTZ    63      35.910  32.993  42.861  1.00  0.00           C  
ATOM    968  C3' CTZ    63      36.067  32.594  44.161  1.00  0.00           C  
ATOM    969  H14 CTZ    63      35.238  32.180  44.671  1.00  0.00           H  
ATOM    970  H15 CTZ    63      37.000  32.658  44.670  1.00  0.00           H  
ATOM    971  CA  CTZ    63      37.036  33.502  42.116  1.00  0.00           C  
ATOM    972  C4' CTZ    63      38.413  33.779  42.668  1.00  0.00           C  
ATOM    973  O4A CTZ    63      38.463  34.579  43.702  1.00  0.00           O  
ATOM    974  O4B CTZ    63      39.444  33.375  42.065  1.00  0.00           O  
ATOM    975  N5  CTZ    63      36.916  33.952  40.916  1.00  0.00           N  
ATOM    976  C6  CTZ    63      35.639  34.108  40.328  1.00  0.00           C  
ATOM    977  H16 CTZ    63      35.031  34.859  40.899  1.00  0.00           H  
ATOM    978  C7  CTZ    63      35.739  34.582  38.816  1.00  0.00           C  
ATOM    979  H17 CTZ    63      34.988  35.334  38.557  1.00  0.00           H  
ATOM    980  C8  CTZ    63      37.135  35.063  38.517  1.00  0.00           C  
ATOM    981  O9  CTZ    63      38.061  34.224  38.500  1.00  0.00           O  
ATOM    982  N10 CTZ    63      35.497  33.466  37.829  1.00  0.00           N  
ATOM    983  H18 CTZ    63      36.209  32.776  37.644  1.00  0.00           H  
ATOM    984  C11 CTZ    63      34.307  33.392  37.216  1.00  0.00           C  
ATOM    985  O12 CTZ    63      33.418  34.244  37.383  1.00  0.00           O  
ATOM    986  C13 CTZ    63      34.024  32.175  36.383  1.00  0.00           C  
ATOM    987  C14 CTZ    63      34.000  32.214  34.934  1.00  0.00           C  
ATOM    988  C15 CTZ    63      34.460  33.267  34.158  1.00  0.00           C  
ATOM    989  H19 CTZ    63      35.048  34.151  34.350  1.00  0.00           H  
ATOM    990  N16 CTZ    63      33.587  31.071  36.958  1.00  0.00           N  
ATOM    991  S16 CTZ    63      34.284  32.883  32.544  1.00  0.00           S  
ATOM    992  C17 CTZ    63      33.558  31.361  32.919  1.00  0.00           C  
ATOM    993  N18 CTZ    63      33.021  30.512  31.977  1.00  0.00           N  
ATOM    994  H20 CTZ    63      33.190  30.861  31.047  1.00  0.00           H  
ATOM    995  H21 CTZ    63      32.797  29.510  32.223  1.00  0.00           H  
ATOM    996  O17 CTZ    63      33.560  31.085  38.373  1.00  0.00           O  
ATOM    997  C18 CTZ    63      33.112  29.743  38.879  1.00  0.00           C  
ATOM    998  C19 CTZ    63      31.787  29.378  38.253  1.00  0.00           C  
ATOM    999  H22 CTZ    63      31.918  29.505  37.222  1.00  0.00           H  
ATOM   1000  H23 CTZ    63      31.537  28.297  38.509  1.00  0.00           H  
ATOM   1001  H24 CTZ    63      30.981  29.963  38.683  1.00  0.00           H  
ATOM   1002  C20 CTZ    63      33.042  29.760  40.415  1.00  0.00           C  
ATOM   1003  H25 CTZ    63      32.360  30.495  40.860  1.00  0.00           H  
ATOM   1004  H26 CTZ    63      32.733  28.751  40.802  1.00  0.00           H  
ATOM   1005  H27 CTZ    63      34.076  29.989  40.763  1.00  0.00           H  
ATOM   1006  C21 CTZ    63      34.251  28.814  38.477  1.00  0.00           C  
ATOM   1007  O2A CTZ    63      35.408  29.012  38.898  1.00  0.00           O  
ATOM   1008  O2B CTZ    63      33.954  27.797  37.696  1.00  0.00           O  
ATOM   1009  N19 CTZ    63      33.483  31.133  34.236  1.00  0.00           N  
ATOM   1010  N   VAL    64      41.653  37.160  36.039  1.00  0.00           N  
ATOM   1011  H   VAL    64      41.481  36.328  35.491  1.00  0.00           H  
ATOM   1012  CA  VAL    64      42.942  37.859  35.950  1.00  0.00           C  
ATOM   1013  HA  VAL    64      43.159  38.251  36.982  1.00  0.00           H  
ATOM   1014  CB  VAL    64      44.144  36.932  35.698  1.00  0.00           C  
ATOM   1015  HB  VAL    64      43.830  36.310  34.909  1.00  0.00           H  
ATOM   1016  CG1 VAL    64      45.489  37.599  35.409  1.00  0.00           C  
ATOM   1017 HG11 VAL    64      46.177  36.865  35.098  1.00  0.00           H  
ATOM   1018 HG12 VAL    64      45.262  38.286  34.660  1.00  0.00           H  
ATOM   1019 HG13 VAL    64      45.996  37.932  36.291  1.00  0.00           H  
ATOM   1020  CG2 VAL    64      44.380  35.937  36.788  1.00  0.00           C  
ATOM   1021 HG21 VAL    64      44.495  36.500  37.683  1.00  0.00           H  
ATOM   1022 HG22 VAL    64      43.560  35.255  36.821  1.00  0.00           H  
ATOM   1023 HG23 VAL    64      45.278  35.295  36.678  1.00  0.00           H  
ATOM   1024  C   VAL    64      42.830  38.991  34.938  1.00  0.00           C  
ATOM   1025  O   VAL    64      43.492  40.073  35.120  1.00  0.00           O  
ATOM   1026  N   SER    65      41.861  38.956  33.969  1.00  0.00           N  
ATOM   1027  H   SER    65      41.263  38.103  33.933  1.00  0.00           H  
ATOM   1028  CA  SER    65      41.447  40.091  33.138  1.00  0.00           C  
ATOM   1029  HA  SER    65      42.281  40.290  32.406  1.00  0.00           H  
ATOM   1030  CB  SER    65      40.192  39.682  32.367  1.00  0.00           C  
ATOM   1031  HB2 SER    65      39.330  39.657  32.997  1.00  0.00           H  
ATOM   1032  HB3 SER    65      39.851  40.412  31.600  1.00  0.00           H  
ATOM   1033  OG  SER    65      40.361  38.462  31.789  1.00  0.00           O  
ATOM   1034  HG  SER    65      40.430  37.723  32.448  1.00  0.00           H  
ATOM   1035  C   SER    65      41.024  41.364  33.920  1.00  0.00           C  
ATOM   1036  O   SER    65      41.184  42.477  33.420  1.00  0.00           O  
ATOM   1037  N   LYS    66      40.654  41.268  35.201  1.00  0.00           N  
ATOM   1038  H   LYS    66      40.487  40.335  35.549  1.00  0.00           H  
ATOM   1039  CA  LYS    66      40.291  42.471  35.978  1.00  0.00           C  
ATOM   1040  HA  LYS    66      39.651  43.162  35.429  1.00  0.00           H  
ATOM   1041  CB  LYS    66      39.643  42.046  37.317  1.00  0.00           C  
ATOM   1042  HB2 LYS    66      40.370  41.523  37.940  1.00  0.00           H  
ATOM   1043  HB3 LYS    66      39.449  42.938  37.912  1.00  0.00           H  
ATOM   1044  CG  LYS    66      38.317  41.204  37.252  1.00  0.00           C  
ATOM   1045  HG2 LYS    66      37.600  41.656  36.566  1.00  0.00           H  
ATOM   1046  HG3 LYS    66      38.619  40.245  36.831  1.00  0.00           H  
ATOM   1047  CD  LYS    66      37.625  41.044  38.625  1.00  0.00           C  
ATOM   1048  HD2 LYS    66      38.253  40.560  39.373  1.00  0.00           H  
ATOM   1049  HD3 LYS    66      37.446  42.043  39.021  1.00  0.00           H  
ATOM   1050  CE  LYS    66      36.266  40.406  38.666  1.00  0.00           C  
ATOM   1051  HE2 LYS    66      35.944  40.286  39.616  1.00  0.00           H  
ATOM   1052  HE3 LYS    66      35.628  41.076  38.091  1.00  0.00           H  
ATOM   1053  NZ  LYS    66      36.181  39.058  38.020  1.00  0.00           N  
ATOM   1054  HZ1 LYS    66      36.790  38.367  38.513  1.00  0.00           H  
ATOM   1055  HZ2 LYS    66      35.213  38.700  37.980  1.00  0.00           H  
ATOM   1056  HZ3 LYS    66      36.690  39.162  37.062  1.00  0.00           H  
ATOM   1057  C   LYS    66      41.543  43.361  36.247  1.00  0.00           C  
ATOM   1058  O   LYS    66      41.346  44.593  36.349  1.00  0.00           O  
ATOM   1059  N   THR    67      42.756  42.850  36.365  1.00  0.00           N  
ATOM   1060  H   THR    67      42.776  41.842  36.298  1.00  0.00           H  
ATOM   1061  CA  THR    67      43.951  43.644  36.445  1.00  0.00           C  
ATOM   1062  HA  THR    67      43.822  44.218  37.266  1.00  0.00           H  
ATOM   1063  CB  THR    67      45.225  42.763  36.447  1.00  0.00           C  
ATOM   1064  HB  THR    67      46.055  43.336  36.498  1.00  0.00           H  
ATOM   1065  CG2 THR    67      45.266  41.617  37.449  1.00  0.00           C  
ATOM   1066 HG21 THR    67      46.120  41.004  37.159  1.00  0.00           H  
ATOM   1067 HG22 THR    67      45.363  42.040  38.449  1.00  0.00           H  
ATOM   1068 HG23 THR    67      44.394  40.967  37.510  1.00  0.00           H  
ATOM   1069  OG1 THR    67      45.371  42.125  35.194  1.00  0.00           O  
ATOM   1070  HG1 THR    67      44.699  41.451  35.070  1.00  0.00           H  
ATOM   1071  C   THR    67      44.144  44.666  35.350  1.00  0.00           C  
ATOM   1072  O   THR    67      44.470  45.807  35.599  1.00  0.00           O  
ATOM   1073  N   PHE    68      43.745  44.399  34.103  1.00  0.00           N  
ATOM   1074  H   PHE    68      43.406  43.396  33.843  1.00  0.00           H  
ATOM   1075  CA  PHE    68      43.719  45.400  33.046  1.00  0.00           C  
ATOM   1076  HA  PHE    68      44.576  46.071  33.105  1.00  0.00           H  
ATOM   1077  CB  PHE    68      43.634  44.752  31.708  1.00  0.00           C  
ATOM   1078  HB2 PHE    68      42.589  44.475  31.570  1.00  0.00           H  
ATOM   1079  HB3 PHE    68      43.825  45.541  30.981  1.00  0.00           H  
ATOM   1080  CG  PHE    68      44.442  43.499  31.372  1.00  0.00           C  
ATOM   1081  CD1 PHE    68      45.807  43.592  31.085  1.00  0.00           C  
ATOM   1082  HD1 PHE    68      46.268  44.566  31.251  1.00  0.00           H  
ATOM   1083  CE1 PHE    68      46.563  42.517  30.696  1.00  0.00           C  
ATOM   1084  HE1 PHE    68      47.591  42.747  30.415  1.00  0.00           H  
ATOM   1085  CZ  PHE    68      45.947  41.284  30.495  1.00  0.00           C  
ATOM   1086  HZ  PHE    68      46.584  40.452  30.195  1.00  0.00           H  
ATOM   1087  CE2 PHE    68      44.525  41.177  30.587  1.00  0.00           C  
ATOM   1088  HE2 PHE    68      44.005  40.251  30.340  1.00  0.00           H  
ATOM   1089  CD2 PHE    68      43.795  42.300  31.033  1.00  0.00           C  
ATOM   1090  HD2 PHE    68      42.791  42.246  30.948  1.00  0.00           H  
ATOM   1091  C   PHE    68      42.468  46.342  33.297  1.00  0.00           C  
ATOM   1092  O   PHE    68      42.722  47.490  33.162  1.00  0.00           O  
ATOM   1093  N   THR    69      41.253  45.850  33.614  1.00  0.00           N  
ATOM   1094  H   THR    69      41.061  44.817  33.324  1.00  0.00           H  
ATOM   1095  CA  THR    69      40.085  46.714  33.803  1.00  0.00           C  
ATOM   1096  HA  THR    69      39.952  47.188  32.831  1.00  0.00           H  
ATOM   1097  CB  THR    69      38.781  45.952  34.295  1.00  0.00           C  
ATOM   1098  HB  THR    69      38.804  45.784  35.372  1.00  0.00           H  
ATOM   1099  CG2 THR    69      37.576  46.824  34.158  1.00  0.00           C  
ATOM   1100 HG21 THR    69      37.734  47.654  34.710  1.00  0.00           H  
ATOM   1101 HG22 THR    69      37.482  47.063  33.233  1.00  0.00           H  
ATOM   1102 HG23 THR    69      36.787  46.259  34.655  1.00  0.00           H  
ATOM   1103  OG1 THR    69      38.562  44.755  33.578  1.00  0.00           O  
ATOM   1104  HG1 THR    69      37.488  44.654  33.731  1.00  0.00           H  
ATOM   1105  C   THR    69      40.266  47.790  34.849  1.00  0.00           C  
ATOM   1106  O   THR    69      40.085  48.972  34.508  1.00  0.00           O  
ATOM   1107  N   GLY    70      40.854  47.481  36.055  1.00  0.00           N  
ATOM   1108  H   GLY    70      41.146  46.457  36.232  1.00  0.00           H  
ATOM   1109  CA  GLY    70      41.210  48.435  37.144  1.00  0.00           C  
ATOM   1110  HA2 GLY    70      40.292  48.779  37.622  1.00  0.00           H  
ATOM   1111  HA3 GLY    70      41.726  47.987  37.888  1.00  0.00           H  
ATOM   1112  C   GLY    70      42.154  49.563  36.755  1.00  0.00           C  
ATOM   1113  O   GLY    70      41.957  50.713  37.207  1.00  0.00           O  
ATOM   1114  N   VAL    71      43.209  49.230  36.000  1.00  0.00           N  
ATOM   1115  H   VAL    71      43.317  48.311  35.745  1.00  0.00           H  
ATOM   1116  CA  VAL    71      44.191  50.276  35.501  1.00  0.00           C  
ATOM   1117  HA  VAL    71      44.543  50.858  36.248  1.00  0.00           H  
ATOM   1118  CB  VAL    71      45.427  49.541  35.065  1.00  0.00           C  
ATOM   1119  HB  VAL    71      45.041  48.757  34.412  1.00  0.00           H  
ATOM   1120  CG1 VAL    71      46.377  50.396  34.303  1.00  0.00           C  
ATOM   1121 HG11 VAL    71      47.313  49.912  34.066  1.00  0.00           H  
ATOM   1122 HG12 VAL    71      45.985  50.596  33.306  1.00  0.00           H  
ATOM   1123 HG13 VAL    71      46.535  51.318  34.861  1.00  0.00           H  
ATOM   1124  CG2 VAL    71      46.079  48.869  36.314  1.00  0.00           C  
ATOM   1125 HG21 VAL    71      46.764  48.136  35.914  1.00  0.00           H  
ATOM   1126 HG22 VAL    71      46.753  49.508  36.866  1.00  0.00           H  
ATOM   1127 HG23 VAL    71      45.353  48.459  37.001  1.00  0.00           H  
ATOM   1128  C   VAL    71      43.643  51.113  34.397  1.00  0.00           C  
ATOM   1129  O   VAL    71      44.040  52.234  34.328  1.00  0.00           O  
ATOM   1130  N   LEU    72      42.692  50.612  33.546  1.00  0.00           N  
ATOM   1131  H   LEU    72      42.459  49.550  33.623  1.00  0.00           H  
ATOM   1132  CA  LEU    72      41.960  51.310  32.503  1.00  0.00           C  
ATOM   1133  HA  LEU    72      42.747  51.749  31.890  1.00  0.00           H  
ATOM   1134  CB  LEU    72      41.158  50.251  31.699  1.00  0.00           C  
ATOM   1135  HB2 LEU    72      41.705  49.340  31.453  1.00  0.00           H  
ATOM   1136  HB3 LEU    72      40.343  50.028  32.253  1.00  0.00           H  
ATOM   1137  CG  LEU    72      40.538  50.862  30.342  1.00  0.00           C  
ATOM   1138  HG  LEU    72      40.103  51.813  30.648  1.00  0.00           H  
ATOM   1139  CD1 LEU    72      41.551  50.920  29.186  1.00  0.00           C  
ATOM   1140 HD11 LEU    72      42.486  51.402  29.470  1.00  0.00           H  
ATOM   1141 HD12 LEU    72      41.830  49.928  28.829  1.00  0.00           H  
ATOM   1142 HD13 LEU    72      41.101  51.374  28.404  1.00  0.00           H  
ATOM   1143  CD2 LEU    72      39.381  49.943  30.002  1.00  0.00           C  
ATOM   1144 HD21 LEU    72      39.644  48.890  30.094  1.00  0.00           H  
ATOM   1145 HD22 LEU    72      38.514  50.265  30.579  1.00  0.00           H  
ATOM   1146 HD23 LEU    72      39.017  50.142  28.994  1.00  0.00           H  
ATOM   1147  C   LEU    72      41.052  52.345  33.027  1.00  0.00           C  
ATOM   1148  O   LEU    72      41.027  53.525  32.595  1.00  0.00           O  
ATOM   1149  N   GLY    73      40.285  51.984  34.092  1.00  0.00           N  
ATOM   1150  H   GLY    73      40.399  50.967  34.465  1.00  0.00           H  
ATOM   1151  CA  GLY    73      39.623  52.965  34.986  1.00  0.00           C  
ATOM   1152  HA2 GLY    73      38.900  53.543  34.411  1.00  0.00           H  
ATOM   1153  HA3 GLY    73      38.990  52.477  35.728  1.00  0.00           H  
ATOM   1154  C   GLY    73      40.555  53.997  35.698  1.00  0.00           C  
ATOM   1155  O   GLY    73      40.234  55.189  35.641  1.00  0.00           O  
ATOM   1156  N   GLY    74      41.675  53.563  36.213  1.00  0.00           N  
ATOM   1157  H   GLY    74      41.800  52.487  36.339  1.00  0.00           H  
ATOM   1158  CA  GLY    74      42.789  54.460  36.616  1.00  0.00           C  
ATOM   1159  HA2 GLY    74      42.352  55.025  37.439  1.00  0.00           H  
ATOM   1160  HA3 GLY    74      43.684  53.871  36.814  1.00  0.00           H  
ATOM   1161  C   GLY    74      43.123  55.518  35.567  1.00  0.00           C  
ATOM   1162  O   GLY    74      43.199  56.731  35.876  1.00  0.00           O  
ATOM   1163  N   ASP    75      43.453  55.068  34.325  1.00  0.00           N  
ATOM   1164  H   ASP    75      43.445  53.984  34.214  1.00  0.00           H  
ATOM   1165  CA  ASP    75      43.786  55.956  33.212  1.00  0.00           C  
ATOM   1166  HA  ASP    75      44.693  56.472  33.528  1.00  0.00           H  
ATOM   1167  CB  ASP    75      44.150  55.064  32.036  1.00  0.00           C  
ATOM   1168  HB2 ASP    75      45.095  54.747  32.198  1.00  0.00           H  
ATOM   1169  HB3 ASP    75      43.614  54.117  32.086  1.00  0.00           H  
ATOM   1170  CG  ASP    75      44.110  55.671  30.646  1.00  0.00           C  
ATOM   1171  OD1 ASP    75      45.149  56.160  30.118  1.00  0.00           O  
ATOM   1172  OD2 ASP    75      43.055  55.585  30.011  1.00  0.00           O  
ATOM   1173  C   ASP    75      42.693  56.984  32.821  1.00  0.00           C  
ATOM   1174  O   ASP    75      42.934  58.167  32.771  1.00  0.00           O  
ATOM   1175  N   ALA    76      41.457  56.534  32.745  1.00  0.00           N  
ATOM   1176  H   ALA    76      41.324  55.453  32.796  1.00  0.00           H  
ATOM   1177  CA  ALA    76      40.279  57.305  32.552  1.00  0.00           C  
ATOM   1178  HA  ALA    76      40.392  57.999  31.719  1.00  0.00           H  
ATOM   1179  CB  ALA    76      39.037  56.415  32.437  1.00  0.00           C  
ATOM   1180  HB1 ALA    76      38.799  55.964  33.401  1.00  0.00           H  
ATOM   1181  HB2 ALA    76      38.269  57.154  32.207  1.00  0.00           H  
ATOM   1182  HB3 ALA    76      39.060  55.684  31.629  1.00  0.00           H  
ATOM   1183  C   ALA    76      40.157  58.336  33.727  1.00  0.00           C  
ATOM   1184  O   ALA    76      39.881  59.499  33.475  1.00  0.00           O  
ATOM   1185  N   ILE    77      40.399  58.040  34.962  1.00  0.00           N  
ATOM   1186  H   ILE    77      40.497  56.963  35.100  1.00  0.00           H  
ATOM   1187  CA  ILE    77      40.529  58.988  36.114  1.00  0.00           C  
ATOM   1188  HA  ILE    77      39.616  59.580  36.171  1.00  0.00           H  
ATOM   1189  CB  ILE    77      40.504  58.204  37.404  1.00  0.00           C  
ATOM   1190  HB  ILE    77      41.336  57.637  37.323  1.00  0.00           H  
ATOM   1191  CG2 ILE    77      40.637  59.191  38.580  1.00  0.00           C  
ATOM   1192 HG21 ILE    77      39.772  59.710  38.639  1.00  0.00           H  
ATOM   1193 HG22 ILE    77      40.884  58.736  39.539  1.00  0.00           H  
ATOM   1194 HG23 ILE    77      41.446  59.918  38.507  1.00  0.00           H  
ATOM   1195  CG1 ILE    77      39.256  57.356  37.476  1.00  0.00           C  
ATOM   1196 HG12 ILE    77      38.348  57.917  37.699  1.00  0.00           H  
ATOM   1197 HG13 ILE    77      38.949  56.835  36.569  1.00  0.00           H  
ATOM   1198  CD1 ILE    77      39.467  56.289  38.552  1.00  0.00           C  
ATOM   1199 HD11 ILE    77      40.431  55.782  38.592  1.00  0.00           H  
ATOM   1200 HD12 ILE    77      39.372  56.825  39.496  1.00  0.00           H  
ATOM   1201 HD13 ILE    77      38.748  55.582  38.501  1.00  0.00           H  
ATOM   1202  C   ILE    77      41.736  60.023  35.945  1.00  0.00           C  
ATOM   1203  O   ILE    77      41.442  61.175  36.224  1.00  0.00           O  
ATOM   1204  N   ALA    78      42.895  59.649  35.378  1.00  0.00           N  
ATOM   1205  H   ALA    78      43.166  58.594  35.333  1.00  0.00           H  
ATOM   1206  CA  ALA    78      43.973  60.569  35.111  1.00  0.00           C  
ATOM   1207  HA  ALA    78      44.160  61.348  35.851  1.00  0.00           H  
ATOM   1208  CB  ALA    78      45.259  59.697  35.089  1.00  0.00           C  
ATOM   1209  HB1 ALA    78      45.232  58.920  34.325  1.00  0.00           H  
ATOM   1210  HB2 ALA    78      46.059  60.274  34.873  1.00  0.00           H  
ATOM   1211  HB3 ALA    78      45.496  59.274  36.065  1.00  0.00           H  
ATOM   1212  C   ALA    78      43.848  61.282  33.742  1.00  0.00           C  
ATOM   1213  O   ALA    78      44.468  62.322  33.478  1.00  0.00           O  
ATOM   1214  N   ARG    79      42.869  60.930  32.870  1.00  0.00           N  
ATOM   1215  H   ARG    79      42.666  59.950  33.006  1.00  0.00           H  
ATOM   1216  CA  ARG    79      42.306  61.757  31.824  1.00  0.00           C  
ATOM   1217  HA  ARG    79      43.058  62.426  31.406  1.00  0.00           H  
ATOM   1218  CB  ARG    79      41.663  60.886  30.681  1.00  0.00           C  
ATOM   1219  HB2 ARG    79      40.981  60.187  31.164  1.00  0.00           H  
ATOM   1220  HB3 ARG    79      41.174  61.443  29.881  1.00  0.00           H  
ATOM   1221  CG  ARG    79      42.629  60.072  29.921  1.00  0.00           C  
ATOM   1222  HG2 ARG    79      43.286  60.637  29.260  1.00  0.00           H  
ATOM   1223  HG3 ARG    79      43.307  59.584  30.622  1.00  0.00           H  
ATOM   1224  CD  ARG    79      41.941  58.919  29.212  1.00  0.00           C  
ATOM   1225  HD2 ARG    79      41.219  58.399  29.842  1.00  0.00           H  
ATOM   1226  HD3 ARG    79      41.462  59.268  28.297  1.00  0.00           H  
ATOM   1227  NE  ARG    79      43.075  58.058  28.834  1.00  0.00           N  
ATOM   1228  HE  ARG    79      43.310  57.278  29.558  1.00  0.00           H  
ATOM   1229  CZ  ARG    79      43.848  58.120  27.682  1.00  0.00           C  
ATOM   1230  NH1 ARG    79      43.726  59.137  26.840  1.00  0.00           N  
ATOM   1231 HH11 ARG    79      42.964  59.832  27.195  1.00  0.00           H  
ATOM   1232 HH12 ARG    79      44.458  59.285  26.046  1.00  0.00           H  
ATOM   1233  NH2 ARG    79      44.689  57.181  27.436  1.00  0.00           N  
ATOM   1234 HH21 ARG    79      45.033  56.573  28.273  1.00  0.00           H  
ATOM   1235 HH22 ARG    79      45.177  57.161  26.552  1.00  0.00           H  
ATOM   1236  C   ARG    79      41.178  62.758  32.303  1.00  0.00           C  
ATOM   1237  O   ARG    79      40.738  63.591  31.566  1.00  0.00           O  
ATOM   1238  N   LYS    80      40.801  62.586  33.561  1.00  0.00           N  
ATOM   1239  H   LYS    80      41.455  61.869  34.059  1.00  0.00           H  
ATOM   1240  CA  LYS    80      39.657  63.198  34.328  1.00  0.00           C  
ATOM   1241  HA  LYS    80      39.707  62.744  35.318  1.00  0.00           H  
ATOM   1242  CB  LYS    80      39.895  64.680  34.681  1.00  0.00           C  
ATOM   1243  HB2 LYS    80      40.102  65.303  33.914  1.00  0.00           H  
ATOM   1244  HB3 LYS    80      38.994  65.046  35.175  1.00  0.00           H  
ATOM   1245  CG  LYS    80      41.042  64.977  35.771  1.00  0.00           C  
ATOM   1246  HG2 LYS    80      40.977  65.944  36.055  1.00  0.00           H  
ATOM   1247  HG3 LYS    80      40.935  64.326  36.536  1.00  0.00           H  
ATOM   1248  CD  LYS    80      42.499  64.770  35.177  1.00  0.00           C  
ATOM   1249  HD2 LYS    80      42.570  63.834  34.806  1.00  0.00           H  
ATOM   1250  HD3 LYS    80      42.718  65.454  34.466  1.00  0.00           H  
ATOM   1251  CE  LYS    80      43.532  64.966  36.296  1.00  0.00           C  
ATOM   1252  HE2 LYS    80      43.377  64.186  37.041  1.00  0.00           H  
ATOM   1253  HE3 LYS    80      44.507  64.931  36.034  1.00  0.00           H  
ATOM   1254  NZ  LYS    80      43.426  66.362  36.838  1.00  0.00           N  
ATOM   1255  HZ1 LYS    80      43.476  67.081  36.019  1.00  0.00           H  
ATOM   1256  HZ2 LYS    80      42.497  66.490  37.393  1.00  0.00           H  
ATOM   1257  HZ3 LYS    80      44.288  66.629  37.450  1.00  0.00           H  
ATOM   1258  C   LYS    80      38.273  62.813  33.830  1.00  0.00           C  
ATOM   1259  O   LYS    80      37.320  63.482  34.208  1.00  0.00           O  
ATOM   1260  N   GLU    81      38.168  61.800  33.006  1.00  0.00           N  
ATOM   1261  H   GLU    81      38.989  61.244  32.816  1.00  0.00           H  
ATOM   1262  CA  GLU    81      36.952  61.410  32.270  1.00  0.00           C  
ATOM   1263  HA  GLU    81      36.671  62.191  31.695  1.00  0.00           H  
ATOM   1264  CB  GLU    81      37.245  60.291  31.266  1.00  0.00           C  
ATOM   1265  HB2 GLU    81      37.842  59.515  31.746  1.00  0.00           H  
ATOM   1266  HB3 GLU    81      36.310  59.886  30.880  1.00  0.00           H  
ATOM   1267  CG  GLU    81      37.988  60.846  30.076  1.00  0.00           C  
ATOM   1268  HG2 GLU    81      37.326  61.573  29.605  1.00  0.00           H  
ATOM   1269  HG3 GLU    81      38.896  61.391  30.335  1.00  0.00           H  
ATOM   1270  CD  GLU    81      38.453  59.731  29.061  1.00  0.00           C  
ATOM   1271  OE1 GLU    81      38.468  58.522  29.284  1.00  0.00           O  
ATOM   1272  OE2 GLU    81      38.838  60.119  27.961  1.00  0.00           O  
ATOM   1273  C   GLU    81      35.894  60.982  33.296  1.00  0.00           C  
ATOM   1274  O   GLU    81      34.774  61.458  33.246  1.00  0.00           O  
ATOM   1275  N   ILE    82      36.280  60.053  34.252  1.00  0.00           N  
ATOM   1276  H   ILE    82      37.297  59.661  34.221  1.00  0.00           H  
ATOM   1277  CA  ILE    82      35.419  59.550  35.328  1.00  0.00           C  
ATOM   1278  HA  ILE    82      34.433  60.004  35.228  1.00  0.00           H  
ATOM   1279  CB  ILE    82      35.142  58.018  35.247  1.00  0.00           C  
ATOM   1280  HB  ILE    82      34.488  57.709  36.063  1.00  0.00           H  
ATOM   1281  CG2 ILE    82      34.378  57.763  33.977  1.00  0.00           C  
ATOM   1282 HG21 ILE    82      33.440  58.300  33.832  1.00  0.00           H  
ATOM   1283 HG22 ILE    82      35.012  57.836  33.092  1.00  0.00           H  
ATOM   1284 HG23 ILE    82      34.096  56.711  33.934  1.00  0.00           H  
ATOM   1285  CG1 ILE    82      36.428  57.165  35.162  1.00  0.00           C  
ATOM   1286 HG12 ILE    82      36.707  56.926  34.135  1.00  0.00           H  
ATOM   1287 HG13 ILE    82      37.266  57.739  35.556  1.00  0.00           H  
ATOM   1288  CD1 ILE    82      36.233  55.835  35.892  1.00  0.00           C  
ATOM   1289 HD11 ILE    82      36.118  55.897  36.893  1.00  0.00           H  
ATOM   1290 HD12 ILE    82      35.550  55.279  35.396  1.00  0.00           H  
ATOM   1291 HD13 ILE    82      37.206  55.369  35.735  1.00  0.00           H  
ATOM   1292  C   ILE    82      36.062  59.890  36.710  1.00  0.00           C  
ATOM   1293  O   ILE    82      37.166  60.459  36.787  1.00  0.00           O  
ATOM   1294  N   SER    83      35.323  59.649  37.780  1.00  0.00           N  
ATOM   1295  H   SER    83      34.266  59.384  37.754  1.00  0.00           H  
ATOM   1296  CA  SER    83      35.822  59.661  39.144  1.00  0.00           C  
ATOM   1297  HA  SER    83      36.887  59.436  39.198  1.00  0.00           H  
ATOM   1298  CB  SER    83      35.586  61.060  39.746  1.00  0.00           C  
ATOM   1299  HB2 SER    83      36.038  61.849  39.144  1.00  0.00           H  
ATOM   1300  HB3 SER    83      34.504  61.165  39.816  1.00  0.00           H  
ATOM   1301  OG  SER    83      36.236  61.112  40.991  1.00  0.00           O  
ATOM   1302  HG  SER    83      36.418  62.059  41.291  1.00  0.00           H  
ATOM   1303  C   SER    83      35.054  58.644  40.054  1.00  0.00           C  
ATOM   1304  O   SER    83      33.866  58.557  40.021  1.00  0.00           O  
ATOM   1305  N   LEU    84      35.823  57.941  40.953  1.00  0.00           N  
ATOM   1306  H   LEU    84      36.883  58.186  41.024  1.00  0.00           H  
ATOM   1307  CA  LEU    84      35.192  56.929  41.803  1.00  0.00           C  
ATOM   1308  HA  LEU    84      34.632  56.126  41.324  1.00  0.00           H  
ATOM   1309  CB  LEU    84      36.322  56.057  42.395  1.00  0.00           C  
ATOM   1310  HB2 LEU    84      36.969  56.757  42.923  1.00  0.00           H  
ATOM   1311  HB3 LEU    84      35.867  55.400  43.137  1.00  0.00           H  
ATOM   1312  CG  LEU    84      37.082  55.132  41.408  1.00  0.00           C  
ATOM   1313  HG  LEU    84      37.519  55.814  40.679  1.00  0.00           H  
ATOM   1314  CD1 LEU    84      38.344  54.678  42.143  1.00  0.00           C  
ATOM   1315 HD11 LEU    84      38.829  55.608  42.440  1.00  0.00           H  
ATOM   1316 HD12 LEU    84      38.190  54.100  43.055  1.00  0.00           H  
ATOM   1317 HD13 LEU    84      39.056  54.243  41.442  1.00  0.00           H  
ATOM   1318  CD2 LEU    84      36.374  53.930  40.873  1.00  0.00           C  
ATOM   1319 HD21 LEU    84      35.828  53.400  41.653  1.00  0.00           H  
ATOM   1320 HD22 LEU    84      35.693  54.271  40.210  1.00  0.00           H  
ATOM   1321 HD23 LEU    84      37.019  53.200  40.384  1.00  0.00           H  
ATOM   1322  C   LEU    84      34.380  57.580  42.898  1.00  0.00           C  
ATOM   1323  O   LEU    84      33.452  56.954  43.386  1.00  0.00           O  
ATOM   1324  N   ALA    85      34.673  58.869  43.212  1.00  0.00           N  
ATOM   1325  H   ALA    85      35.541  59.364  42.777  1.00  0.00           H  
ATOM   1326  CA  ALA    85      34.069  59.694  44.217  1.00  0.00           C  
ATOM   1327  HA  ALA    85      33.936  59.147  45.150  1.00  0.00           H  
ATOM   1328  CB  ALA    85      35.006  60.941  44.392  1.00  0.00           C  
ATOM   1329  HB1 ALA    85      34.647  61.447  45.288  1.00  0.00           H  
ATOM   1330  HB2 ALA    85      35.971  60.670  44.516  1.00  0.00           H  
ATOM   1331  HB3 ALA    85      34.889  61.567  43.673  1.00  0.00           H  
ATOM   1332  C   ALA    85      32.616  60.167  43.870  1.00  0.00           C  
ATOM   1333  O   ALA    85      31.995  60.797  44.720  1.00  0.00           O  
ATOM   1334  N   ASP    86      32.234  60.027  42.609  1.00  0.00           N  
ATOM   1335  H   ASP    86      33.012  59.670  41.935  1.00  0.00           H  
ATOM   1336  CA  ASP    86      30.913  60.330  42.040  1.00  0.00           C  
ATOM   1337  HA  ASP    86      30.626  61.248  42.554  1.00  0.00           H  
ATOM   1338  CB  ASP    86      31.014  60.578  40.481  1.00  0.00           C  
ATOM   1339  HB2 ASP    86      31.459  59.695  40.022  1.00  0.00           H  
ATOM   1340  HB3 ASP    86      30.070  60.711  40.147  1.00  0.00           H  
ATOM   1341  CG  ASP    86      31.775  61.806  40.079  1.00  0.00           C  
ATOM   1342  OD1 ASP    86      31.847  62.785  40.909  1.00  0.00           O  
ATOM   1343  OD2 ASP    86      32.126  61.914  38.854  1.00  0.00           O  
ATOM   1344  C   ASP    86      29.912  59.132  42.302  1.00  0.00           C  
ATOM   1345  O   ASP    86      30.343  57.974  42.539  1.00  0.00           O  
ATOM   1346  N   PRO    87      28.626  59.429  42.182  1.00  0.00           N  
ATOM   1347  CD  PRO    87      28.092  60.772  42.356  1.00  0.00           C  
ATOM   1348  HD2 PRO    87      28.129  61.170  41.342  1.00  0.00           H  
ATOM   1349  HD3 PRO    87      28.614  61.360  43.111  1.00  0.00           H  
ATOM   1350  CG  PRO    87      26.623  60.642  42.846  1.00  0.00           C  
ATOM   1351  HG2 PRO    87      25.950  61.291  42.285  1.00  0.00           H  
ATOM   1352  HG3 PRO    87      26.553  60.844  43.914  1.00  0.00           H  
ATOM   1353  CB  PRO    87      26.222  59.179  42.561  1.00  0.00           C  
ATOM   1354  HB2 PRO    87      25.495  59.170  41.749  1.00  0.00           H  
ATOM   1355  HB3 PRO    87      25.888  58.724  43.494  1.00  0.00           H  
ATOM   1356  CA  PRO    87      27.538  58.449  42.225  1.00  0.00           C  
ATOM   1357  HA  PRO    87      27.773  57.706  42.987  1.00  0.00           H  
ATOM   1358  C   PRO    87      27.329  57.801  40.898  1.00  0.00           C  
ATOM   1359  O   PRO    87      27.542  58.386  39.839  1.00  0.00           O  
ATOM   1360  N   VAL    88      26.893  56.525  40.840  1.00  0.00           N  
ATOM   1361  H   VAL    88      26.447  56.172  41.770  1.00  0.00           H  
ATOM   1362  CA  VAL    88      26.708  55.721  39.621  1.00  0.00           C  
ATOM   1363  HA  VAL    88      27.633  55.562  39.067  1.00  0.00           H  
ATOM   1364  CB  VAL    88      26.289  54.331  40.092  1.00  0.00           C  
ATOM   1365  HB  VAL    88      25.553  54.502  40.762  1.00  0.00           H  
ATOM   1366  CG1 VAL    88      25.686  53.383  39.057  1.00  0.00           C  
ATOM   1367 HG11 VAL    88      25.571  52.356  39.403  1.00  0.00           H  
ATOM   1368 HG12 VAL    88      24.790  53.762  38.565  1.00  0.00           H  
ATOM   1369 HG13 VAL    88      26.386  53.339  38.223  1.00  0.00           H  
ATOM   1370  CG2 VAL    88      27.369  53.562  40.871  1.00  0.00           C  
ATOM   1371 HG21 VAL    88      27.929  54.128  41.615  1.00  0.00           H  
ATOM   1372 HG22 VAL    88      26.994  52.786  41.398  1.00  0.00           H  
ATOM   1373 HG23 VAL    88      28.090  53.221  40.127  1.00  0.00           H  
ATOM   1374  C   VAL    88      25.642  56.298  38.745  1.00  0.00           C  
ATOM   1375  O   VAL    88      25.865  56.248  37.528  1.00  0.00           O  
ATOM   1376  N   THR    89      24.704  57.074  39.185  1.00  0.00           N  
ATOM   1377  H   THR    89      24.439  56.996  40.240  1.00  0.00           H  
ATOM   1378  CA  THR    89      23.701  57.802  38.332  1.00  0.00           C  
ATOM   1379  HA  THR    89      23.463  57.073  37.558  1.00  0.00           H  
ATOM   1380  CB  THR    89      22.441  58.234  39.137  1.00  0.00           C  
ATOM   1381  HB  THR    89      21.903  59.006  38.587  1.00  0.00           H  
ATOM   1382  CG2 THR    89      21.506  57.080  39.447  1.00  0.00           C  
ATOM   1383 HG21 THR    89      21.687  56.663  40.349  1.00  0.00           H  
ATOM   1384 HG22 THR    89      20.487  57.459  39.369  1.00  0.00           H  
ATOM   1385 HG23 THR    89      21.549  56.339  38.649  1.00  0.00           H  
ATOM   1386  OG1 THR    89      22.751  58.875  40.331  1.00  0.00           O  
ATOM   1387  HG1 THR    89      23.220  58.230  41.074  1.00  0.00           H  
ATOM   1388  C   THR    89      24.273  58.865  37.404  1.00  0.00           C  
ATOM   1389  O   THR    89      23.769  59.045  36.288  1.00  0.00           O  
ATOM   1390  N   LYS    90      25.427  59.441  37.775  1.00  0.00           N  
ATOM   1391  H   LYS    90      25.801  59.234  38.778  1.00  0.00           H  
ATOM   1392  CA  LYS    90      26.077  60.584  37.035  1.00  0.00           C  
ATOM   1393  HA  LYS    90      25.430  61.290  36.962  1.00  0.00           H  
ATOM   1394  CB  LYS    90      27.343  61.138  37.781  1.00  0.00           C  
ATOM   1395  HB2 LYS    90      27.190  61.395  38.829  1.00  0.00           H  
ATOM   1396  HB3 LYS    90      28.004  60.378  37.864  1.00  0.00           H  
ATOM   1397  CG  LYS    90      27.976  62.422  37.199  1.00  0.00           C  
ATOM   1398  HG2 LYS    90      28.224  62.253  36.151  1.00  0.00           H  
ATOM   1399  HG3 LYS    90      27.340  63.306  37.251  1.00  0.00           H  
ATOM   1400  CD  LYS    90      29.216  62.939  37.873  1.00  0.00           C  
ATOM   1401  HD2 LYS    90      29.061  63.429  38.834  1.00  0.00           H  
ATOM   1402  HD3 LYS    90      29.772  62.036  38.125  1.00  0.00           H  
ATOM   1403  CE  LYS    90      30.163  63.818  37.071  1.00  0.00           C  
ATOM   1404  HE2 LYS    90      30.563  63.165  36.294  1.00  0.00           H  
ATOM   1405  HE3 LYS    90      29.560  64.573  36.567  1.00  0.00           H  
ATOM   1406  NZ  LYS    90      31.335  64.315  37.925  1.00  0.00           N  
ATOM   1407  HZ1 LYS    90      31.655  63.551  38.633  1.00  0.00           H  
ATOM   1408  HZ2 LYS    90      32.232  64.482  37.329  1.00  0.00           H  
ATOM   1409  HZ3 LYS    90      31.162  65.282  38.399  1.00  0.00           H  
ATOM   1410  C   LYS    90      26.484  60.115  35.607  1.00  0.00           C  
ATOM   1411  O   LYS    90      26.645  60.929  34.730  1.00  0.00           O  
ATOM   1412  N   TYR    91      26.629  58.833  35.463  1.00  0.00           N  
ATOM   1413  H   TYR    91      26.320  58.274  36.346  1.00  0.00           H  
ATOM   1414  CA  TYR    91      27.138  58.090  34.289  1.00  0.00           C  
ATOM   1415  HA  TYR    91      27.307  58.759  33.551  1.00  0.00           H  
ATOM   1416  CB  TYR    91      28.499  57.438  34.660  1.00  0.00           C  
ATOM   1417  HB2 TYR    91      28.350  56.766  35.399  1.00  0.00           H  
ATOM   1418  HB3 TYR    91      28.822  57.003  33.807  1.00  0.00           H  
ATOM   1419  CG  TYR    91      29.504  58.455  35.172  1.00  0.00           C  
ATOM   1420  CD1 TYR    91      30.332  59.125  34.290  1.00  0.00           C  
ATOM   1421  HD1 TYR    91      30.309  58.827  33.325  1.00  0.00           H  
ATOM   1422  CE1 TYR    91      31.249  60.094  34.743  1.00  0.00           C  
ATOM   1423  HE1 TYR    91      31.821  60.677  34.021  1.00  0.00           H  
ATOM   1424  CZ  TYR    91      31.456  60.211  36.101  1.00  0.00           C  
ATOM   1425  OH  TYR    91      32.343  61.164  36.519  1.00  0.00           O  
ATOM   1426  HH  TYR    91      32.316  61.380  37.588  1.00  0.00           H  
ATOM   1427  CE2 TYR    91      30.655  59.479  37.068  1.00  0.00           C  
ATOM   1428  HE2 TYR    91      30.816  59.641  38.133  1.00  0.00           H  
ATOM   1429  CD2 TYR    91      29.655  58.612  36.607  1.00  0.00           C  
ATOM   1430  HD2 TYR    91      29.110  57.972  37.301  1.00  0.00           H  
ATOM   1431  C   TYR    91      26.178  56.994  33.776  1.00  0.00           C  
ATOM   1432  O   TYR    91      26.199  56.577  32.609  1.00  0.00           O  
ATOM   1433  N   TRP    92      25.154  56.611  34.553  1.00  0.00           N  
ATOM   1434  H   TRP    92      25.021  57.055  35.529  1.00  0.00           H  
ATOM   1435  CA  TRP    92      24.020  55.776  34.076  1.00  0.00           C  
ATOM   1436  HA  TRP    92      23.855  56.002  33.106  1.00  0.00           H  
ATOM   1437  CB  TRP    92      24.324  54.333  34.183  1.00  0.00           C  
ATOM   1438  HB2 TRP    92      25.381  54.271  33.923  1.00  0.00           H  
ATOM   1439  HB3 TRP    92      24.295  54.045  35.234  1.00  0.00           H  
ATOM   1440  CG  TRP    92      23.553  53.313  33.372  1.00  0.00           C  
ATOM   1441  CD1 TRP    92      22.805  53.638  32.286  1.00  0.00           C  
ATOM   1442  HD1 TRP    92      22.610  54.618  31.852  1.00  0.00           H  
ATOM   1443  NE1 TRP    92      22.108  52.531  31.815  1.00  0.00           N  
ATOM   1444  HE1 TRP    92      21.546  52.616  30.885  1.00  0.00           H  
ATOM   1445  CE2 TRP    92      22.600  51.379  32.455  1.00  0.00           C  
ATOM   1446  CZ2 TRP    92      22.248  50.068  32.255  1.00  0.00           C  
ATOM   1447  HZ2 TRP    92      21.705  49.797  31.349  1.00  0.00           H  
ATOM   1448  CH2 TRP    92      22.778  49.155  33.110  1.00  0.00           C  
ATOM   1449  HH2 TRP    92      22.703  48.086  32.912  1.00  0.00           H  
ATOM   1450  CZ3 TRP    92      23.582  49.604  34.231  1.00  0.00           C  
ATOM   1451  HZ3 TRP    92      24.039  48.976  34.995  1.00  0.00           H  
ATOM   1452  CE3 TRP    92      23.862  50.966  34.432  1.00  0.00           C  
ATOM   1453  HE3 TRP    92      24.420  51.387  35.268  1.00  0.00           H  
ATOM   1454  CD2 TRP    92      23.374  51.890  33.485  1.00  0.00           C  
ATOM   1455  C   TRP    92      22.680  56.169  34.739  1.00  0.00           C  
ATOM   1456  O   TRP    92      22.238  55.445  35.634  1.00  0.00           O  
ATOM   1457  N   PRO    93      22.084  57.301  34.305  1.00  0.00           N  
ATOM   1458  CD  PRO    93      22.552  58.237  33.272  1.00  0.00           C  
ATOM   1459  HD2 PRO    93      22.312  57.893  32.266  1.00  0.00           H  
ATOM   1460  HD3 PRO    93      23.621  58.440  33.203  1.00  0.00           H  
ATOM   1461  CG  PRO    93      21.877  59.549  33.614  1.00  0.00           C  
ATOM   1462  HG2 PRO    93      21.668  60.123  32.724  1.00  0.00           H  
ATOM   1463  HG3 PRO    93      22.522  60.110  34.290  1.00  0.00           H  
ATOM   1464  CB  PRO    93      20.589  59.130  34.317  1.00  0.00           C  
ATOM   1465  HB2 PRO    93      19.872  59.032  33.686  1.00  0.00           H  
ATOM   1466  HB3 PRO    93      20.309  59.903  35.017  1.00  0.00           H  
ATOM   1467  CA  PRO    93      20.904  57.817  35.014  1.00  0.00           C  
ATOM   1468  HA  PRO    93      21.212  58.095  36.011  1.00  0.00           H  
ATOM   1469  C   PRO    93      19.637  56.871  35.065  1.00  0.00           C  
ATOM   1470  O   PRO    93      18.657  57.164  35.770  1.00  0.00           O  
ATOM   1471  N   GLU    94      19.625  55.773  34.315  1.00  0.00           N  
ATOM   1472  H   GLU    94      20.426  55.676  33.707  1.00  0.00           H  
ATOM   1473  CA  GLU    94      18.421  54.908  34.120  1.00  0.00           C  
ATOM   1474  HA  GLU    94      17.595  55.575  33.921  1.00  0.00           H  
ATOM   1475  CB  GLU    94      18.572  53.928  32.947  1.00  0.00           C  
ATOM   1476  HB2 GLU    94      19.410  53.273  33.137  1.00  0.00           H  
ATOM   1477  HB3 GLU    94      17.620  53.436  32.814  1.00  0.00           H  
ATOM   1478  CG  GLU    94      18.868  54.561  31.592  1.00  0.00           C  
ATOM   1479  HG2 GLU    94      19.852  54.790  31.588  1.00  0.00           H  
ATOM   1480  HG3 GLU    94      18.816  53.771  30.857  1.00  0.00           H  
ATOM   1481  CD  GLU    94      18.082  55.767  31.160  1.00  0.00           C  
ATOM   1482  OE1 GLU    94      16.883  55.846  31.509  1.00  0.00           O  
ATOM   1483  OE2 GLU    94      18.628  56.479  30.259  1.00  0.00           O  
ATOM   1484  C   GLU    94      17.998  54.021  35.380  1.00  0.00           C  
ATOM   1485  O   GLU    94      16.868  53.613  35.566  1.00  0.00           O  
ATOM   1486  N   LEU    95      18.967  53.893  36.313  1.00  0.00           N  
ATOM   1487  H   LEU    95      19.846  54.487  36.059  1.00  0.00           H  
ATOM   1488  CA  LEU    95      18.952  53.363  37.700  1.00  0.00           C  
ATOM   1489  HA  LEU    95      18.294  52.497  37.779  1.00  0.00           H  
ATOM   1490  CB  LEU    95      20.394  53.051  38.105  1.00  0.00           C  
ATOM   1491  HB2 LEU    95      21.001  53.951  38.014  1.00  0.00           H  
ATOM   1492  HB3 LEU    95      20.363  52.648  39.117  1.00  0.00           H  
ATOM   1493  CG  LEU    95      21.115  51.984  37.215  1.00  0.00           C  
ATOM   1494  HG  LEU    95      21.105  52.367  36.194  1.00  0.00           H  
ATOM   1495  CD1 LEU    95      22.490  51.810  37.771  1.00  0.00           C  
ATOM   1496 HD11 LEU    95      22.878  52.765  38.125  1.00  0.00           H  
ATOM   1497 HD12 LEU    95      22.422  51.325  38.654  1.00  0.00           H  
ATOM   1498 HD13 LEU    95      23.177  51.294  37.100  1.00  0.00           H  
ATOM   1499  CD2 LEU    95      20.343  50.695  37.239  1.00  0.00           C  
ATOM   1500 HD21 LEU    95      19.422  50.832  36.692  1.00  0.00           H  
ATOM   1501 HD22 LEU    95      20.798  49.876  36.683  1.00  0.00           H  
ATOM   1502 HD23 LEU    95      20.081  50.489  38.277  1.00  0.00           H  
ATOM   1503  C   LEU    95      18.314  54.415  38.683  1.00  0.00           C  
ATOM   1504  O   LEU    95      19.012  55.093  39.441  1.00  0.00           O  
ATOM   1505  N   THR    96      17.040  54.752  38.597  1.00  0.00           N  
ATOM   1506  H   THR    96      16.568  54.232  37.872  1.00  0.00           H  
ATOM   1507  CA  THR    96      16.418  55.717  39.479  1.00  0.00           C  
ATOM   1508  HA  THR    96      17.178  56.410  39.839  1.00  0.00           H  
ATOM   1509  CB  THR    96      15.286  56.505  38.827  1.00  0.00           C  
ATOM   1510  HB  THR    96      14.905  57.202  39.572  1.00  0.00           H  
ATOM   1511  CG2 THR    96      15.691  57.248  37.653  1.00  0.00           C  
ATOM   1512 HG21 THR    96      15.900  56.501  36.888  1.00  0.00           H  
ATOM   1513 HG22 THR    96      14.859  57.864  37.310  1.00  0.00           H  
ATOM   1514 HG23 THR    96      16.546  57.875  37.906  1.00  0.00           H  
ATOM   1515  OG1 THR    96      14.187  55.726  38.445  1.00  0.00           O  
ATOM   1516  HG1 THR    96      13.707  55.241  39.295  1.00  0.00           H  
ATOM   1517  C   THR    96      15.935  55.130  40.831  1.00  0.00           C  
ATOM   1518  O   THR    96      15.772  55.864  41.789  1.00  0.00           O  
ATOM   1519  N   GLY    97      16.047  53.851  41.030  1.00  0.00           N  
ATOM   1520  H   GLY    97      16.345  53.210  40.200  1.00  0.00           H  
ATOM   1521  CA  GLY    97      15.702  53.164  42.304  1.00  0.00           C  
ATOM   1522  HA2 GLY    97      14.669  53.463  42.484  1.00  0.00           H  
ATOM   1523  HA3 GLY    97      15.825  52.092  42.153  1.00  0.00           H  
ATOM   1524  C   GLY    97      16.601  53.596  43.500  1.00  0.00           C  
ATOM   1525  O   GLY    97      17.793  54.030  43.305  1.00  0.00           O  
ATOM   1526  N   LYS    98      15.955  53.719  44.699  1.00  0.00           N  
ATOM   1527  H   LYS    98      14.908  53.420  44.739  1.00  0.00           H  
ATOM   1528  CA  LYS    98      16.547  54.167  45.976  1.00  0.00           C  
ATOM   1529  HA  LYS    98      16.774  55.232  45.912  1.00  0.00           H  
ATOM   1530  CB  LYS    98      15.587  54.052  47.120  1.00  0.00           C  
ATOM   1531  HB2 LYS    98      14.767  54.740  46.914  1.00  0.00           H  
ATOM   1532  HB3 LYS    98      15.095  53.085  47.220  1.00  0.00           H  
ATOM   1533  CG  LYS    98      16.220  54.462  48.475  1.00  0.00           C  
ATOM   1534  HG2 LYS    98      16.828  53.739  48.835  1.00  0.00           H  
ATOM   1535  HG3 LYS    98      16.701  55.289  48.397  1.00  0.00           H  
ATOM   1536  CD  LYS    98      15.147  54.736  49.601  1.00  0.00           C  
ATOM   1537  HD2 LYS    98      14.374  55.442  49.300  1.00  0.00           H  
ATOM   1538  HD3 LYS    98      14.493  53.866  49.665  1.00  0.00           H  
ATOM   1539  CE  LYS    98      15.729  54.975  50.971  1.00  0.00           C  
ATOM   1540  HE2 LYS    98      16.522  54.270  51.221  1.00  0.00           H  
ATOM   1541  HE3 LYS    98      16.067  56.006  50.861  1.00  0.00           H  
ATOM   1542  NZ  LYS    98      14.645  55.017  52.009  1.00  0.00           N  
ATOM   1543  HZ1 LYS    98      13.947  55.844  51.880  1.00  0.00           H  
ATOM   1544  HZ2 LYS    98      14.247  54.002  52.019  1.00  0.00           H  
ATOM   1545  HZ3 LYS    98      15.081  55.086  53.006  1.00  0.00           H  
ATOM   1546  C   LYS    98      17.866  53.441  46.218  1.00  0.00           C  
ATOM   1547  O   LYS    98      18.889  54.063  46.696  1.00  0.00           O  
ATOM   1548  N   GLN    99      17.970  52.204  45.823  1.00  0.00           N  
ATOM   1549  H   GLN    99      17.148  51.820  45.380  1.00  0.00           H  
ATOM   1550  CA  GLN    99      19.141  51.376  46.131  1.00  0.00           C  
ATOM   1551  HA  GLN    99      19.360  51.521  47.106  1.00  0.00           H  
ATOM   1552  CB  GLN    99      18.888  49.843  45.907  1.00  0.00           C  
ATOM   1553  HB2 GLN    99      19.672  49.363  46.325  1.00  0.00           H  
ATOM   1554  HB3 GLN    99      18.064  49.597  46.436  1.00  0.00           H  
ATOM   1555  CG  GLN    99      18.819  49.401  44.439  1.00  0.00           C  
ATOM   1556  HG2 GLN    99      19.661  49.907  43.966  1.00  0.00           H  
ATOM   1557  HG3 GLN    99      18.956  48.319  44.421  1.00  0.00           H  
ATOM   1558  CD  GLN    99      17.537  49.685  43.639  1.00  0.00           C  
ATOM   1559  OE1 GLN    99      16.925  50.713  43.807  1.00  0.00           O  
ATOM   1560  NE2 GLN    99      17.260  48.976  42.618  1.00  0.00           N  
ATOM   1561 HE21 GLN    99      17.583  47.936  42.579  1.00  0.00           H  
ATOM   1562 HE22 GLN    99      16.725  49.371  41.859  1.00  0.00           H  
ATOM   1563  C   GLN    99      20.454  51.926  45.511  1.00  0.00           C  
ATOM   1564  O   GLN    99      21.597  51.794  46.030  1.00  0.00           O  
ATOM   1565  N   TRP   100      20.332  52.640  44.382  1.00  0.00           N  
ATOM   1566  H   TRP   100      19.439  52.801  43.939  1.00  0.00           H  
ATOM   1567  CA  TRP   100      21.444  53.005  43.564  1.00  0.00           C  
ATOM   1568  HA  TRP   100      22.282  52.316  43.666  1.00  0.00           H  
ATOM   1569  CB  TRP   100      21.076  52.869  42.085  1.00  0.00           C  
ATOM   1570  HB2 TRP   100      20.092  53.305  41.908  1.00  0.00           H  
ATOM   1571  HB3 TRP   100      21.786  53.430  41.476  1.00  0.00           H  
ATOM   1572  CG  TRP   100      21.030  51.511  41.557  1.00  0.00           C  
ATOM   1573  CD1 TRP   100      19.921  50.691  41.402  1.00  0.00           C  
ATOM   1574  HD1 TRP   100      18.878  50.956  41.580  1.00  0.00           H  
ATOM   1575  NE1 TRP   100      20.333  49.411  41.136  1.00  0.00           N  
ATOM   1576  HE1 TRP   100      19.600  48.659  40.842  1.00  0.00           H  
ATOM   1577  CE2 TRP   100      21.703  49.418  40.989  1.00  0.00           C  
ATOM   1578  CZ2 TRP   100      22.639  48.371  40.632  1.00  0.00           C  
ATOM   1579  HZ2 TRP   100      22.243  47.412  40.297  1.00  0.00           H  
ATOM   1580  CH2 TRP   100      24.007  48.676  40.683  1.00  0.00           C  
ATOM   1581  HH2 TRP   100      24.793  47.945  40.494  1.00  0.00           H  
ATOM   1582  CZ3 TRP   100      24.395  50.046  40.958  1.00  0.00           C  
ATOM   1583  HZ3 TRP   100      25.430  50.337  40.777  1.00  0.00           H  
ATOM   1584  CE3 TRP   100      23.493  51.101  41.225  1.00  0.00           C  
ATOM   1585  HE3 TRP   100      23.704  52.170  41.233  1.00  0.00           H  
ATOM   1586  CD2 TRP   100      22.183  50.754  41.247  1.00  0.00           C  
ATOM   1587  C   TRP   100      21.877  54.438  43.841  1.00  0.00           C  
ATOM   1588  O   TRP   100      22.944  54.861  43.383  1.00  0.00           O  
ATOM   1589  N   GLN   101      21.212  55.178  44.685  1.00  0.00           N  
ATOM   1590  H   GLN   101      20.363  54.753  45.028  1.00  0.00           H  
ATOM   1591  CA  GLN   101      21.450  56.595  44.810  1.00  0.00           C  
ATOM   1592  HA  GLN   101      21.787  56.932  43.830  1.00  0.00           H  
ATOM   1593  CB  GLN   101      20.194  57.413  45.273  1.00  0.00           C  
ATOM   1594  HB2 GLN   101      20.028  57.153  46.319  1.00  0.00           H  
ATOM   1595  HB3 GLN   101      20.393  58.470  45.096  1.00  0.00           H  
ATOM   1596  CG  GLN   101      18.946  57.146  44.458  1.00  0.00           C  
ATOM   1597  HG2 GLN   101      18.739  56.094  44.657  1.00  0.00           H  
ATOM   1598  HG3 GLN   101      18.056  57.765  44.569  1.00  0.00           H  
ATOM   1599  CD  GLN   101      19.143  57.337  42.945  1.00  0.00           C  
ATOM   1600  OE1 GLN   101      19.705  58.261  42.352  1.00  0.00           O  
ATOM   1601  NE2 GLN   101      18.637  56.445  42.144  1.00  0.00           N  
ATOM   1602 HE21 GLN   101      18.090  55.707  42.565  1.00  0.00           H  
ATOM   1603 HE22 GLN   101      18.565  56.602  41.149  1.00  0.00           H  
ATOM   1604  C   GLN   101      22.681  56.781  45.771  1.00  0.00           C  
ATOM   1605  O   GLN   101      23.418  57.740  45.738  1.00  0.00           O  
ATOM   1606  N   GLY   102      22.902  55.864  46.690  1.00  0.00           N  
ATOM   1607  H   GLY   102      22.093  55.165  46.839  1.00  0.00           H  
ATOM   1608  CA  GLY   102      24.044  55.761  47.496  1.00  0.00           C  
ATOM   1609  HA2 GLY   102      24.250  56.695  48.000  1.00  0.00           H  
ATOM   1610  HA3 GLY   102      23.768  55.161  48.350  1.00  0.00           H  
ATOM   1611  C   GLY   102      25.333  55.192  46.916  1.00  0.00           C  
ATOM   1612  O   GLY   102      26.461  55.353  47.354  1.00  0.00           O  
ATOM   1613  N   ILE   103      25.163  54.319  45.901  1.00  0.00           N  
ATOM   1614  H   ILE   103      24.127  54.134  45.617  1.00  0.00           H  
ATOM   1615  CA  ILE   103      26.224  53.626  45.258  1.00  0.00           C  
ATOM   1616  HA  ILE   103      26.933  53.240  45.990  1.00  0.00           H  
ATOM   1617  CB  ILE   103      25.607  52.433  44.518  1.00  0.00           C  
ATOM   1618  HB  ILE   103      24.975  52.781  43.811  1.00  0.00           H  
ATOM   1619  CG2 ILE   103      26.760  51.684  43.819  1.00  0.00           C  
ATOM   1620 HG21 ILE   103      27.581  52.278  43.419  1.00  0.00           H  
ATOM   1621 HG22 ILE   103      27.206  51.114  44.523  1.00  0.00           H  
ATOM   1622 HG23 ILE   103      26.456  51.125  43.034  1.00  0.00           H  
ATOM   1623  CG1 ILE   103      24.839  51.470  45.471  1.00  0.00           C  
ATOM   1624 HG12 ILE   103      25.513  51.059  46.223  1.00  0.00           H  
ATOM   1625 HG13 ILE   103      24.053  52.006  46.002  1.00  0.00           H  
ATOM   1626  CD1 ILE   103      24.238  50.242  44.731  1.00  0.00           C  
ATOM   1627 HD11 ILE   103      25.007  49.566  44.388  1.00  0.00           H  
ATOM   1628 HD12 ILE   103      23.490  49.802  45.249  1.00  0.00           H  
ATOM   1629 HD13 ILE   103      23.877  50.643  43.796  1.00  0.00           H  
ATOM   1630  C   ILE   103      27.061  54.667  44.402  1.00  0.00           C  
ATOM   1631  O   ILE   103      26.449  55.212  43.469  1.00  0.00           O  
ATOM   1632  N   ARG   104      28.340  54.717  44.770  1.00  0.00           N  
ATOM   1633  H   ARG   104      28.636  54.137  45.643  1.00  0.00           H  
ATOM   1634  CA  ARG   104      29.469  55.429  44.101  1.00  0.00           C  
ATOM   1635  HA  ARG   104      28.997  56.254  43.567  1.00  0.00           H  
ATOM   1636  CB  ARG   104      30.589  55.923  45.131  1.00  0.00           C  
ATOM   1637  HB2 ARG   104      31.344  55.209  45.460  1.00  0.00           H  
ATOM   1638  HB3 ARG   104      31.189  56.672  44.614  1.00  0.00           H  
ATOM   1639  CG  ARG   104      30.048  56.611  46.278  1.00  0.00           C  
ATOM   1640  HG2 ARG   104      29.717  57.633  46.092  1.00  0.00           H  
ATOM   1641  HG3 ARG   104      29.248  56.013  46.714  1.00  0.00           H  
ATOM   1642  CD  ARG   104      31.150  56.705  47.433  1.00  0.00           C  
ATOM   1643  HD2 ARG   104      32.045  57.122  46.970  1.00  0.00           H  
ATOM   1644  HD3 ARG   104      30.888  57.472  48.035  1.00  0.00           H  
ATOM   1645  NE  ARG   104      31.327  55.430  48.210  1.00  0.00           N  
ATOM   1646  HE  ARG   104      30.604  54.669  47.917  1.00  0.00           H  
ATOM   1647  CZ  ARG   104      31.990  55.154  49.333  1.00  0.00           C  
ATOM   1648  NH1 ARG   104      32.543  56.145  50.003  1.00  0.00           N  
ATOM   1649 HH11 ARG   104      32.686  57.119  49.535  1.00  0.00           H  
ATOM   1650 HH12 ARG   104      33.214  55.822  50.686  1.00  0.00           H  
ATOM   1651  NH2 ARG   104      31.890  53.941  49.823  1.00  0.00           N  
ATOM   1652 HH21 ARG   104      31.643  53.108  49.164  1.00  0.00           H  
ATOM   1653 HH22 ARG   104      32.252  53.819  50.843  1.00  0.00           H  
ATOM   1654  C   ARG   104      30.136  54.590  43.002  1.00  0.00           C  
ATOM   1655  O   ARG   104      30.095  53.373  43.093  1.00  0.00           O  
ATOM   1656  N   LEU   105      30.790  55.219  42.016  1.00  0.00           N  
ATOM   1657  H   LEU   105      30.940  56.298  42.052  1.00  0.00           H  
ATOM   1658  CA  LEU   105      31.666  54.444  41.110  1.00  0.00           C  
ATOM   1659  HA  LEU   105      31.194  53.630  40.743  1.00  0.00           H  
ATOM   1660  CB  LEU   105      32.232  55.294  40.084  1.00  0.00           C  
ATOM   1661  HB2 LEU   105      32.582  56.126  40.537  1.00  0.00           H  
ATOM   1662  HB3 LEU   105      33.046  54.877  39.656  1.00  0.00           H  
ATOM   1663  CG  LEU   105      31.263  55.646  38.899  1.00  0.00           C  
ATOM   1664  HG  LEU   105      30.566  56.318  39.187  1.00  0.00           H  
ATOM   1665  CD1 LEU   105      32.039  56.383  37.860  1.00  0.00           C  
ATOM   1666 HD11 LEU   105      32.873  55.759  37.540  1.00  0.00           H  
ATOM   1667 HD12 LEU   105      31.406  56.484  37.079  1.00  0.00           H  
ATOM   1668 HD13 LEU   105      32.303  57.302  38.185  1.00  0.00           H  
ATOM   1669  CD2 LEU   105      30.719  54.312  38.351  1.00  0.00           C  
ATOM   1670 HD21 LEU   105      31.489  53.541  38.356  1.00  0.00           H  
ATOM   1671 HD22 LEU   105      29.977  54.064  39.110  1.00  0.00           H  
ATOM   1672 HD23 LEU   105      30.283  54.424  37.358  1.00  0.00           H  
ATOM   1673  C   LEU   105      32.792  53.689  41.856  1.00  0.00           C  
ATOM   1674  O   LEU   105      33.292  52.637  41.498  1.00  0.00           O  
ATOM   1675  N   LEU   106      33.235  54.283  42.986  1.00  0.00           N  
ATOM   1676  H   LEU   106      33.077  55.335  43.225  1.00  0.00           H  
ATOM   1677  CA  LEU   106      34.129  53.553  43.987  1.00  0.00           C  
ATOM   1678  HA  LEU   106      35.105  53.366  43.539  1.00  0.00           H  
ATOM   1679  CB  LEU   106      34.347  54.455  45.258  1.00  0.00           C  
ATOM   1680  HB2 LEU   106      34.906  55.363  45.033  1.00  0.00           H  
ATOM   1681  HB3 LEU   106      33.368  54.697  45.673  1.00  0.00           H  
ATOM   1682  CG  LEU   106      35.158  53.833  46.351  1.00  0.00           C  
ATOM   1683  HG  LEU   106      34.738  52.960  46.637  1.00  0.00           H  
ATOM   1684  CD1 LEU   106      36.620  53.604  45.944  1.00  0.00           C  
ATOM   1685 HD11 LEU   106      36.812  52.835  45.196  1.00  0.00           H  
ATOM   1686 HD12 LEU   106      37.137  54.509  45.623  1.00  0.00           H  
ATOM   1687 HD13 LEU   106      37.145  53.088  46.748  1.00  0.00           H  
ATOM   1688  CD2 LEU   106      35.278  54.710  47.603  1.00  0.00           C  
ATOM   1689 HD21 LEU   106      36.147  54.386  48.175  1.00  0.00           H  
ATOM   1690 HD22 LEU   106      35.541  55.726  47.307  1.00  0.00           H  
ATOM   1691 HD23 LEU   106      34.332  54.650  48.140  1.00  0.00           H  
ATOM   1692  C   LEU   106      33.515  52.157  44.354  1.00  0.00           C  
ATOM   1693  O   LEU   106      34.198  51.150  44.511  1.00  0.00           O  
ATOM   1694  N   ASP   107      32.234  52.141  44.595  1.00  0.00           N  
ATOM   1695  H   ASP   107      31.640  53.054  44.562  1.00  0.00           H  
ATOM   1696  CA  ASP   107      31.542  50.899  45.108  1.00  0.00           C  
ATOM   1697  HA  ASP   107      32.233  50.348  45.746  1.00  0.00           H  
ATOM   1698  CB  ASP   107      30.295  51.319  45.866  1.00  0.00           C  
ATOM   1699  HB2 ASP   107      29.576  51.638  45.112  1.00  0.00           H  
ATOM   1700  HB3 ASP   107      29.821  50.494  46.397  1.00  0.00           H  
ATOM   1701  CG  ASP   107      30.415  52.360  46.886  1.00  0.00           C  
ATOM   1702  OD1 ASP   107      31.057  52.039  47.927  1.00  0.00           O  
ATOM   1703  OD2 ASP   107      29.841  53.459  46.731  1.00  0.00           O  
ATOM   1704  C   ASP   107      31.131  49.900  43.963  1.00  0.00           C  
ATOM   1705  O   ASP   107      30.796  48.800  44.318  1.00  0.00           O  
ATOM   1706  N   LEU   108      31.299  50.279  42.679  1.00  0.00           N  
ATOM   1707  H   LEU   108      31.458  51.304  42.346  1.00  0.00           H  
ATOM   1708  CA  LEU   108      31.322  49.260  41.601  1.00  0.00           C  
ATOM   1709  HA  LEU   108      30.715  48.399  41.879  1.00  0.00           H  
ATOM   1710  CB  LEU   108      30.662  49.903  40.372  1.00  0.00           C  
ATOM   1711  HB2 LEU   108      31.152  50.819  40.042  1.00  0.00           H  
ATOM   1712  HB3 LEU   108      30.832  49.207  39.550  1.00  0.00           H  
ATOM   1713  CG  LEU   108      29.129  50.003  40.374  1.00  0.00           C  
ATOM   1714  HG  LEU   108      28.863  50.703  41.166  1.00  0.00           H  
ATOM   1715  CD1 LEU   108      28.652  50.655  39.046  1.00  0.00           C  
ATOM   1716 HD11 LEU   108      29.110  51.630  38.878  1.00  0.00           H  
ATOM   1717 HD12 LEU   108      28.991  50.009  38.236  1.00  0.00           H  
ATOM   1718 HD13 LEU   108      27.567  50.719  39.124  1.00  0.00           H  
ATOM   1719  CD2 LEU   108      28.344  48.656  40.538  1.00  0.00           C  
ATOM   1720 HD21 LEU   108      27.310  48.996  40.473  1.00  0.00           H  
ATOM   1721 HD22 LEU   108      28.555  47.940  39.744  1.00  0.00           H  
ATOM   1722 HD23 LEU   108      28.565  48.302  41.458  1.00  0.00           H  
ATOM   1723  C   LEU   108      32.697  48.739  41.331  1.00  0.00           C  
ATOM   1724  O   LEU   108      32.894  47.522  41.168  1.00  0.00           O  
ATOM   1725  N   ALA   109      33.733  49.551  41.267  1.00  0.00           N  
ATOM   1726  H   ALA   109      33.661  50.618  41.477  1.00  0.00           H  
ATOM   1727  CA  ALA   109      35.102  49.020  40.976  1.00  0.00           C  
ATOM   1728  HA  ALA   109      35.013  48.493  40.026  1.00  0.00           H  
ATOM   1729  CB  ALA   109      36.015  50.267  40.825  1.00  0.00           C  
ATOM   1730  HB1 ALA   109      36.740  49.950  40.075  1.00  0.00           H  
ATOM   1731  HB2 ALA   109      35.548  51.104  40.305  1.00  0.00           H  
ATOM   1732  HB3 ALA   109      36.534  50.575  41.635  1.00  0.00           H  
ATOM   1733  C   ALA   109      35.765  48.251  42.182  1.00  0.00           C  
ATOM   1734  O   ALA   109      36.748  47.523  42.050  1.00  0.00           O  
ATOM   1735  N   THR   110      35.310  48.433  43.480  1.00  0.00           N  
ATOM   1736  H   THR   110      34.622  49.270  43.596  1.00  0.00           H  
ATOM   1737  CA  THR   110      35.891  47.834  44.770  1.00  0.00           C  
ATOM   1738  HA  THR   110      36.694  47.184  44.425  1.00  0.00           H  
ATOM   1739  CB  THR   110      36.622  48.897  45.523  1.00  0.00           C  
ATOM   1740  HB  THR   110      37.192  48.368  46.286  1.00  0.00           H  
ATOM   1741  CG2 THR   110      37.572  49.766  44.722  1.00  0.00           C  
ATOM   1742 HG21 THR   110      38.322  50.156  45.275  1.00  0.00           H  
ATOM   1743 HG22 THR   110      37.986  49.091  43.973  1.00  0.00           H  
ATOM   1744 HG23 THR   110      37.093  50.646  44.293  1.00  0.00           H  
ATOM   1745  OG1 THR   110      35.709  49.775  46.106  1.00  0.00           O  
ATOM   1746  HG1 THR   110      35.098  50.290  45.365  1.00  0.00           H  
ATOM   1747  C   THR   110      34.876  47.057  45.631  1.00  0.00           C  
ATOM   1748  O   THR   110      35.103  46.935  46.827  1.00  0.00           O  
ATOM   1749  N   TYR   111      33.849  46.497  44.950  1.00  0.00           N  
ATOM   1750  H   TYR   111      33.753  46.637  43.874  1.00  0.00           H  
ATOM   1751  CA  TYR   111      32.990  45.483  45.576  1.00  0.00           C  
ATOM   1752  HA  TYR   111      32.261  45.181  44.823  1.00  0.00           H  
ATOM   1753  CB  TYR   111      33.931  44.259  45.755  1.00  0.00           C  
ATOM   1754  HB2 TYR   111      34.475  44.300  46.606  1.00  0.00           H  
ATOM   1755  HB3 TYR   111      33.270  43.412  45.936  1.00  0.00           H  
ATOM   1756  CG  TYR   111      34.833  43.956  44.558  1.00  0.00           C  
ATOM   1757  CD1 TYR   111      34.286  43.565  43.304  1.00  0.00           C  
ATOM   1758  HD1 TYR   111      33.206  43.416  43.301  1.00  0.00           H  
ATOM   1759  CE1 TYR   111      35.110  43.302  42.162  1.00  0.00           C  
ATOM   1760  HE1 TYR   111      34.623  43.072  41.214  1.00  0.00           H  
ATOM   1761  CZ  TYR   111      36.497  43.394  42.325  1.00  0.00           C  
ATOM   1762  OH  TYR   111      37.325  43.305  41.253  1.00  0.00           O  
ATOM   1763  HH  TYR   111      38.345  43.090  41.571  1.00  0.00           H  
ATOM   1764  CE2 TYR   111      37.016  43.750  43.561  1.00  0.00           C  
ATOM   1765  HE2 TYR   111      38.077  43.891  43.767  1.00  0.00           H  
ATOM   1766  CD2 TYR   111      36.215  44.010  44.654  1.00  0.00           C  
ATOM   1767  HD2 TYR   111      36.610  44.228  45.646  1.00  0.00           H  
ATOM   1768  C   TYR   111      32.199  45.821  46.901  1.00  0.00           C  
ATOM   1769  O   TYR   111      31.809  44.958  47.690  1.00  0.00           O  
ATOM   1770  N   THR   112      31.778  47.100  47.012  1.00  0.00           N  
ATOM   1771  H   THR   112      32.354  47.927  46.598  1.00  0.00           H  
ATOM   1772  CA  THR   112      31.029  47.679  48.149  1.00  0.00           C  
ATOM   1773  HA  THR   112      30.817  46.911  48.892  1.00  0.00           H  
ATOM   1774  CB  THR   112      31.852  48.675  49.030  1.00  0.00           C  
ATOM   1775  HB  THR   112      31.166  49.198  49.697  1.00  0.00           H  
ATOM   1776  CG2 THR   112      32.927  48.061  49.959  1.00  0.00           C  
ATOM   1777 HG21 THR   112      33.496  47.414  49.432  1.00  0.00           H  
ATOM   1778 HG22 THR   112      33.507  48.701  50.378  1.00  0.00           H  
ATOM   1779 HG23 THR   112      32.416  47.502  50.743  1.00  0.00           H  
ATOM   1780  OG1 THR   112      32.510  49.660  48.229  1.00  0.00           O  
ATOM   1781  HG1 THR   112      31.985  50.615  48.210  1.00  0.00           H  
ATOM   1782  C   THR   112      29.621  48.159  47.797  1.00  0.00           C  
ATOM   1783  O   THR   112      29.116  49.009  48.543  1.00  0.00           O  
ATOM   1784  N   ALA   113      29.019  47.714  46.712  1.00  0.00           N  
ATOM   1785  H   ALA   113      29.524  47.221  46.061  1.00  0.00           H  
ATOM   1786  CA  ALA   113      27.600  48.120  46.426  1.00  0.00           C  
ATOM   1787  HA  ALA   113      27.505  49.195  46.459  1.00  0.00           H  
ATOM   1788  CB  ALA   113      27.279  47.626  45.025  1.00  0.00           C  
ATOM   1789  HB1 ALA   113      27.850  48.183  44.281  1.00  0.00           H  
ATOM   1790  HB2 ALA   113      27.450  46.641  44.881  1.00  0.00           H  
ATOM   1791  HB3 ALA   113      26.212  47.671  44.864  1.00  0.00           H  
ATOM   1792  C   ALA   113      26.525  47.563  47.323  1.00  0.00           C  
ATOM   1793  O   ALA   113      25.336  47.909  47.294  1.00  0.00           O  
ATOM   1794  N   GLY   114      27.002  46.644  48.234  1.00  0.00           N  
ATOM   1795  H   GLY   114      28.015  46.262  48.109  1.00  0.00           H  
ATOM   1796  CA  GLY   114      26.165  45.996  49.257  1.00  0.00           C  
ATOM   1797  HA2 GLY   114      26.799  45.957  50.130  1.00  0.00           H  
ATOM   1798  HA3 GLY   114      25.311  46.627  49.451  1.00  0.00           H  
ATOM   1799  C   GLY   114      25.709  44.559  48.946  1.00  0.00           C  
ATOM   1800  O   GLY   114      24.775  44.089  49.607  1.00  0.00           O  
ATOM   1801  N   GLY   115      26.290  43.935  47.918  1.00  0.00           N  
ATOM   1802  H   GLY   115      27.016  44.470  47.465  1.00  0.00           H  
ATOM   1803  CA  GLY   115      25.888  42.560  47.535  1.00  0.00           C  
ATOM   1804  HA2 GLY   115      26.793  41.959  47.630  1.00  0.00           H  
ATOM   1805  HA3 GLY   115      25.089  42.175  48.168  1.00  0.00           H  
ATOM   1806  C   GLY   115      25.361  42.463  46.104  1.00  0.00           C  
ATOM   1807  O   GLY   115      24.216  42.049  45.849  1.00  0.00           O  
ATOM   1808  N   LEU   116      26.139  42.864  45.105  1.00  0.00           N  
ATOM   1809  H   LEU   116      27.171  43.173  45.278  1.00  0.00           H  
ATOM   1810  CA  LEU   116      25.781  42.489  43.733  1.00  0.00           C  
ATOM   1811  HA  LEU   116      24.731  42.747  43.593  1.00  0.00           H  
ATOM   1812  CB  LEU   116      26.753  43.337  42.771  1.00  0.00           C  
ATOM   1813  HB2 LEU   116      27.715  43.447  43.272  1.00  0.00           H  
ATOM   1814  HB3 LEU   116      26.934  42.795  41.843  1.00  0.00           H  
ATOM   1815  CG  LEU   116      26.168  44.734  42.420  1.00  0.00           C  
ATOM   1816  HG  LEU   116      25.870  45.232  43.246  1.00  0.00           H  
ATOM   1817  CD1 LEU   116      27.144  45.539  41.513  1.00  0.00           C  
ATOM   1818 HD11 LEU   116      26.849  46.549  41.227  1.00  0.00           H  
ATOM   1819 HD12 LEU   116      27.971  45.813  42.167  1.00  0.00           H  
ATOM   1820 HD13 LEU   116      27.634  44.929  40.754  1.00  0.00           H  
ATOM   1821  CD2 LEU   116      25.033  44.547  41.428  1.00  0.00           C  
ATOM   1822 HD21 LEU   116      25.325  44.085  40.639  1.00  0.00           H  
ATOM   1823 HD22 LEU   116      24.181  43.944  41.741  1.00  0.00           H  
ATOM   1824 HD23 LEU   116      24.643  45.555  41.284  1.00  0.00           H  
ATOM   1825  C   LEU   116      26.025  40.988  43.519  1.00  0.00           C  
ATOM   1826  O   LEU   116      26.827  40.372  44.270  1.00  0.00           O  
ATOM   1827  N   PRO   117      25.369  40.353  42.524  1.00  0.00           N  
ATOM   1828  CD  PRO   117      24.331  40.938  41.716  1.00  0.00           C  
ATOM   1829  HD2 PRO   117      24.724  41.741  41.092  1.00  0.00           H  
ATOM   1830  HD3 PRO   117      23.525  41.218  42.257  1.00  0.00           H  
ATOM   1831  CG  PRO   117      23.904  39.733  40.870  1.00  0.00           C  
ATOM   1832  HG2 PRO   117      24.351  39.732  39.964  1.00  0.00           H  
ATOM   1833  HG3 PRO   117      22.831  39.689  40.688  1.00  0.00           H  
ATOM   1834  CB  PRO   117      24.284  38.438  41.632  1.00  0.00           C  
ATOM   1835  HB2 PRO   117      24.485  37.528  41.066  1.00  0.00           H  
ATOM   1836  HB3 PRO   117      23.498  38.290  42.373  1.00  0.00           H  
ATOM   1837  CA  PRO   117      25.566  38.906  42.314  1.00  0.00           C  
ATOM   1838  HA  PRO   117      25.718  38.396  43.172  1.00  0.00           H  
ATOM   1839  C   PRO   117      26.755  38.544  41.474  1.00  0.00           C  
ATOM   1840  O   PRO   117      27.175  39.367  40.634  1.00  0.00           O  
ATOM   1841  N   LEU   118      27.250  37.291  41.499  1.00  0.00           N  
ATOM   1842  H   LEU   118      26.966  36.724  42.285  1.00  0.00           H  
ATOM   1843  CA  LEU   118      28.628  37.023  41.058  1.00  0.00           C  
ATOM   1844  HA  LEU   118      29.267  37.746  41.564  1.00  0.00           H  
ATOM   1845  CB  LEU   118      29.039  35.637  41.525  1.00  0.00           C  
ATOM   1846  HB2 LEU   118      29.118  35.527  42.606  1.00  0.00           H  
ATOM   1847  HB3 LEU   118      28.241  34.924  41.316  1.00  0.00           H  
ATOM   1848  CG  LEU   118      30.317  35.010  40.945  1.00  0.00           C  
ATOM   1849  HG  LEU   118      30.381  35.158  39.867  1.00  0.00           H  
ATOM   1850  CD1 LEU   118      31.567  35.692  41.441  1.00  0.00           C  
ATOM   1851 HD11 LEU   118      32.506  35.366  40.993  1.00  0.00           H  
ATOM   1852 HD12 LEU   118      31.541  36.780  41.384  1.00  0.00           H  
ATOM   1853 HD13 LEU   118      31.651  35.347  42.472  1.00  0.00           H  
ATOM   1854  CD2 LEU   118      30.367  33.548  41.454  1.00  0.00           C  
ATOM   1855 HD21 LEU   118      30.524  33.564  42.533  1.00  0.00           H  
ATOM   1856 HD22 LEU   118      29.494  32.957  41.176  1.00  0.00           H  
ATOM   1857 HD23 LEU   118      31.232  32.999  41.083  1.00  0.00           H  
ATOM   1858  C   LEU   118      28.787  37.184  39.576  1.00  0.00           C  
ATOM   1859  O   LEU   118      29.744  37.797  39.177  1.00  0.00           O  
ATOM   1860  N   GLN   119      27.804  36.705  38.795  1.00  0.00           N  
ATOM   1861  H   GLN   119      26.916  36.334  39.307  1.00  0.00           H  
ATOM   1862  CA  GLN   119      27.620  36.838  37.372  1.00  0.00           C  
ATOM   1863  HA  GLN   119      28.355  37.558  37.010  1.00  0.00           H  
ATOM   1864  CB  GLN   119      27.780  35.413  36.763  1.00  0.00           C  
ATOM   1865  HB2 GLN   119      27.787  35.608  35.691  1.00  0.00           H  
ATOM   1866  HB3 GLN   119      28.762  35.067  37.086  1.00  0.00           H  
ATOM   1867  CG  GLN   119      26.636  34.475  37.120  1.00  0.00           C  
ATOM   1868  HG2 GLN   119      26.740  34.445  38.205  1.00  0.00           H  
ATOM   1869  HG3 GLN   119      25.640  34.881  36.942  1.00  0.00           H  
ATOM   1870  CD  GLN   119      26.865  33.049  36.544  1.00  0.00           C  
ATOM   1871  OE1 GLN   119      27.814  32.920  35.788  1.00  0.00           O  
ATOM   1872  NE2 GLN   119      26.245  32.103  37.065  1.00  0.00           N  
ATOM   1873 HE21 GLN   119      25.527  32.383  37.836  1.00  0.00           H  
ATOM   1874 HE22 GLN   119      26.434  31.080  36.741  1.00  0.00           H  
ATOM   1875  C   GLN   119      26.167  37.426  37.008  1.00  0.00           C  
ATOM   1876  O   GLN   119      25.162  37.183  37.686  1.00  0.00           O  
ATOM   1877  N   VAL   120      26.196  37.970  35.769  1.00  0.00           N  
ATOM   1878  H   VAL   120      27.160  37.995  35.261  1.00  0.00           H  
ATOM   1879  CA  VAL   120      24.946  38.376  35.008  1.00  0.00           C  
ATOM   1880  HA  VAL   120      24.383  39.163  35.510  1.00  0.00           H  
ATOM   1881  CB  VAL   120      25.322  39.000  33.551  1.00  0.00           C  
ATOM   1882  HB  VAL   120      25.913  38.301  32.959  1.00  0.00           H  
ATOM   1883  CG1 VAL   120      23.996  39.391  32.861  1.00  0.00           C  
ATOM   1884 HG11 VAL   120      24.182  39.933  31.934  1.00  0.00           H  
ATOM   1885 HG12 VAL   120      23.225  38.630  32.740  1.00  0.00           H  
ATOM   1886 HG13 VAL   120      23.449  40.131  33.445  1.00  0.00           H  
ATOM   1887  CG2 VAL   120      26.218  40.196  33.639  1.00  0.00           C  
ATOM   1888 HG21 VAL   120      26.626  40.342  32.639  1.00  0.00           H  
ATOM   1889 HG22 VAL   120      25.712  41.080  34.025  1.00  0.00           H  
ATOM   1890 HG23 VAL   120      26.987  39.989  34.384  1.00  0.00           H  
ATOM   1891  C   VAL   120      24.010  37.138  34.783  1.00  0.00           C  
ATOM   1892  O   VAL   120      24.584  36.161  34.283  1.00  0.00           O  
ATOM   1893  N   PRO   121      22.719  37.190  34.789  1.00  0.00           N  
ATOM   1894  CD  PRO   121      21.914  38.126  35.575  1.00  0.00           C  
ATOM   1895  HD2 PRO   121      21.567  38.929  34.925  1.00  0.00           H  
ATOM   1896  HD3 PRO   121      22.457  38.625  36.378  1.00  0.00           H  
ATOM   1897  CG  PRO   121      20.800  37.391  36.191  1.00  0.00           C  
ATOM   1898  HG2 PRO   121      19.957  38.067  36.338  1.00  0.00           H  
ATOM   1899  HG3 PRO   121      21.147  36.866  37.081  1.00  0.00           H  
ATOM   1900  CB  PRO   121      20.517  36.309  35.099  1.00  0.00           C  
ATOM   1901  HB2 PRO   121      19.893  36.571  34.349  1.00  0.00           H  
ATOM   1902  HB3 PRO   121      20.230  35.418  35.476  1.00  0.00           H  
ATOM   1903  CA  PRO   121      21.878  36.025  34.531  1.00  0.00           C  
ATOM   1904  HA  PRO   121      22.272  35.218  34.993  1.00  0.00           H  
ATOM   1905  C   PRO   121      21.704  35.754  33.039  1.00  0.00           C  
ATOM   1906  O   PRO   121      21.627  36.645  32.151  1.00  0.00           O  
ATOM   1907  N   ASP   122      21.578  34.461  32.643  1.00  0.00           N  
ATOM   1908  H   ASP   122      21.469  33.711  33.427  1.00  0.00           H  
ATOM   1909  CA  ASP   122      21.649  34.016  31.276  1.00  0.00           C  
ATOM   1910  HA  ASP   122      22.532  34.444  30.802  1.00  0.00           H  
ATOM   1911  CB  ASP   122      21.901  32.484  31.192  1.00  0.00           C  
ATOM   1912  HB2 ASP   122      21.183  32.107  31.920  1.00  0.00           H  
ATOM   1913  HB3 ASP   122      21.756  32.183  30.239  1.00  0.00           H  
ATOM   1914  CG  ASP   122      23.334  32.065  31.611  1.00  0.00           C  
ATOM   1915  OD1 ASP   122      23.692  30.877  31.482  1.00  0.00           O  
ATOM   1916  OD2 ASP   122      24.091  32.852  32.244  1.00  0.00           O  
ATOM   1917  C   ASP   122      20.380  34.406  30.502  1.00  0.00           C  
ATOM   1918  O   ASP   122      20.438  34.336  29.284  1.00  0.00           O  
ATOM   1919  N   ASN   123      19.275  34.841  31.108  1.00  0.00           N  
ATOM   1920  H   ASN   123      19.014  34.350  32.045  1.00  0.00           H  
ATOM   1921  CA  ASN   123      18.130  35.479  30.399  1.00  0.00           C  
ATOM   1922  HA  ASN   123      18.180  35.052  29.398  1.00  0.00           H  
ATOM   1923  CB  ASN   123      16.786  35.333  31.214  1.00  0.00           C  
ATOM   1924  HB2 ASN   123      15.938  35.770  30.685  1.00  0.00           H  
ATOM   1925  HB3 ASN   123      16.599  34.270  31.361  1.00  0.00           H  
ATOM   1926  CG  ASN   123      16.816  36.047  32.540  1.00  0.00           C  
ATOM   1927  OD1 ASN   123      16.625  37.256  32.581  1.00  0.00           O  
ATOM   1928  ND2 ASN   123      17.085  35.334  33.620  1.00  0.00           N  
ATOM   1929 HD21 ASN   123      17.208  35.943  34.516  1.00  0.00           H  
ATOM   1930 HD22 ASN   123      17.433  34.313  33.462  1.00  0.00           H  
ATOM   1931  C   ASN   123      18.455  36.892  29.899  1.00  0.00           C  
ATOM   1932  O   ASN   123      17.564  37.479  29.294  1.00  0.00           O  
ATOM   1933  N   VAL   124      19.624  37.414  30.181  1.00  0.00           N  
ATOM   1934  H   VAL   124      20.126  36.896  30.998  1.00  0.00           H  
ATOM   1935  CA  VAL   124      19.952  38.864  29.827  1.00  0.00           C  
ATOM   1936  HA  VAL   124      19.015  39.418  29.774  1.00  0.00           H  
ATOM   1937  CB  VAL   124      20.849  39.530  30.877  1.00  0.00           C  
ATOM   1938  HB  VAL   124      21.726  38.936  31.137  1.00  0.00           H  
ATOM   1939  CG1 VAL   124      21.291  40.949  30.346  1.00  0.00           C  
ATOM   1940 HG11 VAL   124      20.435  41.474  29.921  1.00  0.00           H  
ATOM   1941 HG12 VAL   124      21.855  41.492  31.104  1.00  0.00           H  
ATOM   1942 HG13 VAL   124      22.060  40.755  29.598  1.00  0.00           H  
ATOM   1943  CG2 VAL   124      20.086  39.799  32.183  1.00  0.00           C  
ATOM   1944 HG21 VAL   124      19.729  38.928  32.549  1.00  0.00           H  
ATOM   1945 HG22 VAL   124      20.719  40.165  32.992  1.00  0.00           H  
ATOM   1946 HG23 VAL   124      19.137  40.335  32.148  1.00  0.00           H  
ATOM   1947  C   VAL   124      20.556  38.936  28.419  1.00  0.00           C  
ATOM   1948  O   VAL   124      21.670  38.455  28.283  1.00  0.00           O  
ATOM   1949  N   THR   125      19.852  39.474  27.405  1.00  0.00           N  
ATOM   1950  H   THR   125      18.846  39.876  27.530  1.00  0.00           H  
ATOM   1951  CA  THR   125      20.374  39.427  25.973  1.00  0.00           C  
ATOM   1952  HA  THR   125      21.392  39.037  25.984  1.00  0.00           H  
ATOM   1953  CB  THR   125      19.646  38.315  25.184  1.00  0.00           C  
ATOM   1954  HB  THR   125      19.922  38.382  24.214  1.00  0.00           H  
ATOM   1955  CG2 THR   125      19.972  36.834  25.476  1.00  0.00           C  
ATOM   1956 HG21 THR   125      19.111  36.188  25.301  1.00  0.00           H  
ATOM   1957 HG22 THR   125      20.791  36.413  25.060  1.00  0.00           H  
ATOM   1958 HG23 THR   125      20.201  36.855  26.459  1.00  0.00           H  
ATOM   1959  OG1 THR   125      18.242  38.478  25.153  1.00  0.00           O  
ATOM   1960  HG1 THR   125      18.023  39.509  24.878  1.00  0.00           H  
ATOM   1961  C   THR   125      20.570  40.774  25.127  1.00  0.00           C  
ATOM   1962  O   THR   125      21.045  40.766  23.987  1.00  0.00           O  
ATOM   1963  N   ASP   126      20.172  41.886  25.765  1.00  0.00           N  
ATOM   1964  H   ASP   126      19.792  41.887  26.786  1.00  0.00           H  
ATOM   1965  CA  ASP   126      20.224  43.220  25.190  1.00  0.00           C  
ATOM   1966  HA  ASP   126      21.177  43.264  24.663  1.00  0.00           H  
ATOM   1967  CB  ASP   126      19.035  43.424  24.226  1.00  0.00           C  
ATOM   1968  HB2 ASP   126      19.091  44.389  23.723  1.00  0.00           H  
ATOM   1969  HB3 ASP   126      19.086  42.644  23.586  1.00  0.00           H  
ATOM   1970  CG  ASP   126      17.684  43.400  24.966  1.00  0.00           C  
ATOM   1971  OD1 ASP   126      17.689  43.318  26.237  1.00  0.00           O  
ATOM   1972  OD2 ASP   126      16.641  43.279  24.333  1.00  0.00           O  
ATOM   1973  C   ASP   126      20.302  44.254  26.237  1.00  0.00           C  
ATOM   1974  O   ASP   126      20.355  43.962  27.446  1.00  0.00           O  
ATOM   1975  N   ASN   127      20.299  45.522  25.831  1.00  0.00           N  
ATOM   1976  H   ASN   127      20.252  45.716  24.760  1.00  0.00           H  
ATOM   1977  CA  ASN   127      20.470  46.596  26.816  1.00  0.00           C  
ATOM   1978  HA  ASN   127      21.352  46.415  27.430  1.00  0.00           H  
ATOM   1979  CB  ASN   127      20.806  47.920  26.042  1.00  0.00           C  
ATOM   1980  HB2 ASN   127      21.885  47.962  25.895  1.00  0.00           H  
ATOM   1981  HB3 ASN   127      20.210  47.992  25.133  1.00  0.00           H  
ATOM   1982  CG  ASN   127      20.738  49.133  26.936  1.00  0.00           C  
ATOM   1983  OD1 ASN   127      21.684  49.400  27.662  1.00  0.00           O  
ATOM   1984  ND2 ASN   127      19.700  49.986  26.917  1.00  0.00           N  
ATOM   1985 HD21 ASN   127      18.933  49.927  26.145  1.00  0.00           H  
ATOM   1986 HD22 ASN   127      19.652  50.745  27.697  1.00  0.00           H  
ATOM   1987  C   ASN   127      19.242  46.782  27.756  1.00  0.00           C  
ATOM   1988  O   ASN   127      19.435  47.227  28.858  1.00  0.00           O  
ATOM   1989  N   ALA   128      17.998  46.485  27.350  1.00  0.00           N  
ATOM   1990  H   ALA   128      17.901  46.090  26.339  1.00  0.00           H  
ATOM   1991  CA  ALA   128      16.831  46.665  28.240  1.00  0.00           C  
ATOM   1992  HA  ALA   128      17.007  47.562  28.833  1.00  0.00           H  
ATOM   1993  CB  ALA   128      15.576  46.661  27.391  1.00  0.00           C  
ATOM   1994  HB1 ALA   128      14.744  46.867  27.926  1.00  0.00           H  
ATOM   1995  HB2 ALA   128      15.574  47.274  26.653  1.00  0.00           H  
ATOM   1996  HB3 ALA   128      15.328  45.707  26.926  1.00  0.00           H  
ATOM   1997  C   ALA   128      16.813  45.453  29.235  1.00  0.00           C  
ATOM   1998  O   ALA   128      16.366  45.667  30.368  1.00  0.00           O  
ATOM   1999  N   SER   129      17.185  44.194  28.840  1.00  0.00           N  
ATOM   2000  H   SER   129      17.507  44.031  27.812  1.00  0.00           H  
ATOM   2001  CA  SER   129      17.339  43.125  29.859  1.00  0.00           C  
ATOM   2002  HA  SER   129      16.453  43.071  30.492  1.00  0.00           H  
ATOM   2003  CB  SER   129      17.258  41.858  29.039  1.00  0.00           C  
ATOM   2004  HB2 SER   129      17.298  41.019  29.733  1.00  0.00           H  
ATOM   2005  HB3 SER   129      16.372  41.812  28.556  1.00  0.00           H  
ATOM   2006  OG  SER   129      18.418  41.721  28.163  1.00  0.00           O  
ATOM   2007  HG  SER   129      18.076  42.162  27.226  1.00  0.00           H  
ATOM   2008  C   SER   129      18.556  43.293  30.761  1.00  0.00           C  
ATOM   2009  O   SER   129      18.506  43.002  31.956  1.00  0.00           O  
ATOM   2010  N   LEU   130      19.625  43.992  30.356  1.00  0.00           N  
ATOM   2011  H   LEU   130      19.725  44.156  29.283  1.00  0.00           H  
ATOM   2012  CA  LEU   130      20.855  44.251  31.231  1.00  0.00           C  
ATOM   2013  HA  LEU   130      21.056  43.370  31.840  1.00  0.00           H  
ATOM   2014  CB  LEU   130      22.004  44.557  30.307  1.00  0.00           C  
ATOM   2015  HB2 LEU   130      22.108  43.768  29.684  1.00  0.00           H  
ATOM   2016  HB3 LEU   130      21.723  45.431  29.720  1.00  0.00           H  
ATOM   2017  CG  LEU   130      23.342  44.835  31.048  1.00  0.00           C  
ATOM   2018  HG  LEU   130      23.255  45.556  31.861  1.00  0.00           H  
ATOM   2019  CD1 LEU   130      24.006  43.660  31.596  1.00  0.00           C  
ATOM   2020 HD11 LEU   130      24.983  43.774  31.827  1.00  0.00           H  
ATOM   2021 HD12 LEU   130      23.662  43.426  32.603  1.00  0.00           H  
ATOM   2022 HD13 LEU   130      23.894  42.868  30.856  1.00  0.00           H  
ATOM   2023  CD2 LEU   130      24.305  45.383  30.040  1.00  0.00           C  
ATOM   2024 HD21 LEU   130      25.210  45.606  30.605  1.00  0.00           H  
ATOM   2025 HD22 LEU   130      24.631  44.663  29.411  1.00  0.00           H  
ATOM   2026 HD23 LEU   130      24.032  46.261  29.622  1.00  0.00           H  
ATOM   2027  C   LEU   130      20.554  45.350  32.214  1.00  0.00           C  
ATOM   2028  O   LEU   130      20.902  45.264  33.403  1.00  0.00           O  
ATOM   2029  N   LEU   131      19.699  46.298  31.754  1.00  0.00           N  
ATOM   2030  H   LEU   131      19.602  46.408  30.674  1.00  0.00           H  
ATOM   2031  CA  LEU   131      19.160  47.280  32.673  1.00  0.00           C  
ATOM   2032  HA  LEU   131      19.977  47.709  33.253  1.00  0.00           H  
ATOM   2033  CB  LEU   131      18.649  48.375  31.695  1.00  0.00           C  
ATOM   2034  HB2 LEU   131      19.468  48.729  31.069  1.00  0.00           H  
ATOM   2035  HB3 LEU   131      17.860  47.961  31.067  1.00  0.00           H  
ATOM   2036  CG  LEU   131      17.994  49.557  32.323  1.00  0.00           C  
ATOM   2037  HG  LEU   131      17.131  49.240  32.741  1.00  0.00           H  
ATOM   2038  CD1 LEU   131      18.863  50.213  33.480  1.00  0.00           C  
ATOM   2039 HD11 LEU   131      18.157  50.958  33.847  1.00  0.00           H  
ATOM   2040 HD12 LEU   131      19.152  49.479  34.232  1.00  0.00           H  
ATOM   2041 HD13 LEU   131      19.614  50.876  33.050  1.00  0.00           H  
ATOM   2042  CD2 LEU   131      17.626  50.579  31.246  1.00  0.00           C  
ATOM   2043 HD21 LEU   131      17.166  51.427  31.754  1.00  0.00           H  
ATOM   2044 HD22 LEU   131      18.381  50.857  30.635  1.00  0.00           H  
ATOM   2045 HD23 LEU   131      16.899  50.243  30.716  1.00  0.00           H  
ATOM   2046  C   LEU   131      18.176  46.677  33.689  1.00  0.00           C  
ATOM   2047  O   LEU   131      18.188  47.110  34.812  1.00  0.00           O  
ATOM   2048  N   ARG   132      17.237  45.786  33.325  1.00  0.00           N  
ATOM   2049  H   ARG   132      17.414  45.133  32.470  1.00  0.00           H  
ATOM   2050  CA  ARG   132      16.131  45.294  34.249  1.00  0.00           C  
ATOM   2051  HA  ARG   132      15.837  46.172  34.823  1.00  0.00           H  
ATOM   2052  CB  ARG   132      14.994  44.635  33.488  1.00  0.00           C  
ATOM   2053  HB2 ARG   132      15.427  43.797  32.942  1.00  0.00           H  
ATOM   2054  HB3 ARG   132      14.312  44.228  34.234  1.00  0.00           H  
ATOM   2055  CG  ARG   132      14.107  45.658  32.719  1.00  0.00           C  
ATOM   2056  HG2 ARG   132      13.775  46.475  33.359  1.00  0.00           H  
ATOM   2057  HG3 ARG   132      14.820  46.208  32.105  1.00  0.00           H  
ATOM   2058  CD  ARG   132      12.931  45.022  31.967  1.00  0.00           C  
ATOM   2059  HD2 ARG   132      12.281  44.578  32.721  1.00  0.00           H  
ATOM   2060  HD3 ARG   132      12.502  45.752  31.417  1.00  0.00           H  
ATOM   2061  NE  ARG   132      13.325  43.870  31.185  1.00  0.00           N  
ATOM   2062  HE  ARG   132      13.515  43.008  31.824  1.00  0.00           H  
ATOM   2063  CZ  ARG   132      13.520  43.853  29.840  1.00  0.00           C  
ATOM   2064  NH1 ARG   132      13.330  44.898  29.079  1.00  0.00           N  
ATOM   2065 HH11 ARG   132      13.063  45.884  29.458  1.00  0.00           H  
ATOM   2066 HH12 ARG   132      13.268  44.707  28.007  1.00  0.00           H  
ATOM   2067  NH2 ARG   132      13.747  42.741  29.175  1.00  0.00           N  
ATOM   2068 HH21 ARG   132      13.679  41.748  29.621  1.00  0.00           H  
ATOM   2069 HH22 ARG   132      14.124  42.733  28.152  1.00  0.00           H  
ATOM   2070  C   ARG   132      16.624  44.304  35.230  1.00  0.00           C  
ATOM   2071  O   ARG   132      16.010  44.161  36.211  1.00  0.00           O  
ATOM   2072  N   PHE   133      17.756  43.685  34.967  1.00  0.00           N  
ATOM   2073  H   PHE   133      18.100  43.873  34.036  1.00  0.00           H  
ATOM   2074  CA  PHE   133      18.468  42.960  36.009  1.00  0.00           C  
ATOM   2075  HA  PHE   133      17.852  42.236  36.350  1.00  0.00           H  
ATOM   2076  CB  PHE   133      19.657  42.212  35.314  1.00  0.00           C  
ATOM   2077  HB2 PHE   133      19.369  41.327  34.923  1.00  0.00           H  
ATOM   2078  HB3 PHE   133      20.023  42.777  34.561  1.00  0.00           H  
ATOM   2079  CG  PHE   133      20.896  41.893  36.225  1.00  0.00           C  
ATOM   2080  CD1 PHE   133      20.795  41.027  37.327  1.00  0.00           C  
ATOM   2081  HD1 PHE   133      19.888  40.694  37.622  1.00  0.00           H  
ATOM   2082  CE1 PHE   133      21.912  40.638  38.028  1.00  0.00           C  
ATOM   2083  HE1 PHE   133      21.877  39.856  38.786  1.00  0.00           H  
ATOM   2084  CZ  PHE   133      23.157  41.223  37.719  1.00  0.00           C  
ATOM   2085  HZ  PHE   133      24.028  41.049  38.351  1.00  0.00           H  
ATOM   2086  CE2 PHE   133      23.235  42.099  36.615  1.00  0.00           C  
ATOM   2087  HE2 PHE   133      24.217  42.416  36.264  1.00  0.00           H  
ATOM   2088  CD2 PHE   133      22.109  42.467  35.901  1.00  0.00           C  
ATOM   2089  HD2 PHE   133      22.117  43.217  35.111  1.00  0.00           H  
ATOM   2090  C   PHE   133      18.951  43.913  37.099  1.00  0.00           C  
ATOM   2091  O   PHE   133      18.529  43.836  38.253  1.00  0.00           O  
ATOM   2092  N   TYR   134      19.747  44.962  36.766  1.00  0.00           N  
ATOM   2093  H   TYR   134      19.963  45.093  35.788  1.00  0.00           H  
ATOM   2094  CA  TYR   134      20.103  46.041  37.722  1.00  0.00           C  
ATOM   2095  HA  TYR   134      20.561  45.519  38.562  1.00  0.00           H  
ATOM   2096  CB  TYR   134      21.189  46.907  37.183  1.00  0.00           C  
ATOM   2097  HB2 TYR   134      20.762  47.380  36.298  1.00  0.00           H  
ATOM   2098  HB3 TYR   134      21.442  47.695  37.892  1.00  0.00           H  
ATOM   2099  CG  TYR   134      22.536  46.295  36.900  1.00  0.00           C  
ATOM   2100  CD1 TYR   134      23.430  45.840  37.920  1.00  0.00           C  
ATOM   2101  HD1 TYR   134      23.166  45.825  38.978  1.00  0.00           H  
ATOM   2102  CE1 TYR   134      24.659  45.170  37.498  1.00  0.00           C  
ATOM   2103  HE1 TYR   134      25.336  44.842  38.286  1.00  0.00           H  
ATOM   2104  CZ  TYR   134      25.085  45.180  36.128  1.00  0.00           C  
ATOM   2105  OH  TYR   134      26.383  44.800  35.835  1.00  0.00           O  
ATOM   2106  HH  TYR   134      27.148  44.800  36.611  1.00  0.00           H  
ATOM   2107  CE2 TYR   134      24.156  45.547  35.160  1.00  0.00           C  
ATOM   2108  HE2 TYR   134      24.408  45.390  34.111  1.00  0.00           H  
ATOM   2109  CD2 TYR   134      22.907  46.105  35.544  1.00  0.00           C  
ATOM   2110  HD2 TYR   134      22.232  46.438  34.870  1.00  0.00           H  
ATOM   2111  C   TYR   134      18.909  46.786  38.354  1.00  0.00           C  
ATOM   2112  O   TYR   134      18.938  46.903  39.614  1.00  0.00           O  
ATOM   2113  N   GLN   135      17.913  47.200  37.584  1.00  0.00           N  
ATOM   2114  H   GLN   135      18.127  47.220  36.516  1.00  0.00           H  
ATOM   2115  CA  GLN   135      16.721  47.823  38.170  1.00  0.00           C  
ATOM   2116  HA  GLN   135      17.019  48.644  38.821  1.00  0.00           H  
ATOM   2117  CB  GLN   135      15.756  48.349  37.103  1.00  0.00           C  
ATOM   2118  HB2 GLN   135      15.438  47.429  36.636  1.00  0.00           H  
ATOM   2119  HB3 GLN   135      14.950  48.883  37.605  1.00  0.00           H  
ATOM   2120  CG  GLN   135      16.351  49.455  36.270  1.00  0.00           C  
ATOM   2121  HG2 GLN   135      16.601  50.308  36.882  1.00  0.00           H  
ATOM   2122  HG3 GLN   135      17.242  49.091  35.780  1.00  0.00           H  
ATOM   2123  CD  GLN   135      15.514  50.005  35.086  1.00  0.00           C  
ATOM   2124  OE1 GLN   135      14.960  49.259  34.324  1.00  0.00           O  
ATOM   2125  NE2 GLN   135      15.411  51.251  34.833  1.00  0.00           N  
ATOM   2126 HE21 GLN   135      15.947  51.969  35.436  1.00  0.00           H  
ATOM   2127 HE22 GLN   135      14.693  51.668  34.143  1.00  0.00           H  
ATOM   2128  C   GLN   135      15.805  46.904  39.022  1.00  0.00           C  
ATOM   2129  O   GLN   135      15.137  47.436  39.930  1.00  0.00           O  
ATOM   2130  N   SER   136      15.685  45.584  38.784  1.00  0.00           N  
ATOM   2131  H   SER   136      16.065  45.121  37.886  1.00  0.00           H  
ATOM   2132  CA  SER   136      14.943  44.736  39.738  1.00  0.00           C  
ATOM   2133  HA  SER   136      14.131  45.127  40.070  1.00  0.00           H  
ATOM   2134  CB  SER   136      14.475  43.435  39.056  1.00  0.00           C  
ATOM   2135  HB2 SER   136      14.113  42.777  39.832  1.00  0.00           H  
ATOM   2136  HB3 SER   136      13.588  43.543  38.450  1.00  0.00           H  
ATOM   2137  OG  SER   136      15.463  42.685  38.352  1.00  0.00           O  
ATOM   2138  HG  SER   136      15.549  43.290  37.548  1.00  0.00           H  
ATOM   2139  C   SER   136      15.741  44.340  40.936  1.00  0.00           C  
ATOM   2140  O   SER   136      15.243  43.847  41.978  1.00  0.00           O  
ATOM   2141  N   TRP   137      17.040  44.375  40.734  1.00  0.00           N  
ATOM   2142  H   TRP   137      17.471  44.502  39.741  1.00  0.00           H  
ATOM   2143  CA  TRP   137      17.938  43.944  41.774  1.00  0.00           C  
ATOM   2144  HA  TRP   137      17.653  42.976  42.185  1.00  0.00           H  
ATOM   2145  CB  TRP   137      19.433  43.729  41.312  1.00  0.00           C  
ATOM   2146  HB2 TRP   137      19.470  42.876  40.772  1.00  0.00           H  
ATOM   2147  HB3 TRP   137      19.620  44.496  40.560  1.00  0.00           H  
ATOM   2148  CG  TRP   137      20.616  43.706  42.302  1.00  0.00           C  
ATOM   2149  CD1 TRP   137      21.131  42.554  42.839  1.00  0.00           C  
ATOM   2150  HD1 TRP   137      20.809  41.621  42.625  1.00  0.00           H  
ATOM   2151  NE1 TRP   137      22.063  42.967  43.831  1.00  0.00           N  
ATOM   2152  HE1 TRP   137      22.589  42.318  44.399  1.00  0.00           H  
ATOM   2153  CE2 TRP   137      22.257  44.303  43.902  1.00  0.00           C  
ATOM   2154  CZ2 TRP   137      23.113  45.103  44.642  1.00  0.00           C  
ATOM   2155  HZ2 TRP   137      23.721  44.697  45.451  1.00  0.00           H  
ATOM   2156  CH2 TRP   137      23.172  46.503  44.394  1.00  0.00           C  
ATOM   2157  HH2 TRP   137      23.632  47.224  45.069  1.00  0.00           H  
ATOM   2158  CZ3 TRP   137      22.200  47.036  43.533  1.00  0.00           C  
ATOM   2159  HZ3 TRP   137      22.284  48.116  43.407  1.00  0.00           H  
ATOM   2160  CE3 TRP   137      21.322  46.188  42.808  1.00  0.00           C  
ATOM   2161  HE3 TRP   137      20.599  46.615  42.129  1.00  0.00           H  
ATOM   2162  CD2 TRP   137      21.312  44.842  42.978  1.00  0.00           C  
ATOM   2163  C   TRP   137      18.035  44.916  42.954  1.00  0.00           C  
ATOM   2164  O   TRP   137      17.984  46.162  42.787  1.00  0.00           O  
ATOM   2165  N   GLN   138      18.257  44.333  44.121  1.00  0.00           N  
ATOM   2166  H   GLN   138      18.361  43.334  44.230  1.00  0.00           H  
ATOM   2167  CA  GLN   138      18.448  45.064  45.396  1.00  0.00           C  
ATOM   2168  HA  GLN   138      18.605  46.118  45.168  1.00  0.00           H  
ATOM   2169  CB  GLN   138      17.136  45.033  46.305  1.00  0.00           C  
ATOM   2170  HB2 GLN   138      16.792  44.012  46.472  1.00  0.00           H  
ATOM   2171  HB3 GLN   138      17.473  45.397  47.275  1.00  0.00           H  
ATOM   2172  CG  GLN   138      15.899  45.794  45.790  1.00  0.00           C  
ATOM   2173  HG2 GLN   138      15.754  45.796  44.790  1.00  0.00           H  
ATOM   2174  HG3 GLN   138      15.152  45.283  46.110  1.00  0.00           H  
ATOM   2175  CD  GLN   138      15.836  47.240  46.212  1.00  0.00           C  
ATOM   2176  OE1 GLN   138      15.917  48.168  45.412  1.00  0.00           O  
ATOM   2177  NE2 GLN   138      15.525  47.442  47.499  1.00  0.00           N  
ATOM   2178 HE21 GLN   138      15.538  46.614  48.208  1.00  0.00           H  
ATOM   2179 HE22 GLN   138      15.155  48.435  47.754  1.00  0.00           H  
ATOM   2180  C   GLN   138      19.643  44.530  46.167  1.00  0.00           C  
ATOM   2181  O   GLN   138      19.764  43.338  46.231  1.00  0.00           O  
ATOM   2182  N   PRO   139      20.481  45.334  46.834  1.00  0.00           N  
ATOM   2183  CD  PRO   139      20.407  46.789  46.672  1.00  0.00           C  
ATOM   2184  HD2 PRO   139      19.423  47.198  46.843  1.00  0.00           H  
ATOM   2185  HD3 PRO   139      20.783  47.150  45.714  1.00  0.00           H  
ATOM   2186  CG  PRO   139      21.395  47.206  47.744  1.00  0.00           C  
ATOM   2187  HG2 PRO   139      20.837  47.387  48.651  1.00  0.00           H  
ATOM   2188  HG3 PRO   139      21.805  48.084  47.461  1.00  0.00           H  
ATOM   2189  CB  PRO   139      22.373  46.084  47.950  1.00  0.00           C  
ATOM   2190  HB2 PRO   139      22.884  46.114  48.901  1.00  0.00           H  
ATOM   2191  HB3 PRO   139      23.131  46.176  47.186  1.00  0.00           H  
ATOM   2192  CA  PRO   139      21.540  44.855  47.751  1.00  0.00           C  
ATOM   2193  HA  PRO   139      22.031  43.955  47.410  1.00  0.00           H  
ATOM   2194  C   PRO   139      21.001  44.312  49.064  1.00  0.00           C  
ATOM   2195  O   PRO   139      19.795  44.306  49.393  1.00  0.00           O  
ATOM   2196  N   LYS   140      21.922  43.724  49.899  1.00  0.00           N  
ATOM   2197  H   LYS   140      22.903  43.495  49.482  1.00  0.00           H  
ATOM   2198  CA  LYS   140      21.599  43.243  51.290  1.00  0.00           C  
ATOM   2199  HA  LYS   140      20.525  43.058  51.297  1.00  0.00           H  
ATOM   2200  CB  LYS   140      22.317  41.901  51.565  1.00  0.00           C  
ATOM   2201  HB2 LYS   140      22.029  41.122  50.858  1.00  0.00           H  
ATOM   2202  HB3 LYS   140      23.278  42.172  51.409  1.00  0.00           H  
ATOM   2203  CG  LYS   140      22.103  41.420  53.027  1.00  0.00           C  
ATOM   2204  HG2 LYS   140      22.742  40.549  53.176  1.00  0.00           H  
ATOM   2205  HG3 LYS   140      22.374  42.132  53.806  1.00  0.00           H  
ATOM   2206  CD  LYS   140      20.710  40.914  53.308  1.00  0.00           C  
ATOM   2207  HD2 LYS   140      19.918  41.528  52.879  1.00  0.00           H  
ATOM   2208  HD3 LYS   140      20.675  39.926  52.848  1.00  0.00           H  
ATOM   2209  CE  LYS   140      20.503  40.773  54.759  1.00  0.00           C  
ATOM   2210  HE2 LYS   140      21.410  40.668  55.190  1.00  0.00           H  
ATOM   2211  HE3 LYS   140      20.227  41.679  55.109  1.00  0.00           H  
ATOM   2212  NZ  LYS   140      19.459  39.748  55.083  1.00  0.00           N  
ATOM   2213  HZ1 LYS   140      19.832  38.807  54.679  1.00  0.00           H  
ATOM   2214  HZ2 LYS   140      19.379  39.652  56.166  1.00  0.00           H  
ATOM   2215  HZ3 LYS   140      18.562  39.944  54.662  1.00  0.00           H  
ATOM   2216  C   LYS   140      21.842  44.352  52.339  1.00  0.00           C  
ATOM   2217  O   LYS   140      21.090  44.621  53.288  1.00  0.00           O  
ATOM   2218  N   TRP   141      23.013  44.998  52.160  1.00  0.00           N  
ATOM   2219  H   TRP   141      23.617  44.786  51.278  1.00  0.00           H  
ATOM   2220  CA  TRP   141      23.496  46.040  53.074  1.00  0.00           C  
ATOM   2221  HA  TRP   141      22.774  46.275  53.856  1.00  0.00           H  
ATOM   2222  CB  TRP   141      24.705  45.554  53.806  1.00  0.00           C  
ATOM   2223  HB2 TRP   141      25.521  45.495  53.213  1.00  0.00           H  
ATOM   2224  HB3 TRP   141      24.877  46.328  54.431  1.00  0.00           H  
ATOM   2225  CG  TRP   141      24.637  44.282  54.665  1.00  0.00           C  
ATOM   2226  CD1 TRP   141      25.447  43.229  54.407  1.00  0.00           C  
ATOM   2227  HD1 TRP   141      26.087  43.211  53.627  1.00  0.00           H  
ATOM   2228  NE1 TRP   141      25.126  42.207  55.271  1.00  0.00           N  
ATOM   2229  HE1 TRP   141      25.469  41.194  55.059  1.00  0.00           H  
ATOM   2230  CE2 TRP   141      23.973  42.565  56.051  1.00  0.00           C  
ATOM   2231  CZ2 TRP   141      23.128  41.826  56.883  1.00  0.00           C  
ATOM   2232  HZ2 TRP   141      23.370  40.784  57.095  1.00  0.00           H  
ATOM   2233  CH2 TRP   141      22.068  42.443  57.487  1.00  0.00           C  
ATOM   2234  HH2 TRP   141      21.330  41.930  58.102  1.00  0.00           H  
ATOM   2235  CZ3 TRP   141      21.911  43.847  57.343  1.00  0.00           C  
ATOM   2236  HZ3 TRP   141      21.172  44.389  57.933  1.00  0.00           H  
ATOM   2237  CE3 TRP   141      22.665  44.536  56.351  1.00  0.00           C  
ATOM   2238  HE3 TRP   141      22.586  45.607  56.164  1.00  0.00           H  
ATOM   2239  CD2 TRP   141      23.765  43.957  55.784  1.00  0.00           C  
ATOM   2240  C   TRP   141      23.761  47.409  52.402  1.00  0.00           C  
ATOM   2241  O   TRP   141      23.955  47.388  51.202  1.00  0.00           O  
ATOM   2242  N   ALA   142      23.810  48.496  53.230  1.00  0.00           N  
ATOM   2243  H   ALA   142      23.772  48.349  54.309  1.00  0.00           H  
ATOM   2244  CA  ALA   142      24.224  49.847  52.737  1.00  0.00           C  
ATOM   2245  HA  ALA   142      23.559  50.153  51.930  1.00  0.00           H  
ATOM   2246  CB  ALA   142      24.204  50.787  53.993  1.00  0.00           C  
ATOM   2247  HB1 ALA   142      24.952  50.627  54.770  1.00  0.00           H  
ATOM   2248  HB2 ALA   142      24.305  51.828  53.684  1.00  0.00           H  
ATOM   2249  HB3 ALA   142      23.281  50.601  54.543  1.00  0.00           H  
ATOM   2250  C   ALA   142      25.664  50.006  52.108  1.00  0.00           C  
ATOM   2251  O   ALA   142      26.484  49.230  52.537  1.00  0.00           O  
ATOM   2252  N   PRO   143      25.899  50.869  51.154  1.00  0.00           N  
ATOM   2253  CD  PRO   143      24.992  51.853  50.585  1.00  0.00           C  
ATOM   2254  HD2 PRO   143      24.826  52.642  51.303  1.00  0.00           H  
ATOM   2255  HD3 PRO   143      24.078  51.413  50.215  1.00  0.00           H  
ATOM   2256  CG  PRO   143      25.697  52.460  49.384  1.00  0.00           C  
ATOM   2257  HG2 PRO   143      26.345  53.266  49.694  1.00  0.00           H  
ATOM   2258  HG3 PRO   143      25.100  52.983  48.651  1.00  0.00           H  
ATOM   2259  CB  PRO   143      26.607  51.370  48.960  1.00  0.00           C  
ATOM   2260  HB2 PRO   143      27.348  51.612  48.198  1.00  0.00           H  
ATOM   2261  HB3 PRO   143      26.111  50.593  48.546  1.00  0.00           H  
ATOM   2262  CA  PRO   143      27.193  50.891  50.349  1.00  0.00           C  
ATOM   2263  HA  PRO   143      27.451  49.842  50.207  1.00  0.00           H  
ATOM   2264  C   PRO   143      28.408  51.545  51.021  1.00  0.00           C  
ATOM   2265  O   PRO   143      28.323  52.326  51.964  1.00  0.00           O  
ATOM   2266  N   GLY   144      29.596  51.045  50.646  1.00  0.00           N  
ATOM   2267  H   GLY   144      29.663  50.444  49.739  1.00  0.00           H  
ATOM   2268  CA  GLY   144      30.791  51.397  51.374  1.00  0.00           C  
ATOM   2269  HA2 GLY   144      31.579  51.209  50.772  1.00  0.00           H  
ATOM   2270  HA3 GLY   144      30.853  52.460  51.555  1.00  0.00           H  
ATOM   2271  C   GLY   144      30.907  50.777  52.783  1.00  0.00           C  
ATOM   2272  O   GLY   144      31.728  51.266  53.644  1.00  0.00           O  
ATOM   2273  N   THR   145      30.208  49.720  53.084  1.00  0.00           N  
ATOM   2274  H   THR   145      29.678  49.276  52.242  1.00  0.00           H  
ATOM   2275  CA  THR   145      30.257  49.040  54.479  1.00  0.00           C  
ATOM   2276  HA  THR   145      30.875  49.661  55.129  1.00  0.00           H  
ATOM   2277  CB  THR   145      28.850  48.995  55.042  1.00  0.00           C  
ATOM   2278  HB  THR   145      28.889  48.697  56.090  1.00  0.00           H  
ATOM   2279  CG2 THR   145      28.220  50.389  54.943  1.00  0.00           C  
ATOM   2280 HG21 THR   145      28.046  50.681  53.907  1.00  0.00           H  
ATOM   2281 HG22 THR   145      27.313  50.334  55.385  1.00  0.00           H  
ATOM   2282 HG23 THR   145      28.775  51.130  55.519  1.00  0.00           H  
ATOM   2283  OG1 THR   145      28.069  48.045  54.342  1.00  0.00           O  
ATOM   2284  HG1 THR   145      27.374  48.537  53.662  1.00  0.00           H  
ATOM   2285  C   THR   145      30.878  47.637  54.520  1.00  0.00           C  
ATOM   2286  O   THR   145      31.328  47.213  55.555  1.00  0.00           O  
ATOM   2287  N   THR   146      30.719  46.924  53.365  1.00  0.00           N  
ATOM   2288  H   THR   146      30.101  47.388  52.596  1.00  0.00           H  
ATOM   2289  CA  THR   146      31.039  45.463  53.162  1.00  0.00           C  
ATOM   2290  HA  THR   146      31.806  45.222  53.897  1.00  0.00           H  
ATOM   2291  CB  THR   146      29.817  44.613  53.620  1.00  0.00           C  
ATOM   2292  HB  THR   146      29.925  43.681  53.065  1.00  0.00           H  
ATOM   2293  CG2 THR   146      29.595  44.324  55.045  1.00  0.00           C  
ATOM   2294 HG21 THR   146      30.475  43.983  55.590  1.00  0.00           H  
ATOM   2295 HG22 THR   146      29.321  45.220  55.601  1.00  0.00           H  
ATOM   2296 HG23 THR   146      28.828  43.554  55.136  1.00  0.00           H  
ATOM   2297  OG1 THR   146      28.574  45.288  53.202  1.00  0.00           O  
ATOM   2298  HG1 THR   146      28.657  46.200  53.627  1.00  0.00           H  
ATOM   2299  C   THR   146      31.442  45.081  51.779  1.00  0.00           C  
ATOM   2300  O   THR   146      30.876  45.528  50.790  1.00  0.00           O  
ATOM   2301  N   ARG   147      32.444  44.261  51.782  1.00  0.00           N  
ATOM   2302  H   ARG   147      32.771  43.833  52.730  1.00  0.00           H  
ATOM   2303  CA  ARG   147      32.971  43.691  50.629  1.00  0.00           C  
ATOM   2304  HA  ARG   147      32.897  44.342  49.927  1.00  0.00           H  
ATOM   2305  CB  ARG   147      34.458  43.304  50.859  1.00  0.00           C  
ATOM   2306  HB2 ARG   147      34.957  44.189  51.253  1.00  0.00           H  
ATOM   2307  HB3 ARG   147      34.658  42.528  51.474  1.00  0.00           H  
ATOM   2308  CG  ARG   147      35.017  42.873  49.445  1.00  0.00           C  
ATOM   2309  HG2 ARG   147      34.637  41.928  49.056  1.00  0.00           H  
ATOM   2310  HG3 ARG   147      34.878  43.624  48.667  1.00  0.00           H  
ATOM   2311  CD  ARG   147      36.574  42.718  49.552  1.00  0.00           C  
ATOM   2312  HD2 ARG   147      37.029  43.635  49.925  1.00  0.00           H  
ATOM   2313  HD3 ARG   147      36.738  41.908  50.263  1.00  0.00           H  
ATOM   2314  NE  ARG   147      37.292  42.410  48.269  1.00  0.00           N  
ATOM   2315  HE  ARG   147      37.553  43.127  47.685  1.00  0.00           H  
ATOM   2316  CZ  ARG   147      37.527  41.299  47.586  1.00  0.00           C  
ATOM   2317  NH1 ARG   147      37.150  40.131  47.989  1.00  0.00           N  
ATOM   2318 HH11 ARG   147      36.552  40.195  48.898  1.00  0.00           H  
ATOM   2319 HH12 ARG   147      37.185  39.300  47.416  1.00  0.00           H  
ATOM   2320  NH2 ARG   147      38.053  41.411  46.428  1.00  0.00           N  
ATOM   2321 HH21 ARG   147      38.583  42.322  46.151  1.00  0.00           H  
ATOM   2322 HH22 ARG   147      38.372  40.490  45.939  1.00  0.00           H  
ATOM   2323  C   ARG   147      32.160  42.455  50.175  1.00  0.00           C  
ATOM   2324  O   ARG   147      31.924  41.567  51.025  1.00  0.00           O  
ATOM   2325  N   LEU   148      31.801  42.311  48.926  1.00  0.00           N  
ATOM   2326  H   LEU   148      32.124  43.103  48.250  1.00  0.00           H  
ATOM   2327  CA  LEU   148      31.432  41.017  48.300  1.00  0.00           C  
ATOM   2328  HA  LEU   148      32.010  40.283  48.683  1.00  0.00           H  
ATOM   2329  CB  LEU   148      29.931  40.674  48.490  1.00  0.00           C  
ATOM   2330  HB2 LEU   148      29.780  40.392  49.448  1.00  0.00           H  
ATOM   2331  HB3 LEU   148      29.355  41.478  48.286  1.00  0.00           H  
ATOM   2332  CG  LEU   148      29.569  39.535  47.615  1.00  0.00           C  
ATOM   2333  HG  LEU   148      29.705  39.784  46.645  1.00  0.00           H  
ATOM   2334  CD1 LEU   148      30.305  38.293  47.934  1.00  0.00           C  
ATOM   2335 HD11 LEU   148      30.070  37.562  47.160  1.00  0.00           H  
ATOM   2336 HD12 LEU   148      31.294  38.476  47.849  1.00  0.00           H  
ATOM   2337 HD13 LEU   148      30.141  38.126  48.917  1.00  0.00           H  
ATOM   2338  CD2 LEU   148      28.070  39.160  47.650  1.00  0.00           C  
ATOM   2339 HD21 LEU   148      27.870  38.315  46.992  1.00  0.00           H  
ATOM   2340 HD22 LEU   148      27.796  38.862  48.662  1.00  0.00           H  
ATOM   2341 HD23 LEU   148      27.562  40.061  47.308  1.00  0.00           H  
ATOM   2342  C   LEU   148      31.865  41.224  46.870  1.00  0.00           C  
ATOM   2343  O   LEU   148      31.389  42.141  46.194  1.00  0.00           O  
ATOM   2344  N   TYC   149      32.878  40.448  46.418  1.00  0.00           N  
ATOM   2345  H   TYC   149      33.257  39.688  47.102  1.00  0.00           H  
ATOM   2346  CA  TYC   149      33.356  40.330  45.048  1.00  0.00           C  
ATOM   2347  HA  TYC   149      33.792  41.286  44.757  1.00  0.00           H  
ATOM   2348  CB  TYC   149      34.564  39.385  45.144  1.00  0.00           C  
ATOM   2349  HB2 TYC   149      35.322  39.769  45.778  1.00  0.00           H  
ATOM   2350  HB3 TYC   149      34.195  38.444  45.629  1.00  0.00           H  
ATOM   2351  CG  TYC   149      35.227  39.168  43.829  1.00  0.00           C  
ATOM   2352  CD1 TYC   149      35.226  37.867  43.203  1.00  0.00           C  
ATOM   2353  HD1 TYC   149      34.641  36.999  43.676  1.00  0.00           H  
ATOM   2354  CE1 TYC   149      35.931  37.681  42.017  1.00  0.00           C  
ATOM   2355  HE1 TYC   149      35.802  36.717  41.452  1.00  0.00           H  
ATOM   2356  CZ  TYC   149      36.808  38.685  41.497  1.00  0.00           C  
ATOM   2357  OH  TYC   149      37.685  38.354  40.495  1.00  0.00           O  
ATOM   2358  CE2 TYC   149      36.850  39.942  42.129  1.00  0.00           C  
ATOM   2359  HE2 TYC   149      37.704  40.549  41.819  1.00  0.00           H  
ATOM   2360  CD2 TYC   149      36.024  40.112  43.250  1.00  0.00           C  
ATOM   2361  HD2 TYC   149      36.100  41.110  43.811  1.00  0.00           H  
ATOM   2362  C   TYC   149      32.225  39.905  44.065  1.00  0.00           C  
ATOM   2363  O   TYC   149      31.561  38.925  44.346  1.00  0.00           O  
ATOM   2364  N   ALA   150      32.251  40.481  42.835  1.00  0.00           N  
ATOM   2365  H   ALA   150      33.040  41.096  42.695  1.00  0.00           H  
ATOM   2366  CA  ALA   150      31.280  40.136  41.778  1.00  0.00           C  
ATOM   2367  HA  ALA   150      31.056  39.075  41.663  1.00  0.00           H  
ATOM   2368  CB  ALA   150      29.918  40.746  42.155  1.00  0.00           C  
ATOM   2369  HB1 ALA   150      29.333  40.756  41.235  1.00  0.00           H  
ATOM   2370  HB2 ALA   150      29.569  40.078  42.941  1.00  0.00           H  
ATOM   2371  HB3 ALA   150      30.036  41.765  42.525  1.00  0.00           H  
ATOM   2372  C   ALA   150      31.767  40.669  40.449  1.00  0.00           C  
ATOM   2373  O   ALA   150      32.154  41.790  40.315  1.00  0.00           O  
ATOM   2374  N   ASN   151      31.558  39.905  39.365  1.00  0.00           N  
ATOM   2375  H   ASN   151      31.126  38.920  39.538  1.00  0.00           H  
ATOM   2376  CA  ASN   151      31.925  40.345  38.009  1.00  0.00           C  
ATOM   2377  HA  ASN   151      32.937  40.746  38.074  1.00  0.00           H  
ATOM   2378  CB  ASN   151      31.625  39.217  36.970  1.00  0.00           C  
ATOM   2379  HB2 ASN   151      30.564  38.964  36.979  1.00  0.00           H  
ATOM   2380  HB3 ASN   151      31.771  39.546  35.942  1.00  0.00           H  
ATOM   2381  CG  ASN   151      32.417  38.006  37.267  1.00  0.00           C  
ATOM   2382  OD1 ASN   151      33.568  38.172  37.693  1.00  0.00           O  
ATOM   2383  ND2 ASN   151      32.041  36.817  36.925  1.00  0.00           N  
ATOM   2384 HD21 ASN   151      32.578  35.973  37.358  1.00  0.00           H  
ATOM   2385 HD22 ASN   151      31.072  36.505  36.535  1.00  0.00           H  
ATOM   2386  C   ASN   151      31.151  41.530  37.445  1.00  0.00           C  
ATOM   2387  O   ASN   151      31.652  42.454  36.781  1.00  0.00           O  
ATOM   2388  N   THR   152      29.860  41.410  37.808  1.00  0.00           N  
ATOM   2389  H   THR   152      29.608  40.540  38.279  1.00  0.00           H  
ATOM   2390  CA  THR   152      28.818  42.381  37.515  1.00  0.00           C  
ATOM   2391  HA  THR   152      28.668  42.396  36.437  1.00  0.00           H  
ATOM   2392  CB  THR   152      27.568  41.955  38.340  1.00  0.00           C  
ATOM   2393  HB  THR   152      26.756  42.537  38.188  1.00  0.00           H  
ATOM   2394  CG2 THR   152      27.190  40.566  37.841  1.00  0.00           C  
ATOM   2395 HG21 THR   152      27.755  39.751  38.294  1.00  0.00           H  
ATOM   2396 HG22 THR   152      26.191  40.286  38.175  1.00  0.00           H  
ATOM   2397 HG23 THR   152      27.236  40.370  36.770  1.00  0.00           H  
ATOM   2398  OG1 THR   152      27.756  41.760  39.712  1.00  0.00           O  
ATOM   2399  HG1 THR   152      27.558  40.730  40.007  1.00  0.00           H  
ATOM   2400  C   THR   152      29.083  43.771  38.019  1.00  0.00           C  
ATOM   2401  O   THR   152      28.481  44.663  37.403  1.00  0.00           O  
ATOM   2402  N   SER   153      29.875  43.884  39.064  1.00  0.00           N  
ATOM   2403  H   SER   153      30.378  42.947  39.305  1.00  0.00           H  
ATOM   2404  CA  SER   153      30.382  45.011  39.752  1.00  0.00           C  
ATOM   2405  HA  SER   153      29.554  45.708  39.847  1.00  0.00           H  
ATOM   2406  CB  SER   153      30.885  44.605  41.170  1.00  0.00           C  
ATOM   2407  HB2 SER   153      29.977  44.138  41.611  1.00  0.00           H  
ATOM   2408  HB3 SER   153      31.720  43.884  40.914  1.00  0.00           H  
ATOM   2409  OG  SER   153      31.190  45.705  41.966  1.00  0.00           O  
ATOM   2410  HG  SER   153      31.764  46.320  41.480  1.00  0.00           H  
ATOM   2411  C   SER   153      31.470  45.713  38.947  1.00  0.00           C  
ATOM   2412  O   SER   153      31.141  46.683  38.312  1.00  0.00           O  
ATOM   2413  N   ILE   154      32.690  45.211  39.001  1.00  0.00           N  
ATOM   2414  H   ILE   154      32.870  44.265  39.510  1.00  0.00           H  
ATOM   2415  CA  ILE   154      33.759  45.801  38.220  1.00  0.00           C  
ATOM   2416  HA  ILE   154      33.777  46.855  38.497  1.00  0.00           H  
ATOM   2417  CB  ILE   154      35.133  45.131  38.507  1.00  0.00           C  
ATOM   2418  HB  ILE   154      35.383  45.100  39.567  1.00  0.00           H  
ATOM   2419  CG2 ILE   154      35.253  43.730  37.853  1.00  0.00           C  
ATOM   2420 HG21 ILE   154      34.480  43.092  37.975  1.00  0.00           H  
ATOM   2421 HG22 ILE   154      35.521  43.818  36.883  1.00  0.00           H  
ATOM   2422 HG23 ILE   154      36.086  43.421  38.334  1.00  0.00           H  
ATOM   2423  CG1 ILE   154      36.365  46.062  38.060  1.00  0.00           C  
ATOM   2424 HG12 ILE   154      36.671  45.690  37.082  1.00  0.00           H  
ATOM   2425 HG13 ILE   154      36.000  47.089  38.069  1.00  0.00           H  
ATOM   2426  CD1 ILE   154      37.554  45.965  39.127  1.00  0.00           C  
ATOM   2427 HD11 ILE   154      37.274  46.212  40.066  1.00  0.00           H  
ATOM   2428 HD12 ILE   154      37.931  44.954  38.973  1.00  0.00           H  
ATOM   2429 HD13 ILE   154      38.296  46.749  38.972  1.00  0.00           H  
ATOM   2430  C   ILE   154      33.554  45.897  36.704  1.00  0.00           C  
ATOM   2431  O   ILE   154      34.172  46.691  36.066  1.00  0.00           O  
ATOM   2432  N   GLY   155      32.779  45.001  36.003  1.00  0.00           N  
ATOM   2433  H   GLY   155      32.440  44.119  36.546  1.00  0.00           H  
ATOM   2434  CA  GLY   155      32.484  45.050  34.586  1.00  0.00           C  
ATOM   2435  HA2 GLY   155      33.381  45.071  34.124  1.00  0.00           H  
ATOM   2436  HA3 GLY   155      32.032  44.318  34.158  1.00  0.00           H  
ATOM   2437  C   GLY   155      31.605  46.265  34.253  1.00  0.00           C  
ATOM   2438  O   GLY   155      31.874  46.842  33.190  1.00  0.00           O  
ATOM   2439  N   LEU   156      30.681  46.733  35.079  1.00  0.00           N  
ATOM   2440  H   LEU   156      30.542  46.246  36.045  1.00  0.00           H  
ATOM   2441  CA  LEU   156      29.829  47.814  34.744  1.00  0.00           C  
ATOM   2442  HA  LEU   156      29.516  47.725  33.788  1.00  0.00           H  
ATOM   2443  CB  LEU   156      28.639  47.797  35.680  1.00  0.00           C  
ATOM   2444  HB2 LEU   156      28.143  46.847  35.479  1.00  0.00           H  
ATOM   2445  HB3 LEU   156      29.088  47.771  36.673  1.00  0.00           H  
ATOM   2446  CG  LEU   156      27.760  49.114  35.584  1.00  0.00           C  
ATOM   2447  HG  LEU   156      28.314  50.036  35.763  1.00  0.00           H  
ATOM   2448  CD1 LEU   156      27.065  49.202  34.231  1.00  0.00           C  
ATOM   2449 HD11 LEU   156      26.437  48.329  34.054  1.00  0.00           H  
ATOM   2450 HD12 LEU   156      26.529  50.056  34.174  1.00  0.00           H  
ATOM   2451 HD13 LEU   156      27.680  49.148  33.496  1.00  0.00           H  
ATOM   2452  CD2 LEU   156      26.689  48.972  36.597  1.00  0.00           C  
ATOM   2453 HD21 LEU   156      25.925  49.747  36.532  1.00  0.00           H  
ATOM   2454 HD22 LEU   156      26.119  48.049  36.487  1.00  0.00           H  
ATOM   2455 HD23 LEU   156      27.079  48.922  37.613  1.00  0.00           H  
ATOM   2456  C   LEU   156      30.630  49.069  34.854  1.00  0.00           C  
ATOM   2457  O   LEU   156      30.649  49.914  33.932  1.00  0.00           O  
ATOM   2458  N   PHE   157      31.519  49.107  35.861  1.00  0.00           N  
ATOM   2459  H   PHE   157      31.498  48.270  36.559  1.00  0.00           H  
ATOM   2460  CA  PHE   157      32.563  50.083  36.025  1.00  0.00           C  
ATOM   2461  HA  PHE   157      32.195  51.092  36.213  1.00  0.00           H  
ATOM   2462  CB  PHE   157      33.480  49.839  37.240  1.00  0.00           C  
ATOM   2463  HB2 PHE   157      32.883  50.015  38.135  1.00  0.00           H  
ATOM   2464  HB3 PHE   157      33.869  48.821  37.208  1.00  0.00           H  
ATOM   2465  CG  PHE   157      34.653  50.850  37.257  1.00  0.00           C  
ATOM   2466  CD1 PHE   157      34.430  52.248  37.430  1.00  0.00           C  
ATOM   2467  HD1 PHE   157      33.409  52.627  37.390  1.00  0.00           H  
ATOM   2468  CE1 PHE   157      35.481  53.176  37.684  1.00  0.00           C  
ATOM   2469  HE1 PHE   157      35.256  54.242  37.728  1.00  0.00           H  
ATOM   2470  CZ  PHE   157      36.770  52.626  37.729  1.00  0.00           C  
ATOM   2471  HZ  PHE   157      37.649  53.264  37.817  1.00  0.00           H  
ATOM   2472  CE2 PHE   157      37.044  51.283  37.527  1.00  0.00           C  
ATOM   2473  HE2 PHE   157      38.045  50.867  37.635  1.00  0.00           H  
ATOM   2474  CD2 PHE   157      35.978  50.388  37.338  1.00  0.00           C  
ATOM   2475  HD2 PHE   157      36.215  49.334  37.196  1.00  0.00           H  
ATOM   2476  C   PHE   157      33.426  50.241  34.747  1.00  0.00           C  
ATOM   2477  O   PHE   157      33.433  51.307  34.153  1.00  0.00           O  
ATOM   2478  N   GLY   158      34.086  49.142  34.334  1.00  0.00           N  
ATOM   2479  H   GLY   158      33.816  48.196  34.802  1.00  0.00           H  
ATOM   2480  CA  GLY   158      34.829  49.229  33.087  1.00  0.00           C  
ATOM   2481  HA2 GLY   158      35.693  49.729  33.243  1.00  0.00           H  
ATOM   2482  HA3 GLY   158      35.324  48.295  32.822  1.00  0.00           H  
ATOM   2483  C   GLY   158      34.025  49.701  31.861  1.00  0.00           C  
ATOM   2484  O   GLY   158      34.528  50.407  30.963  1.00  0.00           O  
ATOM   2485  N   SER   159      32.729  49.391  31.841  1.00  0.00           N  
ATOM   2486  H   SER   159      32.249  48.897  32.686  1.00  0.00           H  
ATOM   2487  CA  SER   159      31.822  49.798  30.765  1.00  0.00           C  
ATOM   2488  HA  SER   159      32.366  49.538  29.857  1.00  0.00           H  
ATOM   2489  CB  SER   159      30.634  48.873  30.754  1.00  0.00           C  
ATOM   2490  HB2 SER   159      30.932  47.830  30.654  1.00  0.00           H  
ATOM   2491  HB3 SER   159      30.084  49.009  31.685  1.00  0.00           H  
ATOM   2492  OG  SER   159      29.733  49.241  29.723  1.00  0.00           O  
ATOM   2493  HG  SER   159      30.036  48.701  28.926  1.00  0.00           H  
ATOM   2494  C   SER   159      31.514  51.324  30.795  1.00  0.00           C  
ATOM   2495  O   SER   159      31.320  51.863  29.749  1.00  0.00           O  
ATOM   2496  N   LEU   160      31.361  51.937  32.020  1.00  0.00           N  
ATOM   2497  H   LEU   160      31.366  51.406  32.960  1.00  0.00           H  
ATOM   2498  CA  LEU   160      31.165  53.346  32.222  1.00  0.00           C  
ATOM   2499  HA  LEU   160      30.536  53.776  31.457  1.00  0.00           H  
ATOM   2500  CB  LEU   160      30.537  53.495  33.620  1.00  0.00           C  
ATOM   2501  HB2 LEU   160      31.097  52.898  34.325  1.00  0.00           H  
ATOM   2502  HB3 LEU   160      30.625  54.541  33.874  1.00  0.00           H  
ATOM   2503  CG  LEU   160      29.095  53.035  33.543  1.00  0.00           C  
ATOM   2504  HG  LEU   160      29.018  52.123  33.116  1.00  0.00           H  
ATOM   2505  CD1 LEU   160      28.635  53.032  34.993  1.00  0.00           C  
ATOM   2506 HD11 LEU   160      28.650  54.048  35.387  1.00  0.00           H  
ATOM   2507 HD12 LEU   160      27.676  52.605  35.287  1.00  0.00           H  
ATOM   2508 HD13 LEU   160      29.298  52.337  35.507  1.00  0.00           H  
ATOM   2509  CD2 LEU   160      28.204  53.815  32.655  1.00  0.00           C  
ATOM   2510 HD21 LEU   160      27.219  53.398  32.864  1.00  0.00           H  
ATOM   2511 HD22 LEU   160      28.209  54.882  32.880  1.00  0.00           H  
ATOM   2512 HD23 LEU   160      28.420  53.561  31.618  1.00  0.00           H  
ATOM   2513  C   LEU   160      32.511  54.091  32.058  1.00  0.00           C  
ATOM   2514  O   LEU   160      32.492  55.176  31.469  1.00  0.00           O  
ATOM   2515  N   ALA   161      33.666  53.540  32.460  1.00  0.00           N  
ATOM   2516  H   ALA   161      33.699  52.642  32.921  1.00  0.00           H  
ATOM   2517  CA  ALA   161      34.947  54.229  32.286  1.00  0.00           C  
ATOM   2518  HA  ALA   161      34.895  55.196  32.786  1.00  0.00           H  
ATOM   2519  CB  ALA   161      36.006  53.323  32.910  1.00  0.00           C  
ATOM   2520  HB1 ALA   161      35.800  53.332  33.970  1.00  0.00           H  
ATOM   2521  HB2 ALA   161      35.833  52.355  32.441  1.00  0.00           H  
ATOM   2522  HB3 ALA   161      36.945  53.832  32.691  1.00  0.00           H  
ATOM   2523  C   ALA   161      35.356  54.481  30.793  1.00  0.00           C  
ATOM   2524  O   ALA   161      35.936  55.564  30.569  1.00  0.00           O  
ATOM   2525  N   VAL   162      35.006  53.621  29.831  1.00  0.00           N  
ATOM   2526  H   VAL   162      34.697  52.590  30.002  1.00  0.00           H  
ATOM   2527  CA  VAL   162      35.140  53.979  28.369  1.00  0.00           C  
ATOM   2528  HA  VAL   162      35.922  54.598  28.208  1.00  0.00           H  
ATOM   2529  CB  VAL   162      35.327  52.645  27.572  1.00  0.00           C  
ATOM   2530  HB  VAL   162      35.604  52.860  26.540  1.00  0.00           H  
ATOM   2531  CG1 VAL   162      36.475  51.806  28.119  1.00  0.00           C  
ATOM   2532 HG11 VAL   162      36.192  51.410  28.947  1.00  0.00           H  
ATOM   2533 HG12 VAL   162      36.754  50.984  27.459  1.00  0.00           H  
ATOM   2534 HG13 VAL   162      37.338  52.459  28.250  1.00  0.00           H  
ATOM   2535  CG2 VAL   162      34.109  51.776  27.388  1.00  0.00           C  
ATOM   2536 HG21 VAL   162      33.352  52.265  26.775  1.00  0.00           H  
ATOM   2537 HG22 VAL   162      34.463  50.916  26.818  1.00  0.00           H  
ATOM   2538 HG23 VAL   162      33.733  51.529  28.292  1.00  0.00           H  
ATOM   2539  C   VAL   162      33.915  54.696  27.706  1.00  0.00           C  
ATOM   2540  O   VAL   162      33.913  54.921  26.496  1.00  0.00           O  
ATOM   2541  N   LYS   163      32.907  55.086  28.505  1.00  0.00           N  
ATOM   2542  H   LYS   163      33.037  54.796  29.548  1.00  0.00           H  
ATOM   2543  CA  LYS   163      31.704  55.841  28.125  1.00  0.00           C  
ATOM   2544  HA  LYS   163      31.384  55.541  27.127  1.00  0.00           H  
ATOM   2545  CB  LYS   163      30.616  55.688  29.214  1.00  0.00           C  
ATOM   2546  HB2 LYS   163      30.524  54.716  29.476  1.00  0.00           H  
ATOM   2547  HB3 LYS   163      30.795  56.258  30.126  1.00  0.00           H  
ATOM   2548  CG  LYS   163      29.341  56.229  28.658  1.00  0.00           C  
ATOM   2549  HG2 LYS   163      29.572  57.254  28.371  1.00  0.00           H  
ATOM   2550  HG3 LYS   163      28.975  55.626  27.827  1.00  0.00           H  
ATOM   2551  CD  LYS   163      28.246  56.468  29.711  1.00  0.00           C  
ATOM   2552  HD2 LYS   163      27.981  55.565  30.261  1.00  0.00           H  
ATOM   2553  HD3 LYS   163      28.664  57.266  30.324  1.00  0.00           H  
ATOM   2554  CE  LYS   163      26.948  57.040  28.994  1.00  0.00           C  
ATOM   2555  HE2 LYS   163      27.130  58.070  28.688  1.00  0.00           H  
ATOM   2556  HE3 LYS   163      26.650  56.432  28.140  1.00  0.00           H  
ATOM   2557  NZ  LYS   163      25.828  57.101  29.963  1.00  0.00           N  
ATOM   2558  HZ1 LYS   163      24.997  57.381  29.315  1.00  0.00           H  
ATOM   2559  HZ2 LYS   163      25.700  56.132  30.444  1.00  0.00           H  
ATOM   2560  HZ3 LYS   163      25.926  57.898  30.701  1.00  0.00           H  
ATOM   2561  C   LYS   163      31.985  57.341  27.774  1.00  0.00           C  
ATOM   2562  O   LYS   163      31.613  57.690  26.644  1.00  0.00           O  
ATOM   2563  N   PRO   164      32.681  58.147  28.579  1.00  0.00           N  
ATOM   2564  CD  PRO   164      32.871  57.889  30.001  1.00  0.00           C  
ATOM   2565  HD2 PRO   164      33.748  57.241  30.001  1.00  0.00           H  
ATOM   2566  HD3 PRO   164      31.977  57.743  30.607  1.00  0.00           H  
ATOM   2567  CG  PRO   164      33.443  59.235  30.572  1.00  0.00           C  
ATOM   2568  HG2 PRO   164      34.280  59.114  31.259  1.00  0.00           H  
ATOM   2569  HG3 PRO   164      32.651  59.751  31.115  1.00  0.00           H  
ATOM   2570  CB  PRO   164      33.855  60.095  29.401  1.00  0.00           C  
ATOM   2571  HB2 PRO   164      34.821  59.905  29.176  1.00  0.00           H  
ATOM   2572  HB3 PRO   164      33.758  61.170  29.552  1.00  0.00           H  
ATOM   2573  CA  PRO   164      33.006  59.577  28.248  1.00  0.00           C  
ATOM   2574  HA  PRO   164      32.059  60.114  28.303  1.00  0.00           H  
ATOM   2575  C   PRO   164      33.695  59.773  26.900  1.00  0.00           C  
ATOM   2576  O   PRO   164      33.344  60.738  26.226  1.00  0.00           O  
ATOM   2577  N   SER   165      34.524  58.799  26.455  1.00  0.00           N  
ATOM   2578  H   SER   165      34.780  58.023  27.048  1.00  0.00           H  
ATOM   2579  CA  SER   165      35.200  58.735  25.100  1.00  0.00           C  
ATOM   2580  HA  SER   165      35.420  59.653  24.741  1.00  0.00           H  
ATOM   2581  CB  SER   165      36.545  58.020  25.113  1.00  0.00           C  
ATOM   2582  HB2 SER   165      36.892  57.957  24.082  1.00  0.00           H  
ATOM   2583  HB3 SER   165      37.302  58.637  25.598  1.00  0.00           H  
ATOM   2584  OG  SER   165      36.481  56.678  25.528  1.00  0.00           O  
ATOM   2585  HG  SER   165      36.554  56.716  26.615  1.00  0.00           H  
ATOM   2586  C   SER   165      34.293  58.139  23.935  1.00  0.00           C  
ATOM   2587  O   SER   165      34.651  58.250  22.743  1.00  0.00           O  
ATOM   2588  N   GLY   166      33.124  57.589  24.304  1.00  0.00           N  
ATOM   2589  H   GLY   166      32.902  57.645  25.370  1.00  0.00           H  
ATOM   2590  CA  GLY   166      32.172  56.871  23.494  1.00  0.00           C  
ATOM   2591  HA2 GLY   166      31.485  56.449  24.103  1.00  0.00           H  
ATOM   2592  HA3 GLY   166      31.712  57.548  22.901  1.00  0.00           H  
ATOM   2593  C   GLY   166      32.907  55.785  22.673  1.00  0.00           C  
ATOM   2594  O   GLY   166      32.686  55.682  21.503  1.00  0.00           O  
ATOM   2595  N   MET   167      33.905  55.061  23.271  1.00  0.00           N  
ATOM   2596  H   MET   167      34.100  55.313  24.229  1.00  0.00           H  
ATOM   2597  CA  MET   167      34.643  53.956  22.706  1.00  0.00           C  
ATOM   2598  HA  MET   167      34.713  54.073  21.625  1.00  0.00           H  
ATOM   2599  CB  MET   167      36.076  54.008  23.230  1.00  0.00           C  
ATOM   2600  HB2 MET   167      36.072  54.016  24.320  1.00  0.00           H  
ATOM   2601  HB3 MET   167      36.581  53.082  22.955  1.00  0.00           H  
ATOM   2602  CG  MET   167      36.843  55.230  22.702  1.00  0.00           C  
ATOM   2603  HG2 MET   167      36.587  55.316  21.647  1.00  0.00           H  
ATOM   2604  HG3 MET   167      36.546  56.137  23.227  1.00  0.00           H  
ATOM   2605  SD  MET   167      38.686  55.141  22.629  1.00  0.00           S  
ATOM   2606  CE  MET   167      38.749  53.960  21.229  1.00  0.00           C  
ATOM   2607  HE1 MET   167      38.049  53.129  21.321  1.00  0.00           H  
ATOM   2608  HE2 MET   167      38.470  54.473  20.308  1.00  0.00           H  
ATOM   2609  HE3 MET   167      39.773  53.603  21.120  1.00  0.00           H  
ATOM   2610  C   MET   167      34.011  52.600  23.103  1.00  0.00           C  
ATOM   2611  O   MET   167      33.532  52.325  24.223  1.00  0.00           O  
ATOM   2612  N   ARG   168      34.155  51.638  22.143  1.00  0.00           N  
ATOM   2613  H   ARG   168      34.624  51.869  21.187  1.00  0.00           H  
ATOM   2614  CA  ARG   168      33.985  50.222  22.454  1.00  0.00           C  
ATOM   2615  HA  ARG   168      33.108  50.198  22.955  1.00  0.00           H  
ATOM   2616  CB  ARG   168      33.999  49.281  21.207  1.00  0.00           C  
ATOM   2617  HB2 ARG   168      33.062  49.437  20.673  1.00  0.00           H  
ATOM   2618  HB3 ARG   168      34.850  49.742  20.705  1.00  0.00           H  
ATOM   2619  CG  ARG   168      34.100  47.814  21.404  1.00  0.00           C  
ATOM   2620  HG2 ARG   168      35.039  47.682  21.553  1.00  0.00           H  
ATOM   2621  HG3 ARG   168      33.650  47.522  22.352  1.00  0.00           H  
ATOM   2622  CD  ARG   168      33.589  46.918  20.228  1.00  0.00           C  
ATOM   2623  HD2 ARG   168      32.511  46.752  20.241  1.00  0.00           H  
ATOM   2624  HD3 ARG   168      33.873  47.307  19.250  1.00  0.00           H  
ATOM   2625  NE  ARG   168      34.086  45.542  20.347  1.00  0.00           N  
ATOM   2626  HE  ARG   168      34.865  45.181  19.676  1.00  0.00           H  
ATOM   2627  CZ  ARG   168      33.489  44.550  21.007  1.00  0.00           C  
ATOM   2628  NH1 ARG   168      32.516  44.765  21.813  1.00  0.00           N  
ATOM   2629 HH11 ARG   168      32.180  43.936  22.435  1.00  0.00           H  
ATOM   2630 HH12 ARG   168      32.027  45.739  21.827  1.00  0.00           H  
ATOM   2631  NH2 ARG   168      34.034  43.358  20.956  1.00  0.00           N  
ATOM   2632 HH21 ARG   168      35.001  43.398  20.455  1.00  0.00           H  
ATOM   2633 HH22 ARG   168      33.736  42.625  21.706  1.00  0.00           H  
ATOM   2634  C   ARG   168      35.128  49.872  23.492  1.00  0.00           C  
ATOM   2635  O   ARG   168      36.279  50.371  23.288  1.00  0.00           O  
ATOM   2636  N   PHE   169      34.870  49.044  24.528  1.00  0.00           N  
ATOM   2637  H   PHE   169      33.834  48.832  24.791  1.00  0.00           H  
ATOM   2638  CA  PHE   169      35.907  48.580  25.444  1.00  0.00           C  
ATOM   2639  HA  PHE   169      36.318  49.505  25.848  1.00  0.00           H  
ATOM   2640  CB  PHE   169      35.090  47.810  26.501  1.00  0.00           C  
ATOM   2641  HB2 PHE   169      34.312  48.424  26.954  1.00  0.00           H  
ATOM   2642  HB3 PHE   169      34.474  46.973  26.172  1.00  0.00           H  
ATOM   2643  CG  PHE   169      35.964  47.373  27.632  1.00  0.00           C  
ATOM   2644  CD1 PHE   169      36.005  48.150  28.802  1.00  0.00           C  
ATOM   2645  HD1 PHE   169      35.454  49.090  28.830  1.00  0.00           H  
ATOM   2646  CE1 PHE   169      36.984  47.791  29.743  1.00  0.00           C  
ATOM   2647  HE1 PHE   169      37.188  48.321  30.673  1.00  0.00           H  
ATOM   2648  CZ  PHE   169      37.676  46.531  29.713  1.00  0.00           C  
ATOM   2649  HZ  PHE   169      38.276  46.267  30.584  1.00  0.00           H  
ATOM   2650  CE2 PHE   169      37.571  45.783  28.524  1.00  0.00           C  
ATOM   2651  HE2 PHE   169      38.106  44.932  28.425  1.00  0.00           H  
ATOM   2652  CD2 PHE   169      36.679  46.147  27.504  1.00  0.00           C  
ATOM   2653  HD2 PHE   169      36.567  45.650  26.541  1.00  0.00           H  
ATOM   2654  C   PHE   169      37.087  47.806  24.731  1.00  0.00           C  
ATOM   2655  O   PHE   169      38.232  47.992  25.109  1.00  0.00           O  
ATOM   2656  N   GLU   170      36.834  46.931  23.725  1.00  0.00           N  
ATOM   2657  H   GLU   170      35.860  46.670  23.666  1.00  0.00           H  
ATOM   2658  CA  GLU   170      37.819  46.158  22.985  1.00  0.00           C  
ATOM   2659  HA  GLU   170      38.352  45.615  23.649  1.00  0.00           H  
ATOM   2660  CB  GLU   170      37.111  45.227  21.979  1.00  0.00           C  
ATOM   2661  HB2 GLU   170      36.436  44.655  22.466  1.00  0.00           H  
ATOM   2662  HB3 GLU   170      36.554  45.776  21.340  1.00  0.00           H  
ATOM   2663  CG  GLU   170      38.041  44.438  21.044  1.00  0.00           C  
ATOM   2664  HG2 GLU   170      38.391  45.197  20.345  1.00  0.00           H  
ATOM   2665  HG3 GLU   170      38.754  44.091  21.669  1.00  0.00           H  
ATOM   2666  CD  GLU   170      37.326  43.347  20.290  1.00  0.00           C  
ATOM   2667  OE1 GLU   170      37.805  42.201  20.338  1.00  0.00           O  
ATOM   2668  OE2 GLU   170      36.407  43.726  19.532  1.00  0.00           O  
ATOM   2669  C   GLU   170      38.892  47.114  22.249  1.00  0.00           C  
ATOM   2670  O   GLU   170      40.111  46.854  22.261  1.00  0.00           O  
ATOM   2671  N   GLN   171      38.349  48.264  21.793  1.00  0.00           N  
ATOM   2672  H   GLN   171      37.322  48.228  22.156  1.00  0.00           H  
ATOM   2673  CA  GLN   171      38.993  49.303  21.010  1.00  0.00           C  
ATOM   2674  HA  GLN   171      39.851  48.870  20.497  1.00  0.00           H  
ATOM   2675  CB  GLN   171      37.972  49.898  20.005  1.00  0.00           C  
ATOM   2676  HB2 GLN   171      37.151  50.379  20.537  1.00  0.00           H  
ATOM   2677  HB3 GLN   171      38.506  50.548  19.311  1.00  0.00           H  
ATOM   2678  CG  GLN   171      37.377  48.765  19.027  1.00  0.00           C  
ATOM   2679  HG2 GLN   171      38.092  47.953  18.893  1.00  0.00           H  
ATOM   2680  HG3 GLN   171      36.634  48.146  19.531  1.00  0.00           H  
ATOM   2681  CD  GLN   171      36.772  49.223  17.745  1.00  0.00           C  
ATOM   2682  OE1 GLN   171      36.628  50.458  17.635  1.00  0.00           O  
ATOM   2683  NE2 GLN   171      36.327  48.450  16.767  1.00  0.00           N  
ATOM   2684 HE21 GLN   171      36.421  47.459  16.934  1.00  0.00           H  
ATOM   2685 HE22 GLN   171      35.905  48.798  15.823  1.00  0.00           H  
ATOM   2686  C   GLN   171      39.662  50.317  21.919  1.00  0.00           C  
ATOM   2687  O   GLN   171      40.765  50.823  21.576  1.00  0.00           O  
ATOM   2688  N   ALA   172      39.146  50.559  23.176  1.00  0.00           N  
ATOM   2689  H   ALA   172      38.218  50.098  23.480  1.00  0.00           H  
ATOM   2690  CA  ALA   172      39.844  51.424  24.106  1.00  0.00           C  
ATOM   2691  HA  ALA   172      40.340  52.225  23.577  1.00  0.00           H  
ATOM   2692  CB  ALA   172      38.997  51.949  25.288  1.00  0.00           C  
ATOM   2693  HB1 ALA   172      39.478  52.615  25.875  1.00  0.00           H  
ATOM   2694  HB2 ALA   172      38.140  52.431  24.843  1.00  0.00           H  
ATOM   2695  HB3 ALA   172      38.759  51.071  25.870  1.00  0.00           H  
ATOM   2696  C   ALA   172      41.041  50.719  24.699  1.00  0.00           C  
ATOM   2697  O   ALA   172      42.105  51.285  24.771  1.00  0.00           O  
ATOM   2698  N   MET   173      40.888  49.435  25.092  1.00  0.00           N  
ATOM   2699  H   MET   173      39.953  48.923  24.862  1.00  0.00           H  
ATOM   2700  CA  MET   173      42.003  48.758  25.742  1.00  0.00           C  
ATOM   2701  HA  MET   173      42.274  49.216  26.694  1.00  0.00           H  
ATOM   2702  CB  MET   173      41.575  47.330  26.045  1.00  0.00           C  
ATOM   2703  HB2 MET   173      40.652  47.361  26.624  1.00  0.00           H  
ATOM   2704  HB3 MET   173      41.531  46.632  25.209  1.00  0.00           H  
ATOM   2705  CG  MET   173      42.596  46.578  26.964  1.00  0.00           C  
ATOM   2706  HG2 MET   173      42.279  45.538  26.885  1.00  0.00           H  
ATOM   2707  HG3 MET   173      43.520  46.691  26.572  1.00  0.00           H  
ATOM   2708  SD  MET   173      42.663  47.126  28.694  1.00  0.00           S  
ATOM   2709  CE  MET   173      41.053  46.727  29.427  1.00  0.00           C  
ATOM   2710  HE1 MET   173      40.235  47.121  28.843  1.00  0.00           H  
ATOM   2711  HE2 MET   173      40.941  45.643  29.461  1.00  0.00           H  
ATOM   2712  HE3 MET   173      41.082  47.112  30.446  1.00  0.00           H  
ATOM   2713  C   MET   173      43.199  48.594  24.814  1.00  0.00           C  
ATOM   2714  O   MET   173      44.348  48.739  25.267  1.00  0.00           O  
ATOM   2715  N   ALA   174      42.915  48.312  23.573  1.00  0.00           N  
ATOM   2716  H   ALA   174      41.840  48.382  23.407  1.00  0.00           H  
ATOM   2717  CA  ALA   174      43.875  48.354  22.529  1.00  0.00           C  
ATOM   2718  HA  ALA   174      44.575  47.670  22.778  1.00  0.00           H  
ATOM   2719  CB  ALA   174      43.273  47.889  21.235  1.00  0.00           C  
ATOM   2720  HB1 ALA   174      42.428  48.526  20.975  1.00  0.00           H  
ATOM   2721  HB2 ALA   174      44.092  47.952  20.647  1.00  0.00           H  
ATOM   2722  HB3 ALA   174      43.047  46.906  21.289  1.00  0.00           H  
ATOM   2723  C   ALA   174      44.677  49.669  22.456  1.00  0.00           C  
ATOM   2724  O   ALA   174      45.871  49.673  22.683  1.00  0.00           O  
ATOM   2725  N   GLU   175      44.067  50.804  22.237  1.00  0.00           N  
ATOM   2726  H   GLU   175      42.982  50.751  22.153  1.00  0.00           H  
ATOM   2727  CA  GLU   175      44.630  52.153  22.224  1.00  0.00           C  
ATOM   2728  HA  GLU   175      45.352  52.243  21.523  1.00  0.00           H  
ATOM   2729  CB  GLU   175      43.526  53.071  21.755  1.00  0.00           C  
ATOM   2730  HB2 GLU   175      43.348  52.667  20.758  1.00  0.00           H  
ATOM   2731  HB3 GLU   175      42.673  53.027  22.432  1.00  0.00           H  
ATOM   2732  CG  GLU   175      44.030  54.526  21.639  1.00  0.00           C  
ATOM   2733  HG2 GLU   175      43.093  55.043  21.434  1.00  0.00           H  
ATOM   2734  HG3 GLU   175      44.377  54.822  22.629  1.00  0.00           H  
ATOM   2735  CD  GLU   175      44.911  54.750  20.408  1.00  0.00           C  
ATOM   2736  OE1 GLU   175      45.929  55.477  20.474  1.00  0.00           O  
ATOM   2737  OE2 GLU   175      44.601  54.289  19.320  1.00  0.00           O  
ATOM   2738  C   GLU   175      45.198  52.632  23.557  1.00  0.00           C  
ATOM   2739  O   GLU   175      46.194  53.302  23.450  1.00  0.00           O  
ATOM   2740  N   ARG   176      44.689  52.153  24.704  1.00  0.00           N  
ATOM   2741  H   ARG   176      43.759  51.758  24.688  1.00  0.00           H  
ATOM   2742  CA  ARG   176      44.958  52.861  26.013  1.00  0.00           C  
ATOM   2743  HA  ARG   176      45.361  53.847  25.785  1.00  0.00           H  
ATOM   2744  CB  ARG   176      43.727  53.261  26.810  1.00  0.00           C  
ATOM   2745  HB2 ARG   176      43.161  52.462  27.289  1.00  0.00           H  
ATOM   2746  HB3 ARG   176      44.249  53.805  27.597  1.00  0.00           H  
ATOM   2747  CG  ARG   176      42.764  54.178  26.065  1.00  0.00           C  
ATOM   2748  HG2 ARG   176      43.294  55.016  25.614  1.00  0.00           H  
ATOM   2749  HG3 ARG   176      42.456  53.652  25.161  1.00  0.00           H  
ATOM   2750  CD  ARG   176      41.571  54.678  26.975  1.00  0.00           C  
ATOM   2751  HD2 ARG   176      40.823  53.886  26.985  1.00  0.00           H  
ATOM   2752  HD3 ARG   176      41.922  54.772  28.003  1.00  0.00           H  
ATOM   2753  NE  ARG   176      40.912  55.932  26.484  1.00  0.00           N  
ATOM   2754  HE  ARG   176      41.300  56.281  25.527  1.00  0.00           H  
ATOM   2755  CZ  ARG   176      39.998  56.660  27.032  1.00  0.00           C  
ATOM   2756  NH1 ARG   176      39.468  56.298  28.172  1.00  0.00           N  
ATOM   2757 HH11 ARG   176      39.858  55.413  28.676  1.00  0.00           H  
ATOM   2758 HH12 ARG   176      38.857  56.985  28.590  1.00  0.00           H  
ATOM   2759  NH2 ARG   176      39.540  57.728  26.501  1.00  0.00           N  
ATOM   2760 HH21 ARG   176      39.858  57.892  25.471  1.00  0.00           H  
ATOM   2761 HH22 ARG   176      39.146  58.510  27.149  1.00  0.00           H  
ATOM   2762  C   ARG   176      45.991  52.175  26.972  1.00  0.00           C  
ATOM   2763  O   ARG   176      46.686  52.849  27.726  1.00  0.00           O  
ATOM   2764  N   VAL   177      46.027  50.821  26.768  1.00  0.00           N  
ATOM   2765  H   VAL   177      45.336  50.443  26.015  1.00  0.00           H  
ATOM   2766  CA  VAL   177      46.854  49.815  27.470  1.00  0.00           C  
ATOM   2767  HA  VAL   177      47.506  50.394  28.123  1.00  0.00           H  
ATOM   2768  CB  VAL   177      46.137  48.870  28.436  1.00  0.00           C  
ATOM   2769  HB  VAL   177      45.428  48.275  27.860  1.00  0.00           H  
ATOM   2770  CG1 VAL   177      47.105  47.895  29.104  1.00  0.00           C  
ATOM   2771 HG11 VAL   177      46.450  47.187  29.612  1.00  0.00           H  
ATOM   2772 HG12 VAL   177      47.624  47.362  28.421  1.00  0.00           H  
ATOM   2773 HG13 VAL   177      47.685  48.418  29.864  1.00  0.00           H  
ATOM   2774  CG2 VAL   177      45.251  49.679  29.391  1.00  0.00           C  
ATOM   2775 HG21 VAL   177      44.645  48.991  29.980  1.00  0.00           H  
ATOM   2776 HG22 VAL   177      45.923  50.207  30.068  1.00  0.00           H  
ATOM   2777 HG23 VAL   177      44.600  50.404  28.902  1.00  0.00           H  
ATOM   2778  C   VAL   177      47.782  49.115  26.411  1.00  0.00           C  
ATOM   2779  O   VAL   177      49.024  49.237  26.536  1.00  0.00           O  
ATOM   2780  N   PHE   178      47.230  48.332  25.532  1.00  0.00           N  
ATOM   2781  H   PHE   178      46.150  48.232  25.430  1.00  0.00           H  
ATOM   2782  CA  PHE   178      48.031  47.440  24.701  1.00  0.00           C  
ATOM   2783  HA  PHE   178      48.608  46.873  25.432  1.00  0.00           H  
ATOM   2784  CB  PHE   178      47.114  46.477  24.014  1.00  0.00           C  
ATOM   2785  HB2 PHE   178      46.578  46.901  23.270  1.00  0.00           H  
ATOM   2786  HB3 PHE   178      47.788  45.917  23.510  1.00  0.00           H  
ATOM   2787  CG  PHE   178      46.181  45.626  24.924  1.00  0.00           C  
ATOM   2788  CD1 PHE   178      46.628  45.244  26.244  1.00  0.00           C  
ATOM   2789  HD1 PHE   178      47.441  45.607  26.720  1.00  0.00           H  
ATOM   2790  CE1 PHE   178      45.893  44.359  27.003  1.00  0.00           C  
ATOM   2791  HE1 PHE   178      46.154  44.118  27.948  1.00  0.00           H  
ATOM   2792  CZ  PHE   178      44.784  43.737  26.408  1.00  0.00           C  
ATOM   2793  HZ  PHE   178      44.285  43.152  27.062  1.00  0.00           H  
ATOM   2794  CE2 PHE   178      44.348  44.085  25.114  1.00  0.00           C  
ATOM   2795  HE2 PHE   178      43.478  43.692  24.784  1.00  0.00           H  
ATOM   2796  CD2 PHE   178      44.994  45.119  24.406  1.00  0.00           C  
ATOM   2797  HD2 PHE   178      44.591  45.368  23.424  1.00  0.00           H  
ATOM   2798  C   PHE   178      49.044  48.166  23.819  1.00  0.00           C  
ATOM   2799  O   PHE   178      50.153  47.659  23.518  1.00  0.00           O  
ATOM   2800  N   LYS   179      48.611  49.279  23.310  1.00  0.00           N  
ATOM   2801  H   LYS   179      47.588  49.586  23.525  1.00  0.00           H  
ATOM   2802  CA  LYS   179      49.438  50.076  22.333  1.00  0.00           C  
ATOM   2803  HA  LYS   179      49.980  49.474  21.604  1.00  0.00           H  
ATOM   2804  CB  LYS   179      48.452  50.877  21.416  1.00  0.00           C  
ATOM   2805  HB2 LYS   179      47.856  50.280  20.727  1.00  0.00           H  
ATOM   2806  HB3 LYS   179      47.700  51.268  22.101  1.00  0.00           H  
ATOM   2807  CG  LYS   179      48.997  52.080  20.656  1.00  0.00           C  
ATOM   2808  HG2 LYS   179      49.445  52.747  21.393  1.00  0.00           H  
ATOM   2809  HG3 LYS   179      49.813  51.917  19.952  1.00  0.00           H  
ATOM   2810  CD  LYS   179      47.907  52.833  19.827  1.00  0.00           C  
ATOM   2811  HD2 LYS   179      47.129  53.064  20.428  1.00  0.00           H  
ATOM   2812  HD3 LYS   179      48.450  53.730  19.531  1.00  0.00           H  
ATOM   2813  CE  LYS   179      47.429  51.946  18.668  1.00  0.00           C  
ATOM   2814  HE2 LYS   179      48.294  51.628  18.087  1.00  0.00           H  
ATOM   2815  HE3 LYS   179      46.893  51.028  18.910  1.00  0.00           H  
ATOM   2816  NZ  LYS   179      46.423  52.694  17.839  1.00  0.00           N  
ATOM   2817  HZ1 LYS   179      46.058  52.038  17.048  1.00  0.00           H  
ATOM   2818  HZ2 LYS   179      45.656  53.025  18.540  1.00  0.00           H  
ATOM   2819  HZ3 LYS   179      46.914  53.575  17.427  1.00  0.00           H  
ATOM   2820  C   LYS   179      50.540  50.787  23.045  1.00  0.00           C  
ATOM   2821  O   LYS   179      51.674  50.615  22.621  1.00  0.00           O  
ATOM   2822  N   PRO   180      50.286  51.432  24.206  1.00  0.00           N  
ATOM   2823  CD  PRO   180      49.042  52.044  24.640  1.00  0.00           C  
ATOM   2824  HD2 PRO   180      48.494  51.337  25.244  1.00  0.00           H  
ATOM   2825  HD3 PRO   180      48.421  52.477  23.869  1.00  0.00           H  
ATOM   2826  CG  PRO   180      49.534  53.207  25.432  1.00  0.00           C  
ATOM   2827  HG2 PRO   180      48.881  53.506  26.238  1.00  0.00           H  
ATOM   2828  HG3 PRO   180      49.617  54.095  24.823  1.00  0.00           H  
ATOM   2829  CB  PRO   180      50.798  52.807  26.132  1.00  0.00           C  
ATOM   2830  HB2 PRO   180      50.570  52.309  26.981  1.00  0.00           H  
ATOM   2831  HB3 PRO   180      51.487  53.627  26.270  1.00  0.00           H  
ATOM   2832  CA  PRO   180      51.409  51.872  25.109  1.00  0.00           C  
ATOM   2833  HA  PRO   180      52.084  52.461  24.489  1.00  0.00           H  
ATOM   2834  C   PRO   180      52.244  50.750  25.737  1.00  0.00           C  
ATOM   2835  O   PRO   180      53.359  51.149  26.087  1.00  0.00           O  
ATOM   2836  N   LEU   181      51.862  49.484  25.774  1.00  0.00           N  
ATOM   2837  H   LEU   181      50.825  49.327  25.479  1.00  0.00           H  
ATOM   2838  CA  LEU   181      52.712  48.418  26.280  1.00  0.00           C  
ATOM   2839  HA  LEU   181      53.688  48.789  26.593  1.00  0.00           H  
ATOM   2840  CB  LEU   181      52.015  47.883  27.593  1.00  0.00           C  
ATOM   2841  HB2 LEU   181      51.045  47.420  27.416  1.00  0.00           H  
ATOM   2842  HB3 LEU   181      52.614  47.047  27.954  1.00  0.00           H  
ATOM   2843  CG  LEU   181      51.915  48.875  28.800  1.00  0.00           C  
ATOM   2844  HG  LEU   181      51.330  49.650  28.522  1.00  0.00           H  
ATOM   2845  CD1 LEU   181      51.188  48.214  29.984  1.00  0.00           C  
ATOM   2846 HD11 LEU   181      51.095  48.855  30.759  1.00  0.00           H  
ATOM   2847 HD12 LEU   181      50.276  47.946  29.642  1.00  0.00           H  
ATOM   2848 HD13 LEU   181      51.610  47.376  30.358  1.00  0.00           H  
ATOM   2849  CD2 LEU   181      53.267  49.519  29.230  1.00  0.00           C  
ATOM   2850 HD21 LEU   181      53.881  48.665  29.515  1.00  0.00           H  
ATOM   2851 HD22 LEU   181      53.708  50.018  28.367  1.00  0.00           H  
ATOM   2852 HD23 LEU   181      53.054  50.161  30.084  1.00  0.00           H  
ATOM   2853  C   LEU   181      53.053  47.284  25.240  1.00  0.00           C  
ATOM   2854  O   LEU   181      53.621  46.282  25.681  1.00  0.00           O  
ATOM   2855  N   LYS   182      52.847  47.494  23.935  1.00  0.00           N  
ATOM   2856  H   LYS   182      52.154  48.303  23.704  1.00  0.00           H  
ATOM   2857  CA  LYS   182      53.152  46.617  22.799  1.00  0.00           C  
ATOM   2858  HA  LYS   182      52.403  46.925  22.070  1.00  0.00           H  
ATOM   2859  CB  LYS   182      54.616  46.786  22.267  1.00  0.00           C  
ATOM   2860  HB2 LYS   182      54.808  46.191  21.375  1.00  0.00           H  
ATOM   2861  HB3 LYS   182      54.726  47.850  22.057  1.00  0.00           H  
ATOM   2862  CG  LYS   182      55.658  46.420  23.306  1.00  0.00           C  
ATOM   2863  HG2 LYS   182      55.475  47.106  24.133  1.00  0.00           H  
ATOM   2864  HG3 LYS   182      55.388  45.441  23.700  1.00  0.00           H  
ATOM   2865  CD  LYS   182      57.136  46.466  22.857  1.00  0.00           C  
ATOM   2866  HD2 LYS   182      57.329  45.874  22.062  1.00  0.00           H  
ATOM   2867  HD3 LYS   182      57.325  47.495  22.552  1.00  0.00           H  
ATOM   2868  CE  LYS   182      58.029  46.228  24.139  1.00  0.00           C  
ATOM   2869  HE2 LYS   182      57.881  47.081  24.801  1.00  0.00           H  
ATOM   2870  HE3 LYS   182      57.740  45.286  24.606  1.00  0.00           H  
ATOM   2871  NZ  LYS   182      59.448  46.096  23.867  1.00  0.00           N  
ATOM   2872  HZ1 LYS   182      59.760  46.978  23.307  1.00  0.00           H  
ATOM   2873  HZ2 LYS   182      60.045  45.928  24.763  1.00  0.00           H  
ATOM   2874  HZ3 LYS   182      59.653  45.165  23.339  1.00  0.00           H  
ATOM   2875  C   LYS   182      52.757  45.166  23.019  1.00  0.00           C  
ATOM   2876  O   LYS   182      53.363  44.281  22.398  1.00  0.00           O  
ATOM   2877  N   LEU   183      51.665  44.922  23.794  1.00  0.00           N  
ATOM   2878  H   LEU   183      51.162  45.711  24.173  1.00  0.00           H  
ATOM   2879  CA  LEU   183      51.088  43.635  24.263  1.00  0.00           C  
ATOM   2880  HA  LEU   183      51.788  42.901  24.664  1.00  0.00           H  
ATOM   2881  CB  LEU   183      50.327  43.680  25.576  1.00  0.00           C  
ATOM   2882  HB2 LEU   183      49.550  44.406  25.336  1.00  0.00           H  
ATOM   2883  HB3 LEU   183      50.035  42.656  25.809  1.00  0.00           H  
ATOM   2884  CG  LEU   183      51.163  44.313  26.713  1.00  0.00           C  
ATOM   2885  HG  LEU   183      51.403  45.331  26.406  1.00  0.00           H  
ATOM   2886  CD1 LEU   183      50.193  44.458  27.932  1.00  0.00           C  
ATOM   2887 HD11 LEU   183      49.883  43.473  28.282  1.00  0.00           H  
ATOM   2888 HD12 LEU   183      50.801  45.026  28.637  1.00  0.00           H  
ATOM   2889 HD13 LEU   183      49.297  45.016  27.663  1.00  0.00           H  
ATOM   2890  CD2 LEU   183      52.480  43.570  27.085  1.00  0.00           C  
ATOM   2891 HD21 LEU   183      52.214  42.547  27.350  1.00  0.00           H  
ATOM   2892 HD22 LEU   183      53.111  43.640  26.199  1.00  0.00           H  
ATOM   2893 HD23 LEU   183      52.954  44.035  27.950  1.00  0.00           H  
ATOM   2894  C   LEU   183      50.278  42.947  23.172  1.00  0.00           C  
ATOM   2895  O   LEU   183      49.113  42.741  23.135  1.00  0.00           O  
ATOM   2896  N   ASN   184      51.060  42.746  22.104  1.00  0.00           N  
ATOM   2897  H   ASN   184      52.110  42.989  22.263  1.00  0.00           H  
ATOM   2898  CA  ASN   184      50.586  42.606  20.691  1.00  0.00           C  
ATOM   2899  HA  ASN   184      49.918  43.436  20.461  1.00  0.00           H  
ATOM   2900  CB  ASN   184      51.754  42.884  19.734  1.00  0.00           C  
ATOM   2901  HB2 ASN   184      52.512  42.324  20.095  1.00  0.00           H  
ATOM   2902  HB3 ASN   184      51.503  42.607  18.710  1.00  0.00           H  
ATOM   2903  CG  ASN   184      52.160  44.404  19.707  1.00  0.00           C  
ATOM   2904  OD1 ASN   184      51.499  45.264  20.300  1.00  0.00           O  
ATOM   2905  ND2 ASN   184      53.247  44.731  19.006  1.00  0.00           N  
ATOM   2906 HD21 ASN   184      53.344  45.726  18.858  1.00  0.00           H  
ATOM   2907 HD22 ASN   184      53.577  44.082  18.306  1.00  0.00           H  
ATOM   2908  C   ASN   184      49.861  41.238  20.358  1.00  0.00           C  
ATOM   2909  O   ASN   184      49.174  41.118  19.398  1.00  0.00           O  
ATOM   2910  N   HIE   185      50.067  40.252  21.278  1.00  0.00           N  
ATOM   2911  H   HIE   185      50.714  40.408  22.038  1.00  0.00           H  
ATOM   2912  CA  HIE   185      49.376  38.915  21.213  1.00  0.00           C  
ATOM   2913  HA  HIE   185      48.691  38.995  20.369  1.00  0.00           H  
ATOM   2914  CB  HIE   185      50.439  37.821  20.818  1.00  0.00           C  
ATOM   2915  HB2 HIE   185      51.270  37.812  21.523  1.00  0.00           H  
ATOM   2916  HB3 HIE   185      49.965  36.839  20.834  1.00  0.00           H  
ATOM   2917  CG  HIE   185      51.042  38.069  19.492  1.00  0.00           C  
ATOM   2918  ND1 HIE   185      52.382  38.193  19.166  1.00  0.00           N  
ATOM   2919  CE1 HIE   185      52.475  38.481  17.848  1.00  0.00           C  
ATOM   2920  HE1 HIE   185      53.387  38.728  17.305  1.00  0.00           H  
ATOM   2921  NE2 HIE   185      51.275  38.447  17.319  1.00  0.00           N  
ATOM   2922  HE2 HIE   185      50.998  38.625  16.280  1.00  0.00           H  
ATOM   2923  CD2 HIE   185      50.377  38.056  18.318  1.00  0.00           C  
ATOM   2924  HD2 HIE   185      49.315  37.830  18.222  1.00  0.00           H  
ATOM   2925  C   HIE   185      48.381  38.541  22.426  1.00  0.00           C  
ATOM   2926  O   HIE   185      48.264  37.423  22.872  1.00  0.00           O  
ATOM   2927  N   THR   186      47.772  39.605  22.965  1.00  0.00           N  
ATOM   2928  H   THR   186      48.176  40.585  22.712  1.00  0.00           H  
ATOM   2929  CA  THR   186      46.707  39.578  23.956  1.00  0.00           C  
ATOM   2930  HA  THR   186      46.429  38.569  24.260  1.00  0.00           H  
ATOM   2931  CB  THR   186      47.100  40.349  25.230  1.00  0.00           C  
ATOM   2932  HB  THR   186      47.380  41.367  24.962  1.00  0.00           H  
ATOM   2933  CG2 THR   186      45.910  40.553  26.143  1.00  0.00           C  
ATOM   2934 HG21 THR   186      45.188  41.280  25.772  1.00  0.00           H  
ATOM   2935 HG22 THR   186      45.438  39.596  26.368  1.00  0.00           H  
ATOM   2936 HG23 THR   186      46.311  41.049  27.027  1.00  0.00           H  
ATOM   2937  OG1 THR   186      48.120  39.606  25.803  1.00  0.00           O  
ATOM   2938  HG1 THR   186      49.036  39.665  25.215  1.00  0.00           H  
ATOM   2939  C   THR   186      45.392  40.049  23.270  1.00  0.00           C  
ATOM   2940  O   THR   186      45.297  41.017  22.482  1.00  0.00           O  
ATOM   2941  N   TRP   187      44.303  39.313  23.567  1.00  0.00           N  
ATOM   2942  H   TRP   187      44.347  38.606  24.287  1.00  0.00           H  
ATOM   2943  CA  TRP   187      43.062  39.372  22.801  1.00  0.00           C  
ATOM   2944  HA  TRP   187      42.922  40.334  22.308  1.00  0.00           H  
ATOM   2945  CB  TRP   187      43.061  38.224  21.720  1.00  0.00           C  
ATOM   2946  HB2 TRP   187      43.121  37.332  22.343  1.00  0.00           H  
ATOM   2947  HB3 TRP   187      42.118  38.244  21.175  1.00  0.00           H  
ATOM   2948  CG  TRP   187      44.277  38.218  20.850  1.00  0.00           C  
ATOM   2949  CD1 TRP   187      45.251  37.302  20.832  1.00  0.00           C  
ATOM   2950  HD1 TRP   187      45.195  36.514  21.462  1.00  0.00           H  
ATOM   2951  NE1 TRP   187      46.215  37.628  19.907  1.00  0.00           N  
ATOM   2952  HE1 TRP   187      47.097  37.145  19.812  1.00  0.00           H  
ATOM   2953  CE2 TRP   187      45.855  38.858  19.329  1.00  0.00           C  
ATOM   2954  CZ2 TRP   187      46.466  39.501  18.240  1.00  0.00           C  
ATOM   2955  HZ2 TRP   187      47.333  39.151  17.858  1.00  0.00           H  
ATOM   2956  CH2 TRP   187      45.852  40.674  17.831  1.00  0.00           C  
ATOM   2957  HH2 TRP   187      46.251  41.252  16.997  1.00  0.00           H  
ATOM   2958  CZ3 TRP   187      44.681  41.165  18.414  1.00  0.00           C  
ATOM   2959  HZ3 TRP   187      44.320  42.137  18.076  1.00  0.00           H  
ATOM   2960  CE3 TRP   187      44.073  40.477  19.467  1.00  0.00           C  
ATOM   2961  HE3 TRP   187      43.155  40.878  19.896  1.00  0.00           H  
ATOM   2962  CD2 TRP   187      44.677  39.230  19.923  1.00  0.00           C  
ATOM   2963  C   TRP   187      41.781  39.264  23.600  1.00  0.00           C  
ATOM   2964  O   TRP   187      41.692  38.386  24.425  1.00  0.00           O  
ATOM   2965  N   ILE   188      40.811  40.174  23.422  1.00  0.00           N  
ATOM   2966  H   ILE   188      40.860  40.842  22.562  1.00  0.00           H  
ATOM   2967  CA  ILE   188      39.428  40.100  23.971  1.00  0.00           C  
ATOM   2968  HA  ILE   188      39.493  39.926  25.045  1.00  0.00           H  
ATOM   2969  CB  ILE   188      38.731  41.463  23.835  1.00  0.00           C  
ATOM   2970  HB  ILE   188      39.044  41.873  22.875  1.00  0.00           H  
ATOM   2971  CG2 ILE   188      37.164  41.407  23.763  1.00  0.00           C  
ATOM   2972 HG21 ILE   188      36.753  40.974  24.675  1.00  0.00           H  
ATOM   2973 HG22 ILE   188      36.683  42.272  23.561  1.00  0.00           H  
ATOM   2974 HG23 ILE   188      37.010  40.801  23.035  1.00  0.00           H  
ATOM   2975  CG1 ILE   188      39.114  42.500  24.890  1.00  0.00           C  
ATOM   2976 HG12 ILE   188      38.607  43.410  24.570  1.00  0.00           H  
ATOM   2977 HG13 ILE   188      38.655  42.146  25.814  1.00  0.00           H  
ATOM   2978  CD1 ILE   188      40.643  42.826  25.089  1.00  0.00           C  
ATOM   2979 HD11 ILE   188      40.722  43.578  25.860  1.00  0.00           H  
ATOM   2980 HD12 ILE   188      41.212  42.065  25.430  1.00  0.00           H  
ATOM   2981 HD13 ILE   188      41.080  43.232  24.188  1.00  0.00           H  
ATOM   2982  C   ILE   188      38.687  38.917  23.388  1.00  0.00           C  
ATOM   2983  O   ILE   188      37.993  38.163  24.104  1.00  0.00           O  
ATOM   2984  N   ASN   189      38.921  38.610  22.104  1.00  0.00           N  
ATOM   2985  H   ASN   189      39.531  39.339  21.592  1.00  0.00           H  
ATOM   2986  CA  ASN   189      38.771  37.323  21.444  1.00  0.00           C  
ATOM   2987  HA  ASN   189      38.787  36.445  22.072  1.00  0.00           H  
ATOM   2988  CB  ASN   189      37.395  37.373  20.786  1.00  0.00           C  
ATOM   2989  HB2 ASN   189      37.242  38.122  20.125  1.00  0.00           H  
ATOM   2990  HB3 ASN   189      37.307  36.468  20.204  1.00  0.00           H  
ATOM   2991  CG  ASN   189      36.203  37.270  21.680  1.00  0.00           C  
ATOM   2992  OD1 ASN   189      36.140  36.249  22.396  1.00  0.00           O  
ATOM   2993  ND2 ASN   189      35.061  37.953  21.480  1.00  0.00           N  
ATOM   2994 HD21 ASN   189      34.199  37.948  22.147  1.00  0.00           H  
ATOM   2995 HD22 ASN   189      35.221  38.698  20.701  1.00  0.00           H  
ATOM   2996  C   ASN   189      39.784  37.132  20.262  1.00  0.00           C  
ATOM   2997  O   ASN   189      40.056  37.952  19.418  1.00  0.00           O  
ATOM   2998  N   VAL   190      40.327  35.938  20.126  1.00  0.00           N  
ATOM   2999  H   VAL   190      39.821  35.125  20.647  1.00  0.00           H  
ATOM   3000  CA  VAL   190      41.483  35.650  19.291  1.00  0.00           C  
ATOM   3001  HA  VAL   190      42.335  36.295  19.505  1.00  0.00           H  
ATOM   3002  CB  VAL   190      41.916  34.159  19.589  1.00  0.00           C  
ATOM   3003  HB  VAL   190      41.201  33.467  19.415  1.00  0.00           H  
ATOM   3004  CG1 VAL   190      43.122  33.747  18.759  1.00  0.00           C  
ATOM   3005 HG11 VAL   190      43.515  32.779  19.068  1.00  0.00           H  
ATOM   3006 HG12 VAL   190      42.952  33.812  17.684  1.00  0.00           H  
ATOM   3007 HG13 VAL   190      43.927  34.462  18.930  1.00  0.00           H  
ATOM   3008  CG2 VAL   190      42.345  34.023  21.057  1.00  0.00           C  
ATOM   3009 HG21 VAL   190      41.529  34.065  21.763  1.00  0.00           H  
ATOM   3010 HG22 VAL   190      42.689  33.082  21.177  1.00  0.00           H  
ATOM   3011 HG23 VAL   190      43.009  34.812  21.379  1.00  0.00           H  
ATOM   3012  C   VAL   190      41.244  35.728  17.686  1.00  0.00           C  
ATOM   3013  O   VAL   190      40.175  35.216  17.223  1.00  0.00           O  
ATOM   3014  N   PRO   191      42.100  36.479  16.847  1.00  0.00           N  
ATOM   3015  CD  PRO   191      43.069  37.544  17.178  1.00  0.00           C  
ATOM   3016  HD2 PRO   191      43.967  36.953  17.362  1.00  0.00           H  
ATOM   3017  HD3 PRO   191      42.709  38.105  18.041  1.00  0.00           H  
ATOM   3018  CG  PRO   191      43.161  38.544  15.998  1.00  0.00           C  
ATOM   3019  HG2 PRO   191      44.117  39.051  15.866  1.00  0.00           H  
ATOM   3020  HG3 PRO   191      42.470  39.381  16.095  1.00  0.00           H  
ATOM   3021  CB  PRO   191      42.825  37.576  14.892  1.00  0.00           C  
ATOM   3022  HB2 PRO   191      43.753  37.196  14.465  1.00  0.00           H  
ATOM   3023  HB3 PRO   191      42.280  38.132  14.129  1.00  0.00           H  
ATOM   3024  CA  PRO   191      41.924  36.500  15.457  1.00  0.00           C  
ATOM   3025  HA  PRO   191      40.934  36.900  15.236  1.00  0.00           H  
ATOM   3026  C   PRO   191      42.123  35.203  14.714  1.00  0.00           C  
ATOM   3027  O   PRO   191      42.831  34.296  15.156  1.00  0.00           O  
ATOM   3028  N   HIE   192      41.470  35.071  13.520  1.00  0.00           N  
ATOM   3029  H   HIE   192      40.871  35.918  13.183  1.00  0.00           H  
ATOM   3030  CA  HIE   192      41.552  33.984  12.499  1.00  0.00           C  
ATOM   3031  HA  HIE   192      40.943  33.159  12.866  1.00  0.00           H  
ATOM   3032  CB  HIE   192      40.876  34.473  11.184  1.00  0.00           C  
ATOM   3033  HB2 HIE   192      39.887  34.307  11.304  1.00  0.00           H  
ATOM   3034  HB3 HIE   192      40.947  35.557  11.092  1.00  0.00           H  
ATOM   3035  CG  HIE   192      41.319  33.693  10.001  1.00  0.00           C  
ATOM   3036  ND1 HIE   192      40.667  32.559   9.501  1.00  0.00           N  
ATOM   3037  CE1 HIE   192      41.446  32.075   8.541  1.00  0.00           C  
ATOM   3038  HE1 HIE   192      41.253  31.239   8.008  1.00  0.00           H  
ATOM   3039  NE2 HIE   192      42.529  32.829   8.393  1.00  0.00           N  
ATOM   3040  HE2 HIE   192      43.276  32.673   7.731  1.00  0.00           H  
ATOM   3041  CD2 HIE   192      42.527  33.796   9.319  1.00  0.00           C  
ATOM   3042  HD2 HIE   192      43.319  34.514   9.533  1.00  0.00           H  
ATOM   3043  C   HIE   192      43.102  33.585  12.301  1.00  0.00           C  
ATOM   3044  O   HIE   192      43.437  32.425  12.518  1.00  0.00           O  
ATOM   3045  N   ALA   193      44.017  34.557  11.979  1.00  0.00           N  
ATOM   3046  H   ALA   193      43.738  35.608  11.902  1.00  0.00           H  
ATOM   3047  CA  ALA   193      45.445  34.349  11.826  1.00  0.00           C  
ATOM   3048  HA  ALA   193      45.416  33.434  11.234  1.00  0.00           H  
ATOM   3049  CB  ALA   193      46.007  35.512  10.967  1.00  0.00           C  
ATOM   3050  HB1 ALA   193      45.358  35.576  10.196  1.00  0.00           H  
ATOM   3051  HB2 ALA   193      45.929  36.320  11.694  1.00  0.00           H  
ATOM   3052  HB3 ALA   193      47.007  35.165  10.708  1.00  0.00           H  
ATOM   3053  C   ALA   193      46.183  34.032  13.154  1.00  0.00           C  
ATOM   3054  O   ALA   193      47.395  33.745  13.059  1.00  0.00           O  
ATOM   3055  N   GLU   194      45.469  34.009  14.273  1.00  0.00           N  
ATOM   3056  H   GLU   194      44.397  33.976  14.077  1.00  0.00           H  
ATOM   3057  CA  GLU   194      46.135  33.711  15.529  1.00  0.00           C  
ATOM   3058  HA  GLU   194      47.139  33.650  15.440  1.00  0.00           H  
ATOM   3059  CB  GLU   194      45.802  34.966  16.444  1.00  0.00           C  
ATOM   3060  HB2 GLU   194      44.722  35.064  16.558  1.00  0.00           H  
ATOM   3061  HB3 GLU   194      46.109  34.745  17.466  1.00  0.00           H  
ATOM   3062  CG  GLU   194      46.439  36.296  15.979  1.00  0.00           C  
ATOM   3063  HG2 GLU   194      45.966  36.628  15.055  1.00  0.00           H  
ATOM   3064  HG3 GLU   194      46.282  37.089  16.710  1.00  0.00           H  
ATOM   3065  CD  GLU   194      47.962  36.151  15.731  1.00  0.00           C  
ATOM   3066  OE1 GLU   194      48.625  35.336  16.380  1.00  0.00           O  
ATOM   3067  OE2 GLU   194      48.452  36.959  14.805  1.00  0.00           O  
ATOM   3068  C   GLU   194      45.584  32.487  16.240  1.00  0.00           C  
ATOM   3069  O   GLU   194      46.175  32.014  17.193  1.00  0.00           O  
ATOM   3070  N   GLU   195      44.482  31.919  15.758  1.00  0.00           N  
ATOM   3071  H   GLU   195      43.878  32.457  15.027  1.00  0.00           H  
ATOM   3072  CA  GLU   195      43.697  30.943  16.505  1.00  0.00           C  
ATOM   3073  HA  GLU   195      43.540  31.168  17.559  1.00  0.00           H  
ATOM   3074  CB  GLU   195      42.328  30.877  15.856  1.00  0.00           C  
ATOM   3075  HB2 GLU   195      41.822  31.820  16.065  1.00  0.00           H  
ATOM   3076  HB3 GLU   195      42.368  30.845  14.768  1.00  0.00           H  
ATOM   3077  CG  GLU   195      41.340  29.752  16.307  1.00  0.00           C  
ATOM   3078  HG2 GLU   195      41.638  29.571  17.340  1.00  0.00           H  
ATOM   3079  HG3 GLU   195      40.274  29.962  16.391  1.00  0.00           H  
ATOM   3080  CD  GLU   195      41.616  28.408  15.586  1.00  0.00           C  
ATOM   3081  OE1 GLU   195      41.106  27.339  16.019  1.00  0.00           O  
ATOM   3082  OE2 GLU   195      42.316  28.452  14.552  1.00  0.00           O  
ATOM   3083  C   GLU   195      44.402  29.576  16.509  1.00  0.00           C  
ATOM   3084  O   GLU   195      44.127  28.710  17.354  1.00  0.00           O  
ATOM   3085  N   SER   196      45.438  29.376  15.651  1.00  0.00           N  
ATOM   3086  H   SER   196      45.579  30.081  14.832  1.00  0.00           H  
ATOM   3087  CA  SER   196      46.354  28.255  15.747  1.00  0.00           C  
ATOM   3088  HA  SER   196      45.818  27.306  15.720  1.00  0.00           H  
ATOM   3089  CB  SER   196      47.298  28.096  14.592  1.00  0.00           C  
ATOM   3090  HB2 SER   196      46.879  28.241  13.685  1.00  0.00           H  
ATOM   3091  HB3 SER   196      48.070  28.851  14.616  1.00  0.00           H  
ATOM   3092  OG  SER   196      47.932  26.812  14.652  1.00  0.00           O  
ATOM   3093  HG  SER   196      48.857  26.835  15.210  1.00  0.00           H  
ATOM   3094  C   SER   196      47.174  28.270  17.036  1.00  0.00           C  
ATOM   3095  O   SER   196      47.815  27.248  17.539  1.00  0.00           O  
ATOM   3096  N   HID   197      47.222  29.423  17.665  1.00  0.00           N  
ATOM   3097  H   HID   197      46.805  30.241  17.244  1.00  0.00           H  
ATOM   3098  CA  HID   197      47.902  29.633  18.978  1.00  0.00           C  
ATOM   3099  HA  HID   197      48.666  28.856  19.021  1.00  0.00           H  
ATOM   3100  CB  HID   197      48.767  30.908  19.007  1.00  0.00           C  
ATOM   3101  HB2 HID   197      48.099  31.768  19.047  1.00  0.00           H  
ATOM   3102  HB3 HID   197      49.389  30.787  19.894  1.00  0.00           H  
ATOM   3103  CG  HID   197      49.593  31.121  17.785  1.00  0.00           C  
ATOM   3104  ND1 HID   197      50.360  30.193  17.136  1.00  0.00           N  
ATOM   3105  HD1 HID   197      50.709  29.259  17.576  1.00  0.00           H  
ATOM   3106  CE1 HID   197      50.747  30.637  15.937  1.00  0.00           C  
ATOM   3107  HE1 HID   197      51.337  30.241  15.218  1.00  0.00           H  
ATOM   3108  NE2 HID   197      50.290  31.903  15.877  1.00  0.00           N  
ATOM   3109  CD2 HID   197      49.433  32.196  16.960  1.00  0.00           C  
ATOM   3110  HD2 HID   197      48.777  33.056  17.086  1.00  0.00           H  
ATOM   3111  C   HID   197      46.931  29.517  20.215  1.00  0.00           C  
ATOM   3112  O   HID   197      47.417  29.494  21.362  1.00  0.00           O  
ATOM   3113  N   TYR   198      45.605  29.473  20.037  1.00  0.00           N  
ATOM   3114  H   TYR   198      45.192  29.318  19.040  1.00  0.00           H  
ATOM   3115  CA  TYR   198      44.600  29.381  21.113  1.00  0.00           C  
ATOM   3116  HA  TYR   198      44.892  30.098  21.880  1.00  0.00           H  
ATOM   3117  CB  TYR   198      43.182  29.792  20.604  1.00  0.00           C  
ATOM   3118  HB2 TYR   198      43.280  30.558  19.953  1.00  0.00           H  
ATOM   3119  HB3 TYR   198      42.805  28.949  20.024  1.00  0.00           H  
ATOM   3120  CG  TYR   198      42.102  30.152  21.640  1.00  0.00           C  
ATOM   3121  CD1 TYR   198      42.222  30.010  23.026  1.00  0.00           C  
ATOM   3122  HD1 TYR   198      43.154  29.585  23.400  1.00  0.00           H  
ATOM   3123  CE1 TYR   198      41.170  30.333  23.909  1.00  0.00           C  
ATOM   3124  HE1 TYR   198      41.326  30.305  24.988  1.00  0.00           H  
ATOM   3125  CZ  TYR   198      39.924  30.794  23.388  1.00  0.00           C  
ATOM   3126  OH  TYR   198      38.915  31.126  24.205  1.00  0.00           O  
ATOM   3127  HH  TYR   198      38.752  30.669  25.181  1.00  0.00           H  
ATOM   3128  CE2 TYR   198      39.793  31.009  22.040  1.00  0.00           C  
ATOM   3129  HE2 TYR   198      38.808  31.236  21.634  1.00  0.00           H  
ATOM   3130  CD2 TYR   198      40.871  30.658  21.179  1.00  0.00           C  
ATOM   3131  HD2 TYR   198      40.778  30.757  20.097  1.00  0.00           H  
ATOM   3132  C   TYR   198      44.612  27.858  21.698  1.00  0.00           C  
ATOM   3133  O   TYR   198      44.464  26.912  20.961  1.00  0.00           O  
ATOM   3134  N   ALA   199      44.727  27.740  23.024  1.00  0.00           N  
ATOM   3135  H   ALA   199      44.947  28.662  23.562  1.00  0.00           H  
ATOM   3136  CA  ALA   199      44.695  26.404  23.621  1.00  0.00           C  
ATOM   3137  HA  ALA   199      45.245  25.867  23.046  1.00  0.00           H  
ATOM   3138  CB  ALA   199      45.408  26.434  25.010  1.00  0.00           C  
ATOM   3139  HB1 ALA   199      46.366  26.937  24.879  1.00  0.00           H  
ATOM   3140  HB2 ALA   199      44.737  26.967  25.684  1.00  0.00           H  
ATOM   3141  HB3 ALA   199      45.572  25.456  25.200  1.00  0.00           H  
ATOM   3142  C   ALA   199      43.205  25.866  23.614  1.00  0.00           C  
ATOM   3143  O   ALA   199      42.249  26.654  23.668  1.00  0.00           O  
ATOM   3144  N   TRP   200      43.073  24.598  23.799  1.00  0.00           N  
ATOM   3145  H   TRP   200      43.986  24.168  23.841  1.00  0.00           H  
ATOM   3146  CA  TRP   200      41.942  23.934  24.487  1.00  0.00           C  
ATOM   3147  HA  TRP   200      41.061  24.574  24.431  1.00  0.00           H  
ATOM   3148  CB  TRP   200      41.477  22.682  23.829  1.00  0.00           C  
ATOM   3149  HB2 TRP   200      42.350  22.066  23.612  1.00  0.00           H  
ATOM   3150  HB3 TRP   200      40.915  22.102  24.560  1.00  0.00           H  
ATOM   3151  CG  TRP   200      40.665  22.886  22.628  1.00  0.00           C  
ATOM   3152  CD1 TRP   200      41.139  22.548  21.428  1.00  0.00           C  
ATOM   3153  HD1 TRP   200      42.068  22.173  21.298  1.00  0.00           H  
ATOM   3154  NE1 TRP   200      40.270  22.928  20.397  1.00  0.00           N  
ATOM   3155  HE1 TRP   200      40.570  22.922  19.360  1.00  0.00           H  
ATOM   3156  CE2 TRP   200      39.036  23.270  21.019  1.00  0.00           C  
ATOM   3157  CZ2 TRP   200      37.692  23.475  20.587  1.00  0.00           C  
ATOM   3158  HZ2 TRP   200      37.501  23.462  19.524  1.00  0.00           H  
ATOM   3159  CH2 TRP   200      36.655  23.854  21.444  1.00  0.00           C  
ATOM   3160  HH2 TRP   200      35.745  24.159  21.128  1.00  0.00           H  
ATOM   3161  CZ3 TRP   200      36.941  23.841  22.850  1.00  0.00           C  
ATOM   3162  HZ3 TRP   200      36.125  24.117  23.519  1.00  0.00           H  
ATOM   3163  CE3 TRP   200      38.163  23.439  23.279  1.00  0.00           C  
ATOM   3164  HE3 TRP   200      38.289  23.218  24.339  1.00  0.00           H  
ATOM   3165  CD2 TRP   200      39.271  23.242  22.439  1.00  0.00           C  
ATOM   3166  C   TRP   200      42.225  23.751  26.013  1.00  0.00           C  
ATOM   3167  O   TRP   200      43.315  23.452  26.469  1.00  0.00           O  
ATOM   3168  N   GLY   201      41.186  23.916  26.807  1.00  0.00           N  
ATOM   3169  H   GLY   201      40.428  24.378  26.443  1.00  0.00           H  
ATOM   3170  CA  GLY   201      41.117  23.766  28.309  1.00  0.00           C  
ATOM   3171  HA2 GLY   201      41.950  23.245  28.759  1.00  0.00           H  
ATOM   3172  HA3 GLY   201      41.167  24.741  28.770  1.00  0.00           H  
ATOM   3173  C   GLY   201      39.869  23.087  28.804  1.00  0.00           C  
ATOM   3174  O   GLY   201      38.880  23.048  28.100  1.00  0.00           O  
ATOM   3175  N   TYR   202      39.904  22.512  30.023  1.00  0.00           N  
ATOM   3176  H   TYR   202      40.771  22.826  30.604  1.00  0.00           H  
ATOM   3177  CA  TYR   202      39.092  21.378  30.366  1.00  0.00           C  
ATOM   3178  HA  TYR   202      38.273  21.356  29.648  1.00  0.00           H  
ATOM   3179  CB  TYR   202      39.871  20.046  30.213  1.00  0.00           C  
ATOM   3180  HB2 TYR   202      40.564  19.982  30.946  1.00  0.00           H  
ATOM   3181  HB3 TYR   202      39.142  19.244  30.329  1.00  0.00           H  
ATOM   3182  CG  TYR   202      40.597  19.805  28.919  1.00  0.00           C  
ATOM   3183  CD1 TYR   202      39.967  19.017  27.997  1.00  0.00           C  
ATOM   3184  HD1 TYR   202      39.023  18.521  28.224  1.00  0.00           H  
ATOM   3185  CE1 TYR   202      40.659  18.700  26.818  1.00  0.00           C  
ATOM   3186  HE1 TYR   202      40.208  18.080  26.043  1.00  0.00           H  
ATOM   3187  CZ  TYR   202      41.891  19.349  26.528  1.00  0.00           C  
ATOM   3188  OH  TYR   202      42.488  19.213  25.294  1.00  0.00           O  
ATOM   3189  HH  TYR   202      41.774  18.982  24.503  1.00  0.00           H  
ATOM   3190  CE2 TYR   202      42.519  20.229  27.451  1.00  0.00           C  
ATOM   3191  HE2 TYR   202      43.490  20.675  27.289  1.00  0.00           H  
ATOM   3192  CD2 TYR   202      41.846  20.427  28.699  1.00  0.00           C  
ATOM   3193  HD2 TYR   202      42.333  21.093  29.396  1.00  0.00           H  
ATOM   3194  C   TYR   202      38.423  21.465  31.722  1.00  0.00           C  
ATOM   3195  O   TYR   202      39.007  21.882  32.726  1.00  0.00           O  
ATOM   3196  N   ARG   203      37.189  21.001  31.802  1.00  0.00           N  
ATOM   3197  H   ARG   203      36.745  20.653  30.870  1.00  0.00           H  
ATOM   3198  CA  ARG   203      36.278  20.850  32.993  1.00  0.00           C  
ATOM   3199  HA  ARG   203      36.828  20.854  33.840  1.00  0.00           H  
ATOM   3200  CB  ARG   203      35.376  22.074  33.004  1.00  0.00           C  
ATOM   3201  HB2 ARG   203      36.015  22.935  32.808  1.00  0.00           H  
ATOM   3202  HB3 ARG   203      34.634  22.069  32.206  1.00  0.00           H  
ATOM   3203  CG  ARG   203      34.671  22.239  34.389  1.00  0.00           C  
ATOM   3204  HG2 ARG   203      34.359  21.344  34.906  1.00  0.00           H  
ATOM   3205  HG3 ARG   203      35.464  22.634  35.024  1.00  0.00           H  
ATOM   3206  CD  ARG   203      33.586  23.282  34.356  1.00  0.00           C  
ATOM   3207  HD2 ARG   203      33.854  24.120  33.729  1.00  0.00           H  
ATOM   3208  HD3 ARG   203      32.795  22.886  33.869  1.00  0.00           H  
ATOM   3209  NE  ARG   203      33.214  23.785  35.630  1.00  0.00           N  
ATOM   3210  HE  ARG   203      32.540  23.179  36.217  1.00  0.00           H  
ATOM   3211  CZ  ARG   203      33.565  24.842  36.364  1.00  0.00           C  
ATOM   3212  NH1 ARG   203      34.573  25.589  35.926  1.00  0.00           N  
ATOM   3213 HH11 ARG   203      34.687  26.538  36.427  1.00  0.00           H  
ATOM   3214 HH12 ARG   203      35.076  25.447  34.980  1.00  0.00           H  
ATOM   3215  NH2 ARG   203      33.007  25.189  37.537  1.00  0.00           N  
ATOM   3216 HH21 ARG   203      33.372  26.087  38.035  1.00  0.00           H  
ATOM   3217 HH22 ARG   203      32.127  24.718  37.686  1.00  0.00           H  
ATOM   3218  C   ARG   203      35.470  19.543  32.926  1.00  0.00           C  
ATOM   3219  O   ARG   203      34.674  19.360  31.988  1.00  0.00           O  
ATOM   3220  N   GLU   204      35.898  18.602  33.848  1.00  0.00           N  
ATOM   3221  H   GLU   204      36.727  18.867  34.488  1.00  0.00           H  
ATOM   3222  CA  GLU   204      35.476  17.244  33.888  1.00  0.00           C  
ATOM   3223  HA  GLU   204      36.004  16.887  34.606  1.00  0.00           H  
ATOM   3224  CB  GLU   204      33.978  17.267  34.228  1.00  0.00           C  
ATOM   3225  HB2 GLU   204      33.421  17.351  33.307  1.00  0.00           H  
ATOM   3226  HB3 GLU   204      33.744  16.298  34.643  1.00  0.00           H  
ATOM   3227  CG  GLU   204      33.442  18.275  35.210  1.00  0.00           C  
ATOM   3228  HG2 GLU   204      33.451  19.293  34.819  1.00  0.00           H  
ATOM   3229  HG3 GLU   204      32.444  18.138  35.273  1.00  0.00           H  
ATOM   3230  CD  GLU   204      34.074  18.215  36.550  1.00  0.00           C  
ATOM   3231  OE1 GLU   204      34.823  17.261  36.890  1.00  0.00           O  
ATOM   3232  OE2 GLU   204      33.736  19.228  37.248  1.00  0.00           O  
ATOM   3233  C   GLU   204      35.826  16.410  32.649  1.00  0.00           C  
ATOM   3234  O   GLU   204      34.941  15.821  32.077  1.00  0.00           O  
ATOM   3235  N   GLY   205      37.017  16.657  32.084  1.00  0.00           N  
ATOM   3236  H   GLY   205      37.608  17.371  32.657  1.00  0.00           H  
ATOM   3237  CA  GLY   205      37.596  16.243  30.799  1.00  0.00           C  
ATOM   3238  HA2 GLY   205      38.603  16.614  30.920  1.00  0.00           H  
ATOM   3239  HA3 GLY   205      37.674  15.156  30.779  1.00  0.00           H  
ATOM   3240  C   GLY   205      37.057  16.818  29.541  1.00  0.00           C  
ATOM   3241  O   GLY   205      37.650  16.502  28.515  1.00  0.00           O  
ATOM   3242  N   LYS   206      36.014  17.633  29.616  1.00  0.00           N  
ATOM   3243  H   LYS   206      35.654  17.915  30.605  1.00  0.00           H  
ATOM   3244  CA  LYS   206      35.321  18.138  28.385  1.00  0.00           C  
ATOM   3245  HA  LYS   206      35.335  17.334  27.649  1.00  0.00           H  
ATOM   3246  CB  LYS   206      33.940  18.603  28.708  1.00  0.00           C  
ATOM   3247  HB2 LYS   206      33.403  17.860  29.298  1.00  0.00           H  
ATOM   3248  HB3 LYS   206      33.929  19.506  29.318  1.00  0.00           H  
ATOM   3249  CG  LYS   206      33.127  18.862  27.439  1.00  0.00           C  
ATOM   3250  HG2 LYS   206      33.791  19.337  26.717  1.00  0.00           H  
ATOM   3251  HG3 LYS   206      32.928  17.900  26.968  1.00  0.00           H  
ATOM   3252  CD  LYS   206      31.840  19.598  27.495  1.00  0.00           C  
ATOM   3253  HD2 LYS   206      31.237  18.991  28.032  1.00  0.00           H  
ATOM   3254  HD3 LYS   206      32.022  20.364  28.127  1.00  0.00           H  
ATOM   3255  CE  LYS   206      31.259  19.943  26.155  1.00  0.00           C  
ATOM   3256  HE2 LYS   206      31.913  20.548  25.679  1.00  0.00           H  
ATOM   3257  HE3 LYS   206      31.088  19.081  25.657  1.00  0.00           H  
ATOM   3258  NZ  LYS   206      29.924  20.596  26.198  1.00  0.00           N  
ATOM   3259  HZ1 LYS   206      29.852  21.447  26.875  1.00  0.00           H  
ATOM   3260  HZ2 LYS   206      29.710  20.846  25.243  1.00  0.00           H  
ATOM   3261  HZ3 LYS   206      29.135  20.010  26.430  1.00  0.00           H  
ATOM   3262  C   LYS   206      36.092  19.423  27.878  1.00  0.00           C  
ATOM   3263  O   LYS   206      36.251  20.336  28.670  1.00  0.00           O  
ATOM   3264  N   ALA   207      36.512  19.445  26.614  1.00  0.00           N  
ATOM   3265  H   ALA   207      36.355  18.561  25.995  1.00  0.00           H  
ATOM   3266  CA  ALA   207      37.174  20.627  26.072  1.00  0.00           C  
ATOM   3267  HA  ALA   207      37.939  20.980  26.763  1.00  0.00           H  
ATOM   3268  CB  ALA   207      37.874  20.168  24.830  1.00  0.00           C  
ATOM   3269  HB1 ALA   207      38.733  19.509  24.958  1.00  0.00           H  
ATOM   3270  HB2 ALA   207      37.219  19.854  24.129  1.00  0.00           H  
ATOM   3271  HB3 ALA   207      38.357  20.986  24.295  1.00  0.00           H  
ATOM   3272  C   ALA   207      36.180  21.744  25.821  1.00  0.00           C  
ATOM   3273  O   ALA   207      35.178  21.599  25.138  1.00  0.00           O  
ATOM   3274  N   VAL   208      36.418  22.934  26.450  1.00  0.00           N  
ATOM   3275  H   VAL   208      37.077  23.067  27.204  1.00  0.00           H  
ATOM   3276  CA  VAL   208      35.562  24.132  26.380  1.00  0.00           C  
ATOM   3277  HA  VAL   208      35.128  24.133  25.468  1.00  0.00           H  
ATOM   3278  CB  VAL   208      34.474  24.176  27.483  1.00  0.00           C  
ATOM   3279  HB  VAL   208      33.875  24.969  27.303  1.00  0.00           H  
ATOM   3280  CG1 VAL   208      33.435  23.033  27.569  1.00  0.00           C  
ATOM   3281 HG11 VAL   208      34.010  22.135  27.797  1.00  0.00           H  
ATOM   3282 HG12 VAL   208      32.623  23.239  28.266  1.00  0.00           H  
ATOM   3283 HG13 VAL   208      33.091  22.954  26.623  1.00  0.00           H  
ATOM   3284  CG2 VAL   208      35.191  24.401  28.835  1.00  0.00           C  
ATOM   3285 HG21 VAL   208      34.480  24.567  29.645  1.00  0.00           H  
ATOM   3286 HG22 VAL   208      35.817  23.538  29.061  1.00  0.00           H  
ATOM   3287 HG23 VAL   208      35.830  25.183  28.808  1.00  0.00           H  
ATOM   3288  C   VAL   208      36.371  25.462  26.371  1.00  0.00           C  
ATOM   3289  O   VAL   208      37.443  25.625  26.919  1.00  0.00           O  
ATOM   3290  N   HIP   209      35.765  26.444  25.789  1.00  0.00           N  
ATOM   3291  H   HIP   209      34.777  26.295  25.356  1.00  0.00           H  
ATOM   3292  CA  HIP   209      36.168  27.904  25.797  1.00  0.00           C  
ATOM   3293  HA  HIP   209      37.134  28.075  26.273  1.00  0.00           H  
ATOM   3294  CB  HIP   209      36.301  28.287  24.315  1.00  0.00           C  
ATOM   3295  HB2 HIP   209      35.505  27.844  23.716  1.00  0.00           H  
ATOM   3296  HB3 HIP   209      36.305  29.377  24.276  1.00  0.00           H  
ATOM   3297  CG  HIP   209      37.524  27.680  23.683  1.00  0.00           C  
ATOM   3298  ND1 HIP   209      37.596  27.261  22.368  1.00  0.00           N  
ATOM   3299  HD1 HIP   209      36.751  27.258  21.680  1.00  0.00           H  
ATOM   3300  CE1 HIP   209      38.867  26.809  22.165  1.00  0.00           C  
ATOM   3301  HE1 HIP   209      39.268  26.411  21.234  1.00  0.00           H  
ATOM   3302  NE2 HIP   209      39.537  27.061  23.328  1.00  0.00           N  
ATOM   3303  HE2 HIP   209      40.616  26.919  23.396  1.00  0.00           H  
ATOM   3304  CD2 HIP   209      38.698  27.664  24.249  1.00  0.00           C  
ATOM   3305  HD2 HIP   209      38.887  28.051  25.250  1.00  0.00           H  
ATOM   3306  C   HIP   209      35.172  28.793  26.616  1.00  0.00           C  
ATOM   3307  O   HIP   209      34.065  28.339  26.949  1.00  0.00           O  
ATOM   3308  N   VAL   210      35.552  30.020  26.974  1.00  0.00           N  
ATOM   3309  H   VAL   210      36.568  30.287  26.687  1.00  0.00           H  
ATOM   3310  CA  VAL   210      34.635  31.024  27.590  1.00  0.00           C  
ATOM   3311  HA  VAL   210      34.020  30.448  28.282  1.00  0.00           H  
ATOM   3312  CB  VAL   210      35.424  32.170  28.321  1.00  0.00           C  
ATOM   3313  HB  VAL   210      35.977  31.675  29.007  1.00  0.00           H  
ATOM   3314  CG1 VAL   210      36.446  32.885  27.399  1.00  0.00           C  
ATOM   3315 HG11 VAL   210      36.846  32.177  26.672  1.00  0.00           H  
ATOM   3316 HG12 VAL   210      35.948  33.691  26.860  1.00  0.00           H  
ATOM   3317 HG13 VAL   210      37.316  33.285  27.918  1.00  0.00           H  
ATOM   3318  CG2 VAL   210      34.637  33.230  29.092  1.00  0.00           C  
ATOM   3319 HG21 VAL   210      33.998  33.778  28.399  1.00  0.00           H  
ATOM   3320 HG22 VAL   210      34.093  32.729  29.779  1.00  0.00           H  
ATOM   3321 HG23 VAL   210      35.304  33.954  29.560  1.00  0.00           H  
ATOM   3322  C   VAL   210      33.676  31.585  26.557  1.00  0.00           C  
ATOM   3323  O   VAL   210      33.963  31.985  25.421  1.00  0.00           O  
ATOM   3324  N   SER   211      32.376  31.562  26.895  1.00  0.00           N  
ATOM   3325  H   SER   211      32.143  31.262  27.916  1.00  0.00           H  
ATOM   3326  CA  SER   211      31.295  31.863  25.966  1.00  0.00           C  
ATOM   3327  HA  SER   211      31.501  31.428  24.988  1.00  0.00           H  
ATOM   3328  CB  SER   211      29.932  31.172  26.390  1.00  0.00           C  
ATOM   3329  HB2 SER   211      30.016  30.090  26.292  1.00  0.00           H  
ATOM   3330  HB3 SER   211      29.661  31.303  27.438  1.00  0.00           H  
ATOM   3331  OG  SER   211      28.813  31.645  25.686  1.00  0.00           O  
ATOM   3332  HG  SER   211      28.207  32.180  26.416  1.00  0.00           H  
ATOM   3333  C   SER   211      31.050  33.348  25.768  1.00  0.00           C  
ATOM   3334  O   SER   211      31.117  34.079  26.745  1.00  0.00           O  
ATOM   3335  N   PRO   212      30.779  33.903  24.523  1.00  0.00           N  
ATOM   3336  CD  PRO   212      30.507  33.192  23.251  1.00  0.00           C  
ATOM   3337  HD2 PRO   212      30.313  32.217  23.426  1.00  0.00           H  
ATOM   3338  HD3 PRO   212      31.390  33.238  22.614  1.00  0.00           H  
ATOM   3339  CG  PRO   212      29.406  34.001  22.554  1.00  0.00           C  
ATOM   3340  HG2 PRO   212      28.475  33.796  22.888  1.00  0.00           H  
ATOM   3341  HG3 PRO   212      29.445  33.812  21.491  1.00  0.00           H  
ATOM   3342  CB  PRO   212      29.925  35.386  22.899  1.00  0.00           C  
ATOM   3343  HB2 PRO   212      29.247  36.128  22.800  1.00  0.00           H  
ATOM   3344  HB3 PRO   212      30.790  35.686  22.326  1.00  0.00           H  
ATOM   3345  CA  PRO   212      30.357  35.278  24.392  1.00  0.00           C  
ATOM   3346  HA  PRO   212      31.244  35.905  24.485  1.00  0.00           H  
ATOM   3347  C   PRO   212      29.213  35.765  25.349  1.00  0.00           C  
ATOM   3348  O   PRO   212      28.065  35.270  25.308  1.00  0.00           O  
ATOM   3349  N   GLY   213      29.579  36.639  26.323  1.00  0.00           N  
ATOM   3350  H   GLY   213      30.553  36.905  26.278  1.00  0.00           H  
ATOM   3351  CA  GLY   213      28.685  37.082  27.421  1.00  0.00           C  
ATOM   3352  HA2 GLY   213      27.694  36.628  27.411  1.00  0.00           H  
ATOM   3353  HA3 GLY   213      29.214  36.928  28.362  1.00  0.00           H  
ATOM   3354  C   GLY   213      28.375  38.597  27.477  1.00  0.00           C  
ATOM   3355  O   GLY   213      28.728  39.352  26.544  1.00  0.00           O  
ATOM   3356  N   MET   214      27.646  38.983  28.522  1.00  0.00           N  
ATOM   3357  H   MET   214      27.433  38.273  29.209  1.00  0.00           H  
ATOM   3358  CA  MET   214      27.289  40.401  28.736  1.00  0.00           C  
ATOM   3359  HA  MET   214      27.318  40.882  27.759  1.00  0.00           H  
ATOM   3360  CB  MET   214      25.926  40.529  29.250  1.00  0.00           C  
ATOM   3361  HB2 MET   214      25.932  40.025  30.216  1.00  0.00           H  
ATOM   3362  HB3 MET   214      25.771  41.564  29.556  1.00  0.00           H  
ATOM   3363  CG  MET   214      24.873  40.121  28.243  1.00  0.00           C  
ATOM   3364  HG2 MET   214      25.020  39.055  28.066  1.00  0.00           H  
ATOM   3365  HG3 MET   214      23.903  40.249  28.724  1.00  0.00           H  
ATOM   3366  SD  MET   214      24.821  40.890  26.554  1.00  0.00           S  
ATOM   3367  CE  MET   214      24.058  42.473  26.930  1.00  0.00           C  
ATOM   3368  HE1 MET   214      23.771  43.040  26.045  1.00  0.00           H  
ATOM   3369  HE2 MET   214      23.145  42.202  27.461  1.00  0.00           H  
ATOM   3370  HE3 MET   214      24.795  42.969  27.562  1.00  0.00           H  
ATOM   3371  C   MET   214      28.342  40.968  29.760  1.00  0.00           C  
ATOM   3372  O   MET   214      28.519  40.375  30.819  1.00  0.00           O  
ATOM   3373  N   LEU   215      28.975  42.089  29.453  1.00  0.00           N  
ATOM   3374  H   LEU   215      28.704  42.565  28.511  1.00  0.00           H  
ATOM   3375  CA  LEU   215      30.178  42.703  30.134  1.00  0.00           C  
ATOM   3376  HA  LEU   215      30.539  43.516  29.505  1.00  0.00           H  
ATOM   3377  CB  LEU   215      29.790  43.417  31.476  1.00  0.00           C  
ATOM   3378  HB2 LEU   215      29.631  42.667  32.250  1.00  0.00           H  
ATOM   3379  HB3 LEU   215      30.601  44.054  31.827  1.00  0.00           H  
ATOM   3380  CG  LEU   215      28.520  44.260  31.354  1.00  0.00           C  
ATOM   3381  HG  LEU   215      27.706  43.696  30.899  1.00  0.00           H  
ATOM   3382  CD1 LEU   215      28.046  44.728  32.730  1.00  0.00           C  
ATOM   3383 HD11 LEU   215      28.059  43.919  33.460  1.00  0.00           H  
ATOM   3384 HD12 LEU   215      28.599  45.486  33.103  1.00  0.00           H  
ATOM   3385 HD13 LEU   215      26.999  45.031  32.722  1.00  0.00           H  
ATOM   3386  CD2 LEU   215      28.875  45.564  30.521  1.00  0.00           C  
ATOM   3387 HD21 LEU   215      29.508  46.124  30.976  1.00  0.00           H  
ATOM   3388 HD22 LEU   215      29.356  45.264  29.591  1.00  0.00           H  
ATOM   3389 HD23 LEU   215      28.047  46.246  30.326  1.00  0.00           H  
ATOM   3390  C   LEU   215      31.417  41.741  30.311  1.00  0.00           C  
ATOM   3391  O   LEU   215      32.122  41.825  31.360  1.00  0.00           O  
ATOM   3392  N   ASP   216      31.493  40.697  29.485  1.00  0.00           N  
ATOM   3393  H   ASP   216      30.982  40.660  28.615  1.00  0.00           H  
ATOM   3394  CA  ASP   216      32.422  39.568  29.750  1.00  0.00           C  
ATOM   3395  HA  ASP   216      32.246  39.144  30.739  1.00  0.00           H  
ATOM   3396  CB  ASP   216      32.108  38.482  28.676  1.00  0.00           C  
ATOM   3397  HB2 ASP   216      32.797  37.647  28.807  1.00  0.00           H  
ATOM   3398  HB3 ASP   216      31.174  37.972  28.916  1.00  0.00           H  
ATOM   3399  CG  ASP   216      32.122  38.908  27.170  1.00  0.00           C  
ATOM   3400  OD1 ASP   216      32.331  40.081  26.883  1.00  0.00           O  
ATOM   3401  OD2 ASP   216      32.058  37.992  26.317  1.00  0.00           O  
ATOM   3402  C   ASP   216      33.944  40.002  29.768  1.00  0.00           C  
ATOM   3403  O   ASP   216      34.668  39.807  30.786  1.00  0.00           O  
ATOM   3404  N   ALA   217      34.486  40.596  28.713  1.00  0.00           N  
ATOM   3405  H   ALA   217      33.777  40.628  27.885  1.00  0.00           H  
ATOM   3406  CA  ALA   217      35.839  41.188  28.622  1.00  0.00           C  
ATOM   3407  HA  ALA   217      36.503  40.327  28.543  1.00  0.00           H  
ATOM   3408  CB  ALA   217      35.991  42.133  27.371  1.00  0.00           C  
ATOM   3409  HB1 ALA   217      35.502  41.632  26.535  1.00  0.00           H  
ATOM   3410  HB2 ALA   217      35.547  43.102  27.597  1.00  0.00           H  
ATOM   3411  HB3 ALA   217      37.062  42.101  27.175  1.00  0.00           H  
ATOM   3412  C   ALA   217      36.168  41.987  29.830  1.00  0.00           C  
ATOM   3413  O   ALA   217      37.235  41.769  30.483  1.00  0.00           O  
ATOM   3414  N   GLU   218      35.277  42.888  30.278  1.00  0.00           N  
ATOM   3415  H   GLU   218      34.365  42.942  29.684  1.00  0.00           H  
ATOM   3416  CA  GLU   218      35.307  43.795  31.382  1.00  0.00           C  
ATOM   3417  HA  GLU   218      36.185  44.377  31.104  1.00  0.00           H  
ATOM   3418  CB  GLU   218      34.007  44.611  31.411  1.00  0.00           C  
ATOM   3419  HB2 GLU   218      33.105  44.002  31.484  1.00  0.00           H  
ATOM   3420  HB3 GLU   218      34.129  45.194  32.226  1.00  0.00           H  
ATOM   3421  CG  GLU   218      33.672  45.675  30.273  1.00  0.00           C  
ATOM   3422  HG2 GLU   218      32.960  46.332  30.772  1.00  0.00           H  
ATOM   3423  HG3 GLU   218      34.592  46.227  30.083  1.00  0.00           H  
ATOM   3424  CD  GLU   218      33.002  45.096  29.027  1.00  0.00           C  
ATOM   3425  OE1 GLU   218      33.049  43.856  28.854  1.00  0.00           O  
ATOM   3426  OE2 GLU   218      32.465  45.835  28.174  1.00  0.00           O  
ATOM   3427  C   GLU   218      35.524  43.175  32.787  1.00  0.00           C  
ATOM   3428  O   GLU   218      35.978  43.911  33.746  1.00  0.00           O  
ATOM   3429  N   ALA   219      35.442  41.864  32.886  1.00  0.00           N  
ATOM   3430  H   ALA   219      35.206  41.324  31.969  1.00  0.00           H  
ATOM   3431  CA  ALA   219      35.516  41.166  34.158  1.00  0.00           C  
ATOM   3432  HA  ALA   219      36.112  41.785  34.829  1.00  0.00           H  
ATOM   3433  CB  ALA   219      34.074  40.886  34.672  1.00  0.00           C  
ATOM   3434  HB1 ALA   219      33.576  41.833  34.880  1.00  0.00           H  
ATOM   3435  HB2 ALA   219      33.507  40.500  33.825  1.00  0.00           H  
ATOM   3436  HB3 ALA   219      34.020  40.362  35.627  1.00  0.00           H  
ATOM   3437  C   ALA   219      36.220  39.791  34.174  1.00  0.00           C  
ATOM   3438  O   ALA   219      36.788  39.378  35.179  1.00  0.00           O  
ATOM   3439  N   TYR   220      36.227  39.037  33.087  1.00  0.00           N  
ATOM   3440  H   TYR   220      35.595  39.449  32.301  1.00  0.00           H  
ATOM   3441  CA  TYR   220      36.977  37.767  32.903  1.00  0.00           C  
ATOM   3442  HA  TYR   220      37.778  37.864  33.511  1.00  0.00           H  
ATOM   3443  CB  TYR   220      36.079  36.699  33.546  1.00  0.00           C  
ATOM   3444  HB2 TYR   220      36.541  35.712  33.534  1.00  0.00           H  
ATOM   3445  HB3 TYR   220      35.992  36.857  34.621  1.00  0.00           H  
ATOM   3446  CG  TYR   220      34.755  36.644  32.867  1.00  0.00           C  
ATOM   3447  CD1 TYR   220      34.541  36.116  31.543  1.00  0.00           C  
ATOM   3448  HD1 TYR   220      35.350  35.688  30.953  1.00  0.00           H  
ATOM   3449  CE1 TYR   220      33.216  36.103  30.986  1.00  0.00           C  
ATOM   3450  HE1 TYR   220      33.023  35.713  30.074  1.00  0.00           H  
ATOM   3451  CZ  TYR   220      32.139  36.500  31.767  1.00  0.00           C  
ATOM   3452  OH  TYR   220      31.001  36.479  31.121  1.00  0.00           O  
ATOM   3453  HH  TYR   220      30.997  35.662  30.399  1.00  0.00           H  
ATOM   3454  CE2 TYR   220      32.272  36.974  33.101  1.00  0.00           C  
ATOM   3455  HE2 TYR   220      31.439  37.446  33.623  1.00  0.00           H  
ATOM   3456  CD2 TYR   220      33.643  37.081  33.618  1.00  0.00           C  
ATOM   3457  HD2 TYR   220      33.816  37.471  34.621  1.00  0.00           H  
ATOM   3458  C   TYR   220      37.468  37.499  31.440  1.00  0.00           C  
ATOM   3459  O   TYR   220      38.049  36.415  31.242  1.00  0.00           O  
ATOM   3460  N   GLY   221      36.984  38.184  30.423  1.00  0.00           N  
ATOM   3461  H   GLY   221      36.320  38.999  30.712  1.00  0.00           H  
ATOM   3462  CA  GLY   221      36.893  37.603  29.059  1.00  0.00           C  
ATOM   3463  HA2 GLY   221      36.634  36.553  29.194  1.00  0.00           H  
ATOM   3464  HA3 GLY   221      36.189  38.211  28.491  1.00  0.00           H  
ATOM   3465  C   GLY   221      38.183  37.490  28.181  1.00  0.00           C  
ATOM   3466  O   GLY   221      38.166  37.033  27.085  1.00  0.00           O  
ATOM   3467  N   VAL   222      39.296  38.003  28.725  1.00  0.00           N  
ATOM   3468  H   VAL   222      39.165  38.264  29.775  1.00  0.00           H  
ATOM   3469  CA  VAL   222      40.555  38.229  27.992  1.00  0.00           C  
ATOM   3470  HA  VAL   222      40.335  38.538  26.971  1.00  0.00           H  
ATOM   3471  CB  VAL   222      41.434  39.430  28.463  1.00  0.00           C  
ATOM   3472  HB  VAL   222      41.892  39.136  29.314  1.00  0.00           H  
ATOM   3473  CG1 VAL   222      42.502  39.903  27.469  1.00  0.00           C  
ATOM   3474 HG11 VAL   222      42.923  40.849  27.810  1.00  0.00           H  
ATOM   3475 HG12 VAL   222      43.269  39.132  27.537  1.00  0.00           H  
ATOM   3476 HG13 VAL   222      42.038  40.154  26.515  1.00  0.00           H  
ATOM   3477  CG2 VAL   222      40.564  40.669  28.695  1.00  0.00           C  
ATOM   3478 HG21 VAL   222      40.183  41.038  27.836  1.00  0.00           H  
ATOM   3479 HG22 VAL   222      39.726  40.489  29.369  1.00  0.00           H  
ATOM   3480 HG23 VAL   222      41.078  41.430  29.282  1.00  0.00           H  
ATOM   3481  C   VAL   222      41.360  36.941  27.849  1.00  0.00           C  
ATOM   3482  O   VAL   222      41.462  36.153  28.773  1.00  0.00           O  
ATOM   3483  N   LYS   223      42.054  36.817  26.713  1.00  0.00           N  
ATOM   3484  H   LYS   223      41.924  37.609  25.975  1.00  0.00           H  
ATOM   3485  CA  LYS   223      42.946  35.728  26.394  1.00  0.00           C  
ATOM   3486  HA  LYS   223      43.024  35.166  27.229  1.00  0.00           H  
ATOM   3487  CB  LYS   223      42.448  35.015  25.132  1.00  0.00           C  
ATOM   3488  HB2 LYS   223      42.455  35.752  24.329  1.00  0.00           H  
ATOM   3489  HB3 LYS   223      43.175  34.238  24.896  1.00  0.00           H  
ATOM   3490  CG  LYS   223      41.034  34.440  25.208  1.00  0.00           C  
ATOM   3491  HG2 LYS   223      40.950  33.555  24.594  1.00  0.00           H  
ATOM   3492  HG3 LYS   223      40.890  34.138  26.246  1.00  0.00           H  
ATOM   3493  CD  LYS   223      39.865  35.341  24.737  1.00  0.00           C  
ATOM   3494  HD2 LYS   223      39.819  36.207  25.149  1.00  0.00           H  
ATOM   3495  HD3 LYS   223      39.994  35.526  23.681  1.00  0.00           H  
ATOM   3496  CE  LYS   223      38.489  34.702  25.025  1.00  0.00           C  
ATOM   3497  HE2 LYS   223      38.433  33.812  24.416  1.00  0.00           H  
ATOM   3498  HE3 LYS   223      38.506  34.331  26.040  1.00  0.00           H  
ATOM   3499  NZ  LYS   223      37.325  35.588  24.869  1.00  0.00           N  
ATOM   3500  HZ1 LYS   223      36.388  35.069  25.070  1.00  0.00           H  
ATOM   3501  HZ2 LYS   223      37.400  36.456  25.525  1.00  0.00           H  
ATOM   3502  HZ3 LYS   223      37.233  36.061  23.982  1.00  0.00           H  
ATOM   3503  C   LYS   223      44.435  36.291  26.193  1.00  0.00           C  
ATOM   3504  O   LYS   223      44.522  37.453  25.718  1.00  0.00           O  
ATOM   3505  N   SER   224      45.517  35.652  26.667  1.00  0.00           N  
ATOM   3506  H   SER   224      45.400  34.690  27.166  1.00  0.00           H  
ATOM   3507  CA  SER   224      46.907  36.131  26.568  1.00  0.00           C  
ATOM   3508  HA  SER   224      47.106  36.618  25.613  1.00  0.00           H  
ATOM   3509  CB  SER   224      47.180  37.148  27.691  1.00  0.00           C  
ATOM   3510  HB2 SER   224      46.419  37.809  27.764  1.00  0.00           H  
ATOM   3511  HB3 SER   224      47.167  36.526  28.586  1.00  0.00           H  
ATOM   3512  OG  SER   224      48.401  37.804  27.534  1.00  0.00           O  
ATOM   3513  HG  SER   224      48.386  38.507  26.702  1.00  0.00           H  
ATOM   3514  C   SER   224      47.973  35.004  26.617  1.00  0.00           C  
ATOM   3515  O   SER   224      47.755  33.946  27.248  1.00  0.00           O  
ATOM   3516  N   ASN   225      49.156  35.223  26.046  1.00  0.00           N  
ATOM   3517  H   ASN   225      49.404  36.133  25.682  1.00  0.00           H  
ATOM   3518  CA  ASN   225      50.307  34.368  26.194  1.00  0.00           C  
ATOM   3519  HA  ASN   225      49.792  33.430  26.401  1.00  0.00           H  
ATOM   3520  CB  ASN   225      51.095  34.319  24.859  1.00  0.00           C  
ATOM   3521  HB2 ASN   225      51.924  33.639  25.054  1.00  0.00           H  
ATOM   3522  HB3 ASN   225      50.585  33.842  24.022  1.00  0.00           H  
ATOM   3523  CG  ASN   225      51.683  35.655  24.473  1.00  0.00           C  
ATOM   3524  OD1 ASN   225      52.755  35.979  24.936  1.00  0.00           O  
ATOM   3525  ND2 ASN   225      50.923  36.465  23.749  1.00  0.00           N  
ATOM   3526 HD21 ASN   225      51.298  37.488  23.710  1.00  0.00           H  
ATOM   3527 HD22 ASN   225      49.996  36.222  23.231  1.00  0.00           H  
ATOM   3528  C   ASN   225      51.180  34.633  27.448  1.00  0.00           C  
ATOM   3529  O   ASN   225      51.150  35.770  27.933  1.00  0.00           O  
ATOM   3530  N   VAL   226      51.966  33.620  27.938  1.00  0.00           N  
ATOM   3531  H   VAL   226      51.795  32.640  27.492  1.00  0.00           H  
ATOM   3532  CA  VAL   226      52.798  33.841  29.161  1.00  0.00           C  
ATOM   3533  HA  VAL   226      52.112  34.295  29.877  1.00  0.00           H  
ATOM   3534  CB  VAL   226      53.184  32.504  29.710  1.00  0.00           C  
ATOM   3535  HB  VAL   226      52.594  31.754  29.184  1.00  0.00           H  
ATOM   3536  CG1 VAL   226      54.614  32.003  29.364  1.00  0.00           C  
ATOM   3537 HG11 VAL   226      54.625  32.102  28.278  1.00  0.00           H  
ATOM   3538 HG12 VAL   226      55.423  32.507  29.892  1.00  0.00           H  
ATOM   3539 HG13 VAL   226      54.661  30.939  29.595  1.00  0.00           H  
ATOM   3540  CG2 VAL   226      53.006  32.363  31.287  1.00  0.00           C  
ATOM   3541 HG21 VAL   226      53.418  31.496  31.600  1.00  0.00           H  
ATOM   3542 HG22 VAL   226      53.495  33.159  31.672  1.00  0.00           H  
ATOM   3543 HG23 VAL   226      52.009  32.486  31.393  1.00  0.00           H  
ATOM   3544  C   VAL   226      53.908  34.812  29.045  1.00  0.00           C  
ATOM   3545  O   VAL   226      54.280  35.405  30.091  1.00  0.00           O  
ATOM   3546  N   LYS   227      54.348  35.135  27.808  1.00  0.00           N  
ATOM   3547  H   LYS   227      53.892  34.623  26.961  1.00  0.00           H  
ATOM   3548  CA  LYS   227      55.266  36.284  27.653  1.00  0.00           C  
ATOM   3549  HA  LYS   227      55.942  36.287  28.509  1.00  0.00           H  
ATOM   3550  CB  LYS   227      56.137  36.091  26.418  1.00  0.00           C  
ATOM   3551  HB2 LYS   227      55.525  36.146  25.616  1.00  0.00           H  
ATOM   3552  HB3 LYS   227      56.750  36.867  26.215  1.00  0.00           H  
ATOM   3553  CG  LYS   227      56.995  34.752  26.226  1.00  0.00           C  
ATOM   3554  HG2 LYS   227      57.486  34.523  27.171  1.00  0.00           H  
ATOM   3555  HG3 LYS   227      56.414  33.962  25.984  1.00  0.00           H  
ATOM   3556  CD  LYS   227      58.134  34.859  25.225  1.00  0.00           C  
ATOM   3557  HD2 LYS   227      58.821  35.648  25.529  1.00  0.00           H  
ATOM   3558  HD3 LYS   227      58.734  33.950  25.249  1.00  0.00           H  
ATOM   3559  CE  LYS   227      57.657  35.158  23.810  1.00  0.00           C  
ATOM   3560  HE2 LYS   227      56.804  34.670  23.579  1.00  0.00           H  
ATOM   3561  HE3 LYS   227      57.346  36.066  23.825  1.00  0.00           H  
ATOM   3562  NZ  LYS   227      58.736  34.972  22.802  1.00  0.00           N  
ATOM   3563  HZ1 LYS   227      58.492  35.344  21.807  1.00  0.00           H  
ATOM   3564  HZ2 LYS   227      59.638  35.454  23.180  1.00  0.00           H  
ATOM   3565  HZ3 LYS   227      59.015  33.931  22.640  1.00  0.00           H  
ATOM   3566  C   LYS   227      54.663  37.688  27.721  1.00  0.00           C  
ATOM   3567  O   LYS   227      55.272  38.636  28.281  1.00  0.00           O  
ATOM   3568  N   ASP   228      53.515  37.916  27.103  1.00  0.00           N  
ATOM   3569  H   ASP   228      52.952  37.104  26.643  1.00  0.00           H  
ATOM   3570  CA  ASP   228      52.851  39.239  27.244  1.00  0.00           C  
ATOM   3571  HA  ASP   228      53.633  39.927  26.923  1.00  0.00           H  
ATOM   3572  CB  ASP   228      51.653  39.216  26.275  1.00  0.00           C  
ATOM   3573  HB2 ASP   228      51.055  38.310  26.380  1.00  0.00           H  
ATOM   3574  HB3 ASP   228      51.037  39.971  26.541  1.00  0.00           H  
ATOM   3575  CG  ASP   228      51.924  39.419  24.755  1.00  0.00           C  
ATOM   3576  OD1 ASP   228      53.103  39.723  24.409  1.00  0.00           O  
ATOM   3577  OD2 ASP   228      50.941  39.484  24.035  1.00  0.00           O  
ATOM   3578  C   ASP   228      52.291  39.457  28.691  1.00  0.00           C  
ATOM   3579  O   ASP   228      52.372  40.558  29.225  1.00  0.00           O  
ATOM   3580  N   MET   229      51.861  38.394  29.351  1.00  0.00           N  
ATOM   3581  H   MET   229      51.871  37.507  28.869  1.00  0.00           H  
ATOM   3582  CA  MET   229      51.463  38.522  30.739  1.00  0.00           C  
ATOM   3583  HA  MET   229      50.958  39.390  30.846  1.00  0.00           H  
ATOM   3584  CB  MET   229      50.634  37.294  31.169  1.00  0.00           C  
ATOM   3585  HB2 MET   229      51.097  36.402  30.746  1.00  0.00           H  
ATOM   3586  HB3 MET   229      50.796  37.236  32.164  1.00  0.00           H  
ATOM   3587  CG  MET   229      49.190  37.457  30.776  1.00  0.00           C  
ATOM   3588  HG2 MET   229      49.308  37.997  29.836  1.00  0.00           H  
ATOM   3589  HG3 MET   229      48.659  36.512  30.661  1.00  0.00           H  
ATOM   3590  SD  MET   229      48.318  38.550  31.939  1.00  0.00           S  
ATOM   3591  CE  MET   229      48.302  37.673  33.482  1.00  0.00           C  
ATOM   3592  HE1 MET   229      47.594  38.169  34.146  1.00  0.00           H  
ATOM   3593  HE2 MET   229      47.967  36.636  33.465  1.00  0.00           H  
ATOM   3594  HE3 MET   229      49.331  37.644  33.838  1.00  0.00           H  
ATOM   3595  C   MET   229      52.700  38.758  31.671  1.00  0.00           C  
ATOM   3596  O   MET   229      52.690  39.455  32.623  1.00  0.00           O  
ATOM   3597  N   ALA   230      53.882  38.237  31.313  1.00  0.00           N  
ATOM   3598  H   ALA   230      53.944  37.563  30.459  1.00  0.00           H  
ATOM   3599  CA  ALA   230      55.147  38.633  31.941  1.00  0.00           C  
ATOM   3600  HA  ALA   230      55.125  38.472  33.018  1.00  0.00           H  
ATOM   3601  CB  ALA   230      56.381  37.865  31.358  1.00  0.00           C  
ATOM   3602  HB1 ALA   230      56.621  38.355  30.508  1.00  0.00           H  
ATOM   3603  HB2 ALA   230      57.274  37.953  31.976  1.00  0.00           H  
ATOM   3604  HB3 ALA   230      56.159  36.806  31.225  1.00  0.00           H  
ATOM   3605  C   ALA   230      55.442  40.202  31.847  1.00  0.00           C  
ATOM   3606  O   ALA   230      55.595  40.745  32.958  1.00  0.00           O  
ATOM   3607  N   SER   231      55.367  40.847  30.696  1.00  0.00           N  
ATOM   3608  H   SER   231      55.142  40.208  29.842  1.00  0.00           H  
ATOM   3609  CA  SER   231      55.498  42.218  30.482  1.00  0.00           C  
ATOM   3610  HA  SER   231      56.445  42.486  30.951  1.00  0.00           H  
ATOM   3611  CB  SER   231      55.594  42.515  28.945  1.00  0.00           C  
ATOM   3612  HB2 SER   231      54.965  41.824  28.383  1.00  0.00           H  
ATOM   3613  HB3 SER   231      55.215  43.505  28.692  1.00  0.00           H  
ATOM   3614  OG  SER   231      56.906  42.291  28.496  1.00  0.00           O  
ATOM   3615  HG  SER   231      56.957  42.562  27.442  1.00  0.00           H  
ATOM   3616  C   SER   231      54.350  43.109  31.055  1.00  0.00           C  
ATOM   3617  O   SER   231      54.567  44.248  31.399  1.00  0.00           O  
ATOM   3618  N   TRP   232      53.205  42.498  31.243  1.00  0.00           N  
ATOM   3619  H   TRP   232      53.042  41.469  30.923  1.00  0.00           H  
ATOM   3620  CA  TRP   232      52.147  43.167  31.966  1.00  0.00           C  
ATOM   3621  HA  TRP   232      52.016  44.169  31.556  1.00  0.00           H  
ATOM   3622  CB  TRP   232      50.850  42.414  31.791  1.00  0.00           C  
ATOM   3623  HB2 TRP   232      50.489  42.568  30.774  1.00  0.00           H  
ATOM   3624  HB3 TRP   232      51.042  41.360  31.996  1.00  0.00           H  
ATOM   3625  CG  TRP   232      49.733  42.879  32.708  1.00  0.00           C  
ATOM   3626  CD1 TRP   232      49.205  42.204  33.783  1.00  0.00           C  
ATOM   3627  HD1 TRP   232      49.425  41.176  34.070  1.00  0.00           H  
ATOM   3628  NE1 TRP   232      48.142  42.894  34.168  1.00  0.00           N  
ATOM   3629  HE1 TRP   232      47.530  42.638  34.929  1.00  0.00           H  
ATOM   3630  CE2 TRP   232      48.132  44.175  33.676  1.00  0.00           C  
ATOM   3631  CZ2 TRP   232      47.346  45.327  34.021  1.00  0.00           C  
ATOM   3632  HZ2 TRP   232      46.663  45.388  34.868  1.00  0.00           H  
ATOM   3633  CH2 TRP   232      47.591  46.529  33.303  1.00  0.00           C  
ATOM   3634  HH2 TRP   232      46.983  47.422  33.439  1.00  0.00           H  
ATOM   3635  CZ3 TRP   232      48.555  46.482  32.227  1.00  0.00           C  
ATOM   3636  HZ3 TRP   232      48.684  47.387  31.634  1.00  0.00           H  
ATOM   3637  CE3 TRP   232      49.334  45.357  31.888  1.00  0.00           C  
ATOM   3638  HE3 TRP   232      49.957  45.443  31.097  1.00  0.00           H  
ATOM   3639  CD2 TRP   232      49.107  44.191  32.619  1.00  0.00           C  
ATOM   3640  C   TRP   232      52.402  43.275  33.493  1.00  0.00           C  
ATOM   3641  O   TRP   232      52.258  44.349  34.078  1.00  0.00           O  
ATOM   3642  N   VAL   233      52.947  42.229  34.080  1.00  0.00           N  
ATOM   3643  H   VAL   233      53.153  41.395  33.549  1.00  0.00           H  
ATOM   3644  CA  VAL   233      53.385  42.210  35.494  1.00  0.00           C  
ATOM   3645  HA  VAL   233      52.552  42.690  36.008  1.00  0.00           H  
ATOM   3646  CB  VAL   233      53.720  40.759  36.061  1.00  0.00           C  
ATOM   3647  HB  VAL   233      53.957  40.163  35.179  1.00  0.00           H  
ATOM   3648  CG1 VAL   233      54.924  40.783  37.044  1.00  0.00           C  
ATOM   3649 HG11 VAL   233      55.725  41.032  36.481  1.00  0.00           H  
ATOM   3650 HG12 VAL   233      54.717  41.393  37.924  1.00  0.00           H  
ATOM   3651 HG13 VAL   233      54.972  39.737  37.345  1.00  0.00           H  
ATOM   3652  CG2 VAL   233      52.476  40.159  36.710  1.00  0.00           C  
ATOM   3653 HG21 VAL   233      52.705  39.099  36.818  1.00  0.00           H  
ATOM   3654 HG22 VAL   233      52.242  40.573  37.691  1.00  0.00           H  
ATOM   3655 HG23 VAL   233      51.585  40.195  36.082  1.00  0.00           H  
ATOM   3656  C   VAL   233      54.491  43.283  35.634  1.00  0.00           C  
ATOM   3657  O   VAL   233      54.480  44.178  36.450  1.00  0.00           O  
ATOM   3658  N   MET   234      55.527  43.151  34.716  1.00  0.00           N  
ATOM   3659  H   MET   234      55.534  42.277  34.082  1.00  0.00           H  
ATOM   3660  CA  MET   234      56.655  44.057  34.773  1.00  0.00           C  
ATOM   3661  HA  MET   234      57.223  43.962  35.686  1.00  0.00           H  
ATOM   3662  CB  MET   234      57.641  43.666  33.706  1.00  0.00           C  
ATOM   3663  HB2 MET   234      57.060  43.615  32.798  1.00  0.00           H  
ATOM   3664  HB3 MET   234      58.384  44.448  33.645  1.00  0.00           H  
ATOM   3665  CG  MET   234      58.473  42.481  34.085  1.00  0.00           C  
ATOM   3666  HG2 MET   234      58.848  42.570  35.105  1.00  0.00           H  
ATOM   3667  HG3 MET   234      57.880  41.665  34.063  1.00  0.00           H  
ATOM   3668  SD  MET   234      59.903  42.142  32.998  1.00  0.00           S  
ATOM   3669  CE  MET   234      59.110  42.022  31.355  1.00  0.00           C  
ATOM   3670  HE1 MET   234      59.775  41.906  30.671  1.00  0.00           H  
ATOM   3671  HE2 MET   234      58.477  41.135  31.355  1.00  0.00           H  
ATOM   3672  HE3 MET   234      58.579  42.942  31.109  1.00  0.00           H  
ATOM   3673  C   MET   234      56.351  45.591  34.650  1.00  0.00           C  
ATOM   3674  O   MET   234      56.837  46.424  35.403  1.00  0.00           O  
ATOM   3675  N   ALA   235      55.316  45.918  33.795  1.00  0.00           N  
ATOM   3676  H   ALA   235      55.101  45.171  33.032  1.00  0.00           H  
ATOM   3677  CA  ALA   235      54.831  47.317  33.580  1.00  0.00           C  
ATOM   3678  HA  ALA   235      55.725  47.861  33.275  1.00  0.00           H  
ATOM   3679  CB  ALA   235      53.747  47.356  32.428  1.00  0.00           C  
ATOM   3680  HB1 ALA   235      54.191  46.964  31.610  1.00  0.00           H  
ATOM   3681  HB2 ALA   235      52.878  46.816  32.773  1.00  0.00           H  
ATOM   3682  HB3 ALA   235      53.479  48.368  32.122  1.00  0.00           H  
ATOM   3683  C   ALA   235      54.334  47.848  34.902  1.00  0.00           C  
ATOM   3684  O   ALA   235      54.705  48.963  35.298  1.00  0.00           O  
ATOM   3685  N   ASN   236      53.683  47.007  35.701  1.00  0.00           N  
ATOM   3686  H   ASN   236      53.355  46.028  35.351  1.00  0.00           H  
ATOM   3687  CA  ASN   236      53.172  47.297  37.099  1.00  0.00           C  
ATOM   3688  HA  ASN   236      52.725  48.290  37.072  1.00  0.00           H  
ATOM   3689  CB  ASN   236      51.933  46.428  37.411  1.00  0.00           C  
ATOM   3690  HB2 ASN   236      52.226  45.380  37.343  1.00  0.00           H  
ATOM   3691  HB3 ASN   236      51.593  46.641  38.424  1.00  0.00           H  
ATOM   3692  CG  ASN   236      50.716  46.728  36.563  1.00  0.00           C  
ATOM   3693  OD1 ASN   236      49.935  47.554  36.830  1.00  0.00           O  
ATOM   3694  ND2 ASN   236      50.643  46.079  35.398  1.00  0.00           N  
ATOM   3695 HD21 ASN   236      49.934  46.323  34.721  1.00  0.00           H  
ATOM   3696 HD22 ASN   236      51.363  45.334  35.060  1.00  0.00           H  
ATOM   3697  C   ASN   236      54.194  47.201  38.269  1.00  0.00           C  
ATOM   3698  O   ASN   236      54.109  48.005  39.173  1.00  0.00           O  
ATOM   3699  N   MET   237      55.090  46.225  38.201  1.00  0.00           N  
ATOM   3700  H   MET   237      55.020  45.518  37.374  1.00  0.00           H  
ATOM   3701  CA  MET   237      56.177  46.142  39.206  1.00  0.00           C  
ATOM   3702  HA  MET   237      55.833  46.234  40.236  1.00  0.00           H  
ATOM   3703  CB  MET   237      56.715  44.656  39.206  1.00  0.00           C  
ATOM   3704  HB2 MET   237      55.980  44.052  39.738  1.00  0.00           H  
ATOM   3705  HB3 MET   237      56.886  44.290  38.194  1.00  0.00           H  
ATOM   3706  CG  MET   237      58.054  44.631  39.948  1.00  0.00           C  
ATOM   3707  HG2 MET   237      58.722  44.949  39.260  1.00  0.00           H  
ATOM   3708  HG3 MET   237      57.982  45.300  40.806  1.00  0.00           H  
ATOM   3709  SD  MET   237      58.612  42.970  40.641  1.00  0.00           S  
ATOM   3710  CE  MET   237      59.039  42.035  39.141  1.00  0.00           C  
ATOM   3711  HE1 MET   237      59.629  41.133  39.302  1.00  0.00           H  
ATOM   3712  HE2 MET   237      58.150  41.738  38.584  1.00  0.00           H  
ATOM   3713  HE3 MET   237      59.746  42.573  38.509  1.00  0.00           H  
ATOM   3714  C   MET   237      57.177  47.271  39.132  1.00  0.00           C  
ATOM   3715  O   MET   237      57.682  47.693  40.203  1.00  0.00           O  
ATOM   3716  N   ALA   238      57.608  47.671  37.896  1.00  0.00           N  
ATOM   3717  H   ALA   238      57.024  47.251  37.078  1.00  0.00           H  
ATOM   3718  CA  ALA   238      58.656  48.636  37.442  1.00  0.00           C  
ATOM   3719  HA  ALA   238      59.137  48.925  38.282  1.00  0.00           H  
ATOM   3720  CB  ALA   238      59.717  47.879  36.607  1.00  0.00           C  
ATOM   3721  HB1 ALA   238      60.497  48.624  36.453  1.00  0.00           H  
ATOM   3722  HB2 ALA   238      60.121  47.080  37.229  1.00  0.00           H  
ATOM   3723  HB3 ALA   238      59.202  47.541  35.708  1.00  0.00           H  
ATOM   3724  C   ALA   238      58.173  49.938  36.720  1.00  0.00           C  
ATOM   3725  O   ALA   238      58.578  50.176  35.559  1.00  0.00           O  
ATOM   3726  N   PRO   239      57.305  50.846  37.332  1.00  0.00           N  
ATOM   3727  CD  PRO   239      56.491  50.814  38.564  1.00  0.00           C  
ATOM   3728  HD2 PRO   239      56.853  51.546  39.159  1.00  0.00           H  
ATOM   3729  HD3 PRO   239      56.471  49.849  39.070  1.00  0.00           H  
ATOM   3730  CG  PRO   239      55.046  51.201  38.258  1.00  0.00           C  
ATOM   3731  HG2 PRO   239      54.405  51.369  39.020  1.00  0.00           H  
ATOM   3732  HG3 PRO   239      54.653  50.624  37.529  1.00  0.00           H  
ATOM   3733  CB  PRO   239      55.500  52.380  37.431  1.00  0.00           C  
ATOM   3734  HB2 PRO   239      55.811  53.173  38.110  1.00  0.00           H  
ATOM   3735  HB3 PRO   239      54.625  52.699  36.863  1.00  0.00           H  
ATOM   3736  CA  PRO   239      56.643  51.965  36.566  1.00  0.00           C  
ATOM   3737  HA  PRO   239      56.185  51.425  35.738  1.00  0.00           H  
ATOM   3738  C   PRO   239      57.560  53.110  36.149  1.00  0.00           C  
ATOM   3739  O   PRO   239      57.088  54.037  35.541  1.00  0.00           O  
ATOM   3740  N   GLU   240      58.897  53.091  36.440  1.00  0.00           N  
ATOM   3741  H   GLU   240      59.238  52.186  36.941  1.00  0.00           H  
ATOM   3742  CA  GLU   240      59.845  54.064  35.944  1.00  0.00           C  
ATOM   3743  HA  GLU   240      59.424  55.067  36.024  1.00  0.00           H  
ATOM   3744  CB  GLU   240      61.128  54.018  36.803  1.00  0.00           C  
ATOM   3745  HB2 GLU   240      61.602  54.839  36.456  1.00  0.00           H  
ATOM   3746  HB3 GLU   240      60.931  54.235  37.853  1.00  0.00           H  
ATOM   3747  CG  GLU   240      62.057  52.819  36.688  1.00  0.00           C  
ATOM   3748  HG2 GLU   240      62.176  52.574  35.632  1.00  0.00           H  
ATOM   3749  HG3 GLU   240      63.009  53.214  37.044  1.00  0.00           H  
ATOM   3750  CD  GLU   240      61.698  51.577  37.500  1.00  0.00           C  
ATOM   3751  OE1 GLU   240      60.570  51.522  38.093  1.00  0.00           O  
ATOM   3752  OE2 GLU   240      62.638  50.688  37.514  1.00  0.00           O  
ATOM   3753  C   GLU   240      60.170  53.797  34.485  1.00  0.00           C  
ATOM   3754  O   GLU   240      60.638  54.728  33.725  1.00  0.00           O  
ATOM   3755  N   THR   241      59.850  52.554  34.009  1.00  0.00           N  
ATOM   3756  H   THR   241      59.313  51.829  34.621  1.00  0.00           H  
ATOM   3757  CA  THR   241      59.953  52.109  32.597  1.00  0.00           C  
ATOM   3758  HA  THR   241      60.813  52.498  32.239  1.00  0.00           H  
ATOM   3759  CB  THR   241      60.234  50.592  32.440  1.00  0.00           C  
ATOM   3760  HB  THR   241      60.290  50.324  31.385  1.00  0.00           H  
ATOM   3761  CG2 THR   241      61.499  50.229  33.176  1.00  0.00           C  
ATOM   3762 HG21 THR   241      62.241  51.027  33.150  1.00  0.00           H  
ATOM   3763 HG22 THR   241      61.300  50.019  34.227  1.00  0.00           H  
ATOM   3764 HG23 THR   241      61.996  49.349  32.768  1.00  0.00           H  
ATOM   3765  OG1 THR   241      59.257  49.690  32.927  1.00  0.00           O  
ATOM   3766  HG1 THR   241      59.055  49.926  33.972  1.00  0.00           H  
ATOM   3767  C   THR   241      58.885  52.658  31.673  1.00  0.00           C  
ATOM   3768  O   THR   241      58.870  52.274  30.563  1.00  0.00           O  
ATOM   3769  N   LEU   242      58.071  53.532  32.212  1.00  0.00           N  
ATOM   3770  H   LEU   242      58.354  53.850  33.216  1.00  0.00           H  
ATOM   3771  CA  LEU   242      56.940  54.281  31.568  1.00  0.00           C  
ATOM   3772  HA  LEU   242      56.902  53.892  30.550  1.00  0.00           H  
ATOM   3773  CB  LEU   242      55.615  53.840  32.241  1.00  0.00           C  
ATOM   3774  HB2 LEU   242      55.615  54.328  33.216  1.00  0.00           H  
ATOM   3775  HB3 LEU   242      54.777  54.338  31.754  1.00  0.00           H  
ATOM   3776  CG  LEU   242      55.321  52.317  32.358  1.00  0.00           C  
ATOM   3777  HG  LEU   242      56.090  51.834  32.962  1.00  0.00           H  
ATOM   3778  CD1 LEU   242      54.038  52.048  33.105  1.00  0.00           C  
ATOM   3779 HD11 LEU   242      53.276  52.535  32.656  1.00  0.00           H  
ATOM   3780 HD12 LEU   242      53.807  50.982  33.102  1.00  0.00           H  
ATOM   3781 HD13 LEU   242      54.097  52.485  34.102  1.00  0.00           H  
ATOM   3782  CD2 LEU   242      55.296  51.664  30.984  1.00  0.00           C  
ATOM   3783 HD21 LEU   242      54.598  52.166  30.315  1.00  0.00           H  
ATOM   3784 HD22 LEU   242      56.337  51.696  30.662  1.00  0.00           H  
ATOM   3785 HD23 LEU   242      55.028  50.616  31.114  1.00  0.00           H  
ATOM   3786  C   LEU   242      57.177  55.825  31.530  1.00  0.00           C  
ATOM   3787  O   LEU   242      57.703  56.375  32.515  1.00  0.00           O  
ATOM   3788  N   PRO   243      56.520  56.523  30.619  1.00  0.00           N  
ATOM   3789  CD  PRO   243      55.747  56.008  29.439  1.00  0.00           C  
ATOM   3790  HD2 PRO   243      54.996  55.377  29.681  1.00  0.00           H  
ATOM   3791  HD3 PRO   243      56.393  55.637  28.833  1.00  0.00           H  
ATOM   3792  CG  PRO   243      55.201  57.202  28.666  1.00  0.00           C  
ATOM   3793  HG2 PRO   243      54.197  57.502  28.966  1.00  0.00           H  
ATOM   3794  HG3 PRO   243      55.208  56.982  27.599  1.00  0.00           H  
ATOM   3795  CB  PRO   243      56.187  58.326  29.043  1.00  0.00           C  
ATOM   3796  HB2 PRO   243      55.762  59.329  29.091  1.00  0.00           H  
ATOM   3797  HB3 PRO   243      57.103  58.343  28.453  1.00  0.00           H  
ATOM   3798  CA  PRO   243      56.540  58.007  30.551  1.00  0.00           C  
ATOM   3799  HA  PRO   243      57.554  58.364  30.730  1.00  0.00           H  
ATOM   3800  C   PRO   243      55.524  58.590  31.514  1.00  0.00           C  
ATOM   3801  O   PRO   243      54.625  57.840  31.869  1.00  0.00           O  
ATOM   3802  N   PRO   244      55.600  59.892  31.829  1.00  0.00           N  
ATOM   3803  CD  PRO   244      56.653  60.840  31.515  1.00  0.00           C  
ATOM   3804  HD2 PRO   244      57.004  60.822  30.568  1.00  0.00           H  
ATOM   3805  HD3 PRO   244      57.438  60.620  32.240  1.00  0.00           H  
ATOM   3806  CG  PRO   244      56.021  62.184  31.898  1.00  0.00           C  
ATOM   3807  HG2 PRO   244      55.603  62.680  31.022  1.00  0.00           H  
ATOM   3808  HG3 PRO   244      56.782  62.822  32.348  1.00  0.00           H  
ATOM   3809  CB  PRO   244      54.928  61.866  32.919  1.00  0.00           C  
ATOM   3810  HB2 PRO   244      54.129  62.607  32.886  1.00  0.00           H  
ATOM   3811  HB3 PRO   244      55.396  61.850  33.903  1.00  0.00           H  
ATOM   3812  CA  PRO   244      54.437  60.522  32.419  1.00  0.00           C  
ATOM   3813  HA  PRO   244      54.207  59.877  33.267  1.00  0.00           H  
ATOM   3814  C   PRO   244      53.240  60.531  31.485  1.00  0.00           C  
ATOM   3815  O   PRO   244      53.222  61.232  30.450  1.00  0.00           O  
ATOM   3816  N   SER   245      52.258  59.743  31.809  1.00  0.00           N  
ATOM   3817  H   SER   245      52.390  59.095  32.676  1.00  0.00           H  
ATOM   3818  CA  SER   245      51.004  59.756  31.057  1.00  0.00           C  
ATOM   3819  HA  SER   245      50.672  60.738  30.719  1.00  0.00           H  
ATOM   3820  CB  SER   245      51.116  59.105  29.678  1.00  0.00           C  
ATOM   3821  HB2 SER   245      50.268  59.525  29.138  1.00  0.00           H  
ATOM   3822  HB3 SER   245      52.004  59.327  29.086  1.00  0.00           H  
ATOM   3823  OG  SER   245      51.075  57.700  29.920  1.00  0.00           O  
ATOM   3824  HG  SER   245      51.157  57.142  28.987  1.00  0.00           H  
ATOM   3825  C   SER   245      49.838  59.194  31.857  1.00  0.00           C  
ATOM   3826  O   SER   245      49.990  58.664  32.970  1.00  0.00           O  
ATOM   3827  N   THR   246      48.609  59.275  31.336  1.00  0.00           N  
ATOM   3828  H   THR   246      48.511  59.794  30.382  1.00  0.00           H  
ATOM   3829  CA  THR   246      47.415  58.721  32.007  1.00  0.00           C  
ATOM   3830  HA  THR   246      47.442  59.305  32.927  1.00  0.00           H  
ATOM   3831  CB  THR   246      46.165  58.962  31.176  1.00  0.00           C  
ATOM   3832  HB  THR   246      45.339  58.658  31.672  1.00  0.00           H  
ATOM   3833  CG2 THR   246      46.110  60.470  30.873  1.00  0.00           C  
ATOM   3834 HG21 THR   246      46.703  60.684  29.984  1.00  0.00           H  
ATOM   3835 HG22 THR   246      45.066  60.750  30.732  1.00  0.00           H  
ATOM   3836 HG23 THR   246      46.563  60.946  31.743  1.00  0.00           H  
ATOM   3837  OG1 THR   246      46.329  58.361  29.894  1.00  0.00           O  
ATOM   3838  HG1 THR   246      45.877  57.373  29.984  1.00  0.00           H  
ATOM   3839  C   THR   246      47.602  57.197  32.454  1.00  0.00           C  
ATOM   3840  O   THR   246      47.001  56.864  33.457  1.00  0.00           O  
ATOM   3841  N   LEU   247      48.426  56.404  31.773  1.00  0.00           N  
ATOM   3842  H   LEU   247      48.942  56.781  30.889  1.00  0.00           H  
ATOM   3843  CA  LEU   247      48.538  55.000  32.206  1.00  0.00           C  
ATOM   3844  HA  LEU   247      47.587  54.627  32.585  1.00  0.00           H  
ATOM   3845  CB  LEU   247      49.028  54.166  31.040  1.00  0.00           C  
ATOM   3846  HB2 LEU   247      48.397  54.379  30.177  1.00  0.00           H  
ATOM   3847  HB3 LEU   247      49.949  54.654  30.719  1.00  0.00           H  
ATOM   3848  CG  LEU   247      49.307  52.652  31.253  1.00  0.00           C  
ATOM   3849  HG  LEU   247      50.025  52.530  32.064  1.00  0.00           H  
ATOM   3850  CD1 LEU   247      47.879  51.900  31.525  1.00  0.00           C  
ATOM   3851 HD11 LEU   247      47.837  51.010  30.897  1.00  0.00           H  
ATOM   3852 HD12 LEU   247      47.828  51.590  32.569  1.00  0.00           H  
ATOM   3853 HD13 LEU   247      47.007  52.530  31.353  1.00  0.00           H  
ATOM   3854  CD2 LEU   247      49.711  52.113  29.890  1.00  0.00           C  
ATOM   3855 HD21 LEU   247      50.619  52.532  29.458  1.00  0.00           H  
ATOM   3856 HD22 LEU   247      49.822  51.033  29.990  1.00  0.00           H  
ATOM   3857 HD23 LEU   247      48.903  52.287  29.179  1.00  0.00           H  
ATOM   3858  C   LEU   247      49.484  54.792  33.418  1.00  0.00           C  
ATOM   3859  O   LEU   247      49.057  53.961  34.210  1.00  0.00           O  
ATOM   3860  N   GLN   248      50.628  55.451  33.623  1.00  0.00           N  
ATOM   3861  H   GLN   248      51.244  55.702  32.759  1.00  0.00           H  
ATOM   3862  CA  GLN   248      51.465  55.194  34.917  1.00  0.00           C  
ATOM   3863  HA  GLN   248      51.544  54.262  35.134  1.00  0.00           H  
ATOM   3864  CB  GLN   248      52.878  55.805  34.734  1.00  0.00           C  
ATOM   3865  HB2 GLN   248      53.270  55.386  33.807  1.00  0.00           H  
ATOM   3866  HB3 GLN   248      52.877  56.797  34.543  1.00  0.00           H  
ATOM   3867  CG  GLN   248      53.904  55.677  35.833  1.00  0.00           C  
ATOM   3868  HG2 GLN   248      53.874  54.651  36.199  1.00  0.00           H  
ATOM   3869  HG3 GLN   248      54.884  55.722  35.358  1.00  0.00           H  
ATOM   3870  CD  GLN   248      53.845  56.745  36.953  1.00  0.00           C  
ATOM   3871  OE1 GLN   248      52.962  57.569  37.027  1.00  0.00           O  
ATOM   3872  NE2 GLN   248      54.669  56.606  37.960  1.00  0.00           N  
ATOM   3873 HE21 GLN   248      55.362  55.774  38.087  1.00  0.00           H  
ATOM   3874 HE22 GLN   248      54.738  57.432  38.444  1.00  0.00           H  
ATOM   3875  C   GLN   248      50.679  55.770  36.105  1.00  0.00           C  
ATOM   3876  O   GLN   248      50.668  55.236  37.166  1.00  0.00           O  
ATOM   3877  N   GLN   249      49.962  56.866  35.844  1.00  0.00           N  
ATOM   3878  H   GLN   249      50.093  57.389  34.896  1.00  0.00           H  
ATOM   3879  CA  GLN   249      48.971  57.368  36.758  1.00  0.00           C  
ATOM   3880  HA  GLN   249      49.490  57.322  37.715  1.00  0.00           H  
ATOM   3881  CB  GLN   249      48.636  58.832  36.460  1.00  0.00           C  
ATOM   3882  HB2 GLN   249      48.281  58.902  35.517  1.00  0.00           H  
ATOM   3883  HB3 GLN   249      47.802  59.166  37.076  1.00  0.00           H  
ATOM   3884  CG  GLN   249      49.774  59.875  36.627  1.00  0.00           C  
ATOM   3885  HG2 GLN   249      49.751  60.207  37.665  1.00  0.00           H  
ATOM   3886  HG3 GLN   249      50.673  59.349  36.306  1.00  0.00           H  
ATOM   3887  CD  GLN   249      49.852  61.058  35.635  1.00  0.00           C  
ATOM   3888  OE1 GLN   249      48.837  61.517  35.055  1.00  0.00           O  
ATOM   3889  NE2 GLN   249      51.041  61.557  35.424  1.00  0.00           N  
ATOM   3890 HE21 GLN   249      51.012  62.366  34.695  1.00  0.00           H  
ATOM   3891 HE22 GLN   249      51.940  61.183  35.913  1.00  0.00           H  
ATOM   3892  C   GLN   249      47.776  56.443  37.028  1.00  0.00           C  
ATOM   3893  O   GLN   249      47.380  56.144  38.167  1.00  0.00           O  
ATOM   3894  N   GLY   250      47.214  55.783  36.029  1.00  0.00           N  
ATOM   3895  H   GLY   250      47.502  56.059  35.014  1.00  0.00           H  
ATOM   3896  CA  GLY   250      46.259  54.679  36.282  1.00  0.00           C  
ATOM   3897  HA2 GLY   250      45.471  55.144  36.875  1.00  0.00           H  
ATOM   3898  HA3 GLY   250      45.910  54.359  35.300  1.00  0.00           H  
ATOM   3899  C   GLY   250      46.827  53.433  36.994  1.00  0.00           C  
ATOM   3900  O   GLY   250      46.131  52.894  37.814  1.00  0.00           O  
ATOM   3901  N   ILE   251      48.095  53.126  36.895  1.00  0.00           N  
ATOM   3902  H   ILE   251      48.733  53.612  36.156  1.00  0.00           H  
ATOM   3903  CA  ILE   251      48.832  52.150  37.726  1.00  0.00           C  
ATOM   3904  HA  ILE   251      48.387  51.158  37.647  1.00  0.00           H  
ATOM   3905  CB  ILE   251      50.281  51.842  37.128  1.00  0.00           C  
ATOM   3906  HB  ILE   251      50.802  52.795  37.034  1.00  0.00           H  
ATOM   3907  CG2 ILE   251      50.944  50.938  38.192  1.00  0.00           C  
ATOM   3908 HG21 ILE   251      51.612  50.348  37.717  1.00  0.00           H  
ATOM   3909 HG22 ILE   251      51.541  51.376  38.880  1.00  0.00           H  
ATOM   3910 HG23 ILE   251      50.170  50.319  38.645  1.00  0.00           H  
ATOM   3911  CG1 ILE   251      50.163  51.232  35.721  1.00  0.00           C  
ATOM   3912 HG12 ILE   251      49.526  50.349  35.776  1.00  0.00           H  
ATOM   3913 HG13 ILE   251      49.690  51.855  35.083  1.00  0.00           H  
ATOM   3914  CD1 ILE   251      51.514  50.844  35.072  1.00  0.00           C  
ATOM   3915 HD11 ILE   251      52.223  51.649  35.263  1.00  0.00           H  
ATOM   3916 HD12 ILE   251      51.979  50.050  35.657  1.00  0.00           H  
ATOM   3917 HD13 ILE   251      51.404  50.562  34.025  1.00  0.00           H  
ATOM   3918  C   ILE   251      48.775  52.679  39.207  1.00  0.00           C  
ATOM   3919  O   ILE   251      48.648  51.966  40.254  1.00  0.00           O  
ATOM   3920  N   ALA   252      49.169  53.922  39.481  1.00  0.00           N  
ATOM   3921  H   ALA   252      49.410  54.578  38.644  1.00  0.00           H  
ATOM   3922  CA  ALA   252      49.194  54.541  40.757  1.00  0.00           C  
ATOM   3923  HA  ALA   252      49.720  53.988  41.418  1.00  0.00           H  
ATOM   3924  CB  ALA   252      49.914  55.896  40.737  1.00  0.00           C  
ATOM   3925  HB1 ALA   252      49.618  56.409  41.651  1.00  0.00           H  
ATOM   3926  HB2 ALA   252      50.890  55.640  40.779  1.00  0.00           H  
ATOM   3927  HB3 ALA   252      49.571  56.409  39.937  1.00  0.00           H  
ATOM   3928  C   ALA   252      47.775  54.615  41.429  1.00  0.00           C  
ATOM   3929  O   ALA   252      47.708  54.277  42.631  1.00  0.00           O  
ATOM   3930  N   LEU   253      46.706  54.825  40.708  1.00  0.00           N  
ATOM   3931  H   LEU   253      46.786  54.990  39.633  1.00  0.00           H  
ATOM   3932  CA  LEU   253      45.308  54.669  41.218  1.00  0.00           C  
ATOM   3933  HA  LEU   253      45.120  54.997  42.241  1.00  0.00           H  
ATOM   3934  CB  LEU   253      44.331  55.294  40.230  1.00  0.00           C  
ATOM   3935  HB2 LEU   253      44.716  55.152  39.307  1.00  0.00           H  
ATOM   3936  HB3 LEU   253      43.383  54.756  40.195  1.00  0.00           H  
ATOM   3937  CG  LEU   253      44.126  56.799  40.407  1.00  0.00           C  
ATOM   3938  HG  LEU   253      45.067  57.262  40.705  1.00  0.00           H  
ATOM   3939  CD1 LEU   253      43.696  57.327  39.003  1.00  0.00           C  
ATOM   3940 HD11 LEU   253      42.829  56.775  38.639  1.00  0.00           H  
ATOM   3941 HD12 LEU   253      43.503  58.288  39.248  1.00  0.00           H  
ATOM   3942 HD13 LEU   253      44.467  57.175  38.248  1.00  0.00           H  
ATOM   3943  CD2 LEU   253      43.008  57.032  41.417  1.00  0.00           C  
ATOM   3944 HD21 LEU   253      42.092  56.471  41.230  1.00  0.00           H  
ATOM   3945 HD22 LEU   253      43.243  56.534  42.358  1.00  0.00           H  
ATOM   3946 HD23 LEU   253      42.741  58.088  41.460  1.00  0.00           H  
ATOM   3947  C   LEU   253      44.994  53.149  41.460  1.00  0.00           C  
ATOM   3948  O   LEU   253      44.115  52.779  42.250  1.00  0.00           O  
ATOM   3949  N   ALA   254      45.725  52.172  40.952  1.00  0.00           N  
ATOM   3950  H   ALA   254      46.490  52.529  40.263  1.00  0.00           H  
ATOM   3951  CA  ALA   254      45.471  50.753  41.024  1.00  0.00           C  
ATOM   3952  HA  ALA   254      44.415  50.605  41.249  1.00  0.00           H  
ATOM   3953  CB  ALA   254      45.832  50.092  39.661  1.00  0.00           C  
ATOM   3954  HB1 ALA   254      46.916  50.075  39.543  1.00  0.00           H  
ATOM   3955  HB2 ALA   254      45.513  49.050  39.628  1.00  0.00           H  
ATOM   3956  HB3 ALA   254      45.387  50.656  38.841  1.00  0.00           H  
ATOM   3957  C   ALA   254      46.183  50.058  42.171  1.00  0.00           C  
ATOM   3958  O   ALA   254      45.515  49.367  42.898  1.00  0.00           O  
ATOM   3959  N   GLN   255      47.444  50.398  42.508  1.00  0.00           N  
ATOM   3960  H   GLN   255      47.892  50.952  41.792  1.00  0.00           H  
ATOM   3961  CA  GLN   255      48.117  50.030  43.726  1.00  0.00           C  
ATOM   3962  HA  GLN   255      47.678  49.102  44.094  1.00  0.00           H  
ATOM   3963  CB  GLN   255      49.609  49.689  43.430  1.00  0.00           C  
ATOM   3964  HB2 GLN   255      50.097  50.570  43.011  1.00  0.00           H  
ATOM   3965  HB3 GLN   255      50.040  49.211  44.310  1.00  0.00           H  
ATOM   3966  CG  GLN   255      49.791  48.569  42.404  1.00  0.00           C  
ATOM   3967  HG2 GLN   255      49.464  47.733  42.868  1.00  0.00           H  
ATOM   3968  HG3 GLN   255      49.120  48.789  41.573  1.00  0.00           H  
ATOM   3969  CD  GLN   255      51.255  48.499  41.907  1.00  0.00           C  
ATOM   3970  OE1 GLN   255      52.210  48.472  42.688  1.00  0.00           O  
ATOM   3971  NE2 GLN   255      51.531  48.335  40.640  1.00  0.00           N  
ATOM   3972 HE21 GLN   255      52.585  48.206  40.395  1.00  0.00           H  
ATOM   3973 HE22 GLN   255      50.684  48.164  39.976  1.00  0.00           H  
ATOM   3974  C   GLN   255      47.964  50.983  44.916  1.00  0.00           C  
ATOM   3975  O   GLN   255      48.635  50.765  45.910  1.00  0.00           O  
ATOM   3976  N   SER   256      47.097  52.009  44.741  1.00  0.00           N  
ATOM   3977  H   SER   256      46.435  52.032  43.876  1.00  0.00           H  
ATOM   3978  CA  SER   256      46.550  52.631  45.962  1.00  0.00           C  
ATOM   3979  HA  SER   256      47.347  52.690  46.703  1.00  0.00           H  
ATOM   3980  CB  SER   256      45.848  53.954  45.685  1.00  0.00           C  
ATOM   3981  HB2 SER   256      45.026  53.775  44.992  1.00  0.00           H  
ATOM   3982  HB3 SER   256      45.513  54.361  46.639  1.00  0.00           H  
ATOM   3983  OG  SER   256      46.828  54.853  45.130  1.00  0.00           O  
ATOM   3984  HG  SER   256      47.054  54.530  44.115  1.00  0.00           H  
ATOM   3985  C   SER   256      45.584  51.669  46.709  1.00  0.00           C  
ATOM   3986  O   SER   256      44.938  50.849  46.101  1.00  0.00           O  
ATOM   3987  N   ARG   257      45.612  51.732  48.050  1.00  0.00           N  
ATOM   3988  H   ARG   257      46.044  52.554  48.448  1.00  0.00           H  
ATOM   3989  CA  ARG   257      44.730  50.880  48.967  1.00  0.00           C  
ATOM   3990  HA  ARG   257      44.541  49.977  48.555  1.00  0.00           H  
ATOM   3991  CB  ARG   257      45.616  50.470  50.166  1.00  0.00           C  
ATOM   3992  HB2 ARG   257      45.786  51.419  50.674  1.00  0.00           H  
ATOM   3993  HB3 ARG   257      44.963  49.840  50.610  1.00  0.00           H  
ATOM   3994  CG  ARG   257      46.938  49.785  49.932  1.00  0.00           C  
ATOM   3995  HG2 ARG   257      46.755  48.717  49.811  1.00  0.00           H  
ATOM   3996  HG3 ARG   257      47.460  50.167  49.055  1.00  0.00           H  
ATOM   3997  CD  ARG   257      47.920  49.831  51.108  1.00  0.00           C  
ATOM   3998  HD2 ARG   257      48.102  50.818  51.220  1.00  0.00           H  
ATOM   3999  HD3 ARG   257      47.312  49.388  51.897  1.00  0.00           H  
ATOM   4000  NE  ARG   257      49.110  49.109  50.870  1.00  0.00           N  
ATOM   4001  HE  ARG   257      49.616  49.328  49.930  1.00  0.00           H  
ATOM   4002  CZ  ARG   257      49.782  48.229  51.614  1.00  0.00           C  
ATOM   4003  NH1 ARG   257      49.582  48.180  52.852  1.00  0.00           N  
ATOM   4004 HH11 ARG   257      49.031  48.975  53.353  1.00  0.00           H  
ATOM   4005 HH12 ARG   257      49.982  47.302  53.359  1.00  0.00           H  
ATOM   4006  NH2 ARG   257      50.687  47.379  51.116  1.00  0.00           N  
ATOM   4007 HH21 ARG   257      50.936  47.265  50.061  1.00  0.00           H  
ATOM   4008 HH22 ARG   257      51.389  46.952  51.832  1.00  0.00           H  
ATOM   4009  C   ARG   257      43.381  51.583  49.220  1.00  0.00           C  
ATOM   4010  O   ARG   257      43.428  52.620  49.883  1.00  0.00           O  
ATOM   4011  N   TYR   258      42.258  51.109  48.723  1.00  0.00           N  
ATOM   4012  H   TYR   258      42.395  50.394  47.912  1.00  0.00           H  
ATOM   4013  CA  TYR   258      40.941  51.716  48.997  1.00  0.00           C  
ATOM   4014  HA  TYR   258      41.031  52.799  49.080  1.00  0.00           H  
ATOM   4015  CB  TYR   258      40.011  51.518  47.740  1.00  0.00           C  
ATOM   4016  HB2 TYR   258      39.992  50.528  47.542  1.00  0.00           H  
ATOM   4017  HB3 TYR   258      39.154  51.911  47.921  1.00  0.00           H  
ATOM   4018  CG  TYR   258      40.585  52.230  46.515  1.00  0.00           C  
ATOM   4019  CD1 TYR   258      41.548  51.587  45.723  1.00  0.00           C  
ATOM   4020  HD1 TYR   258      41.908  50.591  45.982  1.00  0.00           H  
ATOM   4021  CE1 TYR   258      42.094  52.285  44.699  1.00  0.00           C  
ATOM   4022  HE1 TYR   258      42.853  51.736  44.140  1.00  0.00           H  
ATOM   4023  CZ  TYR   258      41.631  53.558  44.256  1.00  0.00           C  
ATOM   4024  OH  TYR   258      42.217  54.165  43.251  1.00  0.00           O  
ATOM   4025  HH  TYR   258      42.935  53.430  42.887  1.00  0.00           H  
ATOM   4026  CE2 TYR   258      40.537  54.110  44.953  1.00  0.00           C  
ATOM   4027  HE2 TYR   258      40.096  55.047  44.611  1.00  0.00           H  
ATOM   4028  CD2 TYR   258      40.134  53.499  46.171  1.00  0.00           C  
ATOM   4029  HD2 TYR   258      39.325  54.016  46.688  1.00  0.00           H  
ATOM   4030  C   TYR   258      40.338  51.235  50.299  1.00  0.00           C  
ATOM   4031  O   TYR   258      39.603  51.889  51.042  1.00  0.00           O  
ATOM   4032  N   TRP   259      40.525  49.933  50.553  1.00  0.00           N  
ATOM   4033  H   TRP   259      41.267  49.412  49.949  1.00  0.00           H  
ATOM   4034  CA  TRP   259      40.067  49.221  51.735  1.00  0.00           C  
ATOM   4035  HA  TRP   259      39.710  49.932  52.480  1.00  0.00           H  
ATOM   4036  CB  TRP   259      38.868  48.400  51.298  1.00  0.00           C  
ATOM   4037  HB2 TRP   259      39.200  47.647  50.713  1.00  0.00           H  
ATOM   4038  HB3 TRP   259      38.505  47.893  52.192  1.00  0.00           H  
ATOM   4039  CG  TRP   259      37.772  49.161  50.617  1.00  0.00           C  
ATOM   4040  CD1 TRP   259      37.491  49.040  49.333  1.00  0.00           C  
ATOM   4041  HD1 TRP   259      37.933  48.386  48.702  1.00  0.00           H  
ATOM   4042  NE1 TRP   259      36.463  49.882  48.993  1.00  0.00           N  
ATOM   4043  HE1 TRP   259      35.938  49.745  48.141  1.00  0.00           H  
ATOM   4044  CE2 TRP   259      35.965  50.463  50.102  1.00  0.00           C  
ATOM   4045  CZ2 TRP   259      34.935  51.413  50.282  1.00  0.00           C  
ATOM   4046  HZ2 TRP   259      34.286  51.635  49.541  1.00  0.00           H  
ATOM   4047  CH2 TRP   259      34.708  51.942  51.565  1.00  0.00           C  
ATOM   4048  HH2 TRP   259      33.924  52.568  51.690  1.00  0.00           H  
ATOM   4049  CZ3 TRP   259      35.572  51.581  52.622  1.00  0.00           C  
ATOM   4050  HZ3 TRP   259      35.366  51.967  53.532  1.00  0.00           H  
ATOM   4051  CE3 TRP   259      36.570  50.577  52.444  1.00  0.00           C  
ATOM   4052  HE3 TRP   259      37.113  50.153  53.289  1.00  0.00           H  
ATOM   4053  CD2 TRP   259      36.854  50.125  51.181  1.00  0.00           C  
ATOM   4054  C   TRP   259      41.184  48.377  52.256  1.00  0.00           C  
ATOM   4055  O   TRP   259      42.126  47.985  51.562  1.00  0.00           O  
ATOM   4056  N   ARG   260      41.129  48.130  53.549  1.00  0.00           N  
ATOM   4057  H   ARG   260      40.376  48.670  54.124  1.00  0.00           H  
ATOM   4058  CA  ARG   260      41.768  46.979  54.192  1.00  0.00           C  
ATOM   4059  HA  ARG   260      42.466  46.544  53.477  1.00  0.00           H  
ATOM   4060  CB  ARG   260      42.539  47.493  55.443  1.00  0.00           C  
ATOM   4061  HB2 ARG   260      43.248  48.187  55.016  1.00  0.00           H  
ATOM   4062  HB3 ARG   260      41.893  47.992  56.167  1.00  0.00           H  
ATOM   4063  CG  ARG   260      43.387  46.441  56.142  1.00  0.00           C  
ATOM   4064  HG2 ARG   260      42.856  45.688  56.411  1.00  0.00           H  
ATOM   4065  HG3 ARG   260      44.082  46.091  55.392  1.00  0.00           H  
ATOM   4066  CD  ARG   260      44.041  46.922  57.425  1.00  0.00           C  
ATOM   4067  HD2 ARG   260      44.616  46.072  57.762  1.00  0.00           H  
ATOM   4068  HD3 ARG   260      44.737  47.732  57.264  1.00  0.00           H  
ATOM   4069  NE  ARG   260      43.093  47.220  58.547  1.00  0.00           N  
ATOM   4070  HE  ARG   260      42.828  48.188  58.660  1.00  0.00           H  
ATOM   4071  CZ  ARG   260      42.337  46.385  59.252  1.00  0.00           C  
ATOM   4072  NH1 ARG   260      42.428  45.104  59.091  1.00  0.00           N  
ATOM   4073 HH11 ARG   260      43.204  44.733  58.420  1.00  0.00           H  
ATOM   4074 HH12 ARG   260      41.934  44.371  59.728  1.00  0.00           H  
ATOM   4075  NH2 ARG   260      41.498  46.877  60.066  1.00  0.00           N  
ATOM   4076 HH21 ARG   260      41.387  47.950  60.222  1.00  0.00           H  
ATOM   4077 HH22 ARG   260      40.868  46.181  60.620  1.00  0.00           H  
ATOM   4078  C   ARG   260      40.656  45.921  54.525  1.00  0.00           C  
ATOM   4079  O   ARG   260      39.587  46.339  54.869  1.00  0.00           O  
ATOM   4080  N   VAL   261      40.996  44.647  54.336  1.00  0.00           N  
ATOM   4081  H   VAL   261      42.025  44.440  54.044  1.00  0.00           H  
ATOM   4082  CA  VAL   261      40.064  43.573  54.466  1.00  0.00           C  
ATOM   4083  HA  VAL   261      39.227  43.957  55.049  1.00  0.00           H  
ATOM   4084  CB  VAL   261      39.553  43.081  53.014  1.00  0.00           C  
ATOM   4085  HB  VAL   261      40.238  42.378  52.563  1.00  0.00           H  
ATOM   4086  CG1 VAL   261      38.197  42.405  52.980  1.00  0.00           C  
ATOM   4087 HG11 VAL   261      38.368  41.537  53.598  1.00  0.00           H  
ATOM   4088 HG12 VAL   261      37.456  43.136  53.269  1.00  0.00           H  
ATOM   4089 HG13 VAL   261      37.947  42.004  52.087  1.00  0.00           H  
ATOM   4090  CG2 VAL   261      39.466  44.179  51.945  1.00  0.00           C  
ATOM   4091 HG21 VAL   261      39.151  43.802  51.062  1.00  0.00           H  
ATOM   4092 HG22 VAL   261      38.747  44.912  52.282  1.00  0.00           H  
ATOM   4093 HG23 VAL   261      40.384  44.743  51.871  1.00  0.00           H  
ATOM   4094  C   VAL   261      40.805  42.465  55.297  1.00  0.00           C  
ATOM   4095  O   VAL   261      41.462  41.584  54.791  1.00  0.00           O  
ATOM   4096  N   GLY   262      40.895  42.581  56.617  1.00  0.00           N  
ATOM   4097  H   GLY   262      40.414  43.369  57.026  1.00  0.00           H  
ATOM   4098  CA  GLY   262      41.725  41.710  57.444  1.00  0.00           C  
ATOM   4099  HA2 GLY   262      41.471  41.828  58.498  1.00  0.00           H  
ATOM   4100  HA3 GLY   262      41.508  40.754  57.200  1.00  0.00           H  
ATOM   4101  C   GLY   262      43.223  42.085  57.339  1.00  0.00           C  
ATOM   4102  O   GLY   262      43.716  43.126  57.649  1.00  0.00           O  
ATOM   4103  N   ALA   263      43.868  41.147  56.673  1.00  0.00           N  
ATOM   4104  H   ALA   263      43.370  40.232  56.352  1.00  0.00           H  
ATOM   4105  CA  ALA   263      45.295  41.253  56.279  1.00  0.00           C  
ATOM   4106  HA  ALA   263      45.705  41.880  56.956  1.00  0.00           H  
ATOM   4107  CB  ALA   263      45.949  39.892  56.514  1.00  0.00           C  
ATOM   4108  HB1 ALA   263      46.206  39.899  57.490  1.00  0.00           H  
ATOM   4109  HB2 ALA   263      45.233  39.223  56.266  1.00  0.00           H  
ATOM   4110  HB3 ALA   263      46.743  39.917  55.890  1.00  0.00           H  
ATOM   4111  C   ALA   263      45.485  41.797  54.906  1.00  0.00           C  
ATOM   4112  O   ALA   263      46.578  42.194  54.472  1.00  0.00           O  
ATOM   4113  N   MET   264      44.390  41.820  54.144  1.00  0.00           N  
ATOM   4114  H   MET   264      43.472  41.364  54.515  1.00  0.00           H  
ATOM   4115  CA  MET   264      44.394  42.137  52.703  1.00  0.00           C  
ATOM   4116  HA  MET   264      45.358  41.879  52.265  1.00  0.00           H  
ATOM   4117  CB  MET   264      43.382  41.159  51.979  1.00  0.00           C  
ATOM   4118  HB2 MET   264      43.769  40.191  52.297  1.00  0.00           H  
ATOM   4119  HB3 MET   264      42.436  41.198  52.332  1.00  0.00           H  
ATOM   4120  CG  MET   264      43.456  41.224  50.426  1.00  0.00           C  
ATOM   4121  HG2 MET   264      44.434  41.565  50.084  1.00  0.00           H  
ATOM   4122  HG3 MET   264      43.293  40.224  50.025  1.00  0.00           H  
ATOM   4123  SD  MET   264      42.271  42.267  49.565  1.00  0.00           S  
ATOM   4124  CE  MET   264      40.838  41.138  49.723  1.00  0.00           C  
ATOM   4125  HE1 MET   264      40.124  41.617  49.053  1.00  0.00           H  
ATOM   4126  HE2 MET   264      41.079  40.259  49.125  1.00  0.00           H  
ATOM   4127  HE3 MET   264      40.490  40.999  50.747  1.00  0.00           H  
ATOM   4128  C   MET   264      44.162  43.667  52.522  1.00  0.00           C  
ATOM   4129  O   MET   264      43.614  44.307  53.431  1.00  0.00           O  
ATOM   4130  N   TYR   265      44.491  44.237  51.356  1.00  0.00           N  
ATOM   4131  H   TYR   265      45.168  43.660  50.726  1.00  0.00           H  
ATOM   4132  CA  TYR   265      44.207  45.625  50.973  1.00  0.00           C  
ATOM   4133  HA  TYR   265      43.387  45.956  51.611  1.00  0.00           H  
ATOM   4134  CB  TYR   265      45.475  46.353  51.138  1.00  0.00           C  
ATOM   4135  HB2 TYR   265      46.327  45.835  50.699  1.00  0.00           H  
ATOM   4136  HB3 TYR   265      45.434  47.234  50.647  1.00  0.00           H  
ATOM   4137  CG  TYR   265      45.854  46.800  52.516  1.00  0.00           C  
ATOM   4138  CD1 TYR   265      45.221  47.907  53.058  1.00  0.00           C  
ATOM   4139  HD1 TYR   265      44.367  48.391  52.583  1.00  0.00           H  
ATOM   4140  CE1 TYR   265      45.618  48.400  54.297  1.00  0.00           C  
ATOM   4141  HE1 TYR   265      45.121  49.308  54.639  1.00  0.00           H  
ATOM   4142  CZ  TYR   265      46.528  47.783  55.091  1.00  0.00           C  
ATOM   4143  OH  TYR   265      46.926  48.448  56.201  1.00  0.00           O  
ATOM   4144  HH  TYR   265      46.468  49.436  56.236  1.00  0.00           H  
ATOM   4145  CE2 TYR   265      47.145  46.623  54.589  1.00  0.00           C  
ATOM   4146  HE2 TYR   265      47.812  46.105  55.279  1.00  0.00           H  
ATOM   4147  CD2 TYR   265      46.789  46.140  53.300  1.00  0.00           C  
ATOM   4148  HD2 TYR   265      47.184  45.188  52.944  1.00  0.00           H  
ATOM   4149  C   TYR   265      43.622  45.577  49.526  1.00  0.00           C  
ATOM   4150  O   TYR   265      44.283  44.980  48.646  1.00  0.00           O  
ATOM   4151  N   GLN   266      42.505  46.315  49.281  1.00  0.00           N  
ATOM   4152  H   GLN   266      42.009  46.834  50.101  1.00  0.00           H  
ATOM   4153  CA  GLN   266      41.877  46.316  47.926  1.00  0.00           C  
ATOM   4154  HA  GLN   266      42.075  45.357  47.446  1.00  0.00           H  
ATOM   4155  CB  GLN   266      40.347  46.364  48.156  1.00  0.00           C  
ATOM   4156  HB2 GLN   266      39.936  45.549  48.752  1.00  0.00           H  
ATOM   4157  HB3 GLN   266      40.157  47.260  48.581  1.00  0.00           H  
ATOM   4158  CG  GLN   266      39.521  46.341  46.833  1.00  0.00           C  
ATOM   4159  HG2 GLN   266      38.497  46.500  47.172  1.00  0.00           H  
ATOM   4160  HG3 GLN   266      39.828  47.168  46.193  1.00  0.00           H  
ATOM   4161  CD  GLN   266      39.695  44.977  46.134  1.00  0.00           C  
ATOM   4162  OE1 GLN   266      39.166  43.965  46.553  1.00  0.00           O  
ATOM   4163  NE2 GLN   266      40.390  44.863  45.050  1.00  0.00           N  
ATOM   4164 HE21 GLN   266      40.828  45.660  44.612  1.00  0.00           H  
ATOM   4165 HE22 GLN   266      40.628  43.839  44.760  1.00  0.00           H  
ATOM   4166  C   GLN   266      42.360  47.381  47.053  1.00  0.00           C  
ATOM   4167  O   GLN   266      42.222  48.550  47.461  1.00  0.00           O  
ATOM   4168  N   GLY   267      42.795  47.094  45.872  1.00  0.00           N  
ATOM   4169  H   GLY   267      42.755  46.008  45.790  1.00  0.00           H  
ATOM   4170  CA  GLY   267      43.141  48.031  44.763  1.00  0.00           C  
ATOM   4171  HA2 GLY   267      43.213  49.072  45.075  1.00  0.00           H  
ATOM   4172  HA3 GLY   267      44.192  47.892  44.511  1.00  0.00           H  
ATOM   4173  C   GLY   267      42.258  47.908  43.524  1.00  0.00           C  
ATOM   4174  O   GLY   267      41.374  47.085  43.507  1.00  0.00           O  
ATOM   4175  N   LEU   268      42.490  48.713  42.456  1.00  0.00           N  
ATOM   4176  H   LEU   268      43.297  49.446  42.466  1.00  0.00           H  
ATOM   4177  CA  LEU   268      41.672  48.636  41.278  1.00  0.00           C  
ATOM   4178  HA  LEU   268      40.669  48.361  41.604  1.00  0.00           H  
ATOM   4179  CB  LEU   268      41.664  50.005  40.504  1.00  0.00           C  
ATOM   4180  HB2 LEU   268      42.670  50.262  40.206  1.00  0.00           H  
ATOM   4181  HB3 LEU   268      41.188  49.863  39.544  1.00  0.00           H  
ATOM   4182  CG  LEU   268      41.093  51.232  41.195  1.00  0.00           C  
ATOM   4183  HG  LEU   268      41.566  51.471  41.996  1.00  0.00           H  
ATOM   4184  CD1 LEU   268      41.097  52.304  40.143  1.00  0.00           C  
ATOM   4185 HD11 LEU   268      40.380  52.133  39.452  1.00  0.00           H  
ATOM   4186 HD12 LEU   268      40.953  53.246  40.651  1.00  0.00           H  
ATOM   4187 HD13 LEU   268      42.049  52.292  39.634  1.00  0.00           H  
ATOM   4188  CD2 LEU   268      39.724  51.004  41.772  1.00  0.00           C  
ATOM   4189 HD21 LEU   268      39.957  50.320  42.588  1.00  0.00           H  
ATOM   4190 HD22 LEU   268      39.405  51.974  42.152  1.00  0.00           H  
ATOM   4191 HD23 LEU   268      39.006  50.553  41.086  1.00  0.00           H  
ATOM   4192  C   LEU   268      42.193  47.529  40.320  1.00  0.00           C  
ATOM   4193  O   LEU   268      43.232  47.681  39.752  1.00  0.00           O  
ATOM   4194  N   GLY   269      41.393  46.508  40.086  1.00  0.00           N  
ATOM   4195  H   GLY   269      40.526  46.467  40.603  1.00  0.00           H  
ATOM   4196  CA  GLY   269      41.718  45.124  39.496  1.00  0.00           C  
ATOM   4197  HA2 GLY   269      40.818  44.541  39.299  1.00  0.00           H  
ATOM   4198  HA3 GLY   269      42.228  45.240  38.632  1.00  0.00           H  
ATOM   4199  C   GLY   269      42.702  44.268  40.268  1.00  0.00           C  
ATOM   4200  O   GLY   269      42.796  43.110  39.837  1.00  0.00           O  
ATOM   4201  N   TRP   270      43.355  44.757  41.327  1.00  0.00           N  
ATOM   4202  H   TRP   270      43.010  45.608  41.748  1.00  0.00           H  
ATOM   4203  CA  TRP   270      44.393  44.000  42.073  1.00  0.00           C  
ATOM   4204  HA  TRP   270      44.335  42.966  41.731  1.00  0.00           H  
ATOM   4205  CB  TRP   270      45.743  44.644  41.790  1.00  0.00           C  
ATOM   4206  HB2 TRP   270      45.743  45.590  42.144  1.00  0.00           H  
ATOM   4207  HB3 TRP   270      46.497  44.167  42.416  1.00  0.00           H  
ATOM   4208  CG  TRP   270      46.275  44.765  40.390  1.00  0.00           C  
ATOM   4209  CD1 TRP   270      45.942  45.715  39.450  1.00  0.00           C  
ATOM   4210  HD1 TRP   270      45.253  46.555  39.533  1.00  0.00           H  
ATOM   4211  NE1 TRP   270      46.783  45.537  38.336  1.00  0.00           N  
ATOM   4212  HE1 TRP   270      46.770  46.080  37.390  1.00  0.00           H  
ATOM   4213  CE2 TRP   270      47.510  44.382  38.499  1.00  0.00           C  
ATOM   4214  CZ2 TRP   270      48.443  43.700  37.597  1.00  0.00           C  
ATOM   4215  HZ2 TRP   270      48.659  44.262  36.689  1.00  0.00           H  
ATOM   4216  CH2 TRP   270      49.063  42.495  37.955  1.00  0.00           C  
ATOM   4217  HH2 TRP   270      49.761  42.075  37.231  1.00  0.00           H  
ATOM   4218  CZ3 TRP   270      48.812  42.014  39.267  1.00  0.00           C  
ATOM   4219  HZ3 TRP   270      49.401  41.167  39.617  1.00  0.00           H  
ATOM   4220  CE3 TRP   270      47.861  42.623  40.159  1.00  0.00           C  
ATOM   4221  HE3 TRP   270      47.794  42.239  41.091  1.00  0.00           H  
ATOM   4222  CD2 TRP   270      47.158  43.826  39.777  1.00  0.00           C  
ATOM   4223  C   TRP   270      44.138  44.031  43.522  1.00  0.00           C  
ATOM   4224  O   TRP   270      43.354  44.853  44.060  1.00  0.00           O  
ATOM   4225  N   GLU   271      44.694  43.016  44.214  1.00  0.00           N  
ATOM   4226  H   GLU   271      45.331  42.362  43.618  1.00  0.00           H  
ATOM   4227  CA  GLU   271      44.775  42.851  45.684  1.00  0.00           C  
ATOM   4228  HA  GLU   271      44.297  43.710  46.155  1.00  0.00           H  
ATOM   4229  CB  GLU   271      43.977  41.580  46.095  1.00  0.00           C  
ATOM   4230  HB2 GLU   271      44.329  40.824  45.393  1.00  0.00           H  
ATOM   4231  HB3 GLU   271      44.227  41.340  47.129  1.00  0.00           H  
ATOM   4232  CG  GLU   271      42.433  41.809  45.991  1.00  0.00           C  
ATOM   4233  HG2 GLU   271      41.805  41.307  46.727  1.00  0.00           H  
ATOM   4234  HG3 GLU   271      42.270  42.882  46.092  1.00  0.00           H  
ATOM   4235  CD  GLU   271      41.912  41.437  44.652  1.00  0.00           C  
ATOM   4236  OE1 GLU   271      42.196  40.295  44.176  1.00  0.00           O  
ATOM   4237  OE2 GLU   271      40.997  42.119  44.102  1.00  0.00           O  
ATOM   4238  C   GLU   271      46.211  42.839  46.244  1.00  0.00           C  
ATOM   4239  O   GLU   271      47.185  42.385  45.628  1.00  0.00           O  
ATOM   4240  N   MET   272      46.352  43.356  47.499  1.00  0.00           N  
ATOM   4241  H   MET   272      45.513  43.690  48.091  1.00  0.00           H  
ATOM   4242  CA  MET   272      47.634  43.603  48.095  1.00  0.00           C  
ATOM   4243  HA  MET   272      48.473  43.281  47.633  1.00  0.00           H  
ATOM   4244  CB  MET   272      47.773  45.124  48.030  1.00  0.00           C  
ATOM   4245  HB2 MET   272      46.887  45.596  48.454  1.00  0.00           H  
ATOM   4246  HB3 MET   272      48.604  45.328  48.705  1.00  0.00           H  
ATOM   4247  CG  MET   272      48.199  45.622  46.661  1.00  0.00           C  
ATOM   4248  HG2 MET   272      49.205  45.212  46.577  1.00  0.00           H  
ATOM   4249  HG3 MET   272      47.576  45.266  45.949  1.00  0.00           H  
ATOM   4250  SD  MET   272      48.180  47.393  46.455  1.00  0.00           S  
ATOM   4251  CE  MET   272      46.416  47.726  46.344  1.00  0.00           C  
ATOM   4252  HE1 MET   272      46.224  48.782  46.531  1.00  0.00           H  
ATOM   4253  HE2 MET   272      46.026  47.465  45.360  1.00  0.00           H  
ATOM   4254  HE3 MET   272      45.926  47.140  47.122  1.00  0.00           H  
ATOM   4255  C   MET   272      47.743  43.024  49.549  1.00  0.00           C  
ATOM   4256  O   MET   272      46.759  42.866  50.251  1.00  0.00           O  
ATOM   4257  N   LEU   273      48.959  42.649  49.985  1.00  0.00           N  
ATOM   4258  H   LEU   273      49.839  42.782  49.355  1.00  0.00           H  
ATOM   4259  CA  LEU   273      49.245  42.396  51.446  1.00  0.00           C  
ATOM   4260  HA  LEU   273      48.465  42.937  51.983  1.00  0.00           H  
ATOM   4261  CB  LEU   273      49.324  40.889  51.902  1.00  0.00           C  
ATOM   4262  HB2 LEU   273      49.978  40.420  51.167  1.00  0.00           H  
ATOM   4263  HB3 LEU   273      49.807  40.891  52.789  1.00  0.00           H  
ATOM   4264  CG  LEU   273      48.006  40.124  51.810  1.00  0.00           C  
ATOM   4265  HG  LEU   273      47.187  40.818  52.002  1.00  0.00           H  
ATOM   4266  CD1 LEU   273      47.912  39.337  50.441  1.00  0.00           C  
ATOM   4267 HD11 LEU   273      48.749  38.859  50.141  1.00  0.00           H  
ATOM   4268 HD12 LEU   273      47.132  38.591  50.462  1.00  0.00           H  
ATOM   4269 HD13 LEU   273      47.544  40.108  49.764  1.00  0.00           H  
ATOM   4270  CD2 LEU   273      47.719  39.155  52.932  1.00  0.00           C  
ATOM   4271 HD21 LEU   273      48.282  38.254  52.738  1.00  0.00           H  
ATOM   4272 HD22 LEU   273      48.041  39.530  53.892  1.00  0.00           H  
ATOM   4273 HD23 LEU   273      46.649  39.014  52.888  1.00  0.00           H  
ATOM   4274  C   LEU   273      50.518  43.187  51.686  1.00  0.00           C  
ATOM   4275  O   LEU   273      51.152  43.686  50.794  1.00  0.00           O  
ATOM   4276  N   ASN   274      51.008  43.318  52.908  1.00  0.00           N  
ATOM   4277  H   ASN   274      50.519  42.770  53.714  1.00  0.00           H  
ATOM   4278  CA  ASN   274      52.380  43.808  53.312  1.00  0.00           C  
ATOM   4279  HA  ASN   274      52.598  44.712  52.743  1.00  0.00           H  
ATOM   4280  CB  ASN   274      52.475  44.236  54.837  1.00  0.00           C  
ATOM   4281  HB2 ASN   274      52.308  43.394  55.509  1.00  0.00           H  
ATOM   4282  HB3 ASN   274      53.460  44.428  54.959  1.00  0.00           H  
ATOM   4283  CG  ASN   274      51.630  45.505  55.118  1.00  0.00           C  
ATOM   4284  OD1 ASN   274      51.068  46.168  54.213  1.00  0.00           O  
ATOM   4285  ND2 ASN   274      51.488  45.869  56.314  1.00  0.00           N  
ATOM   4286 HD21 ASN   274      50.981  46.808  56.538  1.00  0.00           H  
ATOM   4287 HD22 ASN   274      52.210  45.537  57.060  1.00  0.00           H  
ATOM   4288  C   ASN   274      53.454  42.734  52.894  1.00  0.00           C  
ATOM   4289  O   ASN   274      53.278  41.566  53.054  1.00  0.00           O  
ATOM   4290  N   TRP   275      54.661  43.155  52.596  1.00  0.00           N  
ATOM   4291  H   TRP   275      54.843  44.230  52.614  1.00  0.00           H  
ATOM   4292  CA  TRP   275      55.913  42.353  52.464  1.00  0.00           C  
ATOM   4293  HA  TRP   275      55.594  41.340  52.707  1.00  0.00           H  
ATOM   4294  CB  TRP   275      56.637  42.464  51.102  1.00  0.00           C  
ATOM   4295  HB2 TRP   275      55.922  42.280  50.413  1.00  0.00           H  
ATOM   4296  HB3 TRP   275      57.065  43.464  51.026  1.00  0.00           H  
ATOM   4297  CG  TRP   275      57.778  41.525  51.203  1.00  0.00           C  
ATOM   4298  CD1 TRP   275      59.051  41.811  51.629  1.00  0.00           C  
ATOM   4299  HD1 TRP   275      59.392  42.804  51.923  1.00  0.00           H  
ATOM   4300  NE1 TRP   275      59.762  40.645  51.596  1.00  0.00           N  
ATOM   4301  HE1 TRP   275      60.796  40.602  51.938  1.00  0.00           H  
ATOM   4302  CE2 TRP   275      59.005  39.591  51.391  1.00  0.00           C  
ATOM   4303  CZ2 TRP   275      59.150  38.223  51.538  1.00  0.00           C  
ATOM   4304  HZ2 TRP   275      60.109  37.830  51.876  1.00  0.00           H  
ATOM   4305  CH2 TRP   275      58.041  37.400  51.494  1.00  0.00           C  
ATOM   4306  HH2 TRP   275      58.105  36.359  51.811  1.00  0.00           H  
ATOM   4307  CZ3 TRP   275      56.803  37.892  51.174  1.00  0.00           C  
ATOM   4308  HZ3 TRP   275      55.921  37.250  51.179  1.00  0.00           H  
ATOM   4309  CE3 TRP   275      56.587  39.238  51.048  1.00  0.00           C  
ATOM   4310  HE3 TRP   275      55.585  39.632  50.877  1.00  0.00           H  
ATOM   4311  CD2 TRP   275      57.719  40.100  51.093  1.00  0.00           C  
ATOM   4312  C   TRP   275      56.834  42.818  53.656  1.00  0.00           C  
ATOM   4313  O   TRP   275      57.206  43.997  53.751  1.00  0.00           O  
ATOM   4314  N   PRO   276      57.329  41.863  54.492  1.00  0.00           N  
ATOM   4315  CD  PRO   276      58.284  42.089  55.622  1.00  0.00           C  
ATOM   4316  HD2 PRO   276      57.671  42.116  56.523  1.00  0.00           H  
ATOM   4317  HD3 PRO   276      58.886  42.997  55.622  1.00  0.00           H  
ATOM   4318  CG  PRO   276      59.124  40.764  55.673  1.00  0.00           C  
ATOM   4319  HG2 PRO   276      59.702  40.555  56.573  1.00  0.00           H  
ATOM   4320  HG3 PRO   276      59.837  40.785  54.848  1.00  0.00           H  
ATOM   4321  CB  PRO   276      58.133  39.708  55.451  1.00  0.00           C  
ATOM   4322  HB2 PRO   276      57.652  39.600  56.423  1.00  0.00           H  
ATOM   4323  HB3 PRO   276      58.578  38.770  55.118  1.00  0.00           H  
ATOM   4324  CA  PRO   276      57.162  40.390  54.473  1.00  0.00           C  
ATOM   4325  HA  PRO   276      57.447  40.042  53.480  1.00  0.00           H  
ATOM   4326  C   PRO   276      55.724  39.886  54.841  1.00  0.00           C  
ATOM   4327  O   PRO   276      55.047  40.548  55.602  1.00  0.00           O  
ATOM   4328  N   VAL   277      55.291  38.776  54.229  1.00  0.00           N  
ATOM   4329  H   VAL   277      55.967  38.344  53.506  1.00  0.00           H  
ATOM   4330  CA  VAL   277      54.057  38.035  54.519  1.00  0.00           C  
ATOM   4331  HA  VAL   277      53.913  38.159  55.582  1.00  0.00           H  
ATOM   4332  CB  VAL   277      52.840  38.591  53.808  1.00  0.00           C  
ATOM   4333  HB  VAL   277      52.650  39.551  54.058  1.00  0.00           H  
ATOM   4334  CG1 VAL   277      52.797  38.380  52.272  1.00  0.00           C  
ATOM   4335 HG11 VAL   277      51.903  38.858  51.872  1.00  0.00           H  
ATOM   4336 HG12 VAL   277      53.609  38.918  51.782  1.00  0.00           H  
ATOM   4337 HG13 VAL   277      52.832  37.343  51.938  1.00  0.00           H  
ATOM   4338  CG2 VAL   277      51.572  37.960  54.422  1.00  0.00           C  
ATOM   4339 HG21 VAL   277      51.575  38.158  55.412  1.00  0.00           H  
ATOM   4340 HG22 VAL   277      50.790  38.277  53.866  1.00  0.00           H  
ATOM   4341 HG23 VAL   277      51.668  36.957  54.353  1.00  0.00           H  
ATOM   4342  C   VAL   277      54.203  36.501  54.250  1.00  0.00           C  
ATOM   4343  O   VAL   277      54.784  36.046  53.239  1.00  0.00           O  
ATOM   4344  N   ASP   278      53.544  35.752  55.163  1.00  0.00           N  
ATOM   4345  H   ASP   278      53.077  36.361  55.922  1.00  0.00           H  
ATOM   4346  CA  ASP   278      53.331  34.323  55.200  1.00  0.00           C  
ATOM   4347  HA  ASP   278      54.150  33.849  54.847  1.00  0.00           H  
ATOM   4348  CB  ASP   278      53.138  33.894  56.616  1.00  0.00           C  
ATOM   4349  HB2 ASP   278      54.071  34.085  57.126  1.00  0.00           H  
ATOM   4350  HB3 ASP   278      52.371  34.590  56.919  1.00  0.00           H  
ATOM   4351  CG  ASP   278      52.906  32.399  56.884  1.00  0.00           C  
ATOM   4352  OD1 ASP   278      52.771  31.585  55.921  1.00  0.00           O  
ATOM   4353  OD2 ASP   278      52.761  31.943  58.064  1.00  0.00           O  
ATOM   4354  C   ASP   278      52.256  33.831  54.230  1.00  0.00           C  
ATOM   4355  O   ASP   278      51.211  34.388  54.083  1.00  0.00           O  
ATOM   4356  N   VAL   279      52.583  32.769  53.455  1.00  0.00           N  
ATOM   4357  H   VAL   279      53.581  32.345  53.570  1.00  0.00           H  
ATOM   4358  CA  VAL   279      51.774  32.181  52.419  1.00  0.00           C  
ATOM   4359  HA  VAL   279      51.828  32.801  51.524  1.00  0.00           H  
ATOM   4360  CB  VAL   279      52.353  30.844  51.886  1.00  0.00           C  
ATOM   4361  HB  VAL   279      53.409  31.084  51.762  1.00  0.00           H  
ATOM   4362  CG1 VAL   279      52.336  29.741  52.923  1.00  0.00           C  
ATOM   4363 HG11 VAL   279      52.921  29.029  52.509  1.00  0.00           H  
ATOM   4364 HG12 VAL   279      52.707  30.105  53.881  1.00  0.00           H  
ATOM   4365 HG13 VAL   279      51.432  29.161  53.110  1.00  0.00           H  
ATOM   4366  CG2 VAL   279      51.586  30.323  50.780  1.00  0.00           C  
ATOM   4367 HG21 VAL   279      52.023  29.383  50.442  1.00  0.00           H  
ATOM   4368 HG22 VAL   279      50.517  30.224  50.970  1.00  0.00           H  
ATOM   4369 HG23 VAL   279      51.653  30.936  49.881  1.00  0.00           H  
ATOM   4370  C   VAL   279      50.358  31.868  52.888  1.00  0.00           C  
ATOM   4371  O   VAL   279      49.372  32.129  52.217  1.00  0.00           O  
ATOM   4372  N   LYS   280      50.203  31.519  54.202  1.00  0.00           N  
ATOM   4373  H   LYS   280      51.130  31.471  54.774  1.00  0.00           H  
ATOM   4374  CA  LYS   280      48.942  31.257  55.018  1.00  0.00           C  
ATOM   4375  HA  LYS   280      48.304  30.540  54.500  1.00  0.00           H  
ATOM   4376  CB  LYS   280      49.183  30.804  56.455  1.00  0.00           C  
ATOM   4377  HB2 LYS   280      49.936  31.443  56.916  1.00  0.00           H  
ATOM   4378  HB3 LYS   280      48.292  30.774  56.931  1.00  0.00           H  
ATOM   4379  CG  LYS   280      49.745  29.353  56.423  1.00  0.00           C  
ATOM   4380  HG2 LYS   280      49.387  28.810  55.548  1.00  0.00           H  
ATOM   4381  HG3 LYS   280      50.819  29.479  56.288  1.00  0.00           H  
ATOM   4382  CD  LYS   280      49.560  28.606  57.745  1.00  0.00           C  
ATOM   4383  HD2 LYS   280      49.716  29.346  58.529  1.00  0.00           H  
ATOM   4384  HD3 LYS   280      48.549  28.198  57.760  1.00  0.00           H  
ATOM   4385  CE  LYS   280      50.565  27.480  57.834  1.00  0.00           C  
ATOM   4386  HE2 LYS   280      50.808  26.987  56.893  1.00  0.00           H  
ATOM   4387  HE3 LYS   280      51.536  27.930  58.039  1.00  0.00           H  
ATOM   4388  NZ  LYS   280      50.107  26.486  58.843  1.00  0.00           N  
ATOM   4389  HZ1 LYS   280      49.106  26.134  58.592  1.00  0.00           H  
ATOM   4390  HZ2 LYS   280      50.859  25.707  58.966  1.00  0.00           H  
ATOM   4391  HZ3 LYS   280      50.040  26.938  59.833  1.00  0.00           H  
ATOM   4392  C   LYS   280      48.000  32.457  55.108  1.00  0.00           C  
ATOM   4393  O   LYS   280      46.779  32.401  55.039  1.00  0.00           O  
ATOM   4394  N   THR   281      48.619  33.702  55.127  1.00  0.00           N  
ATOM   4395  H   THR   281      49.691  33.709  54.926  1.00  0.00           H  
ATOM   4396  CA  THR   281      47.916  34.983  55.126  1.00  0.00           C  
ATOM   4397  HA  THR   281      47.002  34.841  55.703  1.00  0.00           H  
ATOM   4398  CB  THR   281      48.804  35.973  55.927  1.00  0.00           C  
ATOM   4399  HB  THR   281      49.745  36.088  55.389  1.00  0.00           H  
ATOM   4400  CG2 THR   281      48.169  37.376  56.104  1.00  0.00           C  
ATOM   4401 HG21 THR   281      47.334  37.301  56.669  1.00  0.00           H  
ATOM   4402 HG22 THR   281      48.690  38.084  56.748  1.00  0.00           H  
ATOM   4403 HG23 THR   281      47.901  37.780  55.128  1.00  0.00           H  
ATOM   4404  OG1 THR   281      49.033  35.487  57.268  1.00  0.00           O  
ATOM   4405  HG1 THR   281      48.100  35.584  57.823  1.00  0.00           H  
ATOM   4406  C   THR   281      47.503  35.379  53.683  1.00  0.00           C  
ATOM   4407  O   THR   281      46.416  35.917  53.504  1.00  0.00           O  
ATOM   4408  N   VAL   282      48.357  34.991  52.716  1.00  0.00           N  
ATOM   4409  H   VAL   282      49.338  34.951  53.188  1.00  0.00           H  
ATOM   4410  CA  VAL   282      48.168  35.264  51.242  1.00  0.00           C  
ATOM   4411  HA  VAL   282      47.883  36.312  51.149  1.00  0.00           H  
ATOM   4412  CB  VAL   282      49.441  34.984  50.394  1.00  0.00           C  
ATOM   4413  HB  VAL   282      49.847  34.107  50.685  1.00  0.00           H  
ATOM   4414  CG1 VAL   282      49.324  35.118  48.771  1.00  0.00           C  
ATOM   4415 HG11 VAL   282      49.339  36.071  48.437  1.00  0.00           H  
ATOM   4416 HG12 VAL   282      50.102  34.641  48.338  1.00  0.00           H  
ATOM   4417 HG13 VAL   282      48.544  34.690  48.294  1.00  0.00           H  
ATOM   4418  CG2 VAL   282      50.491  36.045  50.800  1.00  0.00           C  
ATOM   4419 HG21 VAL   282      50.208  37.055  50.503  1.00  0.00           H  
ATOM   4420 HG22 VAL   282      50.569  36.008  51.886  1.00  0.00           H  
ATOM   4421 HG23 VAL   282      51.474  35.845  50.374  1.00  0.00           H  
ATOM   4422  C   VAL   282      46.995  34.432  50.792  1.00  0.00           C  
ATOM   4423  O   VAL   282      46.219  34.818  49.916  1.00  0.00           O  
ATOM   4424  N   VAL   283      46.736  33.208  51.277  1.00  0.00           N  
ATOM   4425  H   VAL   283      47.453  32.838  51.798  1.00  0.00           H  
ATOM   4426  CA  VAL   283      45.592  32.431  50.943  1.00  0.00           C  
ATOM   4427  HA  VAL   283      45.583  32.154  49.972  1.00  0.00           H  
ATOM   4428  CB  VAL   283      45.662  31.012  51.551  1.00  0.00           C  
ATOM   4429  HB  VAL   283      45.777  31.151  52.626  1.00  0.00           H  
ATOM   4430  CG1 VAL   283      44.407  30.157  51.429  1.00  0.00           C  
ATOM   4431 HG11 VAL   283      43.485  30.595  51.811  1.00  0.00           H  
ATOM   4432 HG12 VAL   283      44.273  29.976  50.362  1.00  0.00           H  
ATOM   4433 HG13 VAL   283      44.455  29.193  51.936  1.00  0.00           H  
ATOM   4434  CG2 VAL   283      46.809  30.150  51.012  1.00  0.00           C  
ATOM   4435 HG21 VAL   283      46.540  30.015  49.965  1.00  0.00           H  
ATOM   4436 HG22 VAL   283      47.760  30.673  51.119  1.00  0.00           H  
ATOM   4437 HG23 VAL   283      46.778  29.270  51.654  1.00  0.00           H  
ATOM   4438  C   VAL   283      44.248  33.030  51.337  1.00  0.00           C  
ATOM   4439  O   VAL   283      43.311  33.014  50.529  1.00  0.00           O  
ATOM   4440  N   ASP   284      44.111  33.546  52.586  1.00  0.00           N  
ATOM   4441  H   ASP   284      44.999  33.607  53.216  1.00  0.00           H  
ATOM   4442  CA  ASP   284      42.881  34.213  53.078  1.00  0.00           C  
ATOM   4443  HA  ASP   284      42.016  33.620  52.781  1.00  0.00           H  
ATOM   4444  CB  ASP   284      42.862  34.206  54.624  1.00  0.00           C  
ATOM   4445  HB2 ASP   284      43.004  33.225  55.077  1.00  0.00           H  
ATOM   4446  HB3 ASP   284      43.690  34.799  55.012  1.00  0.00           H  
ATOM   4447  CG  ASP   284      41.688  34.838  55.316  1.00  0.00           C  
ATOM   4448  OD1 ASP   284      40.569  35.034  54.762  1.00  0.00           O  
ATOM   4449  OD2 ASP   284      41.842  35.053  56.561  1.00  0.00           O  
ATOM   4450  C   ASP   284      42.701  35.593  52.437  1.00  0.00           C  
ATOM   4451  O   ASP   284      41.702  35.941  51.816  1.00  0.00           O  
ATOM   4452  N   GLY   285      43.818  36.368  52.465  1.00  0.00           N  
ATOM   4453  H   GLY   285      44.677  35.984  53.016  1.00  0.00           H  
ATOM   4454  CA  GLY   285      44.024  37.574  51.665  1.00  0.00           C  
ATOM   4455  HA2 GLY   285      43.188  38.235  51.894  1.00  0.00           H  
ATOM   4456  HA3 GLY   285      44.790  38.093  52.070  1.00  0.00           H  
ATOM   4457  C   GLY   285      44.119  37.428  50.089  1.00  0.00           C  
ATOM   4458  O   GLY   285      44.592  38.338  49.406  1.00  0.00           O  
ATOM   4459  N   SER   286      43.659  36.311  49.559  1.00  0.00           N  
ATOM   4460  H   SER   286      43.278  35.623  50.314  1.00  0.00           H  
ATOM   4461  CA  SER   286      43.150  36.257  48.240  1.00  0.00           C  
ATOM   4462  HA  SER   286      43.003  37.289  47.920  1.00  0.00           H  
ATOM   4463  CB  SER   286      44.210  35.726  47.224  1.00  0.00           C  
ATOM   4464  HB2 SER   286      43.697  35.602  46.270  1.00  0.00           H  
ATOM   4465  HB3 SER   286      44.964  36.512  47.186  1.00  0.00           H  
ATOM   4466  OG  SER   286      44.758  34.446  47.740  1.00  0.00           O  
ATOM   4467  HG  SER   286      45.310  34.684  48.650  1.00  0.00           H  
ATOM   4468  C   SER   286      41.790  35.544  48.083  1.00  0.00           C  
ATOM   4469  O   SER   286      41.336  35.461  46.930  1.00  0.00           O  
ATOM   4470  N   ASP   287      41.142  35.136  49.216  1.00  0.00           N  
ATOM   4471  H   ASP   287      41.507  35.464  50.189  1.00  0.00           H  
ATOM   4472  CA  ASP   287      39.919  34.389  49.075  1.00  0.00           C  
ATOM   4473  HA  ASP   287      39.988  33.928  48.179  1.00  0.00           H  
ATOM   4474  CB  ASP   287      39.812  33.438  50.181  1.00  0.00           C  
ATOM   4475  HB2 ASP   287      40.671  32.780  50.055  1.00  0.00           H  
ATOM   4476  HB3 ASP   287      39.888  33.963  51.134  1.00  0.00           H  
ATOM   4477  CG  ASP   287      38.616  32.564  50.234  1.00  0.00           C  
ATOM   4478  OD1 ASP   287      37.967  32.461  49.200  1.00  0.00           O  
ATOM   4479  OD2 ASP   287      38.310  32.154  51.390  1.00  0.00           O  
ATOM   4480  C   ASP   287      38.719  35.307  48.958  1.00  0.00           C  
ATOM   4481  O   ASP   287      38.364  35.901  50.028  1.00  0.00           O  
ATOM   4482  N   ASN   288      38.164  35.486  47.739  1.00  0.00           N  
ATOM   4483  H   ASN   288      38.610  34.875  46.954  1.00  0.00           H  
ATOM   4484  CA  ASN   288      36.946  36.221  47.491  1.00  0.00           C  
ATOM   4485  HA  ASN   288      37.027  37.138  48.075  1.00  0.00           H  
ATOM   4486  CB  ASN   288      36.899  36.522  46.013  1.00  0.00           C  
ATOM   4487  HB2 ASN   288      36.870  35.603  45.427  1.00  0.00           H  
ATOM   4488  HB3 ASN   288      35.925  36.983  45.850  1.00  0.00           H  
ATOM   4489  CG  ASN   288      37.853  37.542  45.427  1.00  0.00           C  
ATOM   4490  OD1 ASN   288      37.835  38.677  45.826  1.00  0.00           O  
ATOM   4491  ND2 ASN   288      38.623  37.275  44.462  1.00  0.00           N  
ATOM   4492 HD21 ASN   288      39.018  38.168  43.978  1.00  0.00           H  
ATOM   4493 HD22 ASN   288      38.748  36.251  44.110  1.00  0.00           H  
ATOM   4494  C   ASN   288      35.687  35.403  47.994  1.00  0.00           C  
ATOM   4495  O   ASN   288      35.086  34.725  47.181  1.00  0.00           O  
ATOM   4496  N   LYS   289      35.211  35.671  49.248  1.00  0.00           N  
ATOM   4497  H   LYS   289      35.704  36.522  49.717  1.00  0.00           H  
ATOM   4498  CA  LYS   289      34.127  34.994  49.870  1.00  0.00           C  
ATOM   4499  HA  LYS   289      34.405  33.943  49.951  1.00  0.00           H  
ATOM   4500  CB  LYS   289      33.898  35.621  51.251  1.00  0.00           C  
ATOM   4501  HB2 LYS   289      33.423  36.445  51.121  1.00  0.00           H  
ATOM   4502  HB3 LYS   289      33.403  34.890  51.890  1.00  0.00           H  
ATOM   4503  CG  LYS   289      35.116  35.953  52.165  1.00  0.00           C  
ATOM   4504  HG2 LYS   289      35.528  36.856  51.716  1.00  0.00           H  
ATOM   4505  HG3 LYS   289      34.743  36.163  53.080  1.00  0.00           H  
ATOM   4506  CD  LYS   289      36.119  34.835  52.373  1.00  0.00           C  
ATOM   4507  HD2 LYS   289      35.672  34.061  52.844  1.00  0.00           H  
ATOM   4508  HD3 LYS   289      36.460  34.547  51.379  1.00  0.00           H  
ATOM   4509  CE  LYS   289      37.376  35.238  53.124  1.00  0.00           C  
ATOM   4510  HE2 LYS   289      38.099  35.819  52.551  1.00  0.00           H  
ATOM   4511  HE3 LYS   289      37.109  35.922  53.929  1.00  0.00           H  
ATOM   4512  NZ  LYS   289      38.157  34.096  53.534  1.00  0.00           N  
ATOM   4513  HZ1 LYS   289      39.166  34.339  53.867  1.00  0.00           H  
ATOM   4514  HZ2 LYS   289      37.689  33.596  54.276  1.00  0.00           H  
ATOM   4515  HZ3 LYS   289      38.315  33.359  52.747  1.00  0.00           H  
ATOM   4516  C   LYS   289      32.760  34.993  49.163  1.00  0.00           C  
ATOM   4517  O   LYS   289      32.495  35.815  48.320  1.00  0.00           O  
ATOM   4518  N   VAL   290      31.959  33.962  49.403  1.00  0.00           N  
ATOM   4519  H   VAL   290      32.248  33.121  50.033  1.00  0.00           H  
ATOM   4520  CA  VAL   290      30.584  33.910  48.944  1.00  0.00           C  
ATOM   4521  HA  VAL   290      30.497  34.154  47.885  1.00  0.00           H  
ATOM   4522  CB  VAL   290      30.180  32.476  49.015  1.00  0.00           C  
ATOM   4523  HB  VAL   290      30.856  31.886  48.552  1.00  0.00           H  
ATOM   4524  CG1 VAL   290      29.995  31.954  50.425  1.00  0.00           C  
ATOM   4525 HG11 VAL   290      29.154  32.467  50.892  1.00  0.00           H  
ATOM   4526 HG12 VAL   290      29.963  30.950  50.328  1.00  0.00           H  
ATOM   4527 HG13 VAL   290      30.836  32.057  50.975  1.00  0.00           H  
ATOM   4528  CG2 VAL   290      28.906  32.262  48.214  1.00  0.00           C  
ATOM   4529 HG21 VAL   290      29.134  32.189  47.232  1.00  0.00           H  
ATOM   4530 HG22 VAL   290      28.368  31.326  48.365  1.00  0.00           H  
ATOM   4531 HG23 VAL   290      28.204  33.088  48.331  1.00  0.00           H  
ATOM   4532  C   VAL   290      29.689  34.895  49.713  1.00  0.00           C  
ATOM   4533  O   VAL   290      28.715  35.385  49.144  1.00  0.00           O  
ATOM   4534  N   ALA   291      29.945  35.239  50.983  1.00  0.00           N  
ATOM   4535  H   ALA   291      30.626  34.805  51.589  1.00  0.00           H  
ATOM   4536  CA  ALA   291      29.144  36.113  51.767  1.00  0.00           C  
ATOM   4537  HA  ALA   291      28.242  36.163  51.315  1.00  0.00           H  
ATOM   4538  CB  ALA   291      28.955  35.435  53.133  1.00  0.00           C  
ATOM   4539  HB1 ALA   291      28.196  35.875  53.780  1.00  0.00           H  
ATOM   4540  HB2 ALA   291      28.698  34.470  52.978  1.00  0.00           H  
ATOM   4541  HB3 ALA   291      29.849  35.433  53.604  1.00  0.00           H  
ATOM   4542  C   ALA   291      29.746  37.546  51.896  1.00  0.00           C  
ATOM   4543  O   ALA   291      30.975  37.744  51.725  1.00  0.00           O  
ATOM   4544  N   LEU   292      28.885  38.575  52.157  1.00  0.00           N  
ATOM   4545  H   LEU   292      27.816  38.373  52.227  1.00  0.00           H  
ATOM   4546  CA  LEU   292      29.416  39.928  52.499  1.00  0.00           C  
ATOM   4547  HA  LEU   292      30.005  40.299  51.767  1.00  0.00           H  
ATOM   4548  CB  LEU   292      28.286  40.938  52.667  1.00  0.00           C  
ATOM   4549  HB2 LEU   292      27.610  40.591  53.448  1.00  0.00           H  
ATOM   4550  HB3 LEU   292      28.752  41.888  52.927  1.00  0.00           H  
ATOM   4551  CG  LEU   292      27.454  41.177  51.375  1.00  0.00           C  
ATOM   4552  HG  LEU   292      27.747  40.449  50.619  1.00  0.00           H  
ATOM   4553  CD1 LEU   292      25.912  40.899  51.596  1.00  0.00           C  
ATOM   4554 HD11 LEU   292      25.849  39.839  51.843  1.00  0.00           H  
ATOM   4555 HD12 LEU   292      25.488  41.504  52.397  1.00  0.00           H  
ATOM   4556 HD13 LEU   292      25.420  41.088  50.641  1.00  0.00           H  
ATOM   4557  CD2 LEU   292      27.693  42.598  50.915  1.00  0.00           C  
ATOM   4558 HD21 LEU   292      27.330  42.548  49.889  1.00  0.00           H  
ATOM   4559 HD22 LEU   292      27.227  43.388  51.504  1.00  0.00           H  
ATOM   4560 HD23 LEU   292      28.742  42.885  50.842  1.00  0.00           H  
ATOM   4561  C   LEU   292      30.270  39.974  53.807  1.00  0.00           C  
ATOM   4562  O   LEU   292      29.719  39.556  54.809  1.00  0.00           O  
ATOM   4563  N   VAL   293      31.400  40.692  53.766  1.00  0.00           N  
ATOM   4564  H   VAL   293      31.723  41.037  52.784  1.00  0.00           H  
ATOM   4565  CA  VAL   293      32.332  40.788  54.967  1.00  0.00           C  
ATOM   4566  HA  VAL   293      32.000  40.339  55.808  1.00  0.00           H  
ATOM   4567  CB  VAL   293      33.653  40.056  54.641  1.00  0.00           C  
ATOM   4568  HB  VAL   293      34.305  40.064  55.514  1.00  0.00           H  
ATOM   4569  CG1 VAL   293      33.387  38.581  54.324  1.00  0.00           C  
ATOM   4570 HG11 VAL   293      34.349  38.077  54.236  1.00  0.00           H  
ATOM   4571 HG12 VAL   293      32.790  38.172  55.139  1.00  0.00           H  
ATOM   4572 HG13 VAL   293      32.794  38.450  53.419  1.00  0.00           H  
ATOM   4573  CG2 VAL   293      34.322  40.621  53.356  1.00  0.00           C  
ATOM   4574 HG21 VAL   293      33.549  40.802  52.610  1.00  0.00           H  
ATOM   4575 HG22 VAL   293      34.819  41.585  53.469  1.00  0.00           H  
ATOM   4576 HG23 VAL   293      35.088  39.902  53.065  1.00  0.00           H  
ATOM   4577  C   VAL   293      32.704  42.230  55.274  1.00  0.00           C  
ATOM   4578  O   VAL   293      32.560  43.130  54.418  1.00  0.00           O  
ATOM   4579  N   PRO   294      33.118  42.498  56.535  1.00  0.00           N  
ATOM   4580  CD  PRO   294      33.213  41.548  57.663  1.00  0.00           C  
ATOM   4581  HD2 PRO   294      33.850  40.697  57.422  1.00  0.00           H  
ATOM   4582  HD3 PRO   294      32.230  41.267  58.041  1.00  0.00           H  
ATOM   4583  CG  PRO   294      34.001  42.262  58.786  1.00  0.00           C  
ATOM   4584  HG2 PRO   294      34.960  41.999  58.612  1.00  0.00           H  
ATOM   4585  HG3 PRO   294      33.638  41.904  59.749  1.00  0.00           H  
ATOM   4586  CB  PRO   294      33.609  43.778  58.587  1.00  0.00           C  
ATOM   4587  HB2 PRO   294      34.401  44.375  59.040  1.00  0.00           H  
ATOM   4588  HB3 PRO   294      32.655  44.021  59.056  1.00  0.00           H  
ATOM   4589  CA  PRO   294      33.439  43.882  57.025  1.00  0.00           C  
ATOM   4590  HA  PRO   294      32.632  44.562  56.753  1.00  0.00           H  
ATOM   4591  C   PRO   294      34.752  44.389  56.351  1.00  0.00           C  
ATOM   4592  O   PRO   294      35.467  43.679  55.631  1.00  0.00           O  
ATOM   4593  N   VAL   295      34.973  45.712  56.479  1.00  0.00           N  
ATOM   4594  H   VAL   295      34.192  46.317  56.940  1.00  0.00           H  
ATOM   4595  CA  VAL   295      36.117  46.406  55.797  1.00  0.00           C  
ATOM   4596  HA  VAL   295      36.916  45.799  55.682  1.00  0.00           H  
ATOM   4597  CB  VAL   295      35.848  46.950  54.417  1.00  0.00           C  
ATOM   4598  HB  VAL   295      36.814  47.253  54.014  1.00  0.00           H  
ATOM   4599  CG1 VAL   295      35.245  45.972  53.399  1.00  0.00           C  
ATOM   4600 HG11 VAL   295      35.037  46.446  52.439  1.00  0.00           H  
ATOM   4601 HG12 VAL   295      36.025  45.255  53.142  1.00  0.00           H  
ATOM   4602 HG13 VAL   295      34.332  45.501  53.761  1.00  0.00           H  
ATOM   4603  CG2 VAL   295      34.978  48.228  54.504  1.00  0.00           C  
ATOM   4604 HG21 VAL   295      35.633  49.092  54.620  1.00  0.00           H  
ATOM   4605 HG22 VAL   295      34.435  48.257  53.560  1.00  0.00           H  
ATOM   4606 HG23 VAL   295      34.321  48.306  55.370  1.00  0.00           H  
ATOM   4607  C   VAL   295      36.645  47.546  56.668  1.00  0.00           C  
ATOM   4608  O   VAL   295      35.906  48.145  57.479  1.00  0.00           O  
ATOM   4609  N   ALA   296      37.917  47.900  56.505  1.00  0.00           N  
ATOM   4610  H   ALA   296      38.475  47.426  55.698  1.00  0.00           H  
ATOM   4611  CA  ALA   296      38.425  49.127  57.163  1.00  0.00           C  
ATOM   4612  HA  ALA   296      37.698  49.666  57.771  1.00  0.00           H  
ATOM   4613  CB  ALA   296      39.676  48.858  57.993  1.00  0.00           C  
ATOM   4614  HB1 ALA   296      40.403  48.271  57.431  1.00  0.00           H  
ATOM   4615  HB2 ALA   296      40.148  49.777  58.340  1.00  0.00           H  
ATOM   4616  HB3 ALA   296      39.281  48.433  58.915  1.00  0.00           H  
ATOM   4617  C   ALA   296      38.798  50.137  56.026  1.00  0.00           C  
ATOM   4618  O   ALA   296      39.190  49.822  54.916  1.00  0.00           O  
ATOM   4619  N   GLU   297      38.409  51.389  56.268  1.00  0.00           N  
ATOM   4620  H   GLU   297      37.843  51.544  57.186  1.00  0.00           H  
ATOM   4621  CA  GLU   297      38.427  52.514  55.254  1.00  0.00           C  
ATOM   4622  HA  GLU   297      38.274  51.987  54.312  1.00  0.00           H  
ATOM   4623  CB  GLU   297      37.194  53.406  55.574  1.00  0.00           C  
ATOM   4624  HB2 GLU   297      36.420  52.771  55.443  1.00  0.00           H  
ATOM   4625  HB3 GLU   297      37.391  53.741  56.592  1.00  0.00           H  
ATOM   4626  CG  GLU   297      37.122  54.601  54.594  1.00  0.00           C  
ATOM   4627  HG2 GLU   297      37.895  55.341  54.801  1.00  0.00           H  
ATOM   4628  HG3 GLU   297      37.385  54.171  53.627  1.00  0.00           H  
ATOM   4629  CD  GLU   297      35.701  55.141  54.398  1.00  0.00           C  
ATOM   4630  OE1 GLU   297      35.617  56.279  53.928  1.00  0.00           O  
ATOM   4631  OE2 GLU   297      34.674  54.365  54.460  1.00  0.00           O  
ATOM   4632  C   GLU   297      39.664  53.332  55.226  1.00  0.00           C  
ATOM   4633  O   GLU   297      40.095  53.719  56.296  1.00  0.00           O  
ATOM   4634  N   VAL   298      40.177  53.609  54.028  1.00  0.00           N  
ATOM   4635  H   VAL   298      39.742  53.049  53.200  1.00  0.00           H  
ATOM   4636  CA  VAL   298      41.390  54.391  53.819  1.00  0.00           C  
ATOM   4637  HA  VAL   298      41.820  54.760  54.750  1.00  0.00           H  
ATOM   4638  CB  VAL   298      42.443  53.369  53.102  1.00  0.00           C  
ATOM   4639  HB  VAL   298      42.155  53.208  52.063  1.00  0.00           H  
ATOM   4640  CG1 VAL   298      43.807  54.012  53.075  1.00  0.00           C  
ATOM   4641 HG11 VAL   298      44.555  53.408  52.561  1.00  0.00           H  
ATOM   4642 HG12 VAL   298      43.724  55.021  52.671  1.00  0.00           H  
ATOM   4643 HG13 VAL   298      44.139  54.129  54.106  1.00  0.00           H  
ATOM   4644  CG2 VAL   298      42.603  51.983  53.738  1.00  0.00           C  
ATOM   4645 HG21 VAL   298      41.743  51.354  53.508  1.00  0.00           H  
ATOM   4646 HG22 VAL   298      43.451  51.509  53.245  1.00  0.00           H  
ATOM   4647 HG23 VAL   298      42.800  52.005  54.810  1.00  0.00           H  
ATOM   4648  C   VAL   298      41.049  55.529  52.923  1.00  0.00           C  
ATOM   4649  O   VAL   298      40.862  55.390  51.766  1.00  0.00           O  
ATOM   4650  N   ASN   299      40.806  56.706  53.596  1.00  0.00           N  
ATOM   4651  H   ASN   299      41.150  56.873  54.617  1.00  0.00           H  
ATOM   4652  CA  ASN   299      40.153  57.863  52.977  1.00  0.00           C  
ATOM   4653  HA  ASN   299      40.095  57.751  51.894  1.00  0.00           H  
ATOM   4654  CB  ASN   299      38.707  57.979  53.476  1.00  0.00           C  
ATOM   4655  HB2 ASN   299      38.230  57.004  53.376  1.00  0.00           H  
ATOM   4656  HB3 ASN   299      38.687  58.196  54.462  1.00  0.00           H  
ATOM   4657  CG  ASN   299      37.929  59.028  52.716  1.00  0.00           C  
ATOM   4658  OD1 ASN   299      38.351  59.961  52.067  1.00  0.00           O  
ATOM   4659  ND2 ASN   299      36.697  58.768  52.455  1.00  0.00           N  
ATOM   4660 HD21 ASN   299      36.178  57.867  52.782  1.00  0.00           H  
ATOM   4661 HD22 ASN   299      36.133  59.464  51.833  1.00  0.00           H  
ATOM   4662  C   ASN   299      40.977  59.156  53.203  1.00  0.00           C  
ATOM   4663  O   ASN   299      41.211  59.476  54.398  1.00  0.00           O  
ATOM   4664  N   PRO   300      41.583  59.800  52.217  1.00  0.00           N  
ATOM   4665  CD  PRO   300      41.880  61.237  52.216  1.00  0.00           C  
ATOM   4666  HD2 PRO   300      42.827  61.475  52.701  1.00  0.00           H  
ATOM   4667  HD3 PRO   300      41.130  61.803  52.768  1.00  0.00           H  
ATOM   4668  CG  PRO   300      41.953  61.664  50.747  1.00  0.00           C  
ATOM   4669  HG2 PRO   300      42.650  62.491  50.607  1.00  0.00           H  
ATOM   4670  HG3 PRO   300      40.946  61.845  50.371  1.00  0.00           H  
ATOM   4671  CB  PRO   300      42.401  60.360  50.107  1.00  0.00           C  
ATOM   4672  HB2 PRO   300      43.484  60.296  50.212  1.00  0.00           H  
ATOM   4673  HB3 PRO   300      42.060  60.333  49.157  1.00  0.00           H  
ATOM   4674  CA  PRO   300      41.768  59.268  50.907  1.00  0.00           C  
ATOM   4675  HA  PRO   300      40.787  59.199  50.437  1.00  0.00           H  
ATOM   4676  C   PRO   300      42.568  57.950  50.853  1.00  0.00           C  
ATOM   4677  O   PRO   300      43.309  57.612  51.760  1.00  0.00           O  
ATOM   4678  N   PRO   301      42.418  57.225  49.723  1.00  0.00           N  
ATOM   4679  CD  PRO   301      41.490  57.549  48.625  1.00  0.00           C  
ATOM   4680  HD2 PRO   301      41.777  58.407  48.019  1.00  0.00           H  
ATOM   4681  HD3 PRO   301      40.474  57.631  49.012  1.00  0.00           H  
ATOM   4682  CG  PRO   301      41.491  56.364  47.731  1.00  0.00           C  
ATOM   4683  HG2 PRO   301      41.239  56.564  46.690  1.00  0.00           H  
ATOM   4684  HG3 PRO   301      40.822  55.610  48.146  1.00  0.00           H  
ATOM   4685  CB  PRO   301      42.924  55.886  47.821  1.00  0.00           C  
ATOM   4686  HB2 PRO   301      43.484  56.500  47.247  1.00  0.00           H  
ATOM   4687  HB3 PRO   301      43.059  54.863  47.472  1.00  0.00           H  
ATOM   4688  CA  PRO   301      43.181  56.076  49.309  1.00  0.00           C  
ATOM   4689  HA  PRO   301      42.722  55.206  49.778  1.00  0.00           H  
ATOM   4690  C   PRO   301      44.739  56.197  49.663  1.00  0.00           C  
ATOM   4691  O   PRO   301      45.302  57.185  49.284  1.00  0.00           O  
ATOM   4692  N   ALA   302      45.427  55.139  50.181  1.00  0.00           N  
ATOM   4693  H   ALA   302      44.904  54.324  50.469  1.00  0.00           H  
ATOM   4694  CA  ALA   302      46.882  55.238  50.538  1.00  0.00           C  
ATOM   4695  HA  ALA   302      47.153  56.195  50.713  1.00  0.00           H  
ATOM   4696  CB  ALA   302      47.152  54.436  51.806  1.00  0.00           C  
ATOM   4697  HB1 ALA   302      46.528  54.810  52.618  1.00  0.00           H  
ATOM   4698  HB2 ALA   302      46.957  53.374  51.656  1.00  0.00           H  
ATOM   4699  HB3 ALA   302      48.200  54.497  52.099  1.00  0.00           H  
ATOM   4700  C   ALA   302      47.773  54.738  49.396  1.00  0.00           C  
ATOM   4701  O   ALA   302      47.388  53.727  48.782  1.00  0.00           O  
ATOM   4702  N   PRO   303      48.875  55.457  49.015  1.00  0.00           N  
ATOM   4703  CD  PRO   303      49.359  56.535  49.796  1.00  0.00           C  
ATOM   4704  HD2 PRO   303      49.670  56.200  50.786  1.00  0.00           H  
ATOM   4705  HD3 PRO   303      48.634  57.330  49.971  1.00  0.00           H  
ATOM   4706  CG  PRO   303      50.647  57.012  49.091  1.00  0.00           C  
ATOM   4707  HG2 PRO   303      51.525  56.489  49.472  1.00  0.00           H  
ATOM   4708  HG3 PRO   303      50.747  58.016  49.115  1.00  0.00           H  
ATOM   4709  CB  PRO   303      50.448  56.478  47.665  1.00  0.00           C  
ATOM   4710  HB2 PRO   303      51.413  56.173  47.260  1.00  0.00           H  
ATOM   4711  HB3 PRO   303      49.999  57.296  47.102  1.00  0.00           H  
ATOM   4712  CA  PRO   303      49.619  55.206  47.762  1.00  0.00           C  
ATOM   4713  HA  PRO   303      48.958  55.130  47.002  1.00  0.00           H  
ATOM   4714  C   PRO   303      50.440  53.916  47.652  1.00  0.00           C  
ATOM   4715  O   PRO   303      50.522  53.227  48.642  1.00  0.00           O  
ATOM   4716  N   PRO   304      50.947  53.595  46.434  1.00  0.00           N  
ATOM   4717  CD  PRO   304      50.825  54.443  45.233  1.00  0.00           C  
ATOM   4718  HD2 PRO   304      51.626  55.177  45.321  1.00  0.00           H  
ATOM   4719  HD3 PRO   304      49.879  54.932  45.003  1.00  0.00           H  
ATOM   4720  CG  PRO   304      51.134  53.541  44.056  1.00  0.00           C  
ATOM   4721  HG2 PRO   304      51.567  54.171  43.279  1.00  0.00           H  
ATOM   4722  HG3 PRO   304      50.183  53.132  43.714  1.00  0.00           H  
ATOM   4723  CB  PRO   304      52.047  52.482  44.675  1.00  0.00           C  
ATOM   4724  HB2 PRO   304      53.102  52.693  44.504  1.00  0.00           H  
ATOM   4725  HB3 PRO   304      51.881  51.519  44.192  1.00  0.00           H  
ATOM   4726  CA  PRO   304      51.742  52.380  46.196  1.00  0.00           C  
ATOM   4727  HA  PRO   304      51.137  51.476  46.264  1.00  0.00           H  
ATOM   4728  C   PRO   304      52.983  52.273  47.053  1.00  0.00           C  
ATOM   4729  O   PRO   304      53.799  53.212  47.155  1.00  0.00           O  
ATOM   4730  N   VAL   305      53.222  51.069  47.671  1.00  0.00           N  
ATOM   4731  H   VAL   305      52.576  50.267  47.313  1.00  0.00           H  
ATOM   4732  CA  VAL   305      54.307  50.732  48.605  1.00  0.00           C  
ATOM   4733  HA  VAL   305      54.975  51.590  48.677  1.00  0.00           H  
ATOM   4734  CB  VAL   305      53.820  50.590  50.045  1.00  0.00           C  
ATOM   4735  HB  VAL   305      52.866  50.065  50.003  1.00  0.00           H  
ATOM   4736  CG1 VAL   305      54.818  49.957  51.037  1.00  0.00           C  
ATOM   4737 HG11 VAL   305      54.551  50.017  52.092  1.00  0.00           H  
ATOM   4738 HG12 VAL   305      54.921  48.900  50.793  1.00  0.00           H  
ATOM   4739 HG13 VAL   305      55.788  50.398  50.810  1.00  0.00           H  
ATOM   4740  CG2 VAL   305      53.434  51.968  50.515  1.00  0.00           C  
ATOM   4741 HG21 VAL   305      54.295  52.636  50.496  1.00  0.00           H  
ATOM   4742 HG22 VAL   305      52.615  52.395  49.936  1.00  0.00           H  
ATOM   4743 HG23 VAL   305      53.012  51.993  51.520  1.00  0.00           H  
ATOM   4744  C   VAL   305      55.149  49.572  48.103  1.00  0.00           C  
ATOM   4745  O   VAL   305      54.669  48.440  48.123  1.00  0.00           O  
ATOM   4746  N   LYS   306      56.453  49.774  47.753  1.00  0.00           N  
ATOM   4747  H   LYS   306      56.872  50.775  47.648  1.00  0.00           H  
ATOM   4748  CA  LYS   306      57.245  48.690  47.238  1.00  0.00           C  
ATOM   4749  HA  LYS   306      56.815  48.488  46.257  1.00  0.00           H  
ATOM   4750  CB  LYS   306      58.604  49.182  47.012  1.00  0.00           C  
ATOM   4751  HB2 LYS   306      59.005  49.574  47.947  1.00  0.00           H  
ATOM   4752  HB3 LYS   306      59.233  48.346  46.706  1.00  0.00           H  
ATOM   4753  CG  LYS   306      58.686  50.193  45.830  1.00  0.00           C  
ATOM   4754  HG2 LYS   306      58.712  49.670  44.874  1.00  0.00           H  
ATOM   4755  HG3 LYS   306      57.917  50.965  45.791  1.00  0.00           H  
ATOM   4756  CD  LYS   306      60.049  50.967  46.055  1.00  0.00           C  
ATOM   4757  HD2 LYS   306      60.044  51.436  47.038  1.00  0.00           H  
ATOM   4758  HD3 LYS   306      60.923  50.321  45.979  1.00  0.00           H  
ATOM   4759  CE  LYS   306      60.261  52.040  44.995  1.00  0.00           C  
ATOM   4760  HE2 LYS   306      60.150  51.524  44.041  1.00  0.00           H  
ATOM   4761  HE3 LYS   306      59.428  52.743  44.999  1.00  0.00           H  
ATOM   4762  NZ  LYS   306      61.644  52.614  45.055  1.00  0.00           N  
ATOM   4763  HZ1 LYS   306      61.722  53.170  45.895  1.00  0.00           H  
ATOM   4764  HZ2 LYS   306      62.422  51.857  45.143  1.00  0.00           H  
ATOM   4765  HZ3 LYS   306      61.836  53.117  44.107  1.00  0.00           H  
ATOM   4766  C   LYS   306      57.220  47.479  48.055  1.00  0.00           C  
ATOM   4767  O   LYS   306      57.199  46.397  47.433  1.00  0.00           O  
ATOM   4768  N   ALA   307      57.310  47.570  49.399  1.00  0.00           N  
ATOM   4769  H   ALA   307      57.315  48.543  49.891  1.00  0.00           H  
ATOM   4770  CA  ALA   307      57.359  46.469  50.373  1.00  0.00           C  
ATOM   4771  HA  ALA   307      58.006  45.670  50.010  1.00  0.00           H  
ATOM   4772  CB  ALA   307      58.058  46.896  51.670  1.00  0.00           C  
ATOM   4773  HB1 ALA   307      57.535  47.791  52.007  1.00  0.00           H  
ATOM   4774  HB2 ALA   307      57.975  46.033  52.331  1.00  0.00           H  
ATOM   4775  HB3 ALA   307      59.130  47.039  51.532  1.00  0.00           H  
ATOM   4776  C   ALA   307      55.943  45.898  50.474  1.00  0.00           C  
ATOM   4777  O   ALA   307      55.385  45.665  51.508  1.00  0.00           O  
ATOM   4778  N   SER   308      55.321  45.591  49.311  1.00  0.00           N  
ATOM   4779  H   SER   308      55.945  45.756  48.433  1.00  0.00           H  
ATOM   4780  CA  SER   308      54.026  44.942  49.132  1.00  0.00           C  
ATOM   4781  HA  SER   308      53.680  44.746  50.147  1.00  0.00           H  
ATOM   4782  CB  SER   308      53.060  45.762  48.297  1.00  0.00           C  
ATOM   4783  HB2 SER   308      53.480  45.883  47.299  1.00  0.00           H  
ATOM   4784  HB3 SER   308      52.106  45.237  48.341  1.00  0.00           H  
ATOM   4785  OG  SER   308      52.700  47.058  48.912  1.00  0.00           O  
ATOM   4786  HG  SER   308      53.495  47.739  48.607  1.00  0.00           H  
ATOM   4787  C   SER   308      54.156  43.548  48.515  1.00  0.00           C  
ATOM   4788  O   SER   308      55.032  43.286  47.726  1.00  0.00           O  
ATOM   4789  N   TRP   309      53.278  42.616  48.882  1.00  0.00           N  
ATOM   4790  H   TRP   309      52.552  43.030  49.580  1.00  0.00           H  
ATOM   4791  CA  TRP   309      52.833  41.543  47.964  1.00  0.00           C  
ATOM   4792  HA  TRP   309      53.590  41.163  47.277  1.00  0.00           H  
ATOM   4793  CB  TRP   309      52.537  40.345  48.868  1.00  0.00           C  
ATOM   4794  HB2 TRP   309      53.444  40.080  49.412  1.00  0.00           H  
ATOM   4795  HB3 TRP   309      51.848  40.667  49.648  1.00  0.00           H  
ATOM   4796  CG  TRP   309      52.025  39.153  48.134  1.00  0.00           C  
ATOM   4797  CD1 TRP   309      50.766  39.013  47.704  1.00  0.00           C  
ATOM   4798  HD1 TRP   309      49.881  39.635  47.835  1.00  0.00           H  
ATOM   4799  NE1 TRP   309      50.705  37.742  47.099  1.00  0.00           N  
ATOM   4800  HE1 TRP   309      49.769  37.367  46.686  1.00  0.00           H  
ATOM   4801  CE2 TRP   309      51.935  37.030  47.109  1.00  0.00           C  
ATOM   4802  CZ2 TRP   309      52.433  35.788  46.627  1.00  0.00           C  
ATOM   4803  HZ2 TRP   309      51.857  35.105  46.155  1.00  0.00           H  
ATOM   4804  CH2 TRP   309      53.786  35.445  46.945  1.00  0.00           C  
ATOM   4805  HH2 TRP   309      54.257  34.633  46.573  1.00  0.00           H  
ATOM   4806  CZ3 TRP   309      54.655  36.347  47.590  1.00  0.00           C  
ATOM   4807  HZ3 TRP   309      55.634  36.153  47.743  1.00  0.00           H  
ATOM   4808  CE3 TRP   309      54.132  37.587  47.954  1.00  0.00           C  
ATOM   4809  HE3 TRP   309      54.763  38.261  48.364  1.00  0.00           H  
ATOM   4810  CD2 TRP   309      52.802  37.988  47.716  1.00  0.00           C  
ATOM   4811  C   TRP   309      51.744  42.194  47.077  1.00  0.00           C  
ATOM   4812  O   TRP   309      50.844  42.877  47.628  1.00  0.00           O  
ATOM   4813  N   VAL   310      51.735  41.926  45.820  1.00  0.00           N  
ATOM   4814  H   VAL   310      52.500  41.382  45.447  1.00  0.00           H  
ATOM   4815  CA  VAL   310      50.600  42.245  44.961  1.00  0.00           C  
ATOM   4816  HA  VAL   310      49.750  42.605  45.541  1.00  0.00           H  
ATOM   4817  CB  VAL   310      51.057  43.311  43.927  1.00  0.00           C  
ATOM   4818  HB  VAL   310      51.637  42.799  43.158  1.00  0.00           H  
ATOM   4819  CG1 VAL   310      49.868  43.864  43.199  1.00  0.00           C  
ATOM   4820 HG11 VAL   310      49.289  43.139  42.800  1.00  0.00           H  
ATOM   4821 HG12 VAL   310      49.177  44.393  43.855  1.00  0.00           H  
ATOM   4822 HG13 VAL   310      50.051  44.534  42.359  1.00  0.00           H  
ATOM   4823  CG2 VAL   310      51.863  44.509  44.583  1.00  0.00           C  
ATOM   4824 HG21 VAL   310      52.777  44.016  44.914  1.00  0.00           H  
ATOM   4825 HG22 VAL   310      52.061  45.303  43.863  1.00  0.00           H  
ATOM   4826 HG23 VAL   310      51.444  44.898  45.511  1.00  0.00           H  
ATOM   4827  C   VAL   310      50.174  40.947  44.192  1.00  0.00           C  
ATOM   4828  O   VAL   310      51.094  40.118  43.925  1.00  0.00           O  
ATOM   4829  N   HIE   311      48.837  40.797  43.968  1.00  0.00           N  
ATOM   4830  H   HIE   311      48.168  41.408  44.556  1.00  0.00           H  
ATOM   4831  CA  HIE   311      48.304  39.673  43.199  1.00  0.00           C  
ATOM   4832  HA  HIE   311      49.004  39.527  42.389  1.00  0.00           H  
ATOM   4833  CB  HIE   311      48.290  38.335  44.054  1.00  0.00           C  
ATOM   4834  HB2 HIE   311      47.744  37.612  43.447  1.00  0.00           H  
ATOM   4835  HB3 HIE   311      49.279  38.161  44.158  1.00  0.00           H  
ATOM   4836  CG  HIE   311      47.616  38.277  45.392  1.00  0.00           C  
ATOM   4837  ND1 HIE   311      47.850  37.303  46.379  1.00  0.00           N  
ATOM   4838  CE1 HIE   311      47.182  37.641  47.504  1.00  0.00           C  
ATOM   4839  HE1 HIE   311      47.159  37.026  48.404  1.00  0.00           H  
ATOM   4840  NE2 HIE   311      46.535  38.777  47.284  1.00  0.00           N  
ATOM   4841  HE2 HIE   311      45.734  39.107  47.945  1.00  0.00           H  
ATOM   4842  CD2 HIE   311      46.841  39.239  45.979  1.00  0.00           C  
ATOM   4843  HD2 HIE   311      46.544  40.046  45.552  1.00  0.00           H  
ATOM   4844  C   HIE   311      46.887  39.808  42.586  1.00  0.00           C  
ATOM   4845  O   HIE   311      46.114  40.700  42.894  1.00  0.00           O  
ATOM   4846  N   LYS   312      46.525  38.835  41.670  1.00  0.00           N  
ATOM   4847  H   LYS   312      47.239  38.040  41.449  1.00  0.00           H  
ATOM   4848  CA  LYS   312      45.083  38.587  41.226  1.00  0.00           C  
ATOM   4849  HA  LYS   312      44.450  38.680  42.108  1.00  0.00           H  
ATOM   4850  CB  LYS   312      44.586  39.692  40.153  1.00  0.00           C  
ATOM   4851  HB2 LYS   312      44.789  40.651  40.630  1.00  0.00           H  
ATOM   4852  HB3 LYS   312      45.293  39.612  39.328  1.00  0.00           H  
ATOM   4853  CG  LYS   312      43.066  39.590  39.772  1.00  0.00           C  
ATOM   4854  HG2 LYS   312      42.888  39.941  38.842  1.00  0.00           H  
ATOM   4855  HG3 LYS   312      42.757  38.545  39.744  1.00  0.00           H  
ATOM   4856  CD  LYS   312      42.040  40.196  40.814  1.00  0.00           C  
ATOM   4857  HD2 LYS   312      42.470  39.973  41.791  1.00  0.00           H  
ATOM   4858  HD3 LYS   312      42.027  41.284  40.755  1.00  0.00           H  
ATOM   4859  CE  LYS   312      40.645  39.641  40.579  1.00  0.00           C  
ATOM   4860  HE2 LYS   312      39.961  40.346  41.027  1.00  0.00           H  
ATOM   4861  HE3 LYS   312      40.486  39.646  39.500  1.00  0.00           H  
ATOM   4862  NZ  LYS   312      40.588  38.214  41.043  1.00  0.00           N  
ATOM   4863  HZ1 LYS   312      41.169  37.497  40.482  1.00  0.00           H  
ATOM   4864  HZ2 LYS   312      40.786  38.184  42.104  1.00  0.00           H  
ATOM   4865  HZ3 LYS   312      39.647  37.860  40.942  1.00  0.00           H  
ATOM   4866  C   LYS   312      44.966  37.108  40.761  1.00  0.00           C  
ATOM   4867  O   LYS   312      45.820  36.520  40.111  1.00  0.00           O  
ATOM   4868  N   THR   313      43.881  36.519  41.266  1.00  0.00           N  
ATOM   4869  H   THR   313      43.269  37.078  41.959  1.00  0.00           H  
ATOM   4870  CA  THR   313      43.283  35.234  40.843  1.00  0.00           C  
ATOM   4871  HA  THR   313      44.099  34.681  40.626  1.00  0.00           H  
ATOM   4872  CB  THR   313      42.360  34.635  41.902  1.00  0.00           C  
ATOM   4873  HB  THR   313      41.946  33.672  41.639  1.00  0.00           H  
ATOM   4874  CG2 THR   313      43.150  34.502  43.246  1.00  0.00           C  
ATOM   4875 HG21 THR   313      43.817  33.654  43.087  1.00  0.00           H  
ATOM   4876 HG22 THR   313      43.727  35.395  43.489  1.00  0.00           H  
ATOM   4877 HG23 THR   313      42.477  34.354  43.985  1.00  0.00           H  
ATOM   4878  OG1 THR   313      41.188  35.421  42.149  1.00  0.00           O  
ATOM   4879  HG1 THR   313      40.309  34.782  42.241  1.00  0.00           H  
ATOM   4880  C   THR   313      42.452  35.327  39.609  1.00  0.00           C  
ATOM   4881  O   THR   313      41.921  36.403  39.351  1.00  0.00           O  
ATOM   4882  N   GLY   314      42.397  34.235  38.861  1.00  0.00           N  
ATOM   4883  H   GLY   314      43.112  33.422  38.988  1.00  0.00           H  
ATOM   4884  CA  GLY   314      41.316  34.046  37.893  1.00  0.00           C  
ATOM   4885  HA2 GLY   314      40.436  34.251  38.501  1.00  0.00           H  
ATOM   4886  HA3 GLY   314      41.359  34.917  37.239  1.00  0.00           H  
ATOM   4887  C   GLY   314      41.123  32.764  37.123  1.00  0.00           C  
ATOM   4888  O   GLY   314      42.042  32.016  36.993  1.00  0.00           O  
ATOM   4889  N   SER   315      39.892  32.546  36.727  1.00  0.00           N  
ATOM   4890  H   SER   315      39.067  33.134  37.129  1.00  0.00           H  
ATOM   4891  CA  SER   315      39.453  31.225  36.189  1.00  0.00           C  
ATOM   4892  HA  SER   315      40.222  30.788  35.702  1.00  0.00           H  
ATOM   4893  CB  SER   315      39.059  30.237  37.309  1.00  0.00           C  
ATOM   4894  HB2 SER   315      38.172  30.562  37.666  1.00  0.00           H  
ATOM   4895  HB3 SER   315      39.016  29.300  36.936  1.00  0.00           H  
ATOM   4896  OG  SER   315      39.999  30.319  38.319  1.00  0.00           O  
ATOM   4897  HG  SER   315      39.748  31.063  38.954  1.00  0.00           H  
ATOM   4898  C   SER   315      38.266  31.391  35.248  1.00  0.00           C  
ATOM   4899  O   SER   315      37.478  32.339  35.408  1.00  0.00           O  
ATOM   4900  N   THR   316      38.229  30.542  34.238  1.00  0.00           N  
ATOM   4901  H   THR   316      38.911  29.696  34.330  1.00  0.00           H  
ATOM   4902  CA  THR   316      37.153  30.365  33.232  1.00  0.00           C  
ATOM   4903  HA  THR   316      36.352  30.985  33.635  1.00  0.00           H  
ATOM   4904  CB  THR   316      37.376  30.731  31.748  1.00  0.00           C  
ATOM   4905  HB  THR   316      36.469  30.725  31.144  1.00  0.00           H  
ATOM   4906  CG2 THR   316      37.980  32.075  31.482  1.00  0.00           C  
ATOM   4907 HG21 THR   316      37.999  32.323  30.421  1.00  0.00           H  
ATOM   4908 HG22 THR   316      37.284  32.763  31.961  1.00  0.00           H  
ATOM   4909 HG23 THR   316      38.997  32.129  31.872  1.00  0.00           H  
ATOM   4910  OG1 THR   316      38.279  29.855  31.216  1.00  0.00           O  
ATOM   4911  HG1 THR   316      38.254  29.920  30.128  1.00  0.00           H  
ATOM   4912  C   THR   316      36.588  28.914  33.350  1.00  0.00           C  
ATOM   4913  O   THR   316      36.991  28.261  34.351  1.00  0.00           O  
ATOM   4914  N   GLY   317      35.654  28.435  32.513  1.00  0.00           N  
ATOM   4915  H   GLY   317      35.408  29.026  31.798  1.00  0.00           H  
ATOM   4916  CA  GLY   317      35.106  27.094  32.567  1.00  0.00           C  
ATOM   4917  HA2 GLY   317      34.465  27.109  33.449  1.00  0.00           H  
ATOM   4918  HA3 GLY   317      34.474  26.889  31.806  1.00  0.00           H  
ATOM   4919  C   GLY   317      36.222  26.045  32.532  1.00  0.00           C  
ATOM   4920  O   GLY   317      36.219  25.119  33.338  1.00  0.00           O  
ATOM   4921  N   GLY   318      37.255  26.308  31.698  1.00  0.00           N  
ATOM   4922  H   GLY   318      37.163  27.101  30.956  1.00  0.00           H  
ATOM   4923  CA  GLY   318      38.303  25.361  31.349  1.00  0.00           C  
ATOM   4924  HA2 GLY   318      38.229  24.468  31.970  1.00  0.00           H  
ATOM   4925  HA3 GLY   318      38.165  24.994  30.332  1.00  0.00           H  
ATOM   4926  C   GLY   318      39.722  25.910  31.538  1.00  0.00           C  
ATOM   4927  O   GLY   318      40.581  25.223  31.079  1.00  0.00           O  
ATOM   4928  N   PHE   319      39.921  27.012  32.197  1.00  0.00           N  
ATOM   4929  H   PHE   319      39.053  27.478  32.663  1.00  0.00           H  
ATOM   4930  CA  PHE   319      41.281  27.561  32.515  1.00  0.00           C  
ATOM   4931  HA  PHE   319      41.964  26.728  32.682  1.00  0.00           H  
ATOM   4932  CB  PHE   319      41.826  28.498  31.465  1.00  0.00           C  
ATOM   4933  HB2 PHE   319      41.258  29.330  31.394  1.00  0.00           H  
ATOM   4934  HB3 PHE   319      42.686  28.830  31.733  1.00  0.00           H  
ATOM   4935  CG  PHE   319      41.977  27.877  30.078  1.00  0.00           C  
ATOM   4936  CD1 PHE   319      40.859  27.715  29.292  1.00  0.00           C  
ATOM   4937  HD1 PHE   319      39.843  27.852  29.663  1.00  0.00           H
[truncated: 4,139,861 more chars]
