# Supplementary material for: Insights into the Enhanced Ceftazidime Hydrolysis by Ent385 AmpC β‑Lactamase from Multiscale Simulations
Source: ACS Catal. 2025 Jun 23;15(13):11739–48. doi: 10.1021/acscatal.5c02383 (PMC12235585; doi:10.1021/acscatal.5c02383)
Supplement: Supplementary file 2 [file cs5c02383_si_002.zip › SI_paper_AmpC_Ent385/representative-structures-ReactionSimulations/Ent385-Path1/Ent385.path1.AC.c2.pdb]

CRYST1   85.674   80.195   74.052  90.00  90.00  90.00               1
ATOM      1  N   PRO     1      72.948  32.112  43.267  1.00  0.00           N  
ATOM      2  H2  PRO     1      73.162  31.135  43.406  1.00  0.00           H  
ATOM      3  H3  PRO     1      72.434  32.452  44.067  1.00  0.00           H  
ATOM      4  CD  PRO     1      74.237  32.815  43.261  1.00  0.00           C  
ATOM      5  HD2 PRO     1      74.985  32.247  42.707  1.00  0.00           H  
ATOM      6  HD3 PRO     1      74.612  32.962  44.274  1.00  0.00           H  
ATOM      7  CG  PRO     1      73.971  34.231  42.646  1.00  0.00           C  
ATOM      8  HG2 PRO     1      74.845  34.793  42.317  1.00  0.00           H  
ATOM      9  HG3 PRO     1      73.329  34.857  43.266  1.00  0.00           H  
ATOM     10  CB  PRO     1      73.034  33.839  41.466  1.00  0.00           C  
ATOM     11  HB2 PRO     1      73.591  33.768  40.532  1.00  0.00           H  
ATOM     12  HB3 PRO     1      72.289  34.624  41.335  1.00  0.00           H  
ATOM     13  CA  PRO     1      72.395  32.527  41.949  1.00  0.00           C  
ATOM     14  HA  PRO     1      71.339  32.624  42.200  1.00  0.00           H  
ATOM     15  C   PRO     1      72.438  31.378  40.949  1.00  0.00           C  
ATOM     16  O   PRO     1      73.220  30.400  41.048  1.00  0.00           O  
ATOM     17  N   MET     2      71.594  31.374  39.867  1.00  0.00           N  
ATOM     18  H   MET     2      70.914  32.121  39.856  1.00  0.00           H  
ATOM     19  CA  MET     2      71.322  30.115  39.079  1.00  0.00           C  
ATOM     20  HA  MET     2      72.118  29.371  39.075  1.00  0.00           H  
ATOM     21  CB  MET     2      70.154  29.295  39.659  1.00  0.00           C  
ATOM     22  HB2 MET     2      70.219  28.257  39.333  1.00  0.00           H  
ATOM     23  HB3 MET     2      70.237  29.260  40.746  1.00  0.00           H  
ATOM     24  CG  MET     2      68.715  29.808  39.288  1.00  0.00           C  
ATOM     25  HG2 MET     2      68.578  30.825  39.653  1.00  0.00           H  
ATOM     26  HG3 MET     2      68.576  29.860  38.208  1.00  0.00           H  
ATOM     27  SD  MET     2      67.338  28.829  39.963  1.00  0.00           S  
ATOM     28  CE  MET     2      67.117  29.655  41.546  1.00  0.00           C  
ATOM     29  HE1 MET     2      67.995  29.456  42.160  1.00  0.00           H  
ATOM     30  HE2 MET     2      66.921  30.721  41.433  1.00  0.00           H  
ATOM     31  HE3 MET     2      66.205  29.250  41.985  1.00  0.00           H  
ATOM     32  C   MET     2      71.114  30.445  37.596  1.00  0.00           C  
ATOM     33  O   MET     2      70.712  31.570  37.239  1.00  0.00           O  
ATOM     34  N   SER     3      71.481  29.475  36.774  1.00  0.00           N  
ATOM     35  H   SER     3      71.669  28.587  37.217  1.00  0.00           H  
ATOM     36  CA  SER     3      71.135  29.501  35.354  1.00  0.00           C  
ATOM     37  HA  SER     3      71.506  30.433  34.927  1.00  0.00           H  
ATOM     38  CB  SER     3      71.865  28.317  34.644  1.00  0.00           C  
ATOM     39  HB2 SER     3      72.936  28.476  34.775  1.00  0.00           H  
ATOM     40  HB3 SER     3      71.472  27.406  35.096  1.00  0.00           H  
ATOM     41  OG  SER     3      71.418  28.207  33.286  1.00  0.00           O  
ATOM     42  HG  SER     3      72.082  28.601  32.715  1.00  0.00           H  
ATOM     43  C   SER     3      69.598  29.470  35.135  1.00  0.00           C  
ATOM     44  O   SER     3      68.917  28.835  35.879  1.00  0.00           O  
ATOM     45  N   GLU     4      69.171  29.968  33.948  1.00  0.00           N  
ATOM     46  H   GLU     4      69.832  30.439  33.347  1.00  0.00           H  
ATOM     47  CA  GLU     4      67.824  29.656  33.364  1.00  0.00           C  
ATOM     48  HA  GLU     4      67.066  30.189  33.939  1.00  0.00           H  
ATOM     49  CB  GLU     4      67.820  30.321  32.048  1.00  0.00           C  
ATOM     50  HB2 GLU     4      68.073  31.364  32.238  1.00  0.00           H  
ATOM     51  HB3 GLU     4      68.543  29.955  31.319  1.00  0.00           H  
ATOM     52  CG  GLU     4      66.443  30.236  31.414  1.00  0.00           C  
ATOM     53  HG2 GLU     4      66.178  29.217  31.130  1.00  0.00           H  
ATOM     54  HG3 GLU     4      65.700  30.586  32.130  1.00  0.00           H  
ATOM     55  CD  GLU     4      66.547  31.098  30.203  1.00  0.00           C  
ATOM     56  OE1 GLU     4      66.994  30.635  29.150  1.00  0.00           O  
ATOM     57  OE2 GLU     4      66.084  32.230  30.250  1.00  0.00           O  
ATOM     58  C   GLU     4      67.497  28.143  33.305  1.00  0.00           C  
ATOM     59  O   GLU     4      66.371  27.698  33.637  1.00  0.00           O  
ATOM     60  N   LYS     5      68.469  27.305  32.917  1.00  0.00           N  
ATOM     61  H   LYS     5      69.378  27.659  32.654  1.00  0.00           H  
ATOM     62  CA  LYS     5      68.353  25.858  32.989  1.00  0.00           C  
ATOM     63  HA  LYS     5      67.492  25.453  32.458  1.00  0.00           H  
ATOM     64  CB  LYS     5      69.626  25.201  32.461  1.00  0.00           C  
ATOM     65  HB2 LYS     5      70.419  25.543  33.127  1.00  0.00           H  
ATOM     66  HB3 LYS     5      69.532  24.121  32.572  1.00  0.00           H  
ATOM     67  CG  LYS     5      70.070  25.644  31.065  1.00  0.00           C  
ATOM     68  HG2 LYS     5      69.298  25.362  30.349  1.00  0.00           H  
ATOM     69  HG3 LYS     5      70.121  26.729  30.977  1.00  0.00           H  
ATOM     70  CD  LYS     5      71.350  25.116  30.541  1.00  0.00           C  
ATOM     71  HD2 LYS     5      71.269  24.031  30.609  1.00  0.00           H  
ATOM     72  HD3 LYS     5      71.442  25.436  29.504  1.00  0.00           H  
ATOM     73  CE  LYS     5      72.488  25.628  31.416  1.00  0.00           C  
ATOM     74  HE2 LYS     5      72.304  26.691  31.576  1.00  0.00           H  
ATOM     75  HE3 LYS     5      72.428  25.133  32.385  1.00  0.00           H  
ATOM     76  NZ  LYS     5      73.786  25.381  30.755  1.00  0.00           N  
ATOM     77  HZ1 LYS     5      73.955  24.441  30.426  1.00  0.00           H  
ATOM     78  HZ2 LYS     5      73.884  26.012  29.973  1.00  0.00           H  
ATOM     79  HZ3 LYS     5      74.570  25.673  31.321  1.00  0.00           H  
ATOM     80  C   LYS     5      68.067  25.377  34.434  1.00  0.00           C  
ATOM     81  O   LYS     5      67.349  24.394  34.639  1.00  0.00           O  
ATOM     82  N   GLN     6      68.715  25.943  35.432  1.00  0.00           N  
ATOM     83  H   GLN     6      69.196  26.800  35.197  1.00  0.00           H  
ATOM     84  CA  GLN     6      68.429  25.519  36.877  1.00  0.00           C  
ATOM     85  HA  GLN     6      68.301  24.437  36.899  1.00  0.00           H  
ATOM     86  CB  GLN     6      69.658  26.066  37.682  1.00  0.00           C  
ATOM     87  HB2 GLN     6      70.015  27.060  37.413  1.00  0.00           H  
ATOM     88  HB3 GLN     6      69.315  26.211  38.706  1.00  0.00           H  
ATOM     89  CG  GLN     6      70.834  25.093  37.483  1.00  0.00           C  
ATOM     90  HG2 GLN     6      70.967  24.534  38.409  1.00  0.00           H  
ATOM     91  HG3 GLN     6      70.558  24.344  36.740  1.00  0.00           H  
ATOM     92  CD  GLN     6      72.148  25.781  37.293  1.00  0.00           C  
ATOM     93  OE1 GLN     6      72.329  26.904  37.675  1.00  0.00           O  
ATOM     94  NE2 GLN     6      73.061  25.224  36.566  1.00  0.00           N  
ATOM     95 HE21 GLN     6      73.027  24.342  36.075  1.00  0.00           H  
ATOM     96 HE22 GLN     6      73.908  25.730  36.351  1.00  0.00           H  
ATOM     97  C   GLN     6      67.167  26.156  37.440  1.00  0.00           C  
ATOM     98  O   GLN     6      66.529  25.553  38.301  1.00  0.00           O  
ATOM     99  N   LEU     7      66.659  27.218  36.840  1.00  0.00           N  
ATOM    100  H   LEU     7      67.252  27.577  36.105  1.00  0.00           H  
ATOM    101  CA  LEU     7      65.365  27.782  37.019  1.00  0.00           C  
ATOM    102  HA  LEU     7      65.130  27.685  38.079  1.00  0.00           H  
ATOM    103  CB  LEU     7      65.360  29.224  36.569  1.00  0.00           C  
ATOM    104  HB2 LEU     7      66.233  29.708  37.009  1.00  0.00           H  
ATOM    105  HB3 LEU     7      65.652  29.052  35.534  1.00  0.00           H  
ATOM    106  CG  LEU     7      64.020  29.975  36.720  1.00  0.00           C  
ATOM    107  HG  LEU     7      63.180  29.518  36.197  1.00  0.00           H  
ATOM    108  CD1 LEU     7      63.581  30.144  38.132  1.00  0.00           C  
ATOM    109 HD11 LEU     7      62.964  29.287  38.403  1.00  0.00           H  
ATOM    110 HD12 LEU     7      64.520  30.263  38.672  1.00  0.00           H  
ATOM    111 HD13 LEU     7      62.925  31.013  38.193  1.00  0.00           H  
ATOM    112  CD2 LEU     7      64.277  31.307  36.044  1.00  0.00           C  
ATOM    113 HD21 LEU     7      64.664  31.246  35.027  1.00  0.00           H  
ATOM    114 HD22 LEU     7      63.420  31.978  36.087  1.00  0.00           H  
ATOM    115 HD23 LEU     7      65.089  31.699  36.657  1.00  0.00           H  
ATOM    116  C   LEU     7      64.179  26.898  36.400  1.00  0.00           C  
ATOM    117  O   LEU     7      63.170  26.716  37.094  1.00  0.00           O  
ATOM    118  N   ALA     8      64.273  26.421  35.138  1.00  0.00           N  
ATOM    119  H   ALA     8      65.080  26.803  34.666  1.00  0.00           H  
ATOM    120  CA  ALA     8      63.271  25.601  34.455  1.00  0.00           C  
ATOM    121  HA  ALA     8      62.285  26.063  34.506  1.00  0.00           H  
ATOM    122  CB  ALA     8      63.833  25.657  32.994  1.00  0.00           C  
ATOM    123  HB1 ALA     8      63.111  25.283  32.268  1.00  0.00           H  
ATOM    124  HB2 ALA     8      64.008  26.690  32.694  1.00  0.00           H  
ATOM    125  HB3 ALA     8      64.779  25.125  32.894  1.00  0.00           H  
ATOM    126  C   ALA     8      63.096  24.252  35.192  1.00  0.00           C  
ATOM    127  O   ALA     8      62.059  23.617  35.306  1.00  0.00           O  
ATOM    128  N   ASP     9      64.152  23.837  35.942  1.00  0.00           N  
ATOM    129  H   ASP     9      64.963  24.435  35.875  1.00  0.00           H  
ATOM    130  CA  ASP     9      64.182  22.628  36.823  1.00  0.00           C  
ATOM    131  HA  ASP     9      63.730  21.784  36.302  1.00  0.00           H  
ATOM    132  CB  ASP     9      65.700  22.241  37.094  1.00  0.00           C  
ATOM    133  HB2 ASP     9      66.338  21.960  36.256  1.00  0.00           H  
ATOM    134  HB3 ASP     9      66.148  23.201  37.350  1.00  0.00           H  
ATOM    135  CG  ASP     9      65.955  21.344  38.228  1.00  0.00           C  
ATOM    136  OD1 ASP     9      65.568  20.145  38.093  1.00  0.00           O  
ATOM    137  OD2 ASP     9      66.495  21.790  39.299  1.00  0.00           O  
ATOM    138  C   ASP     9      63.417  22.831  38.199  1.00  0.00           C  
ATOM    139  O   ASP     9      62.782  21.935  38.775  1.00  0.00           O  
ATOM    140  N   VAL    10      63.570  24.055  38.831  1.00  0.00           N  
ATOM    141  H   VAL    10      64.206  24.770  38.508  1.00  0.00           H  
ATOM    142  CA  VAL    10      62.823  24.330  40.107  1.00  0.00           C  
ATOM    143  HA  VAL    10      62.898  23.471  40.774  1.00  0.00           H  
ATOM    144  CB  VAL    10      63.294  25.635  40.819  1.00  0.00           C  
ATOM    145  HB  VAL    10      63.257  26.447  40.094  1.00  0.00           H  
ATOM    146  CG1 VAL    10      62.190  26.229  41.884  1.00  0.00           C  
ATOM    147 HG11 VAL    10      62.429  27.249  42.183  1.00  0.00           H  
ATOM    148 HG12 VAL    10      61.169  26.154  41.511  1.00  0.00           H  
ATOM    149 HG13 VAL    10      62.213  25.549  42.736  1.00  0.00           H  
ATOM    150  CG2 VAL    10      64.655  25.583  41.439  1.00  0.00           C  
ATOM    151 HG21 VAL    10      65.072  26.568  41.645  1.00  0.00           H  
ATOM    152 HG22 VAL    10      64.520  24.987  42.341  1.00  0.00           H  
ATOM    153 HG23 VAL    10      65.314  25.113  40.709  1.00  0.00           H  
ATOM    154  C   VAL    10      61.349  24.349  39.701  1.00  0.00           C  
ATOM    155  O   VAL    10      60.516  23.880  40.449  1.00  0.00           O  
ATOM    156  N   VAL    11      61.040  25.007  38.614  1.00  0.00           N  
ATOM    157  H   VAL    11      61.835  25.274  38.051  1.00  0.00           H  
ATOM    158  CA  VAL    11      59.633  25.081  38.185  1.00  0.00           C  
ATOM    159  HA  VAL    11      59.086  25.451  39.053  1.00  0.00           H  
ATOM    160  CB  VAL    11      59.508  26.111  37.079  1.00  0.00           C  
ATOM    161  HB  VAL    11      60.201  25.805  36.295  1.00  0.00           H  
ATOM    162  CG1 VAL    11      58.184  26.242  36.379  1.00  0.00           C  
ATOM    163 HG11 VAL    11      57.501  26.846  36.976  1.00  0.00           H  
ATOM    164 HG12 VAL    11      58.284  26.714  35.402  1.00  0.00           H  
ATOM    165 HG13 VAL    11      57.832  25.275  36.020  1.00  0.00           H  
ATOM    166  CG2 VAL    11      59.889  27.544  37.510  1.00  0.00           C  
ATOM    167 HG21 VAL    11      59.765  28.149  36.612  1.00  0.00           H  
ATOM    168 HG22 VAL    11      59.263  27.769  38.374  1.00  0.00           H  
ATOM    169 HG23 VAL    11      60.932  27.610  37.819  1.00  0.00           H  
ATOM    170  C   VAL    11      59.116  23.694  37.833  1.00  0.00           C  
ATOM    171  O   VAL    11      58.092  23.293  38.294  1.00  0.00           O  
ATOM    172  N   GLU    12      59.866  22.989  36.965  1.00  0.00           N  
ATOM    173  H   GLU    12      60.642  23.448  36.508  1.00  0.00           H  
ATOM    174  CA  GLU    12      59.560  21.637  36.543  1.00  0.00           C  
ATOM    175  HA  GLU    12      58.703  21.855  35.907  1.00  0.00           H  
ATOM    176  CB  GLU    12      60.719  21.042  35.713  1.00  0.00           C  
ATOM    177  HB2 GLU    12      60.758  21.462  34.708  1.00  0.00           H  
ATOM    178  HB3 GLU    12      61.618  21.267  36.286  1.00  0.00           H  
ATOM    179  CG  GLU    12      60.617  19.514  35.505  1.00  0.00           C  
ATOM    180  HG2 GLU    12      60.635  18.957  36.441  1.00  0.00           H  
ATOM    181  HG3 GLU    12      59.673  19.390  34.975  1.00  0.00           H  
ATOM    182  CD  GLU    12      61.636  18.880  34.551  1.00  0.00           C  
ATOM    183  OE1 GLU    12      62.793  19.266  34.470  1.00  0.00           O  
ATOM    184  OE2 GLU    12      61.279  17.857  33.939  1.00  0.00           O  
ATOM    185  C   GLU    12      59.181  20.677  37.676  1.00  0.00           C  
ATOM    186  O   GLU    12      58.161  20.000  37.756  1.00  0.00           O  
ATOM    187  N   ARG    13      60.117  20.593  38.670  1.00  0.00           N  
ATOM    188  H   ARG    13      60.942  21.170  38.583  1.00  0.00           H  
ATOM    189  CA  ARG    13      60.028  19.719  39.853  1.00  0.00           C  
ATOM    190  HA  ARG    13      59.735  18.714  39.550  1.00  0.00           H  
ATOM    191  CB  ARG    13      61.399  19.461  40.468  1.00  0.00           C  
ATOM    192  HB2 ARG    13      61.867  20.395  40.779  1.00  0.00           H  
ATOM    193  HB3 ARG    13      61.378  18.913  41.410  1.00  0.00           H  
ATOM    194  CG  ARG    13      62.391  18.865  39.532  1.00  0.00           C  
ATOM    195  HG2 ARG    13      61.904  17.963  39.162  1.00  0.00           H  
ATOM    196  HG3 ARG    13      62.609  19.632  38.789  1.00  0.00           H  
ATOM    197  CD  ARG    13      63.713  18.558  40.311  1.00  0.00           C  
ATOM    198  HD2 ARG    13      63.519  18.014  41.235  1.00  0.00           H  
ATOM    199  HD3 ARG    13      64.325  17.835  39.773  1.00  0.00           H  
ATOM    200  NE  ARG    13      64.493  19.791  40.642  1.00  0.00           N  
ATOM    201  HE  ARG    13      64.967  20.214  39.857  1.00  0.00           H  
ATOM    202  CZ  ARG    13      64.681  20.413  41.768  1.00  0.00           C  
ATOM    203  NH1 ARG    13      64.073  20.043  42.877  1.00  0.00           N  
ATOM    204 HH11 ARG    13      64.150  20.664  43.670  1.00  0.00           H  
ATOM    205 HH12 ARG    13      63.293  19.418  42.735  1.00  0.00           H  
ATOM    206  NH2 ARG    13      65.358  21.486  41.838  1.00  0.00           N  
ATOM    207 HH21 ARG    13      65.992  21.726  41.089  1.00  0.00           H  
ATOM    208 HH22 ARG    13      65.538  21.875  42.753  1.00  0.00           H  
ATOM    209  C   ARG    13      58.885  20.080  40.812  1.00  0.00           C  
ATOM    210  O   ARG    13      58.516  19.292  41.653  1.00  0.00           O  
ATOM    211  N   THR    14      58.352  21.295  40.711  1.00  0.00           N  
ATOM    212  H   THR    14      58.733  21.845  39.954  1.00  0.00           H  
ATOM    213  CA  THR    14      57.266  21.791  41.545  1.00  0.00           C  
ATOM    214  HA  THR    14      57.203  21.226  42.475  1.00  0.00           H  
ATOM    215  CB  THR    14      57.596  23.236  41.989  1.00  0.00           C  
ATOM    216  HB  THR    14      57.471  23.907  41.139  1.00  0.00           H  
ATOM    217  CG2 THR    14      56.726  23.681  43.215  1.00  0.00           C  
ATOM    218 HG21 THR    14      57.141  23.210  44.106  1.00  0.00           H  
ATOM    219 HG22 THR    14      56.893  24.747  43.368  1.00  0.00           H  
ATOM    220 HG23 THR    14      55.644  23.565  43.162  1.00  0.00           H  
ATOM    221  OG1 THR    14      58.870  23.333  42.543  1.00  0.00           O  
ATOM    222  HG1 THR    14      59.437  23.674  41.847  1.00  0.00           H  
ATOM    223  C   THR    14      55.921  21.782  40.786  1.00  0.00           C  
ATOM    224  O   THR    14      54.873  21.484  41.385  1.00  0.00           O  
ATOM    225  N   VAL    15      55.943  21.966  39.493  1.00  0.00           N  
ATOM    226  H   VAL    15      56.842  22.229  39.117  1.00  0.00           H  
ATOM    227  CA  VAL    15      54.765  22.096  38.668  1.00  0.00           C  
ATOM    228  HA  VAL    15      53.970  22.518  39.284  1.00  0.00           H  
ATOM    229  CB  VAL    15      54.909  23.161  37.573  1.00  0.00           C  
ATOM    230  HB  VAL    15      55.878  23.085  37.079  1.00  0.00           H  
ATOM    231  CG1 VAL    15      53.739  23.000  36.587  1.00  0.00           C  
ATOM    232 HG11 VAL    15      53.570  23.882  35.968  1.00  0.00           H  
ATOM    233 HG12 VAL    15      53.992  22.163  35.936  1.00  0.00           H  
ATOM    234 HG13 VAL    15      52.799  22.725  37.066  1.00  0.00           H  
ATOM    235  CG2 VAL    15      54.662  24.454  38.207  1.00  0.00           C  
ATOM    236 HG21 VAL    15      54.946  25.301  37.582  1.00  0.00           H  
ATOM    237 HG22 VAL    15      53.642  24.569  38.576  1.00  0.00           H  
ATOM    238 HG23 VAL    15      55.444  24.498  38.965  1.00  0.00           H  
ATOM    239  C   VAL    15      54.364  20.698  38.038  1.00  0.00           C  
ATOM    240  O   VAL    15      53.160  20.461  37.869  1.00  0.00           O  
ATOM    241  N   THR    16      55.250  19.648  38.047  1.00  0.00           N  
ATOM    242  H   THR    16      56.195  19.819  38.360  1.00  0.00           H  
ATOM    243  CA  THR    16      54.894  18.328  37.511  1.00  0.00           C  
ATOM    244  HA  THR    16      54.347  18.355  36.569  1.00  0.00           H  
ATOM    245  CB  THR    16      56.138  17.469  37.278  1.00  0.00           C  
ATOM    246  HB  THR    16      56.790  17.341  38.141  1.00  0.00           H  
ATOM    247  CG2 THR    16      55.800  16.079  36.749  1.00  0.00           C  
ATOM    248 HG21 THR    16      55.004  15.627  37.341  1.00  0.00           H  
ATOM    249 HG22 THR    16      55.295  16.077  35.783  1.00  0.00           H  
ATOM    250 HG23 THR    16      56.717  15.490  36.707  1.00  0.00           H  
ATOM    251  OG1 THR    16      57.018  18.074  36.332  1.00  0.00           O  
ATOM    252  HG1 THR    16      57.191  18.934  36.722  1.00  0.00           H  
ATOM    253  C   THR    16      54.127  17.547  38.562  1.00  0.00           C  
ATOM    254  O   THR    16      53.076  17.001  38.274  1.00  0.00           O  
ATOM    255  N   PRO    17      54.465  17.613  39.893  1.00  0.00           N  
ATOM    256  CD  PRO    17      55.736  17.830  40.469  1.00  0.00           C  
ATOM    257  HD2 PRO    17      56.298  18.678  40.078  1.00  0.00           H  
ATOM    258  HD3 PRO    17      56.250  16.875  40.368  1.00  0.00           H  
ATOM    259  CG  PRO    17      55.513  17.901  41.968  1.00  0.00           C  
ATOM    260  HG2 PRO    17      55.459  18.905  42.388  1.00  0.00           H  
ATOM    261  HG3 PRO    17      56.418  17.523  42.443  1.00  0.00           H  
ATOM    262  CB  PRO    17      54.252  17.083  42.357  1.00  0.00           C  
ATOM    263  HB2 PRO    17      53.677  17.614  43.115  1.00  0.00           H  
ATOM    264  HB3 PRO    17      54.555  16.147  42.826  1.00  0.00           H  
ATOM    265  CA  PRO    17      53.586  17.033  40.927  1.00  0.00           C  
ATOM    266  HA  PRO    17      53.471  16.013  40.562  1.00  0.00           H  
ATOM    267  C   PRO    17      52.206  17.651  40.897  1.00  0.00           C  
ATOM    268  O   PRO    17      51.190  16.879  40.949  1.00  0.00           O  
ATOM    269  N   LEU    18      52.151  19.008  40.728  1.00  0.00           N  
ATOM    270  H   LEU    18      53.038  19.489  40.758  1.00  0.00           H  
ATOM    271  CA  LEU    18      50.903  19.743  40.749  1.00  0.00           C  
ATOM    272  HA  LEU    18      50.428  19.497  41.698  1.00  0.00           H  
ATOM    273  CB  LEU    18      51.316  21.289  40.663  1.00  0.00           C  
ATOM    274  HB2 LEU    18      52.088  21.467  41.412  1.00  0.00           H  
ATOM    275  HB3 LEU    18      51.814  21.523  39.722  1.00  0.00           H  
ATOM    276  CG  LEU    18      50.206  22.369  40.875  1.00  0.00           C  
ATOM    277  HG  LEU    18      49.808  21.998  41.820  1.00  0.00           H  
ATOM    278  CD1 LEU    18      50.821  23.766  41.001  1.00  0.00           C  
ATOM    279 HD11 LEU    18      51.103  24.075  39.994  1.00  0.00           H  
ATOM    280 HD12 LEU    18      50.114  24.552  41.268  1.00  0.00           H  
ATOM    281 HD13 LEU    18      51.634  23.688  41.722  1.00  0.00           H  
ATOM    282  CD2 LEU    18      49.103  22.402  39.865  1.00  0.00           C  
ATOM    283 HD21 LEU    18      49.525  22.545  38.870  1.00  0.00           H  
ATOM    284 HD22 LEU    18      48.574  21.450  39.910  1.00  0.00           H  
ATOM    285 HD23 LEU    18      48.366  23.135  40.194  1.00  0.00           H  
ATOM    286  C   LEU    18      49.975  19.355  39.576  1.00  0.00           C  
ATOM    287  O   LEU    18      48.819  19.016  39.788  1.00  0.00           O  
ATOM    288  N   MET    19      50.498  19.254  38.390  1.00  0.00           N  
ATOM    289  H   MET    19      51.494  19.399  38.308  1.00  0.00           H  
ATOM    290  CA  MET    19      49.816  18.977  37.096  1.00  0.00           C  
ATOM    291  HA  MET    19      48.986  19.681  37.037  1.00  0.00           H  
ATOM    292  CB  MET    19      50.888  19.058  35.981  1.00  0.00           C  
ATOM    293  HB2 MET    19      51.810  18.610  36.352  1.00  0.00           H  
ATOM    294  HB3 MET    19      50.529  18.457  35.145  1.00  0.00           H  
ATOM    295  CG  MET    19      51.194  20.442  35.310  1.00  0.00           C  
ATOM    296  HG2 MET    19      50.251  20.958  35.129  1.00  0.00           H  
ATOM    297  HG3 MET    19      51.715  21.089  36.016  1.00  0.00           H  
ATOM    298  SD  MET    19      52.279  20.351  33.909  1.00  0.00           S  
ATOM    299  CE  MET    19      51.252  19.546  32.644  1.00  0.00           C  
ATOM    300  HE1 MET    19      51.293  18.457  32.656  1.00  0.00           H  
ATOM    301  HE2 MET    19      50.196  19.815  32.640  1.00  0.00           H  
ATOM    302  HE3 MET    19      51.623  19.755  31.640  1.00  0.00           H  
ATOM    303  C   MET    19      49.284  17.497  37.274  1.00  0.00           C  
ATOM    304  O   MET    19      48.154  17.226  36.818  1.00  0.00           O  
ATOM    305  N   LYS    20      49.966  16.608  38.018  1.00  0.00           N  
ATOM    306  H   LYS    20      50.906  16.908  38.230  1.00  0.00           H  
ATOM    307  CA  LYS    20      49.597  15.238  38.327  1.00  0.00           C  
ATOM    308  HA  LYS    20      49.101  14.812  37.455  1.00  0.00           H  
ATOM    309  CB  LYS    20      50.755  14.297  38.653  1.00  0.00           C  
ATOM    310  HB2 LYS    20      51.345  14.682  39.485  1.00  0.00           H  
ATOM    311  HB3 LYS    20      50.237  13.398  38.987  1.00  0.00           H  
ATOM    312  CG  LYS    20      51.673  13.975  37.490  1.00  0.00           C  
ATOM    313  HG2 LYS    20      51.066  13.416  36.777  1.00  0.00           H  
ATOM    314  HG3 LYS    20      52.000  14.923  37.062  1.00  0.00           H  
ATOM    315  CD  LYS    20      52.910  13.195  37.935  1.00  0.00           C  
ATOM    316  HD2 LYS    20      53.407  13.787  38.703  1.00  0.00           H  
ATOM    317  HD3 LYS    20      52.700  12.271  38.473  1.00  0.00           H  
ATOM    318  CE  LYS    20      53.783  12.935  36.732  1.00  0.00           C  
ATOM    319  HE2 LYS    20      53.244  12.295  36.034  1.00  0.00           H  
ATOM    320  HE3 LYS    20      53.954  13.827  36.130  1.00  0.00           H  
ATOM    321  NZ  LYS    20      55.082  12.298  37.044  1.00  0.00           N  
ATOM    322  HZ1 LYS    20      54.996  11.318  37.271  1.00  0.00           H  
ATOM    323  HZ2 LYS    20      55.671  12.330  36.224  1.00  0.00           H  
ATOM    324  HZ3 LYS    20      55.478  12.874  37.773  1.00  0.00           H  
ATOM    325  C   LYS    20      48.541  15.074  39.394  1.00  0.00           C  
ATOM    326  O   LYS    20      47.495  14.480  39.082  1.00  0.00           O  
ATOM    327  N   ALA    21      48.726  15.673  40.543  1.00  0.00           N  
ATOM    328  H   ALA    21      49.595  16.101  40.830  1.00  0.00           H  
ATOM    329  CA  ALA    21      47.732  15.662  41.645  1.00  0.00           C  
ATOM    330  HA  ALA    21      47.549  14.623  41.920  1.00  0.00           H  
ATOM    331  CB  ALA    21      48.369  16.207  42.914  1.00  0.00           C  
ATOM    332  HB1 ALA    21      49.285  15.648  43.105  1.00  0.00           H  
ATOM    333  HB2 ALA    21      48.555  17.271  42.763  1.00  0.00           H  
ATOM    334  HB3 ALA    21      47.727  15.989  43.768  1.00  0.00           H  
ATOM    335  C   ALA    21      46.414  16.282  41.371  1.00  0.00           C  
ATOM    336  O   ALA    21      45.412  15.932  41.957  1.00  0.00           O  
ATOM    337  N   GLN    22      46.330  17.136  40.322  1.00  0.00           N  
ATOM    338  H   GLN    22      47.198  17.467  39.924  1.00  0.00           H  
ATOM    339  CA  GLN    22      45.168  17.936  39.976  1.00  0.00           C  
ATOM    340  HA  GLN    22      44.290  17.766  40.599  1.00  0.00           H  
ATOM    341  CB  GLN    22      45.559  19.460  39.923  1.00  0.00           C  
ATOM    342  HB2 GLN    22      46.408  19.574  39.249  1.00  0.00           H  
ATOM    343  HB3 GLN    22      44.734  20.054  39.531  1.00  0.00           H  
ATOM    344  CG  GLN    22      46.097  19.992  41.252  1.00  0.00           C  
ATOM    345  HG2 GLN    22      47.028  19.460  41.445  1.00  0.00           H  
ATOM    346  HG3 GLN    22      46.260  21.068  41.190  1.00  0.00           H  
ATOM    347  CD  GLN    22      45.084  19.808  42.382  1.00  0.00           C  
ATOM    348  OE1 GLN    22      43.823  19.970  42.247  1.00  0.00           O  
ATOM    349  NE2 GLN    22      45.580  19.633  43.564  1.00  0.00           N  
ATOM    350 HE21 GLN    22      46.586  19.542  43.576  1.00  0.00           H  
ATOM    351 HE22 GLN    22      44.913  19.569  44.320  1.00  0.00           H  
ATOM    352  C   GLN    22      44.643  17.518  38.602  1.00  0.00           C  
ATOM    353  O   GLN    22      43.683  18.086  38.074  1.00  0.00           O  
ATOM    354  N   ALA    23      45.232  16.490  37.968  1.00  0.00           N  
ATOM    355  H   ALA    23      45.975  16.088  38.521  1.00  0.00           H  
ATOM    356  CA  ALA    23      44.902  15.943  36.600  1.00  0.00           C  
ATOM    357  HA  ALA    23      45.631  15.143  36.477  1.00  0.00           H  
ATOM    358  CB  ALA    23      43.638  15.177  36.681  1.00  0.00           C  
ATOM    359  HB1 ALA    23      43.462  14.607  35.769  1.00  0.00           H  
ATOM    360  HB2 ALA    23      43.625  14.415  37.460  1.00  0.00           H  
ATOM    361  HB3 ALA    23      42.826  15.865  36.917  1.00  0.00           H  
ATOM    362  C   ALA    23      44.984  16.905  35.385  1.00  0.00           C  
ATOM    363  O   ALA    23      44.235  16.859  34.412  1.00  0.00           O  
ATOM    364  N   ILE    24      45.870  17.942  35.474  1.00  0.00           N  
ATOM    365  H   ILE    24      46.544  17.958  36.227  1.00  0.00           H  
ATOM    366  CA  ILE    24      45.775  19.077  34.495  1.00  0.00           C  
ATOM    367  HA  ILE    24      44.752  19.332  34.217  1.00  0.00           H  
ATOM    368  CB  ILE    24      46.598  20.320  35.103  1.00  0.00           C  
ATOM    369  HB  ILE    24      47.636  20.043  35.282  1.00  0.00           H  
ATOM    370  CG2 ILE    24      46.696  21.400  34.009  1.00  0.00           C  
ATOM    371 HG21 ILE    24      45.745  21.795  33.652  1.00  0.00           H  
ATOM    372 HG22 ILE    24      47.322  22.214  34.375  1.00  0.00           H  
ATOM    373 HG23 ILE    24      47.218  21.039  33.123  1.00  0.00           H  
ATOM    374  CG1 ILE    24      46.005  20.827  36.447  1.00  0.00           C  
ATOM    375 HG12 ILE    24      44.994  21.234  36.424  1.00  0.00           H  
ATOM    376 HG13 ILE    24      46.024  20.019  37.178  1.00  0.00           H  
ATOM    377  CD1 ILE    24      46.835  21.989  36.997  1.00  0.00           C  
ATOM    378 HD11 ILE    24      47.882  21.727  36.844  1.00  0.00           H  
ATOM    379 HD12 ILE    24      46.676  22.904  36.427  1.00  0.00           H  
ATOM    380 HD13 ILE    24      46.627  22.155  38.054  1.00  0.00           H  
ATOM    381  C   ILE    24      46.444  18.597  33.240  1.00  0.00           C  
ATOM    382  O   ILE    24      47.518  17.920  33.279  1.00  0.00           O  
ATOM    383  N   PRO    25      45.944  18.969  32.051  1.00  0.00           N  
ATOM    384  CD  PRO    25      44.573  19.390  31.803  1.00  0.00           C  
ATOM    385  HD2 PRO    25      44.538  20.447  32.066  1.00  0.00           H  
ATOM    386  HD3 PRO    25      43.795  18.825  32.317  1.00  0.00           H  
ATOM    387  CG  PRO    25      44.248  19.226  30.326  1.00  0.00           C  
ATOM    388  HG2 PRO    25      44.239  20.187  29.813  1.00  0.00           H  
ATOM    389  HG3 PRO    25      43.371  18.630  30.073  1.00  0.00           H  
ATOM    390  CB  PRO    25      45.482  18.523  29.777  1.00  0.00           C  
ATOM    391  HB2 PRO    25      45.829  19.018  28.870  1.00  0.00           H  
ATOM    392  HB3 PRO    25      45.280  17.516  29.414  1.00  0.00           H  
ATOM    393  CA  PRO    25      46.581  18.550  30.806  1.00  0.00           C  
ATOM    394  HA  PRO    25      47.001  17.546  30.867  1.00  0.00           H  
ATOM    395  C   PRO    25      47.806  19.373  30.408  1.00  0.00           C  
ATOM    396  O   PRO    25      48.678  18.885  29.746  1.00  0.00           O  
ATOM    397  N   GLY    26      47.968  20.665  30.816  1.00  0.00           N  
ATOM    398  H   GLY    26      47.064  21.052  31.045  1.00  0.00           H  
ATOM    399  CA  GLY    26      48.995  21.622  30.362  1.00  0.00           C  
ATOM    400  HA2 GLY    26      49.997  21.193  30.369  1.00  0.00           H  
ATOM    401  HA3 GLY    26      48.606  22.038  29.432  1.00  0.00           H  
ATOM    402  C   GLY    26      49.029  22.719  31.374  1.00  0.00           C  
ATOM    403  O   GLY    26      47.974  23.326  31.667  1.00  0.00           O  
ATOM    404  N   MET    27      50.214  23.224  31.675  1.00  0.00           N  
ATOM    405  H   MET    27      50.943  22.737  31.173  1.00  0.00           H  
ATOM    406  CA  MET    27      50.515  24.478  32.268  1.00  0.00           C  
ATOM    407  HA  MET    27      49.539  24.959  32.203  1.00  0.00           H  
ATOM    408  CB  MET    27      50.983  24.328  33.693  1.00  0.00           C  
ATOM    409  HB2 MET    27      51.775  23.578  33.698  1.00  0.00           H  
ATOM    410  HB3 MET    27      51.245  25.307  34.094  1.00  0.00           H  
ATOM    411  CG  MET    27      49.873  23.834  34.556  1.00  0.00           C  
ATOM    412  HG2 MET    27      48.976  24.444  34.447  1.00  0.00           H  
ATOM    413  HG3 MET    27      49.693  22.807  34.240  1.00  0.00           H  
ATOM    414  SD  MET    27      50.354  23.955  36.309  1.00  0.00           S  
ATOM    415  CE  MET    27      50.236  25.714  36.697  1.00  0.00           C  
ATOM    416  HE1 MET    27      51.127  26.253  36.376  1.00  0.00           H  
ATOM    417  HE2 MET    27      49.354  26.211  36.294  1.00  0.00           H  
ATOM    418  HE3 MET    27      50.077  25.722  37.775  1.00  0.00           H  
ATOM    419  C   MET    27      51.456  25.293  31.378  1.00  0.00           C  
ATOM    420  O   MET    27      52.391  24.780  30.778  1.00  0.00           O  
ATOM    421  N   ALA    28      51.345  26.609  31.392  1.00  0.00           N  
ATOM    422  H   ALA    28      50.482  26.978  31.766  1.00  0.00           H  
ATOM    423  CA  ALA    28      52.435  27.551  31.074  1.00  0.00           C  
ATOM    424  HA  ALA    28      53.391  27.034  30.999  1.00  0.00           H  
ATOM    425  CB  ALA    28      52.116  28.370  29.750  1.00  0.00           C  
ATOM    426  HB1 ALA    28      51.966  27.658  28.939  1.00  0.00           H  
ATOM    427  HB2 ALA    28      51.176  28.861  30.003  1.00  0.00           H  
ATOM    428  HB3 ALA    28      52.894  29.097  29.514  1.00  0.00           H  
ATOM    429  C   ALA    28      52.724  28.539  32.230  1.00  0.00           C  
ATOM    430  O   ALA    28      51.814  28.898  33.011  1.00  0.00           O  
ATOM    431  N   VAL    29      53.945  28.992  32.352  1.00  0.00           N  
ATOM    432  H   VAL    29      54.563  28.814  31.574  1.00  0.00           H  
ATOM    433  CA  VAL    29      54.432  29.542  33.653  1.00  0.00           C  
ATOM    434  HA  VAL    29      53.554  30.051  34.052  1.00  0.00           H  
ATOM    435  CB  VAL    29      54.934  28.418  34.551  1.00  0.00           C  
ATOM    436  HB  VAL    29      55.763  27.831  34.154  1.00  0.00           H  
ATOM    437  CG1 VAL    29      55.473  28.888  35.881  1.00  0.00           C  
ATOM    438 HG11 VAL    29      56.188  29.676  35.647  1.00  0.00           H  
ATOM    439 HG12 VAL    29      54.737  29.262  36.593  1.00  0.00           H  
ATOM    440 HG13 VAL    29      56.173  28.168  36.306  1.00  0.00           H  
ATOM    441  CG2 VAL    29      53.898  27.311  34.807  1.00  0.00           C  
ATOM    442 HG21 VAL    29      54.381  26.589  35.465  1.00  0.00           H  
ATOM    443 HG22 VAL    29      53.016  27.871  35.116  1.00  0.00           H  
ATOM    444 HG23 VAL    29      53.567  26.783  33.913  1.00  0.00           H  
ATOM    445  C   VAL    29      55.557  30.594  33.316  1.00  0.00           C  
ATOM    446  O   VAL    29      56.365  30.292  32.427  1.00  0.00           O  
ATOM    447  N   ALA    30      55.642  31.792  33.921  1.00  0.00           N  
ATOM    448  H   ALA    30      54.915  32.109  34.545  1.00  0.00           H  
ATOM    449  CA  ALA    30      56.763  32.622  33.604  1.00  0.00           C  
ATOM    450  HA  ALA    30      57.652  32.078  33.285  1.00  0.00           H  
ATOM    451  CB  ALA    30      56.474  33.599  32.457  1.00  0.00           C  
ATOM    452  HB1 ALA    30      57.368  34.149  32.164  1.00  0.00           H  
ATOM    453  HB2 ALA    30      56.209  33.060  31.547  1.00  0.00           H  
ATOM    454  HB3 ALA    30      55.680  34.309  32.685  1.00  0.00           H  
ATOM    455  C   ALA    30      57.240  33.387  34.883  1.00  0.00           C  
ATOM    456  O   ALA    30      56.418  34.113  35.498  1.00  0.00           O  
ATOM    457  N   VAL    31      58.577  33.280  35.142  1.00  0.00           N  
ATOM    458  H   VAL    31      59.257  32.925  34.486  1.00  0.00           H  
ATOM    459  CA  VAL    31      59.137  33.827  36.304  1.00  0.00           C  
ATOM    460  HA  VAL    31      58.432  34.314  36.978  1.00  0.00           H  
ATOM    461  CB  VAL    31      59.935  32.632  36.973  1.00  0.00           C  
ATOM    462  HB  VAL    31      60.713  32.243  36.316  1.00  0.00           H  
ATOM    463  CG1 VAL    31      60.707  33.075  38.260  1.00  0.00           C  
ATOM    464 HG11 VAL    31      60.095  33.576  39.010  1.00  0.00           H  
ATOM    465 HG12 VAL    31      61.209  32.225  38.721  1.00  0.00           H  
ATOM    466 HG13 VAL    31      61.514  33.744  37.963  1.00  0.00           H  
ATOM    467  CG2 VAL    31      58.942  31.548  37.501  1.00  0.00           C  
ATOM    468 HG21 VAL    31      58.325  31.034  36.764  1.00  0.00           H  
ATOM    469 HG22 VAL    31      59.490  30.817  38.095  1.00  0.00           H  
ATOM    470 HG23 VAL    31      58.312  32.053  38.234  1.00  0.00           H  
ATOM    471  C   VAL    31      60.154  34.824  35.784  1.00  0.00           C  
ATOM    472  O   VAL    31      61.076  34.514  35.029  1.00  0.00           O  
ATOM    473  N   ILE    32      60.085  36.046  36.350  1.00  0.00           N  
ATOM    474  H   ILE    32      59.304  36.215  36.967  1.00  0.00           H  
ATOM    475  CA  ILE    32      61.107  37.054  36.350  1.00  0.00           C  
ATOM    476  HA  ILE    32      61.629  36.851  35.415  1.00  0.00           H  
ATOM    477  CB  ILE    32      60.529  38.475  36.408  1.00  0.00           C  
ATOM    478  HB  ILE    32      60.328  38.714  37.453  1.00  0.00           H  
ATOM    479  CG2 ILE    32      61.642  39.467  35.939  1.00  0.00           C  
ATOM    480 HG21 ILE    32      62.539  39.455  36.557  1.00  0.00           H  
ATOM    481 HG22 ILE    32      61.891  39.318  34.888  1.00  0.00           H  
ATOM    482 HG23 ILE    32      61.231  40.443  36.198  1.00  0.00           H  
ATOM    483  CG1 ILE    32      59.205  38.635  35.757  1.00  0.00           C  
ATOM    484 HG12 ILE    32      58.501  38.181  36.454  1.00  0.00           H  
ATOM    485 HG13 ILE    32      58.914  39.682  35.850  1.00  0.00           H  
ATOM    486  CD1 ILE    32      59.054  38.120  34.305  1.00  0.00           C  
ATOM    487 HD11 ILE    32      59.027  37.033  34.221  1.00  0.00           H  
ATOM    488 HD12 ILE    32      58.067  38.373  33.918  1.00  0.00           H  
ATOM    489 HD13 ILE    32      59.748  38.644  33.648  1.00  0.00           H  
ATOM    490  C   ILE    32      62.119  36.884  37.498  1.00  0.00           C  
ATOM    491  O   ILE    32      61.687  36.784  38.656  1.00  0.00           O  
ATOM    492  N   TYR    33      63.411  36.865  37.148  1.00  0.00           N  
ATOM    493  H   TYR    33      63.639  36.997  36.173  1.00  0.00           H  
ATOM    494  CA  TYR    33      64.453  36.448  38.052  1.00  0.00           C  
ATOM    495  HA  TYR    33      64.134  36.930  38.976  1.00  0.00           H  
ATOM    496  CB  TYR    33      64.604  34.956  38.216  1.00  0.00           C  
ATOM    497  HB2 TYR    33      63.762  34.560  38.784  1.00  0.00           H  
ATOM    498  HB3 TYR    33      64.526  34.438  37.260  1.00  0.00           H  
ATOM    499  CG  TYR    33      65.871  34.525  38.928  1.00  0.00           C  
ATOM    500  CD1 TYR    33      66.291  34.940  40.195  1.00  0.00           C  
ATOM    501  HD1 TYR    33      65.644  35.661  40.671  1.00  0.00           H  
ATOM    502  CE1 TYR    33      67.399  34.398  40.808  1.00  0.00           C  
ATOM    503  HE1 TYR    33      67.643  34.809  41.776  1.00  0.00           H  
ATOM    504  CZ  TYR    33      68.213  33.434  40.189  1.00  0.00           C  
ATOM    505  OH  TYR    33      69.409  33.063  40.783  1.00  0.00           O  
ATOM    506  HH  TYR    33      69.311  33.231  41.723  1.00  0.00           H  
ATOM    507  CE2 TYR    33      67.847  33.063  38.910  1.00  0.00           C  
ATOM    508  HE2 TYR    33      68.558  32.455  38.371  1.00  0.00           H  
ATOM    509  CD2 TYR    33      66.703  33.561  38.292  1.00  0.00           C  
ATOM    510  HD2 TYR    33      66.423  33.273  37.289  1.00  0.00           H  
ATOM    511  C   TYR    33      65.709  37.083  37.462  1.00  0.00           C  
ATOM    512  O   TYR    33      65.906  36.990  36.269  1.00  0.00           O  
ATOM    513  N   GLN    34      66.709  37.437  38.273  1.00  0.00           N  
ATOM    514  H   GLN    34      66.573  37.232  39.253  1.00  0.00           H  
ATOM    515  CA  GLN    34      67.923  38.170  37.919  1.00  0.00           C  
ATOM    516  HA  GLN    34      68.234  38.783  38.766  1.00  0.00           H  
ATOM    517  CB  GLN    34      69.100  37.222  37.651  1.00  0.00           C  
ATOM    518  HB2 GLN    34      69.145  36.414  38.381  1.00  0.00           H  
ATOM    519  HB3 GLN    34      68.834  36.836  36.667  1.00  0.00           H  
ATOM    520  CG  GLN    34      70.485  37.887  37.712  1.00  0.00           C  
ATOM    521  HG2 GLN    34      70.538  38.717  37.007  1.00  0.00           H  
ATOM    522  HG3 GLN    34      70.548  38.289  38.723  1.00  0.00           H  
ATOM    523  CD  GLN    34      71.627  36.848  37.510  1.00  0.00           C  
ATOM    524  OE1 GLN    34      71.585  35.784  36.945  1.00  0.00           O  
ATOM    525  NE2 GLN    34      72.817  37.136  37.982  1.00  0.00           N  
ATOM    526 HE21 GLN    34      73.099  38.039  38.335  1.00  0.00           H  
ATOM    527 HE22 GLN    34      73.476  36.426  37.696  1.00  0.00           H  
ATOM    528  C   GLN    34      67.654  39.186  36.870  1.00  0.00           C  
ATOM    529  O   GLN    34      68.318  39.246  35.820  1.00  0.00           O  
ATOM    530  N   GLY    35      66.584  39.981  37.021  1.00  0.00           N  
ATOM    531  H   GLY    35      66.017  39.816  37.840  1.00  0.00           H  
ATOM    532  CA  GLY    35      66.251  41.175  36.210  1.00  0.00           C  
ATOM    533  HA2 GLY    35      65.339  41.546  36.677  1.00  0.00           H  
ATOM    534  HA3 GLY    35      66.989  41.953  36.406  1.00  0.00           H  
ATOM    535  C   GLY    35      65.908  41.056  34.748  1.00  0.00           C  
ATOM    536  O   GLY    35      66.017  41.999  33.921  1.00  0.00           O  
ATOM    537  N   GLN    36      65.597  39.837  34.411  1.00  0.00           N  
ATOM    538  H   GLN    36      65.600  39.192  35.188  1.00  0.00           H  
ATOM    539  CA  GLN    36      65.054  39.375  33.129  1.00  0.00           C  
ATOM    540  HA  GLN    36      64.755  40.286  32.610  1.00  0.00           H  
ATOM    541  CB  GLN    36      66.160  38.766  32.238  1.00  0.00           C  
ATOM    542  HB2 GLN    36      66.651  37.909  32.700  1.00  0.00           H  
ATOM    543  HB3 GLN    36      65.641  38.393  31.355  1.00  0.00           H  
ATOM    544  CG  GLN    36      67.248  39.790  31.870  1.00  0.00           C  
ATOM    545  HG2 GLN    36      66.737  40.713  31.599  1.00  0.00           H  
ATOM    546  HG3 GLN    36      67.913  39.996  32.709  1.00  0.00           H  
ATOM    547  CD  GLN    36      68.186  39.433  30.789  1.00  0.00           C  
ATOM    548  OE1 GLN    36      67.819  38.662  29.865  1.00  0.00           O  
ATOM    549  NE2 GLN    36      69.372  40.100  30.769  1.00  0.00           N  
ATOM    550 HE21 GLN    36      69.617  40.732  31.518  1.00  0.00           H  
ATOM    551 HE22 GLN    36      69.835  40.095  29.872  1.00  0.00           H  
ATOM    552  C   GLN    36      63.893  38.326  33.209  1.00  0.00           C  
ATOM    553  O   GLN    36      63.740  37.632  34.207  1.00  0.00           O  
ATOM    554  N   PRO    37      63.060  38.194  32.155  1.00  0.00           N  
ATOM    555  CD  PRO    37      62.821  39.215  31.057  1.00  0.00           C  
ATOM    556  HD2 PRO    37      63.760  39.473  30.567  1.00  0.00           H  
ATOM    557  HD3 PRO    37      62.450  40.146  31.485  1.00  0.00           H  
ATOM    558  CG  PRO    37      61.895  38.517  30.050  1.00  0.00           C  
ATOM    559  HG2 PRO    37      62.489  37.837  29.440  1.00  0.00           H  
ATOM    560  HG3 PRO    37      61.293  39.274  29.547  1.00  0.00           H  
ATOM    561  CB  PRO    37      61.001  37.757  31.016  1.00  0.00           C  
ATOM    562  HB2 PRO    37      60.477  36.961  30.486  1.00  0.00           H  
ATOM    563  HB3 PRO    37      60.281  38.420  31.494  1.00  0.00           H  
ATOM    564  CA  PRO    37      61.931  37.227  32.064  1.00  0.00           C  
ATOM    565  HA  PRO    37      61.402  37.106  33.010  1.00  0.00           H  
ATOM    566  C   PRO    37      62.377  35.812  31.718  1.00  0.00           C  
ATOM    567  O   PRO    37      63.285  35.642  30.890  1.00  0.00           O  
ATOM    568  N   HIP    38      61.666  34.792  32.261  1.00  0.00           N  
ATOM    569  H   HIP    38      60.899  35.032  32.873  1.00  0.00           H  
ATOM    570  CA  HIP    38      61.987  33.355  31.918  1.00  0.00           C  
ATOM    571  HA  HIP    38      62.471  33.332  30.942  1.00  0.00           H  
ATOM    572  CB  HIP    38      63.025  32.694  32.867  1.00  0.00           C  
ATOM    573  HB2 HIP    38      62.544  32.512  33.828  1.00  0.00           H  
ATOM    574  HB3 HIP    38      63.258  31.718  32.439  1.00  0.00           H  
ATOM    575  CG  HIP    38      64.263  33.613  33.154  1.00  0.00           C  
ATOM    576  ND1 HIP    38      65.439  33.672  32.435  1.00  0.00           N  
ATOM    577  HD1 HIP    38      65.562  33.268  31.517  1.00  0.00           H  
ATOM    578  CE1 HIP    38      66.306  34.536  33.033  1.00  0.00           C  
ATOM    579  HE1 HIP    38      67.292  34.775  32.663  1.00  0.00           H  
ATOM    580  NE2 HIP    38      65.696  35.061  34.135  1.00  0.00           N  
ATOM    581  HE2 HIP    38      66.124  35.740  34.749  1.00  0.00           H  
ATOM    582  CD2 HIP    38      64.414  34.512  34.179  1.00  0.00           C  
ATOM    583  HD2 HIP    38      63.711  34.783  34.953  1.00  0.00           H  
ATOM    584  C   HIP    38      60.659  32.562  31.729  1.00  0.00           C  
ATOM    585  O   HIP    38      59.703  32.849  32.484  1.00  0.00           O  
ATOM    586  N   TYR    39      60.653  31.659  30.720  1.00  0.00           N  
ATOM    587  H   TYR    39      61.520  31.595  30.204  1.00  0.00           H  
ATOM    588  CA  TYR    39      59.436  31.073  30.087  1.00  0.00           C  
ATOM    589  HA  TYR    39      58.549  31.438  30.606  1.00  0.00           H  
ATOM    590  CB  TYR    39      59.280  31.649  28.648  1.00  0.00           C  
ATOM    591  HB2 TYR    39      59.915  31.181  27.896  1.00  0.00           H  
ATOM    592  HB3 TYR    39      58.230  31.438  28.447  1.00  0.00           H  
ATOM    593  CG  TYR    39      59.541  33.114  28.552  1.00  0.00           C  
ATOM    594  CD1 TYR    39      58.644  34.091  29.092  1.00  0.00           C  
ATOM    595  HD1 TYR    39      57.804  33.743  29.674  1.00  0.00           H  
ATOM    596  CE1 TYR    39      58.825  35.436  28.832  1.00  0.00           C  
ATOM    597  HE1 TYR    39      58.071  36.129  29.175  1.00  0.00           H  
ATOM    598  CZ  TYR    39      59.946  35.846  28.073  1.00  0.00           C  
ATOM    599  OH  TYR    39      60.165  37.168  27.650  1.00  0.00           O  
ATOM    600  HH  TYR    39      59.357  37.677  27.758  1.00  0.00           H  
ATOM    601  CE2 TYR    39      60.833  34.893  27.689  1.00  0.00           C  
ATOM    602  HE2 TYR    39      61.655  35.166  27.043  1.00  0.00           H  
ATOM    603  CD2 TYR    39      60.668  33.512  27.850  1.00  0.00           C  
ATOM    604  HD2 TYR    39      61.300  32.782  27.367  1.00  0.00           H  
ATOM    605  C   TYR    39      59.453  29.575  29.931  1.00  0.00           C  
ATOM    606  O   TYR    39      60.322  29.026  29.301  1.00  0.00           O  
ATOM    607  N   PHE    40      58.415  28.920  30.489  1.00  0.00           N  
ATOM    608  H   PHE    40      57.697  29.516  30.876  1.00  0.00           H  
ATOM    609  CA  PHE    40      58.222  27.502  30.625  1.00  0.00           C  
ATOM    610  HA  PHE    40      58.952  27.035  29.964  1.00  0.00           H  
ATOM    611  CB  PHE    40      58.483  26.951  32.074  1.00  0.00           C  
ATOM    612  HB2 PHE    40      57.508  26.927  32.562  1.00  0.00           H  
ATOM    613  HB3 PHE    40      58.754  25.895  32.060  1.00  0.00           H  
ATOM    614  CG  PHE    40      59.505  27.816  32.914  1.00  0.00           C  
ATOM    615  CD1 PHE    40      60.885  27.532  32.876  1.00  0.00           C  
ATOM    616  HD1 PHE    40      61.169  26.635  32.346  1.00  0.00           H  
ATOM    617  CE1 PHE    40      61.785  28.467  33.482  1.00  0.00           C  
ATOM    618  HE1 PHE    40      62.843  28.250  33.464  1.00  0.00           H  
ATOM    619  CZ  PHE    40      61.336  29.675  34.036  1.00  0.00           C  
ATOM    620  HZ  PHE    40      62.022  30.346  34.531  1.00  0.00           H  
ATOM    621  CE2 PHE    40      59.970  29.945  34.058  1.00  0.00           C  
ATOM    622  HE2 PHE    40      59.552  30.775  34.609  1.00  0.00           H  
ATOM    623  CD2 PHE    40      59.122  28.973  33.553  1.00  0.00           C  
ATOM    624  HD2 PHE    40      58.064  29.173  33.636  1.00  0.00           H  
ATOM    625  C   PHE    40      56.855  27.008  30.153  1.00  0.00           C  
ATOM    626  O   PHE    40      55.790  27.614  30.472  1.00  0.00           O  
ATOM    627  N   THR    41      56.855  25.931  29.430  1.00  0.00           N  
ATOM    628  H   THR    41      57.705  25.385  29.424  1.00  0.00           H  
ATOM    629  CA  THR    41      55.570  25.335  28.897  1.00  0.00           C  
ATOM    630  HA  THR    41      54.741  25.612  29.548  1.00  0.00           H  
ATOM    631  CB  THR    41      55.266  25.803  27.390  1.00  0.00           C  
ATOM    632  HB  THR    41      54.396  25.190  27.154  1.00  0.00           H  
ATOM    633  CG2 THR    41      54.781  27.236  27.398  1.00  0.00           C  
ATOM    634 HG21 THR    41      54.222  27.431  26.483  1.00  0.00           H  
ATOM    635 HG22 THR    41      54.150  27.474  28.254  1.00  0.00           H  
ATOM    636 HG23 THR    41      55.564  27.971  27.209  1.00  0.00           H  
ATOM    637  OG1 THR    41      56.258  25.544  26.505  1.00  0.00           O  
ATOM    638  HG1 THR    41      56.122  24.721  26.031  1.00  0.00           H  
ATOM    639  C   THR    41      55.702  23.790  28.980  1.00  0.00           C  
ATOM    640  O   THR    41      56.743  23.211  28.727  1.00  0.00           O  
ATOM    641  N   PHE    42      54.592  23.158  29.377  1.00  0.00           N  
ATOM    642  H   PHE    42      53.818  23.774  29.582  1.00  0.00           H  
ATOM    643  CA  PHE    42      54.318  21.787  29.895  1.00  0.00           C  
ATOM    644  HA  PHE    42      55.136  21.121  29.618  1.00  0.00           H  
ATOM    645  CB  PHE    42      54.356  21.826  31.431  1.00  0.00           C  
ATOM    646  HB2 PHE    42      53.447  22.279  31.827  1.00  0.00           H  
ATOM    647  HB3 PHE    42      54.242  20.760  31.628  1.00  0.00           H  
ATOM    648  CG  PHE    42      55.556  22.433  32.128  1.00  0.00           C  
ATOM    649  CD1 PHE    42      55.356  23.626  32.834  1.00  0.00           C  
ATOM    650  HD1 PHE    42      54.414  24.152  32.777  1.00  0.00           H  
ATOM    651  CE1 PHE    42      56.403  24.122  33.606  1.00  0.00           C  
ATOM    652  HE1 PHE    42      56.224  25.038  34.149  1.00  0.00           H  
ATOM    653  CZ  PHE    42      57.657  23.438  33.636  1.00  0.00           C  
ATOM    654  HZ  PHE    42      58.407  23.794  34.328  1.00  0.00           H  
ATOM    655  CE2 PHE    42      57.771  22.196  33.095  1.00  0.00           C  
ATOM    656  HE2 PHE    42      58.714  21.687  33.229  1.00  0.00           H  
ATOM    657  CD2 PHE    42      56.761  21.759  32.191  1.00  0.00           C  
ATOM    658  HD2 PHE    42      56.860  20.845  31.624  1.00  0.00           H  
ATOM    659  C   PHE    42      53.008  21.131  29.372  1.00  0.00           C  
ATOM    660  O   PHE    42      51.976  21.784  29.264  1.00  0.00           O  
ATOM    661  N   GLY    43      53.024  19.833  29.255  1.00  0.00           N  
ATOM    662  H   GLY    43      53.953  19.445  29.339  1.00  0.00           H  
ATOM    663  CA  GLY    43      51.948  18.974  28.765  1.00  0.00           C  
ATOM    664  HA2 GLY    43      52.207  17.916  28.717  1.00  0.00           H  
ATOM    665  HA3 GLY    43      51.100  19.033  29.448  1.00  0.00           H  
ATOM    666  C   GLY    43      51.466  19.371  27.368  1.00  0.00           C  
ATOM    667  O   GLY    43      52.223  19.433  26.418  1.00  0.00           O  
ATOM    668  N   LYS    44      50.123  19.508  27.263  1.00  0.00           N  
ATOM    669  H   LYS    44      49.538  19.397  28.079  1.00  0.00           H  
ATOM    670  CA  LYS    44      49.379  19.674  26.059  1.00  0.00           C  
ATOM    671  HA  LYS    44      50.076  20.063  25.316  1.00  0.00           H  
ATOM    672  CB  LYS    44      48.918  18.276  25.589  1.00  0.00           C  
ATOM    673  HB2 LYS    44      48.078  17.970  26.212  1.00  0.00           H  
ATOM    674  HB3 LYS    44      48.475  18.371  24.597  1.00  0.00           H  
ATOM    675  CG  LYS    44      49.926  17.121  25.487  1.00  0.00           C  
ATOM    676  HG2 LYS    44      50.381  17.041  26.474  1.00  0.00           H  
ATOM    677  HG3 LYS    44      49.397  16.176  25.369  1.00  0.00           H  
ATOM    678  CD  LYS    44      50.895  17.114  24.313  1.00  0.00           C  
ATOM    679  HD2 LYS    44      50.477  16.902  23.328  1.00  0.00           H  
ATOM    680  HD3 LYS    44      51.348  18.098  24.190  1.00  0.00           H  
ATOM    681  CE  LYS    44      52.103  16.116  24.505  1.00  0.00           C  
ATOM    682  HE2 LYS    44      52.913  16.450  23.857  1.00  0.00           H  
ATOM    683  HE3 LYS    44      52.377  16.379  25.526  1.00  0.00           H  
ATOM    684  NZ  LYS    44      51.874  14.671  24.163  1.00  0.00           N  
ATOM    685  HZ1 LYS    44      51.527  14.230  25.002  1.00  0.00           H  
ATOM    686  HZ2 LYS    44      51.367  14.679  23.289  1.00  0.00           H  
ATOM    687  HZ3 LYS    44      52.748  14.201  23.975  1.00  0.00           H  
ATOM    688  C   LYS    44      48.254  20.697  26.103  1.00  0.00           C  
ATOM    689  O   LYS    44      47.510  20.778  27.087  1.00  0.00           O  
ATOM    690  N   ALA    45      48.034  21.429  25.009  1.00  0.00           N  
ATOM    691  H   ALA    45      48.550  21.205  24.170  1.00  0.00           H  
ATOM    692  CA  ALA    45      47.083  22.497  24.955  1.00  0.00           C  
ATOM    693  HA  ALA    45      46.950  22.765  26.003  1.00  0.00           H  
ATOM    694  CB  ALA    45      47.794  23.695  24.317  1.00  0.00           C  
ATOM    695  HB1 ALA    45      47.140  24.559  24.432  1.00  0.00           H  
ATOM    696  HB2 ALA    45      48.784  23.844  24.748  1.00  0.00           H  
ATOM    697  HB3 ALA    45      47.931  23.556  23.244  1.00  0.00           H  
ATOM    698  C   ALA    45      45.760  22.143  24.278  1.00  0.00           C  
ATOM    699  O   ALA    45      44.651  22.467  24.773  1.00  0.00           O  
ATOM    700  N   ASP    46      45.764  21.449  23.189  1.00  0.00           N  
ATOM    701  H   ASP    46      46.599  21.022  22.815  1.00  0.00           H  
ATOM    702  CA  ASP    46      44.590  20.788  22.650  1.00  0.00           C  
ATOM    703  HA  ASP    46      43.740  20.939  23.316  1.00  0.00           H  
ATOM    704  CB  ASP    46      44.279  21.451  21.277  1.00  0.00           C  
ATOM    705  HB2 ASP    46      44.176  22.513  21.496  1.00  0.00           H  
ATOM    706  HB3 ASP    46      45.155  21.400  20.630  1.00  0.00           H  
ATOM    707  CG  ASP    46      43.126  20.802  20.496  1.00  0.00           C  
ATOM    708  OD1 ASP    46      42.757  19.586  20.722  1.00  0.00           O  
ATOM    709  OD2 ASP    46      42.584  21.441  19.547  1.00  0.00           O  
ATOM    710  C   ASP    46      45.018  19.258  22.527  1.00  0.00           C  
ATOM    711  O   ASP    46      45.954  18.897  21.789  1.00  0.00           O  
ATOM    712  N   VAL    47      44.484  18.482  23.422  1.00  0.00           N  
ATOM    713  H   VAL    47      43.745  18.917  23.956  1.00  0.00           H  
ATOM    714  CA  VAL    47      44.922  17.091  23.720  1.00  0.00           C  
ATOM    715  HA  VAL    47      46.007  17.118  23.820  1.00  0.00           H  
ATOM    716  CB  VAL    47      44.350  16.626  25.098  1.00  0.00           C  
ATOM    717  HB  VAL    47      43.261  16.672  25.073  1.00  0.00           H  
ATOM    718  CG1 VAL    47      44.774  15.246  25.431  1.00  0.00           C  
ATOM    719 HG11 VAL    47      45.838  15.141  25.219  1.00  0.00           H  
ATOM    720 HG12 VAL    47      44.483  15.027  26.458  1.00  0.00           H  
ATOM    721 HG13 VAL    47      44.266  14.538  24.776  1.00  0.00           H  
ATOM    722  CG2 VAL    47      44.811  17.556  26.186  1.00  0.00           C  
ATOM    723 HG21 VAL    47      44.280  18.502  26.075  1.00  0.00           H  
ATOM    724 HG22 VAL    47      44.441  17.193  27.145  1.00  0.00           H  
ATOM    725 HG23 VAL    47      45.877  17.775  26.232  1.00  0.00           H  
ATOM    726  C   VAL    47      44.580  16.217  22.629  1.00  0.00           C  
ATOM    727  O   VAL    47      45.274  15.304  22.224  1.00  0.00           O  
ATOM    728  N   ALA    48      43.410  16.511  22.020  1.00  0.00           N  
ATOM    729  H   ALA    48      42.838  17.274  22.353  1.00  0.00           H  
ATOM    730  CA  ALA    48      42.795  15.645  20.974  1.00  0.00           C  
ATOM    731  HA  ALA    48      42.810  14.579  21.199  1.00  0.00           H  
ATOM    732  CB  ALA    48      41.343  16.096  20.790  1.00  0.00           C  
ATOM    733  HB1 ALA    48      40.675  15.442  20.230  1.00  0.00           H  
ATOM    734  HB2 ALA    48      40.803  16.225  21.728  1.00  0.00           H  
ATOM    735  HB3 ALA    48      41.361  17.096  20.357  1.00  0.00           H  
ATOM    736  C   ALA    48      43.542  15.787  19.626  1.00  0.00           C  
ATOM    737  O   ALA    48      43.753  14.755  18.925  1.00  0.00           O  
ATOM    738  N   ALA    49      44.016  16.992  19.402  1.00  0.00           N  
ATOM    739  H   ALA    49      43.831  17.806  19.972  1.00  0.00           H  
ATOM    740  CA  ALA    49      45.007  17.294  18.330  1.00  0.00           C  
ATOM    741  HA  ALA    49      44.761  16.785  17.398  1.00  0.00           H  
ATOM    742  CB  ALA    49      44.987  18.794  17.980  1.00  0.00           C  
ATOM    743  HB1 ALA    49      45.896  19.075  17.447  1.00  0.00           H  
ATOM    744  HB2 ALA    49      44.120  19.052  17.372  1.00  0.00           H  
ATOM    745  HB3 ALA    49      45.078  19.323  18.929  1.00  0.00           H  
ATOM    746  C   ALA    49      46.489  16.869  18.640  1.00  0.00           C  
ATOM    747  O   ALA    49      47.401  16.971  17.782  1.00  0.00           O  
ATOM    748  N   ASN    50      46.724  16.457  19.877  1.00  0.00           N  
ATOM    749  H   ASN    50      45.925  16.291  20.472  1.00  0.00           H  
ATOM    750  CA  ASN    50      48.094  16.203  20.573  1.00  0.00           C  
ATOM    751  HA  ASN    50      47.886  16.123  21.640  1.00  0.00           H  
ATOM    752  CB  ASN    50      48.554  14.807  20.086  1.00  0.00           C  
ATOM    753  HB2 ASN    50      47.702  14.130  20.135  1.00  0.00           H  
ATOM    754  HB3 ASN    50      48.670  14.822  19.003  1.00  0.00           H  
ATOM    755  CG  ASN    50      49.690  14.105  20.796  1.00  0.00           C  
ATOM    756  OD1 ASN    50      49.883  14.156  22.009  1.00  0.00           O  
ATOM    757  ND2 ASN    50      50.422  13.384  20.055  1.00  0.00           N  
ATOM    758 HD21 ASN    50      51.365  13.081  20.251  1.00  0.00           H  
ATOM    759 HD22 ASN    50      50.269  13.304  19.060  1.00  0.00           H  
ATOM    760  C   ASN    50      49.165  17.319  20.310  1.00  0.00           C  
ATOM    761  O   ASN    50      50.261  16.957  19.872  1.00  0.00           O  
ATOM    762  N   LYS    51      48.829  18.607  20.483  1.00  0.00           N  
ATOM    763  H   LYS    51      47.861  18.830  20.666  1.00  0.00           H  
ATOM    764  CA  LYS    51      49.693  19.788  20.522  1.00  0.00           C  
ATOM    765  HA  LYS    51      50.516  19.701  19.813  1.00  0.00           H  
ATOM    766  CB  LYS    51      48.745  20.931  20.106  1.00  0.00           C  
ATOM    767  HB2 LYS    51      47.858  20.914  20.739  1.00  0.00           H  
ATOM    768  HB3 LYS    51      49.224  21.905  20.213  1.00  0.00           H  
ATOM    769  CG  LYS    51      48.326  20.640  18.594  1.00  0.00           C  
ATOM    770  HG2 LYS    51      49.260  20.548  18.041  1.00  0.00           H  
ATOM    771  HG3 LYS    51      47.587  19.842  18.521  1.00  0.00           H  
ATOM    772  CD  LYS    51      47.548  21.832  18.146  1.00  0.00           C  
ATOM    773  HD2 LYS    51      46.853  21.614  17.336  1.00  0.00           H  
ATOM    774  HD3 LYS    51      46.967  22.129  19.019  1.00  0.00           H  
ATOM    775  CE  LYS    51      48.559  22.982  17.722  1.00  0.00           C  
ATOM    776  HE2 LYS    51      49.000  23.388  18.632  1.00  0.00           H  
ATOM    777  HE3 LYS    51      49.374  22.546  17.144  1.00  0.00           H  
ATOM    778  NZ  LYS    51      47.948  24.055  16.931  1.00  0.00           N  
ATOM    779  HZ1 LYS    51      47.261  24.430  17.570  1.00  0.00           H  
ATOM    780  HZ2 LYS    51      48.595  24.807  16.739  1.00  0.00           H  
ATOM    781  HZ3 LYS    51      47.650  23.740  16.019  1.00  0.00           H  
ATOM    782  C   LYS    51      50.262  20.025  21.911  1.00  0.00           C  
ATOM    783  O   LYS    51      49.572  20.081  22.914  1.00  0.00           O  
ATOM    784  N   PRO    52      51.566  20.160  22.005  1.00  0.00           N  
ATOM    785  CD  PRO    52      52.577  19.815  21.044  1.00  0.00           C  
ATOM    786  HD2 PRO    52      52.877  20.614  20.366  1.00  0.00           H  
ATOM    787  HD3 PRO    52      52.392  18.913  20.460  1.00  0.00           H  
ATOM    788  CG  PRO    52      53.890  19.641  21.818  1.00  0.00           C  
ATOM    789  HG2 PRO    52      54.779  19.897  21.242  1.00  0.00           H  
ATOM    790  HG3 PRO    52      53.950  18.658  22.286  1.00  0.00           H  
ATOM    791  CB  PRO    52      53.700  20.799  22.811  1.00  0.00           C  
ATOM    792  HB2 PRO    52      54.045  21.745  22.394  1.00  0.00           H  
ATOM    793  HB3 PRO    52      54.218  20.552  23.737  1.00  0.00           H  
ATOM    794  CA  PRO    52      52.227  20.784  23.129  1.00  0.00           C  
ATOM    795  HA  PRO    52      52.048  20.103  23.961  1.00  0.00           H  
ATOM    796  C   PRO    52      51.737  22.201  23.398  1.00  0.00           C  
ATOM    797  O   PRO    52      51.395  22.960  22.523  1.00  0.00           O  
ATOM    798  N   VAL    53      51.900  22.581  24.681  1.00  0.00           N  
ATOM    799  H   VAL    53      52.156  21.829  25.305  1.00  0.00           H  
ATOM    800  CA  VAL    53      51.846  23.993  25.110  1.00  0.00           C  
ATOM    801  HA  VAL    53      50.957  24.421  24.646  1.00  0.00           H  
ATOM    802  CB  VAL    53      51.578  24.224  26.577  1.00  0.00           C  
ATOM    803  HB  VAL    53      52.364  23.756  27.170  1.00  0.00           H  
ATOM    804  CG1 VAL    53      51.414  25.701  26.973  1.00  0.00           C  
ATOM    805 HG11 VAL    53      51.493  25.672  28.059  1.00  0.00           H  
ATOM    806 HG12 VAL    53      52.212  26.282  26.511  1.00  0.00           H  
ATOM    807 HG13 VAL    53      50.440  25.948  26.550  1.00  0.00           H  
ATOM    808  CG2 VAL    53      50.287  23.580  27.039  1.00  0.00           C  
ATOM    809 HG21 VAL    53      49.411  24.095  26.644  1.00  0.00           H  
ATOM    810 HG22 VAL    53      50.322  22.505  26.860  1.00  0.00           H  
ATOM    811 HG23 VAL    53      50.031  23.746  28.085  1.00  0.00           H  
ATOM    812  C   VAL    53      52.999  24.775  24.593  1.00  0.00           C  
ATOM    813  O   VAL    53      54.122  24.302  24.579  1.00  0.00           O  
ATOM    814  N   THR    54      52.783  25.947  24.068  1.00  0.00           N  
ATOM    815  H   THR    54      51.895  26.386  24.265  1.00  0.00           H  
ATOM    816  CA  THR    54      53.738  26.832  23.380  1.00  0.00           C  
ATOM    817  HA  THR    54      54.719  26.356  23.395  1.00  0.00           H  
ATOM    818  CB  THR    54      53.536  26.944  21.870  1.00  0.00           C  
ATOM    819  HB  THR    54      54.421  27.339  21.371  1.00  0.00           H  
ATOM    820  CG2 THR    54      53.189  25.627  21.215  1.00  0.00           C  
ATOM    821 HG21 THR    54      53.970  24.913  21.474  1.00  0.00           H  
ATOM    822 HG22 THR    54      52.262  25.229  21.629  1.00  0.00           H  
ATOM    823 HG23 THR    54      53.243  25.735  20.132  1.00  0.00           H  
ATOM    824  OG1 THR    54      52.534  27.891  21.562  1.00  0.00           O  
ATOM    825  HG1 THR    54      51.688  27.482  21.760  1.00  0.00           H  
ATOM    826  C   THR    54      53.850  28.220  24.107  1.00  0.00           C  
ATOM    827  O   THR    54      52.889  28.611  24.764  1.00  0.00           O  
ATOM    828  N   PRO    55      54.885  29.058  23.883  1.00  0.00           N  
ATOM    829  CD  PRO    55      56.131  28.664  23.365  1.00  0.00           C  
ATOM    830  HD2 PRO    55      56.164  28.377  22.314  1.00  0.00           H  
ATOM    831  HD3 PRO    55      56.450  27.796  23.943  1.00  0.00           H  
ATOM    832  CG  PRO    55      57.068  29.833  23.719  1.00  0.00           C  
ATOM    833  HG2 PRO    55      57.957  29.938  23.098  1.00  0.00           H  
ATOM    834  HG3 PRO    55      57.401  29.776  24.756  1.00  0.00           H  
ATOM    835  CB  PRO    55      56.164  31.027  23.650  1.00  0.00           C  
ATOM    836  HB2 PRO    55      56.077  31.308  22.600  1.00  0.00           H  
ATOM    837  HB3 PRO    55      56.520  31.853  24.265  1.00  0.00           H  
ATOM    838  CA  PRO    55      54.892  30.445  24.230  1.00  0.00           C  
ATOM    839  HA  PRO    55      54.878  30.570  25.312  1.00  0.00           H  
ATOM    840  C   PRO    55      53.811  31.265  23.587  1.00  0.00           C  
ATOM    841  O   PRO    55      53.517  32.451  23.965  1.00  0.00           O  
ATOM    842  N   GLN    56      53.227  30.769  22.472  1.00  0.00           N  
ATOM    843  H   GLN    56      53.542  29.851  22.193  1.00  0.00           H  
ATOM    844  CA  GLN    56      52.166  31.479  21.711  1.00  0.00           C  
ATOM    845  HA  GLN    56      52.224  32.555  21.874  1.00  0.00           H  
ATOM    846  CB  GLN    56      52.384  31.254  20.172  1.00  0.00           C  
ATOM    847  HB2 GLN    56      52.559  30.194  19.984  1.00  0.00           H  
ATOM    848  HB3 GLN    56      51.516  31.617  19.622  1.00  0.00           H  
ATOM    849  CG  GLN    56      53.500  32.036  19.671  1.00  0.00           C  
ATOM    850  HG2 GLN    56      53.338  32.237  18.612  1.00  0.00           H  
ATOM    851  HG3 GLN    56      53.505  33.029  20.122  1.00  0.00           H  
ATOM    852  CD  GLN    56      54.885  31.380  19.736  1.00  0.00           C  
ATOM    853  OE1 GLN    56      55.027  30.244  20.154  1.00  0.00           O  
ATOM    854  NE2 GLN    56      55.961  32.080  19.578  1.00  0.00           N  
ATOM    855 HE21 GLN    56      56.753  31.504  19.828  1.00  0.00           H  
ATOM    856 HE22 GLN    56      55.930  33.088  19.621  1.00  0.00           H  
ATOM    857  C   GLN    56      50.746  31.010  22.130  1.00  0.00           C  
ATOM    858  O   GLN    56      49.712  31.661  21.871  1.00  0.00           O  
ATOM    859  N   THR    57      50.674  29.842  22.845  1.00  0.00           N  
ATOM    860  H   THR    57      51.530  29.326  22.985  1.00  0.00           H  
ATOM    861  CA  THR    57      49.487  29.253  23.281  1.00  0.00           C  
ATOM    862  HA  THR    57      48.923  28.973  22.392  1.00  0.00           H  
ATOM    863  CB  THR    57      49.716  27.959  24.090  1.00  0.00           C  
ATOM    864  HB  THR    57      50.408  28.145  24.912  1.00  0.00           H  
ATOM    865  CG2 THR    57      48.393  27.310  24.622  1.00  0.00           C  
ATOM    866 HG21 THR    57      47.866  26.937  23.744  1.00  0.00           H  
ATOM    867 HG22 THR    57      48.665  26.541  25.345  1.00  0.00           H  
ATOM    868 HG23 THR    57      47.698  27.946  25.172  1.00  0.00           H  
ATOM    869  OG1 THR    57      50.291  27.033  23.135  1.00  0.00           O  
ATOM    870  HG1 THR    57      49.631  26.574  22.610  1.00  0.00           H  
ATOM    871  C   THR    57      48.640  30.146  24.102  1.00  0.00           C  
ATOM    872  O   THR    57      49.183  30.779  25.003  1.00  0.00           O  
ATOM    873  N   LEU    58      47.384  30.308  23.689  1.00  0.00           N  
ATOM    874  H   LEU    58      46.990  29.638  23.044  1.00  0.00           H  
ATOM    875  CA  LEU    58      46.469  31.242  24.433  1.00  0.00           C  
ATOM    876  HA  LEU    58      47.163  31.860  25.003  1.00  0.00           H  
ATOM    877  CB  LEU    58      45.661  32.078  23.384  1.00  0.00           C  
ATOM    878  HB2 LEU    58      44.977  31.415  22.854  1.00  0.00           H  
ATOM    879  HB3 LEU    58      45.013  32.757  23.939  1.00  0.00           H  
ATOM    880  CG  LEU    58      46.524  32.902  22.475  1.00  0.00           C  
ATOM    881  HG  LEU    58      47.369  32.270  22.204  1.00  0.00           H  
ATOM    882  CD1 LEU    58      45.778  33.368  21.265  1.00  0.00           C  
ATOM    883 HD11 LEU    58      44.964  34.012  21.599  1.00  0.00           H  
ATOM    884 HD12 LEU    58      46.421  34.039  20.695  1.00  0.00           H  
ATOM    885 HD13 LEU    58      45.431  32.536  20.653  1.00  0.00           H  
ATOM    886  CD2 LEU    58      47.008  34.215  23.223  1.00  0.00           C  
ATOM    887 HD21 LEU    58      47.701  33.922  24.011  1.00  0.00           H  
ATOM    888 HD22 LEU    58      47.592  34.830  22.539  1.00  0.00           H  
ATOM    889 HD23 LEU    58      46.185  34.882  23.482  1.00  0.00           H  
ATOM    890  C   LEU    58      45.527  30.549  25.461  1.00  0.00           C  
ATOM    891  O   LEU    58      44.952  29.451  25.279  1.00  0.00           O  
ATOM    892  N   PHE    59      45.268  31.256  26.573  1.00  0.00           N  
ATOM    893  H   PHE    59      45.747  32.144  26.523  1.00  0.00           H  
ATOM    894  CA  PHE    59      44.584  30.819  27.800  1.00  0.00           C  
ATOM    895  HA  PHE    59      44.098  29.881  27.530  1.00  0.00           H  
ATOM    896  CB  PHE    59      45.441  30.659  29.040  1.00  0.00           C  
ATOM    897  HB2 PHE    59      45.951  31.577  29.330  1.00  0.00           H  
ATOM    898  HB3 PHE    59      44.783  30.358  29.856  1.00  0.00           H  
ATOM    899  CG  PHE    59      46.457  29.626  28.938  1.00  0.00           C  
ATOM    900  CD1 PHE    59      47.598  29.773  28.220  1.00  0.00           C  
ATOM    901  HD1 PHE    59      47.763  30.641  27.599  1.00  0.00           H  
ATOM    902  CE1 PHE    59      48.544  28.751  28.282  1.00  0.00           C  
ATOM    903  HE1 PHE    59      49.464  28.845  27.726  1.00  0.00           H  
ATOM    904  CZ  PHE    59      48.402  27.615  29.057  1.00  0.00           C  
ATOM    905  HZ  PHE    59      49.228  26.920  29.053  1.00  0.00           H  
ATOM    906  CE2 PHE    59      47.138  27.369  29.638  1.00  0.00           C  
ATOM    907  HE2 PHE    59      46.957  26.382  30.038  1.00  0.00           H  
ATOM    908  CD2 PHE    59      46.181  28.404  29.583  1.00  0.00           C  
ATOM    909  HD2 PHE    59      45.286  28.183  30.146  1.00  0.00           H  
ATOM    910  C   PHE    59      43.436  31.812  28.179  1.00  0.00           C  
ATOM    911  O   PHE    59      43.668  33.008  28.091  1.00  0.00           O  
ATOM    912  N   GLU    60      42.292  31.303  28.573  1.00  0.00           N  
ATOM    913  H   GLU    60      42.194  30.303  28.677  1.00  0.00           H  
ATOM    914  CA  GLU    60      41.205  32.060  29.164  1.00  0.00           C  
ATOM    915  HA  GLU    60      40.967  32.852  28.454  1.00  0.00           H  
ATOM    916  CB  GLU    60      39.846  31.327  29.224  1.00  0.00           C  
ATOM    917  HB2 GLU    60      39.935  30.542  29.976  1.00  0.00           H  
ATOM    918  HB3 GLU    60      39.125  32.062  29.583  1.00  0.00           H  
ATOM    919  CG  GLU    60      39.395  30.584  27.933  1.00  0.00           C  
ATOM    920  HG2 GLU    60      39.258  31.297  27.120  1.00  0.00           H  
ATOM    921  HG3 GLU    60      40.201  29.896  27.677  1.00  0.00           H  
ATOM    922  CD  GLU    60      38.121  29.799  28.048  1.00  0.00           C  
ATOM    923  OE1 GLU    60      37.552  29.737  29.186  1.00  0.00           O  
ATOM    924  OE2 GLU    60      37.727  29.229  26.996  1.00  0.00           O  
ATOM    925  C   GLU    60      41.512  32.529  30.533  1.00  0.00           C  
ATOM    926  O   GLU    60      41.393  31.786  31.497  1.00  0.00           O  
ATOM    927  N   LEU    61      41.940  33.792  30.568  1.00  0.00           N  
ATOM    928  H   LEU    61      42.245  34.119  29.662  1.00  0.00           H  
ATOM    929  CA  LEU    61      42.398  34.450  31.782  1.00  0.00           C  
ATOM    930  HA  LEU    61      43.285  33.957  32.179  1.00  0.00           H  
ATOM    931  CB  LEU    61      42.791  35.894  31.444  1.00  0.00           C  
ATOM    932  HB2 LEU    61      41.908  36.370  31.017  1.00  0.00           H  
ATOM    933  HB3 LEU    61      43.014  36.392  32.388  1.00  0.00           H  
ATOM    934  CG  LEU    61      43.972  36.056  30.422  1.00  0.00           C  
ATOM    935  HG  LEU    61      43.593  35.826  29.426  1.00  0.00           H  
ATOM    936  CD1 LEU    61      44.525  37.451  30.401  1.00  0.00           C  
ATOM    937 HD11 LEU    61      44.843  37.683  31.418  1.00  0.00           H  
ATOM    938 HD12 LEU    61      45.294  37.523  29.631  1.00  0.00           H  
ATOM    939 HD13 LEU    61      43.781  38.110  29.953  1.00  0.00           H  
ATOM    940  CD2 LEU    61      45.121  35.135  30.741  1.00  0.00           C  
ATOM    941 HD21 LEU    61      45.879  35.097  29.958  1.00  0.00           H  
ATOM    942 HD22 LEU    61      45.609  35.521  31.636  1.00  0.00           H  
ATOM    943 HD23 LEU    61      44.747  34.123  30.892  1.00  0.00           H  
ATOM    944  C   LEU    61      41.422  34.396  33.008  1.00  0.00           C  
ATOM    945  O   LEU    61      41.850  34.524  34.161  1.00  0.00           O  
ATOM    946  N   GLY    62      40.122  34.290  32.696  1.00  0.00           N  
ATOM    947  H   GLY    62      39.885  34.303  31.714  1.00  0.00           H  
ATOM    948  CA  GLY    62      38.985  34.505  33.608  1.00  0.00           C  
ATOM    949  HA2 GLY    62      38.094  34.407  32.989  1.00  0.00           H  
ATOM    950  HA3 GLY    62      38.913  33.753  34.394  1.00  0.00           H  
ATOM    951  C   GLY    62      39.125  35.861  34.313  1.00  0.00           C  
ATOM    952  O   GLY    62      39.492  36.847  33.680  1.00  0.00           O  
ATOM    953  N   CTZ    63      38.914  35.908  35.613  1.00  0.00           N  
ATOM    954  H4  CTZ    63      38.594  35.091  36.157  1.00  0.00           H  
ATOM    955  C9  CTZ    63      38.993  37.153  36.396  1.00  0.00           C  
ATOM    956  H5  CTZ    63      38.358  37.912  35.933  1.00  0.00           H  
ATOM    957  C   CTZ    63      40.388  37.916  36.515  1.00  0.00           C  
ATOM    958  O   CTZ    63      40.397  39.021  37.070  1.00  0.00           O  
ATOM    959  CB  CTZ    63      38.463  36.931  37.782  1.00  0.00           C  
ATOM    960  H6  CTZ    63      39.075  36.221  38.251  1.00  0.00           H  
ATOM    961  H7  CTZ    63      38.545  37.886  38.382  1.00  0.00           H  
ATOM    962  OG  CTZ    63      37.045  36.514  37.783  1.00  0.00           O  
ATOM    963  S1  CTZ    63      34.019  33.752  40.467  1.00  0.00           S  
ATOM    964  C2  CTZ    63      34.449  33.964  42.253  1.00  0.00           C  
ATOM    965  H12 CTZ    63      33.799  33.475  42.854  1.00  0.00           H  
ATOM    966  H13 CTZ    63      34.362  34.994  42.438  1.00  0.00           H  
ATOM    967  C3  CTZ    63      35.778  33.378  42.507  1.00  0.00           C  
ATOM    968  C3' CTZ    63      35.985  32.534  43.538  1.00  0.00           C  
ATOM    969  H14 CTZ    63      35.307  32.328  44.417  1.00  0.00           H  
ATOM    970  H15 CTZ    63      37.039  32.234  43.753  1.00  0.00           H  
ATOM    971  CA  CTZ    63      36.942  33.472  41.559  1.00  0.00           C  
ATOM    972  C4' CTZ    63      38.361  33.337  42.181  1.00  0.00           C  
ATOM    973  O4A CTZ    63      38.722  34.342  42.895  1.00  0.00           O  
ATOM    974  O4B CTZ    63      38.946  32.208  42.066  1.00  0.00           O  
ATOM    975  N5  CTZ    63      36.822  33.919  40.344  1.00  0.00           N  
ATOM    976  C6  CTZ    63      35.594  34.525  39.916  1.00  0.00           C  
ATOM    977  H16 CTZ    63      35.596  35.552  40.390  1.00  0.00           H  
ATOM    978  C7  CTZ    63      35.625  34.717  38.402  1.00  0.00           C  
ATOM    979  H17 CTZ    63      34.899  35.524  38.111  1.00  0.00           H  
ATOM    980  C8  CTZ    63      36.938  35.176  37.931  1.00  0.00           C  
ATOM    981  O9  CTZ    63      37.784  34.298  37.602  1.00  0.00           O  
ATOM    982  N10 CTZ    63      35.175  33.551  37.745  1.00  0.00           N  
ATOM    983  H18 CTZ    63      35.716  32.726  37.698  1.00  0.00           H  
ATOM    984  C11 CTZ    63      33.856  33.444  37.502  1.00  0.00           C  
ATOM    985  O12 CTZ    63      33.097  34.332  37.851  1.00  0.00           O  
ATOM    986  C13 CTZ    63      33.435  32.126  36.830  1.00  0.00           C  
ATOM    987  C14 CTZ    63      33.162  32.158  35.423  1.00  0.00           C  
ATOM    988  C15 CTZ    63      33.384  33.258  34.581  1.00  0.00           C  
ATOM    989  H19 CTZ    63      33.806  34.219  34.842  1.00  0.00           H  
ATOM    990  N16 CTZ    63      33.449  31.025  37.519  1.00  0.00           N  
ATOM    991  S16 CTZ    63      33.249  32.778  32.968  1.00  0.00           S  
ATOM    992  C17 CTZ    63      32.760  31.193  33.448  1.00  0.00           C  
ATOM    993  N18 CTZ    63      32.605  30.043  32.710  1.00  0.00           N  
ATOM    994  H20 CTZ    63      32.665  30.134  31.701  1.00  0.00           H  
ATOM    995  H21 CTZ    63      32.315  29.164  33.188  1.00  0.00           H  
ATOM    996  O17 CTZ    63      33.983  31.303  38.818  1.00  0.00           O  
ATOM    997  C18 CTZ    63      33.895  29.965  39.672  1.00  0.00           C  
ATOM    998  C19 CTZ    63      32.591  29.253  39.346  1.00  0.00           C  
ATOM    999  H22 CTZ    63      31.739  29.884  39.734  1.00  0.00           H  
ATOM   1000  H23 CTZ    63      32.454  29.039  38.313  1.00  0.00           H  
ATOM   1001  H24 CTZ    63      32.689  28.252  39.807  1.00  0.00           H  
ATOM   1002  C20 CTZ    63      33.999  30.437  41.185  1.00  0.00           C  
ATOM   1003  H25 CTZ    63      33.021  30.929  41.523  1.00  0.00           H  
ATOM   1004  H26 CTZ    63      34.139  29.517  41.723  1.00  0.00           H  
ATOM   1005  H27 CTZ    63      34.814  31.159  41.415  1.00  0.00           H  
ATOM   1006  C21 CTZ    63      35.133  29.152  39.216  1.00  0.00           C  
ATOM   1007  O2A CTZ    63      36.233  29.211  39.845  1.00  0.00           O  
ATOM   1008  O2B CTZ    63      34.924  28.343  38.248  1.00  0.00           O  
ATOM   1009  N19 CTZ    63      32.734  31.014  34.786  1.00  0.00           N  
ATOM   1010  N   VAL    64      41.497  37.304  35.982  1.00  0.00           N  
ATOM   1011  H   VAL    64      41.332  36.416  35.485  1.00  0.00           H  
ATOM   1012  CA  VAL    64      42.759  38.025  35.833  1.00  0.00           C  
ATOM   1013  HA  VAL    64      43.061  38.541  36.738  1.00  0.00           H  
ATOM   1014  CB  VAL    64      43.899  37.105  35.448  1.00  0.00           C  
ATOM   1015  HB  VAL    64      43.709  36.475  34.609  1.00  0.00           H  
ATOM   1016  CG1 VAL    64      45.068  37.873  34.898  1.00  0.00           C  
ATOM   1017 HG11 VAL    64      45.981  37.119  34.910  1.00  0.00           H  
ATOM   1018 HG12 VAL    64      44.851  38.099  33.850  1.00  0.00           H  
ATOM   1019 HG13 VAL    64      45.211  38.713  35.480  1.00  0.00           H  
ATOM   1020  CG2 VAL    64      44.462  36.190  36.636  1.00  0.00           C  
ATOM   1021 HG21 VAL    64      44.681  36.836  37.448  1.00  0.00           H  
ATOM   1022 HG22 VAL    64      43.637  35.560  36.985  1.00  0.00           H  
ATOM   1023 HG23 VAL    64      45.216  35.463  36.448  1.00  0.00           H  
ATOM   1024  C   VAL    64      42.521  39.207  34.837  1.00  0.00           C  
ATOM   1025  O   VAL    64      43.273  40.168  34.855  1.00  0.00           O  
ATOM   1026  N   SER    65      41.446  39.158  34.034  1.00  0.00           N  
ATOM   1027  H   SER    65      40.987  38.283  34.050  1.00  0.00           H  
ATOM   1028  CA  SER    65      40.963  40.188  33.091  1.00  0.00           C  
ATOM   1029  HA  SER    65      41.681  40.304  32.294  1.00  0.00           H  
ATOM   1030  CB  SER    65      39.591  39.780  32.387  1.00  0.00           C  
ATOM   1031  HB2 SER    65      38.681  39.754  33.105  1.00  0.00           H  
ATOM   1032  HB3 SER    65      39.330  40.534  31.647  1.00  0.00           H  
ATOM   1033  OG  SER    65      39.728  38.577  31.700  1.00  0.00           O  
ATOM   1034  HG  SER    65      39.662  37.777  32.276  1.00  0.00           H  
ATOM   1035  C   SER    65      40.679  41.444  33.847  1.00  0.00           C  
ATOM   1036  O   SER    65      40.969  42.565  33.376  1.00  0.00           O  
ATOM   1037  N   LYS    66      40.307  41.331  35.094  1.00  0.00           N  
ATOM   1038  H   LYS    66      40.069  40.424  35.468  1.00  0.00           H  
ATOM   1039  CA  LYS    66      40.050  42.519  35.900  1.00  0.00           C  
ATOM   1040  HA  LYS    66      39.331  43.129  35.353  1.00  0.00           H  
ATOM   1041  CB  LYS    66      39.512  42.144  37.228  1.00  0.00           C  
ATOM   1042  HB2 LYS    66      40.300  41.493  37.606  1.00  0.00           H  
ATOM   1043  HB3 LYS    66      39.410  42.972  37.930  1.00  0.00           H  
ATOM   1044  CG  LYS    66      38.213  41.393  37.190  1.00  0.00           C  
ATOM   1045  HG2 LYS    66      37.447  41.965  36.666  1.00  0.00           H  
ATOM   1046  HG3 LYS    66      38.292  40.467  36.621  1.00  0.00           H  
ATOM   1047  CD  LYS    66      37.560  41.109  38.484  1.00  0.00           C  
ATOM   1048  HD2 LYS    66      38.165  40.469  39.127  1.00  0.00           H  
ATOM   1049  HD3 LYS    66      37.510  42.043  39.043  1.00  0.00           H  
ATOM   1050  CE  LYS    66      36.185  40.568  38.328  1.00  0.00           C  
ATOM   1051  HE2 LYS    66      35.634  40.713  39.162  1.00  0.00           H  
ATOM   1052  HE3 LYS    66      35.712  41.145  37.534  1.00  0.00           H  
ATOM   1053  NZ  LYS    66      36.163  39.157  37.954  1.00  0.00           N  
ATOM   1054  HZ1 LYS    66      36.620  38.574  38.644  1.00  0.00           H  
ATOM   1055  HZ2 LYS    66      35.200  38.777  37.828  1.00  0.00           H  
ATOM   1056  HZ3 LYS    66      36.694  39.117  37.002  1.00  0.00           H  
ATOM   1057  C   LYS    66      41.291  43.402  36.205  1.00  0.00           C  
ATOM   1058  O   LYS    66      41.123  44.589  36.262  1.00  0.00           O  
ATOM   1059  N   THR    67      42.534  42.841  36.201  1.00  0.00           N  
ATOM   1060  H   THR    67      42.640  41.882  35.902  1.00  0.00           H  
ATOM   1061  CA  THR    67      43.787  43.554  36.330  1.00  0.00           C  
ATOM   1062  HA  THR    67      43.895  44.013  37.224  1.00  0.00           H  
ATOM   1063  CB  THR    67      44.966  42.578  36.135  1.00  0.00           C  
ATOM   1064  HB  THR    67      45.782  43.130  36.355  1.00  0.00           H  
ATOM   1065  CG2 THR    67      44.974  41.443  37.165  1.00  0.00           C  
ATOM   1066 HG21 THR    67      44.185  40.715  36.975  1.00  0.00           H  
ATOM   1067 HG22 THR    67      45.920  40.916  37.289  1.00  0.00           H  
ATOM   1068 HG23 THR    67      44.827  41.859  38.161  1.00  0.00           H  
ATOM   1069  OG1 THR    67      45.150  41.988  34.847  1.00  0.00           O  
ATOM   1070  HG1 THR    67      44.339  41.484  34.749  1.00  0.00           H  
ATOM   1071  C   THR    67      43.941  44.617  35.188  1.00  0.00           C  
ATOM   1072  O   THR    67      44.643  45.627  35.428  1.00  0.00           O  
ATOM   1073  N   PHE    68      43.400  44.383  33.983  1.00  0.00           N  
ATOM   1074  H   PHE    68      43.117  43.374  33.680  1.00  0.00           H  
ATOM   1075  CA  PHE    68      43.424  45.372  32.874  1.00  0.00           C  
ATOM   1076  HA  PHE    68      44.371  45.912  32.883  1.00  0.00           H  
ATOM   1077  CB  PHE    68      43.166  44.656  31.599  1.00  0.00           C  
ATOM   1078  HB2 PHE    68      42.169  44.215  31.599  1.00  0.00           H  
ATOM   1079  HB3 PHE    68      43.080  45.494  30.907  1.00  0.00           H  
ATOM   1080  CG  PHE    68      44.265  43.726  31.184  1.00  0.00           C  
ATOM   1081  CD1 PHE    68      45.502  44.274  30.824  1.00  0.00           C  
ATOM   1082  HD1 PHE    68      45.620  45.354  30.913  1.00  0.00           H  
ATOM   1083  CE1 PHE    68      46.520  43.423  30.372  1.00  0.00           C  
ATOM   1084  HE1 PHE    68      47.465  43.923  30.162  1.00  0.00           H  
ATOM   1085  CZ  PHE    68      46.284  42.076  30.228  1.00  0.00           C  
ATOM   1086  HZ  PHE    68      47.018  41.392  29.804  1.00  0.00           H  
ATOM   1087  CE2 PHE    68      45.040  41.478  30.562  1.00  0.00           C  
ATOM   1088  HE2 PHE    68      44.891  40.408  30.416  1.00  0.00           H  
ATOM   1089  CD2 PHE    68      44.067  42.301  31.088  1.00  0.00           C  
ATOM   1090  HD2 PHE    68      43.242  41.889  31.500  1.00  0.00           H  
ATOM   1091  C   PHE    68      42.376  46.475  33.222  1.00  0.00           C  
ATOM   1092  O   PHE    68      42.681  47.639  32.926  1.00  0.00           O  
ATOM   1093  N   THR    69      41.133  46.193  33.609  1.00  0.00           N  
ATOM   1094  H   THR    69      40.962  45.116  33.605  1.00  0.00           H  
ATOM   1095  CA  THR    69      40.049  47.145  33.789  1.00  0.00           C  
ATOM   1096  HA  THR    69      40.010  47.639  32.817  1.00  0.00           H  
ATOM   1097  CB  THR    69      38.772  46.321  34.016  1.00  0.00           C  
ATOM   1098  HB  THR    69      38.860  45.656  34.875  1.00  0.00           H  
ATOM   1099  CG2 THR    69      37.509  47.240  34.141  1.00  0.00           C  
ATOM   1100 HG21 THR    69      37.591  47.705  35.034  1.00  0.00           H  
ATOM   1101 HG22 THR    69      37.577  47.835  33.391  1.00  0.00           H  
ATOM   1102 HG23 THR    69      36.579  46.690  33.992  1.00  0.00           H  
ATOM   1103  OG1 THR    69      38.492  45.556  32.900  1.00  0.00           O  
ATOM   1104  HG1 THR    69      37.722  44.837  33.179  1.00  0.00           H  
ATOM   1105  C   THR    69      40.204  48.138  34.922  1.00  0.00           C  
ATOM   1106  O   THR    69      39.743  49.267  34.776  1.00  0.00           O  
ATOM   1107  N   GLY    70      40.853  47.698  35.955  1.00  0.00           N  
ATOM   1108  H   GLY    70      41.119  46.652  35.908  1.00  0.00           H  
ATOM   1109  CA  GLY    70      41.213  48.464  37.176  1.00  0.00           C  
ATOM   1110  HA2 GLY    70      40.313  48.951  37.552  1.00  0.00           H  
ATOM   1111  HA3 GLY    70      41.491  47.717  37.796  1.00  0.00           H  
ATOM   1112  C   GLY    70      42.314  49.445  36.875  1.00  0.00           C  
ATOM   1113  O   GLY    70      42.202  50.665  37.085  1.00  0.00           O  
ATOM   1114  N   VAL    71      43.327  49.044  36.133  1.00  0.00           N  
ATOM   1115  H   VAL    71      43.410  48.125  35.867  1.00  0.00           H  
ATOM   1116  CA  VAL    71      44.355  49.982  35.551  1.00  0.00           C  
ATOM   1117  HA  VAL    71      44.754  50.549  36.285  1.00  0.00           H  
ATOM   1118  CB  VAL    71      45.598  49.308  34.956  1.00  0.00           C  
ATOM   1119  HB  VAL    71      45.296  48.586  34.198  1.00  0.00           H  
ATOM   1120  CG1 VAL    71      46.631  50.266  34.360  1.00  0.00           C  
ATOM   1121 HG11 VAL    71      46.973  50.977  35.097  1.00  0.00           H  
ATOM   1122 HG12 VAL    71      47.450  49.616  34.050  1.00  0.00           H  
ATOM   1123 HG13 VAL    71      46.238  50.811  33.502  1.00  0.00           H  
ATOM   1124  CG2 VAL    71      46.297  48.577  36.115  1.00  0.00           C  
ATOM   1125 HG21 VAL    71      47.164  48.024  35.787  1.00  0.00           H  
ATOM   1126 HG22 VAL    71      46.785  49.260  36.795  1.00  0.00           H  
ATOM   1127 HG23 VAL    71      45.585  48.002  36.688  1.00  0.00           H  
ATOM   1128  C   VAL    71      43.770  50.900  34.546  1.00  0.00           C  
ATOM   1129  O   VAL    71      44.024  52.115  34.666  1.00  0.00           O  
ATOM   1130  N   LEU    72      42.988  50.406  33.594  1.00  0.00           N  
ATOM   1131  H   LEU    72      43.092  49.332  33.445  1.00  0.00           H  
ATOM   1132  CA  LEU    72      42.251  51.214  32.549  1.00  0.00           C  
ATOM   1133  HA  LEU    72      42.966  51.812  31.985  1.00  0.00           H  
ATOM   1134  CB  LEU    72      41.411  50.197  31.663  1.00  0.00           C  
ATOM   1135  HB2 LEU    72      41.999  49.389  31.227  1.00  0.00           H  
ATOM   1136  HB3 LEU    72      40.768  49.754  32.304  1.00  0.00           H  
ATOM   1137  CG  LEU    72      40.642  50.889  30.517  1.00  0.00           C  
ATOM   1138  HG  LEU    72      40.349  51.904  30.785  1.00  0.00           H  
ATOM   1139  CD1 LEU    72      41.445  51.074  29.204  1.00  0.00           C  
ATOM   1140 HD11 LEU    72      42.358  51.585  29.512  1.00  0.00           H  
ATOM   1141 HD12 LEU    72      41.686  50.087  28.809  1.00  0.00           H  
ATOM   1142 HD13 LEU    72      40.833  51.660  28.655  1.00  0.00           H  
ATOM   1143  CD2 LEU    72      39.372  50.105  30.270  1.00  0.00           C  
ATOM   1144 HD21 LEU    72      38.853  49.911  31.209  1.00  0.00           H  
ATOM   1145 HD22 LEU    72      38.665  50.730  29.724  1.00  0.00           H  
ATOM   1146 HD23 LEU    72      39.596  49.143  29.809  1.00  0.00           H  
ATOM   1147  C   LEU    72      41.385  52.242  33.243  1.00  0.00           C  
ATOM   1148  O   LEU    72      41.294  53.440  32.857  1.00  0.00           O  
ATOM   1149  N   GLY    73      40.796  51.891  34.414  1.00  0.00           N  
ATOM   1150  H   GLY    73      40.768  50.833  34.674  1.00  0.00           H  
ATOM   1151  CA  GLY    73      40.137  52.859  35.284  1.00  0.00           C  
ATOM   1152  HA2 GLY    73      39.339  53.270  34.667  1.00  0.00           H  
ATOM   1153  HA3 GLY    73      39.788  52.195  36.076  1.00  0.00           H  
ATOM   1154  C   GLY    73      41.001  53.955  35.929  1.00  0.00           C  
ATOM   1155  O   GLY    73      40.644  55.119  35.782  1.00  0.00           O  
ATOM   1156  N   GLY    74      42.166  53.612  36.380  1.00  0.00           N  
ATOM   1157  H   GLY    74      42.321  52.539  36.488  1.00  0.00           H  
ATOM   1158  CA  GLY    74      43.290  54.470  36.624  1.00  0.00           C  
ATOM   1159  HA2 GLY    74      43.278  54.954  37.601  1.00  0.00           H  
ATOM   1160  HA3 GLY    74      44.079  53.728  36.745  1.00  0.00           H  
ATOM   1161  C   GLY    74      43.756  55.430  35.579  1.00  0.00           C  
ATOM   1162  O   GLY    74      43.800  56.666  35.773  1.00  0.00           O  
ATOM   1163  N   ASP    75      43.848  54.937  34.343  1.00  0.00           N  
ATOM   1164  H   ASP    75      43.808  53.855  34.214  1.00  0.00           H  
ATOM   1165  CA  ASP    75      44.206  55.721  33.184  1.00  0.00           C  
ATOM   1166  HA  ASP    75      45.087  56.339  33.356  1.00  0.00           H  
ATOM   1167  CB  ASP    75      44.525  54.848  32.000  1.00  0.00           C  
ATOM   1168  HB2 ASP    75      45.442  54.436  32.099  1.00  0.00           H  
ATOM   1169  HB3 ASP    75      43.696  54.141  32.044  1.00  0.00           H  
ATOM   1170  CG  ASP    75      44.522  55.562  30.665  1.00  0.00           C  
ATOM   1171  OD1 ASP    75      45.529  56.081  30.190  1.00  0.00           O  
ATOM   1172  OD2 ASP    75      43.429  55.631  30.054  1.00  0.00           O  
ATOM   1173  C   ASP    75      43.087  56.726  32.881  1.00  0.00           C  
ATOM   1174  O   ASP    75      43.424  57.884  32.727  1.00  0.00           O  
ATOM   1175  N   ALA    76      41.787  56.371  33.098  1.00  0.00           N  
ATOM   1176  H   ALA    76      41.563  55.403  33.546  1.00  0.00           H  
ATOM   1177  CA  ALA    76      40.640  57.309  32.964  1.00  0.00           C  
ATOM   1178  HA  ALA    76      40.841  57.867  32.049  1.00  0.00           H  
ATOM   1179  CB  ALA    76      39.353  56.511  32.805  1.00  0.00           C  
ATOM   1180  HB1 ALA    76      39.141  55.979  33.733  1.00  0.00           H  
ATOM   1181  HB2 ALA    76      38.522  57.169  32.551  1.00  0.00           H  
ATOM   1182  HB3 ALA    76      39.396  55.778  32.000  1.00  0.00           H  
ATOM   1183  C   ALA    76      40.648  58.289  34.091  1.00  0.00           C  
ATOM   1184  O   ALA    76      40.392  59.474  33.885  1.00  0.00           O  
ATOM   1185  N   ILE    77      41.023  57.927  35.305  1.00  0.00           N  
ATOM   1186  H   ILE    77      41.328  56.893  35.464  1.00  0.00           H  
ATOM   1187  CA  ILE    77      41.163  58.883  36.454  1.00  0.00           C  
ATOM   1188  HA  ILE    77      40.231  59.435  36.570  1.00  0.00           H  
ATOM   1189  CB  ILE    77      41.409  58.154  37.776  1.00  0.00           C  
ATOM   1190  HB  ILE    77      42.178  57.520  37.613  1.00  0.00           H  
ATOM   1191  CG2 ILE    77      41.851  59.068  38.933  1.00  0.00           C  
ATOM   1192 HG21 ILE    77      41.067  59.666  39.152  1.00  0.00           H  
ATOM   1193 HG22 ILE    77      42.043  58.371  39.749  1.00  0.00           H  
ATOM   1194 HG23 ILE    77      42.698  59.708  38.688  1.00  0.00           H  
ATOM   1195  CG1 ILE    77      40.143  57.345  38.131  1.00  0.00           C  
ATOM   1196 HG12 ILE    77      39.342  57.977  38.513  1.00  0.00           H  
ATOM   1197 HG13 ILE    77      39.746  56.799  37.274  1.00  0.00           H  
ATOM   1198  CD1 ILE    77      40.508  56.228  39.140  1.00  0.00           C  
ATOM   1199 HD11 ILE    77      41.261  55.529  38.775  1.00  0.00           H  
ATOM   1200 HD12 ILE    77      40.781  56.697  40.085  1.00  0.00           H  
ATOM   1201 HD13 ILE    77      39.740  55.577  39.219  1.00  0.00           H  
ATOM   1202  C   ILE    77      42.301  59.846  36.144  1.00  0.00           C  
ATOM   1203  O   ILE    77      42.233  61.049  36.522  1.00  0.00           O  
ATOM   1204  N   ALA    78      43.394  59.456  35.491  1.00  0.00           N  
ATOM   1205  H   ALA    78      43.565  58.408  35.242  1.00  0.00           H  
ATOM   1206  CA  ALA    78      44.569  60.304  35.227  1.00  0.00           C  
ATOM   1207  HA  ALA    78      44.930  60.869  36.086  1.00  0.00           H  
ATOM   1208  CB  ALA    78      45.785  59.420  34.889  1.00  0.00           C  
ATOM   1209  HB1 ALA    78      46.203  58.983  35.796  1.00  0.00           H  
ATOM   1210  HB2 ALA    78      45.503  58.638  34.316  1.00  0.00           H  
ATOM   1211  HB3 ALA    78      46.578  60.031  34.458  1.00  0.00           H  
ATOM   1212  C   ALA    78      44.149  61.292  34.112  1.00  0.00           C  
ATOM   1213  O   ALA    78      44.571  62.477  34.174  1.00  0.00           O  
ATOM   1214  N   ARG    79      43.388  60.869  33.110  1.00  0.00           N  
ATOM   1215  H   ARG    79      43.078  59.908  33.134  1.00  0.00           H  
ATOM   1216  CA  ARG    79      42.894  61.774  32.026  1.00  0.00           C  
ATOM   1217  HA  ARG    79      43.742  62.346  31.650  1.00  0.00           H  
ATOM   1218  CB  ARG    79      42.313  60.890  30.880  1.00  0.00           C  
ATOM   1219  HB2 ARG    79      41.723  60.098  31.342  1.00  0.00           H  
ATOM   1220  HB3 ARG    79      41.819  61.531  30.150  1.00  0.00           H  
ATOM   1221  CG  ARG    79      43.284  60.126  29.981  1.00  0.00           C  
ATOM   1222  HG2 ARG    79      43.813  60.841  29.351  1.00  0.00           H  
ATOM   1223  HG3 ARG    79      44.058  59.628  30.565  1.00  0.00           H  
ATOM   1224  CD  ARG    79      42.623  59.243  29.027  1.00  0.00           C  
ATOM   1225  HD2 ARG    79      41.739  58.921  29.576  1.00  0.00           H  
ATOM   1226  HD3 ARG    79      42.250  59.759  28.143  1.00  0.00           H  
ATOM   1227  NE  ARG    79      43.492  58.043  28.622  1.00  0.00           N  
ATOM   1228  HE  ARG    79      43.600  57.414  29.505  1.00  0.00           H  
ATOM   1229  CZ  ARG    79      44.108  57.668  27.555  1.00  0.00           C  
ATOM   1230  NH1 ARG    79      44.105  58.400  26.530  1.00  0.00           N  
ATOM   1231 HH11 ARG    79      43.628  59.377  26.456  1.00  0.00           H  
ATOM   1232 HH12 ARG    79      44.691  58.147  25.646  1.00  0.00           H  
ATOM   1233  NH2 ARG    79      44.618  56.468  27.566  1.00  0.00           N  
ATOM   1234 HH21 ARG    79      44.706  56.025  28.558  1.00  0.00           H  
ATOM   1235 HH22 ARG    79      45.204  56.159  26.804  1.00  0.00           H  
ATOM   1236  C   ARG    79      41.881  62.782  32.516  1.00  0.00           C  
ATOM   1237  O   ARG    79      41.590  63.810  31.870  1.00  0.00           O  
ATOM   1238  N   LYS    80      41.392  62.485  33.718  1.00  0.00           N  
ATOM   1239  H   LYS    80      41.946  61.704  34.238  1.00  0.00           H  
ATOM   1240  CA  LYS    80      40.358  63.210  34.536  1.00  0.00           C  
ATOM   1241  HA  LYS    80      40.194  62.647  35.454  1.00  0.00           H  
ATOM   1242  CB  LYS    80      40.782  64.603  34.965  1.00  0.00           C  
ATOM   1243  HB2 LYS    80      40.821  65.206  34.155  1.00  0.00           H  
ATOM   1244  HB3 LYS    80      40.058  64.973  35.691  1.00  0.00           H  
ATOM   1245  CG  LYS    80      42.039  64.599  35.833  1.00  0.00           C  
ATOM   1246  HG2 LYS    80      41.874  64.023  36.646  1.00  0.00           H  
ATOM   1247  HG3 LYS    80      42.796  64.244  35.267  1.00  0.00           H  
ATOM   1248  CD  LYS    80      42.461  66.020  36.330  1.00  0.00           C  
ATOM   1249  HD2 LYS    80      42.377  66.679  35.569  1.00  0.00           H  
ATOM   1250  HD3 LYS    80      41.812  66.398  37.005  1.00  0.00           H  
ATOM   1251  CE  LYS    80      43.932  66.253  36.728  1.00  0.00           C  
ATOM   1252  HE2 LYS    80      44.559  65.882  35.918  1.00  0.00           H  
ATOM   1253  HE3 LYS    80      44.157  67.225  36.890  1.00  0.00           H  
ATOM   1254  NZ  LYS    80      44.250  65.388  37.954  1.00  0.00           N  
ATOM   1255  HZ1 LYS    80      44.049  64.335  37.759  1.00  0.00           H  
ATOM   1256  HZ2 LYS    80      45.328  65.354  38.107  1.00  0.00           H  
ATOM   1257  HZ3 LYS    80      43.834  65.652  38.926  1.00  0.00           H  
ATOM   1258  C   LYS    80      38.966  63.163  33.830  1.00  0.00           C  
ATOM   1259  O   LYS    80      38.151  64.042  34.063  1.00  0.00           O  
ATOM   1260  N   GLU    81      38.717  62.121  33.090  1.00  0.00           N  
ATOM   1261  H   GLU    81      39.604  61.661  32.943  1.00  0.00           H  
ATOM   1262  CA  GLU    81      37.471  61.707  32.369  1.00  0.00           C  
ATOM   1263  HA  GLU    81      37.203  62.479  31.775  1.00  0.00           H  
ATOM   1264  CB  GLU    81      37.917  60.572  31.332  1.00  0.00           C  
ATOM   1265  HB2 GLU    81      38.402  59.764  31.879  1.00  0.00           H  
ATOM   1266  HB3 GLU    81      36.981  60.151  30.965  1.00  0.00           H  
ATOM   1267  CG  GLU    81      38.662  61.213  30.130  1.00  0.00           C  
ATOM   1268  HG2 GLU    81      37.983  61.865  29.581  1.00  0.00           H  
ATOM   1269  HG3 GLU    81      39.475  61.800  30.558  1.00  0.00           H  
ATOM   1270  CD  GLU    81      39.181  60.127  29.170  1.00  0.00           C  
ATOM   1271  OE1 GLU    81      38.908  58.904  29.236  1.00  0.00           O  
ATOM   1272  OE2 GLU    81      39.899  60.408  28.214  1.00  0.00           O  
ATOM   1273  C   GLU    81      36.337  61.221  33.253  1.00  0.00           C  
ATOM   1274  O   GLU    81      35.149  61.550  33.079  1.00  0.00           O  
ATOM   1275  N   ILE    82      36.697  60.508  34.312  1.00  0.00           N  
ATOM   1276  H   ILE    82      37.740  60.203  34.400  1.00  0.00           H  
ATOM   1277  CA  ILE    82      35.848  60.129  35.495  1.00  0.00           C  
ATOM   1278  HA  ILE    82      34.979  60.787  35.493  1.00  0.00           H  
ATOM   1279  CB  ILE    82      35.443  58.635  35.526  1.00  0.00           C  
ATOM   1280  HB  ILE    82      34.772  58.630  36.385  1.00  0.00           H  
ATOM   1281  CG2 ILE    82      34.498  58.252  34.412  1.00  0.00           C  
ATOM   1282 HG21 ILE    82      33.966  59.153  34.104  1.00  0.00           H  
ATOM   1283 HG22 ILE    82      35.060  57.903  33.546  1.00  0.00           H  
ATOM   1284 HG23 ILE    82      33.684  57.602  34.735  1.00  0.00           H  
ATOM   1285  CG1 ILE    82      36.581  57.581  35.863  1.00  0.00           C  
ATOM   1286 HG12 ILE    82      36.891  57.183  34.896  1.00  0.00           H  
ATOM   1287 HG13 ILE    82      37.470  57.936  36.384  1.00  0.00           H  
ATOM   1288  CD1 ILE    82      36.093  56.313  36.483  1.00  0.00           C  
ATOM   1289 HD11 ILE    82      36.804  55.625  36.683  1.00  0.00           H  
ATOM   1290 HD12 ILE    82      35.561  56.514  37.318  1.00  0.00           H  
ATOM   1291 HD13 ILE    82      35.389  55.897  35.762  1.00  0.00           H  
ATOM   1292  C   ILE    82      36.567  60.446  36.825  1.00  0.00           C  
ATOM   1293  O   ILE    82      37.727  60.920  36.779  1.00  0.00           O  
ATOM   1294  N   SER    83      35.909  60.133  38.021  1.00  0.00           N  
ATOM   1295  H   SER    83      34.864  59.822  38.028  1.00  0.00           H  
ATOM   1296  CA  SER    83      36.542  60.326  39.354  1.00  0.00           C  
ATOM   1297  HA  SER    83      37.578  59.986  39.319  1.00  0.00           H  
ATOM   1298  CB  SER    83      36.446  61.772  39.741  1.00  0.00           C  
ATOM   1299  HB2 SER    83      37.057  62.423  39.116  1.00  0.00           H  
ATOM   1300  HB3 SER    83      35.410  62.104  39.794  1.00  0.00           H  
ATOM   1301  OG  SER    83      36.980  61.981  41.038  1.00  0.00           O  
ATOM   1302  HG  SER    83      36.503  62.749  41.490  1.00  0.00           H  
ATOM   1303  C   SER    83      35.767  59.405  40.335  1.00  0.00           C  
ATOM   1304  O   SER    83      34.532  59.427  40.320  1.00  0.00           O  
ATOM   1305  N   LEU    84      36.390  58.614  41.272  1.00  0.00           N  
ATOM   1306  H   LEU    84      37.477  58.633  41.339  1.00  0.00           H  
ATOM   1307  CA  LEU    84      35.690  57.458  41.933  1.00  0.00           C  
ATOM   1308  HA  LEU    84      35.137  56.991  41.118  1.00  0.00           H  
ATOM   1309  CB  LEU    84      36.836  56.563  42.555  1.00  0.00           C  
ATOM   1310  HB2 LEU    84      37.391  57.025  43.372  1.00  0.00           H  
ATOM   1311  HB3 LEU    84      36.326  55.797  43.139  1.00  0.00           H  
ATOM   1312  CG  LEU    84      37.728  55.719  41.563  1.00  0.00           C  
ATOM   1313  HG  LEU    84      38.133  56.389  40.805  1.00  0.00           H  
ATOM   1314  CD1 LEU    84      38.819  55.039  42.367  1.00  0.00           C  
ATOM   1315 HD11 LEU    84      39.521  55.740  42.819  1.00  0.00           H  
ATOM   1316 HD12 LEU    84      38.415  54.448  43.190  1.00  0.00           H  
ATOM   1317 HD13 LEU    84      39.363  54.312  41.765  1.00  0.00           H  
ATOM   1318  CD2 LEU    84      36.932  54.568  40.872  1.00  0.00           C  
ATOM   1319 HD21 LEU    84      36.888  53.698  41.527  1.00  0.00           H  
ATOM   1320 HD22 LEU    84      36.021  54.910  40.599  1.00  0.00           H  
ATOM   1321 HD23 LEU    84      37.544  54.266  40.022  1.00  0.00           H  
ATOM   1322  C   LEU    84      34.670  57.959  42.986  1.00  0.00           C  
ATOM   1323  O   LEU    84      33.765  57.256  43.394  1.00  0.00           O  
ATOM   1324  N   ALA    85      34.857  59.212  43.383  1.00  0.00           N  
ATOM   1325  H   ALA    85      35.698  59.755  42.950  1.00  0.00           H  
ATOM   1326  CA  ALA    85      33.961  59.912  44.294  1.00  0.00           C  
ATOM   1327  HA  ALA    85      33.829  59.347  45.216  1.00  0.00           H  
ATOM   1328  CB  ALA    85      34.583  61.220  44.778  1.00  0.00           C  
ATOM   1329  HB1 ALA    85      33.889  61.710  45.460  1.00  0.00           H  
ATOM   1330  HB2 ALA    85      35.431  61.151  45.324  1.00  0.00           H  
ATOM   1331  HB3 ALA    85      34.780  61.825  44.060  1.00  0.00           H  
ATOM   1332  C   ALA    85      32.532  60.212  43.860  1.00  0.00           C  
ATOM   1333  O   ALA    85      31.726  60.570  44.697  1.00  0.00           O  
ATOM   1334  N   ASP    86      32.236  60.290  42.561  1.00  0.00           N  
ATOM   1335  H   ASP    86      33.057  60.100  41.870  1.00  0.00           H  
ATOM   1336  CA  ASP    86      30.914  60.756  42.040  1.00  0.00           C  
ATOM   1337  HA  ASP    86      30.577  61.573  42.678  1.00  0.00           H  
ATOM   1338  CB  ASP    86      31.167  61.202  40.588  1.00  0.00           C  
ATOM   1339  HB2 ASP    86      31.447  60.330  39.997  1.00  0.00           H  
ATOM   1340  HB3 ASP    86      30.299  61.458  40.140  1.00  0.00           H  
ATOM   1341  CG  ASP    86      32.157  62.335  40.345  1.00  0.00           C  
ATOM   1342  OD1 ASP    86      32.834  62.852  41.235  1.00  0.00           O  
ATOM   1343  OD2 ASP    86      32.234  62.730  39.126  1.00  0.00           O  
ATOM   1344  C   ASP    86      29.866  59.639  42.123  1.00  0.00           C  
ATOM   1345  O   ASP    86      30.093  58.437  42.000  1.00  0.00           O  
ATOM   1346  N   PRO    87      28.543  59.985  42.144  1.00  0.00           N  
ATOM   1347  CD  PRO    87      28.032  61.307  42.171  1.00  0.00           C  
ATOM   1348  HD2 PRO    87      28.561  62.101  41.643  1.00  0.00           H  
ATOM   1349  HD3 PRO    87      28.038  61.720  43.180  1.00  0.00           H  
ATOM   1350  CG  PRO    87      26.501  61.293  41.909  1.00  0.00           C  
ATOM   1351  HG2 PRO    87      26.237  61.520  40.876  1.00  0.00           H  
ATOM   1352  HG3 PRO    87      26.053  61.862  42.724  1.00  0.00           H  
ATOM   1353  CB  PRO    87      26.237  59.875  42.330  1.00  0.00           C  
ATOM   1354  HB2 PRO    87      25.405  59.396  41.814  1.00  0.00           H  
ATOM   1355  HB3 PRO    87      26.119  59.805  43.411  1.00  0.00           H  
ATOM   1356  CA  PRO    87      27.438  59.026  41.989  1.00  0.00           C  
ATOM   1357  HA  PRO    87      27.607  58.152  42.618  1.00  0.00           H  
ATOM   1358  C   PRO    87      27.559  58.487  40.527  1.00  0.00           C  
ATOM   1359  O   PRO    87      28.007  59.111  39.593  1.00  0.00           O  
ATOM   1360  N   VAL    88      27.094  57.240  40.260  1.00  0.00           N  
ATOM   1361  H   VAL    88      26.566  56.783  41.097  1.00  0.00           H  
ATOM   1362  CA  VAL    88      26.957  56.630  38.949  1.00  0.00           C  
ATOM   1363  HA  VAL    88      27.899  56.642  38.402  1.00  0.00           H  
ATOM   1364  CB  VAL    88      26.622  55.155  39.211  1.00  0.00           C  
ATOM   1365  HB  VAL    88      25.683  55.051  39.567  1.00  0.00           H  
ATOM   1366  CG1 VAL    88      26.565  54.394  37.913  1.00  0.00           C  
ATOM   1367 HG11 VAL    88      26.304  53.349  38.081  1.00  0.00           H  
ATOM   1368 HG12 VAL    88      25.815  54.858  37.273  1.00  0.00           H  
ATOM   1369 HG13 VAL    88      27.562  54.473  37.479  1.00  0.00           H  
ATOM   1370  CG2 VAL    88      27.535  54.391  40.200  1.00  0.00           C  
ATOM   1371 HG21 VAL    88      27.052  53.432  40.390  1.00  0.00           H  
ATOM   1372 HG22 VAL    88      28.449  54.192  39.820  1.00  0.00           H  
ATOM   1373 HG23 VAL    88      27.690  54.899  41.152  1.00  0.00           H  
ATOM   1374  C   VAL    88      25.978  57.326  38.023  1.00  0.00           C  
ATOM   1375  O   VAL    88      26.230  57.362  36.799  1.00  0.00           O  
ATOM   1376  N   THR    89      24.979  58.061  38.541  1.00  0.00           N  
ATOM   1377  H   THR    89      24.970  57.891  39.618  1.00  0.00           H  
ATOM   1378  CA  THR    89      23.919  58.783  37.896  1.00  0.00           C  
ATOM   1379  HA  THR    89      23.347  58.174  37.196  1.00  0.00           H  
ATOM   1380  CB  THR    89      22.967  59.350  38.993  1.00  0.00           C  
ATOM   1381  HB  THR    89      22.225  59.945  38.461  1.00  0.00           H  
ATOM   1382  CG2 THR    89      22.244  58.215  39.737  1.00  0.00           C  
ATOM   1383 HG21 THR    89      21.592  57.680  39.182  1.00  0.00           H  
ATOM   1384 HG22 THR    89      23.007  57.574  40.178  1.00  0.00           H  
ATOM   1385 HG23 THR    89      21.573  58.729  40.425  1.00  0.00           H  
ATOM   1386  OG1 THR    89      23.703  60.222  39.795  1.00  0.00           O  
ATOM   1387  HG1 THR    89      23.046  60.514  40.614  1.00  0.00           H  
ATOM   1388  C   THR    89      24.563  59.928  37.060  1.00  0.00           C  
ATOM   1389  O   THR    89      23.981  60.216  36.032  1.00  0.00           O  
ATOM   1390  N   LYS    90      25.663  60.553  37.492  1.00  0.00           N  
ATOM   1391  H   LYS    90      26.094  60.208  38.432  1.00  0.00           H  
ATOM   1392  CA  LYS    90      26.419  61.556  36.789  1.00  0.00           C  
ATOM   1393  HA  LYS    90      25.812  62.269  36.576  1.00  0.00           H  
ATOM   1394  CB  LYS    90      27.686  62.066  37.509  1.00  0.00           C  
ATOM   1395  HB2 LYS    90      27.470  62.435  38.512  1.00  0.00           H  
ATOM   1396  HB3 LYS    90      28.266  61.255  37.669  1.00  0.00           H  
ATOM   1397  CG  LYS    90      28.571  63.139  36.744  1.00  0.00           C  
ATOM   1398  HG2 LYS    90      29.111  62.575  35.984  1.00  0.00           H  
ATOM   1399  HG3 LYS    90      27.913  63.833  36.220  1.00  0.00           H  
ATOM   1400  CD  LYS    90      29.530  64.006  37.580  1.00  0.00           C  
ATOM   1401  HD2 LYS    90      28.897  64.611  38.230  1.00  0.00           H  
ATOM   1402  HD3 LYS    90      30.046  63.275  38.202  1.00  0.00           H  
ATOM   1403  CE  LYS    90      30.611  64.792  36.810  1.00  0.00           C  
ATOM   1404  HE2 LYS    90      31.054  64.071  36.124  1.00  0.00           H  
ATOM   1405  HE3 LYS    90      30.102  65.572  36.243  1.00  0.00           H  
ATOM   1406  NZ  LYS    90      31.746  65.211  37.734  1.00  0.00           N  
ATOM   1407  HZ1 LYS    90      31.444  66.201  38.077  1.00  0.00           H  
ATOM   1408  HZ2 LYS    90      31.972  64.586  38.598  1.00  0.00           H  
ATOM   1409  HZ3 LYS    90      32.714  65.293  37.240  1.00  0.00           H  
ATOM   1410  C   LYS    90      26.831  60.976  35.376  1.00  0.00           C  
ATOM   1411  O   LYS    90      26.902  61.749  34.384  1.00  0.00           O  
ATOM   1412  N   TYR    91      27.082  59.711  35.260  1.00  0.00           N  
ATOM   1413  H   TYR    91      26.869  59.017  36.073  1.00  0.00           H  
ATOM   1414  CA  TYR    91      27.572  59.133  33.954  1.00  0.00           C  
ATOM   1415  HA  TYR    91      27.768  59.846  33.266  1.00  0.00           H  
ATOM   1416  CB  TYR    91      28.920  58.429  34.270  1.00  0.00           C  
ATOM   1417  HB2 TYR    91      28.811  57.654  34.909  1.00  0.00           H  
ATOM   1418  HB3 TYR    91      29.266  58.030  33.409  1.00  0.00           H  
ATOM   1419  CG  TYR    91      29.926  59.400  34.894  1.00  0.00           C  
ATOM   1420  CD1 TYR    91      30.806  60.186  34.073  1.00  0.00           C  
ATOM   1421  HD1 TYR    91      30.753  60.107  33.068  1.00  0.00           H  
ATOM   1422  CE1 TYR    91      31.676  61.132  34.671  1.00  0.00           C  
ATOM   1423  HE1 TYR    91      32.306  61.719  34.002  1.00  0.00           H  
ATOM   1424  CZ  TYR    91      31.822  61.195  36.080  1.00  0.00           C  
ATOM   1425  OH  TYR    91      32.652  62.153  36.577  1.00  0.00           O  
ATOM   1426  HH  TYR    91      32.411  62.384  37.614  1.00  0.00           H  
ATOM   1427  CE2 TYR    91      31.015  60.408  36.889  1.00  0.00           C  
ATOM   1428  HE2 TYR    91      31.181  60.463  37.965  1.00  0.00           H  
ATOM   1429  CD2 TYR    91      30.071  59.525  36.316  1.00  0.00           C  
ATOM   1430  HD2 TYR    91      29.391  58.994  36.982  1.00  0.00           H  
ATOM   1431  C   TYR    91      26.612  58.098  33.259  1.00  0.00           C  
ATOM   1432  O   TYR    91      26.904  57.714  32.156  1.00  0.00           O  
ATOM   1433  N   TRP    92      25.546  57.648  33.930  1.00  0.00           N  
ATOM   1434  H   TRP    92      25.457  58.118  34.899  1.00  0.00           H  
ATOM   1435  CA  TRP    92      24.404  57.008  33.398  1.00  0.00           C  
ATOM   1436  HA  TRP    92      24.327  57.312  32.438  1.00  0.00           H  
ATOM   1437  CB  TRP    92      24.488  55.514  33.425  1.00  0.00           C  
ATOM   1438  HB2 TRP    92      25.410  55.230  32.919  1.00  0.00           H  
ATOM   1439  HB3 TRP    92      24.668  55.172  34.445  1.00  0.00           H  
ATOM   1440  CG  TRP    92      23.669  54.626  32.527  1.00  0.00           C  
ATOM   1441  CD1 TRP    92      23.098  55.063  31.391  1.00  0.00           C  
ATOM   1442  HD1 TRP    92      22.988  56.097  31.064  1.00  0.00           H  
ATOM   1443  NE1 TRP    92      22.483  53.987  30.784  1.00  0.00           N  
ATOM   1444  HE1 TRP    92      21.817  54.112  29.930  1.00  0.00           H  
ATOM   1445  CE2 TRP    92      22.751  52.788  31.356  1.00  0.00           C  
ATOM   1446  CZ2 TRP    92      22.502  51.501  31.025  1.00  0.00           C  
ATOM   1447  HZ2 TRP    92      21.919  51.289  30.128  1.00  0.00           H  
ATOM   1448  CH2 TRP    92      23.080  50.511  31.782  1.00  0.00           C  
ATOM   1449  HH2 TRP    92      22.937  49.467  31.505  1.00  0.00           H  
ATOM   1450  CZ3 TRP    92      23.831  50.794  32.941  1.00  0.00           C  
ATOM   1451  HZ3 TRP    92      24.187  49.958  33.543  1.00  0.00           H  
ATOM   1452  CE3 TRP    92      23.949  52.100  33.404  1.00  0.00           C  
ATOM   1453  HE3 TRP    92      24.521  52.415  34.276  1.00  0.00           H  
ATOM   1454  CD2 TRP    92      23.524  53.160  32.531  1.00  0.00           C  
ATOM   1455  C   TRP    92      23.110  57.551  34.118  1.00  0.00           C  
ATOM   1456  O   TRP    92      22.577  56.938  35.068  1.00  0.00           O  
ATOM   1457  N   PRO    93      22.503  58.706  33.788  1.00  0.00           N  
ATOM   1458  CD  PRO    93      23.074  59.669  32.783  1.00  0.00           C  
ATOM   1459  HD2 PRO    93      23.430  59.131  31.904  1.00  0.00           H  
ATOM   1460  HD3 PRO    93      23.931  60.156  33.249  1.00  0.00           H  
ATOM   1461  CG  PRO    93      21.870  60.600  32.465  1.00  0.00           C  
ATOM   1462  HG2 PRO    93      21.210  59.994  31.862  1.00  0.00           H  
ATOM   1463  HG3 PRO    93      22.091  61.509  31.906  1.00  0.00           H  
ATOM   1464  CB  PRO    93      21.189  60.789  33.825  1.00  0.00           C  
ATOM   1465  HB2 PRO    93      20.275  60.987  33.608  1.00  0.00           H  
ATOM   1466  HB3 PRO    93      21.636  61.566  34.428  1.00  0.00           H  
ATOM   1467  CA  PRO    93      21.358  59.414  34.500  1.00  0.00           C  
ATOM   1468  HA  PRO    93      21.733  59.576  35.499  1.00  0.00           H  
ATOM   1469  C   PRO    93      20.009  58.591  34.572  1.00  0.00           C  
ATOM   1470  O   PRO    93      18.948  59.174  34.763  1.00  0.00           O  
ATOM   1471  N   GLU    94      20.000  57.276  34.218  1.00  0.00           N  
ATOM   1472  H   GLU    94      20.912  56.848  34.141  1.00  0.00           H  
ATOM   1473  CA  GLU    94      18.809  56.403  34.213  1.00  0.00           C  
ATOM   1474  HA  GLU    94      17.923  56.951  33.929  1.00  0.00           H  
ATOM   1475  CB  GLU    94      19.013  55.336  33.083  1.00  0.00           C  
ATOM   1476  HB2 GLU    94      20.051  55.036  33.104  1.00  0.00           H  
ATOM   1477  HB3 GLU    94      18.429  54.443  33.253  1.00  0.00           H  
ATOM   1478  CG  GLU    94      18.703  55.942  31.632  1.00  0.00           C  
ATOM   1479  HG2 GLU    94      19.289  56.734  31.408  1.00  0.00           H  
ATOM   1480  HG3 GLU    94      18.964  55.276  30.823  1.00  0.00           H  
ATOM   1481  CD  GLU    94      17.276  56.334  31.495  1.00  0.00           C  
ATOM   1482  OE1 GLU    94      16.413  55.417  31.472  1.00  0.00           O  
ATOM   1483  OE2 GLU    94      16.991  57.552  31.266  1.00  0.00           O  
ATOM   1484  C   GLU    94      18.567  55.730  35.598  1.00  0.00           C  
ATOM   1485  O   GLU    94      17.479  55.158  35.849  1.00  0.00           O  
ATOM   1486  N   LEU    95      19.576  55.716  36.467  1.00  0.00           N  
ATOM   1487  H   LEU    95      20.477  56.291  36.250  1.00  0.00           H  
ATOM   1488  CA  LEU    95      19.598  55.035  37.802  1.00  0.00           C  
ATOM   1489  HA  LEU    95      18.975  54.143  37.739  1.00  0.00           H  
ATOM   1490  CB  LEU    95      21.078  54.718  38.095  1.00  0.00           C  
ATOM   1491  HB2 LEU    95      21.613  55.626  37.815  1.00  0.00           H  
ATOM   1492  HB3 LEU    95      21.172  54.435  39.143  1.00  0.00           H  
ATOM   1493  CG  LEU    95      21.671  53.552  37.252  1.00  0.00           C  
ATOM   1494  HG  LEU    95      21.522  53.628  36.175  1.00  0.00           H  
ATOM   1495  CD1 LEU    95      23.153  53.377  37.559  1.00  0.00           C  
ATOM   1496 HD11 LEU    95      23.677  54.252  37.173  1.00  0.00           H  
ATOM   1497 HD12 LEU    95      23.187  53.256  38.561  1.00  0.00           H  
ATOM   1498 HD13 LEU    95      23.507  52.442  37.125  1.00  0.00           H  
ATOM   1499  CD2 LEU    95      20.997  52.226  37.642  1.00  0.00           C  
ATOM   1500 HD21 LEU    95      19.937  52.305  37.450  1.00  0.00           H  
ATOM   1501 HD22 LEU    95      21.280  51.444  36.937  1.00  0.00           H  
ATOM   1502 HD23 LEU    95      21.098  51.855  38.662  1.00  0.00           H  
ATOM   1503  C   LEU    95      18.897  55.880  38.890  1.00  0.00           C  
ATOM   1504  O   LEU    95      19.440  56.336  39.891  1.00  0.00           O  
ATOM   1505  N   THR    96      17.629  56.230  38.698  1.00  0.00           N  
ATOM   1506  H   THR    96      17.108  55.933  37.886  1.00  0.00           H  
ATOM   1507  CA  THR    96      16.903  57.137  39.650  1.00  0.00           C  
ATOM   1508  HA  THR    96      17.464  58.020  39.956  1.00  0.00           H  
ATOM   1509  CB  THR    96      15.585  57.683  39.059  1.00  0.00           C  
ATOM   1510  HB  THR    96      14.967  58.128  39.839  1.00  0.00           H  
ATOM   1511  CG2 THR    96      15.913  58.596  37.852  1.00  0.00           C  
ATOM   1512 HG21 THR    96      16.806  59.143  38.152  1.00  0.00           H  
ATOM   1513 HG22 THR    96      16.185  58.038  36.956  1.00  0.00           H  
ATOM   1514 HG23 THR    96      15.122  59.311  37.624  1.00  0.00           H  
ATOM   1515  OG1 THR    96      14.753  56.648  38.500  1.00  0.00           O  
ATOM   1516  HG1 THR    96      13.723  56.969  38.657  1.00  0.00           H  
ATOM   1517  C   THR    96      16.533  56.488  40.942  1.00  0.00           C  
ATOM   1518  O   THR    96      16.137  57.209  41.895  1.00  0.00           O  
ATOM   1519  N   GLY    97      16.494  55.116  40.974  1.00  0.00           N  
ATOM   1520  H   GLY    97      16.708  54.585  40.047  1.00  0.00           H  
ATOM   1521  CA  GLY    97      16.106  54.263  42.129  1.00  0.00           C  
ATOM   1522  HA2 GLY    97      15.025  54.250  42.266  1.00  0.00           H  
ATOM   1523  HA3 GLY    97      16.490  53.259  41.949  1.00  0.00           H  
ATOM   1524  C   GLY    97      16.764  54.739  43.397  1.00  0.00           C  
ATOM   1525  O   GLY    97      17.993  54.820  43.503  1.00  0.00           O  
ATOM   1526  N   LYS    98      16.071  54.879  44.449  1.00  0.00           N  
ATOM   1527  H   LYS    98      15.011  54.740  44.239  1.00  0.00           H  
ATOM   1528  CA  LYS    98      16.565  55.197  45.795  1.00  0.00           C  
ATOM   1529  HA  LYS    98      16.954  56.215  45.769  1.00  0.00           H  
ATOM   1530  CB  LYS    98      15.392  55.155  46.813  1.00  0.00           C  
ATOM   1531  HB2 LYS    98      14.692  55.962  46.597  1.00  0.00           H  
ATOM   1532  HB3 LYS    98      15.005  54.136  46.786  1.00  0.00           H  
ATOM   1533  CG  LYS    98      15.715  55.299  48.306  1.00  0.00           C  
ATOM   1534  HG2 LYS    98      16.203  54.469  48.610  1.00  0.00           H  
ATOM   1535  HG3 LYS    98      16.322  56.031  48.439  1.00  0.00           H  
ATOM   1536  CD  LYS    98      14.377  55.497  49.064  1.00  0.00           C  
ATOM   1537  HD2 LYS    98      13.870  56.363  48.637  1.00  0.00           H  
ATOM   1538  HD3 LYS    98      13.805  54.593  48.859  1.00  0.00           H  
ATOM   1539  CE  LYS    98      14.584  55.841  50.540  1.00  0.00           C  
ATOM   1540  HE2 LYS    98      15.157  55.074  51.061  1.00  0.00           H  
ATOM   1541  HE3 LYS    98      15.108  56.778  50.727  1.00  0.00           H  
ATOM   1542  NZ  LYS    98      13.300  56.038  51.090  1.00  0.00           N  
ATOM   1543  HZ1 LYS    98      12.601  56.399  50.336  1.00  0.00           H  
ATOM   1544  HZ2 LYS    98      12.882  55.111  51.483  1.00  0.00           H  
ATOM   1545  HZ3 LYS    98      13.195  56.829  51.832  1.00  0.00           H  
ATOM   1546  C   LYS    98      17.767  54.295  46.300  1.00  0.00           C  
ATOM   1547  O   LYS    98      18.605  54.923  46.954  1.00  0.00           O  
ATOM   1548  N   GLN    99      17.901  53.011  45.988  1.00  0.00           N  
ATOM   1549  H   GLN    99      17.332  52.682  45.221  1.00  0.00           H  
ATOM   1550  CA  GLN    99      19.007  52.153  46.296  1.00  0.00           C  
ATOM   1551  HA  GLN    99      19.145  52.442  47.253  1.00  0.00           H  
ATOM   1552  CB  GLN    99      18.612  50.686  46.273  1.00  0.00           C  
ATOM   1553  HB2 GLN    99      19.263  50.252  46.911  1.00  0.00           H  
ATOM   1554  HB3 GLN    99      17.709  50.539  46.700  1.00  0.00           H  
ATOM   1555  CG  GLN    99      18.671  49.964  44.908  1.00  0.00           C  
ATOM   1556  HG2 GLN    99      19.553  50.227  44.326  1.00  0.00           H  
ATOM   1557  HG3 GLN    99      18.678  48.894  45.120  1.00  0.00           H  
ATOM   1558  CD  GLN    99      17.433  50.308  44.025  1.00  0.00           C  
ATOM   1559  OE1 GLN    99      16.751  51.291  44.199  1.00  0.00           O  
ATOM   1560  NE2 GLN    99      17.214  49.484  42.991  1.00  0.00           N  
ATOM   1561 HE21 GLN    99      17.778  48.571  42.796  1.00  0.00           H  
ATOM   1562 HE22 GLN    99      16.446  49.843  42.441  1.00  0.00           H  
ATOM   1563  C   GLN    99      20.314  52.455  45.537  1.00  0.00           C  
ATOM   1564  O   GLN    99      21.318  51.920  46.024  1.00  0.00           O  
ATOM   1565  N   TRP   100      20.287  53.297  44.449  1.00  0.00           N  
ATOM   1566  H   TRP   100      19.449  53.795  44.184  1.00  0.00           H  
ATOM   1567  CA  TRP   100      21.514  53.653  43.656  1.00  0.00           C  
ATOM   1568  HA  TRP   100      22.220  52.858  43.896  1.00  0.00           H  
ATOM   1569  CB  TRP   100      21.155  53.539  42.189  1.00  0.00           C  
ATOM   1570  HB2 TRP   100      20.149  53.895  41.968  1.00  0.00           H  
ATOM   1571  HB3 TRP   100      21.798  54.180  41.586  1.00  0.00           H  
ATOM   1572  CG  TRP   100      21.211  52.134  41.781  1.00  0.00           C  
ATOM   1573  CD1 TRP   100      20.108  51.368  41.555  1.00  0.00           C  
ATOM   1574  HD1 TRP   100      19.063  51.667  41.644  1.00  0.00           H  
ATOM   1575  NE1 TRP   100      20.519  50.151  41.102  1.00  0.00           N  
ATOM   1576  HE1 TRP   100      19.818  49.354  40.856  1.00  0.00           H  
ATOM   1577  CE2 TRP   100      21.903  50.107  41.003  1.00  0.00           C  
ATOM   1578  CZ2 TRP   100      22.697  49.021  40.650  1.00  0.00           C  
ATOM   1579  HZ2 TRP   100      22.359  48.063  40.256  1.00  0.00           H  
ATOM   1580  CH2 TRP   100      24.117  49.245  40.892  1.00  0.00           C  
ATOM   1581  HH2 TRP   100      24.800  48.465  40.554  1.00  0.00           H  
ATOM   1582  CZ3 TRP   100      24.627  50.477  41.229  1.00  0.00           C  
ATOM   1583  HZ3 TRP   100      25.713  50.500  41.140  1.00  0.00           H  
ATOM   1584  CE3 TRP   100      23.761  51.555  41.527  1.00  0.00           C  
ATOM   1585  HE3 TRP   100      24.142  52.519  41.865  1.00  0.00           H  
ATOM   1586  CD2 TRP   100      22.358  51.390  41.431  1.00  0.00           C  
ATOM   1587  C   TRP   100      22.180  54.983  44.102  1.00  0.00           C  
ATOM   1588  O   TRP   100      23.342  55.136  43.803  1.00  0.00           O  
ATOM   1589  N   GLN   101      21.553  55.840  44.912  1.00  0.00           N  
ATOM   1590  H   GLN   101      20.638  55.568  45.243  1.00  0.00           H  
ATOM   1591  CA  GLN   101      21.992  57.213  45.142  1.00  0.00           C  
ATOM   1592  HA  GLN   101      22.174  57.609  44.143  1.00  0.00           H  
ATOM   1593  CB  GLN   101      20.865  57.977  45.807  1.00  0.00           C  
ATOM   1594  HB2 GLN   101      20.616  57.583  46.792  1.00  0.00           H  
ATOM   1595  HB3 GLN   101      21.125  59.027  45.935  1.00  0.00           H  
ATOM   1596  CG  GLN   101      19.601  57.985  44.902  1.00  0.00           C  
ATOM   1597  HG2 GLN   101      19.077  57.041  45.055  1.00  0.00           H  
ATOM   1598  HG3 GLN   101      18.822  58.682  45.212  1.00  0.00           H  
ATOM   1599  CD  GLN   101      19.737  58.187  43.385  1.00  0.00           C  
ATOM   1600  OE1 GLN   101      19.918  59.260  42.837  1.00  0.00           O  
ATOM   1601  NE2 GLN   101      19.642  57.072  42.621  1.00  0.00           N  
ATOM   1602 HE21 GLN   101      19.213  56.221  42.956  1.00  0.00           H  
ATOM   1603 HE22 GLN   101      19.759  57.222  41.629  1.00  0.00           H  
ATOM   1604  C   GLN   101      23.351  57.316  45.922  1.00  0.00           C  
ATOM   1605  O   GLN   101      24.324  57.835  45.486  1.00  0.00           O  
ATOM   1606  N   GLY   102      23.335  56.710  47.135  1.00  0.00           N  
ATOM   1607  H   GLY   102      22.553  55.995  47.344  1.00  0.00           H  
ATOM   1608  CA  GLY   102      24.600  56.657  47.836  1.00  0.00           C  
ATOM   1609  HA2 GLY   102      24.939  57.606  48.222  1.00  0.00           H  
ATOM   1610  HA3 GLY   102      24.410  56.124  48.756  1.00  0.00           H  
ATOM   1611  C   GLY   102      25.722  55.951  47.101  1.00  0.00           C  
ATOM   1612  O   GLY   102      26.858  56.024  47.532  1.00  0.00           O  
ATOM   1613  N   ILE   103      25.415  55.198  46.030  1.00  0.00           N  
ATOM   1614  H   ILE   103      24.399  55.231  45.637  1.00  0.00           H  
ATOM   1615  CA  ILE   103      26.407  54.284  45.447  1.00  0.00           C  
ATOM   1616  HA  ILE   103      27.076  53.851  46.190  1.00  0.00           H  
ATOM   1617  CB  ILE   103      25.822  53.047  44.766  1.00  0.00           C  
ATOM   1618  HB  ILE   103      25.177  53.335  44.044  1.00  0.00           H  
ATOM   1619  CG2 ILE   103      26.957  52.183  44.170  1.00  0.00           C  
ATOM   1620 HG21 ILE   103      27.426  52.749  43.364  1.00  0.00           H  
ATOM   1621 HG22 ILE   103      27.474  51.847  44.970  1.00  0.00           H  
ATOM   1622 HG23 ILE   103      26.528  51.415  43.674  1.00  0.00           H  
ATOM   1623  CG1 ILE   103      24.958  52.292  45.777  1.00  0.00           C  
ATOM   1624 HG12 ILE   103      25.632  51.889  46.532  1.00  0.00           H  
ATOM   1625 HG13 ILE   103      24.220  53.003  46.148  1.00  0.00           H  
ATOM   1626  CD1 ILE   103      24.156  51.051  45.280  1.00  0.00           C  
ATOM   1627 HD11 ILE   103      24.797  50.194  45.135  1.00  0.00           H  
ATOM   1628 HD12 ILE   103      23.447  50.811  45.959  1.00  0.00           H  
ATOM   1629 HD13 ILE   103      23.679  51.184  44.320  1.00  0.00           H  
ATOM   1630  C   ILE   103      27.373  55.055  44.523  1.00  0.00           C  
ATOM   1631  O   ILE   103      26.958  55.615  43.456  1.00  0.00           O  
ATOM   1632  N   ARG   104      28.641  55.178  44.886  1.00  0.00           N  
ATOM   1633  H   ARG   104      28.963  54.653  45.786  1.00  0.00           H  
ATOM   1634  CA  ARG   104      29.712  55.826  44.121  1.00  0.00           C  
ATOM   1635  HA  ARG   104      29.295  56.759  43.740  1.00  0.00           H  
ATOM   1636  CB  ARG   104      30.828  56.134  45.128  1.00  0.00           C  
ATOM   1637  HB2 ARG   104      31.185  55.156  45.450  1.00  0.00           H  
ATOM   1638  HB3 ARG   104      31.570  56.697  44.561  1.00  0.00           H  
ATOM   1639  CG  ARG   104      30.475  56.964  46.312  1.00  0.00           C  
ATOM   1640  HG2 ARG   104      30.449  57.989  45.943  1.00  0.00           H  
ATOM   1641  HG3 ARG   104      29.543  56.675  46.798  1.00  0.00           H  
ATOM   1642  CD  ARG   104      31.624  56.935  47.347  1.00  0.00           C  
ATOM   1643  HD2 ARG   104      32.459  57.307  46.753  1.00  0.00           H  
ATOM   1644  HD3 ARG   104      31.457  57.601  48.087  1.00  0.00           H  
ATOM   1645  NE  ARG   104      31.845  55.593  47.876  1.00  0.00           N  
ATOM   1646  HE  ARG   104      31.409  54.718  47.393  1.00  0.00           H  
ATOM   1647  CZ  ARG   104      32.088  55.394  49.138  1.00  0.00           C  
ATOM   1648  NH1 ARG   104      32.528  56.338  49.889  1.00  0.00           N  
ATOM   1649 HH11 ARG   104      32.503  57.389  49.603  1.00  0.00           H  
ATOM   1650 HH12 ARG   104      32.881  56.059  50.793  1.00  0.00           H  
ATOM   1651  NH2 ARG   104      32.094  54.225  49.691  1.00  0.00           N  
ATOM   1652 HH21 ARG   104      31.760  53.362  49.116  1.00  0.00           H  
ATOM   1653 HH22 ARG   104      32.044  54.177  50.779  1.00  0.00           H  
ATOM   1654  C   ARG   104      30.306  54.957  43.012  1.00  0.00           C  
ATOM   1655  O   ARG   104      30.327  53.731  43.248  1.00  0.00           O  
ATOM   1656  N   LEU   105      30.953  55.532  41.994  1.00  0.00           N  
ATOM   1657  H   LEU   105      30.808  56.583  41.742  1.00  0.00           H  
ATOM   1658  CA  LEU   105      31.915  54.744  41.176  1.00  0.00           C  
ATOM   1659  HA  LEU   105      31.460  54.033  40.620  1.00  0.00           H  
ATOM   1660  CB  LEU   105      32.524  55.689  40.068  1.00  0.00           C  
ATOM   1661  HB2 LEU   105      32.969  56.469  40.532  1.00  0.00           H  
ATOM   1662  HB3 LEU   105      33.156  55.074  39.575  1.00  0.00           H  
ATOM   1663  CG  LEU   105      31.564  56.420  39.117  1.00  0.00           C  
ATOM   1664  HG  LEU   105      30.883  56.975  39.615  1.00  0.00           H  
ATOM   1665  CD1 LEU   105      32.296  57.279  38.127  1.00  0.00           C  
ATOM   1666 HD11 LEU   105      33.109  56.750  37.629  1.00  0.00           H  
ATOM   1667 HD12 LEU   105      31.620  57.643  37.470  1.00  0.00           H  
ATOM   1668 HD13 LEU   105      32.704  58.017  38.683  1.00  0.00           H  
ATOM   1669  CD2 LEU   105      30.798  55.474  38.167  1.00  0.00           C  
ATOM   1670 HD21 LEU   105      31.540  54.870  37.644  1.00  0.00           H  
ATOM   1671 HD22 LEU   105      30.295  54.678  38.714  1.00  0.00           H  
ATOM   1672 HD23 LEU   105      30.122  55.918  37.436  1.00  0.00           H  
ATOM   1673  C   LEU   105      32.982  53.955  41.952  1.00  0.00           C  
ATOM   1674  O   LEU   105      33.140  52.817  41.636  1.00  0.00           O  
ATOM   1675  N   LEU   106      33.475  54.447  43.126  1.00  0.00           N  
ATOM   1676  H   LEU   106      33.069  55.424  43.389  1.00  0.00           H  
ATOM   1677  CA  LEU   106      34.478  53.895  43.983  1.00  0.00           C  
ATOM   1678  HA  LEU   106      35.424  53.811  43.448  1.00  0.00           H  
ATOM   1679  CB  LEU   106      34.701  54.724  45.219  1.00  0.00           C  
ATOM   1680  HB2 LEU   106      35.068  55.700  44.902  1.00  0.00           H  
ATOM   1681  HB3 LEU   106      33.686  54.896  45.578  1.00  0.00           H  
ATOM   1682  CG  LEU   106      35.610  54.183  46.252  1.00  0.00           C  
ATOM   1683  HG  LEU   106      35.316  53.281  46.601  1.00  0.00           H  
ATOM   1684  CD1 LEU   106      37.010  53.928  45.650  1.00  0.00           C  
ATOM   1685 HD11 LEU   106      36.998  53.110  44.931  1.00  0.00           H  
ATOM   1686 HD12 LEU   106      37.383  54.818  45.144  1.00  0.00           H  
ATOM   1687 HD13 LEU   106      37.705  53.551  46.401  1.00  0.00           H  
ATOM   1688  CD2 LEU   106      35.630  55.166  47.397  1.00  0.00           C  
ATOM   1689 HD21 LEU   106      34.632  55.391  47.774  1.00  0.00           H  
ATOM   1690 HD22 LEU   106      36.283  54.794  48.187  1.00  0.00           H  
ATOM   1691 HD23 LEU   106      36.003  56.143  47.090  1.00  0.00           H  
ATOM   1692  C   LEU   106      34.085  52.457  44.311  1.00  0.00           C  
ATOM   1693  O   LEU   106      34.851  51.548  44.054  1.00  0.00           O  
ATOM   1694  N   ASP   107      32.845  52.358  44.854  1.00  0.00           N  
ATOM   1695  H   ASP   107      32.213  53.244  44.804  1.00  0.00           H  
ATOM   1696  CA  ASP   107      32.146  51.123  45.246  1.00  0.00           C  
ATOM   1697  HA  ASP   107      32.808  50.606  45.941  1.00  0.00           H  
ATOM   1698  CB  ASP   107      30.753  51.636  45.795  1.00  0.00           C  
ATOM   1699  HB2 ASP   107      30.243  52.091  44.945  1.00  0.00           H  
ATOM   1700  HB3 ASP   107      30.159  50.781  46.118  1.00  0.00           H  
ATOM   1701  CG  ASP   107      30.763  52.460  47.096  1.00  0.00           C  
ATOM   1702  OD1 ASP   107      31.540  52.089  48.052  1.00  0.00           O  
ATOM   1703  OD2 ASP   107      30.038  53.483  47.118  1.00  0.00           O  
ATOM   1704  C   ASP   107      31.994  50.095  44.171  1.00  0.00           C  
ATOM   1705  O   ASP   107      32.228  48.887  44.393  1.00  0.00           O  
ATOM   1706  N   LEU   108      31.771  50.496  42.915  1.00  0.00           N  
ATOM   1707  H   LEU   108      31.814  51.570  42.734  1.00  0.00           H  
ATOM   1708  CA  LEU   108      31.715  49.516  41.811  1.00  0.00           C  
ATOM   1709  HA  LEU   108      31.084  48.689  42.138  1.00  0.00           H  
ATOM   1710  CB  LEU   108      31.034  50.258  40.606  1.00  0.00           C  
ATOM   1711  HB2 LEU   108      31.497  51.207  40.336  1.00  0.00           H  
ATOM   1712  HB3 LEU   108      31.154  49.481  39.850  1.00  0.00           H  
ATOM   1713  CG  LEU   108      29.487  50.501  40.660  1.00  0.00           C  
ATOM   1714  HG  LEU   108      29.137  51.181  41.437  1.00  0.00           H  
ATOM   1715  CD1 LEU   108      29.142  50.980  39.251  1.00  0.00           C  
ATOM   1716 HD11 LEU   108      29.856  51.778  39.051  1.00  0.00           H  
ATOM   1717 HD12 LEU   108      29.323  50.233  38.478  1.00  0.00           H  
ATOM   1718 HD13 LEU   108      28.129  51.382  39.233  1.00  0.00           H  
ATOM   1719  CD2 LEU   108      28.728  49.260  40.899  1.00  0.00           C  
ATOM   1720 HD21 LEU   108      27.686  49.444  40.637  1.00  0.00           H  
ATOM   1721 HD22 LEU   108      29.034  48.447  40.241  1.00  0.00           H  
ATOM   1722 HD23 LEU   108      28.864  49.007  41.867  1.00  0.00           H  
ATOM   1723  C   LEU   108      33.120  48.929  41.457  1.00  0.00           C  
ATOM   1724  O   LEU   108      33.279  47.768  41.339  1.00  0.00           O  
ATOM   1725  N   ALA   109      34.152  49.796  41.549  1.00  0.00           N  
ATOM   1726  H   ALA   109      33.866  50.809  41.835  1.00  0.00           H  
ATOM   1727  CA  ALA   109      35.520  49.468  41.236  1.00  0.00           C  
ATOM   1728  HA  ALA   109      35.443  48.977  40.266  1.00  0.00           H  
ATOM   1729  CB  ALA   109      36.380  50.745  41.137  1.00  0.00           C  
ATOM   1730  HB1 ALA   109      37.342  50.596  40.648  1.00  0.00           H  
ATOM   1731  HB2 ALA   109      35.828  51.531  40.621  1.00  0.00           H  
ATOM   1732  HB3 ALA   109      36.533  51.158  42.046  1.00  0.00           H  
ATOM   1733  C   ALA   109      36.126  48.490  42.303  1.00  0.00           C  
ATOM   1734  O   ALA   109      36.991  47.683  41.961  1.00  0.00           O  
ATOM   1735  N   THR   110      35.716  48.634  43.546  1.00  0.00           N  
ATOM   1736  H   THR   110      35.010  49.456  43.664  1.00  0.00           H  
ATOM   1737  CA  THR   110      36.320  48.048  44.746  1.00  0.00           C  
ATOM   1738  HA  THR   110      37.137  47.406  44.418  1.00  0.00           H  
ATOM   1739  CB  THR   110      36.959  49.089  45.628  1.00  0.00           C  
ATOM   1740  HB  THR   110      37.343  48.597  46.522  1.00  0.00           H  
ATOM   1741  CG2 THR   110      38.012  50.001  44.934  1.00  0.00           C  
ATOM   1742 HG21 THR   110      38.295  50.625  45.677  1.00  0.00           H  
ATOM   1743 HG22 THR   110      38.852  49.383  44.618  1.00  0.00           H  
ATOM   1744 HG23 THR   110      37.580  50.388  44.012  1.00  0.00           H  
ATOM   1745  OG1 THR   110      35.954  49.984  46.036  1.00  0.00           O  
ATOM   1746  HG1 THR   110      35.457  50.484  45.204  1.00  0.00           H  
ATOM   1747  C   THR   110      35.315  47.184  45.533  1.00  0.00           C  
ATOM   1748  O   THR   110      35.580  46.734  46.633  1.00  0.00           O  
ATOM   1749  N   TYR   111      34.194  46.798  44.897  1.00  0.00           N  
ATOM   1750  H   TYR   111      34.039  47.253  43.919  1.00  0.00           H  
ATOM   1751  CA  TYR   111      33.209  45.807  45.387  1.00  0.00           C  
ATOM   1752  HA  TYR   111      32.486  45.747  44.574  1.00  0.00           H  
ATOM   1753  CB  TYR   111      33.862  44.409  45.444  1.00  0.00           C  
ATOM   1754  HB2 TYR   111      34.277  44.172  46.334  1.00  0.00           H  
ATOM   1755  HB3 TYR   111      33.008  43.742  45.332  1.00  0.00           H  
ATOM   1756  CG  TYR   111      34.786  44.041  44.271  1.00  0.00           C  
ATOM   1757  CD1 TYR   111      34.374  43.894  42.910  1.00  0.00           C  
ATOM   1758  HD1 TYR   111      33.296  43.838  42.763  1.00  0.00           H  
ATOM   1759  CE1 TYR   111      35.276  43.398  41.967  1.00  0.00           C  
ATOM   1760  HE1 TYR   111      34.896  43.261  40.955  1.00  0.00           H  
ATOM   1761  CZ  TYR   111      36.687  43.445  42.177  1.00  0.00           C  
ATOM   1762  OH  TYR   111      37.533  43.331  41.137  1.00  0.00           O  
ATOM   1763  HH  TYR   111      38.543  43.530  41.494  1.00  0.00           H  
ATOM   1764  CE2 TYR   111      37.153  43.697  43.465  1.00  0.00           C  
ATOM   1765  HE2 TYR   111      38.221  43.609  43.668  1.00  0.00           H  
ATOM   1766  CD2 TYR   111      36.209  43.904  44.485  1.00  0.00           C  
ATOM   1767  HD2 TYR   111      36.535  43.987  45.521  1.00  0.00           H  
ATOM   1768  C   TYR   111      32.319  46.142  46.628  1.00  0.00           C  
ATOM   1769  O   TYR   111      31.819  45.195  47.246  1.00  0.00           O  
ATOM   1770  N   THR   112      32.184  47.449  46.946  1.00  0.00           N  
ATOM   1771  H   THR   112      32.653  48.190  46.299  1.00  0.00           H  
ATOM   1772  CA  THR   112      31.637  47.868  48.255  1.00  0.00           C  
ATOM   1773  HA  THR   112      31.398  46.967  48.821  1.00  0.00           H  
ATOM   1774  CB  THR   112      32.665  48.705  49.047  1.00  0.00           C  
ATOM   1775  HB  THR   112      32.101  49.106  49.889  1.00  0.00           H  
ATOM   1776  CG2 THR   112      33.813  47.824  49.501  1.00  0.00           C  
ATOM   1777 HG21 THR   112      34.681  48.285  49.271  1.00  0.00           H  
ATOM   1778 HG22 THR   112      33.766  47.789  50.459  1.00  0.00           H  
ATOM   1779 HG23 THR   112      33.767  46.817  49.085  1.00  0.00           H  
ATOM   1780  OG1 THR   112      33.084  49.847  48.219  1.00  0.00           O  
ATOM   1781  HG1 THR   112      32.285  50.582  48.316  1.00  0.00           H  
ATOM   1782  C   THR   112      30.299  48.542  48.086  1.00  0.00           C  
ATOM   1783  O   THR   112      29.844  49.190  48.946  1.00  0.00           O  
ATOM   1784  N   ALA   113      29.455  48.251  47.076  1.00  0.00           N  
ATOM   1785  H   ALA   113      29.837  47.674  46.411  1.00  0.00           H  
ATOM   1786  CA  ALA   113      28.187  48.966  46.824  1.00  0.00           C  
ATOM   1787  HA  ALA   113      28.339  49.946  47.252  1.00  0.00           H  
ATOM   1788  CB  ALA   113      27.830  49.027  45.307  1.00  0.00           C  
ATOM   1789  HB1 ALA   113      28.672  49.511  44.811  1.00  0.00           H  
ATOM   1790  HB2 ALA   113      27.561  48.138  44.912  1.00  0.00           H  
ATOM   1791  HB3 ALA   113      26.891  49.558  45.254  1.00  0.00           H  
ATOM   1792  C   ALA   113      26.994  48.382  47.611  1.00  0.00           C  
ATOM   1793  O   ALA   113      25.854  48.802  47.454  1.00  0.00           O  
ATOM   1794  N   GLY   114      27.251  47.368  48.450  1.00  0.00           N  
ATOM   1795  H   GLY   114      28.260  46.954  48.426  1.00  0.00           H  
ATOM   1796  CA  GLY   114      26.220  46.710  49.281  1.00  0.00           C  
ATOM   1797  HA2 GLY   114      26.670  46.567  50.252  1.00  0.00           H  
ATOM   1798  HA3 GLY   114      25.282  47.240  49.354  1.00  0.00           H  
ATOM   1799  C   GLY   114      25.946  45.291  48.837  1.00  0.00           C  
ATOM   1800  O   GLY   114      24.867  44.713  49.054  1.00  0.00           O  
ATOM   1801  N   GLY   115      26.910  44.700  48.102  1.00  0.00           N  
ATOM   1802  H   GLY   115      27.823  45.127  48.171  1.00  0.00           H  
ATOM   1803  CA  GLY   115      26.845  43.359  47.503  1.00  0.00           C  
ATOM   1804  HA2 GLY   115      27.858  43.043  47.253  1.00  0.00           H  
ATOM   1805  HA3 GLY   115      26.527  42.608  48.226  1.00  0.00           H  
ATOM   1806  C   GLY   115      25.960  43.277  46.306  1.00  0.00           C  
ATOM   1807  O   GLY   115      24.775  43.036  46.489  1.00  0.00           O  
ATOM   1808  N   LEU   116      26.561  43.334  45.079  1.00  0.00           N  
ATOM   1809  H   LEU   116      27.581  43.715  45.041  1.00  0.00           H  
ATOM   1810  CA  LEU   116      25.927  42.954  43.882  1.00  0.00           C  
ATOM   1811  HA  LEU   116      24.883  43.210  44.065  1.00  0.00           H  
ATOM   1812  CB  LEU   116      26.519  43.707  42.678  1.00  0.00           C  
ATOM   1813  HB2 LEU   116      27.603  43.665  42.785  1.00  0.00           H  
ATOM   1814  HB3 LEU   116      26.307  43.160  41.760  1.00  0.00           H  
ATOM   1815  CG  LEU   116      26.082  45.183  42.473  1.00  0.00           C  
ATOM   1816  HG  LEU   116      25.080  45.063  42.431  1.00  0.00           H  
ATOM   1817  CD1 LEU   116      26.503  46.169  43.557  1.00  0.00           C  
ATOM   1818 HD11 LEU   116      26.192  47.192  43.348  1.00  0.00           H  
ATOM   1819 HD12 LEU   116      26.112  45.907  44.540  1.00  0.00           H  
ATOM   1820 HD13 LEU   116      27.591  46.183  43.615  1.00  0.00           H  
ATOM   1821  CD2 LEU   116      26.535  45.706  41.085  1.00  0.00           C  
ATOM   1822 HD21 LEU   116      26.094  46.532  40.873  1.00  0.00           H  
ATOM   1823 HD22 LEU   116      27.606  45.908  41.103  1.00  0.00           H  
ATOM   1824 HD23 LEU   116      26.352  44.938  40.333  1.00  0.00           H  
ATOM   1825  C   LEU   116      25.982  41.413  43.614  1.00  0.00           C  
ATOM   1826  O   LEU   116      26.795  40.731  44.202  1.00  0.00           O  
ATOM   1827  N   PRO   117      25.093  40.829  42.735  1.00  0.00           N  
ATOM   1828  CD  PRO   117      23.915  41.496  42.123  1.00  0.00           C  
ATOM   1829  HD2 PRO   117      24.224  42.100  41.270  1.00  0.00           H  
ATOM   1830  HD3 PRO   117      23.383  42.134  42.698  1.00  0.00           H  
ATOM   1831  CG  PRO   117      23.025  40.368  41.595  1.00  0.00           C  
ATOM   1832  HG2 PRO   117      22.353  40.637  40.891  1.00  0.00           H  
ATOM   1833  HG3 PRO   117      22.440  39.935  42.407  1.00  0.00           H  
ATOM   1834  CB  PRO   117      24.105  39.454  41.007  1.00  0.00           C  
ATOM   1835  HB2 PRO   117      24.432  40.011  40.129  1.00  0.00           H  
ATOM   1836  HB3 PRO   117      23.731  38.489  40.665  1.00  0.00           H  
ATOM   1837  CA  PRO   117      25.286  39.542  42.036  1.00  0.00           C  
ATOM   1838  HA  PRO   117      25.132  38.774  42.673  1.00  0.00           H  
ATOM   1839  C   PRO   117      26.676  39.425  41.456  1.00  0.00           C  
ATOM   1840  O   PRO   117      27.167  40.266  40.746  1.00  0.00           O  
ATOM   1841  N   LEU   118      27.161  38.197  41.655  1.00  0.00           N  
ATOM   1842  H   LEU   118      26.747  37.526  42.287  1.00  0.00           H  
ATOM   1843  CA  LEU   118      28.490  37.883  41.155  1.00  0.00           C  
ATOM   1844  HA  LEU   118      29.236  38.612  41.471  1.00  0.00           H  
ATOM   1845  CB  LEU   118      28.966  36.566  41.804  1.00  0.00           C  
ATOM   1846  HB2 LEU   118      28.903  36.688  42.885  1.00  0.00           H  
ATOM   1847  HB3 LEU   118      28.163  35.837  41.699  1.00  0.00           H  
ATOM   1848  CG  LEU   118      30.228  35.809  41.259  1.00  0.00           C  
ATOM   1849  HG  LEU   118      30.026  35.509  40.231  1.00  0.00           H  
ATOM   1850  CD1 LEU   118      31.538  36.557  41.267  1.00  0.00           C  
ATOM   1851 HD11 LEU   118      32.251  36.002  40.659  1.00  0.00           H  
ATOM   1852 HD12 LEU   118      31.463  37.413  40.596  1.00  0.00           H  
ATOM   1853 HD13 LEU   118      31.802  36.866  42.279  1.00  0.00           H  
ATOM   1854  CD2 LEU   118      30.464  34.446  42.059  1.00  0.00           C  
ATOM   1855 HD21 LEU   118      30.675  34.669  43.105  1.00  0.00           H  
ATOM   1856 HD22 LEU   118      29.598  33.784  42.023  1.00  0.00           H  
ATOM   1857 HD23 LEU   118      31.347  33.962  41.642  1.00  0.00           H  
ATOM   1858  C   LEU   118      28.497  37.816  39.572  1.00  0.00           C  
ATOM   1859  O   LEU   118      29.556  38.083  38.999  1.00  0.00           O  
ATOM   1860  N   GLN   119      27.334  37.620  38.807  1.00  0.00           N  
ATOM   1861  H   GLN   119      26.440  37.420  39.397  1.00  0.00           H  
ATOM   1862  CA  GLN   119      27.250  37.732  37.334  1.00  0.00           C  
ATOM   1863  HA  GLN   119      27.931  38.538  37.060  1.00  0.00           H  
ATOM   1864  CB  GLN   119      27.858  36.509  36.683  1.00  0.00           C  
ATOM   1865  HB2 GLN   119      28.090  36.713  35.637  1.00  0.00           H  
ATOM   1866  HB3 GLN   119      28.814  36.420  37.200  1.00  0.00           H  
ATOM   1867  CG  GLN   119      26.934  35.312  36.848  1.00  0.00           C  
ATOM   1868  HG2 GLN   119      26.362  35.354  37.775  1.00  0.00           H  
ATOM   1869  HG3 GLN   119      26.197  35.272  36.046  1.00  0.00           H  
ATOM   1870  CD  GLN   119      27.697  33.912  36.850  1.00  0.00           C  
ATOM   1871  OE1 GLN   119      27.309  33.027  37.584  1.00  0.00           O  
ATOM   1872  NE2 GLN   119      28.674  33.523  36.028  1.00  0.00           N  
ATOM   1873 HE21 GLN   119      29.243  34.258  35.459  1.00  0.00           H  
ATOM   1874 HE22 GLN   119      28.898  32.457  35.992  1.00  0.00           H  
ATOM   1875  C   GLN   119      25.820  37.997  36.827  1.00  0.00           C  
ATOM   1876  O   GLN   119      24.851  37.850  37.577  1.00  0.00           O  
ATOM   1877  N   VAL   120      25.787  38.275  35.565  1.00  0.00           N  
ATOM   1878  H   VAL   120      26.713  38.567  35.069  1.00  0.00           H  
ATOM   1879  CA  VAL   120      24.531  38.665  34.898  1.00  0.00           C  
ATOM   1880  HA  VAL   120      23.982  39.322  35.571  1.00  0.00           H  
ATOM   1881  CB  VAL   120      24.824  39.360  33.577  1.00  0.00           C  
ATOM   1882  HB  VAL   120      25.158  38.611  32.859  1.00  0.00           H  
ATOM   1883  CG1 VAL   120      23.542  40.007  33.093  1.00  0.00           C  
ATOM   1884 HG11 VAL   120      22.835  39.208  32.871  1.00  0.00           H  
ATOM   1885 HG12 VAL   120      23.154  40.694  33.846  1.00  0.00           H  
ATOM   1886 HG13 VAL   120      23.708  40.534  32.154  1.00  0.00           H  
ATOM   1887  CG2 VAL   120      25.850  40.448  33.711  1.00  0.00           C  
ATOM   1888 HG21 VAL   120      25.917  40.920  32.731  1.00  0.00           H  
ATOM   1889 HG22 VAL   120      25.707  41.233  34.454  1.00  0.00           H  
ATOM   1890 HG23 VAL   120      26.839  40.011  33.851  1.00  0.00           H  
ATOM   1891  C   VAL   120      23.658  37.372  34.618  1.00  0.00           C  
ATOM   1892  O   VAL   120      24.149  36.449  33.905  1.00  0.00           O  
ATOM   1893  N   PRO   121      22.362  37.314  35.011  1.00  0.00           N  
ATOM   1894  CD  PRO   121      21.716  38.384  35.733  1.00  0.00           C  
ATOM   1895  HD2 PRO   121      21.903  39.345  35.254  1.00  0.00           H  
ATOM   1896  HD3 PRO   121      22.153  38.369  36.732  1.00  0.00           H  
ATOM   1897  CG  PRO   121      20.230  37.976  35.789  1.00  0.00           C  
ATOM   1898  HG2 PRO   121      19.779  38.438  34.911  1.00  0.00           H  
ATOM   1899  HG3 PRO   121      19.867  38.224  36.787  1.00  0.00           H  
ATOM   1900  CB  PRO   121      20.186  36.488  35.557  1.00  0.00           C  
ATOM   1901  HB2 PRO   121      19.362  36.173  35.065  1.00  0.00           H  
ATOM   1902  HB3 PRO   121      20.263  36.015  36.446  1.00  0.00           H  
ATOM   1903  CA  PRO   121      21.520  36.193  34.792  1.00  0.00           C  
ATOM   1904  HA  PRO   121      21.873  35.360  35.240  1.00  0.00           H  
ATOM   1905  C   PRO   121      21.254  35.941  33.307  1.00  0.00           C  
ATOM   1906  O   PRO   121      21.158  36.915  32.554  1.00  0.00           O  
ATOM   1907  N   ASP   122      21.067  34.673  32.868  1.00  0.00           N  
ATOM   1908  H   ASP   122      21.337  33.893  33.579  1.00  0.00           H  
ATOM   1909  CA  ASP   122      20.977  34.262  31.504  1.00  0.00           C  
ATOM   1910  HA  ASP   122      21.990  34.427  31.134  1.00  0.00           H  
ATOM   1911  CB  ASP   122      20.892  32.739  31.398  1.00  0.00           C  
ATOM   1912  HB2 ASP   122      19.865  32.509  31.684  1.00  0.00           H  
ATOM   1913  HB3 ASP   122      21.100  32.471  30.447  1.00  0.00           H  
ATOM   1914  CG  ASP   122      22.035  31.976  32.112  1.00  0.00           C  
ATOM   1915  OD1 ASP   122      21.820  30.867  32.589  1.00  0.00           O  
ATOM   1916  OD2 ASP   122      23.125  32.516  32.280  1.00  0.00           O  
ATOM   1917  C   ASP   122      19.891  34.931  30.646  1.00  0.00           C  
ATOM   1918  O   ASP   122      19.944  34.957  29.434  1.00  0.00           O  
ATOM   1919  N   ASN   123      18.766  35.466  31.253  1.00  0.00           N  
ATOM   1920  H   ASN   123      18.783  35.615  32.333  1.00  0.00           H  
ATOM   1921  CA  ASN   123      17.618  36.155  30.719  1.00  0.00           C  
ATOM   1922  HA  ASN   123      17.407  35.682  29.760  1.00  0.00           H  
ATOM   1923  CB  ASN   123      16.405  35.956  31.523  1.00  0.00           C  
ATOM   1924  HB2 ASN   123      15.599  36.422  30.957  1.00  0.00           H  
ATOM   1925  HB3 ASN   123      16.088  34.917  31.607  1.00  0.00           H  
ATOM   1926  CG  ASN   123      16.493  36.647  32.935  1.00  0.00           C  
ATOM   1927  OD1 ASN   123      16.398  37.841  33.127  1.00  0.00           O  
ATOM   1928  ND2 ASN   123      16.699  35.949  33.979  1.00  0.00           N  
ATOM   1929 HD21 ASN   123      16.667  36.499  34.920  1.00  0.00           H  
ATOM   1930 HD22 ASN   123      16.898  34.881  33.885  1.00  0.00           H  
ATOM   1931  C   ASN   123      17.904  37.635  30.366  1.00  0.00           C  
ATOM   1932  O   ASN   123      17.122  38.197  29.597  1.00  0.00           O  
ATOM   1933  N   VAL   124      18.994  38.246  30.891  1.00  0.00           N  
ATOM   1934  H   VAL   124      19.614  37.657  31.567  1.00  0.00           H  
ATOM   1935  CA  VAL   124      19.496  39.533  30.318  1.00  0.00           C  
ATOM   1936  HA  VAL   124      18.672  40.229  30.162  1.00  0.00           H  
ATOM   1937  CB  VAL   124      20.387  40.257  31.350  1.00  0.00           C  
ATOM   1938  HB  VAL   124      21.225  39.591  31.556  1.00  0.00           H  
ATOM   1939  CG1 VAL   124      21.073  41.556  30.893  1.00  0.00           C  
ATOM   1940 HG11 VAL   124      20.241  42.087  30.429  1.00  0.00           H  
ATOM   1941 HG12 VAL   124      21.562  42.081  31.714  1.00  0.00           H  
ATOM   1942 HG13 VAL   124      21.796  41.335  30.108  1.00  0.00           H  
ATOM   1943  CG2 VAL   124      19.517  40.652  32.564  1.00  0.00           C  
ATOM   1944 HG21 VAL   124      18.832  41.346  32.301  1.00  0.00           H  
ATOM   1945 HG22 VAL   124      19.143  39.742  33.033  1.00  0.00           H  
ATOM   1946 HG23 VAL   124      20.218  41.090  33.274  1.00  0.00           H  
ATOM   1947  C   VAL   124      20.196  39.228  28.957  1.00  0.00           C  
ATOM   1948  O   VAL   124      21.136  38.423  28.912  1.00  0.00           O  
ATOM   1949  N   THR   125      19.793  39.925  27.902  1.00  0.00           N  
ATOM   1950  H   THR   125      18.927  40.575  28.030  1.00  0.00           H  
ATOM   1951  CA  THR   125      20.288  39.634  26.540  1.00  0.00           C  
ATOM   1952  HA  THR   125      21.208  39.050  26.563  1.00  0.00           H  
ATOM   1953  CB  THR   125      19.356  38.652  25.779  1.00  0.00           C  
ATOM   1954  HB  THR   125      19.787  38.556  24.870  1.00  0.00           H  
ATOM   1955  CG2 THR   125      19.083  37.338  26.496  1.00  0.00           C  
ATOM   1956 HG21 THR   125      20.019  36.916  26.859  1.00  0.00           H  
ATOM   1957 HG22 THR   125      18.460  37.624  27.238  1.00  0.00           H  
ATOM   1958 HG23 THR   125      18.607  36.688  25.887  1.00  0.00           H  
ATOM   1959  OG1 THR   125      18.011  39.232  25.632  1.00  0.00           O  
ATOM   1960  HG1 THR   125      18.101  40.052  24.920  1.00  0.00           H  
ATOM   1961  C   THR   125      20.661  40.797  25.685  1.00  0.00           C  
ATOM   1962  O   THR   125      21.153  40.700  24.549  1.00  0.00           O  
ATOM   1963  N   ASP   126      20.613  41.961  26.355  1.00  0.00           N  
ATOM   1964  H   ASP   126      20.397  41.963  27.424  1.00  0.00           H  
ATOM   1965  CA  ASP   126      20.988  43.306  25.862  1.00  0.00           C  
ATOM   1966  HA  ASP   126      21.878  43.283  25.232  1.00  0.00           H  
ATOM   1967  CB  ASP   126      19.844  43.863  25.003  1.00  0.00           C  
ATOM   1968  HB2 ASP   126      20.344  44.377  24.182  1.00  0.00           H  
ATOM   1969  HB3 ASP   126      19.341  43.154  24.489  1.00  0.00           H  
ATOM   1970  CG  ASP   126      18.895  44.794  25.744  1.00  0.00           C  
ATOM   1971  OD1 ASP   126      18.212  44.312  26.667  1.00  0.00           O  
ATOM   1972  OD2 ASP   126      18.917  46.011  25.521  1.00  0.00           O  
ATOM   1973  C   ASP   126      21.326  44.350  26.982  1.00  0.00           C  
ATOM   1974  O   ASP   126      20.923  44.128  28.105  1.00  0.00           O  
ATOM   1975  N   ASN   127      21.764  45.579  26.719  1.00  0.00           N  
ATOM   1976  H   ASN   127      21.909  45.806  25.663  1.00  0.00           H  
ATOM   1977  CA  ASN   127      22.047  46.737  27.603  1.00  0.00           C  
ATOM   1978  HA  ASN   127      22.819  46.519  28.341  1.00  0.00           H  
ATOM   1979  CB  ASN   127      22.635  47.976  26.889  1.00  0.00           C  
ATOM   1980  HB2 ASN   127      22.038  48.242  26.016  1.00  0.00           H  
ATOM   1981  HB3 ASN   127      22.522  48.895  27.464  1.00  0.00           H  
ATOM   1982  CG  ASN   127      24.129  47.880  26.594  1.00  0.00           C  
ATOM   1983  OD1 ASN   127      24.941  48.090  27.489  1.00  0.00           O  
ATOM   1984  ND2 ASN   127      24.536  47.809  25.331  1.00  0.00           N  
ATOM   1985 HD21 ASN   127      23.847  47.794  24.486  1.00  0.00           H  
ATOM   1986 HD22 ASN   127      25.614  47.857  25.176  1.00  0.00           H  
ATOM   1987  C   ASN   127      20.805  47.165  28.389  1.00  0.00           C  
ATOM   1988  O   ASN   127      20.944  47.574  29.541  1.00  0.00           O  
ATOM   1989  N   ALA   128      19.543  47.108  27.887  1.00  0.00           N  
ATOM   1990  H   ALA   128      19.525  46.763  26.854  1.00  0.00           H  
ATOM   1991  CA  ALA   128      18.335  47.592  28.628  1.00  0.00           C  
ATOM   1992  HA  ALA   128      18.638  48.486  29.173  1.00  0.00           H  
ATOM   1993  CB  ALA   128      17.235  47.809  27.635  1.00  0.00           C  
ATOM   1994  HB1 ALA   128      16.411  48.131  28.123  1.00  0.00           H  
ATOM   1995  HB2 ALA   128      17.521  48.514  27.049  1.00  0.00           H  
ATOM   1996  HB3 ALA   128      17.059  46.924  27.024  1.00  0.00           H  
ATOM   1997  C   ALA   128      17.779  46.586  29.612  1.00  0.00           C  
ATOM   1998  O   ALA   128      17.430  46.935  30.679  1.00  0.00           O  
ATOM   1999  N   SER   129      17.721  45.280  29.323  1.00  0.00           N  
ATOM   2000  H   SER   129      18.070  44.946  28.346  1.00  0.00           H  
ATOM   2001  CA  SER   129      17.517  44.245  30.335  1.00  0.00           C  
ATOM   2002  HA  SER   129      16.553  44.403  30.820  1.00  0.00           H  
ATOM   2003  CB  SER   129      17.540  42.792  29.721  1.00  0.00           C  
ATOM   2004  HB2 SER   129      17.867  42.047  30.446  1.00  0.00           H  
ATOM   2005  HB3 SER   129      16.599  42.523  29.472  1.00  0.00           H  
ATOM   2006  OG  SER   129      18.449  42.692  28.667  1.00  0.00           O  
ATOM   2007  HG  SER   129      18.383  43.475  27.911  1.00  0.00           H  
ATOM   2008  C   SER   129      18.541  44.353  31.490  1.00  0.00           C  
ATOM   2009  O   SER   129      18.062  44.294  32.614  1.00  0.00           O  
ATOM   2010  N   LEU   130      19.751  44.567  31.171  1.00  0.00           N  
ATOM   2011  H   LEU   130      19.944  44.524  30.099  1.00  0.00           H  
ATOM   2012  CA  LEU   130      20.859  44.808  32.172  1.00  0.00           C  
ATOM   2013  HA  LEU   130      20.986  44.005  32.899  1.00  0.00           H  
ATOM   2014  CB  LEU   130      22.261  44.954  31.447  1.00  0.00           C  
ATOM   2015  HB2 LEU   130      22.456  44.208  30.795  1.00  0.00           H  
ATOM   2016  HB3 LEU   130      22.119  45.824  30.805  1.00  0.00           H  
ATOM   2017  CG  LEU   130      23.459  45.183  32.335  1.00  0.00           C  
ATOM   2018  HG  LEU   130      23.152  45.922  33.075  1.00  0.00           H  
ATOM   2019  CD1 LEU   130      23.954  43.958  33.032  1.00  0.00           C  
ATOM   2020 HD11 LEU   130      24.618  44.169  33.764  1.00  0.00           H  
ATOM   2021 HD12 LEU   130      23.106  43.450  33.489  1.00  0.00           H  
ATOM   2022 HD13 LEU   130      24.426  43.263  32.338  1.00  0.00           H  
ATOM   2023  CD2 LEU   130      24.580  45.763  31.474  1.00  0.00           C  
ATOM   2024 HD21 LEU   130      25.186  46.382  32.136  1.00  0.00           H  
ATOM   2025 HD22 LEU   130      25.152  45.015  31.109  1.00  0.00           H  
ATOM   2026 HD23 LEU   130      24.141  46.202  30.677  1.00  0.00           H  
ATOM   2027  C   LEU   130      20.518  46.103  32.997  1.00  0.00           C  
ATOM   2028  O   LEU   130      20.772  46.106  34.177  1.00  0.00           O  
ATOM   2029  N   LEU   131      20.084  47.203  32.373  1.00  0.00           N  
ATOM   2030  H   LEU   131      20.089  47.190  31.283  1.00  0.00           H  
ATOM   2031  CA  LEU   131      19.785  48.433  33.072  1.00  0.00           C  
ATOM   2032  HA  LEU   131      20.639  48.869  33.591  1.00  0.00           H  
ATOM   2033  CB  LEU   131      19.367  49.391  31.926  1.00  0.00           C  
ATOM   2034  HB2 LEU   131      20.206  49.579  31.257  1.00  0.00           H  
ATOM   2035  HB3 LEU   131      18.595  48.829  31.401  1.00  0.00           H  
ATOM   2036  CG  LEU   131      18.801  50.768  32.405  1.00  0.00           C  
ATOM   2037  HG  LEU   131      17.975  50.494  32.916  1.00  0.00           H  
ATOM   2038  CD1 LEU   131      19.633  51.508  33.461  1.00  0.00           C  
ATOM   2039 HD11 LEU   131      19.149  52.424  33.800  1.00  0.00           H  
ATOM   2040 HD12 LEU   131      19.841  50.887  34.332  1.00  0.00           H  
ATOM   2041 HD13 LEU   131      20.618  51.731  33.052  1.00  0.00           H  
ATOM   2042  CD2 LEU   131      18.592  51.698  31.203  1.00  0.00           C  
ATOM   2043 HD21 LEU   131      18.090  52.636  31.439  1.00  0.00           H  
ATOM   2044 HD22 LEU   131      19.509  51.889  30.824  1.00  0.00           H  
ATOM   2045 HD23 LEU   131      18.065  51.236  30.548  1.00  0.00           H  
ATOM   2046  C   LEU   131      18.615  48.171  34.041  1.00  0.00           C  
ATOM   2047  O   LEU   131      18.722  48.414  35.230  1.00  0.00           O  
ATOM   2048  N   ARG   132      17.529  47.528  33.613  1.00  0.00           N  
ATOM   2049  H   ARG   132      17.494  47.373  32.535  1.00  0.00           H  
ATOM   2050  CA  ARG   132      16.354  47.097  34.400  1.00  0.00           C  
ATOM   2051  HA  ARG   132      15.971  47.982  34.907  1.00  0.00           H  
ATOM   2052  CB  ARG   132      15.118  46.658  33.530  1.00  0.00           C  
ATOM   2053  HB2 ARG   132      15.556  45.942  32.834  1.00  0.00           H  
ATOM   2054  HB3 ARG   132      14.430  46.238  34.264  1.00  0.00           H  
ATOM   2055  CG  ARG   132      14.425  47.727  32.748  1.00  0.00           C  
ATOM   2056  HG2 ARG   132      14.153  48.499  33.467  1.00  0.00           H  
ATOM   2057  HG3 ARG   132      15.068  48.182  31.994  1.00  0.00           H  
ATOM   2058  CD  ARG   132      13.091  47.264  32.017  1.00  0.00           C  
ATOM   2059  HD2 ARG   132      12.309  47.319  32.774  1.00  0.00           H  
ATOM   2060  HD3 ARG   132      12.773  47.949  31.346  1.00  0.00           H  
ATOM   2061  NE  ARG   132      13.220  45.930  31.363  1.00  0.00           N  
ATOM   2062  HE  ARG   132      13.049  45.047  31.979  1.00  0.00           H  
ATOM   2063  CZ  ARG   132      13.707  45.784  30.133  1.00  0.00           C  
ATOM   2064  NH1 ARG   132      14.150  46.776  29.386  1.00  0.00           N  
ATOM   2065 HH11 ARG   132      14.258  47.804  29.732  1.00  0.00           H  
ATOM   2066 HH12 ARG   132      14.389  46.596  28.338  1.00  0.00           H  
ATOM   2067  NH2 ARG   132      13.908  44.602  29.639  1.00  0.00           N  
ATOM   2068 HH21 ARG   132      13.659  43.678  30.162  1.00  0.00           H  
ATOM   2069 HH22 ARG   132      14.159  44.613  28.579  1.00  0.00           H  
ATOM   2070  C   ARG   132      16.631  46.085  35.460  1.00  0.00           C  
ATOM   2071  O   ARG   132      16.018  46.244  36.505  1.00  0.00           O  
ATOM   2072  N   PHE   133      17.610  45.181  35.299  1.00  0.00           N  
ATOM   2073  H   PHE   133      17.919  45.069  34.344  1.00  0.00           H  
ATOM   2074  CA  PHE   133      18.173  44.371  36.401  1.00  0.00           C  
ATOM   2075  HA  PHE   133      17.464  43.889  36.935  1.00  0.00           H  
ATOM   2076  CB  PHE   133      19.027  43.235  35.742  1.00  0.00           C  
ATOM   2077  HB2 PHE   133      18.396  42.451  35.656  1.00  0.00           H  
ATOM   2078  HB3 PHE   133      19.336  43.545  34.831  1.00  0.00           H  
ATOM   2079  CG  PHE   133      20.340  42.654  36.455  1.00  0.00           C  
ATOM   2080  CD1 PHE   133      20.185  41.625  37.453  1.00  0.00           C  
ATOM   2081  HD1 PHE   133      19.261  41.344  37.751  1.00  0.00           H  
ATOM   2082  CE1 PHE   133      21.309  41.158  38.141  1.00  0.00           C  
ATOM   2083  HE1 PHE   133      21.201  40.547  39.037  1.00  0.00           H  
ATOM   2084  CZ  PHE   133      22.534  41.705  37.879  1.00  0.00           C  
ATOM   2085  HZ  PHE   133      23.439  41.228  38.257  1.00  0.00           H  
ATOM   2086  CE2 PHE   133      22.686  42.707  36.882  1.00  0.00           C  
ATOM   2087  HE2 PHE   133      23.688  42.996  36.564  1.00  0.00           H  
ATOM   2088  CD2 PHE   133      21.601  43.180  36.125  1.00  0.00           C  
ATOM   2089  HD2 PHE   133      21.718  44.018  35.437  1.00  0.00           H  
ATOM   2090  C   PHE   133      18.797  45.237  37.470  1.00  0.00           C  
ATOM   2091  O   PHE   133      18.458  44.965  38.619  1.00  0.00           O  
ATOM   2092  N   TYR   134      19.698  46.164  37.128  1.00  0.00           N  
ATOM   2093  H   TYR   134      19.923  46.305  36.153  1.00  0.00           H  
ATOM   2094  CA  TYR   134      20.307  47.060  38.109  1.00  0.00           C  
ATOM   2095  HA  TYR   134      20.745  46.378  38.838  1.00  0.00           H  
ATOM   2096  CB  TYR   134      21.570  47.874  37.486  1.00  0.00           C  
ATOM   2097  HB2 TYR   134      21.178  48.471  36.663  1.00  0.00           H  
ATOM   2098  HB3 TYR   134      21.880  48.598  38.240  1.00  0.00           H  
ATOM   2099  CG  TYR   134      22.714  47.030  37.021  1.00  0.00           C  
ATOM   2100  CD1 TYR   134      23.481  46.271  37.971  1.00  0.00           C  
ATOM   2101  HD1 TYR   134      22.985  46.055  38.918  1.00  0.00           H  
ATOM   2102  CE1 TYR   134      24.706  45.762  37.554  1.00  0.00           C  
ATOM   2103  HE1 TYR   134      25.324  45.161  38.221  1.00  0.00           H  
ATOM   2104  CZ  TYR   134      25.160  45.871  36.237  1.00  0.00           C  
ATOM   2105  OH  TYR   134      26.295  45.154  35.935  1.00  0.00           O  
ATOM   2106  HH  TYR   134      27.078  45.478  36.620  1.00  0.00           H  
ATOM   2107  CE2 TYR   134      24.409  46.519  35.290  1.00  0.00           C  
ATOM   2108  HE2 TYR   134      24.866  46.764  34.331  1.00  0.00           H  
ATOM   2109  CD2 TYR   134      23.197  47.209  35.696  1.00  0.00           C  
ATOM   2110  HD2 TYR   134      22.663  47.851  35.128  1.00  0.00           H  
ATOM   2111  C   TYR   134      19.288  47.978  38.778  1.00  0.00           C  
ATOM   2112  O   TYR   134      19.278  48.037  40.025  1.00  0.00           O  
ATOM   2113  N   GLN   135      18.385  48.587  38.056  1.00  0.00           N  
ATOM   2114  H   GLN   135      18.453  48.365  36.991  1.00  0.00           H  
ATOM   2115  CA  GLN   135      17.269  49.425  38.626  1.00  0.00           C  
ATOM   2116  HA  GLN   135      17.787  50.235  39.139  1.00  0.00           H  
ATOM   2117  CB  GLN   135      16.377  50.024  37.457  1.00  0.00           C  
ATOM   2118  HB2 GLN   135      16.102  49.193  36.825  1.00  0.00           H  
ATOM   2119  HB3 GLN   135      15.457  50.459  37.848  1.00  0.00           H  
ATOM   2120  CG  GLN   135      17.084  51.031  36.593  1.00  0.00           C  
ATOM   2121  HG2 GLN   135      17.317  51.949  37.113  1.00  0.00           H  
ATOM   2122  HG3 GLN   135      18.065  50.709  36.278  1.00  0.00           H  
ATOM   2123  CD  GLN   135      16.388  51.382  35.307  1.00  0.00           C  
ATOM   2124  OE1 GLN   135      15.619  50.622  34.780  1.00  0.00           O  
ATOM   2125  NE2 GLN   135      16.371  52.633  34.824  1.00  0.00           N  
ATOM   2126 HE21 GLN   135      16.997  53.335  35.355  1.00  0.00           H  
ATOM   2127 HE22 GLN   135      15.577  52.928  34.154  1.00  0.00           H  
ATOM   2128  C   GLN   135      16.347  48.681  39.642  1.00  0.00           C  
ATOM   2129  O   GLN   135      15.649  49.372  40.408  1.00  0.00           O  
ATOM   2130  N   SER   136      16.372  47.376  39.655  1.00  0.00           N  
ATOM   2131  H   SER   136      17.169  46.874  39.126  1.00  0.00           H  
ATOM   2132  CA  SER   136      15.345  46.522  40.325  1.00  0.00           C  
ATOM   2133  HA  SER   136      14.818  47.107  40.873  1.00  0.00           H  
ATOM   2134  CB  SER   136      14.467  45.803  39.312  1.00  0.00           C  
ATOM   2135  HB2 SER   136      13.760  45.158  39.812  1.00  0.00           H  
ATOM   2136  HB3 SER   136      13.960  46.542  38.708  1.00  0.00           H  
ATOM   2137  OG  SER   136      15.250  44.978  38.450  1.00  0.00           O  
ATOM   2138  HG  SER   136      15.548  45.640  37.747  1.00  0.00           H  
ATOM   2139  C   SER   136      15.981  45.512  41.387  1.00  0.00           C  
ATOM   2140  O   SER   136      15.268  45.255  42.363  1.00  0.00           O  
ATOM   2141  N   TRP   137      17.178  45.103  41.143  1.00  0.00           N  
ATOM   2142  H   TRP   137      17.580  45.184  40.133  1.00  0.00           H  
ATOM   2143  CA  TRP   137      18.128  44.677  42.186  1.00  0.00           C  
ATOM   2144  HA  TRP   137      17.633  43.792  42.584  1.00  0.00           H  
ATOM   2145  CB  TRP   137      19.494  44.363  41.648  1.00  0.00           C  
ATOM   2146  HB2 TRP   137      19.453  43.527  41.083  1.00  0.00           H  
ATOM   2147  HB3 TRP   137      19.794  45.193  41.007  1.00  0.00           H  
ATOM   2148  CG  TRP   137      20.547  44.247  42.705  1.00  0.00           C  
ATOM   2149  CD1 TRP   137      20.831  43.156  43.427  1.00  0.00           C  
ATOM   2150  HD1 TRP   137      20.504  42.226  43.207  1.00  0.00           H  
ATOM   2151  NE1 TRP   137      21.842  43.426  44.308  1.00  0.00           N  
ATOM   2152  HE1 TRP   137      22.246  42.753  44.943  1.00  0.00           H  
ATOM   2153  CE2 TRP   137      22.188  44.773  44.232  1.00  0.00           C  
ATOM   2154  CZ2 TRP   137      23.161  45.551  44.845  1.00  0.00           C  
ATOM   2155  HZ2 TRP   137      23.933  45.096  45.465  1.00  0.00           H  
ATOM   2156  CH2 TRP   137      23.203  46.924  44.571  1.00  0.00           C  
ATOM   2157  HH2 TRP   137      24.002  47.496  45.042  1.00  0.00           H  
ATOM   2158  CZ3 TRP   137      22.265  47.522  43.728  1.00  0.00           C  
ATOM   2159  HZ3 TRP   137      22.323  48.608  43.656  1.00  0.00           H  
ATOM   2160  CE3 TRP   137      21.490  46.739  42.913  1.00  0.00           C  
ATOM   2161  HE3 TRP   137      20.902  47.187  42.125  1.00  0.00           H  
ATOM   2162  CD2 TRP   137      21.367  45.363  43.230  1.00  0.00           C  
ATOM   2163  C   TRP   137      18.203  45.679  43.345  1.00  0.00           C  
ATOM   2164  O   TRP   137      18.429  46.866  43.117  1.00  0.00           O  
ATOM   2165  N   GLN   138      18.146  45.132  44.580  1.00  0.00           N  
ATOM   2166  H   GLN   138      17.944  44.143  44.555  1.00  0.00           H  
ATOM   2167  CA  GLN   138      18.300  45.795  45.872  1.00  0.00           C  
ATOM   2168  HA  GLN   138      18.338  46.864  45.664  1.00  0.00           H  
ATOM   2169  CB  GLN   138      17.037  45.588  46.671  1.00  0.00           C  
ATOM   2170  HB2 GLN   138      16.994  44.506  46.796  1.00  0.00           H  
ATOM   2171  HB3 GLN   138      17.124  46.109  47.624  1.00  0.00           H  
ATOM   2172  CG  GLN   138      15.682  46.084  46.070  1.00  0.00           C  
ATOM   2173  HG2 GLN   138      15.766  46.011  45.067  1.00  0.00           H  
ATOM   2174  HG3 GLN   138      14.970  45.453  46.201  1.00  0.00           H  
ATOM   2175  CD  GLN   138      15.320  47.574  46.380  1.00  0.00           C  
ATOM   2176  OE1 GLN   138      15.677  48.249  47.326  1.00  0.00           O  
ATOM   2177  NE2 GLN   138      14.616  48.216  45.493  1.00  0.00           N  
ATOM   2178 HE21 GLN   138      14.272  47.698  44.598  1.00  0.00           H  
ATOM   2179 HE22 GLN   138      14.432  49.280  45.640  1.00  0.00           H  
ATOM   2180  C   GLN   138      19.491  45.196  46.656  1.00  0.00           C  
ATOM   2181  O   GLN   138      19.606  43.991  46.862  1.00  0.00           O  
ATOM   2182  N   PRO   139      20.430  46.097  47.050  1.00  0.00           N  
ATOM   2183  CD  PRO   139      20.437  47.529  46.883  1.00  0.00           C  
ATOM   2184  HD2 PRO   139      19.499  47.884  47.284  1.00  0.00           H  
ATOM   2185  HD3 PRO   139      20.570  47.753  45.824  1.00  0.00           H  
ATOM   2186  CG  PRO   139      21.558  48.125  47.785  1.00  0.00           C  
ATOM   2187  HG2 PRO   139      21.076  48.413  48.707  1.00  0.00           H  
ATOM   2188  HG3 PRO   139      22.076  48.831  47.283  1.00  0.00           H  
ATOM   2189  CB  PRO   139      22.470  46.894  48.008  1.00  0.00           C  
ATOM   2190  HB2 PRO   139      22.968  46.896  48.966  1.00  0.00           H  
ATOM   2191  HB3 PRO   139      23.201  46.766  47.224  1.00  0.00           H  
ATOM   2192  CA  PRO   139      21.579  45.650  47.844  1.00  0.00           C  
ATOM   2193  HA  PRO   139      22.075  44.796  47.405  1.00  0.00           H  
ATOM   2194  C   PRO   139      21.229  45.143  49.270  1.00  0.00           C  
ATOM   2195  O   PRO   139      20.236  45.550  49.826  1.00  0.00           O  
ATOM   2196  N   LYS   140      22.047  44.227  49.876  1.00  0.00           N  
ATOM   2197  H   LYS   140      22.867  43.774  49.319  1.00  0.00           H  
ATOM   2198  CA  LYS   140      21.880  43.755  51.223  1.00  0.00           C  
ATOM   2199  HA  LYS   140      20.858  43.388  51.314  1.00  0.00           H  
ATOM   2200  CB  LYS   140      22.842  42.539  51.477  1.00  0.00           C  
ATOM   2201  HB2 LYS   140      22.646  41.815  50.687  1.00  0.00           H  
ATOM   2202  HB3 LYS   140      23.793  42.860  51.362  1.00  0.00           H  
ATOM   2203  CG  LYS   140      22.819  41.797  52.781  1.00  0.00           C  
ATOM   2204  HG2 LYS   140      23.204  40.794  52.593  1.00  0.00           H  
ATOM   2205  HG3 LYS   140      23.475  42.253  53.523  1.00  0.00           H  
ATOM   2206  CD  LYS   140      21.427  41.541  53.324  1.00  0.00           C  
ATOM   2207  HD2 LYS   140      20.819  42.408  53.580  1.00  0.00           H  
ATOM   2208  HD3 LYS   140      20.912  40.979  52.545  1.00  0.00           H  
ATOM   2209  CE  LYS   140      21.317  40.551  54.505  1.00  0.00           C  
ATOM   2210  HE2 LYS   140      21.888  39.745  54.299  1.00  0.00           H  
ATOM   2211  HE3 LYS   140      21.844  40.829  55.320  1.00  0.00           H  
ATOM   2212  NZ  LYS   140      19.964  40.078  54.901  1.00  0.00           N  
ATOM   2213  HZ1 LYS   140      19.397  39.609  54.096  1.00  0.00           H  
ATOM   2214  HZ2 LYS   140      20.001  39.319  55.682  1.00  0.00           H  
ATOM   2215  HZ3 LYS   140      19.388  40.805  55.299  1.00  0.00           H  
ATOM   2216  C   LYS   140      22.112  44.830  52.263  1.00  0.00           C  
ATOM   2217  O   LYS   140      21.467  44.962  53.339  1.00  0.00           O  
ATOM   2218  N   TRP   141      23.128  45.634  52.000  1.00  0.00           N  
ATOM   2219  H   TRP   141      23.575  45.551  51.009  1.00  0.00           H  
ATOM   2220  CA  TRP   141      23.572  46.698  52.826  1.00  0.00           C  
ATOM   2221  HA  TRP   141      22.808  46.854  53.588  1.00  0.00           H  
ATOM   2222  CB  TRP   141      24.883  46.292  53.527  1.00  0.00           C  
ATOM   2223  HB2 TRP   141      25.512  46.182  52.744  1.00  0.00           H  
ATOM   2224  HB3 TRP   141      25.199  47.016  54.156  1.00  0.00           H  
ATOM   2225  CG  TRP   141      24.894  45.050  54.335  1.00  0.00           C  
ATOM   2226  CD1 TRP   141      25.741  44.024  54.139  1.00  0.00           C  
ATOM   2227  HD1 TRP   141      26.387  43.829  53.388  1.00  0.00           H  
ATOM   2228  NE1 TRP   141      25.464  43.066  55.041  1.00  0.00           N  
ATOM   2229  HE1 TRP   141      25.740  42.018  54.929  1.00  0.00           H  
ATOM   2230  CE2 TRP   141      24.442  43.368  55.852  1.00  0.00           C  
ATOM   2231  CZ2 TRP   141      23.898  42.686  56.898  1.00  0.00           C  
ATOM   2232  HZ2 TRP   141      24.146  41.646  57.108  1.00  0.00           H  
ATOM   2233  CH2 TRP   141      22.922  43.327  57.632  1.00  0.00           C  
ATOM   2234  HH2 TRP   141      22.277  42.842  58.365  1.00  0.00           H  
ATOM   2235  CZ3 TRP   141      22.439  44.644  57.188  1.00  0.00           C  
ATOM   2236  HZ3 TRP   141      21.645  45.101  57.779  1.00  0.00           H  
ATOM   2237  CE3 TRP   141      23.061  45.386  56.197  1.00  0.00           C  
ATOM   2238  HE3 TRP   141      22.766  46.410  55.967  1.00  0.00           H  
ATOM   2239  CD2 TRP   141      24.072  44.710  55.506  1.00  0.00           C  
ATOM   2240  C   TRP   141      23.718  48.061  52.212  1.00  0.00           C  
ATOM   2241  O   TRP   141      23.760  48.286  51.009  1.00  0.00           O  
ATOM   2242  N   ALA   142      23.891  49.060  53.118  1.00  0.00           N  
ATOM   2243  H   ALA   142      23.477  49.027  54.126  1.00  0.00           H  
ATOM   2244  CA  ALA   142      24.361  50.366  52.699  1.00  0.00           C  
ATOM   2245  HA  ALA   142      23.600  50.748  52.020  1.00  0.00           H  
ATOM   2246  CB  ALA   142      24.356  51.232  54.025  1.00  0.00           C  
ATOM   2247  HB1 ALA   142      24.913  50.676  54.779  1.00  0.00           H  
ATOM   2248  HB2 ALA   142      24.778  52.185  53.707  1.00  0.00           H  
ATOM   2249  HB3 ALA   142      23.338  51.374  54.387  1.00  0.00           H  
ATOM   2250  C   ALA   142      25.707  50.450  51.952  1.00  0.00           C  
ATOM   2251  O   ALA   142      26.506  49.499  52.160  1.00  0.00           O  
ATOM   2252  N   PRO   143      26.106  51.451  51.128  1.00  0.00           N  
ATOM   2253  CD  PRO   143      25.369  52.585  50.650  1.00  0.00           C  
ATOM   2254  HD2 PRO   143      24.806  53.135  51.389  1.00  0.00           H  
ATOM   2255  HD3 PRO   143      24.691  52.327  49.849  1.00  0.00           H  
ATOM   2256  CG  PRO   143      26.338  53.498  49.984  1.00  0.00           C  
ATOM   2257  HG2 PRO   143      26.885  54.086  50.706  1.00  0.00           H  
ATOM   2258  HG3 PRO   143      25.880  54.120  49.229  1.00  0.00           H  
ATOM   2259  CB  PRO   143      27.364  52.463  49.357  1.00  0.00           C  
ATOM   2260  HB2 PRO   143      28.332  52.862  49.054  1.00  0.00           H  
ATOM   2261  HB3 PRO   143      26.919  52.120  48.518  1.00  0.00           H  
ATOM   2262  CA  PRO   143      27.407  51.357  50.451  1.00  0.00           C  
ATOM   2263  HA  PRO   143      27.460  50.372  49.988  1.00  0.00           H  
ATOM   2264  C   PRO   143      28.572  51.549  51.369  1.00  0.00           C  
ATOM   2265  O   PRO   143      28.466  52.152  52.440  1.00  0.00           O  
ATOM   2266  N   GLY   144      29.765  51.068  51.025  1.00  0.00           N  
ATOM   2267  H   GLY   144      29.801  50.430  50.142  1.00  0.00           H  
ATOM   2268  CA  GLY   144      31.075  51.414  51.661  1.00  0.00           C  
ATOM   2269  HA2 GLY   144      31.832  51.103  51.068  1.00  0.00           H  
ATOM   2270  HA3 GLY   144      31.086  52.475  51.864  1.00  0.00           H  
ATOM   2271  C   GLY   144      31.252  50.659  52.937  1.00  0.00           C  
ATOM   2272  O   GLY   144      32.299  50.815  53.537  1.00  0.00           O  
ATOM   2273  N   THR   145      30.282  49.855  53.430  1.00  0.00           N  
ATOM   2274  H   THR   145      29.330  49.840  52.899  1.00  0.00           H  
ATOM   2275  CA  THR   145      30.329  49.262  54.785  1.00  0.00           C  
ATOM   2276  HA  THR   145      30.998  49.767  55.482  1.00  0.00           H  
ATOM   2277  CB  THR   145      29.004  49.191  55.505  1.00  0.00           C  
ATOM   2278  HB  THR   145      29.176  48.882  56.536  1.00  0.00           H  
ATOM   2279  CG2 THR   145      28.134  50.426  55.491  1.00  0.00           C  
ATOM   2280 HG21 THR   145      27.379  50.209  56.246  1.00  0.00           H  
ATOM   2281 HG22 THR   145      28.714  51.210  55.753  1.00  0.00           H  
ATOM   2282 HG23 THR   145      27.722  50.654  54.508  1.00  0.00           H  
ATOM   2283  OG1 THR   145      28.187  48.257  54.933  1.00  0.00           O  
ATOM   2284  HG1 THR   145      27.481  47.894  55.681  1.00  0.00           H  
ATOM   2285  C   THR   145      30.922  47.860  54.718  1.00  0.00           C  
ATOM   2286  O   THR   145      31.364  47.229  55.740  1.00  0.00           O  
ATOM   2287  N   THR   146      30.916  47.178  53.543  1.00  0.00           N  
ATOM   2288  H   THR   146      30.450  47.708  52.713  1.00  0.00           H  
ATOM   2289  CA  THR   146      31.235  45.744  53.318  1.00  0.00           C  
ATOM   2290  HA  THR   146      32.062  45.490  53.981  1.00  0.00           H  
ATOM   2291  CB  THR   146      30.085  44.686  53.508  1.00  0.00           C  
ATOM   2292  HB  THR   146      30.491  43.709  53.246  1.00  0.00           H  
ATOM   2293  CG2 THR   146      29.689  44.624  55.018  1.00  0.00           C  
ATOM   2294 HG21 THR   146      30.537  44.283  55.611  1.00  0.00           H  
ATOM   2295 HG22 THR   146      29.377  45.640  55.264  1.00  0.00           H  
ATOM   2296 HG23 THR   146      28.858  43.947  55.216  1.00  0.00           H  
ATOM   2297  OG1 THR   146      28.997  44.988  52.620  1.00  0.00           O  
ATOM   2298  HG1 THR   146      28.872  45.989  52.670  1.00  0.00           H  
ATOM   2299  C   THR   146      31.684  45.360  51.871  1.00  0.00           C  
ATOM   2300  O   THR   146      31.334  46.147  50.972  1.00  0.00           O  
ATOM   2301  N   ARG   147      32.489  44.324  51.690  1.00  0.00           N  
ATOM   2302  H   ARG   147      32.648  43.646  52.529  1.00  0.00           H  
ATOM   2303  CA  ARG   147      32.917  43.737  50.410  1.00  0.00           C  
ATOM   2304  HA  ARG   147      32.860  44.356  49.678  1.00  0.00           H  
ATOM   2305  CB  ARG   147      34.356  43.400  50.443  1.00  0.00           C  
ATOM   2306  HB2 ARG   147      34.825  44.348  50.708  1.00  0.00           H  
ATOM   2307  HB3 ARG   147      34.420  42.683  51.151  1.00  0.00           H  
ATOM   2308  CG  ARG   147      35.023  42.891  49.107  1.00  0.00           C  
ATOM   2309  HG2 ARG   147      34.696  41.873  48.896  1.00  0.00           H  
ATOM   2310  HG3 ARG   147      34.670  43.575  48.335  1.00  0.00           H  
ATOM   2311  CD  ARG   147      36.484  42.922  49.161  1.00  0.00           C  
ATOM   2312  HD2 ARG   147      36.722  43.917  49.537  1.00  0.00           H  
ATOM   2313  HD3 ARG   147      36.756  42.146  49.877  1.00  0.00           H  
ATOM   2314  NE  ARG   147      37.162  42.709  47.905  1.00  0.00           N  
ATOM   2315  HE  ARG   147      37.494  43.529  47.531  1.00  0.00           H  
ATOM   2316  CZ  ARG   147      37.686  41.593  47.339  1.00  0.00           C  
ATOM   2317  NH1 ARG   147      37.329  40.382  47.702  1.00  0.00           N  
ATOM   2318 HH11 ARG   147      36.576  40.253  48.478  1.00  0.00           H  
ATOM   2319 HH12 ARG   147      37.468  39.578  47.107  1.00  0.00           H  
ATOM   2320  NH2 ARG   147      38.494  41.700  46.340  1.00  0.00           N  
ATOM   2321 HH21 ARG   147      38.851  42.640  45.919  1.00  0.00           H  
ATOM   2322 HH22 ARG   147      39.095  40.828  46.085  1.00  0.00           H  
ATOM   2323  C   ARG   147      32.111  42.478  50.093  1.00  0.00           C  
ATOM   2324  O   ARG   147      31.910  41.625  50.887  1.00  0.00           O  
ATOM   2325  N   LEU   148      31.781  42.392  48.791  1.00  0.00           N  
ATOM   2326  H   LEU   148      32.187  43.188  48.166  1.00  0.00           H  
ATOM   2327  CA  LEU   148      31.390  41.193  48.077  1.00  0.00           C  
ATOM   2328  HA  LEU   148      31.895  40.382  48.406  1.00  0.00           H  
ATOM   2329  CB  LEU   148      29.957  40.920  48.476  1.00  0.00           C  
ATOM   2330  HB2 LEU   148      29.884  40.828  49.479  1.00  0.00           H  
ATOM   2331  HB3 LEU   148      29.409  41.698  48.139  1.00  0.00           H  
ATOM   2332  CG  LEU   148      29.317  39.700  47.793  1.00  0.00           C  
ATOM   2333  HG  LEU   148      29.717  39.491  46.890  1.00  0.00           H  
ATOM   2334  CD1 LEU   148      29.612  38.556  48.620  1.00  0.00           C  
ATOM   2335 HD11 LEU   148      29.356  37.711  47.980  1.00  0.00           H  
ATOM   2336 HD12 LEU   148      30.617  38.454  48.592  1.00  0.00           H  
ATOM   2337 HD13 LEU   148      29.165  38.606  49.524  1.00  0.00           H  
ATOM   2338  CD2 LEU   148      27.852  39.896  47.515  1.00  0.00           C  
ATOM   2339 HD21 LEU   148      27.386  40.288  48.419  1.00  0.00           H  
ATOM   2340 HD22 LEU   148      27.654  40.513  46.638  1.00  0.00           H  
ATOM   2341 HD23 LEU   148      27.380  38.961  47.213  1.00  0.00           H  
ATOM   2342  C   LEU   148      31.689  41.254  46.590  1.00  0.00           C  
ATOM   2343  O   LEU   148      31.093  42.144  45.919  1.00  0.00           O  
ATOM   2344  N   TYC   149      32.723  40.516  46.173  1.00  0.00           N  
ATOM   2345  H   TYC   149      32.986  39.710  46.857  1.00  0.00           H  
ATOM   2346  CA  TYC   149      33.330  40.520  44.844  1.00  0.00           C  
ATOM   2347  HA  TYC   149      33.635  41.534  44.587  1.00  0.00           H  
ATOM   2348  CB  TYC   149      34.569  39.678  44.861  1.00  0.00           C  
ATOM   2349  HB2 TYC   149      35.294  40.168  45.518  1.00  0.00           H  
ATOM   2350  HB3 TYC   149      34.415  38.709  45.270  1.00  0.00           H  
ATOM   2351  CG  TYC   149      35.213  39.437  43.520  1.00  0.00           C  
ATOM   2352  CD1 TYC   149      34.830  38.326  42.649  1.00  0.00           C  
ATOM   2353  HD1 TYC   149      34.178  37.596  43.157  1.00  0.00           H  
ATOM   2354  CE1 TYC   149      35.542  38.014  41.491  1.00  0.00           C  
ATOM   2355  HE1 TYC   149      35.379  37.130  40.847  1.00  0.00           H  
ATOM   2356  CZ  TYC   149      36.760  38.699  41.185  1.00  0.00           C  
ATOM   2357  OH  TYC   149      37.522  38.324  40.212  1.00  0.00           O  
ATOM   2358  CE2 TYC   149      37.054  39.907  41.912  1.00  0.00           C  
ATOM   2359  HE2 TYC   149      37.937  40.538  41.582  1.00  0.00           H  
ATOM   2360  CD2 TYC   149      36.302  40.268  43.031  1.00  0.00           C  
ATOM   2361  HD2 TYC   149      36.675  41.068  43.731  1.00  0.00           H  
ATOM   2362  C   TYC   149      32.296  40.007  43.792  1.00  0.00           C  
ATOM   2363  O   TYC   149      31.374  39.215  43.990  1.00  0.00           O  
ATOM   2364  N   ALA   150      32.321  40.685  42.612  1.00  0.00           N  
ATOM   2365  H   ALA   150      33.124  41.276  42.451  1.00  0.00           H  
ATOM   2366  CA  ALA   150      31.426  40.439  41.486  1.00  0.00           C  
ATOM   2367  HA  ALA   150      31.107  39.402  41.384  1.00  0.00           H  
ATOM   2368  CB  ALA   150      30.166  41.254  41.882  1.00  0.00           C  
ATOM   2369  HB1 ALA   150      29.634  41.371  40.937  1.00  0.00           H  
ATOM   2370  HB2 ALA   150      29.513  40.650  42.512  1.00  0.00           H  
ATOM   2371  HB3 ALA   150      30.331  42.269  42.245  1.00  0.00           H  
ATOM   2372  C   ALA   150      32.082  40.886  40.122  1.00  0.00           C  
ATOM   2373  O   ALA   150      32.732  41.891  40.049  1.00  0.00           O  
ATOM   2374  N   ASN   151      31.711  40.161  39.018  1.00  0.00           N  
ATOM   2375  H   ASN   151      31.331  39.150  39.163  1.00  0.00           H  
ATOM   2376  CA  ASN   151      31.970  40.505  37.662  1.00  0.00           C  
ATOM   2377  HA  ASN   151      32.986  40.899  37.639  1.00  0.00           H  
ATOM   2378  CB  ASN   151      31.663  39.255  36.748  1.00  0.00           C  
ATOM   2379  HB2 ASN   151      30.602  39.027  36.856  1.00  0.00           H  
ATOM   2380  HB3 ASN   151      31.884  39.634  35.751  1.00  0.00           H  
ATOM   2381  CG  ASN   151      32.546  38.051  37.124  1.00  0.00           C  
ATOM   2382  OD1 ASN   151      33.659  38.171  37.623  1.00  0.00           O  
ATOM   2383  ND2 ASN   151      32.137  36.820  36.836  1.00  0.00           N  
ATOM   2384 HD21 ASN   151      32.735  36.003  37.241  1.00  0.00           H  
ATOM   2385 HD22 ASN   151      31.241  36.702  36.226  1.00  0.00           H  
ATOM   2386  C   ASN   151      31.058  41.666  37.201  1.00  0.00           C  
ATOM   2387  O   ASN   151      31.561  42.572  36.512  1.00  0.00           O  
ATOM   2388  N   THR   152      29.756  41.612  37.530  1.00  0.00           N  
ATOM   2389  H   THR   152      29.410  40.783  38.011  1.00  0.00           H  
ATOM   2390  CA  THR   152      28.745  42.698  37.147  1.00  0.00           C  
ATOM   2391  HA  THR   152      28.549  42.685  36.013  1.00  0.00           H  
ATOM   2392  CB  THR   152      27.445  42.496  37.803  1.00  0.00           C  
ATOM   2393  HB  THR   152      26.776  43.214  37.565  1.00  0.00           H  
ATOM   2394  CG2 THR   152      26.787  41.180  37.530  1.00  0.00           C  
ATOM   2395 HG21 THR   152      26.545  40.962  36.489  1.00  0.00           H  
ATOM   2396 HG22 THR   152      27.464  40.448  37.970  1.00  0.00           H  
ATOM   2397 HG23 THR   152      25.831  41.092  38.045  1.00  0.00           H  
ATOM   2398  OG1 THR   152      27.611  42.519  39.172  1.00  0.00           O  
ATOM   2399  HG1 THR   152      27.398  41.551  39.625  1.00  0.00           H  
ATOM   2400  C   THR   152      29.243  44.092  37.566  1.00  0.00           C  
ATOM   2401  O   THR   152      28.865  45.138  36.952  1.00  0.00           O  
ATOM   2402  N   SER   153      29.992  44.243  38.663  1.00  0.00           N  
ATOM   2403  H   SER   153      30.292  43.360  39.227  1.00  0.00           H  
ATOM   2404  CA  SER   153      30.234  45.502  39.394  1.00  0.00           C  
ATOM   2405  HA  SER   153      29.300  46.131  39.490  1.00  0.00           H  
ATOM   2406  CB  SER   153      30.429  45.081  40.916  1.00  0.00           C  
ATOM   2407  HB2 SER   153      29.632  44.447  41.315  1.00  0.00           H  
ATOM   2408  HB3 SER   153      31.321  44.528  41.017  1.00  0.00           H  
ATOM   2409  OG  SER   153      30.616  46.208  41.673  1.00  0.00           O  
ATOM   2410  HG  SER   153      31.479  46.522  41.641  1.00  0.00           H  
ATOM   2411  C   SER   153      31.454  46.259  38.780  1.00  0.00           C  
ATOM   2412  O   SER   153      31.317  47.311  38.202  1.00  0.00           O  
ATOM   2413  N   ILE   154      32.659  45.634  38.764  1.00  0.00           N  
ATOM   2414  H   ILE   154      32.819  44.707  39.315  1.00  0.00           H  
ATOM   2415  CA  ILE   154      33.825  46.120  37.932  1.00  0.00           C  
ATOM   2416  HA  ILE   154      34.059  47.144  38.224  1.00  0.00           H  
ATOM   2417  CB  ILE   154      35.133  45.351  38.258  1.00  0.00           C  
ATOM   2418  HB  ILE   154      35.213  45.331  39.345  1.00  0.00           H  
ATOM   2419  CG2 ILE   154      35.234  43.844  37.778  1.00  0.00           C  
ATOM   2420 HG21 ILE   154      35.128  43.719  36.781  1.00  0.00           H  
ATOM   2421 HG22 ILE   154      36.178  43.634  38.068  1.00  0.00           H  
ATOM   2422 HG23 ILE   154      34.397  43.485  38.214  1.00  0.00           H  
ATOM   2423  CG1 ILE   154      36.382  46.171  37.691  1.00  0.00           C  
ATOM   2424 HG12 ILE   154      36.341  46.356  36.617  1.00  0.00           H  
ATOM   2425 HG13 ILE   154      36.301  47.193  38.063  1.00  0.00           H  
ATOM   2426  CD1 ILE   154      37.778  45.683  38.092  1.00  0.00           C  
ATOM   2427 HD11 ILE   154      38.113  44.950  37.485  1.00  0.00           H  
ATOM   2428 HD12 ILE   154      38.458  46.532  38.161  1.00  0.00           H  
ATOM   2429 HD13 ILE   154      37.746  45.219  39.078  1.00  0.00           H  
ATOM   2430  C   ILE   154      33.612  46.052  36.377  1.00  0.00           C  
ATOM   2431  O   ILE   154      34.130  46.885  35.538  1.00  0.00           O  
ATOM   2432  N   GLY   155      32.762  45.150  35.970  1.00  0.00           N  
ATOM   2433  H   GLY   155      32.445  44.348  36.637  1.00  0.00           H  
ATOM   2434  CA  GLY   155      32.222  45.152  34.615  1.00  0.00           C  
ATOM   2435  HA2 GLY   155      33.038  45.035  34.032  1.00  0.00           H  
ATOM   2436  HA3 GLY   155      31.613  44.410  34.637  1.00  0.00           H  
ATOM   2437  C   GLY   155      31.509  46.481  34.253  1.00  0.00           C  
ATOM   2438  O   GLY   155      31.839  47.043  33.260  1.00  0.00           O  
ATOM   2439  N   LEU   156      30.480  46.896  34.988  1.00  0.00           N  
ATOM   2440  H   LEU   156      30.168  46.270  35.824  1.00  0.00           H  
ATOM   2441  CA  LEU   156      29.740  48.237  34.895  1.00  0.00           C  
ATOM   2442  HA  LEU   156      29.389  48.189  33.949  1.00  0.00           H  
ATOM   2443  CB  LEU   156      28.507  48.332  35.865  1.00  0.00           C  
ATOM   2444  HB2 LEU   156      27.858  47.526  35.524  1.00  0.00           H  
ATOM   2445  HB3 LEU   156      28.735  48.169  36.918  1.00  0.00           H  
ATOM   2446  CG  LEU   156      27.745  49.684  35.777  1.00  0.00           C  
ATOM   2447  HG  LEU   156      28.448  50.500  35.939  1.00  0.00           H  
ATOM   2448  CD1 LEU   156      27.079  49.795  34.461  1.00  0.00           C  
ATOM   2449 HD11 LEU   156      27.735  49.498  33.642  1.00  0.00           H  
ATOM   2450 HD12 LEU   156      26.226  49.258  34.407  1.00  0.00           H  
ATOM   2451 HD13 LEU   156      26.762  50.697  34.376  1.00  0.00           H  
ATOM   2452  CD2 LEU   156      26.667  49.698  36.845  1.00  0.00           C  
ATOM   2453 HD21 LEU   156      26.760  50.610  37.436  1.00  0.00           H  
ATOM   2454 HD22 LEU   156      25.678  49.519  36.423  1.00  0.00           H  
ATOM   2455 HD23 LEU   156      26.808  48.969  37.643  1.00  0.00           H  
ATOM   2456  C   LEU   156      30.661  49.449  35.004  1.00  0.00           C  
ATOM   2457  O   LEU   156      30.645  50.282  34.136  1.00  0.00           O  
ATOM   2458  N   PHE   157      31.546  49.406  35.977  1.00  0.00           N  
ATOM   2459  H   PHE   157      31.448  48.597  36.700  1.00  0.00           H  
ATOM   2460  CA  PHE   157      32.623  50.378  36.236  1.00  0.00           C  
ATOM   2461  HA  PHE   157      32.188  51.357  36.438  1.00  0.00           H  
ATOM   2462  CB  PHE   157      33.508  49.963  37.409  1.00  0.00           C  
ATOM   2463  HB2 PHE   157      32.900  50.120  38.300  1.00  0.00           H  
ATOM   2464  HB3 PHE   157      33.793  48.911  37.437  1.00  0.00           H  
ATOM   2465  CG  PHE   157      34.778  50.830  37.665  1.00  0.00           C  
ATOM   2466  CD1 PHE   157      34.639  52.149  38.016  1.00  0.00           C  
ATOM   2467  HD1 PHE   157      33.699  52.521  38.423  1.00  0.00           H  
ATOM   2468  CE1 PHE   157      35.767  53.051  38.048  1.00  0.00           C  
ATOM   2469  HE1 PHE   157      35.666  54.112  38.275  1.00  0.00           H  
ATOM   2470  CZ  PHE   157      37.048  52.589  37.616  1.00  0.00           C  
ATOM   2471  HZ  PHE   157      37.938  53.193  37.792  1.00  0.00           H  
ATOM   2472  CE2 PHE   157      37.123  51.250  37.231  1.00  0.00           C  
ATOM   2473  HE2 PHE   157      38.109  50.818  37.062  1.00  0.00           H  
ATOM   2474  CD2 PHE   157      35.985  50.419  37.248  1.00  0.00           C  
ATOM   2475  HD2 PHE   157      36.177  49.418  36.860  1.00  0.00           H  
ATOM   2476  C   PHE   157      33.496  50.608  35.021  1.00  0.00           C  
ATOM   2477  O   PHE   157      33.743  51.723  34.645  1.00  0.00           O  
ATOM   2478  N   GLY   158      33.970  49.516  34.357  1.00  0.00           N  
ATOM   2479  H   GLY   158      33.711  48.532  34.749  1.00  0.00           H  
ATOM   2480  CA  GLY   158      34.826  49.604  33.173  1.00  0.00           C  
ATOM   2481  HA2 GLY   158      35.640  50.177  33.344  1.00  0.00           H  
ATOM   2482  HA3 GLY   158      35.172  48.588  32.980  1.00  0.00           H  
ATOM   2483  C   GLY   158      34.091  50.088  31.917  1.00  0.00           C  
ATOM   2484  O   GLY   158      34.672  50.807  31.091  1.00  0.00           O  
ATOM   2485  N   SER   159      32.830  49.691  31.827  1.00  0.00           N  
ATOM   2486  H   SER   159      32.303  49.047  32.531  1.00  0.00           H  
ATOM   2487  CA  SER   159      31.932  50.191  30.816  1.00  0.00           C  
ATOM   2488  HA  SER   159      32.441  49.957  29.881  1.00  0.00           H  
ATOM   2489  CB  SER   159      30.734  49.214  30.802  1.00  0.00           C  
ATOM   2490  HB2 SER   159      31.032  48.175  30.660  1.00  0.00           H  
ATOM   2491  HB3 SER   159      30.171  49.408  31.714  1.00  0.00           H  
ATOM   2492  OG  SER   159      29.879  49.568  29.648  1.00  0.00           O  
ATOM   2493  HG  SER   159      30.292  49.090  28.860  1.00  0.00           H  
ATOM   2494  C   SER   159      31.610  51.663  31.018  1.00  0.00           C  
ATOM   2495  O   SER   159      31.409  52.239  29.997  1.00  0.00           O  
ATOM   2496  N   LEU   160      31.695  52.256  32.183  1.00  0.00           N  
ATOM   2497  H   LEU   160      31.659  51.646  33.073  1.00  0.00           H  
ATOM   2498  CA  LEU   160      31.545  53.685  32.413  1.00  0.00           C  
ATOM   2499  HA  LEU   160      30.857  54.123  31.706  1.00  0.00           H  
ATOM   2500  CB  LEU   160      30.987  53.873  33.830  1.00  0.00           C  
ATOM   2501  HB2 LEU   160      31.716  53.402  34.472  1.00  0.00           H  
ATOM   2502  HB3 LEU   160      30.832  54.914  34.074  1.00  0.00           H  
ATOM   2503  CG  LEU   160      29.621  53.250  33.974  1.00  0.00           C  
ATOM   2504  HG  LEU   160      29.680  52.296  33.649  1.00  0.00           H  
ATOM   2505  CD1 LEU   160      29.148  53.355  35.433  1.00  0.00           C  
ATOM   2506 HD11 LEU   160      29.264  54.339  35.888  1.00  0.00           H  
ATOM   2507 HD12 LEU   160      28.152  52.939  35.585  1.00  0.00           H  
ATOM   2508 HD13 LEU   160      29.768  52.737  36.081  1.00  0.00           H  
ATOM   2509  CD2 LEU   160      28.550  53.985  33.169  1.00  0.00           C  
ATOM   2510 HD21 LEU   160      28.271  54.900  33.690  1.00  0.00           H  
ATOM   2511 HD22 LEU   160      28.855  54.404  32.210  1.00  0.00           H  
ATOM   2512 HD23 LEU   160      27.666  53.372  32.995  1.00  0.00           H  
ATOM   2513  C   LEU   160      32.936  54.308  32.147  1.00  0.00           C  
ATOM   2514  O   LEU   160      32.950  55.452  31.675  1.00  0.00           O  
ATOM   2515  N   ALA   161      34.040  53.637  32.510  1.00  0.00           N  
ATOM   2516  H   ALA   161      33.918  52.724  32.924  1.00  0.00           H  
ATOM   2517  CA  ALA   161      35.403  54.198  32.291  1.00  0.00           C  
ATOM   2518  HA  ALA   161      35.376  55.190  32.742  1.00  0.00           H  
ATOM   2519  CB  ALA   161      36.407  53.257  32.947  1.00  0.00           C  
ATOM   2520  HB1 ALA   161      36.051  53.100  33.955  1.00  0.00           H  
ATOM   2521  HB2 ALA   161      36.523  52.314  32.413  1.00  0.00           H  
ATOM   2522  HB3 ALA   161      37.375  53.752  32.876  1.00  0.00           H  
ATOM   2523  C   ALA   161      35.690  54.561  30.802  1.00  0.00           C  
ATOM   2524  O   ALA   161      36.431  55.520  30.562  1.00  0.00           O  
ATOM   2525  N   VAL   162      35.039  53.854  29.857  1.00  0.00           N  
ATOM   2526  H   VAL   162      34.398  53.073  30.265  1.00  0.00           H  
ATOM   2527  CA  VAL   162      35.042  54.112  28.453  1.00  0.00           C  
ATOM   2528  HA  VAL   162      35.821  54.711  28.222  1.00  0.00           H  
ATOM   2529  CB  VAL   162      35.274  52.808  27.658  1.00  0.00           C  
ATOM   2530  HB  VAL   162      35.556  53.095  26.645  1.00  0.00           H  
ATOM   2531  CG1 VAL   162      36.401  51.891  28.141  1.00  0.00           C  
ATOM   2532 HG11 VAL   162      36.093  51.601  29.003  1.00  0.00           H  
ATOM   2533 HG12 VAL   162      36.563  51.033  27.489  1.00  0.00           H  
ATOM   2534 HG13 VAL   162      37.285  52.525  28.215  1.00  0.00           H  
ATOM   2535  CG2 VAL   162      33.912  52.072  27.477  1.00  0.00           C  
ATOM   2536 HG21 VAL   162      33.068  52.757  27.399  1.00  0.00           H  
ATOM   2537 HG22 VAL   162      33.922  51.503  26.548  1.00  0.00           H  
ATOM   2538 HG23 VAL   162      33.691  51.483  28.267  1.00  0.00           H  
ATOM   2539  C   VAL   162      33.975  55.031  27.864  1.00  0.00           C  
ATOM   2540  O   VAL   162      33.932  55.399  26.671  1.00  0.00           O  
ATOM   2541  N   LYS   163      33.031  55.477  28.711  1.00  0.00           N  
ATOM   2542  H   LYS   163      33.204  55.390  29.784  1.00  0.00           H  
ATOM   2543  CA  LYS   163      31.861  56.256  28.284  1.00  0.00           C  
ATOM   2544  HA  LYS   163      31.496  55.824  27.353  1.00  0.00           H  
ATOM   2545  CB  LYS   163      30.652  56.025  29.230  1.00  0.00           C  
ATOM   2546  HB2 LYS   163      30.542  55.029  29.356  1.00  0.00           H  
ATOM   2547  HB3 LYS   163      30.826  56.472  30.209  1.00  0.00           H  
ATOM   2548  CG  LYS   163      29.311  56.550  28.690  1.00  0.00           C  
ATOM   2549  HG2 LYS   163      29.457  57.620  28.542  1.00  0.00           H  
ATOM   2550  HG3 LYS   163      29.217  56.096  27.703  1.00  0.00           H  
ATOM   2551  CD  LYS   163      28.060  56.252  29.518  1.00  0.00           C  
ATOM   2552  HD2 LYS   163      27.784  55.200  29.592  1.00  0.00           H  
ATOM   2553  HD3 LYS   163      28.260  56.581  30.538  1.00  0.00           H  
ATOM   2554  CE  LYS   163      26.928  57.036  28.858  1.00  0.00           C  
ATOM   2555  HE2 LYS   163      27.212  58.087  28.902  1.00  0.00           H  
ATOM   2556  HE3 LYS   163      26.848  56.842  27.788  1.00  0.00           H  
ATOM   2557  NZ  LYS   163      25.663  56.835  29.648  1.00  0.00           N  
ATOM   2558  HZ1 LYS   163      25.794  57.053  30.708  1.00  0.00           H  
ATOM   2559  HZ2 LYS   163      24.813  57.401  29.267  1.00  0.00           H  
ATOM   2560  HZ3 LYS   163      25.357  55.793  29.549  1.00  0.00           H  
ATOM   2561  C   LYS   163      32.163  57.799  28.044  1.00  0.00           C  
ATOM   2562  O   LYS   163      31.759  58.266  26.989  1.00  0.00           O  
ATOM   2563  N   PRO   164      33.069  58.552  28.718  1.00  0.00           N  
ATOM   2564  CD  PRO   164      33.475  58.240  30.120  1.00  0.00           C  
ATOM   2565  HD2 PRO   164      34.483  57.827  30.076  1.00  0.00           H  
ATOM   2566  HD3 PRO   164      32.688  57.704  30.651  1.00  0.00           H  
ATOM   2567  CG  PRO   164      33.600  59.675  30.753  1.00  0.00           C  
ATOM   2568  HG2 PRO   164      34.344  59.599  31.546  1.00  0.00           H  
ATOM   2569  HG3 PRO   164      32.674  60.106  31.135  1.00  0.00           H  
ATOM   2570  CB  PRO   164      34.049  60.547  29.550  1.00  0.00           C  
ATOM   2571  HB2 PRO   164      35.046  60.508  29.396  1.00  0.00           H  
ATOM   2572  HB3 PRO   164      33.752  61.593  29.631  1.00  0.00           H  
ATOM   2573  CA  PRO   164      33.313  59.936  28.370  1.00  0.00           C  
ATOM   2574  HA  PRO   164      32.317  60.262  28.071  1.00  0.00           H  
ATOM   2575  C   PRO   164      34.069  60.020  27.036  1.00  0.00           C  
ATOM   2576  O   PRO   164      34.013  60.989  26.323  1.00  0.00           O  
ATOM   2577  N   SER   165      34.817  59.007  26.670  1.00  0.00           N  
ATOM   2578  H   SER   165      34.962  58.264  27.339  1.00  0.00           H  
ATOM   2579  CA  SER   165      35.521  58.844  25.342  1.00  0.00           C  
ATOM   2580  HA  SER   165      35.655  59.768  24.955  1.00  0.00           H  
ATOM   2581  CB  SER   165      36.887  58.214  25.450  1.00  0.00           C  
ATOM   2582  HB2 SER   165      37.419  58.200  24.499  1.00  0.00           H  
ATOM   2583  HB3 SER   165      37.519  58.842  26.078  1.00  0.00           H  
ATOM   2584  OG  SER   165      36.887  56.903  26.010  1.00  0.00           O  
ATOM   2585  HG  SER   165      36.817  57.151  27.069  1.00  0.00           H  
ATOM   2586  C   SER   165      34.766  58.094  24.238  1.00  0.00           C  
ATOM   2587  O   SER   165      35.229  58.089  23.117  1.00  0.00           O  
ATOM   2588  N   GLY   166      33.507  57.698  24.543  1.00  0.00           N  
ATOM   2589  H   GLY   166      33.261  57.683  25.605  1.00  0.00           H  
ATOM   2590  CA  GLY   166      32.572  57.054  23.636  1.00  0.00           C  
ATOM   2591  HA2 GLY   166      31.660  57.058  24.071  1.00  0.00           H  
ATOM   2592  HA3 GLY   166      32.377  57.672  22.862  1.00  0.00           H  
ATOM   2593  C   GLY   166      32.957  55.693  23.059  1.00  0.00           C  
ATOM   2594  O   GLY   166      32.210  55.248  22.238  1.00  0.00           O  
ATOM   2595  N   MET   167      34.064  55.049  23.531  1.00  0.00           N  
ATOM   2596  H   MET   167      34.665  55.387  24.268  1.00  0.00           H  
ATOM   2597  CA  MET   167      34.643  53.960  22.855  1.00  0.00           C  
ATOM   2598  HA  MET   167      34.717  54.256  21.809  1.00  0.00           H  
ATOM   2599  CB  MET   167      36.141  53.808  23.238  1.00  0.00           C  
ATOM   2600  HB2 MET   167      36.193  53.669  24.318  1.00  0.00           H  
ATOM   2601  HB3 MET   167      36.483  52.872  22.795  1.00  0.00           H  
ATOM   2602  CG  MET   167      37.007  54.975  22.853  1.00  0.00           C  
ATOM   2603  HG2 MET   167      36.879  55.247  21.805  1.00  0.00           H  
ATOM   2604  HG3 MET   167      36.658  55.836  23.423  1.00  0.00           H  
ATOM   2605  SD  MET   167      38.797  54.798  23.124  1.00  0.00           S  
ATOM   2606  CE  MET   167      39.199  53.903  21.606  1.00  0.00           C  
ATOM   2607  HE1 MET   167      38.841  54.499  20.766  1.00  0.00           H  
ATOM   2608  HE2 MET   167      40.287  53.839  21.605  1.00  0.00           H  
ATOM   2609  HE3 MET   167      38.762  52.905  21.600  1.00  0.00           H  
ATOM   2610  C   MET   167      33.883  52.639  22.981  1.00  0.00           C  
ATOM   2611  O   MET   167      33.257  52.419  24.044  1.00  0.00           O  
ATOM   2612  N   ARG   168      34.034  51.706  22.052  1.00  0.00           N  
ATOM   2613  H   ARG   168      34.529  52.088  21.160  1.00  0.00           H  
ATOM   2614  CA  ARG   168      33.855  50.274  22.344  1.00  0.00           C  
ATOM   2615  HA  ARG   168      32.933  50.084  22.712  1.00  0.00           H  
ATOM   2616  CB  ARG   168      33.851  49.495  20.959  1.00  0.00           C  
ATOM   2617  HB2 ARG   168      33.037  49.877  20.343  1.00  0.00           H  
ATOM   2618  HB3 ARG   168      34.747  49.728  20.384  1.00  0.00           H  
ATOM   2619  CG  ARG   168      33.814  47.989  21.140  1.00  0.00           C  
ATOM   2620  HG2 ARG   168      34.563  47.674  21.652  1.00  0.00           H  
ATOM   2621  HG3 ARG   168      32.962  47.659  21.734  1.00  0.00           H  
ATOM   2622  CD  ARG   168      33.674  47.324  19.733  1.00  0.00           C  
ATOM   2623  HD2 ARG   168      32.761  47.618  19.215  1.00  0.00           H  
ATOM   2624  HD3 ARG   168      34.461  47.853  19.196  1.00  0.00           H  
ATOM   2625  NE  ARG   168      33.903  45.890  19.753  1.00  0.00           N  
ATOM   2626  HE  ARG   168      34.788  45.492  19.255  1.00  0.00           H  
ATOM   2627  CZ  ARG   168      33.005  44.931  19.907  1.00  0.00           C  
ATOM   2628  NH1 ARG   168      31.765  45.175  20.183  1.00  0.00           N  
ATOM   2629 HH11 ARG   168      31.083  44.341  20.349  1.00  0.00           H  
ATOM   2630 HH12 ARG   168      31.579  46.173  20.580  1.00  0.00           H  
ATOM   2631  NH2 ARG   168      33.413  43.719  19.801  1.00  0.00           N  
ATOM   2632 HH21 ARG   168      34.466  43.476  19.662  1.00  0.00           H  
ATOM   2633 HH22 ARG   168      32.660  42.931  19.818  1.00  0.00           H  
ATOM   2634  C   ARG   168      35.024  49.786  23.224  1.00  0.00           C  
ATOM   2635  O   ARG   168      36.186  50.034  22.894  1.00  0.00           O  
ATOM   2636  N   PHE   169      34.711  49.173  24.340  1.00  0.00           N  
ATOM   2637  H   PHE   169      33.659  48.903  24.432  1.00  0.00           H  
ATOM   2638  CA  PHE   169      35.614  48.702  25.390  1.00  0.00           C  
ATOM   2639  HA  PHE   169      35.938  49.584  25.941  1.00  0.00           H  
ATOM   2640  CB  PHE   169      34.838  47.904  26.409  1.00  0.00           C  
ATOM   2641  HB2 PHE   169      34.046  48.602  26.681  1.00  0.00           H  
ATOM   2642  HB3 PHE   169      34.387  46.988  26.027  1.00  0.00           H  
ATOM   2643  CG  PHE   169      35.603  47.503  27.572  1.00  0.00           C  
ATOM   2644  CD1 PHE   169      35.725  48.462  28.614  1.00  0.00           C  
ATOM   2645  HD1 PHE   169      35.060  49.326  28.601  1.00  0.00           H  
ATOM   2646  CE1 PHE   169      36.641  48.256  29.690  1.00  0.00           C  
ATOM   2647  HE1 PHE   169      36.627  48.959  30.523  1.00  0.00           H  
ATOM   2648  CZ  PHE   169      37.410  47.067  29.734  1.00  0.00           C  
ATOM   2649  HZ  PHE   169      38.087  46.919  30.575  1.00  0.00           H  
ATOM   2650  CE2 PHE   169      37.213  46.087  28.784  1.00  0.00           C  
ATOM   2651  HE2 PHE   169      37.660  45.188  28.897  1.00  0.00           H  
ATOM   2652  CD2 PHE   169      36.366  46.352  27.667  1.00  0.00           C  
ATOM   2653  HD2 PHE   169      36.319  45.675  26.814  1.00  0.00           H  
ATOM   2654  C   PHE   169      36.822  47.866  24.890  1.00  0.00           C  
ATOM   2655  O   PHE   169      37.944  48.193  25.204  1.00  0.00           O  
ATOM   2656  N   GLU   170      36.497  46.937  23.973  1.00  0.00           N  
ATOM   2657  H   GLU   170      35.517  46.768  23.799  1.00  0.00           H  
ATOM   2658  CA  GLU   170      37.545  46.102  23.248  1.00  0.00           C  
ATOM   2659  HA  GLU   170      38.090  45.541  23.888  1.00  0.00           H  
ATOM   2660  CB  GLU   170      36.818  45.148  22.316  1.00  0.00           C  
ATOM   2661  HB2 GLU   170      36.357  44.458  22.892  1.00  0.00           H  
ATOM   2662  HB3 GLU   170      36.175  45.703  21.770  1.00  0.00           H  
ATOM   2663  CG  GLU   170      37.826  44.443  21.408  1.00  0.00           C  
ATOM   2664  HG2 GLU   170      38.295  45.152  20.725  1.00  0.00           H  
ATOM   2665  HG3 GLU   170      38.610  44.106  21.948  1.00  0.00           H  
ATOM   2666  CD  GLU   170      37.292  43.326  20.512  1.00  0.00           C  
ATOM   2667  OE1 GLU   170      37.978  42.282  20.438  1.00  0.00           O  
ATOM   2668  OE2 GLU   170      36.219  43.463  19.877  1.00  0.00           O  
ATOM   2669  C   GLU   170      38.636  46.988  22.525  1.00  0.00           C  
ATOM   2670  O   GLU   170      39.843  46.735  22.457  1.00  0.00           O  
ATOM   2671  N   GLN   171      38.126  48.122  21.985  1.00  0.00           N  
ATOM   2672  H   GLN   171      37.040  48.213  21.976  1.00  0.00           H  
ATOM   2673  CA  GLN   171      39.037  48.996  21.235  1.00  0.00           C  
ATOM   2674  HA  GLN   171      39.820  48.399  20.767  1.00  0.00           H  
ATOM   2675  CB  GLN   171      38.311  49.726  20.151  1.00  0.00           C  
ATOM   2676  HB2 GLN   171      37.555  50.384  20.578  1.00  0.00           H  
ATOM   2677  HB3 GLN   171      39.029  50.263  19.532  1.00  0.00           H  
ATOM   2678  CG  GLN   171      37.653  48.713  19.160  1.00  0.00           C  
ATOM   2679  HG2 GLN   171      38.522  48.361  18.604  1.00  0.00           H  
ATOM   2680  HG3 GLN   171      37.083  47.890  19.592  1.00  0.00           H  
ATOM   2681  CD  GLN   171      36.729  49.397  18.161  1.00  0.00           C  
ATOM   2682  OE1 GLN   171      36.593  50.630  18.126  1.00  0.00           O  
ATOM   2683  NE2 GLN   171      36.167  48.549  17.287  1.00  0.00           N  
ATOM   2684 HE21 GLN   171      36.312  47.564  17.457  1.00  0.00           H  
ATOM   2685 HE22 GLN   171      35.368  48.873  16.619  1.00  0.00           H  
ATOM   2686  C   GLN   171      39.597  50.103  22.003  1.00  0.00           C  
ATOM   2687  O   GLN   171      40.668  50.543  21.662  1.00  0.00           O  
ATOM   2688  N   ALA   172      38.916  50.543  23.081  1.00  0.00           N  
ATOM   2689  H   ALA   172      37.883  50.302  23.288  1.00  0.00           H  
ATOM   2690  CA  ALA   172      39.521  51.347  24.173  1.00  0.00           C  
ATOM   2691  HA  ALA   172      39.906  52.301  23.842  1.00  0.00           H  
ATOM   2692  CB  ALA   172      38.541  51.550  25.374  1.00  0.00           C  
ATOM   2693  HB1 ALA   172      38.867  52.294  25.974  1.00  0.00           H  
ATOM   2694  HB2 ALA   172      37.600  51.893  24.970  1.00  0.00           H  
ATOM   2695  HB3 ALA   172      38.491  50.697  26.036  1.00  0.00           H  
ATOM   2696  C   ALA   172      40.722  50.581  24.744  1.00  0.00           C  
ATOM   2697  O   ALA   172      41.822  51.100  24.828  1.00  0.00           O  
ATOM   2698  N   MET   173      40.535  49.306  25.199  1.00  0.00           N  
ATOM   2699  H   MET   173      39.533  48.892  25.094  1.00  0.00           H  
ATOM   2700  CA  MET   173      41.539  48.454  25.794  1.00  0.00           C  
ATOM   2701  HA  MET   173      41.948  48.862  26.718  1.00  0.00           H  
ATOM   2702  CB  MET   173      40.864  47.111  26.239  1.00  0.00           C  
ATOM   2703  HB2 MET   173      39.923  47.282  26.762  1.00  0.00           H  
ATOM   2704  HB3 MET   173      40.540  46.672  25.296  1.00  0.00           H  
ATOM   2705  CG  MET   173      41.794  46.190  26.970  1.00  0.00           C  
ATOM   2706  HG2 MET   173      41.356  45.192  26.938  1.00  0.00           H  
ATOM   2707  HG3 MET   173      42.645  46.160  26.427  1.00  0.00           H  
ATOM   2708  SD  MET   173      42.324  46.679  28.638  1.00  0.00           S  
ATOM   2709  CE  MET   173      40.742  46.248  29.408  1.00  0.00           C  
ATOM   2710  HE1 MET   173      40.790  46.492  30.459  1.00  0.00           H  
ATOM   2711  HE2 MET   173      39.991  46.829  28.870  1.00  0.00           H  
ATOM   2712  HE3 MET   173      40.551  45.186  29.257  1.00  0.00           H  
ATOM   2713  C   MET   173      42.761  48.358  24.809  1.00  0.00           C  
ATOM   2714  O   MET   173      43.849  48.671  25.228  1.00  0.00           O  
ATOM   2715  N   ALA   174      42.629  48.161  23.491  1.00  0.00           N  
ATOM   2716  H   ALA   174      41.629  48.015  23.084  1.00  0.00           H  
ATOM   2717  CA  ALA   174      43.734  48.040  22.520  1.00  0.00           C  
ATOM   2718  HA  ALA   174      44.316  47.271  22.818  1.00  0.00           H  
ATOM   2719  CB  ALA   174      43.222  47.697  21.144  1.00  0.00           C  
ATOM   2720  HB1 ALA   174      43.167  46.616  21.014  1.00  0.00           H  
ATOM   2721  HB2 ALA   174      42.273  48.007  20.989  1.00  0.00           H  
ATOM   2722  HB3 ALA   174      43.829  48.038  20.412  1.00  0.00           H  
ATOM   2723  C   ALA   174      44.549  49.367  22.508  1.00  0.00           C  
ATOM   2724  O   ALA   174      45.729  49.376  22.898  1.00  0.00           O  
ATOM   2725  N   GLU   175      43.953  50.501  22.227  1.00  0.00           N  
ATOM   2726  H   GLU   175      42.890  50.432  21.995  1.00  0.00           H  
ATOM   2727  CA  GLU   175      44.512  51.862  22.296  1.00  0.00           C  
ATOM   2728  HA  GLU   175      45.269  51.924  21.630  1.00  0.00           H  
ATOM   2729  CB  GLU   175      43.506  52.958  21.836  1.00  0.00           C  
ATOM   2730  HB2 GLU   175      43.101  52.598  20.890  1.00  0.00           H  
ATOM   2731  HB3 GLU   175      42.730  53.054  22.595  1.00  0.00           H  
ATOM   2732  CG  GLU   175      44.218  54.336  21.615  1.00  0.00           C  
ATOM   2733  HG2 GLU   175      43.386  55.020  21.443  1.00  0.00           H  
ATOM   2734  HG3 GLU   175      44.819  54.515  22.506  1.00  0.00           H  
ATOM   2735  CD  GLU   175      45.123  54.289  20.339  1.00  0.00           C  
ATOM   2736  OE1 GLU   175      46.074  55.136  20.226  1.00  0.00           O  
ATOM   2737  OE2 GLU   175      44.833  53.503  19.460  1.00  0.00           O  
ATOM   2738  C   GLU   175      45.196  52.219  23.616  1.00  0.00           C  
ATOM   2739  O   GLU   175      46.382  52.576  23.672  1.00  0.00           O  
ATOM   2740  N   ARG   176      44.416  52.318  24.662  1.00  0.00           N  
ATOM   2741  H   ARG   176      43.442  52.089  24.525  1.00  0.00           H  
ATOM   2742  CA  ARG   176      44.736  52.784  26.039  1.00  0.00           C  
ATOM   2743  HA  ARG   176      45.492  53.548  25.859  1.00  0.00           H  
ATOM   2744  CB  ARG   176      43.478  53.299  26.720  1.00  0.00           C  
ATOM   2745  HB2 ARG   176      42.849  52.446  26.976  1.00  0.00           H  
ATOM   2746  HB3 ARG   176      43.816  53.704  27.674  1.00  0.00           H  
ATOM   2747  CG  ARG   176      42.659  54.308  25.913  1.00  0.00           C  
ATOM   2748  HG2 ARG   176      43.275  55.167  25.645  1.00  0.00           H  
ATOM   2749  HG3 ARG   176      42.398  53.840  24.964  1.00  0.00           H  
ATOM   2750  CD  ARG   176      41.522  54.710  26.807  1.00  0.00           C  
ATOM   2751  HD2 ARG   176      40.722  53.971  26.770  1.00  0.00           H  
ATOM   2752  HD3 ARG   176      41.855  54.728  27.845  1.00  0.00           H  
ATOM   2753  NE  ARG   176      40.922  55.971  26.429  1.00  0.00           N  
ATOM   2754  HE  ARG   176      40.893  56.204  25.364  1.00  0.00           H  
ATOM   2755  CZ  ARG   176      40.361  56.866  27.214  1.00  0.00           C  
ATOM   2756  NH1 ARG   176      40.123  56.683  28.492  1.00  0.00           N  
ATOM   2757 HH11 ARG   176      40.303  55.702  28.932  1.00  0.00           H  
ATOM   2758 HH12 ARG   176      39.839  57.477  29.047  1.00  0.00           H  
ATOM   2759  NH2 ARG   176      40.203  58.057  26.769  1.00  0.00           N  
ATOM   2760 HH21 ARG   176      40.194  58.274  25.701  1.00  0.00           H  
ATOM   2761 HH22 ARG   176      39.838  58.801  27.477  1.00  0.00           H  
ATOM   2762  C   ARG   176      45.670  51.771  26.842  1.00  0.00           C  
ATOM   2763  O   ARG   176      46.100  52.267  27.908  1.00  0.00           O  
ATOM   2764  N   VAL   177      45.854  50.517  26.439  1.00  0.00           N  
ATOM   2765  H   VAL   177      45.539  50.232  25.435  1.00  0.00           H  
ATOM   2766  CA  VAL   177      46.436  49.565  27.336  1.00  0.00           C  
ATOM   2767  HA  VAL   177      47.074  50.071  28.060  1.00  0.00           H  
ATOM   2768  CB  VAL   177      45.390  48.848  28.239  1.00  0.00           C  
ATOM   2769  HB  VAL   177      44.657  48.344  27.609  1.00  0.00           H  
ATOM   2770  CG1 VAL   177      46.057  47.805  29.160  1.00  0.00           C  
ATOM   2771 HG11 VAL   177      46.533  47.048  28.538  1.00  0.00           H  
ATOM   2772 HG12 VAL   177      46.661  48.254  29.834  1.00  0.00           H  
ATOM   2773 HG13 VAL   177      45.330  47.314  29.806  1.00  0.00           H  
ATOM   2774  CG2 VAL   177      44.633  49.847  29.050  1.00  0.00           C  
ATOM   2775 HG21 VAL   177      45.316  50.353  29.732  1.00  0.00           H  
ATOM   2776 HG22 VAL   177      44.041  50.469  28.379  1.00  0.00           H  
ATOM   2777 HG23 VAL   177      43.944  49.298  29.691  1.00  0.00           H  
ATOM   2778  C   VAL   177      47.345  48.593  26.600  1.00  0.00           C  
ATOM   2779  O   VAL   177      48.515  48.385  26.931  1.00  0.00           O  
ATOM   2780  N   PHE   178      46.762  47.920  25.606  1.00  0.00           N  
ATOM   2781  H   PHE   178      45.685  48.079  25.564  1.00  0.00           H  
ATOM   2782  CA  PHE   178      47.489  46.748  25.005  1.00  0.00           C  
ATOM   2783  HA  PHE   178      47.968  46.247  25.845  1.00  0.00           H  
ATOM   2784  CB  PHE   178      46.546  45.770  24.247  1.00  0.00           C  
ATOM   2785  HB2 PHE   178      46.106  46.196  23.444  1.00  0.00           H  
ATOM   2786  HB3 PHE   178      47.025  44.996  23.809  1.00  0.00           H  
ATOM   2787  CG  PHE   178      45.504  44.989  25.044  1.00  0.00           C  
ATOM   2788  CD1 PHE   178      45.628  44.931  26.430  1.00  0.00           C  
ATOM   2789  HD1 PHE   178      46.413  45.322  26.932  1.00  0.00           H  
ATOM   2790  CE1 PHE   178      44.678  44.206  27.124  1.00  0.00           C  
ATOM   2791  HE1 PHE   178      44.760  44.199  28.131  1.00  0.00           H  
ATOM   2792  CZ  PHE   178      43.678  43.442  26.562  1.00  0.00           C  
ATOM   2793  HZ  PHE   178      43.068  42.908  27.163  1.00  0.00           H  
ATOM   2794  CE2 PHE   178      43.581  43.517  25.126  1.00  0.00           C  
ATOM   2795  HE2 PHE   178      42.896  42.969  24.627  1.00  0.00           H  
ATOM   2796  CD2 PHE   178      44.499  44.257  24.336  1.00  0.00           C  
ATOM   2797  HD2 PHE   178      44.405  44.331  23.253  1.00  0.00           H  
ATOM   2798  C   PHE   178      48.636  47.301  24.079  1.00  0.00           C  
ATOM   2799  O   PHE   178      49.695  46.762  23.968  1.00  0.00           O  
ATOM   2800  N   LYS   179      48.297  48.382  23.329  1.00  0.00           N  
ATOM   2801  H   LYS   179      47.346  48.857  23.570  1.00  0.00           H  
ATOM   2802  CA  LYS   179      49.111  49.107  22.370  1.00  0.00           C  
ATOM   2803  HA  LYS   179      49.493  48.361  21.672  1.00  0.00           H  
ATOM   2804  CB  LYS   179      48.304  50.198  21.683  1.00  0.00           C  
ATOM   2805  HB2 LYS   179      47.525  49.702  21.104  1.00  0.00           H  
ATOM   2806  HB3 LYS   179      47.838  50.765  22.488  1.00  0.00           H  
ATOM   2807  CG  LYS   179      49.026  51.236  20.878  1.00  0.00           C  
ATOM   2808  HG2 LYS   179      49.597  51.862  21.564  1.00  0.00           H  
ATOM   2809  HG3 LYS   179      49.614  50.659  20.164  1.00  0.00           H  
ATOM   2810  CD  LYS   179      48.056  52.095  20.046  1.00  0.00           C  
ATOM   2811  HD2 LYS   179      47.489  51.468  19.495  1.00  0.00           H  
ATOM   2812  HD3 LYS   179      47.435  52.560  20.812  1.00  0.00           H  
ATOM   2813  CE  LYS   179      48.746  53.164  19.262  1.00  0.00           C  
ATOM   2814  HE2 LYS   179      49.176  53.956  19.875  1.00  0.00           H  
ATOM   2815  HE3 LYS   179      49.519  52.691  18.656  1.00  0.00           H  
ATOM   2816  NZ  LYS   179      47.770  53.846  18.354  1.00  0.00           N  
ATOM   2817  HZ1 LYS   179      48.237  54.680  17.830  1.00  0.00           H  
ATOM   2818  HZ2 LYS   179      47.350  53.087  17.694  1.00  0.00           H  
ATOM   2819  HZ3 LYS   179      47.010  54.384  18.921  1.00  0.00           H  
ATOM   2820  C   LYS   179      50.403  49.614  22.981  1.00  0.00           C  
ATOM   2821  O   LYS   179      51.456  49.173  22.572  1.00  0.00           O  
ATOM   2822  N   PRO   180      50.389  50.421  24.045  1.00  0.00           N  
ATOM   2823  CD  PRO   180      49.222  50.843  24.838  1.00  0.00           C  
ATOM   2824  HD2 PRO   180      48.661  49.993  25.198  1.00  0.00           H  
ATOM   2825  HD3 PRO   180      48.635  51.491  24.204  1.00  0.00           H  
ATOM   2826  CG  PRO   180      49.737  51.524  26.068  1.00  0.00           C  
ATOM   2827  HG2 PRO   180      50.031  50.801  26.814  1.00  0.00           H  
ATOM   2828  HG3 PRO   180      49.004  52.246  26.398  1.00  0.00           H  
ATOM   2829  CB  PRO   180      51.091  52.055  25.680  1.00  0.00           C  
ATOM   2830  HB2 PRO   180      51.618  52.134  26.538  1.00  0.00           H  
ATOM   2831  HB3 PRO   180      50.908  52.997  25.184  1.00  0.00           H  
ATOM   2832  CA  PRO   180      51.620  51.015  24.687  1.00  0.00           C  
ATOM   2833  HA  PRO   180      52.163  51.461  23.853  1.00  0.00           H  
ATOM   2834  C   PRO   180      52.591  50.009  25.335  1.00  0.00           C  
ATOM   2835  O   PRO   180      53.725  50.348  25.748  1.00  0.00           O  
ATOM   2836  N   LEU   181      52.177  48.743  25.486  1.00  0.00           N  
ATOM   2837  H   LEU   181      51.117  48.488  25.469  1.00  0.00           H  
ATOM   2838  CA  LEU   181      52.934  47.630  26.020  1.00  0.00           C  
ATOM   2839  HA  LEU   181      53.981  47.858  26.225  1.00  0.00           H  
ATOM   2840  CB  LEU   181      52.312  47.157  27.400  1.00  0.00           C  
ATOM   2841  HB2 LEU   181      51.292  46.831  27.195  1.00  0.00           H  
ATOM   2842  HB3 LEU   181      52.908  46.319  27.761  1.00  0.00           H  
ATOM   2843  CG  LEU   181      52.181  48.260  28.503  1.00  0.00           C  
ATOM   2844  HG  LEU   181      51.564  48.944  28.088  1.00  0.00           H  
ATOM   2845  CD1 LEU   181      51.387  47.542  29.672  1.00  0.00           C  
ATOM   2846 HD11 LEU   181      51.283  48.182  30.446  1.00  0.00           H  
ATOM   2847 HD12 LEU   181      50.474  47.384  29.271  1.00  0.00           H  
ATOM   2848 HD13 LEU   181      51.742  46.617  29.869  1.00  0.00           H  
ATOM   2849  CD2 LEU   181      53.518  48.853  28.965  1.00  0.00           C  
ATOM   2850 HD21 LEU   181      54.229  48.066  29.218  1.00  0.00           H  
ATOM   2851 HD22 LEU   181      53.842  49.545  28.187  1.00  0.00           H  
ATOM   2852 HD23 LEU   181      53.391  49.436  29.877  1.00  0.00           H  
ATOM   2853  C   LEU   181      53.008  46.466  24.944  1.00  0.00           C  
ATOM   2854  O   LEU   181      53.492  45.383  25.298  1.00  0.00           O  
ATOM   2855  N   LYS   182      52.592  46.664  23.715  1.00  0.00           N  
ATOM   2856  H   LYS   182      51.989  47.559  23.561  1.00  0.00           H  
ATOM   2857  CA  LYS   182      52.666  45.723  22.545  1.00  0.00           C  
ATOM   2858  HA  LYS   182      51.919  46.135  21.866  1.00  0.00           H  
ATOM   2859  CB  LYS   182      53.993  45.909  21.781  1.00  0.00           C  
ATOM   2860  HB2 LYS   182      54.017  45.284  20.889  1.00  0.00           H  
ATOM   2861  HB3 LYS   182      54.075  46.858  21.252  1.00  0.00           H  
ATOM   2862  CG  LYS   182      55.213  45.553  22.649  1.00  0.00           C  
ATOM   2863  HG2 LYS   182      55.138  45.820  23.703  1.00  0.00           H  
ATOM   2864  HG3 LYS   182      55.380  44.477  22.612  1.00  0.00           H  
ATOM   2865  CD  LYS   182      56.471  46.290  22.061  1.00  0.00           C  
ATOM   2866  HD2 LYS   182      56.640  46.003  21.107  1.00  0.00           H  
ATOM   2867  HD3 LYS   182      56.280  47.356  22.179  1.00  0.00           H  
ATOM   2868  CE  LYS   182      57.713  45.951  22.844  1.00  0.00           C  
ATOM   2869  HE2 LYS   182      57.808  46.335  23.860  1.00  0.00           H  
ATOM   2870  HE3 LYS   182      57.780  44.880  23.037  1.00  0.00           H  
ATOM   2871  NZ  LYS   182      58.871  46.466  22.155  1.00  0.00           N  
ATOM   2872  HZ1 LYS   182      59.830  46.263  22.632  1.00  0.00           H  
ATOM   2873  HZ2 LYS   182      58.822  46.161  21.110  1.00  0.00           H  
ATOM   2874  HZ3 LYS   182      58.833  47.555  22.124  1.00  0.00           H  
ATOM   2875  C   LYS   182      52.283  44.270  22.924  1.00  0.00           C  
ATOM   2876  O   LYS   182      52.972  43.277  22.696  1.00  0.00           O  
ATOM   2877  N   LEU   183      51.101  44.157  23.532  1.00  0.00           N  
ATOM   2878  H   LEU   183      50.651  45.020  23.802  1.00  0.00           H  
ATOM   2879  CA  LEU   183      50.349  42.886  23.785  1.00  0.00           C  
ATOM   2880  HA  LEU   183      50.920  41.983  23.997  1.00  0.00           H  
ATOM   2881  CB  LEU   183      49.393  43.088  25.056  1.00  0.00           C  
ATOM   2882  HB2 LEU   183      48.689  43.891  24.838  1.00  0.00           H  
ATOM   2883  HB3 LEU   183      48.777  42.222  25.297  1.00  0.00           H  
ATOM   2884  CG  LEU   183      50.092  43.427  26.383  1.00  0.00           C  
ATOM   2885  HG  LEU   183      50.708  44.326  26.348  1.00  0.00           H  
ATOM   2886  CD1 LEU   183      49.079  43.720  27.499  1.00  0.00           C  
ATOM   2887 HD11 LEU   183      48.416  44.498  27.119  1.00  0.00           H  
ATOM   2888 HD12 LEU   183      48.504  42.801  27.608  1.00  0.00           H  
ATOM   2889 HD13 LEU   183      49.454  44.012  28.479  1.00  0.00           H  
ATOM   2890  CD2 LEU   183      50.957  42.287  26.802  1.00  0.00           C  
ATOM   2891 HD21 LEU   183      50.460  41.323  26.693  1.00  0.00           H  
ATOM   2892 HD22 LEU   183      51.826  42.325  26.145  1.00  0.00           H  
ATOM   2893 HD23 LEU   183      51.346  42.441  27.809  1.00  0.00           H  
ATOM   2894  C   LEU   183      49.633  42.475  22.504  1.00  0.00           C  
ATOM   2895  O   LEU   183      48.399  42.478  22.526  1.00  0.00           O  
ATOM   2896  N   ASN   184      50.398  42.203  21.459  1.00  0.00           N  
ATOM   2897  H   ASN   184      51.472  42.124  21.627  1.00  0.00           H  
ATOM   2898  CA  ASN   184      49.955  41.884  20.076  1.00  0.00           C  
ATOM   2899  HA  ASN   184      49.197  42.635  19.852  1.00  0.00           H  
ATOM   2900  CB  ASN   184      51.213  41.957  19.123  1.00  0.00           C  
ATOM   2901  HB2 ASN   184      51.786  41.126  19.089  1.00  0.00           H  
ATOM   2902  HB3 ASN   184      50.762  42.186  18.157  1.00  0.00           H  
ATOM   2903  CG  ASN   184      52.044  43.210  19.356  1.00  0.00           C  
ATOM   2904  OD1 ASN   184      51.567  44.216  19.887  1.00  0.00           O  
ATOM   2905  ND2 ASN   184      53.316  43.143  19.080  1.00  0.00           N  
ATOM   2906 HD21 ASN   184      53.880  43.981  19.101  1.00  0.00           H  
ATOM   2907 HD22 ASN   184      53.840  42.316  18.833  1.00  0.00           H  
ATOM   2908  C   ASN   184      49.192  40.550  19.961  1.00  0.00           C  
ATOM   2909  O   ASN   184      48.669  40.158  18.901  1.00  0.00           O  
ATOM   2910  N   HIE   185      49.132  39.811  21.077  1.00  0.00           N  
ATOM   2911  H   HIE   185      49.746  40.105  21.823  1.00  0.00           H  
ATOM   2912  CA  HIE   185      48.585  38.452  21.217  1.00  0.00           C  
ATOM   2913  HA  HIE   185      48.017  38.212  20.318  1.00  0.00           H  
ATOM   2914  CB  HIE   185      49.771  37.499  21.210  1.00  0.00           C  
ATOM   2915  HB2 HIE   185      50.221  37.466  22.203  1.00  0.00           H  
ATOM   2916  HB3 HIE   185      49.250  36.555  21.049  1.00  0.00           H  
ATOM   2917  CG  HIE   185      50.825  37.495  20.104  1.00  0.00           C  
ATOM   2918  ND1 HIE   185      52.148  37.011  20.155  1.00  0.00           N  
ATOM   2919  CE1 HIE   185      52.607  37.092  18.864  1.00  0.00           C  
ATOM   2920  HE1 HIE   185      53.601  36.729  18.601  1.00  0.00           H  
ATOM   2921  NE2 HIE   185      51.624  37.486  18.028  1.00  0.00           N  
ATOM   2922  HE2 HIE   185      51.697  37.500  16.940  1.00  0.00           H  
ATOM   2923  CD2 HIE   185      50.473  37.628  18.798  1.00  0.00           C  
ATOM   2924  HD2 HIE   185      49.442  37.808  18.495  1.00  0.00           H  
ATOM   2925  C   HIE   185      47.614  38.314  22.391  1.00  0.00           C  
ATOM   2926  O   HIE   185      47.187  37.198  22.655  1.00  0.00           O  
ATOM   2927  N   THR   186      47.295  39.440  23.058  1.00  0.00           N  
ATOM   2928  H   THR   186      47.880  40.327  22.811  1.00  0.00           H  
ATOM   2929  CA  THR   186      46.243  39.510  24.041  1.00  0.00           C  
ATOM   2930  HA  THR   186      46.135  38.477  24.372  1.00  0.00           H  
ATOM   2931  CB  THR   186      46.698  40.424  25.174  1.00  0.00           C  
ATOM   2932  HB  THR   186      46.845  41.362  24.638  1.00  0.00           H  
ATOM   2933  CG2 THR   186      45.644  40.461  26.277  1.00  0.00           C  
ATOM   2934 HG21 THR   186      45.275  39.470  26.541  1.00  0.00           H  
ATOM   2935 HG22 THR   186      45.993  41.048  27.127  1.00  0.00           H  
ATOM   2936 HG23 THR   186      44.851  41.068  25.841  1.00  0.00           H  
ATOM   2937  OG1 THR   186      47.922  39.901  25.707  1.00  0.00           O  
ATOM   2938  HG1 THR   186      48.764  40.008  25.023  1.00  0.00           H  
ATOM   2939  C   THR   186      44.950  39.880  23.360  1.00  0.00           C  
ATOM   2940  O   THR   186      44.843  40.981  22.863  1.00  0.00           O  
ATOM   2941  N   TRP   187      43.966  38.938  23.352  1.00  0.00           N  
ATOM   2942  H   TRP   187      44.097  38.176  24.002  1.00  0.00           H  
ATOM   2943  CA  TRP   187      42.680  39.102  22.611  1.00  0.00           C  
ATOM   2944  HA  TRP   187      42.560  40.105  22.203  1.00  0.00           H  
ATOM   2945  CB  TRP   187      42.656  38.081  21.463  1.00  0.00           C  
ATOM   2946  HB2 TRP   187      42.736  37.034  21.756  1.00  0.00           H  
ATOM   2947  HB3 TRP   187      41.689  38.164  20.966  1.00  0.00           H  
ATOM   2948  CG  TRP   187      43.789  38.246  20.427  1.00  0.00           C  
ATOM   2949  CD1 TRP   187      44.841  37.334  20.214  1.00  0.00           C  
ATOM   2950  HD1 TRP   187      45.000  36.529  20.803  1.00  0.00           H  
ATOM   2951  NE1 TRP   187      45.534  37.684  19.104  1.00  0.00           N  
ATOM   2952  HE1 TRP   187      46.281  37.128  18.713  1.00  0.00           H  
ATOM   2953  CE2 TRP   187      45.056  38.852  18.498  1.00  0.00           C  
ATOM   2954  CZ2 TRP   187      45.432  39.646  17.415  1.00  0.00           C  
ATOM   2955  HZ2 TRP   187      46.184  39.417  16.782  1.00  0.00           H  
ATOM   2956  CH2 TRP   187      44.640  40.791  17.073  1.00  0.00           C  
ATOM   2957  HH2 TRP   187      44.928  41.460  16.262  1.00  0.00           H  
ATOM   2958  CZ3 TRP   187      43.549  41.087  17.971  1.00  0.00           C  
ATOM   2959  HZ3 TRP   187      42.898  41.924  17.718  1.00  0.00           H  
ATOM   2960  CE3 TRP   187      43.253  40.407  19.117  1.00  0.00           C  
ATOM   2961  HE3 TRP   187      42.504  40.859  19.767  1.00  0.00           H  
ATOM   2962  CD2 TRP   187      43.896  39.155  19.333  1.00  0.00           C  
ATOM   2963  C   TRP   187      41.446  39.064  23.554  1.00  0.00           C  
ATOM   2964  O   TRP   187      41.406  38.345  24.602  1.00  0.00           O  
ATOM   2965  N   ILE   188      40.412  39.801  23.228  1.00  0.00           N  
ATOM   2966  H   ILE   188      40.528  40.443  22.354  1.00  0.00           H  
ATOM   2967  CA  ILE   188      39.025  39.648  23.812  1.00  0.00           C  
ATOM   2968  HA  ILE   188      39.112  39.573  24.896  1.00  0.00           H  
ATOM   2969  CB  ILE   188      38.254  40.917  23.527  1.00  0.00           C  
ATOM   2970  HB  ILE   188      38.433  41.155  22.479  1.00  0.00           H  
ATOM   2971  CG2 ILE   188      36.710  40.703  23.739  1.00  0.00           C  
ATOM   2972 HG21 ILE   188      36.485  40.454  24.776  1.00  0.00           H  
ATOM   2973 HG22 ILE   188      36.199  41.570  23.657  1.00  0.00           H  
ATOM   2974 HG23 ILE   188      36.375  40.007  23.168  1.00  0.00           H  
ATOM   2975  CG1 ILE   188      38.589  42.060  24.508  1.00  0.00           C  
ATOM   2976 HG12 ILE   188      37.956  42.922  24.299  1.00  0.00           H  
ATOM   2977 HG13 ILE   188      38.426  41.894  25.573  1.00  0.00           H  
ATOM   2978  CD1 ILE   188      40.029  42.488  24.463  1.00  0.00           C  
ATOM   2979 HD11 ILE   188      40.771  41.760  24.755  1.00  0.00           H  
ATOM   2980 HD12 ILE   188      40.267  42.784  23.527  1.00  0.00           H  
ATOM   2981 HD13 ILE   188      40.085  43.306  25.165  1.00  0.00           H  
ATOM   2982  C   ILE   188      38.451  38.377  23.248  1.00  0.00           C  
ATOM   2983  O   ILE   188      37.857  37.674  24.033  1.00  0.00           O  
ATOM   2984  N   ASN   189      38.614  37.949  21.995  1.00  0.00           N  
ATOM   2985  H   ASN   189      38.943  38.668  21.259  1.00  0.00           H  
ATOM   2986  CA  ASN   189      38.211  36.642  21.418  1.00  0.00           C  
ATOM   2987  HA  ASN   189      38.260  35.849  22.150  1.00  0.00           H  
ATOM   2988  CB  ASN   189      36.736  36.791  20.884  1.00  0.00           C  
ATOM   2989  HB2 ASN   189      36.652  37.550  20.222  1.00  0.00           H  
ATOM   2990  HB3 ASN   189      36.558  35.946  20.236  1.00  0.00           H  
ATOM   2991  CG  ASN   189      35.642  36.889  21.887  1.00  0.00           C  
ATOM   2992  OD1 ASN   189      35.630  36.108  22.856  1.00  0.00           O  
ATOM   2993  ND2 ASN   189      34.777  37.849  21.710  1.00  0.00           N  
ATOM   2994 HD21 ASN   189      34.081  38.084  22.515  1.00  0.00           H  
ATOM   2995 HD22 ASN   189      34.788  38.590  20.911  1.00  0.00           H  
ATOM   2996  C   ASN   189      39.111  36.428  20.288  1.00  0.00           C  
ATOM   2997  O   ASN   189      39.346  37.215  19.396  1.00  0.00           O  
ATOM   2998  N   VAL   190      39.600  35.208  20.179  1.00  0.00           N  
ATOM   2999  H   VAL   190      39.452  34.653  21.105  1.00  0.00           H  
ATOM   3000  CA  VAL   190      40.845  34.955  19.391  1.00  0.00           C  
ATOM   3001  HA  VAL   190      41.544  35.734  19.695  1.00  0.00           H  
ATOM   3002  CB  VAL   190      41.499  33.608  19.703  1.00  0.00           C  
ATOM   3003  HB  VAL   190      40.858  32.860  19.481  1.00  0.00           H  
ATOM   3004  CG1 VAL   190      42.740  33.422  18.901  1.00  0.00           C  
ATOM   3005 HG11 VAL   190      43.285  32.543  19.244  1.00  0.00           H  
ATOM   3006 HG12 VAL   190      42.355  33.249  17.896  1.00  0.00           H  
ATOM   3007 HG13 VAL   190      43.379  34.299  19.000  1.00  0.00           H  
ATOM   3008  CG2 VAL   190      41.712  33.530  21.208  1.00  0.00           C  
ATOM   3009 HG21 VAL   190      40.843  33.589  21.848  1.00  0.00           H  
ATOM   3010 HG22 VAL   190      42.194  32.683  21.475  1.00  0.00           H  
ATOM   3011 HG23 VAL   190      42.336  34.369  21.478  1.00  0.00           H  
ATOM   3012  C   VAL   190      40.462  35.005  17.853  1.00  0.00           C  
ATOM   3013  O   VAL   190      39.573  34.252  17.401  1.00  0.00           O  
ATOM   3014  N   PRO   191      41.158  35.765  16.987  1.00  0.00           N  
ATOM   3015  CD  PRO   191      41.942  36.945  17.274  1.00  0.00           C  
ATOM   3016  HD2 PRO   191      43.010  36.748  17.366  1.00  0.00           H  
ATOM   3017  HD3 PRO   191      41.513  37.466  18.130  1.00  0.00           H  
ATOM   3018  CG  PRO   191      41.803  37.912  16.070  1.00  0.00           C  
ATOM   3019  HG2 PRO   191      42.669  38.570  15.997  1.00  0.00           H  
ATOM   3020  HG3 PRO   191      40.879  38.489  16.115  1.00  0.00           H  
ATOM   3021  CB  PRO   191      41.707  36.849  14.929  1.00  0.00           C  
ATOM   3022  HB2 PRO   191      42.681  36.473  14.617  1.00  0.00           H  
ATOM   3023  HB3 PRO   191      41.156  37.217  14.063  1.00  0.00           H  
ATOM   3024  CA  PRO   191      40.967  35.711  15.567  1.00  0.00           C  
ATOM   3025  HA  PRO   191      39.894  35.799  15.398  1.00  0.00           H  
ATOM   3026  C   PRO   191      41.441  34.394  14.875  1.00  0.00           C  
ATOM   3027  O   PRO   191      42.464  33.877  15.305  1.00  0.00           O  
ATOM   3028  N   HIE   192      40.763  33.867  13.813  1.00  0.00           N  
ATOM   3029  H   HIE   192      39.882  34.385  13.433  1.00  0.00           H  
ATOM   3030  CA  HIE   192      40.964  32.524  13.143  1.00  0.00           C  
ATOM   3031  HA  HIE   192      40.641  31.753  13.843  1.00  0.00           H  
ATOM   3032  CB  HIE   192      40.075  32.482  11.894  1.00  0.00           C  
ATOM   3033  HB2 HIE   192      39.136  32.348  12.241  1.00  0.00           H  
ATOM   3034  HB3 HIE   192      40.003  33.434  11.368  1.00  0.00           H  
ATOM   3035  CG  HIE   192      40.356  31.313  10.987  1.00  0.00           C  
ATOM   3036  ND1 HIE   192      40.189  29.966  11.179  1.00  0.00           N  
ATOM   3037  CE1 HIE   192      40.575  29.379  10.019  1.00  0.00           C  
ATOM   3038  HE1 HIE   192      40.414  28.394   9.863  1.00  0.00           H  
ATOM   3039  NE2 HIE   192      40.990  30.308   9.157  1.00  0.00           N  
ATOM   3040  HE2 HIE   192      41.318  30.049   8.237  1.00  0.00           H  
ATOM   3041  CD2 HIE   192      40.854  31.507   9.688  1.00  0.00           C  
ATOM   3042  HD2 HIE   192      41.144  32.429   9.185  1.00  0.00           H  
ATOM   3043  C   HIE   192      42.379  32.352  12.681  1.00  0.00           C  
ATOM   3044  O   HIE   192      42.782  31.136  12.787  1.00  0.00           O  
ATOM   3045  N   ALA   193      43.181  33.394  12.299  1.00  0.00           N  
ATOM   3046  H   ALA   193      42.728  34.299  11.893  1.00  0.00           H  
ATOM   3047  CA  ALA   193      44.613  33.115  12.058  1.00  0.00           C  
ATOM   3048  HA  ALA   193      44.756  32.492  11.175  1.00  0.00           H  
ATOM   3049  CB  ALA   193      45.235  34.443  11.519  1.00  0.00           C  
ATOM   3050  HB1 ALA   193      44.956  35.056  12.271  1.00  0.00           H  
ATOM   3051  HB2 ALA   193      46.313  34.401  11.364  1.00  0.00           H  
ATOM   3052  HB3 ALA   193      44.674  34.682  10.615  1.00  0.00           H  
ATOM   3053  C   ALA   193      45.353  32.575  13.301  1.00  0.00           C  
ATOM   3054  O   ALA   193      46.363  31.836  13.227  1.00  0.00           O  
ATOM   3055  N   GLU   194      44.850  32.833  14.500  1.00  0.00           N  
ATOM   3056  H   GLU   194      44.030  33.545  14.591  1.00  0.00           H  
ATOM   3057  CA  GLU   194      45.628  32.727  15.756  1.00  0.00           C  
ATOM   3058  HA  GLU   194      46.537  32.313  15.608  1.00  0.00           H  
ATOM   3059  CB  GLU   194      45.770  34.080  16.523  1.00  0.00           C  
ATOM   3060  HB2 GLU   194      44.819  34.310  17.004  1.00  0.00           H  
ATOM   3061  HB3 GLU   194      46.439  33.965  17.376  1.00  0.00           H  
ATOM   3062  CG  GLU   194      46.131  35.259  15.718  1.00  0.00           C  
ATOM   3063  HG2 GLU   194      45.313  35.359  15.005  1.00  0.00           H  
ATOM   3064  HG3 GLU   194      46.148  36.149  16.347  1.00  0.00           H  
ATOM   3065  CD  GLU   194      47.554  35.159  15.115  1.00  0.00           C  
ATOM   3066  OE1 GLU   194      48.544  34.647  15.766  1.00  0.00           O  
ATOM   3067  OE2 GLU   194      47.792  35.734  14.049  1.00  0.00           O  
ATOM   3068  C   GLU   194      44.882  31.692  16.581  1.00  0.00           C  
ATOM   3069  O   GLU   194      45.397  31.282  17.620  1.00  0.00           O  
ATOM   3070  N   GLU   195      43.611  31.272  16.200  1.00  0.00           N  
ATOM   3071  H   GLU   195      43.285  31.868  15.348  1.00  0.00           H  
ATOM   3072  CA  GLU   195      42.862  30.165  16.846  1.00  0.00           C  
ATOM   3073  HA  GLU   195      42.480  30.497  17.812  1.00  0.00           H  
ATOM   3074  CB  GLU   195      41.571  29.985  16.123  1.00  0.00           C  
ATOM   3075  HB2 GLU   195      41.042  30.937  16.164  1.00  0.00           H  
ATOM   3076  HB3 GLU   195      41.737  29.721  15.078  1.00  0.00           H  
ATOM   3077  CG  GLU   195      40.682  28.803  16.703  1.00  0.00           C  
ATOM   3078  HG2 GLU   195      40.701  28.837  17.792  1.00  0.00           H  
ATOM   3079  HG3 GLU   195      39.675  29.108  16.418  1.00  0.00           H  
ATOM   3080  CD  GLU   195      40.900  27.378  16.177  1.00  0.00           C  
ATOM   3081  OE1 GLU   195      40.587  26.285  16.792  1.00  0.00           O  
ATOM   3082  OE2 GLU   195      41.273  27.326  14.971  1.00  0.00           O  
ATOM   3083  C   GLU   195      43.615  28.825  17.031  1.00  0.00           C  
ATOM   3084  O   GLU   195      43.466  28.172  18.019  1.00  0.00           O  
ATOM   3085  N   SER   196      44.563  28.635  16.107  1.00  0.00           N  
ATOM   3086  H   SER   196      44.670  29.349  15.290  1.00  0.00           H  
ATOM   3087  CA  SER   196      45.452  27.472  16.121  1.00  0.00           C  
ATOM   3088  HA  SER   196      44.917  26.523  16.072  1.00  0.00           H  
ATOM   3089  CB  SER   196      46.414  27.495  14.926  1.00  0.00           C  
ATOM   3090  HB2 SER   196      45.963  27.663  14.039  1.00  0.00           H  
ATOM   3091  HB3 SER   196      47.189  28.221  15.126  1.00  0.00           H  
ATOM   3092  OG  SER   196      46.970  26.197  14.872  1.00  0.00           O  
ATOM   3093  HG  SER   196      46.181  25.474  14.726  1.00  0.00           H  
ATOM   3094  C   SER   196      46.244  27.349  17.458  1.00  0.00           C  
ATOM   3095  O   SER   196      46.463  26.214  17.828  1.00  0.00           O  
ATOM   3096  N   HID   197      46.563  28.454  18.182  1.00  0.00           N  
ATOM   3097  H   HID   197      46.308  29.302  17.696  1.00  0.00           H  
ATOM   3098  CA  HID   197      47.298  28.527  19.451  1.00  0.00           C  
ATOM   3099  HA  HID   197      48.012  27.705  19.509  1.00  0.00           H  
ATOM   3100  CB  HID   197      48.119  29.797  19.385  1.00  0.00           C  
ATOM   3101  HB2 HID   197      47.581  30.738  19.507  1.00  0.00           H  
ATOM   3102  HB3 HID   197      48.797  29.817  20.238  1.00  0.00           H  
ATOM   3103  CG  HID   197      48.980  29.954  18.182  1.00  0.00           C  
ATOM   3104  ND1 HID   197      49.896  29.052  17.837  1.00  0.00           N  
ATOM   3105  HD1 HID   197      50.240  28.144  18.334  1.00  0.00           H  
ATOM   3106  CE1 HID   197      50.254  29.317  16.562  1.00  0.00           C  
ATOM   3107  HE1 HID   197      50.822  28.705  15.994  1.00  0.00           H  
ATOM   3108  NE2 HID   197      49.610  30.365  16.071  1.00  0.00           N  
ATOM   3109  CD2 HID   197      48.840  30.842  17.123  1.00  0.00           C  
ATOM   3110  HD2 HID   197      48.028  31.564  17.041  1.00  0.00           H  
ATOM   3111  C   HID   197      46.321  28.533  20.659  1.00  0.00           C  
ATOM   3112  O   HID   197      46.731  28.203  21.786  1.00  0.00           O  
ATOM   3113  N   TYR   198      45.066  28.786  20.529  1.00  0.00           N  
ATOM   3114  H   TYR   198      44.816  28.976  19.485  1.00  0.00           H  
ATOM   3115  CA  TYR   198      44.068  28.764  21.590  1.00  0.00           C  
ATOM   3116  HA  TYR   198      44.471  29.154  22.525  1.00  0.00           H  
ATOM   3117  CB  TYR   198      42.774  29.545  21.215  1.00  0.00           C  
ATOM   3118  HB2 TYR   198      43.011  30.519  21.086  1.00  0.00           H  
ATOM   3119  HB3 TYR   198      42.452  29.216  20.228  1.00  0.00           H  
ATOM   3120  CG  TYR   198      41.616  29.609  22.132  1.00  0.00           C  
ATOM   3121  CD1 TYR   198      41.761  29.914  23.508  1.00  0.00           C  
ATOM   3122  HD1 TYR   198      42.761  30.003  23.932  1.00  0.00           H  
ATOM   3123  CE1 TYR   198      40.604  30.115  24.288  1.00  0.00           C  
ATOM   3124  HE1 TYR   198      40.773  30.331  25.343  1.00  0.00           H  
ATOM   3125  CZ  TYR   198      39.314  30.116  23.731  1.00  0.00           C  
ATOM   3126  OH  TYR   198      38.196  30.398  24.556  1.00  0.00           O  
ATOM   3127  HH  TYR   198      38.206  29.881  25.516  1.00  0.00           H  
ATOM   3128  CE2 TYR   198      39.175  29.813  22.354  1.00  0.00           C  
ATOM   3129  HE2 TYR   198      38.189  29.777  21.890  1.00  0.00           H  
ATOM   3130  CD2 TYR   198      40.310  29.567  21.551  1.00  0.00           C  
ATOM   3131  HD2 TYR   198      40.296  29.173  20.535  1.00  0.00           H  
ATOM   3132  C   TYR   198      43.713  27.283  22.071  1.00  0.00           C  
ATOM   3133  O   TYR   198      43.162  26.426  21.337  1.00  0.00           O  
ATOM   3134  N   ALA   199      44.014  26.982  23.358  1.00  0.00           N  
ATOM   3135  H   ALA   199      44.491  27.699  24.026  1.00  0.00           H  
ATOM   3136  CA  ALA   199      43.787  25.653  23.940  1.00  0.00           C  
ATOM   3137  HA  ALA   199      44.222  25.012  23.374  1.00  0.00           H  
ATOM   3138  CB  ALA   199      44.485  25.687  25.317  1.00  0.00           C  
ATOM   3139  HB1 ALA   199      45.494  26.093  25.249  1.00  0.00           H  
ATOM   3140  HB2 ALA   199      44.028  26.403  25.999  1.00  0.00           H  
ATOM   3141  HB3 ALA   199      44.439  24.784  25.768  1.00  0.00           H  
ATOM   3142  C   ALA   199      42.305  25.292  24.226  1.00  0.00           C  
ATOM   3143  O   ALA   199      41.450  26.208  24.323  1.00  0.00           O  
ATOM   3144  N   TRP   200      41.874  24.071  24.307  1.00  0.00           N  
ATOM   3145  H   TRP   200      42.517  23.294  24.345  1.00  0.00           H  
ATOM   3146  CA  TRP   200      40.661  23.643  24.956  1.00  0.00           C  
ATOM   3147  HA  TRP   200      39.896  24.400  24.785  1.00  0.00           H  
ATOM   3148  CB  TRP   200      40.156  22.276  24.375  1.00  0.00           C  
ATOM   3149  HB2 TRP   200      40.990  21.584  24.259  1.00  0.00           H  
ATOM   3150  HB3 TRP   200      39.526  21.709  25.060  1.00  0.00           H  
ATOM   3151  CG  TRP   200      39.422  22.351  23.105  1.00  0.00           C  
ATOM   3152  CD1 TRP   200      39.846  21.948  21.897  1.00  0.00           C  
ATOM   3153  HD1 TRP   200      40.730  21.548  21.617  1.00  0.00           H  
ATOM   3154  NE1 TRP   200      38.846  22.119  20.926  1.00  0.00           N  
ATOM   3155  HE1 TRP   200      38.933  21.729  19.923  1.00  0.00           H  
ATOM   3156  CE2 TRP   200      37.720  22.575  21.546  1.00  0.00           C  
ATOM   3157  CZ2 TRP   200      36.448  22.775  21.080  1.00  0.00           C  
ATOM   3158  HZ2 TRP   200      36.265  22.553  20.039  1.00  0.00           H  
ATOM   3159  CH2 TRP   200      35.397  23.096  21.958  1.00  0.00           C  
ATOM   3160  HH2 TRP   200      34.422  23.096  21.694  1.00  0.00           H  
ATOM   3161  CZ3 TRP   200      35.661  23.240  23.315  1.00  0.00           C  
ATOM   3162  HZ3 TRP   200      34.840  23.401  24.013  1.00  0.00           H  
ATOM   3163  CE3 TRP   200      36.994  23.207  23.760  1.00  0.00           C  
ATOM   3164  HE3 TRP   200      37.202  23.503  24.788  1.00  0.00           H  
ATOM   3165  CD2 TRP   200      38.044  22.789  22.916  1.00  0.00           C  
ATOM   3166  C   TRP   200      40.932  23.634  26.466  1.00  0.00           C  
ATOM   3167  O   TRP   200      41.991  23.138  26.922  1.00  0.00           O  
ATOM   3168  N   GLY   201      39.917  24.119  27.202  1.00  0.00           N  
ATOM   3169  H   GLY   201      39.033  24.231  26.845  1.00  0.00           H  
ATOM   3170  CA  GLY   201      39.899  23.889  28.648  1.00  0.00           C  
ATOM   3171  HA2 GLY   201      40.892  23.841  29.070  1.00  0.00           H  
ATOM   3172  HA3 GLY   201      39.538  24.768  29.160  1.00  0.00           H  
ATOM   3173  C   GLY   201      39.124  22.669  29.014  1.00  0.00           C  
ATOM   3174  O   GLY   201      38.175  22.309  28.335  1.00  0.00           O  
ATOM   3175  N   TYR   202      39.440  22.032  30.141  1.00  0.00           N  
ATOM   3176  H   TYR   202      40.327  22.382  30.668  1.00  0.00           H  
ATOM   3177  CA  TYR   202      38.799  20.727  30.414  1.00  0.00           C  
ATOM   3178  HA  TYR   202      38.027  20.571  29.661  1.00  0.00           H  
ATOM   3179  CB  TYR   202      39.809  19.548  30.205  1.00  0.00           C  
ATOM   3180  HB2 TYR   202      40.552  19.545  30.890  1.00  0.00           H  
ATOM   3181  HB3 TYR   202      39.205  18.664  30.408  1.00  0.00           H  
ATOM   3182  CG  TYR   202      40.382  19.622  28.758  1.00  0.00           C  
ATOM   3183  CD1 TYR   202      39.675  18.930  27.752  1.00  0.00           C  
ATOM   3184  HD1 TYR   202      38.790  18.378  28.068  1.00  0.00           H  
ATOM   3185  CE1 TYR   202      40.283  18.875  26.482  1.00  0.00           C  
ATOM   3186  HE1 TYR   202      39.795  18.339  25.668  1.00  0.00           H  
ATOM   3187  CZ  TYR   202      41.532  19.432  26.219  1.00  0.00           C  
ATOM   3188  OH  TYR   202      42.148  19.419  25.027  1.00  0.00           O  
ATOM   3189  HH  TYR   202      41.428  19.153  24.253  1.00  0.00           H  
ATOM   3190  CE2 TYR   202      42.119  20.212  27.194  1.00  0.00           C  
ATOM   3191  HE2 TYR   202      42.990  20.783  26.909  1.00  0.00           H  
ATOM   3192  CD2 TYR   202      41.536  20.355  28.485  1.00  0.00           C  
ATOM   3193  HD2 TYR   202      42.013  20.928  29.266  1.00  0.00           H  
ATOM   3194  C   TYR   202      38.131  20.535  31.827  1.00  0.00           C  
ATOM   3195  O   TYR   202      38.519  21.234  32.774  1.00  0.00           O  
ATOM   3196  N   ARG   203      37.187  19.637  31.977  1.00  0.00           N  
ATOM   3197  H   ARG   203      36.835  19.108  31.092  1.00  0.00           H  
ATOM   3198  CA  ARG   203      36.355  19.362  33.221  1.00  0.00           C  
ATOM   3199  HA  ARG   203      37.002  19.312  33.994  1.00  0.00           H  
ATOM   3200  CB  ARG   203      35.358  20.580  33.256  1.00  0.00           C  
ATOM   3201  HB2 ARG   203      35.892  21.478  32.946  1.00  0.00           H  
ATOM   3202  HB3 ARG   203      34.577  20.490  32.500  1.00  0.00           H  
ATOM   3203  CG  ARG   203      34.595  20.684  34.624  1.00  0.00           C  
ATOM   3204  HG2 ARG   203      33.959  19.811  34.638  1.00  0.00           H  
ATOM   3205  HG3 ARG   203      35.254  20.601  35.488  1.00  0.00           H  
ATOM   3206  CD  ARG   203      33.705  21.934  34.586  1.00  0.00           C  
ATOM   3207  HD2 ARG   203      34.361  22.719  34.242  1.00  0.00           H  
ATOM   3208  HD3 ARG   203      33.002  21.851  33.866  1.00  0.00           H  
ATOM   3209  NE  ARG   203      33.055  22.198  35.844  1.00  0.00           N  
ATOM   3210  HE  ARG   203      32.253  21.515  36.081  1.00  0.00           H  
ATOM   3211  CZ  ARG   203      33.194  23.286  36.559  1.00  0.00           C  
ATOM   3212  NH1 ARG   203      34.225  24.092  36.489  1.00  0.00           N  
ATOM   3213 HH11 ARG   203      34.418  24.741  37.330  1.00  0.00           H  
ATOM   3214 HH12 ARG   203      34.992  23.911  35.751  1.00  0.00           H  
ATOM   3215  NH2 ARG   203      32.317  23.719  37.426  1.00  0.00           N  
ATOM   3216 HH21 ARG   203      32.440  24.575  38.089  1.00  0.00           H  
ATOM   3217 HH22 ARG   203      31.481  23.171  37.574  1.00  0.00           H  
ATOM   3218  C   ARG   203      35.700  17.992  33.189  1.00  0.00           C  
ATOM   3219  O   ARG   203      34.809  17.789  32.407  1.00  0.00           O  
ATOM   3220  N   GLU   204      36.162  17.107  34.057  1.00  0.00           N  
ATOM   3221  H   GLU   204      37.009  17.449  34.633  1.00  0.00           H  
ATOM   3222  CA  GLU   204      35.729  15.730  34.108  1.00  0.00           C  
ATOM   3223  HA  GLU   204      36.327  15.313  34.732  1.00  0.00           H  
ATOM   3224  CB  GLU   204      34.364  15.431  34.796  1.00  0.00           C  
ATOM   3225  HB2 GLU   204      33.623  15.931  34.190  1.00  0.00           H  
ATOM   3226  HB3 GLU   204      34.165  14.403  35.060  1.00  0.00           H  
ATOM   3227  CG  GLU   204      34.192  16.190  36.136  1.00  0.00           C  
ATOM   3228  HG2 GLU   204      34.173  17.274  36.024  1.00  0.00           H  
ATOM   3229  HG3 GLU   204      33.271  16.025  36.518  1.00  0.00           H  
ATOM   3230  CD  GLU   204      35.349  15.857  37.087  1.00  0.00           C  
ATOM   3231  OE1 GLU   204      35.433  14.800  37.786  1.00  0.00           O  
ATOM   3232  OE2 GLU   204      36.174  16.780  37.331  1.00  0.00           O  
ATOM   3233  C   GLU   204      35.847  14.989  32.758  1.00  0.00           C  
ATOM   3234  O   GLU   204      34.932  14.302  32.315  1.00  0.00           O  
ATOM   3235  N   GLY   205      36.825  15.487  32.001  1.00  0.00           N  
ATOM   3236  H   GLY   205      37.577  16.058  32.546  1.00  0.00           H  
ATOM   3237  CA  GLY   205      37.105  15.018  30.619  1.00  0.00           C  
ATOM   3238  HA2 GLY   205      38.160  15.215  30.496  1.00  0.00           H  
ATOM   3239  HA3 GLY   205      36.935  13.941  30.612  1.00  0.00           H  
ATOM   3240  C   GLY   205      36.316  15.676  29.490  1.00  0.00           C  
ATOM   3241  O   GLY   205      36.604  15.341  28.323  1.00  0.00           O  
ATOM   3242  N   LYS   206      35.284  16.463  29.801  1.00  0.00           N  
ATOM   3243  H   LYS   206      35.295  16.720  30.861  1.00  0.00           H  
ATOM   3244  CA  LYS   206      34.536  17.328  28.832  1.00  0.00           C  
ATOM   3245  HA  LYS   206      34.280  16.689  27.987  1.00  0.00           H  
ATOM   3246  CB  LYS   206      33.240  17.800  29.404  1.00  0.00           C  
ATOM   3247  HB2 LYS   206      32.727  16.872  29.658  1.00  0.00           H  
ATOM   3248  HB3 LYS   206      33.404  18.300  30.358  1.00  0.00           H  
ATOM   3249  CG  LYS   206      32.488  18.635  28.343  1.00  0.00           C  
ATOM   3250  HG2 LYS   206      33.109  19.530  28.348  1.00  0.00           H  
ATOM   3251  HG3 LYS   206      32.565  18.067  27.415  1.00  0.00           H  
ATOM   3252  CD  LYS   206      31.118  18.962  28.739  1.00  0.00           C  
ATOM   3253  HD2 LYS   206      30.574  18.114  28.663  1.00  0.00           H  
ATOM   3254  HD3 LYS   206      30.991  19.253  29.698  1.00  0.00           H  
ATOM   3255  CE  LYS   206      30.606  20.104  27.792  1.00  0.00           C  
ATOM   3256  HE2 LYS   206      31.175  20.933  27.884  1.00  0.00           H  
ATOM   3257  HE3 LYS   206      30.500  19.787  26.839  1.00  0.00           H  
ATOM   3258  NZ  LYS   206      29.249  20.497  28.320  1.00  0.00           N  
ATOM   3259  HZ1 LYS   206      29.365  20.861  29.341  1.00  0.00           H  
ATOM   3260  HZ2 LYS   206      28.980  21.313  27.788  1.00  0.00           H  
ATOM   3261  HZ3 LYS   206      28.531  19.799  28.193  1.00  0.00           H  
ATOM   3262  C   LYS   206      35.516  18.432  28.361  1.00  0.00           C  
ATOM   3263  O   LYS   206      36.332  18.974  29.132  1.00  0.00           O  
ATOM   3264  N   ALA   207      35.240  18.809  27.155  1.00  0.00           N  
ATOM   3265  H   ALA   207      34.414  18.400  26.574  1.00  0.00           H  
ATOM   3266  CA  ALA   207      35.977  19.933  26.592  1.00  0.00           C  
ATOM   3267  HA  ALA   207      36.882  20.154  27.158  1.00  0.00           H  
ATOM   3268  CB  ALA   207      36.302  19.581  25.090  1.00  0.00           C  
ATOM   3269  HB1 ALA   207      37.141  18.889  25.013  1.00  0.00           H  
ATOM   3270  HB2 ALA   207      35.500  19.187  24.619  1.00  0.00           H  
ATOM   3271  HB3 ALA   207      36.588  20.538  24.655  1.00  0.00           H  
ATOM   3272  C   ALA   207      35.068  21.208  26.632  1.00  0.00           C  
ATOM   3273  O   ALA   207      33.890  21.198  26.232  1.00  0.00           O  
ATOM   3274  N   VAL   208      35.556  22.344  27.072  1.00  0.00           N  
ATOM   3275  H   VAL   208      36.515  22.347  27.387  1.00  0.00           H  
ATOM   3276  CA  VAL   208      34.839  23.597  27.242  1.00  0.00           C  
ATOM   3277  HA  VAL   208      34.101  23.604  26.553  1.00  0.00           H  
ATOM   3278  CB  VAL   208      34.193  23.717  28.663  1.00  0.00           C  
ATOM   3279  HB  VAL   208      33.726  24.612  28.709  1.00  0.00           H  
ATOM   3280  CG1 VAL   208      33.132  22.678  29.037  1.00  0.00           C  
ATOM   3281 HG11 VAL   208      33.520  21.667  29.164  1.00  0.00           H  
ATOM   3282 HG12 VAL   208      32.815  23.015  30.024  1.00  0.00           H  
ATOM   3283 HG13 VAL   208      32.393  22.725  28.350  1.00  0.00           H  
ATOM   3284  CG2 VAL   208      35.176  23.787  29.884  1.00  0.00           C  
ATOM   3285 HG21 VAL   208      36.029  24.448  29.732  1.00  0.00           H  
ATOM   3286 HG22 VAL   208      34.685  23.969  30.840  1.00  0.00           H  
ATOM   3287 HG23 VAL   208      35.536  22.844  29.923  1.00  0.00           H  
ATOM   3288  C   VAL   208      35.578  24.866  26.793  1.00  0.00           C  
ATOM   3289  O   VAL   208      36.777  24.963  26.973  1.00  0.00           O  
ATOM   3290  N   HIP   209      34.902  25.840  26.263  1.00  0.00           N  
ATOM   3291  H   HIP   209      33.846  25.671  26.052  1.00  0.00           H  
ATOM   3292  CA  HIP   209      35.428  27.170  25.898  1.00  0.00           C  
ATOM   3293  HA  HIP   209      36.417  27.294  26.338  1.00  0.00           H  
ATOM   3294  CB  HIP   209      35.586  27.340  24.396  1.00  0.00           C  
ATOM   3295  HB2 HIP   209      34.744  26.821  23.936  1.00  0.00           H  
ATOM   3296  HB3 HIP   209      35.468  28.379  24.090  1.00  0.00           H  
ATOM   3297  CG  HIP   209      36.787  26.790  23.693  1.00  0.00           C  
ATOM   3298  ND1 HIP   209      36.844  26.355  22.325  1.00  0.00           N  
ATOM   3299  HD1 HIP   209      35.990  26.263  21.653  1.00  0.00           H  
ATOM   3300  CE1 HIP   209      38.164  26.233  22.053  1.00  0.00           C  
ATOM   3301  HE1 HIP   209      38.579  25.742  21.172  1.00  0.00           H  
ATOM   3302  NE2 HIP   209      38.919  26.490  23.151  1.00  0.00           N  
ATOM   3303  HE2 HIP   209      40.003  26.583  23.211  1.00  0.00           H  
ATOM   3304  CD2 HIP   209      38.068  26.950  24.157  1.00  0.00           C  
ATOM   3305  HD2 HIP   209      38.271  27.391  25.133  1.00  0.00           H  
ATOM   3306  C   HIP   209      34.417  28.249  26.413  1.00  0.00           C  
ATOM   3307  O   HIP   209      33.253  27.903  26.474  1.00  0.00           O  
ATOM   3308  N   VAL   210      34.925  29.400  26.815  1.00  0.00           N  
ATOM   3309  H   VAL   210      36.001  29.398  26.984  1.00  0.00           H  
ATOM   3310  CA  VAL   210      34.067  30.487  27.444  1.00  0.00           C  
ATOM   3311  HA  VAL   210      33.539  30.017  28.273  1.00  0.00           H  
ATOM   3312  CB  VAL   210      34.911  31.549  28.166  1.00  0.00           C  
ATOM   3313  HB  VAL   210      35.700  31.165  28.667  1.00  0.00           H  
ATOM   3314  CG1 VAL   210      35.597  32.590  27.300  1.00  0.00           C  
ATOM   3315 HG11 VAL   210      34.838  33.250  26.881  1.00  0.00           H  
ATOM   3316 HG12 VAL   210      36.337  33.185  27.835  1.00  0.00           H  
ATOM   3317 HG13 VAL   210      36.180  32.088  26.528  1.00  0.00           H  
ATOM   3318  CG2 VAL   210      34.052  32.364  29.166  1.00  0.00           C  
ATOM   3319 HG21 VAL   210      33.308  32.956  28.632  1.00  0.00           H  
ATOM   3320 HG22 VAL   210      33.607  31.677  29.757  1.00  0.00           H  
ATOM   3321 HG23 VAL   210      34.639  33.082  29.737  1.00  0.00           H  
ATOM   3322  C   VAL   210      33.065  31.079  26.465  1.00  0.00           C  
ATOM   3323  O   VAL   210      33.238  31.219  25.240  1.00  0.00           O  
ATOM   3324  N   SER   211      31.834  31.198  27.052  1.00  0.00           N  
ATOM   3325  H   SER   211      31.776  31.110  28.137  1.00  0.00           H  
ATOM   3326  CA  SER   211      30.639  31.491  26.240  1.00  0.00           C  
ATOM   3327  HA  SER   211      30.730  31.148  25.209  1.00  0.00           H  
ATOM   3328  CB  SER   211      29.407  30.708  26.822  1.00  0.00           C  
ATOM   3329  HB2 SER   211      29.634  29.670  27.066  1.00  0.00           H  
ATOM   3330  HB3 SER   211      29.145  31.222  27.746  1.00  0.00           H  
ATOM   3331  OG  SER   211      28.267  30.726  25.939  1.00  0.00           O  
ATOM   3332  HG  SER   211      28.398  29.998  25.138  1.00  0.00           H  
ATOM   3333  C   SER   211      30.306  33.037  26.217  1.00  0.00           C  
ATOM   3334  O   SER   211      30.634  33.672  27.216  1.00  0.00           O  
ATOM   3335  N   PRO   212      29.580  33.638  25.273  1.00  0.00           N  
ATOM   3336  CD  PRO   212      29.344  33.095  23.937  1.00  0.00           C  
ATOM   3337  HD2 PRO   212      28.615  32.401  24.025  1.00  0.00           H  
ATOM   3338  HD3 PRO   212      30.271  32.662  23.561  1.00  0.00           H  
ATOM   3339  CG  PRO   212      28.907  34.269  23.078  1.00  0.00           C  
ATOM   3340  HG2 PRO   212      28.211  33.996  22.399  1.00  0.00           H  
ATOM   3341  HG3 PRO   212      29.822  34.619  22.624  1.00  0.00           H  
ATOM   3342  CB  PRO   212      28.382  35.314  24.120  1.00  0.00           C  
ATOM   3343  HB2 PRO   212      27.409  35.070  24.241  1.00  0.00           H  
ATOM   3344  HB3 PRO   212      28.335  36.310  23.707  1.00  0.00           H  
ATOM   3345  CA  PRO   212      29.216  35.019  25.348  1.00  0.00           C  
ATOM   3346  HA  PRO   212      30.131  35.607  25.281  1.00  0.00           H  
ATOM   3347  C   PRO   212      28.511  35.513  26.629  1.00  0.00           C  
ATOM   3348  O   PRO   212      27.706  34.776  27.215  1.00  0.00           O  
ATOM   3349  N   GLY   213      28.912  36.703  27.142  1.00  0.00           N  
ATOM   3350  H   GLY   213      29.725  37.186  26.787  1.00  0.00           H  
ATOM   3351  CA  GLY   213      28.325  37.316  28.321  1.00  0.00           C  
ATOM   3352  HA2 GLY   213      27.293  36.969  28.360  1.00  0.00           H  
ATOM   3353  HA3 GLY   213      28.789  36.966  29.243  1.00  0.00           H  
ATOM   3354  C   GLY   213      28.226  38.833  28.332  1.00  0.00           C  
ATOM   3355  O   GLY   213      28.893  39.476  27.540  1.00  0.00           O  
ATOM   3356  N   MET   214      27.265  39.342  29.058  1.00  0.00           N  
ATOM   3357  H   MET   214      26.612  38.766  29.570  1.00  0.00           H  
ATOM   3358  CA  MET   214      26.996  40.821  29.326  1.00  0.00           C  
ATOM   3359  HA  MET   214      27.205  41.271  28.356  1.00  0.00           H  
ATOM   3360  CB  MET   214      25.577  41.008  29.823  1.00  0.00           C  
ATOM   3361  HB2 MET   214      25.472  40.406  30.726  1.00  0.00           H  
ATOM   3362  HB3 MET   214      25.461  42.070  30.040  1.00  0.00           H  
ATOM   3363  CG  MET   214      24.597  40.635  28.716  1.00  0.00           C  
ATOM   3364  HG2 MET   214      24.525  39.558  28.570  1.00  0.00           H  
ATOM   3365  HG3 MET   214      23.615  40.991  29.029  1.00  0.00           H  
ATOM   3366  SD  MET   214      24.914  41.258  27.037  1.00  0.00           S  
ATOM   3367  CE  MET   214      24.459  43.031  27.206  1.00  0.00           C  
ATOM   3368  HE1 MET   214      25.052  43.531  27.972  1.00  0.00           H  
ATOM   3369  HE2 MET   214      24.652  43.486  26.235  1.00  0.00           H  
ATOM   3370  HE3 MET   214      23.410  43.139  27.483  1.00  0.00           H  
ATOM   3371  C   MET   214      28.055  41.302  30.330  1.00  0.00           C  
ATOM   3372  O   MET   214      28.306  40.745  31.382  1.00  0.00           O  
ATOM   3373  N   LEU   215      28.837  42.291  29.873  1.00  0.00           N  
ATOM   3374  H   LEU   215      28.632  42.624  28.856  1.00  0.00           H  
ATOM   3375  CA  LEU   215      29.995  42.823  30.538  1.00  0.00           C  
ATOM   3376  HA  LEU   215      30.439  43.563  29.873  1.00  0.00           H  
ATOM   3377  CB  LEU   215      29.590  43.506  31.851  1.00  0.00           C  
ATOM   3378  HB2 LEU   215      29.321  42.748  32.586  1.00  0.00           H  
ATOM   3379  HB3 LEU   215      30.439  44.121  32.149  1.00  0.00           H  
ATOM   3380  CG  LEU   215      28.384  44.470  31.848  1.00  0.00           C  
ATOM   3381  HG  LEU   215      27.461  43.983  31.534  1.00  0.00           H  
ATOM   3382  CD1 LEU   215      28.054  45.045  33.193  1.00  0.00           C  
ATOM   3383 HD11 LEU   215      27.305  44.423  33.685  1.00  0.00           H  
ATOM   3384 HD12 LEU   215      28.882  44.973  33.766  1.00  0.00           H  
ATOM   3385 HD13 LEU   215      27.528  45.999  33.239  1.00  0.00           H  
ATOM   3386  CD2 LEU   215      28.673  45.651  30.895  1.00  0.00           C  
ATOM   3387 HD21 LEU   215      29.564  45.969  31.060  1.00  0.00           H  
ATOM   3388 HD22 LEU   215      28.730  45.199  29.905  1.00  0.00           H  
ATOM   3389 HD23 LEU   215      27.917  46.436  30.881  1.00  0.00           H  
ATOM   3390  C   LEU   215      31.112  41.736  30.728  1.00  0.00           C  
ATOM   3391  O   LEU   215      31.833  41.842  31.708  1.00  0.00           O  
ATOM   3392  N   ASP   216      31.235  40.795  29.797  1.00  0.00           N  
ATOM   3393  H   ASP   216      30.686  40.952  28.964  1.00  0.00           H  
ATOM   3394  CA  ASP   216      32.214  39.670  29.770  1.00  0.00           C  
ATOM   3395  HA  ASP   216      32.045  39.172  30.725  1.00  0.00           H  
ATOM   3396  CB  ASP   216      32.031  38.549  28.723  1.00  0.00           C  
ATOM   3397  HB2 ASP   216      32.838  37.818  28.750  1.00  0.00           H  
ATOM   3398  HB3 ASP   216      31.154  38.022  29.099  1.00  0.00           H  
ATOM   3399  CG  ASP   216      31.814  38.977  27.263  1.00  0.00           C  
ATOM   3400  OD1 ASP   216      31.992  40.183  26.930  1.00  0.00           O  
ATOM   3401  OD2 ASP   216      31.493  38.093  26.451  1.00  0.00           O  
ATOM   3402  C   ASP   216      33.625  40.219  29.702  1.00  0.00           C  
ATOM   3403  O   ASP   216      34.395  40.095  30.657  1.00  0.00           O  
ATOM   3404  N   ALA   217      33.961  40.851  28.590  1.00  0.00           N  
ATOM   3405  H   ALA   217      33.306  40.676  27.737  1.00  0.00           H  
ATOM   3406  CA  ALA   217      35.324  41.512  28.307  1.00  0.00           C  
ATOM   3407  HA  ALA   217      36.071  40.757  28.061  1.00  0.00           H  
ATOM   3408  CB  ALA   217      35.095  42.372  27.039  1.00  0.00           C  
ATOM   3409  HB1 ALA   217      35.058  41.647  26.226  1.00  0.00           H  
ATOM   3410  HB2 ALA   217      34.137  42.889  27.096  1.00  0.00           H  
ATOM   3411  HB3 ALA   217      35.978  43.008  26.974  1.00  0.00           H  
ATOM   3412  C   ALA   217      35.785  42.397  29.462  1.00  0.00           C  
ATOM   3413  O   ALA   217      36.988  42.427  29.787  1.00  0.00           O  
ATOM   3414  N   GLU   218      34.924  43.177  30.127  1.00  0.00           N  
ATOM   3415  H   GLU   218      33.937  43.289  29.676  1.00  0.00           H  
ATOM   3416  CA  GLU   218      35.318  44.083  31.251  1.00  0.00           C  
ATOM   3417  HA  GLU   218      36.145  44.693  30.889  1.00  0.00           H  
ATOM   3418  CB  GLU   218      34.062  45.037  31.572  1.00  0.00           C  
ATOM   3419  HB2 GLU   218      33.165  44.449  31.769  1.00  0.00           H  
ATOM   3420  HB3 GLU   218      34.228  45.623  32.377  1.00  0.00           H  
ATOM   3421  CG  GLU   218      33.663  46.053  30.471  1.00  0.00           C  
ATOM   3422  HG2 GLU   218      33.141  46.866  30.977  1.00  0.00           H  
ATOM   3423  HG3 GLU   218      34.610  46.338  30.014  1.00  0.00           H  
ATOM   3424  CD  GLU   218      32.775  45.587  29.300  1.00  0.00           C  
ATOM   3425  OE1 GLU   218      32.549  44.379  29.124  1.00  0.00           O  
ATOM   3426  OE2 GLU   218      32.217  46.476  28.571  1.00  0.00           O  
ATOM   3427  C   GLU   218      35.729  43.403  32.598  1.00  0.00           C  
ATOM   3428  O   GLU   218      36.559  43.975  33.357  1.00  0.00           O  
ATOM   3429  N   ALA   219      35.293  42.221  32.971  1.00  0.00           N  
ATOM   3430  H   ALA   219      34.545  41.815  32.289  1.00  0.00           H  
ATOM   3431  CA  ALA   219      35.607  41.476  34.193  1.00  0.00           C  
ATOM   3432  HA  ALA   219      36.345  42.039  34.766  1.00  0.00           H  
ATOM   3433  CB  ALA   219      34.369  41.481  35.056  1.00  0.00           C  
ATOM   3434  HB1 ALA   219      33.809  42.409  34.944  1.00  0.00           H  
ATOM   3435  HB2 ALA   219      33.750  40.648  34.721  1.00  0.00           H  
ATOM   3436  HB3 ALA   219      34.675  41.452  36.102  1.00  0.00           H  
ATOM   3437  C   ALA   219      36.150  40.068  34.063  1.00  0.00           C  
ATOM   3438  O   ALA   219      36.570  39.527  35.081  1.00  0.00           O  
ATOM   3439  N   TYR   220      36.111  39.429  32.923  1.00  0.00           N  
ATOM   3440  H   TYR   220      35.662  39.862  32.029  1.00  0.00           H  
ATOM   3441  CA  TYR   220      36.584  38.042  32.783  1.00  0.00           C  
ATOM   3442  HA  TYR   220      37.423  37.984  33.344  1.00  0.00           H  
ATOM   3443  CB  TYR   220      35.559  37.048  33.404  1.00  0.00           C  
ATOM   3444  HB2 TYR   220      36.011  36.056  33.405  1.00  0.00           H  
ATOM   3445  HB3 TYR   220      35.337  37.281  34.445  1.00  0.00           H  
ATOM   3446  CG  TYR   220      34.222  36.958  32.754  1.00  0.00           C  
ATOM   3447  CD1 TYR   220      34.078  35.945  31.788  1.00  0.00           C  
ATOM   3448  HD1 TYR   220      34.925  35.336  31.475  1.00  0.00           H  
ATOM   3449  CE1 TYR   220      32.782  35.728  31.243  1.00  0.00           C  
ATOM   3450  HE1 TYR   220      32.628  35.094  30.472  1.00  0.00           H  
ATOM   3451  CZ  TYR   220      31.640  36.436  31.744  1.00  0.00           C  
ATOM   3452  OH  TYR   220      30.373  36.160  31.355  1.00  0.00           O  
ATOM   3453  HH  TYR   220      30.301  35.175  30.894  1.00  0.00           H  
ATOM   3454  CE2 TYR   220      31.834  37.357  32.693  1.00  0.00           C  
ATOM   3455  HE2 TYR   220      30.902  37.806  33.035  1.00  0.00           H  
ATOM   3456  CD2 TYR   220      33.126  37.683  33.251  1.00  0.00           C  
ATOM   3457  HD2 TYR   220      33.236  38.372  34.089  1.00  0.00           H  
ATOM   3458  C   TYR   220      36.860  37.562  31.392  1.00  0.00           C  
ATOM   3459  O   TYR   220      37.422  36.526  31.208  1.00  0.00           O  
ATOM   3460  N   GLY   221      36.582  38.382  30.377  1.00  0.00           N  
ATOM   3461  H   GLY   221      36.024  39.292  30.596  1.00  0.00           H  
ATOM   3462  CA  GLY   221      36.523  37.891  28.959  1.00  0.00           C  
ATOM   3463  HA2 GLY   221      36.262  36.833  28.982  1.00  0.00           H  
ATOM   3464  HA3 GLY   221      35.738  38.414  28.412  1.00  0.00           H  
ATOM   3465  C   GLY   221      37.831  38.016  28.147  1.00  0.00           C  
ATOM   3466  O   GLY   221      37.846  37.515  27.021  1.00  0.00           O  
ATOM   3467  N   VAL   222      38.920  38.524  28.633  1.00  0.00           N  
ATOM   3468  H   VAL   222      38.832  38.878  29.660  1.00  0.00           H  
ATOM   3469  CA  VAL   222      40.261  38.511  28.001  1.00  0.00           C  
ATOM   3470  HA  VAL   222      40.073  38.853  26.984  1.00  0.00           H  
ATOM   3471  CB  VAL   222      41.170  39.615  28.528  1.00  0.00           C  
ATOM   3472  HB  VAL   222      41.479  39.383  29.461  1.00  0.00           H  
ATOM   3473  CG1 VAL   222      42.523  39.799  27.734  1.00  0.00           C  
ATOM   3474 HG11 VAL   222      43.085  40.648  28.125  1.00  0.00           H  
ATOM   3475 HG12 VAL   222      43.117  38.904  27.916  1.00  0.00           H  
ATOM   3476 HG13 VAL   222      42.348  39.933  26.666  1.00  0.00           H  
ATOM   3477  CG2 VAL   222      40.558  41.004  28.432  1.00  0.00           C  
ATOM   3478 HG21 VAL   222      40.210  41.248  27.515  1.00  0.00           H  
ATOM   3479 HG22 VAL   222      39.660  40.915  29.044  1.00  0.00           H  
ATOM   3480 HG23 VAL   222      41.076  41.842  28.898  1.00  0.00           H  
ATOM   3481  C   VAL   222      40.870  37.130  27.914  1.00  0.00           C  
ATOM   3482  O   VAL   222      40.664  36.275  28.790  1.00  0.00           O  
ATOM   3483  N   LYS   223      41.753  36.909  26.931  1.00  0.00           N  
ATOM   3484  H   LYS   223      41.708  37.675  26.158  1.00  0.00           H  
ATOM   3485  CA  LYS   223      42.575  35.759  26.697  1.00  0.00           C  
ATOM   3486  HA  LYS   223      42.628  35.262  27.575  1.00  0.00           H  
ATOM   3487  CB  LYS   223      42.126  34.747  25.624  1.00  0.00           C  
ATOM   3488  HB2 LYS   223      42.120  35.250  24.657  1.00  0.00           H  
ATOM   3489  HB3 LYS   223      42.803  33.913  25.444  1.00  0.00           H  
ATOM   3490  CG  LYS   223      40.730  34.247  25.826  1.00  0.00           C  
ATOM   3491  HG2 LYS   223      40.645  33.388  25.177  1.00  0.00           H  
ATOM   3492  HG3 LYS   223      40.566  33.939  26.859  1.00  0.00           H  
ATOM   3493  CD  LYS   223      39.607  35.112  25.340  1.00  0.00           C  
ATOM   3494  HD2 LYS   223      39.572  35.881  25.913  1.00  0.00           H  
ATOM   3495  HD3 LYS   223      39.620  35.491  24.329  1.00  0.00           H  
ATOM   3496  CE  LYS   223      38.315  34.355  25.637  1.00  0.00           C  
ATOM   3497  HE2 LYS   223      38.234  33.462  25.034  1.00  0.00           H  
ATOM   3498  HE3 LYS   223      38.359  34.087  26.682  1.00  0.00           H  
ATOM   3499  NZ  LYS   223      37.175  35.259  25.394  1.00  0.00           N  
ATOM   3500  HZ1 LYS   223      36.287  34.711  25.709  1.00  0.00           H  
ATOM   3501  HZ2 LYS   223      37.120  36.152  26.018  1.00  0.00           H  
ATOM   3502  HZ3 LYS   223      37.046  35.591  24.449  1.00  0.00           H  
ATOM   3503  C   LYS   223      44.018  36.207  26.314  1.00  0.00           C  
ATOM   3504  O   LYS   223      44.228  37.155  25.616  1.00  0.00           O  
ATOM   3505  N   SER   224      45.085  35.472  26.735  1.00  0.00           N  
ATOM   3506  H   SER   224      44.888  34.607  27.368  1.00  0.00           H  
ATOM   3507  CA  SER   224      46.492  35.862  26.374  1.00  0.00           C  
ATOM   3508  HA  SER   224      46.529  36.185  25.334  1.00  0.00           H  
ATOM   3509  CB  SER   224      46.884  37.047  27.332  1.00  0.00           C  
ATOM   3510  HB2 SER   224      46.136  37.717  27.226  1.00  0.00           H  
ATOM   3511  HB3 SER   224      46.851  36.741  28.378  1.00  0.00           H  
ATOM   3512  OG  SER   224      48.147  37.530  26.932  1.00  0.00           O  
ATOM   3513  HG  SER   224      48.086  38.588  26.674  1.00  0.00           H  
ATOM   3514  C   SER   224      47.541  34.677  26.506  1.00  0.00           C  
ATOM   3515  O   SER   224      47.109  33.577  26.926  1.00  0.00           O  
ATOM   3516  N   ASN   225      48.800  34.832  26.123  1.00  0.00           N  
ATOM   3517  H   ASN   225      49.086  35.798  26.062  1.00  0.00           H  
ATOM   3518  CA  ASN   225      49.783  33.736  26.283  1.00  0.00           C  
ATOM   3519  HA  ASN   225      49.249  32.791  26.379  1.00  0.00           H  
ATOM   3520  CB  ASN   225      50.515  33.658  24.914  1.00  0.00           C  
ATOM   3521  HB2 ASN   225      51.091  32.734  24.964  1.00  0.00           H  
ATOM   3522  HB3 ASN   225      49.865  33.412  24.075  1.00  0.00           H  
ATOM   3523  CG  ASN   225      51.396  34.764  24.436  1.00  0.00           C  
ATOM   3524  OD1 ASN   225      52.262  35.332  25.041  1.00  0.00           O  
ATOM   3525  ND2 ASN   225      51.204  35.102  23.223  1.00  0.00           N  
ATOM   3526 HD21 ASN   225      51.980  35.657  22.696  1.00  0.00           H  
ATOM   3527 HD22 ASN   225      50.484  34.547  22.623  1.00  0.00           H  
ATOM   3528  C   ASN   225      50.747  34.031  27.425  1.00  0.00           C  
ATOM   3529  O   ASN   225      50.793  35.151  27.960  1.00  0.00           O  
ATOM   3530  N   VAL   226      51.643  33.134  27.755  1.00  0.00           N  
ATOM   3531  H   VAL   226      51.429  32.109  27.451  1.00  0.00           H  
ATOM   3532  CA  VAL   226      52.498  33.393  28.904  1.00  0.00           C  
ATOM   3533  HA  VAL   226      51.911  33.746  29.752  1.00  0.00           H  
ATOM   3534  CB  VAL   226      53.173  32.099  29.377  1.00  0.00           C  
ATOM   3535  HB  VAL   226      52.432  31.319  29.201  1.00  0.00           H  
ATOM   3536  CG1 VAL   226      54.476  31.829  28.645  1.00  0.00           C  
ATOM   3537 HG11 VAL   226      55.221  32.439  29.155  1.00  0.00           H  
ATOM   3538 HG12 VAL   226      54.654  30.760  28.757  1.00  0.00           H  
ATOM   3539 HG13 VAL   226      54.304  32.046  27.591  1.00  0.00           H  
ATOM   3540  CG2 VAL   226      53.612  32.091  30.842  1.00  0.00           C  
ATOM   3541 HG21 VAL   226      54.164  32.906  31.071  1.00  0.00           H  
ATOM   3542 HG22 VAL   226      52.794  32.079  31.434  1.00  0.00           H  
ATOM   3543 HG23 VAL   226      54.251  31.326  31.006  1.00  0.00           H  
ATOM   3544  C   VAL   226      53.573  34.541  28.688  1.00  0.00           C  
ATOM   3545  O   VAL   226      54.062  35.120  29.682  1.00  0.00           O  
ATOM   3546  N   LYS   227      54.009  34.907  27.450  1.00  0.00           N  
ATOM   3547  H   LYS   227      53.577  34.389  26.594  1.00  0.00           H  
ATOM   3548  CA  LYS   227      55.033  35.920  27.131  1.00  0.00           C  
ATOM   3549  HA  LYS   227      55.787  35.995  27.915  1.00  0.00           H  
ATOM   3550  CB  LYS   227      55.776  35.678  25.820  1.00  0.00           C  
ATOM   3551  HB2 LYS   227      55.054  35.643  25.114  1.00  0.00           H  
ATOM   3552  HB3 LYS   227      56.432  36.442  25.747  1.00  0.00           H  
ATOM   3553  CG  LYS   227      56.492  34.324  25.780  1.00  0.00           C  
ATOM   3554  HG2 LYS   227      56.849  34.120  26.790  1.00  0.00           H  
ATOM   3555  HG3 LYS   227      55.810  33.637  25.492  1.00  0.00           H  
ATOM   3556  CD  LYS   227      57.818  34.250  25.059  1.00  0.00           C  
ATOM   3557  HD2 LYS   227      58.504  34.863  25.645  1.00  0.00           H  
ATOM   3558  HD3 LYS   227      58.235  33.246  24.982  1.00  0.00           H  
ATOM   3559  CE  LYS   227      57.675  34.736  23.608  1.00  0.00           C  
ATOM   3560  HE2 LYS   227      57.135  34.072  23.072  1.00  0.00           H  
ATOM   3561  HE3 LYS   227      57.169  35.546  23.712  1.00  0.00           H  
ATOM   3562  NZ  LYS   227      58.941  35.034  22.911  1.00  0.00           N  
ATOM   3563  HZ1 LYS   227      58.827  35.382  21.884  1.00  0.00           H  
ATOM   3564  HZ2 LYS   227      59.430  35.822  23.484  1.00  0.00           H  
ATOM   3565  HZ3 LYS   227      59.634  34.199  22.807  1.00  0.00           H  
ATOM   3566  C   LYS   227      54.448  37.250  27.247  1.00  0.00           C  
ATOM   3567  O   LYS   227      55.062  38.064  27.934  1.00  0.00           O  
ATOM   3568  N   ASP   228      53.263  37.457  26.682  1.00  0.00           N  
ATOM   3569  H   ASP   228      52.969  36.613  26.058  1.00  0.00           H  
ATOM   3570  CA  ASP   228      52.448  38.656  26.842  1.00  0.00           C  
ATOM   3571  HA  ASP   228      53.075  39.473  26.485  1.00  0.00           H  
ATOM   3572  CB  ASP   228      51.109  38.581  26.065  1.00  0.00           C  
ATOM   3573  HB2 ASP   228      50.846  37.524  26.030  1.00  0.00           H  
ATOM   3574  HB3 ASP   228      50.374  39.064  26.562  1.00  0.00           H  
ATOM   3575  CG  ASP   228      51.182  39.213  24.657  1.00  0.00           C  
ATOM   3576  OD1 ASP   228      52.288  39.133  23.998  1.00  0.00           O  
ATOM   3577  OD2 ASP   228      50.134  39.782  24.226  1.00  0.00           O  
ATOM   3578  C   ASP   228      52.104  38.915  28.365  1.00  0.00           C  
ATOM   3579  O   ASP   228      52.119  40.054  28.809  1.00  0.00           O  
ATOM   3580  N   MET   229      51.607  37.872  29.100  1.00  0.00           N  
ATOM   3581  H   MET   229      51.491  37.015  28.577  1.00  0.00           H  
ATOM   3582  CA  MET   229      51.341  37.978  30.519  1.00  0.00           C  
ATOM   3583  HA  MET   229      50.769  38.788  30.712  1.00  0.00           H  
ATOM   3584  CB  MET   229      50.529  36.812  31.102  1.00  0.00           C  
ATOM   3585  HB2 MET   229      51.007  35.894  30.760  1.00  0.00           H  
ATOM   3586  HB3 MET   229      50.580  36.795  32.111  1.00  0.00           H  
ATOM   3587  CG  MET   229      49.061  36.728  30.595  1.00  0.00           C  
ATOM   3588  HG2 MET   229      49.152  36.642  29.512  1.00  0.00           H  
ATOM   3589  HG3 MET   229      48.564  35.842  30.990  1.00  0.00           H  
ATOM   3590  SD  MET   229      48.143  38.237  31.016  1.00  0.00           S  
ATOM   3591  CE  MET   229      48.071  37.972  32.826  1.00  0.00           C  
ATOM   3592  HE1 MET   229      47.587  38.826  33.300  1.00  0.00           H  
ATOM   3593  HE2 MET   229      47.626  37.006  33.065  1.00  0.00           H  
ATOM   3594  HE3 MET   229      49.104  38.165  33.116  1.00  0.00           H  
ATOM   3595  C   MET   229      52.608  38.235  31.376  1.00  0.00           C  
ATOM   3596  O   MET   229      52.428  38.883  32.419  1.00  0.00           O  
ATOM   3597  N   ALA   230      53.780  37.726  31.038  1.00  0.00           N  
ATOM   3598  H   ALA   230      53.773  37.122  30.130  1.00  0.00           H  
ATOM   3599  CA  ALA   230      55.072  38.063  31.650  1.00  0.00           C  
ATOM   3600  HA  ALA   230      54.884  37.986  32.721  1.00  0.00           H  
ATOM   3601  CB  ALA   230      56.105  37.089  31.190  1.00  0.00           C  
ATOM   3602  HB1 ALA   230      55.783  36.135  31.266  1.00  0.00           H  
ATOM   3603  HB2 ALA   230      56.216  37.346  30.136  1.00  0.00           H  
ATOM   3604  HB3 ALA   230      57.015  37.225  31.774  1.00  0.00           H  
ATOM   3605  C   ALA   230      55.411  39.501  31.303  1.00  0.00           C  
ATOM   3606  O   ALA   230      55.934  40.165  32.213  1.00  0.00           O  
ATOM   3607  N   SER   231      55.198  40.069  30.113  1.00  0.00           N  
ATOM   3608  H   SER   231      54.777  39.458  29.314  1.00  0.00           H  
ATOM   3609  CA  SER   231      55.539  41.455  29.795  1.00  0.00           C  
ATOM   3610  HA  SER   231      56.576  41.697  30.028  1.00  0.00           H  
ATOM   3611  CB  SER   231      55.328  41.696  28.278  1.00  0.00           C  
ATOM   3612  HB2 SER   231      54.400  41.265  27.903  1.00  0.00           H  
ATOM   3613  HB3 SER   231      55.426  42.740  27.981  1.00  0.00           H  
ATOM   3614  OG  SER   231      56.444  41.049  27.699  1.00  0.00           O  
ATOM   3615  HG  SER   231      56.257  40.694  26.686  1.00  0.00           H  
ATOM   3616  C   SER   231      54.659  42.467  30.553  1.00  0.00           C  
ATOM   3617  O   SER   231      55.118  43.511  31.026  1.00  0.00           O  
ATOM   3618  N   TRP   232      53.429  42.071  30.790  1.00  0.00           N  
ATOM   3619  H   TRP   232      53.234  41.091  30.354  1.00  0.00           H  
ATOM   3620  CA  TRP   232      52.389  42.680  31.577  1.00  0.00           C  
ATOM   3621  HA  TRP   232      52.389  43.732  31.292  1.00  0.00           H  
ATOM   3622  CB  TRP   232      51.083  42.018  31.312  1.00  0.00           C  
ATOM   3623  HB2 TRP   232      50.782  42.331  30.312  1.00  0.00           H  
ATOM   3624  HB3 TRP   232      51.116  40.930  31.270  1.00  0.00           H  
ATOM   3625  CG  TRP   232      49.942  42.378  32.248  1.00  0.00           C  
ATOM   3626  CD1 TRP   232      49.215  41.482  32.926  1.00  0.00           C  
ATOM   3627  HD1 TRP   232      49.470  40.427  32.833  1.00  0.00           H  
ATOM   3628  NE1 TRP   232      48.135  42.096  33.496  1.00  0.00           N  
ATOM   3629  HE1 TRP   232      47.437  41.595  34.027  1.00  0.00           H  
ATOM   3630  CE2 TRP   232      48.155  43.471  33.282  1.00  0.00           C  
ATOM   3631  CZ2 TRP   232      47.466  44.527  33.836  1.00  0.00           C  
ATOM   3632  HZ2 TRP   232      46.599  44.347  34.471  1.00  0.00           H  
ATOM   3633  CH2 TRP   232      47.713  45.844  33.394  1.00  0.00           C  
ATOM   3634  HH2 TRP   232      47.124  46.673  33.788  1.00  0.00           H  
ATOM   3635  CZ3 TRP   232      48.641  46.047  32.385  1.00  0.00           C  
ATOM   3636  HZ3 TRP   232      48.681  47.030  31.915  1.00  0.00           H  
ATOM   3637  CE3 TRP   232      49.336  44.954  31.867  1.00  0.00           C  
ATOM   3638  HE3 TRP   232      49.985  45.136  31.116  1.00  0.00           H  
ATOM   3639  CD2 TRP   232      49.184  43.653  32.372  1.00  0.00           C  
ATOM   3640  C   TRP   232      52.697  42.513  33.086  1.00  0.00           C  
ATOM   3641  O   TRP   232      52.509  43.581  33.729  1.00  0.00           O  
ATOM   3642  N   VAL   233      53.261  41.407  33.571  1.00  0.00           N  
ATOM   3643  H   VAL   233      53.278  40.528  33.073  1.00  0.00           H  
ATOM   3644  CA  VAL   233      53.784  41.391  35.000  1.00  0.00           C  
ATOM   3645  HA  VAL   233      53.000  41.706  35.689  1.00  0.00           H  
ATOM   3646  CB  VAL   233      54.168  39.985  35.442  1.00  0.00           C  
ATOM   3647  HB  VAL   233      54.730  39.461  34.669  1.00  0.00           H  
ATOM   3648  CG1 VAL   233      55.054  39.900  36.699  1.00  0.00           C  
ATOM   3649 HG11 VAL   233      55.982  40.150  36.389  1.00  0.00           H  
ATOM   3650 HG12 VAL   233      54.766  40.544  37.530  1.00  0.00           H  
ATOM   3651 HG13 VAL   233      55.039  38.903  37.138  1.00  0.00           H  
ATOM   3652  CG2 VAL   233      52.922  39.128  35.779  1.00  0.00           C  
ATOM   3653 HG21 VAL   233      53.243  38.158  36.158  1.00  0.00           H  
ATOM   3654 HG22 VAL   233      52.368  39.572  36.606  1.00  0.00           H  
ATOM   3655 HG23 VAL   233      52.347  39.130  34.853  1.00  0.00           H  
ATOM   3656  C   VAL   233      54.972  42.375  35.114  1.00  0.00           C  
ATOM   3657  O   VAL   233      55.020  43.071  36.106  1.00  0.00           O  
ATOM   3658  N   MET   234      55.850  42.424  34.085  1.00  0.00           N  
ATOM   3659  H   MET   234      55.943  41.634  33.354  1.00  0.00           H  
ATOM   3660  CA  MET   234      56.964  43.286  34.305  1.00  0.00           C  
ATOM   3661  HA  MET   234      57.371  43.098  35.288  1.00  0.00           H  
ATOM   3662  CB  MET   234      58.117  42.986  33.274  1.00  0.00           C  
ATOM   3663  HB2 MET   234      57.615  42.857  32.326  1.00  0.00           H  
ATOM   3664  HB3 MET   234      58.864  43.764  33.324  1.00  0.00           H  
ATOM   3665  CG  MET   234      58.791  41.583  33.609  1.00  0.00           C  
ATOM   3666  HG2 MET   234      59.302  41.530  34.570  1.00  0.00           H  
ATOM   3667  HG3 MET   234      58.080  40.868  33.670  1.00  0.00           H  
ATOM   3668  SD  MET   234      60.049  41.104  32.392  1.00  0.00           S  
ATOM   3669  CE  MET   234      59.037  40.891  30.895  1.00  0.00           C  
ATOM   3670  HE1 MET   234      59.529  40.442  30.204  1.00  0.00           H  
ATOM   3671  HE2 MET   234      58.147  40.354  31.224  1.00  0.00           H  
ATOM   3672  HE3 MET   234      58.925  41.834  30.360  1.00  0.00           H  
ATOM   3673  C   MET   234      56.672  44.793  34.254  1.00  0.00           C  
ATOM   3674  O   MET   234      57.364  45.471  35.010  1.00  0.00           O  
ATOM   3675  N   ALA   235      55.741  45.224  33.416  1.00  0.00           N  
ATOM   3676  H   ALA   235      55.270  44.613  32.645  1.00  0.00           H  
ATOM   3677  CA  ALA   235      55.187  46.575  33.459  1.00  0.00           C  
ATOM   3678  HA  ALA   235      56.004  47.282  33.314  1.00  0.00           H  
ATOM   3679  CB  ALA   235      54.266  46.786  32.230  1.00  0.00           C  
ATOM   3680  HB1 ALA   235      54.874  46.773  31.424  1.00  0.00           H  
ATOM   3681  HB2 ALA   235      53.563  45.973  32.124  1.00  0.00           H  
ATOM   3682  HB3 ALA   235      53.772  47.757  32.270  1.00  0.00           H  
ATOM   3683  C   ALA   235      54.416  46.943  34.778  1.00  0.00           C  
ATOM   3684  O   ALA   235      54.548  48.061  35.358  1.00  0.00           O  
ATOM   3685  N   ASN   236      53.576  46.018  35.283  1.00  0.00           N  
ATOM   3686  H   ASN   236      53.250  45.177  34.671  1.00  0.00           H  
ATOM   3687  CA  ASN   236      52.956  46.243  36.544  1.00  0.00           C  
ATOM   3688  HA  ASN   236      52.591  47.270  36.547  1.00  0.00           H  
ATOM   3689  CB  ASN   236      51.680  45.336  36.714  1.00  0.00           C  
ATOM   3690  HB2 ASN   236      51.993  44.309  36.528  1.00  0.00           H  
ATOM   3691  HB3 ASN   236      51.199  45.370  37.692  1.00  0.00           H  
ATOM   3692  CG  ASN   236      50.501  45.614  35.854  1.00  0.00           C  
ATOM   3693  OD1 ASN   236      49.802  46.605  36.085  1.00  0.00           O  
ATOM   3694  ND2 ASN   236      50.256  44.784  34.881  1.00  0.00           N  
ATOM   3695 HD21 ASN   236      49.759  45.246  34.133  1.00  0.00           H  
ATOM   3696 HD22 ASN   236      50.676  43.783  34.782  1.00  0.00           H  
ATOM   3697  C   ASN   236      53.907  46.117  37.788  1.00  0.00           C  
ATOM   3698  O   ASN   236      53.609  46.647  38.833  1.00  0.00           O  
ATOM   3699  N   MET   237      54.998  45.377  37.645  1.00  0.00           N  
ATOM   3700  H   MET   237      55.105  44.708  36.792  1.00  0.00           H  
ATOM   3701  CA  MET   237      56.010  45.337  38.707  1.00  0.00           C  
ATOM   3702  HA  MET   237      55.437  45.494  39.621  1.00  0.00           H  
ATOM   3703  CB  MET   237      56.754  43.989  38.680  1.00  0.00           C  
ATOM   3704  HB2 MET   237      55.994  43.208  38.698  1.00  0.00           H  
ATOM   3705  HB3 MET   237      57.419  43.934  37.819  1.00  0.00           H  
ATOM   3706  CG  MET   237      57.491  43.856  40.044  1.00  0.00           C  
ATOM   3707  HG2 MET   237      58.178  44.584  40.180  1.00  0.00           H  
ATOM   3708  HG3 MET   237      56.779  43.675  40.849  1.00  0.00           H  
ATOM   3709  SD  MET   237      58.483  42.406  40.021  1.00  0.00           S  
ATOM   3710  CE  MET   237      60.044  42.815  39.181  1.00  0.00           C  
ATOM   3711  HE1 MET   237      60.642  43.524  39.754  1.00  0.00           H  
ATOM   3712  HE2 MET   237      60.597  41.877  39.143  1.00  0.00           H  
ATOM   3713  HE3 MET   237      59.812  43.149  38.169  1.00  0.00           H  
ATOM   3714  C   MET   237      56.950  46.522  38.587  1.00  0.00           C  
ATOM   3715  O   MET   237      57.395  46.983  39.647  1.00  0.00           O  
ATOM   3716  N   ALA   238      57.210  47.095  37.421  1.00  0.00           N  
ATOM   3717  H   ALA   238      56.807  46.681  36.497  1.00  0.00           H  
ATOM   3718  CA  ALA   238      58.127  48.246  37.372  1.00  0.00           C  
ATOM   3719  HA  ALA   238      58.239  48.660  38.287  1.00  0.00           H  
ATOM   3720  CB  ALA   238      59.496  47.667  36.894  1.00  0.00           C  
ATOM   3721  HB1 ALA   238      60.190  48.506  36.829  1.00  0.00           H  
ATOM   3722  HB2 ALA   238      59.897  46.966  37.625  1.00  0.00           H  
ATOM   3723  HB3 ALA   238      59.277  47.176  35.946  1.00  0.00           H  
ATOM   3724  C   ALA   238      57.724  49.449  36.445  1.00  0.00           C  
ATOM   3725  O   ALA   238      58.366  49.751  35.458  1.00  0.00           O  
ATOM   3726  N   PRO   239      56.633  50.236  36.807  1.00  0.00           N  
ATOM   3727  CD  PRO   239      55.798  50.066  38.006  1.00  0.00           C  
ATOM   3728  HD2 PRO   239      56.318  49.913  38.859  1.00  0.00           H  
ATOM   3729  HD3 PRO   239      55.178  49.183  37.849  1.00  0.00           H  
ATOM   3730  CG  PRO   239      54.933  51.347  38.059  1.00  0.00           C  
ATOM   3731  HG2 PRO   239      55.446  52.065  38.551  1.00  0.00           H  
ATOM   3732  HG3 PRO   239      54.040  51.227  38.513  1.00  0.00           H  
ATOM   3733  CB  PRO   239      54.785  51.638  36.525  1.00  0.00           C  
ATOM   3734  HB2 PRO   239      54.413  52.650  36.365  1.00  0.00           H  
ATOM   3735  HB3 PRO   239      54.065  50.900  36.172  1.00  0.00           H  
ATOM   3736  CA  PRO   239      56.140  51.318  35.969  1.00  0.00           C  
ATOM   3737  HA  PRO   239      56.092  50.995  34.929  1.00  0.00           H  
ATOM   3738  C   PRO   239      57.094  52.490  35.903  1.00  0.00           C  
ATOM   3739  O   PRO   239      57.086  53.183  34.938  1.00  0.00           O  
ATOM   3740  N   GLU   240      57.933  52.700  36.867  1.00  0.00           N  
ATOM   3741  H   GLU   240      58.100  51.900  37.588  1.00  0.00           H  
ATOM   3742  CA  GLU   240      58.905  53.781  36.744  1.00  0.00           C  
ATOM   3743  HA  GLU   240      58.365  54.720  36.627  1.00  0.00           H  
ATOM   3744  CB  GLU   240      59.750  54.062  38.095  1.00  0.00           C  
ATOM   3745  HB2 GLU   240      60.254  54.867  37.752  1.00  0.00           H  
ATOM   3746  HB3 GLU   240      59.169  54.349  38.971  1.00  0.00           H  
ATOM   3747  CG  GLU   240      60.842  53.003  38.392  1.00  0.00           C  
ATOM   3748  HG2 GLU   240      61.464  52.855  37.510  1.00  0.00           H  
ATOM   3749  HG3 GLU   240      61.473  53.464  39.152  1.00  0.00           H  
ATOM   3750  CD  GLU   240      60.278  51.575  38.776  1.00  0.00           C  
ATOM   3751  OE1 GLU   240      59.069  51.465  38.995  1.00  0.00           O  
ATOM   3752  OE2 GLU   240      61.091  50.655  38.813  1.00  0.00           O  
ATOM   3753  C   GLU   240      59.867  53.630  35.542  1.00  0.00           C  
ATOM   3754  O   GLU   240      60.474  54.603  35.169  1.00  0.00           O  
ATOM   3755  N   THR   241      60.031  52.369  35.016  1.00  0.00           N  
ATOM   3756  H   THR   241      59.508  51.541  35.496  1.00  0.00           H  
ATOM   3757  CA  THR   241      60.912  52.047  33.900  1.00  0.00           C  
ATOM   3758  HA  THR   241      61.749  52.593  34.044  1.00  0.00           H  
ATOM   3759  CB  THR   241      61.296  50.570  33.852  1.00  0.00           C  
ATOM   3760  HB  THR   241      61.942  50.490  32.978  1.00  0.00           H  
ATOM   3761  CG2 THR   241      62.149  50.077  34.923  1.00  0.00           C  
ATOM   3762 HG21 THR   241      61.674  50.149  35.902  1.00  0.00           H  
ATOM   3763 HG22 THR   241      62.333  49.021  34.725  1.00  0.00           H  
ATOM   3764 HG23 THR   241      63.149  50.495  34.812  1.00  0.00           H  
ATOM   3765  OG1 THR   241      60.381  49.548  33.556  1.00  0.00           O  
ATOM   3766  HG1 THR   241      59.645  49.451  34.353  1.00  0.00           H  
ATOM   3767  C   THR   241      60.262  52.415  32.590  1.00  0.00           C  
ATOM   3768  O   THR   241      61.009  52.559  31.637  1.00  0.00           O  
ATOM   3769  N   LEU   242      58.928  52.598  32.593  1.00  0.00           N  
ATOM   3770  H   LEU   242      58.253  52.634  33.448  1.00  0.00           H  
ATOM   3771  CA  LEU   242      58.225  52.871  31.363  1.00  0.00           C  
ATOM   3772  HA  LEU   242      58.592  52.251  30.545  1.00  0.00           H  
ATOM   3773  CB  LEU   242      56.738  52.561  31.634  1.00  0.00           C  
ATOM   3774  HB2 LEU   242      56.539  53.106  32.557  1.00  0.00           H  
ATOM   3775  HB3 LEU   242      56.066  52.784  30.805  1.00  0.00           H  
ATOM   3776  CG  LEU   242      56.437  51.054  31.952  1.00  0.00           C  
ATOM   3777  HG  LEU   242      57.027  50.706  32.800  1.00  0.00           H  
ATOM   3778  CD1 LEU   242      54.975  50.920  32.361  1.00  0.00           C  
ATOM   3779 HD11 LEU   242      54.406  51.188  31.572  1.00  0.00           H  
ATOM   3780 HD12 LEU   242      54.855  49.894  32.710  1.00  0.00           H  
ATOM   3781 HD13 LEU   242      54.764  51.612  33.176  1.00  0.00           H  
ATOM   3782  CD2 LEU   242      56.789  50.196  30.685  1.00  0.00           C  
ATOM   3783 HD21 LEU   242      56.495  50.729  29.781  1.00  0.00           H  
ATOM   3784 HD22 LEU   242      57.869  50.065  30.625  1.00  0.00           H  
ATOM   3785 HD23 LEU   242      56.382  49.185  30.705  1.00  0.00           H  
ATOM   3786  C   LEU   242      58.455  54.298  30.877  1.00  0.00           C  
ATOM   3787  O   LEU   242      58.541  55.170  31.747  1.00  0.00           O  
ATOM   3788  N   PRO   243      58.427  54.644  29.556  1.00  0.00           N  
ATOM   3789  CD  PRO   243      58.404  53.725  28.456  1.00  0.00           C  
ATOM   3790  HD2 PRO   243      57.779  52.947  28.611  1.00  0.00           H  
ATOM   3791  HD3 PRO   243      59.289  53.457  28.198  1.00  0.00           H  
ATOM   3792  CG  PRO   243      57.880  54.567  27.276  1.00  0.00           C  
ATOM   3793  HG2 PRO   243      56.794  54.487  27.337  1.00  0.00           H  
ATOM   3794  HG3 PRO   243      58.267  54.161  26.341  1.00  0.00           H  
ATOM   3795  CB  PRO   243      58.348  55.936  27.625  1.00  0.00           C  
ATOM   3796  HB2 PRO   243      57.722  56.707  27.174  1.00  0.00           H  
ATOM   3797  HB3 PRO   243      59.397  56.060  27.355  1.00  0.00           H  
ATOM   3798  CA  PRO   243      58.241  56.015  29.130  1.00  0.00           C  
ATOM   3799  HA  PRO   243      59.076  56.624  29.478  1.00  0.00           H  
ATOM   3800  C   PRO   243      56.925  56.612  29.680  1.00  0.00           C  
ATOM   3801  O   PRO   243      55.986  55.866  29.934  1.00  0.00           O  
ATOM   3802  N   PRO   244      56.838  57.957  29.851  1.00  0.00           N  
ATOM   3803  CD  PRO   244      57.816  58.968  29.597  1.00  0.00           C  
ATOM   3804  HD2 PRO   244      58.150  58.898  28.647  1.00  0.00           H  
ATOM   3805  HD3 PRO   244      58.676  59.057  30.262  1.00  0.00           H  
ATOM   3806  CG  PRO   244      57.034  60.310  29.805  1.00  0.00           C  
ATOM   3807  HG2 PRO   244      56.506  60.657  28.917  1.00  0.00           H  
ATOM   3808  HG3 PRO   244      57.628  61.133  30.204  1.00  0.00           H  
ATOM   3809  CB  PRO   244      56.057  59.900  30.898  1.00  0.00           C  
ATOM   3810  HB2 PRO   244      55.330  60.709  30.967  1.00  0.00           H  
ATOM   3811  HB3 PRO   244      56.562  59.920  31.863  1.00  0.00           H  
ATOM   3812  CA  PRO   244      55.632  58.508  30.570  1.00  0.00           C  
ATOM   3813  HA  PRO   244      55.566  57.963  31.512  1.00  0.00           H  
ATOM   3814  C   PRO   244      54.300  58.573  29.884  1.00  0.00           C  
ATOM   3815  O   PRO   244      54.229  58.861  28.680  1.00  0.00           O  
ATOM   3816  N   SER   245      53.178  58.364  30.694  1.00  0.00           N  
ATOM   3817  H   SER   245      53.334  58.217  31.763  1.00  0.00           H  
ATOM   3818  CA  SER   245      51.773  58.353  30.216  1.00  0.00           C  
ATOM   3819  HA  SER   245      51.496  59.294  29.741  1.00  0.00           H  
ATOM   3820  CB  SER   245      51.627  57.249  29.247  1.00  0.00           C  
ATOM   3821  HB2 SER   245      50.645  57.313  28.778  1.00  0.00           H  
ATOM   3822  HB3 SER   245      52.402  57.251  28.481  1.00  0.00           H  
ATOM   3823  OG  SER   245      51.620  55.983  29.875  1.00  0.00           O  
ATOM   3824  HG  SER   245      52.349  55.278  29.476  1.00  0.00           H  
ATOM   3825  C   SER   245      50.750  58.128  31.388  1.00  0.00           C  
ATOM   3826  O   SER   245      51.185  57.738  32.510  1.00  0.00           O  
ATOM   3827  N   THR   246      49.439  58.342  31.156  1.00  0.00           N  
ATOM   3828  H   THR   246      49.143  58.642  30.151  1.00  0.00           H  
ATOM   3829  CA  THR   246      48.352  57.911  32.032  1.00  0.00           C  
ATOM   3830  HA  THR   246      48.629  58.247  33.031  1.00  0.00           H  
ATOM   3831  CB  THR   246      47.082  58.672  31.655  1.00  0.00           C  
ATOM   3832  HB  THR   246      46.320  58.488  32.291  1.00  0.00           H  
ATOM   3833  CG2 THR   246      47.293  60.184  31.591  1.00  0.00           C  
ATOM   3834 HG21 THR   246      47.559  60.501  32.600  1.00  0.00           H  
ATOM   3835 HG22 THR   246      48.060  60.384  30.842  1.00  0.00           H  
ATOM   3836 HG23 THR   246      46.377  60.718  31.340  1.00  0.00           H  
ATOM   3837  OG1 THR   246      46.667  58.360  30.340  1.00  0.00           O  
ATOM   3838  HG1 THR   246      46.078  57.443  30.356  1.00  0.00           H  
ATOM   3839  C   THR   246      48.096  56.401  32.170  1.00  0.00           C  
ATOM   3840  O   THR   246      47.687  56.101  33.282  1.00  0.00           O  
ATOM   3841  N   LEU   247      48.567  55.507  31.262  1.00  0.00           N  
ATOM   3842  H   LEU   247      48.573  55.789  30.209  1.00  0.00           H  
ATOM   3843  CA  LEU   247      48.829  54.117  31.769  1.00  0.00           C  
ATOM   3844  HA  LEU   247      47.879  53.668  32.061  1.00  0.00           H  
ATOM   3845  CB  LEU   247      49.225  53.285  30.547  1.00  0.00           C  
ATOM   3846  HB2 LEU   247      48.379  53.049  29.901  1.00  0.00           H  
ATOM   3847  HB3 LEU   247      49.892  53.894  29.936  1.00  0.00           H  
ATOM   3848  CG  LEU   247      49.732  51.918  30.975  1.00  0.00           C  
ATOM   3849  HG  LEU   247      50.599  51.964  31.633  1.00  0.00           H  
ATOM   3850  CD1 LEU   247      48.716  51.018  31.607  1.00  0.00           C  
ATOM   3851 HD11 LEU   247      49.186  50.045  31.752  1.00  0.00           H  
ATOM   3852 HD12 LEU   247      48.421  51.511  32.533  1.00  0.00           H  
ATOM   3853 HD13 LEU   247      47.845  50.741  31.013  1.00  0.00           H  
ATOM   3854  CD2 LEU   247      50.194  51.227  29.700  1.00  0.00           C  
ATOM   3855 HD21 LEU   247      50.767  50.325  29.913  1.00  0.00           H  
ATOM   3856 HD22 LEU   247      49.287  51.089  29.113  1.00  0.00           H  
ATOM   3857 HD23 LEU   247      50.926  51.849  29.184  1.00  0.00           H  
ATOM   3858  C   LEU   247      49.922  54.045  32.861  1.00  0.00           C  
ATOM   3859  O   LEU   247      49.783  53.373  33.877  1.00  0.00           O  
ATOM   3860  N   GLN   248      51.046  54.739  32.645  1.00  0.00           N  
ATOM   3861  H   GLN   248      51.100  55.387  31.770  1.00  0.00           H  
ATOM   3862  CA  GLN   248      52.232  54.640  33.547  1.00  0.00           C  
ATOM   3863  HA  GLN   248      52.351  53.723  33.805  1.00  0.00           H  
ATOM   3864  CB  GLN   248      53.502  55.090  32.860  1.00  0.00           C  
ATOM   3865  HB2 GLN   248      53.598  54.466  31.971  1.00  0.00           H  
ATOM   3866  HB3 GLN   248      53.465  56.055  32.564  1.00  0.00           H  
ATOM   3867  CG  GLN   248      54.803  54.994  33.641  1.00  0.00           C  
ATOM   3868  HG2 GLN   248      54.772  54.047  34.179  1.00  0.00           H  
ATOM   3869  HG3 GLN   248      55.655  55.012  32.961  1.00  0.00           H  
ATOM   3870  CD  GLN   248      54.984  56.160  34.609  1.00  0.00           C  
ATOM   3871  OE1 GLN   248      54.360  57.211  34.631  1.00  0.00           O  
ATOM   3872  NE2 GLN   248      56.084  56.006  35.309  1.00  0.00           N  
ATOM   3873 HE21 GLN   248      56.495  54.996  35.335  1.00  0.00           H  
ATOM   3874 HE22 GLN   248      56.158  56.701  35.966  1.00  0.00           H  
ATOM   3875  C   GLN   248      51.911  55.287  34.904  1.00  0.00           C  
ATOM   3876  O   GLN   248      52.410  54.746  35.864  1.00  0.00           O  
ATOM   3877  N   GLN   249      51.029  56.308  34.962  1.00  0.00           N  
ATOM   3878  H   GLN   249      50.812  56.764  33.996  1.00  0.00           H  
ATOM   3879  CA  GLN   249      50.352  56.789  36.177  1.00  0.00           C  
ATOM   3880  HA  GLN   249      51.188  56.914  36.865  1.00  0.00           H  
ATOM   3881  CB  GLN   249      49.677  58.152  35.844  1.00  0.00           C  
ATOM   3882  HB2 GLN   249      49.034  57.994  35.081  1.00  0.00           H  
ATOM   3883  HB3 GLN   249      49.219  58.603  36.725  1.00  0.00           H  
ATOM   3884  CG  GLN   249      50.637  59.246  35.354  1.00  0.00           C  
ATOM   3885  HG2 GLN   249      51.208  59.743  36.139  1.00  0.00           H  
ATOM   3886  HG3 GLN   249      51.339  58.790  34.656  1.00  0.00           H  
ATOM   3887  CD  GLN   249      49.858  60.317  34.676  1.00  0.00           C  
ATOM   3888  OE1 GLN   249      48.781  60.709  35.087  1.00  0.00           O  
ATOM   3889  NE2 GLN   249      50.475  60.969  33.718  1.00  0.00           N  
ATOM   3890 HE21 GLN   249      50.119  61.975  33.495  1.00  0.00           H  
ATOM   3891 HE22 GLN   249      51.557  60.849  33.676  1.00  0.00           H  
ATOM   3892  C   GLN   249      49.317  55.810  36.686  1.00  0.00           C  
ATOM   3893  O   GLN   249      49.193  55.728  37.929  1.00  0.00           O  
ATOM   3894  N   GLY   250      48.522  55.215  35.811  1.00  0.00           N  
ATOM   3895  H   GLY   250      48.801  55.302  34.761  1.00  0.00           H  
ATOM   3896  CA  GLY   250      47.273  54.478  36.071  1.00  0.00           C  
ATOM   3897  HA2 GLY   250      46.640  55.064  36.738  1.00  0.00           H  
ATOM   3898  HA3 GLY   250      46.749  54.298  35.132  1.00  0.00           H  
ATOM   3899  C   GLY   250      47.546  53.164  36.758  1.00  0.00           C  
ATOM   3900  O   GLY   250      46.756  52.682  37.590  1.00  0.00           O  
ATOM   3901  N   ILE   251      48.710  52.568  36.532  1.00  0.00           N  
ATOM   3902  H   ILE   251      49.267  52.847  35.637  1.00  0.00           H  
ATOM   3903  CA  ILE   251      49.153  51.414  37.330  1.00  0.00           C  
ATOM   3904  HA  ILE   251      48.420  50.608  37.329  1.00  0.00           H  
ATOM   3905  CB  ILE   251      50.436  50.741  36.762  1.00  0.00           C  
ATOM   3906  HB  ILE   251      51.224  51.477  36.606  1.00  0.00           H  
ATOM   3907  CG2 ILE   251      50.985  49.627  37.670  1.00  0.00           C  
ATOM   3908 HG21 ILE   251      51.897  49.310  37.373  1.00  0.00           H  
ATOM   3909 HG22 ILE   251      51.074  49.889  38.641  1.00  0.00           H  
ATOM   3910 HG23 ILE   251      50.305  48.775  37.681  1.00  0.00           H  
ATOM   3911  CG1 ILE   251      50.080  50.236  35.351  1.00  0.00           C  
ATOM   3912 HG12 ILE   251      49.504  49.313  35.419  1.00  0.00           H  
ATOM   3913 HG13 ILE   251      49.579  50.972  34.874  1.00  0.00           H  
ATOM   3914  CD1 ILE   251      51.352  49.976  34.582  1.00  0.00           C  
ATOM   3915 HD11 ILE   251      52.065  50.799  34.531  1.00  0.00           H  
ATOM   3916 HD12 ILE   251      51.881  49.109  34.976  1.00  0.00           H  
ATOM   3917 HD13 ILE   251      51.040  49.762  33.560  1.00  0.00           H  
ATOM   3918  C   ILE   251      49.409  51.804  38.785  1.00  0.00           C  
ATOM   3919  O   ILE   251      49.060  51.090  39.692  1.00  0.00           O  
ATOM   3920  N   ALA   252      50.004  52.947  39.076  1.00  0.00           N  
ATOM   3921  H   ALA   252      50.323  53.601  38.265  1.00  0.00           H  
ATOM   3922  CA  ALA   252      50.183  53.560  40.373  1.00  0.00           C  
ATOM   3923  HA  ALA   252      50.457  52.798  40.977  1.00  0.00           H  
ATOM   3924  CB  ALA   252      51.297  54.589  40.371  1.00  0.00           C  
ATOM   3925  HB1 ALA   252      50.991  55.453  39.780  1.00  0.00           H  
ATOM   3926  HB2 ALA   252      51.505  54.875  41.317  1.00  0.00           H  
ATOM   3927  HB3 ALA   252      52.115  54.151  39.971  1.00  0.00           H  
ATOM   3928  C   ALA   252      48.809  53.918  40.987  1.00  0.00           C  
ATOM   3929  O   ALA   252      48.697  53.755  42.209  1.00  0.00           O  
ATOM   3930  N   LEU   253      47.835  54.367  40.192  1.00  0.00           N  
ATOM   3931  H   LEU   253      48.111  54.522  39.149  1.00  0.00           H  
ATOM   3932  CA  LEU   253      46.452  54.471  40.678  1.00  0.00           C  
ATOM   3933  HA  LEU   253      46.507  54.982  41.639  1.00  0.00           H  
ATOM   3934  CB  LEU   253      45.643  55.402  39.740  1.00  0.00           C  
ATOM   3935  HB2 LEU   253      45.472  55.012  38.824  1.00  0.00           H  
ATOM   3936  HB3 LEU   253      44.610  55.431  40.085  1.00  0.00           H  
ATOM   3937  CG  LEU   253      46.103  56.862  39.644  1.00  0.00           C  
ATOM   3938  HG  LEU   253      47.167  56.785  39.419  1.00  0.00           H  
ATOM   3939  CD1 LEU   253      45.614  57.596  38.443  1.00  0.00           C  
ATOM   3940 HD11 LEU   253      44.610  57.930  38.703  1.00  0.00           H  
ATOM   3941 HD12 LEU   253      46.278  58.341  38.287  1.00  0.00           H  
ATOM   3942 HD13 LEU   253      45.536  56.936  37.580  1.00  0.00           H  
ATOM   3943  CD2 LEU   253      46.095  57.797  40.865  1.00  0.00           C  
ATOM   3944 HD21 LEU   253      45.126  58.073  41.281  1.00  0.00           H  
ATOM   3945 HD22 LEU   253      46.688  57.348  41.662  1.00  0.00           H  
ATOM   3946 HD23 LEU   253      46.518  58.749  40.545  1.00  0.00           H  
ATOM   3947  C   LEU   253      45.735  53.173  41.005  1.00  0.00           C  
ATOM   3948  O   LEU   253      44.913  53.118  41.901  1.00  0.00           O  
ATOM   3949  N   ALA   254      46.007  52.115  40.244  1.00  0.00           N  
ATOM   3950  H   ALA   254      46.633  52.276  39.366  1.00  0.00           H  
ATOM   3951  CA  ALA   254      45.476  50.783  40.574  1.00  0.00           C  
ATOM   3952  HA  ALA   254      44.434  50.938  40.854  1.00  0.00           H  
ATOM   3953  CB  ALA   254      45.521  49.945  39.264  1.00  0.00           C  
ATOM   3954  HB1 ALA   254      46.563  49.864  38.953  1.00  0.00           H  
ATOM   3955  HB2 ALA   254      45.071  48.965  39.422  1.00  0.00           H  
ATOM   3956  HB3 ALA   254      44.839  50.375  38.530  1.00  0.00           H  
ATOM   3957  C   ALA   254      46.104  49.959  41.739  1.00  0.00           C  
ATOM   3958  O   ALA   254      45.425  49.325  42.517  1.00  0.00           O  
ATOM   3959  N   GLN   255      47.386  50.202  41.947  1.00  0.00           N  
ATOM   3960  H   GLN   255      47.812  50.712  41.186  1.00  0.00           H  
ATOM   3961  CA  GLN   255      48.189  49.913  43.156  1.00  0.00           C  
ATOM   3962  HA  GLN   255      47.901  48.970  43.621  1.00  0.00           H  
ATOM   3963  CB  GLN   255      49.674  49.715  42.765  1.00  0.00           C  
ATOM   3964  HB2 GLN   255      50.061  50.646  42.353  1.00  0.00           H  
ATOM   3965  HB3 GLN   255      50.257  49.511  43.663  1.00  0.00           H  
ATOM   3966  CG  GLN   255      49.860  48.598  41.784  1.00  0.00           C  
ATOM   3967  HG2 GLN   255      49.341  47.802  42.126  1.00  0.00           H  
ATOM   3968  HG3 GLN   255      49.371  48.780  40.827  1.00  0.00           H  
ATOM   3969  CD  GLN   255      51.316  48.106  41.564  1.00  0.00           C  
ATOM   3970  OE1 GLN   255      52.248  48.671  42.061  1.00  0.00           O  
ATOM   3971  NE2 GLN   255      51.607  47.203  40.619  1.00  0.00           N  
ATOM   3972 HE21 GLN   255      52.645  46.972  40.379  1.00  0.00           H  
ATOM   3973 HE22 GLN   255      50.758  46.865  40.025  1.00  0.00           H  
ATOM   3974  C   GLN   255      48.204  50.883  44.370  1.00  0.00           C  
ATOM   3975  O   GLN   255      48.718  50.595  45.479  1.00  0.00           O  
ATOM   3976  N   SER   256      47.415  51.816  44.325  1.00  0.00           N  
ATOM   3977  H   SER   256      46.875  51.908  43.383  1.00  0.00           H  
ATOM   3978  CA  SER   256      46.919  52.599  45.443  1.00  0.00           C  
ATOM   3979  HA  SER   256      47.764  52.792  46.105  1.00  0.00           H  
ATOM   3980  CB  SER   256      46.262  53.890  44.880  1.00  0.00           C  
ATOM   3981  HB2 SER   256      45.380  53.614  44.301  1.00  0.00           H  
ATOM   3982  HB3 SER   256      45.858  54.472  45.708  1.00  0.00           H  
ATOM   3983  OG  SER   256      47.291  54.672  44.252  1.00  0.00           O  
ATOM   3984  HG  SER   256      47.819  54.124  43.471  1.00  0.00           H  
ATOM   3985  C   SER   256      45.852  51.773  46.214  1.00  0.00           C  
ATOM   3986  O   SER   256      45.215  50.891  45.673  1.00  0.00           O  
ATOM   3987  N   ARG   257      45.774  51.974  47.546  1.00  0.00           N  
ATOM   3988  H   ARG   257      46.248  52.776  47.935  1.00  0.00           H  
ATOM   3989  CA  ARG   257      44.993  51.165  48.502  1.00  0.00           C  
ATOM   3990  HA  ARG   257      44.627  50.295  48.142  1.00  0.00           H  
ATOM   3991  CB  ARG   257      45.731  50.689  49.789  1.00  0.00           C  
ATOM   3992  HB2 ARG   257      45.930  51.457  50.536  1.00  0.00           H  
ATOM   3993  HB3 ARG   257      45.162  49.943  50.164  1.00  0.00           H  
ATOM   3994  CG  ARG   257      47.119  50.151  49.462  1.00  0.00           C  
ATOM   3995  HG2 ARG   257      46.943  49.266  48.850  1.00  0.00           H  
ATOM   3996  HG3 ARG   257      47.658  50.908  48.892  1.00  0.00           H  
ATOM   3997  CD  ARG   257      47.963  49.837  50.777  1.00  0.00           C  
ATOM   3998  HD2 ARG   257      48.365  50.704  51.104  1.00  0.00           H  
ATOM   3999  HD3 ARG   257      47.299  49.441  51.545  1.00  0.00           H  
ATOM   4000  NE  ARG   257      49.063  48.851  50.532  1.00  0.00           N  
ATOM   4001  HE  ARG   257      49.506  48.858  49.536  1.00  0.00           H  
ATOM   4002  CZ  ARG   257      49.612  48.105  51.472  1.00  0.00           C  
ATOM   4003  NH1 ARG   257      49.421  48.348  52.737  1.00  0.00           N  
ATOM   4004 HH11 ARG   257      48.898  49.269  52.996  1.00  0.00           H  
ATOM   4005 HH12 ARG   257      49.881  47.829  53.578  1.00  0.00           H  
ATOM   4006  NH2 ARG   257      50.541  47.223  51.237  1.00  0.00           N  
ATOM   4007 HH21 ARG   257      50.892  47.076  50.216  1.00  0.00           H  
ATOM   4008 HH22 ARG   257      51.243  46.977  52.034  1.00  0.00           H  
ATOM   4009  C   ARG   257      43.733  51.930  48.830  1.00  0.00           C  
ATOM   4010  O   ARG   257      43.760  53.046  49.374  1.00  0.00           O  
ATOM   4011  N   TYR   258      42.559  51.458  48.503  1.00  0.00           N  
ATOM   4012  H   TYR   258      42.574  50.480  48.021  1.00  0.00           H  
ATOM   4013  CA  TYR   258      41.289  52.192  48.608  1.00  0.00           C  
ATOM   4014  HA  TYR   258      41.412  53.275  48.644  1.00  0.00           H  
ATOM   4015  CB  TYR   258      40.464  51.856  47.330  1.00  0.00           C  
ATOM   4016  HB2 TYR   258      40.461  50.854  47.199  1.00  0.00           H  
ATOM   4017  HB3 TYR   258      39.559  52.165  47.415  1.00  0.00           H  
ATOM   4018  CG  TYR   258      41.077  52.517  46.186  1.00  0.00           C  
ATOM   4019  CD1 TYR   258      42.034  51.892  45.413  1.00  0.00           C  
ATOM   4020  HD1 TYR   258      42.453  50.937  45.730  1.00  0.00           H  
ATOM   4021  CE1 TYR   258      42.811  52.588  44.458  1.00  0.00           C  
ATOM   4022  HE1 TYR   258      43.625  51.997  44.039  1.00  0.00           H  
ATOM   4023  CZ  TYR   258      42.512  53.915  44.104  1.00  0.00           C  
ATOM   4024  OH  TYR   258      43.208  54.509  43.143  1.00  0.00           O  
ATOM   4025  HH  TYR   258      43.848  53.825  42.585  1.00  0.00           H  
ATOM   4026  CE2 TYR   258      41.419  54.501  44.751  1.00  0.00           C  
ATOM   4027  HE2 TYR   258      41.174  55.511  44.423  1.00  0.00           H  
ATOM   4028  CD2 TYR   258      40.754  53.780  45.785  1.00  0.00           C  
ATOM   4029  HD2 TYR   258      40.056  54.445  46.294  1.00  0.00           H  
ATOM   4030  C   TYR   258      40.498  51.707  49.829  1.00  0.00           C  
ATOM   4031  O   TYR   258      39.664  52.438  50.371  1.00  0.00           O  
ATOM   4032  N   TRP   259      40.727  50.449  50.209  1.00  0.00           N  
ATOM   4033  H   TRP   259      41.521  49.961  49.645  1.00  0.00           H  
ATOM   4034  CA  TRP   259      40.235  49.797  51.436  1.00  0.00           C  
ATOM   4035  HA  TRP   259      39.947  50.594  52.121  1.00  0.00           H  
ATOM   4036  CB  TRP   259      38.987  49.014  51.029  1.00  0.00           C  
ATOM   4037  HB2 TRP   259      39.316  48.368  50.325  1.00  0.00           H  
ATOM   4038  HB3 TRP   259      38.593  48.488  51.899  1.00  0.00           H  
ATOM   4039  CG  TRP   259      37.854  49.762  50.449  1.00  0.00           C  
ATOM   4040  CD1 TRP   259      37.549  49.710  49.130  1.00  0.00           C  
ATOM   4041  HD1 TRP   259      38.020  49.086  48.491  1.00  0.00           H  
ATOM   4042  NE1 TRP   259      36.439  50.469  48.907  1.00  0.00           N  
ATOM   4043  HE1 TRP   259      36.011  50.512  47.994  1.00  0.00           H  
ATOM   4044  CE2 TRP   259      35.958  51.075  49.986  1.00  0.00           C  
ATOM   4045  CZ2 TRP   259      34.861  51.883  50.058  1.00  0.00           C  
ATOM   4046  HZ2 TRP   259      34.202  52.116  49.329  1.00  0.00           H  
ATOM   4047  CH2 TRP   259      34.582  52.389  51.363  1.00  0.00           C  
ATOM   4048  HH2 TRP   259      33.847  53.061  51.531  1.00  0.00           H  
ATOM   4049  CZ3 TRP   259      35.286  51.963  52.480  1.00  0.00           C  
ATOM   4050  HZ3 TRP   259      35.083  52.322  53.402  1.00  0.00           H  
ATOM   4051  CE3 TRP   259      36.387  51.113  52.299  1.00  0.00           C  
ATOM   4052  HE3 TRP   259      36.885  50.693  53.173  1.00  0.00           H  
ATOM   4053  CD2 TRP   259      36.809  50.654  51.054  1.00  0.00           C  
ATOM   4054  C   TRP   259      41.249  48.806  52.047  1.00  0.00           C  
ATOM   4055  O   TRP   259      42.099  48.316  51.327  1.00  0.00           O  
ATOM   4056  N   ARG   260      41.191  48.590  53.383  1.00  0.00           N  
ATOM   4057  H   ARG   260      40.319  49.107  53.784  1.00  0.00           H  
ATOM   4058  CA  ARG   260      41.700  47.386  54.078  1.00  0.00           C  
ATOM   4059  HA  ARG   260      42.460  46.888  53.476  1.00  0.00           H  
ATOM   4060  CB  ARG   260      42.455  47.777  55.310  1.00  0.00           C  
ATOM   4061  HB2 ARG   260      43.344  48.330  55.046  1.00  0.00           H  
ATOM   4062  HB3 ARG   260      41.811  48.507  55.800  1.00  0.00           H  
ATOM   4063  CG  ARG   260      42.805  46.541  56.178  1.00  0.00           C  
ATOM   4064  HG2 ARG   260      42.042  46.024  56.444  1.00  0.00           H  
ATOM   4065  HG3 ARG   260      43.528  45.931  55.656  1.00  0.00           H  
ATOM   4066  CD  ARG   260      43.604  46.873  57.479  1.00  0.00           C  
ATOM   4067  HD2 ARG   260      44.125  46.002  57.848  1.00  0.00           H  
ATOM   4068  HD3 ARG   260      44.363  47.594  57.211  1.00  0.00           H  
ATOM   4069  NE  ARG   260      42.723  47.509  58.499  1.00  0.00           N  
ATOM   4070  HE  ARG   260      42.671  48.506  58.650  1.00  0.00           H  
ATOM   4071  CZ  ARG   260      41.914  46.881  59.307  1.00  0.00           C  
ATOM   4072  NH1 ARG   260      41.677  45.566  59.311  1.00  0.00           N  
ATOM   4073 HH11 ARG   260      42.262  44.873  58.706  1.00  0.00           H  
ATOM   4074 HH12 ARG   260      41.057  45.156  60.108  1.00  0.00           H  
ATOM   4075  NH2 ARG   260      41.143  47.560  60.063  1.00  0.00           N  
ATOM   4076 HH21 ARG   260      41.285  48.599  60.362  1.00  0.00           H  
ATOM   4077 HH22 ARG   260      40.471  47.012  60.723  1.00  0.00           H  
ATOM   4078  C   ARG   260      40.562  46.465  54.367  1.00  0.00           C  
ATOM   4079  O   ARG   260      39.480  46.937  54.706  1.00  0.00           O  
ATOM   4080  N   VAL   261      40.740  45.129  54.218  1.00  0.00           N  
ATOM   4081  H   VAL   261      41.718  44.888  53.800  1.00  0.00           H  
ATOM   4082  CA  VAL   261      39.723  44.040  54.242  1.00  0.00           C  
ATOM   4083  HA  VAL   261      38.891  44.406  54.843  1.00  0.00           H  
ATOM   4084  CB  VAL   261      39.168  43.643  52.823  1.00  0.00           C  
ATOM   4085  HB  VAL   261      39.889  43.016  52.319  1.00  0.00           H  
ATOM   4086  CG1 VAL   261      37.930  42.803  52.968  1.00  0.00           C  
ATOM   4087 HG11 VAL   261      37.211  43.307  53.597  1.00  0.00           H  
ATOM   4088 HG12 VAL   261      37.484  42.628  52.000  1.00  0.00           H  
ATOM   4089 HG13 VAL   261      38.155  41.861  53.254  1.00  0.00           H  
ATOM   4090  CG2 VAL   261      38.940  44.851  51.934  1.00  0.00           C  
ATOM   4091 HG21 VAL   261      38.316  45.485  52.411  1.00  0.00           H  
ATOM   4092 HG22 VAL   261      39.901  45.314  51.766  1.00  0.00           H  
ATOM   4093 HG23 VAL   261      38.535  44.664  50.950  1.00  0.00           H  
ATOM   4094  C   VAL   261      40.337  42.824  55.021  1.00  0.00           C  
ATOM   4095  O   VAL   261      41.007  41.891  54.474  1.00  0.00           O  
ATOM   4096  N   GLY   262      40.254  42.873  56.407  1.00  0.00           N  
ATOM   4097  H   GLY   262      39.628  43.534  56.845  1.00  0.00           H  
ATOM   4098  CA  GLY   262      40.990  41.979  57.277  1.00  0.00           C  
ATOM   4099  HA2 GLY   262      40.591  41.933  58.291  1.00  0.00           H  
ATOM   4100  HA3 GLY   262      40.841  41.053  56.904  1.00  0.00           H  
ATOM   4101  C   GLY   262      42.451  42.379  57.181  1.00  0.00           C  
ATOM   4102  O   GLY   262      42.852  43.432  57.652  1.00  0.00           O  
ATOM   4103  N   ALA   263      43.237  41.528  56.527  1.00  0.00           N  
ATOM   4104  H   ALA   263      42.745  40.695  56.025  1.00  0.00           H  
ATOM   4105  CA  ALA   263      44.633  41.759  56.351  1.00  0.00           C  
ATOM   4106  HA  ALA   263      44.929  42.405  57.069  1.00  0.00           H  
ATOM   4107  CB  ALA   263      45.345  40.351  56.649  1.00  0.00           C  
ATOM   4108  HB1 ALA   263      44.967  39.634  56.046  1.00  0.00           H  
ATOM   4109  HB2 ALA   263      46.326  40.415  56.417  1.00  0.00           H  
ATOM   4110  HB3 ALA   263      45.327  40.122  57.632  1.00  0.00           H  
ATOM   4111  C   ALA   263      44.974  42.230  54.926  1.00  0.00           C  
ATOM   4112  O   ALA   263      46.092  42.739  54.731  1.00  0.00           O  
ATOM   4113  N   MET   264      44.143  41.902  53.934  1.00  0.00           N  
ATOM   4114  H   MET   264      43.203  41.456  54.259  1.00  0.00           H  
ATOM   4115  CA  MET   264      44.284  42.213  52.437  1.00  0.00           C  
ATOM   4116  HA  MET   264      45.287  41.888  52.163  1.00  0.00           H  
ATOM   4117  CB  MET   264      43.314  41.303  51.669  1.00  0.00           C  
ATOM   4118  HB2 MET   264      43.666  40.290  51.863  1.00  0.00           H  
ATOM   4119  HB3 MET   264      42.411  41.409  52.109  1.00  0.00           H  
ATOM   4120  CG  MET   264      42.943  41.563  50.167  1.00  0.00           C  
ATOM   4121  HG2 MET   264      43.840  41.719  49.568  1.00  0.00           H  
ATOM   4122  HG3 MET   264      42.385  40.705  49.791  1.00  0.00           H  
ATOM   4123  SD  MET   264      41.807  42.900  49.946  1.00  0.00           S  
ATOM   4124  CE  MET   264      40.227  42.034  49.639  1.00  0.00           C  
ATOM   4125  HE1 MET   264      40.103  41.143  50.255  1.00  0.00           H  
ATOM   4126  HE2 MET   264      39.389  42.693  49.867  1.00  0.00           H  
ATOM   4127  HE3 MET   264      40.222  41.796  48.576  1.00  0.00           H  
ATOM   4128  C   MET   264      43.981  43.739  52.182  1.00  0.00           C  
ATOM   4129  O   MET   264      43.042  44.259  52.781  1.00  0.00           O  
ATOM   4130  N   TYR   265      44.676  44.345  51.210  1.00  0.00           N  
ATOM   4131  H   TYR   265      45.260  43.773  50.489  1.00  0.00           H  
ATOM   4132  CA  TYR   265      44.341  45.677  50.729  1.00  0.00           C  
ATOM   4133  HA  TYR   265      43.608  46.133  51.393  1.00  0.00           H  
ATOM   4134  CB  TYR   265      45.674  46.469  50.804  1.00  0.00           C  
ATOM   4135  HB2 TYR   265      46.444  46.032  50.168  1.00  0.00           H  
ATOM   4136  HB3 TYR   265      45.583  47.392  50.404  1.00  0.00           H  
ATOM   4137  CG  TYR   265      46.239  46.548  52.204  1.00  0.00           C  
ATOM   4138  CD1 TYR   265      45.791  47.507  53.085  1.00  0.00           C  
ATOM   4139  HD1 TYR   265      44.935  48.137  52.844  1.00  0.00           H  
ATOM   4140  CE1 TYR   265      46.321  47.579  54.411  1.00  0.00           C  
ATOM   4141  HE1 TYR   265      45.984  48.318  55.137  1.00  0.00           H  
ATOM   4142  CZ  TYR   265      47.267  46.627  54.847  1.00  0.00           C  
ATOM   4143  OH  TYR   265      47.772  46.734  56.116  1.00  0.00           O  
ATOM   4144  HH  TYR   265      47.301  47.618  56.544  1.00  0.00           H  
ATOM   4145  CE2 TYR   265      47.779  45.727  53.909  1.00  0.00           C  
ATOM   4146  HE2 TYR   265      48.520  44.990  54.218  1.00  0.00           H  
ATOM   4147  CD2 TYR   265      47.332  45.710  52.560  1.00  0.00           C  
ATOM   4148  HD2 TYR   265      47.790  45.018  51.853  1.00  0.00           H  
ATOM   4149  C   TYR   265      43.832  45.620  49.292  1.00  0.00           C  
ATOM   4150  O   TYR   265      44.311  44.883  48.463  1.00  0.00           O  
ATOM   4151  N   GLN   266      42.760  46.391  49.081  1.00  0.00           N  
ATOM   4152  H   GLN   266      42.427  47.068  49.869  1.00  0.00           H  
ATOM   4153  CA  GLN   266      42.004  46.472  47.847  1.00  0.00           C  
ATOM   4154  HA  GLN   266      42.132  45.541  47.296  1.00  0.00           H  
ATOM   4155  CB  GLN   266      40.532  46.465  48.211  1.00  0.00           C  
ATOM   4156  HB2 GLN   266      40.227  45.595  48.792  1.00  0.00           H  
ATOM   4157  HB3 GLN   266      40.369  47.280  48.786  1.00  0.00           H  
ATOM   4158  CG  GLN   266      39.574  46.569  47.004  1.00  0.00           C  
ATOM   4159  HG2 GLN   266      38.598  46.747  47.454  1.00  0.00           H  
ATOM   4160  HG3 GLN   266      39.778  47.496  46.469  1.00  0.00           H  
ATOM   4161  CD  GLN   266      39.542  45.406  46.126  1.00  0.00           C  
ATOM   4162  OE1 GLN   266      38.866  44.422  46.393  1.00  0.00           O  
ATOM   4163  NE2 GLN   266      40.385  45.346  45.115  1.00  0.00           N  
ATOM   4164 HE21 GLN   266      40.793  46.199  44.762  1.00  0.00           H  
ATOM   4165 HE22 GLN   266      40.627  44.429  44.576  1.00  0.00           H  
ATOM   4166  C   GLN   266      42.463  47.616  46.952  1.00  0.00           C  
ATOM   4167  O   GLN   266      42.339  48.788  47.455  1.00  0.00           O  
ATOM   4168  N   GLY   267      43.060  47.344  45.816  1.00  0.00           N  
ATOM   4169  H   GLY   267      43.202  46.285  45.602  1.00  0.00           H  
ATOM   4170  CA  GLY   267      43.383  48.238  44.795  1.00  0.00           C  
ATOM   4171  HA2 GLY   267      43.616  49.245  45.142  1.00  0.00           H  
ATOM   4172  HA3 GLY   267      44.273  47.892  44.270  1.00  0.00           H  
ATOM   4173  C   GLY   267      42.239  48.367  43.715  1.00  0.00           C  
ATOM   4174  O   GLY   267      41.081  48.028  43.971  1.00  0.00           O  
ATOM   4175  N   LEU   268      42.573  48.805  42.439  1.00  0.00           N  
ATOM   4176  H   LEU   268      43.635  49.019  42.319  1.00  0.00           H  
ATOM   4177  CA  LEU   268      41.637  48.721  41.270  1.00  0.00           C  
ATOM   4178  HA  LEU   268      40.607  48.541  41.578  1.00  0.00           H  
ATOM   4179  CB  LEU   268      41.701  50.026  40.460  1.00  0.00           C  
ATOM   4180  HB2 LEU   268      42.648  50.040  39.940  1.00  0.00           H  
ATOM   4181  HB3 LEU   268      40.971  49.895  39.676  1.00  0.00           H  
ATOM   4182  CG  LEU   268      41.407  51.257  41.194  1.00  0.00           C  
ATOM   4183  HG  LEU   268      42.109  51.318  41.846  1.00  0.00           H  
ATOM   4184  CD1 LEU   268      41.561  52.467  40.296  1.00  0.00           C  
ATOM   4185 HD11 LEU   268      42.452  52.462  39.820  1.00  0.00           H  
ATOM   4186 HD12 LEU   268      40.741  52.560  39.600  1.00  0.00           H  
ATOM   4187 HD13 LEU   268      41.471  53.327  40.943  1.00  0.00           H  
ATOM   4188  CD2 LEU   268      40.057  51.257  41.884  1.00  0.00           C  
ATOM   4189 HD21 LEU   268      40.081  50.537  42.702  1.00  0.00           H  
ATOM   4190 HD22 LEU   268      39.837  52.214  42.356  1.00  0.00           H  
ATOM   4191 HD23 LEU   268      39.136  51.135  41.314  1.00  0.00           H  
ATOM   4192  C   LEU   268      42.033  47.504  40.425  1.00  0.00           C  
ATOM   4193  O   LEU   268      43.120  47.519  39.838  1.00  0.00           O  
ATOM   4194  N   GLY   269      41.174  46.514  40.362  1.00  0.00           N  
ATOM   4195  H   GLY   269      40.354  46.553  40.950  1.00  0.00           H  
ATOM   4196  CA  GLY   269      41.368  45.372  39.512  1.00  0.00           C  
ATOM   4197  HA2 GLY   269      40.450  44.793  39.411  1.00  0.00           H  
ATOM   4198  HA3 GLY   269      41.514  45.657  38.554  1.00  0.00           H  
ATOM   4199  C   GLY   269      42.495  44.447  39.984  1.00  0.00           C  
ATOM   4200  O   GLY   269      42.612  43.378  39.415  1.00  0.00           O  
ATOM   4201  N   TRP   270      43.144  44.768  41.138  1.00  0.00           N  
ATOM   4202  H   TRP   270      42.803  45.525  41.713  1.00  0.00           H  
ATOM   4203  CA  TRP   270      44.155  43.995  41.821  1.00  0.00           C  
ATOM   4204  HA  TRP   270      44.197  42.970  41.453  1.00  0.00           H  
ATOM   4205  CB  TRP   270      45.545  44.749  41.652  1.00  0.00           C  
ATOM   4206  HB2 TRP   270      45.362  45.681  41.993  1.00  0.00           H  
ATOM   4207  HB3 TRP   270      46.314  44.394  42.339  1.00  0.00           H  
ATOM   4208  CG  TRP   270      46.065  44.736  40.237  1.00  0.00           C  
ATOM   4209  CD1 TRP   270      45.879  45.661  39.254  1.00  0.00           C  
ATOM   4210  HD1 TRP   270      45.269  46.546  39.433  1.00  0.00           H  
ATOM   4211  NE1 TRP   270      46.548  45.252  38.118  1.00  0.00           N  
ATOM   4212  HE1 TRP   270      46.540  45.943  37.275  1.00  0.00           H  
ATOM   4213  CE2 TRP   270      47.272  44.087  38.338  1.00  0.00           C  
ATOM   4214  CZ2 TRP   270      48.026  43.224  37.528  1.00  0.00           C  
ATOM   4215  HZ2 TRP   270      48.123  43.454  36.467  1.00  0.00           H  
ATOM   4216  CH2 TRP   270      48.597  42.030  37.998  1.00  0.00           C  
ATOM   4217  HH2 TRP   270      49.144  41.369  37.327  1.00  0.00           H  
ATOM   4218  CZ3 TRP   270      48.343  41.715  39.360  1.00  0.00           C  
ATOM   4219  HZ3 TRP   270      48.758  40.800  39.782  1.00  0.00           H  
ATOM   4220  CE3 TRP   270      47.516  42.567  40.105  1.00  0.00           C  
ATOM   4221  HE3 TRP   270      47.136  42.270  40.992  1.00  0.00           H  
ATOM   4222  CD2 TRP   270      47.010  43.767  39.656  1.00  0.00           C  
ATOM   4223  C   TRP   270      43.820  44.020  43.293  1.00  0.00           C  
ATOM   4224  O   TRP   270      43.201  44.921  43.821  1.00  0.00           O  
ATOM   4225  N   GLU   271      44.287  42.997  44.006  1.00  0.00           N  
ATOM   4226  H   GLU   271      44.969  42.279  43.551  1.00  0.00           H  
ATOM   4227  CA  GLU   271      44.376  42.948  45.488  1.00  0.00           C  
ATOM   4228  HA  GLU   271      44.076  43.945  45.811  1.00  0.00           H  
ATOM   4229  CB  GLU   271      43.516  41.870  46.186  1.00  0.00           C  
ATOM   4230  HB2 GLU   271      43.800  40.841  45.967  1.00  0.00           H  
ATOM   4231  HB3 GLU   271      43.874  41.823  47.215  1.00  0.00           H  
ATOM   4232  CG  GLU   271      41.974  42.185  46.136  1.00  0.00           C  
ATOM   4233  HG2 GLU   271      41.405  41.771  46.969  1.00  0.00           H  
ATOM   4234  HG3 GLU   271      41.790  43.252  46.262  1.00  0.00           H  
ATOM   4235  CD  GLU   271      41.336  41.559  44.896  1.00  0.00           C  
ATOM   4236  OE1 GLU   271      41.056  40.391  44.926  1.00  0.00           O  
ATOM   4237  OE2 GLU   271      40.814  42.393  44.143  1.00  0.00           O  
ATOM   4238  C   GLU   271      45.904  42.762  45.956  1.00  0.00           C  
ATOM   4239  O   GLU   271      46.753  42.504  45.150  1.00  0.00           O  
ATOM   4240  N   MET   272      46.143  43.154  47.196  1.00  0.00           N  
ATOM   4241  H   MET   272      45.284  43.465  47.771  1.00  0.00           H  
ATOM   4242  CA  MET   272      47.478  43.295  47.750  1.00  0.00           C  
ATOM   4243  HA  MET   272      48.118  42.708  47.233  1.00  0.00           H  
ATOM   4244  CB  MET   272      48.059  44.768  47.587  1.00  0.00           C  
ATOM   4245  HB2 MET   272      47.433  45.373  48.243  1.00  0.00           H  
ATOM   4246  HB3 MET   272      49.048  44.864  48.036  1.00  0.00           H  
ATOM   4247  CG  MET   272      48.190  45.271  46.113  1.00  0.00           C  
ATOM   4248  HG2 MET   272      49.116  44.819  45.757  1.00  0.00           H  
ATOM   4249  HG3 MET   272      47.523  45.104  45.373  1.00  0.00           H  
ATOM   4250  SD  MET   272      48.302  47.044  46.068  1.00  0.00           S  
ATOM   4251  CE  MET   272      46.562  47.484  45.647  1.00  0.00           C  
ATOM   4252  HE1 MET   272      46.356  48.552  45.725  1.00  0.00           H  
ATOM   4253  HE2 MET   272      46.329  47.175  44.628  1.00  0.00           H  
ATOM   4254  HE3 MET   272      45.918  46.938  46.336  1.00  0.00           H  
ATOM   4255  C   MET   272      47.587  42.948  49.293  1.00  0.00           C  
ATOM   4256  O   MET   272      46.604  42.917  50.027  1.00  0.00           O  
ATOM   4257  N   LEU   273      48.812  42.631  49.720  1.00  0.00           N  
ATOM   4258  H   LEU   273      49.586  42.691  48.955  1.00  0.00           H  
ATOM   4259  CA  LEU   273      49.225  42.350  51.114  1.00  0.00           C  
ATOM   4260  HA  LEU   273      48.502  42.815  51.784  1.00  0.00           H  
ATOM   4261  CB  LEU   273      49.340  40.821  51.415  1.00  0.00           C  
ATOM   4262  HB2 LEU   273      50.207  40.433  50.881  1.00  0.00           H  
ATOM   4263  HB3 LEU   273      49.646  40.806  52.377  1.00  0.00           H  
ATOM   4264  CG  LEU   273      48.006  39.966  51.361  1.00  0.00           C  
ATOM   4265  HG  LEU   273      47.193  40.692  51.399  1.00  0.00           H  
ATOM   4266  CD1 LEU   273      47.822  39.177  50.053  1.00  0.00           C  
ATOM   4267 HD11 LEU   273      46.991  38.614  50.163  1.00  0.00           H  
ATOM   4268 HD12 LEU   273      47.738  39.897  49.253  1.00  0.00           H  
ATOM   4269 HD13 LEU   273      48.672  38.501  49.971  1.00  0.00           H  
ATOM   4270  CD2 LEU   273      47.895  39.069  52.594  1.00  0.00           C  
ATOM   4271 HD21 LEU   273      48.771  38.437  52.619  1.00  0.00           H  
ATOM   4272 HD22 LEU   273      47.947  39.687  53.478  1.00  0.00           H  
ATOM   4273 HD23 LEU   273      46.947  38.555  52.649  1.00  0.00           H  
ATOM   4274  C   LEU   273      50.537  43.108  51.330  1.00  0.00           C  
ATOM   4275  O   LEU   273      51.181  43.615  50.423  1.00  0.00           O  
ATOM   4276  N   ASN   274      50.808  43.361  52.636  1.00  0.00           N  
ATOM   4277  H   ASN   274      50.159  43.013  53.440  1.00  0.00           H  
ATOM   4278  CA  ASN   274      52.079  43.878  53.091  1.00  0.00           C  
ATOM   4279  HA  ASN   274      52.230  44.875  52.675  1.00  0.00           H  
ATOM   4280  CB  ASN   274      51.837  43.903  54.678  1.00  0.00           C  
ATOM   4281  HB2 ASN   274      51.368  42.961  54.964  1.00  0.00           H  
ATOM   4282  HB3 ASN   274      52.678  44.012  55.226  1.00  0.00           H  
ATOM   4283  CG  ASN   274      50.866  45.090  55.035  1.00  0.00           C  
ATOM   4284  OD1 ASN   274      50.870  46.216  54.516  1.00  0.00           O  
ATOM   4285  ND2 ASN   274      50.168  44.944  56.140  1.00  0.00           N  
ATOM   4286 HD21 ASN   274      49.432  45.705  56.399  1.00  0.00           H  
ATOM   4287 HD22 ASN   274      50.273  44.054  56.762  1.00  0.00           H  
ATOM   4288  C   ASN   274      53.265  42.987  52.791  1.00  0.00           C  
ATOM   4289  O   ASN   274      53.181  41.916  52.220  1.00  0.00           O  
ATOM   4290  N   TRP   275      54.451  43.422  53.184  1.00  0.00           N  
ATOM   4291  H   TRP   275      54.515  44.468  53.486  1.00  0.00           H  
ATOM   4292  CA  TRP   275      55.731  42.573  53.091  1.00  0.00           C  
ATOM   4293  HA  TRP   275      55.557  41.499  53.022  1.00  0.00           H  
ATOM   4294  CB  TRP   275      56.529  42.907  51.837  1.00  0.00           C  
ATOM   4295  HB2 TRP   275      55.889  42.720  51.079  1.00  0.00           H  
ATOM   4296  HB3 TRP   275      56.815  43.958  51.882  1.00  0.00           H  
ATOM   4297  CG  TRP   275      57.654  42.004  51.673  1.00  0.00           C  
ATOM   4298  CD1 TRP   275      58.922  42.173  51.944  1.00  0.00           C  
ATOM   4299  HD1 TRP   275      59.320  43.014  52.511  1.00  0.00           H  
ATOM   4300  NE1 TRP   275      59.636  41.054  51.545  1.00  0.00           N  
ATOM   4301  HE1 TRP   275      60.654  40.822  51.858  1.00  0.00           H  
ATOM   4302  CE2 TRP   275      58.837  40.178  50.896  1.00  0.00           C  
ATOM   4303  CZ2 TRP   275      59.143  38.932  50.368  1.00  0.00           C  
ATOM   4304  HZ2 TRP   275      60.131  38.485  50.480  1.00  0.00           H  
ATOM   4305  CH2 TRP   275      58.067  38.101  50.053  1.00  0.00           C  
ATOM   4306  HH2 TRP   275      58.180  37.077  49.700  1.00  0.00           H  
ATOM   4307  CZ3 TRP   275      56.759  38.568  50.072  1.00  0.00           C  
ATOM   4308  HZ3 TRP   275      55.971  37.941  49.655  1.00  0.00           H  
ATOM   4309  CE3 TRP   275      56.445  39.881  50.498  1.00  0.00           C  
ATOM   4310  HE3 TRP   275      55.449  40.316  50.587  1.00  0.00           H  
ATOM   4311  CD2 TRP   275      57.518  40.660  51.079  1.00  0.00           C  
ATOM   4312  C   TRP   275      56.664  42.989  54.260  1.00  0.00           C  
ATOM   4313  O   TRP   275      56.734  44.210  54.610  1.00  0.00           O  
ATOM   4314  N   PRO   276      57.527  42.112  54.890  1.00  0.00           N  
ATOM   4315  CD  PRO   276      58.683  42.635  55.618  1.00  0.00           C  
ATOM   4316  HD2 PRO   276      58.386  43.075  56.570  1.00  0.00           H  
ATOM   4317  HD3 PRO   276      59.184  43.468  55.125  1.00  0.00           H  
ATOM   4318  CG  PRO   276      59.698  41.550  55.815  1.00  0.00           C  
ATOM   4319  HG2 PRO   276      60.432  41.681  56.610  1.00  0.00           H  
ATOM   4320  HG3 PRO   276      60.256  41.466  54.883  1.00  0.00           H  
ATOM   4321  CB  PRO   276      58.769  40.333  55.824  1.00  0.00           C  
ATOM   4322  HB2 PRO   276      58.318  40.181  56.804  1.00  0.00           H  
ATOM   4323  HB3 PRO   276      59.266  39.408  55.533  1.00  0.00           H  
ATOM   4324  CA  PRO   276      57.548  40.642  54.862  1.00  0.00           C  
ATOM   4325  HA  PRO   276      57.880  40.336  53.870  1.00  0.00           H  
ATOM   4326  C   PRO   276      56.156  40.060  55.301  1.00  0.00           C  
ATOM   4327  O   PRO   276      55.374  40.744  55.974  1.00  0.00           O  
ATOM   4328  N   VAL   277      55.712  38.872  54.784  1.00  0.00           N  
ATOM   4329  H   VAL   277      56.409  38.265  54.226  1.00  0.00           H  
ATOM   4330  CA  VAL   277      54.357  38.259  55.065  1.00  0.00           C  
ATOM   4331  HA  VAL   277      54.188  38.340  56.129  1.00  0.00           H  
ATOM   4332  CB  VAL   277      53.240  38.908  54.228  1.00  0.00           C  
ATOM   4333  HB  VAL   277      53.328  39.907  54.351  1.00  0.00           H  
ATOM   4334  CG1 VAL   277      53.495  38.708  52.706  1.00  0.00           C  
ATOM   4335 HG11 VAL   277      52.780  39.297  52.132  1.00  0.00           H  
ATOM   4336 HG12 VAL   277      54.474  39.083  52.409  1.00  0.00           H  
ATOM   4337 HG13 VAL   277      53.471  37.691  52.317  1.00  0.00           H  
ATOM   4338  CG2 VAL   277      51.823  38.539  54.540  1.00  0.00           C  
ATOM   4339 HG21 VAL   277      51.574  38.669  55.510  1.00  0.00           H  
ATOM   4340 HG22 VAL   277      51.217  39.089  53.947  1.00  0.00           H  
ATOM   4341 HG23 VAL   277      51.584  37.594  54.276  1.00  0.00           H  
ATOM   4342  C   VAL   277      54.377  36.714  54.937  1.00  0.00           C  
ATOM   4343  O   VAL   277      54.967  36.158  53.973  1.00  0.00           O  
ATOM   4344  N   ASP   278      53.653  36.018  55.791  1.00  0.00           N  
ATOM   4345  H   ASP   278      53.070  36.457  56.586  1.00  0.00           H  
ATOM   4346  CA  ASP   278      53.433  34.578  55.745  1.00  0.00           C  
ATOM   4347  HA  ASP   278      54.338  34.245  55.447  1.00  0.00           H  
ATOM   4348  CB  ASP   278      53.163  33.929  57.160  1.00  0.00           C  
ATOM   4349  HB2 ASP   278      53.868  34.337  57.870  1.00  0.00           H  
ATOM   4350  HB3 ASP   278      52.171  34.224  57.466  1.00  0.00           H  
ATOM   4351  CG  ASP   278      53.255  32.343  57.213  1.00  0.00           C  
ATOM   4352  OD1 ASP   278      54.037  31.818  56.381  1.00  0.00           O  
ATOM   4353  OD2 ASP   278      52.600  31.746  58.103  1.00  0.00           O  
ATOM   4354  C   ASP   278      52.529  34.074  54.634  1.00  0.00           C  
ATOM   4355  O   ASP   278      51.413  34.606  54.452  1.00  0.00           O  
ATOM   4356  N   VAL   279      52.876  32.990  54.015  1.00  0.00           N  
ATOM   4357  H   VAL   279      53.874  32.575  54.151  1.00  0.00           H  
ATOM   4358  CA  VAL   279      51.970  32.452  53.002  1.00  0.00           C  
ATOM   4359  HA  VAL   279      51.889  33.258  52.273  1.00  0.00           H  
ATOM   4360  CB  VAL   279      52.492  31.274  52.286  1.00  0.00           C  
ATOM   4361  HB  VAL   279      53.495  31.658  52.100  1.00  0.00           H  
ATOM   4362  CG1 VAL   279      52.652  30.011  53.137  1.00  0.00           C  
ATOM   4363 HG11 VAL   279      53.079  29.343  52.511  1.00  0.00           H  
ATOM   4364 HG12 VAL   279      53.285  30.169  54.010  1.00  0.00           H  
ATOM   4365 HG13 VAL   279      51.681  29.698  53.521  1.00  0.00           H  
ATOM   4366  CG2 VAL   279      51.816  30.902  50.902  1.00  0.00           C  
ATOM   4367 HG21 VAL   279      52.274  29.997  50.503  1.00  0.00           H  
ATOM   4368 HG22 VAL   279      50.804  30.516  51.017  1.00  0.00           H  
ATOM   4369 HG23 VAL   279      51.872  31.772  50.246  1.00  0.00           H  
ATOM   4370  C   VAL   279      50.522  32.202  53.483  1.00  0.00           C  
ATOM   4371  O   VAL   279      49.542  32.380  52.724  1.00  0.00           O  
ATOM   4372  N   LYS   280      50.292  31.836  54.747  1.00  0.00           N  
ATOM   4373  H   LYS   280      51.155  31.458  55.296  1.00  0.00           H  
ATOM   4374  CA  LYS   280      48.966  31.590  55.304  1.00  0.00           C  
ATOM   4375  HA  LYS   280      48.476  30.852  54.669  1.00  0.00           H  
ATOM   4376  CB  LYS   280      49.040  31.142  56.692  1.00  0.00           C  
ATOM   4377  HB2 LYS   280      49.318  31.946  57.373  1.00  0.00           H  
ATOM   4378  HB3 LYS   280      48.095  30.955  56.996  1.00  0.00           H  
ATOM   4379  CG  LYS   280      49.954  29.945  57.114  1.00  0.00           C  
ATOM   4380  HG2 LYS   280      50.979  30.205  56.851  1.00  0.00           H  
ATOM   4381  HG3 LYS   280      49.941  29.890  58.202  1.00  0.00           H  
ATOM   4382  CD  LYS   280      49.741  28.587  56.389  1.00  0.00           C  
ATOM   4383  HD2 LYS   280      48.671  28.375  56.392  1.00  0.00           H  
ATOM   4384  HD3 LYS   280      50.274  28.693  55.444  1.00  0.00           H  
ATOM   4385  CE  LYS   280      50.378  27.420  57.099  1.00  0.00           C  
ATOM   4386  HE2 LYS   280      51.315  27.728  57.563  1.00  0.00           H  
ATOM   4387  HE3 LYS   280      49.767  26.926  57.855  1.00  0.00           H  
ATOM   4388  NZ  LYS   280      50.690  26.369  56.026  1.00  0.00           N  
ATOM   4389  HZ1 LYS   280      51.128  25.465  56.451  1.00  0.00           H  
ATOM   4390  HZ2 LYS   280      49.812  26.284  55.385  1.00  0.00           H  
ATOM   4391  HZ3 LYS   280      51.447  26.768  55.351  1.00  0.00           H  
ATOM   4392  C   LYS   280      48.098  32.802  55.174  1.00  0.00           C  
ATOM   4393  O   LYS   280      46.925  32.697  54.774  1.00  0.00           O  
ATOM   4394  N   THR   281      48.701  33.989  55.398  1.00  0.00           N  
ATOM   4395  H   THR   281      49.779  34.051  55.542  1.00  0.00           H  
ATOM   4396  CA  THR   281      48.030  35.264  55.221  1.00  0.00           C  
ATOM   4397  HA  THR   281      47.082  35.392  55.744  1.00  0.00           H  
ATOM   4398  CB  THR   281      48.948  36.366  55.750  1.00  0.00           C  
ATOM   4399  HB  THR   281      49.838  36.471  55.129  1.00  0.00           H  
ATOM   4400  CG2 THR   281      48.225  37.750  55.920  1.00  0.00           C  
ATOM   4401 HG21 THR   281      48.875  38.523  55.944  1.00  0.00           H  
ATOM   4402 HG22 THR   281      47.595  37.911  55.045  1.00  0.00           H  
ATOM   4403 HG23 THR   281      47.622  37.809  56.826  1.00  0.00           H  
ATOM   4404  OG1 THR   281      49.392  36.014  57.016  1.00  0.00           O  
ATOM   4405  HG1 THR   281      48.684  35.299  57.434  1.00  0.00           H  
ATOM   4406  C   THR   281      47.622  35.597  53.785  1.00  0.00           C  
ATOM   4407  O   THR   281      46.539  36.132  53.451  1.00  0.00           O  
ATOM   4408  N   VAL   282      48.581  35.270  52.842  1.00  0.00           N  
ATOM   4409  H   VAL   282      49.610  35.161  53.182  1.00  0.00           H  
ATOM   4410  CA  VAL   282      48.346  35.429  51.422  1.00  0.00           C  
ATOM   4411  HA  VAL   282      48.106  36.479  51.254  1.00  0.00           H  
ATOM   4412  CB  VAL   282      49.699  35.097  50.685  1.00  0.00           C  
ATOM   4413  HB  VAL   282      49.955  34.126  50.788  1.00  0.00           H  
ATOM   4414  CG1 VAL   282      49.492  35.387  49.200  1.00  0.00           C  
ATOM   4415 HG11 VAL   282      49.253  36.352  49.018  1.00  0.00           H  
ATOM   4416 HG12 VAL   282      50.369  35.306  48.706  1.00  0.00           H  
ATOM   4417 HG13 VAL   282      48.927  34.691  48.736  1.00  0.00           H  
ATOM   4418  CG2 VAL   282      50.931  35.916  51.072  1.00  0.00           C  
ATOM   4419 HG21 VAL   282      51.137  35.732  52.126  1.00  0.00           H  
ATOM   4420 HG22 VAL   282      51.785  35.782  50.409  1.00  0.00           H  
ATOM   4421 HG23 VAL   282      50.611  36.956  50.999  1.00  0.00           H  
ATOM   4422  C   VAL   282      47.201  34.540  50.921  1.00  0.00           C  
ATOM   4423  O   VAL   282      46.319  35.013  50.177  1.00  0.00           O  
ATOM   4424  N   VAL   283      47.032  33.281  51.364  1.00  0.00           N  
ATOM   4425  H   VAL   283      47.712  32.899  51.924  1.00  0.00           H  
ATOM   4426  CA  VAL   283      45.910  32.421  50.979  1.00  0.00           C  
ATOM   4427  HA  VAL   283      45.958  32.317  49.976  1.00  0.00           H  
ATOM   4428  CB  VAL   283      46.088  31.032  51.645  1.00  0.00           C  
ATOM   4429  HB  VAL   283      46.447  31.163  52.666  1.00  0.00           H  
ATOM   4430  CG1 VAL   283      44.838  30.172  51.702  1.00  0.00           C  
ATOM   4431 HG11 VAL   283      44.127  30.704  52.333  1.00  0.00           H  
ATOM   4432 HG12 VAL   283      44.328  29.937  50.768  1.00  0.00           H  
ATOM   4433 HG13 VAL   283      45.100  29.173  52.051  1.00  0.00           H  
ATOM   4434  CG2 VAL   283      47.139  30.188  50.975  1.00  0.00           C  
ATOM   4435 HG21 VAL   283      48.156  30.580  51.010  1.00  0.00           H  
ATOM   4436 HG22 VAL   283      47.253  29.237  51.496  1.00  0.00           H  
ATOM   4437 HG23 VAL   283      46.715  30.007  49.988  1.00  0.00           H  
ATOM   4438  C   VAL   283      44.581  33.036  51.349  1.00  0.00           C  
ATOM   4439  O   VAL   283      43.701  33.073  50.453  1.00  0.00           O  
ATOM   4440  N   ASP   284      44.416  33.546  52.590  1.00  0.00           N  
ATOM   4441  H   ASP   284      45.292  33.384  53.219  1.00  0.00           H  
ATOM   4442  CA  ASP   284      43.257  34.295  53.126  1.00  0.00           C  
ATOM   4443  HA  ASP   284      42.288  33.807  53.019  1.00  0.00           H  
ATOM   4444  CB  ASP   284      43.510  34.417  54.594  1.00  0.00           C  
ATOM   4445  HB2 ASP   284      43.590  33.482  55.148  1.00  0.00           H  
ATOM   4446  HB3 ASP   284      44.449  34.932  54.797  1.00  0.00           H  
ATOM   4447  CG  ASP   284      42.394  35.162  55.299  1.00  0.00           C  
ATOM   4448  OD1 ASP   284      41.213  34.854  54.978  1.00  0.00           O  
ATOM   4449  OD2 ASP   284      42.672  35.875  56.341  1.00  0.00           O  
ATOM   4450  C   ASP   284      43.046  35.644  52.384  1.00  0.00           C  
ATOM   4451  O   ASP   284      41.921  36.057  52.012  1.00  0.00           O  
ATOM   4452  N   GLY   285      44.078  36.396  51.889  1.00  0.00           N  
ATOM   4453  H   GLY   285      45.118  36.147  52.103  1.00  0.00           H  
ATOM   4454  CA  GLY   285      43.858  37.552  50.989  1.00  0.00           C  
ATOM   4455  HA2 GLY   285      43.017  38.191  51.261  1.00  0.00           H  
ATOM   4456  HA3 GLY   285      44.665  38.141  51.132  1.00  0.00           H  
ATOM   4457  C   GLY   285      43.701  37.184  49.439  1.00  0.00           C  
ATOM   4458  O   GLY   285      43.582  38.106  48.659  1.00  0.00           O  
ATOM   4459  N   SER   286      43.722  35.881  49.020  1.00  0.00           N  
ATOM   4460  H   SER   286      44.077  35.170  49.766  1.00  0.00           H  
ATOM   4461  CA  SER   286      43.292  35.340  47.685  1.00  0.00           C  
ATOM   4462  HA  SER   286      43.612  36.024  46.899  1.00  0.00           H  
ATOM   4463  CB  SER   286      44.040  34.024  47.394  1.00  0.00           C  
ATOM   4464  HB2 SER   286      44.022  33.959  46.306  1.00  0.00           H  
ATOM   4465  HB3 SER   286      45.048  34.165  47.783  1.00  0.00           H  
ATOM   4466  OG  SER   286      43.682  32.793  47.990  1.00  0.00           O  
ATOM   4467  HG  SER   286      43.664  32.908  49.074  1.00  0.00           H  
ATOM   4468  C   SER   286      41.748  35.133  47.628  1.00  0.00           C  
ATOM   4469  O   SER   286      41.206  35.135  46.494  1.00  0.00           O  
ATOM   4470  N   ASP   287      41.102  34.875  48.748  1.00  0.00           N  
ATOM   4471  H   ASP   287      41.719  34.937  49.644  1.00  0.00           H  
ATOM   4472  CA  ASP   287      39.743  34.402  48.950  1.00  0.00           C  
ATOM   4473  HA  ASP   287      39.648  33.592  48.355  1.00  0.00           H  
ATOM   4474  CB  ASP   287      39.622  33.818  50.365  1.00  0.00           C  
ATOM   4475  HB2 ASP   287      40.502  33.240  50.647  1.00  0.00           H  
ATOM   4476  HB3 ASP   287      39.620  34.665  51.052  1.00  0.00           H  
ATOM   4477  CG  ASP   287      38.438  32.923  50.640  1.00  0.00           C  
ATOM   4478  OD1 ASP   287      37.755  32.464  49.661  1.00  0.00           O  
ATOM   4479  OD2 ASP   287      38.201  32.640  51.850  1.00  0.00           O  
ATOM   4480  C   ASP   287      38.687  35.481  48.681  1.00  0.00           C  
ATOM   4481  O   ASP   287      38.311  36.283  49.529  1.00  0.00           O  
ATOM   4482  N   ASN   288      38.053  35.365  47.571  1.00  0.00           N  
ATOM   4483  H   ASN   288      38.517  34.934  46.683  1.00  0.00           H  
ATOM   4484  CA  ASN   288      36.760  36.021  47.392  1.00  0.00           C  
ATOM   4485  HA  ASN   288      36.830  37.011  47.843  1.00  0.00           H  
ATOM   4486  CB  ASN   288      36.461  36.053  45.872  1.00  0.00           C  
ATOM   4487  HB2 ASN   288      36.574  35.057  45.445  1.00  0.00           H  
ATOM   4488  HB3 ASN   288      35.420  36.263  45.627  1.00  0.00           H  
ATOM   4489  CG  ASN   288      37.440  37.074  45.266  1.00  0.00           C  
ATOM   4490  OD1 ASN   288      37.631  38.191  45.783  1.00  0.00           O  
ATOM   4491  ND2 ASN   288      37.887  36.751  44.062  1.00  0.00           N  
ATOM   4492 HD21 ASN   288      38.466  37.496  43.515  1.00  0.00           H  
ATOM   4493 HD22 ASN   288      37.773  35.712  43.753  1.00  0.00           H  
ATOM   4494  C   ASN   288      35.604  35.233  48.139  1.00  0.00           C  
ATOM   4495  O   ASN   288      34.988  34.279  47.647  1.00  0.00           O  
ATOM   4496  N   LYS   289      35.377  35.778  49.326  1.00  0.00           N  
ATOM   4497  H   LYS   289      36.080  36.521  49.704  1.00  0.00           H  
ATOM   4498  CA  LYS   289      34.323  35.242  50.355  1.00  0.00           C  
ATOM   4499  HA  LYS   289      34.646  34.223  50.568  1.00  0.00           H  
ATOM   4500  CB  LYS   289      34.373  36.054  51.720  1.00  0.00           C  
ATOM   4501  HB2 LYS   289      33.959  36.890  51.491  1.00  0.00           H  
ATOM   4502  HB3 LYS   289      33.770  35.588  52.499  1.00  0.00           H  
ATOM   4503  CG  LYS   289      35.834  36.493  52.213  1.00  0.00           C  
ATOM   4504  HG2 LYS   289      36.501  36.940  51.476  1.00  0.00           H  
ATOM   4505  HG3 LYS   289      35.699  37.254  52.863  1.00  0.00           H  
ATOM   4506  CD  LYS   289      36.494  35.369  53.016  1.00  0.00           C  
ATOM   4507  HD2 LYS   289      35.995  35.202  53.878  1.00  0.00           H  
ATOM   4508  HD3 LYS   289      36.508  34.493  52.367  1.00  0.00           H  
ATOM   4509  CE  LYS   289      37.940  35.723  53.359  1.00  0.00           C  
ATOM   4510  HE2 LYS   289      38.537  36.133  52.544  1.00  0.00           H  
ATOM   4511  HE3 LYS   289      37.901  36.578  54.033  1.00  0.00           H  
ATOM   4512  NZ  LYS   289      38.710  34.633  54.005  1.00  0.00           N  
ATOM   4513  HZ1 LYS   289      39.745  34.937  54.165  1.00  0.00           H  
ATOM   4514  HZ2 LYS   289      38.213  34.342  54.834  1.00  0.00           H  
ATOM   4515  HZ3 LYS   289      38.682  33.841  53.257  1.00  0.00           H  
ATOM   4516  C   LYS   289      32.840  35.152  49.948  1.00  0.00           C  
ATOM   4517  O   LYS   289      32.300  35.939  49.145  1.00  0.00           O  
ATOM   4518  N   VAL   290      32.066  34.298  50.610  1.00  0.00           N  
ATOM   4519  H   VAL   290      32.417  33.589  51.359  1.00  0.00           H  
ATOM   4520  CA  VAL   290      30.613  34.047  50.338  1.00  0.00           C  
ATOM   4521  HA  VAL   290      30.399  34.485  49.364  1.00  0.00           H  
ATOM   4522  CB  VAL   290      30.236  32.561  50.200  1.00  0.00           C  
ATOM   4523  HB  VAL   290      30.777  32.050  49.517  1.00  0.00           H  
ATOM   4524  CG1 VAL   290      30.243  31.819  51.644  1.00  0.00           C  
ATOM   4525 HG11 VAL   290      29.504  32.327  52.264  1.00  0.00           H  
ATOM   4526 HG12 VAL   290      30.026  30.832  51.661  1.00  0.00           H  
ATOM   4527 HG13 VAL   290      31.111  31.993  52.129  1.00  0.00           H  
ATOM   4528  CG2 VAL   290      28.852  32.419  49.675  1.00  0.00           C  
ATOM   4529 HG21 VAL   290      28.166  32.911  50.231  1.00  0.00           H  
ATOM   4530 HG22 VAL   290      28.748  32.821  48.668  1.00  0.00           H  
ATOM   4531 HG23 VAL   290      28.572  31.366  49.638  1.00  0.00           H  
ATOM   4532  C   VAL   290      29.781  34.764  51.395  1.00  0.00           C  
ATOM   4533  O   VAL   290      28.706  35.201  50.950  1.00  0.00           O  
ATOM   4534  N   ALA   291      30.282  35.159  52.491  1.00  0.00           N  
ATOM   4535  H   ALA   291      31.201  34.848  52.774  1.00  0.00           H  
ATOM   4536  CA  ALA   291      29.622  36.114  53.381  1.00  0.00           C  
ATOM   4537  HA  ALA   291      28.638  36.021  53.170  1.00  0.00           H  
ATOM   4538  CB  ALA   291      30.102  35.781  54.773  1.00  0.00           C  
ATOM   4539  HB1 ALA   291      31.104  36.165  54.965  1.00  0.00           H  
ATOM   4540  HB2 ALA   291      29.505  36.263  55.430  1.00  0.00           H  
ATOM   4541  HB3 ALA   291      30.020  34.795  54.973  1.00  0.00           H  
ATOM   4542  C   ALA   291      30.084  37.548  52.943  1.00  0.00           C  
ATOM   4543  O   ALA   291      31.158  37.676  52.336  1.00  0.00           O  
ATOM   4544  N   LEU   292      29.286  38.562  53.215  1.00  0.00           N  
ATOM   4545  H   LEU   292      28.551  38.250  53.958  1.00  0.00           H  
ATOM   4546  CA  LEU   292      29.594  40.036  52.952  1.00  0.00           C  
ATOM   4547  HA  LEU   292      30.105  40.145  52.088  1.00  0.00           H  
ATOM   4548  CB  LEU   292      28.363  40.876  52.903  1.00  0.00           C  
ATOM   4549  HB2 LEU   292      27.694  40.649  53.733  1.00  0.00           H  
ATOM   4550  HB3 LEU   292      28.763  41.877  53.065  1.00  0.00           H  
ATOM   4551  CG  LEU   292      27.540  40.728  51.603  1.00  0.00           C  
ATOM   4552  HG  LEU   292      28.294  40.977  50.856  1.00  0.00           H  
ATOM   4553  CD1 LEU   292      26.805  39.386  51.334  1.00  0.00           C  
ATOM   4554 HD11 LEU   292      27.533  38.576  51.362  1.00  0.00           H  
ATOM   4555 HD12 LEU   292      26.213  39.138  52.215  1.00  0.00           H  
ATOM   4556 HD13 LEU   292      26.196  39.270  50.438  1.00  0.00           H  
ATOM   4557  CD2 LEU   292      26.424  41.783  51.543  1.00  0.00           C  
ATOM   4558 HD21 LEU   292      25.792  41.603  50.673  1.00  0.00           H  
ATOM   4559 HD22 LEU   292      25.723  41.654  52.367  1.00  0.00           H  
ATOM   4560 HD23 LEU   292      26.834  42.791  51.480  1.00  0.00           H  
ATOM   4561  C   LEU   292      30.506  40.474  54.084  1.00  0.00           C  
ATOM   4562  O   LEU   292      30.011  40.664  55.185  1.00  0.00           O  
ATOM   4563  N   VAL   293      31.805  40.675  53.895  1.00  0.00           N  
ATOM   4564  H   VAL   293      32.224  40.541  52.898  1.00  0.00           H  
ATOM   4565  CA  VAL   293      32.737  40.922  54.941  1.00  0.00           C  
ATOM   4566  HA  VAL   293      32.318  40.649  55.819  1.00  0.00           H  
ATOM   4567  CB  VAL   293      34.052  40.175  54.641  1.00  0.00           C  
ATOM   4568  HB  VAL   293      34.640  40.331  55.545  1.00  0.00           H  
ATOM   4569  CG1 VAL   293      33.887  38.665  54.646  1.00  0.00           C  
ATOM   4570 HG11 VAL   293      34.859  38.218  54.856  1.00  0.00           H  
ATOM   4571 HG12 VAL   293      33.173  38.356  55.409  1.00  0.00           H  
ATOM   4572 HG13 VAL   293      33.532  38.166  53.745  1.00  0.00           H  
ATOM   4573  CG2 VAL   293      34.871  40.603  53.430  1.00  0.00           C  
ATOM   4574 HG21 VAL   293      34.397  40.305  52.495  1.00  0.00           H  
ATOM   4575 HG22 VAL   293      35.157  41.644  53.577  1.00  0.00           H  
ATOM   4576 HG23 VAL   293      35.800  40.034  53.465  1.00  0.00           H  
ATOM   4577  C   VAL   293      32.903  42.433  55.155  1.00  0.00           C  
ATOM   4578  O   VAL   293      32.936  43.194  54.258  1.00  0.00           O  
ATOM   4579  N   PRO   294      33.171  42.955  56.423  1.00  0.00           N  
ATOM   4580  CD  PRO   294      33.332  42.172  57.610  1.00  0.00           C  
ATOM   4581  HD2 PRO   294      34.017  41.347  57.417  1.00  0.00           H  
ATOM   4582  HD3 PRO   294      32.369  41.705  57.815  1.00  0.00           H  
ATOM   4583  CG  PRO   294      33.817  43.180  58.743  1.00  0.00           C  
ATOM   4584  HG2 PRO   294      34.822  43.272  58.707  1.00  0.00           H  
ATOM   4585  HG3 PRO   294      33.471  43.157  59.777  1.00  0.00           H  
ATOM   4586  CB  PRO   294      33.369  44.500  58.184  1.00  0.00           C  
ATOM   4587  HB2 PRO   294      33.888  45.360  58.609  1.00  0.00           H  
ATOM   4588  HB3 PRO   294      32.307  44.562  58.420  1.00  0.00           H  
ATOM   4589  CA  PRO   294      33.471  44.383  56.682  1.00  0.00           C  
ATOM   4590  HA  PRO   294      32.780  45.134  56.297  1.00  0.00           H  
ATOM   4591  C   PRO   294      34.838  44.806  56.148  1.00  0.00           C  
ATOM   4592  O   PRO   294      35.790  44.038  56.119  1.00  0.00           O  
ATOM   4593  N   VAL   295      34.917  46.077  55.698  1.00  0.00           N  
ATOM   4594  H   VAL   295      34.043  46.637  56.029  1.00  0.00           H  
ATOM   4595  CA  VAL   295      36.044  46.850  55.203  1.00  0.00           C  
ATOM   4596  HA  VAL   295      36.851  46.247  55.131  1.00  0.00           H  
ATOM   4597  CB  VAL   295      35.692  47.239  53.693  1.00  0.00           C  
ATOM   4598  HB  VAL   295      36.626  47.628  53.287  1.00  0.00           H  
ATOM   4599  CG1 VAL   295      35.255  46.031  52.784  1.00  0.00           C  
ATOM   4600 HG11 VAL   295      34.224  45.718  52.950  1.00  0.00           H  
ATOM   4601 HG12 VAL   295      35.373  46.382  51.759  1.00  0.00           H  
ATOM   4602 HG13 VAL   295      35.841  45.125  52.941  1.00  0.00           H  
ATOM   4603  CG2 VAL   295      34.617  48.245  53.502  1.00  0.00           C  
ATOM   4604 HG21 VAL   295      34.499  48.482  52.445  1.00  0.00           H  
ATOM   4605 HG22 VAL   295      33.685  47.923  53.966  1.00  0.00           H  
ATOM   4606 HG23 VAL   295      34.960  49.176  53.952  1.00  0.00           H  
ATOM   4607  C   VAL   295      36.439  48.107  56.061  1.00  0.00           C  
ATOM   4608  O   VAL   295      35.721  48.456  56.981  1.00  0.00           O  
ATOM   4609  N   ALA   296      37.620  48.698  55.822  1.00  0.00           N  
ATOM   4610  H   ALA   296      38.369  48.192  55.214  1.00  0.00           H  
ATOM   4611  CA  ALA   296      38.030  49.940  56.363  1.00  0.00           C  
ATOM   4612  HA  ALA   296      37.118  50.396  56.748  1.00  0.00           H  
ATOM   4613  CB  ALA   296      39.014  49.657  57.509  1.00  0.00           C  
ATOM   4614  HB1 ALA   296      38.587  49.005  58.271  1.00  0.00           H  
ATOM   4615  HB2 ALA   296      39.814  49.016  57.139  1.00  0.00           H  
ATOM   4616  HB3 ALA   296      39.404  50.541  58.014  1.00  0.00           H  
ATOM   4617  C   ALA   296      38.421  50.913  55.287  1.00  0.00           C  
ATOM   4618  O   ALA   296      39.246  50.648  54.396  1.00  0.00           O  
ATOM   4619  N   GLU   297      37.904  52.114  55.466  1.00  0.00           N  
ATOM   4620  H   GLU   297      37.232  52.126  56.324  1.00  0.00           H  
ATOM   4621  CA  GLU   297      38.086  53.276  54.651  1.00  0.00           C  
ATOM   4622  HA  GLU   297      37.726  53.109  53.636  1.00  0.00           H  
ATOM   4623  CB  GLU   297      37.159  54.334  55.321  1.00  0.00           C  
ATOM   4624  HB2 GLU   297      36.216  53.975  55.305  1.00  0.00           H  
ATOM   4625  HB3 GLU   297      37.544  54.522  56.323  1.00  0.00           H  
ATOM   4626  CG  GLU   297      37.208  55.691  54.637  1.00  0.00           C  
ATOM   4627  HG2 GLU   297      38.185  56.095  54.901  1.00  0.00           H  
ATOM   4628  HG3 GLU   297      37.107  55.552  53.560  1.00  0.00           H  
ATOM   4629  CD  GLU   297      36.194  56.728  55.126  1.00  0.00           C  
ATOM   4630  OE1 GLU   297      35.558  57.342  54.240  1.00  0.00           O  
ATOM   4631  OE2 GLU   297      35.896  56.892  56.332  1.00  0.00           O  
ATOM   4632  C   GLU   297      39.534  53.797  54.633  1.00  0.00           C  
ATOM   4633  O   GLU   297      40.142  53.851  55.683  1.00  0.00           O  
ATOM   4634  N   VAL   298      39.954  54.172  53.467  1.00  0.00           N  
ATOM   4635  H   VAL   298      39.319  54.188  52.582  1.00  0.00           H  
ATOM   4636  CA  VAL   298      41.253  54.704  53.197  1.00  0.00           C  
ATOM   4637  HA  VAL   298      41.557  55.229  54.103  1.00  0.00           H  
ATOM   4638  CB  VAL   298      42.244  53.569  52.762  1.00  0.00           C  
ATOM   4639  HB  VAL   298      41.827  53.199  51.825  1.00  0.00           H  
ATOM   4640  CG1 VAL   298      43.616  54.106  52.577  1.00  0.00           C  
ATOM   4641 HG11 VAL   298      44.444  53.398  52.555  1.00  0.00           H  
ATOM   4642 HG12 VAL   298      43.679  54.592  51.604  1.00  0.00           H  
ATOM   4643 HG13 VAL   298      43.957  54.736  53.399  1.00  0.00           H  
ATOM   4644  CG2 VAL   298      42.301  52.400  53.736  1.00  0.00           C  
ATOM   4645 HG21 VAL   298      41.380  51.826  53.836  1.00  0.00           H  
ATOM   4646 HG22 VAL   298      43.049  51.751  53.282  1.00  0.00           H  
ATOM   4647 HG23 VAL   298      42.543  52.736  54.744  1.00  0.00           H  
ATOM   4648  C   VAL   298      40.970  55.764  52.173  1.00  0.00           C  
ATOM   4649  O   VAL   298      41.340  55.660  51.021  1.00  0.00           O  
ATOM   4650  N   ASN   299      40.172  56.776  52.580  1.00  0.00           N  
ATOM   4651  H   ASN   299      39.793  56.841  53.599  1.00  0.00           H  
ATOM   4652  CA  ASN   299      39.692  57.943  51.778  1.00  0.00           C  
ATOM   4653  HA  ASN   299      39.961  57.696  50.751  1.00  0.00           H  
ATOM   4654  CB  ASN   299      38.165  57.909  51.802  1.00  0.00           C  
ATOM   4655  HB2 ASN   299      37.880  57.006  51.261  1.00  0.00           H  
ATOM   4656  HB3 ASN   299      37.792  57.871  52.740  1.00  0.00           H  
ATOM   4657  CG  ASN   299      37.515  59.113  51.099  1.00  0.00           C  
ATOM   4658  OD1 ASN   299      38.073  60.121  50.743  1.00  0.00           O  
ATOM   4659  ND2 ASN   299      36.218  59.028  50.894  1.00  0.00           N  
ATOM   4660 HD21 ASN   299      35.614  58.198  51.260  1.00  0.00           H  
ATOM   4661 HD22 ASN   299      35.774  59.981  50.608  1.00  0.00           H  
ATOM   4662  C   ASN   299      40.353  59.282  52.312  1.00  0.00           C  
ATOM   4663  O   ASN   299      40.174  59.576  53.498  1.00  0.00           O  
ATOM   4664  N   PRO   300      41.088  59.989  51.468  1.00  0.00           N  
ATOM   4665  CD  PRO   300      41.703  61.314  51.808  1.00  0.00           C  
ATOM   4666  HD2 PRO   300      42.234  61.288  52.759  1.00  0.00           H  
ATOM   4667  HD3 PRO   300      40.890  62.039  51.832  1.00  0.00           H  
ATOM   4668  CG  PRO   300      42.534  61.730  50.659  1.00  0.00           C  
ATOM   4669  HG2 PRO   300      43.555  61.416  50.873  1.00  0.00           H  
ATOM   4670  HG3 PRO   300      42.536  62.811  50.521  1.00  0.00           H  
ATOM   4671  CB  PRO   300      42.000  60.961  49.472  1.00  0.00           C  
ATOM   4672  HB2 PRO   300      42.763  60.766  48.718  1.00  0.00           H  
ATOM   4673  HB3 PRO   300      41.218  61.445  49.054  1.00  0.00           H  
ATOM   4674  CA  PRO   300      41.406  59.662  50.027  1.00  0.00           C  
ATOM   4675  HA  PRO   300      40.541  59.315  49.461  1.00  0.00           H  
ATOM   4676  C   PRO   300      42.545  58.544  49.882  1.00  0.00           C  
ATOM   4677  O   PRO   300      43.102  58.172  50.891  1.00  0.00           O  
ATOM   4678  N   PRO   301      42.869  58.013  48.680  1.00  0.00           N  
ATOM   4679  CD  PRO   301      42.250  58.213  47.413  1.00  0.00           C  
ATOM   4680  HD2 PRO   301      42.791  58.911  46.774  1.00  0.00           H  
ATOM   4681  HD3 PRO   301      41.208  58.534  47.384  1.00  0.00           H  
ATOM   4682  CG  PRO   301      42.295  56.793  46.846  1.00  0.00           C  
ATOM   4683  HG2 PRO   301      42.062  56.770  45.782  1.00  0.00           H  
ATOM   4684  HG3 PRO   301      41.611  56.079  47.304  1.00  0.00           H  
ATOM   4685  CB  PRO   301      43.709  56.339  47.182  1.00  0.00           C  
ATOM   4686  HB2 PRO   301      44.419  56.868  46.696  1.00  0.00           H  
ATOM   4687  HB3 PRO   301      43.976  55.282  47.216  1.00  0.00           H  
ATOM   4688  CA  PRO   301      43.676  56.795  48.612  1.00  0.00           C  
ATOM   4689  HA  PRO   301      43.150  56.086  49.253  1.00  0.00           H  
ATOM   4690  C   PRO   301      45.124  56.894  49.123  1.00  0.00           C  
ATOM   4691  O   PRO   301      45.885  57.834  48.916  1.00  0.00           O  
ATOM   4692  N   ALA   302      45.589  55.770  49.824  1.00  0.00           N  
ATOM   4693  H   ALA   302      44.867  55.065  49.869  1.00  0.00           H  
ATOM   4694  CA  ALA   302      46.932  55.619  50.235  1.00  0.00           C  
ATOM   4695  HA  ALA   302      47.218  56.528  50.569  1.00  0.00           H  
ATOM   4696  CB  ALA   302      47.015  54.623  51.422  1.00  0.00           C  
ATOM   4697  HB1 ALA   302      46.473  54.876  52.334  1.00  0.00           H  
ATOM   4698  HB2 ALA   302      46.847  53.632  51.002  1.00  0.00           H  
ATOM   4699  HB3 ALA   302      48.019  54.562  51.841  1.00  0.00           H  
ATOM   4700  C   ALA   302      47.784  55.243  49.001  1.00  0.00           C  
ATOM   4701  O   ALA   302      47.590  54.189  48.372  1.00  0.00           O  
ATOM   4702  N   PRO   303      48.706  56.116  48.541  1.00  0.00           N  
ATOM   4703  CD  PRO   303      49.076  57.451  49.097  1.00  0.00           C  
ATOM   4704  HD2 PRO   303      49.311  57.307  50.152  1.00  0.00           H  
ATOM   4705  HD3 PRO   303      48.263  58.155  48.916  1.00  0.00           H  
ATOM   4706  CG  PRO   303      50.340  57.857  48.381  1.00  0.00           C  
ATOM   4707  HG2 PRO   303      51.099  57.507  49.079  1.00  0.00           H  
ATOM   4708  HG3 PRO   303      50.440  58.845  48.196  1.00  0.00           H  
ATOM   4709  CB  PRO   303      50.282  57.119  47.046  1.00  0.00           C  
ATOM   4710  HB2 PRO   303      51.262  56.921  46.611  1.00  0.00           H  
ATOM   4711  HB3 PRO   303      49.685  57.690  46.335  1.00  0.00           H  
ATOM   4712  CA  PRO   303      49.551  55.797  47.415  1.00  0.00           C  
ATOM   4713  HA  PRO   303      48.983  55.455  46.653  1.00  0.00           H  
ATOM   4714  C   PRO   303      50.576  54.687  47.736  1.00  0.00           C  
ATOM   4715  O   PRO   303      50.835  54.373  48.892  1.00  0.00           O  
ATOM   4716  N   PRO   304      51.119  54.029  46.703  1.00  0.00           N  
ATOM   4717  CD  PRO   304      51.164  54.538  45.321  1.00  0.00           C  
ATOM   4718  HD2 PRO   304      52.023  55.192  45.169  1.00  0.00           H  
ATOM   4719  HD3 PRO   304      50.204  54.980  45.052  1.00  0.00           H  
ATOM   4720  CG  PRO   304      51.239  53.245  44.444  1.00  0.00           C  
ATOM   4721  HG2 PRO   304      51.839  53.384  43.544  1.00  0.00           H  
ATOM   4722  HG3 PRO   304      50.280  52.916  44.044  1.00  0.00           H  
ATOM   4723  CB  PRO   304      51.759  52.162  45.398  1.00  0.00           C  
ATOM   4724  HB2 PRO   304      52.818  52.055  45.162  1.00  0.00           H  
ATOM   4725  HB3 PRO   304      51.350  51.217  45.041  1.00  0.00           H  
ATOM   4726  CA  PRO   304      51.511  52.631  46.807  1.00  0.00           C  
ATOM   4727  HA  PRO   304      50.822  52.000  47.368  1.00  0.00           H  
ATOM   4728  C   PRO   304      52.961  52.462  47.471  1.00  0.00           C  
ATOM   4729  O   PRO   304      53.804  53.354  47.399  1.00  0.00           O  
ATOM   4730  N   VAL   305      53.247  51.306  48.092  1.00  0.00           N  
ATOM   4731  H   VAL   305      52.457  50.561  47.990  1.00  0.00           H  
ATOM   4732  CA  VAL   305      54.422  51.015  48.860  1.00  0.00           C  
ATOM   4733  HA  VAL   305      55.186  51.790  48.801  1.00  0.00           H  
ATOM   4734  CB  VAL   305      54.093  50.932  50.430  1.00  0.00           C  
ATOM   4735  HB  VAL   305      53.109  50.463  50.448  1.00  0.00           H  
ATOM   4736  CG1 VAL   305      55.031  50.168  51.384  1.00  0.00           C  
ATOM   4737 HG11 VAL   305      54.633  50.181  52.398  1.00  0.00           H  
ATOM   4738 HG12 VAL   305      55.204  49.124  51.122  1.00  0.00           H  
ATOM   4739 HG13 VAL   305      55.976  50.711  51.436  1.00  0.00           H  
ATOM   4740  CG2 VAL   305      53.784  52.392  50.886  1.00  0.00           C  
ATOM   4741 HG21 VAL   305      53.458  52.249  51.916  1.00  0.00           H  
ATOM   4742 HG22 VAL   305      54.660  53.040  50.834  1.00  0.00           H  
ATOM   4743 HG23 VAL   305      53.014  52.821  50.245  1.00  0.00           H  
ATOM   4744  C   VAL   305      55.090  49.808  48.195  1.00  0.00           C  
ATOM   4745  O   VAL   305      54.400  48.810  47.868  1.00  0.00           O  
ATOM   4746  N   LYS   306      56.348  49.876  47.839  1.00  0.00           N  
ATOM   4747  H   LYS   306      56.866  50.824  47.986  1.00  0.00           H  
ATOM   4748  CA  LYS   306      57.084  48.764  47.159  1.00  0.00           C  
ATOM   4749  HA  LYS   306      56.603  48.554  46.204  1.00  0.00           H  
ATOM   4750  CB  LYS   306      58.588  49.072  46.843  1.00  0.00           C  
ATOM   4751  HB2 LYS   306      59.049  49.625  47.662  1.00  0.00           H  
ATOM   4752  HB3 LYS   306      59.191  48.214  46.549  1.00  0.00           H  
ATOM   4753  CG  LYS   306      58.647  49.963  45.563  1.00  0.00           C  
ATOM   4754  HG2 LYS   306      57.828  49.840  44.854  1.00  0.00           H  
ATOM   4755  HG3 LYS   306      58.415  50.950  45.964  1.00  0.00           H  
ATOM   4756  CD  LYS   306      60.093  49.924  44.953  1.00  0.00           C  
ATOM   4757  HD2 LYS   306      60.889  50.034  45.690  1.00  0.00           H  
ATOM   4758  HD3 LYS   306      60.195  48.963  44.449  1.00  0.00           H  
ATOM   4759  CE  LYS   306      60.290  51.016  43.880  1.00  0.00           C  
ATOM   4760  HE2 LYS   306      59.367  51.341  43.400  1.00  0.00           H  
ATOM   4761  HE3 LYS   306      60.629  51.922  44.381  1.00  0.00           H  
ATOM   4762  NZ  LYS   306      61.076  50.455  42.727  1.00  0.00           N  
ATOM   4763  HZ1 LYS   306      61.798  49.778  42.932  1.00  0.00           H  
ATOM   4764  HZ2 LYS   306      60.351  49.946  42.091  1.00  0.00           H  
ATOM   4765  HZ3 LYS   306      61.546  51.212  42.100  1.00  0.00           H  
ATOM   4766  C   LYS   306      57.086  47.430  47.957  1.00  0.00           C  
ATOM   4767  O   LYS   306      57.040  46.378  47.313  1.00  0.00           O  
ATOM   4768  N   ALA   307      57.165  47.568  49.317  1.00  0.00           N  
ATOM   4769  H   ALA   307      57.212  48.584  49.707  1.00  0.00           H  
ATOM   4770  CA  ALA   307      57.080  46.486  50.295  1.00  0.00           C  
ATOM   4771  HA  ALA   307      57.770  45.674  50.064  1.00  0.00           H  
ATOM   4772  CB  ALA   307      57.538  46.966  51.635  1.00  0.00           C  
ATOM   4773  HB1 ALA   307      57.028  47.914  51.805  1.00  0.00           H  
ATOM   4774  HB2 ALA   307      57.444  46.221  52.425  1.00  0.00           H  
ATOM   4775  HB3 ALA   307      58.587  47.252  51.560  1.00  0.00           H  
ATOM   4776  C   ALA   307      55.638  45.914  50.403  1.00  0.00           C  
ATOM   4777  O   ALA   307      55.105  45.806  51.509  1.00  0.00           O  
ATOM   4778  N   SER   308      55.000  45.581  49.234  1.00  0.00           N  
ATOM   4779  H   SER   308      55.538  45.634  48.288  1.00  0.00           H  
ATOM   4780  CA  SER   308      53.729  44.995  49.158  1.00  0.00           C  
ATOM   4781  HA  SER   308      53.410  44.740  50.169  1.00  0.00           H  
ATOM   4782  CB  SER   308      52.698  45.981  48.610  1.00  0.00           C  
ATOM   4783  HB2 SER   308      52.843  45.959  47.529  1.00  0.00           H  
ATOM   4784  HB3 SER   308      51.753  45.450  48.725  1.00  0.00           H  
ATOM   4785  OG  SER   308      52.597  47.324  49.025  1.00  0.00           O  
ATOM   4786  HG  SER   308      53.339  47.934  48.510  1.00  0.00           H  
ATOM   4787  C   SER   308      53.802  43.834  48.282  1.00  0.00           C  
ATOM   4788  O   SER   308      54.444  43.876  47.273  1.00  0.00           O  
ATOM   4789  N   TRP   309      53.078  42.773  48.675  1.00  0.00           N  
ATOM   4790  H   TRP   309      52.467  42.980  49.554  1.00  0.00           H  
ATOM   4791  CA  TRP   309      52.707  41.711  47.768  1.00  0.00           C  
ATOM   4792  HA  TRP   309      53.601  41.480  47.188  1.00  0.00           H  
ATOM   4793  CB  TRP   309      52.355  40.451  48.597  1.00  0.00           C  
ATOM   4794  HB2 TRP   309      53.252  40.074  49.089  1.00  0.00           H  
ATOM   4795  HB3 TRP   309      51.722  40.735  49.438  1.00  0.00           H  
ATOM   4796  CG  TRP   309      51.755  39.288  47.835  1.00  0.00           C  
ATOM   4797  CD1 TRP   309      50.439  39.096  47.629  1.00  0.00           C  
ATOM   4798  HD1 TRP   309      49.631  39.771  47.910  1.00  0.00           H  
ATOM   4799  NE1 TRP   309      50.308  37.800  47.052  1.00  0.00           N  
ATOM   4800  HE1 TRP   309      49.330  37.419  46.757  1.00  0.00           H  
ATOM   4801  CE2 TRP   309      51.518  37.165  46.969  1.00  0.00           C  
ATOM   4802  CZ2 TRP   309      51.826  35.813  46.683  1.00  0.00           C  
ATOM   4803  HZ2 TRP   309      51.066  35.196  46.433  1.00  0.00           H  
ATOM   4804  CH2 TRP   309      53.132  35.374  46.741  1.00  0.00           C  
ATOM   4805  HH2 TRP   309      53.290  34.387  46.592  1.00  0.00           H  
ATOM   4806  CZ3 TRP   309      54.122  36.309  47.087  1.00  0.00           C  
ATOM   4807  HZ3 TRP   309      55.081  36.039  46.917  1.00  0.00           H  
ATOM   4808  CE3 TRP   309      53.751  37.631  47.591  1.00  0.00           C  
ATOM   4809  HE3 TRP   309      54.495  38.261  47.856  1.00  0.00           H  
ATOM   4810  CD2 TRP   309      52.447  38.103  47.450  1.00  0.00           C  
ATOM   4811  C   TRP   309      51.551  42.168  46.891  1.00  0.00           C  
ATOM   4812  O   TRP   309      50.704  42.817  47.378  1.00  0.00           O  
ATOM   4813  N   VAL   310      51.518  41.755  45.658  1.00  0.00           N  
ATOM   4814  H   VAL   310      52.272  41.177  45.315  1.00  0.00           H  
ATOM   4815  CA  VAL   310      50.467  42.123  44.678  1.00  0.00           C  
ATOM   4816  HA  VAL   310      49.641  42.539  45.254  1.00  0.00           H  
ATOM   4817  CB  VAL   310      51.074  43.165  43.720  1.00  0.00           C  
ATOM   4818  HB  VAL   310      51.755  42.582  43.100  1.00  0.00           H  
ATOM   4819  CG1 VAL   310      49.969  43.772  42.870  1.00  0.00           C  
ATOM   4820 HG11 VAL   310      49.302  44.295  43.421  1.00  0.00           H  
ATOM   4821 HG12 VAL   310      50.491  44.490  42.237  1.00  0.00           H  
ATOM   4822 HG13 VAL   310      49.484  43.106  42.156  1.00  0.00           H  
ATOM   4823  CG2 VAL   310      51.942  44.273  44.416  1.00  0.00           C  
ATOM   4824 HG21 VAL   310      52.787  43.869  44.972  1.00  0.00           H  
ATOM   4825 HG22 VAL   310      52.266  44.946  43.622  1.00  0.00           H  
ATOM   4826 HG23 VAL   310      51.351  44.779  45.179  1.00  0.00           H  
ATOM   4827  C   VAL   310      50.112  40.836  43.989  1.00  0.00           C  
ATOM   4828  O   VAL   310      51.005  40.140  43.587  1.00  0.00           O  
ATOM   4829  N   HIE   311      48.822  40.583  43.774  1.00  0.00           N  
ATOM   4830  H   HIE   311      48.032  41.230  44.125  1.00  0.00           H  
ATOM   4831  CA  HIE   311      48.350  39.377  43.088  1.00  0.00           C  
ATOM   4832  HA  HIE   311      48.914  39.273  42.173  1.00  0.00           H  
ATOM   4833  CB  HIE   311      48.569  38.141  44.005  1.00  0.00           C  
ATOM   4834  HB2 HIE   311      48.509  37.312  43.299  1.00  0.00           H  
ATOM   4835  HB3 HIE   311      49.532  38.261  44.286  1.00  0.00           H  
ATOM   4836  CG  HIE   311      47.615  37.982  45.171  1.00  0.00           C  
ATOM   4837  ND1 HIE   311      47.511  36.898  45.998  1.00  0.00           N  
ATOM   4838  CE1 HIE   311      46.653  37.166  47.017  1.00  0.00           C  
ATOM   4839  HE1 HIE   311      46.442  36.509  47.861  1.00  0.00           H  
ATOM   4840  NE2 HIE   311      46.190  38.411  46.788  1.00  0.00           N  
ATOM   4841  HE2 HIE   311      45.429  38.957  47.346  1.00  0.00           H  
ATOM   4842  CD2 HIE   311      46.789  38.907  45.656  1.00  0.00           C  
ATOM   4843  HD2 HIE   311      46.707  39.822  45.377  1.00  0.00           H  
ATOM   4844  C   HIE   311      46.867  39.448  42.564  1.00  0.00           C  
ATOM   4845  O   HIE   311      46.156  40.390  43.027  1.00  0.00           O  
ATOM   4846  N   LYS   312      46.385  38.508  41.705  1.00  0.00           N  
ATOM   4847  H   LYS   312      47.045  37.807  41.193  1.00  0.00           H  
ATOM   4848  CA  LYS   312      44.979  38.333  41.312  1.00  0.00           C  
ATOM   4849  HA  LYS   312      44.323  38.609  42.138  1.00  0.00           H  
ATOM   4850  CB  LYS   312      44.664  39.238  40.115  1.00  0.00           C  
ATOM   4851  HB2 LYS   312      45.108  40.206  40.350  1.00  0.00           H  
ATOM   4852  HB3 LYS   312      45.239  38.880  39.261  1.00  0.00           H  
ATOM   4853  CG  LYS   312      43.186  39.345  39.785  1.00  0.00           C  
ATOM   4854  HG2 LYS   312      43.013  39.898  38.958  1.00  0.00           H  
ATOM   4855  HG3 LYS   312      42.911  38.339  39.466  1.00  0.00           H  
ATOM   4856  CD  LYS   312      42.386  40.010  40.903  1.00  0.00           C  
ATOM   4857  HD2 LYS   312      42.738  39.634  41.863  1.00  0.00           H  
ATOM   4858  HD3 LYS   312      42.525  41.090  40.848  1.00  0.00           H  
ATOM   4859  CE  LYS   312      40.905  39.808  40.646  1.00  0.00           C  
ATOM   4860  HE2 LYS   312      40.338  40.460  41.294  1.00  0.00           H  
ATOM   4861  HE3 LYS   312      40.644  40.243  39.681  1.00  0.00           H  
ATOM   4862  NZ  LYS   312      40.385  38.383  40.747  1.00  0.00           N  
ATOM   4863  HZ1 LYS   312      40.690  37.704  39.964  1.00  0.00           H  
ATOM   4864  HZ2 LYS   312      40.503  38.097  41.782  1.00  0.00           H  
ATOM   4865  HZ3 LYS   312      39.378  38.331  40.689  1.00  0.00           H  
ATOM   4866  C   LYS   312      44.715  36.894  40.979  1.00  0.00           C  
ATOM   4867  O   LYS   312      45.532  36.362  40.256  1.00  0.00           O  
ATOM   4868  N   THR   313      43.525  36.433  41.407  1.00  0.00           N  
ATOM   4869  H   THR   313      43.008  36.961  42.195  1.00  0.00           H  
ATOM   4870  CA  THR   313      42.938  35.175  40.961  1.00  0.00           C  
ATOM   4871  HA  THR   313      43.667  34.477  41.003  1.00  0.00           H  
ATOM   4872  CB  THR   313      41.937  34.769  42.047  1.00  0.00           C  
ATOM   4873  HB  THR   313      41.284  34.020  41.625  1.00  0.00           H  
ATOM   4874  CG2 THR   313      42.585  34.166  43.270  1.00  0.00           C  
ATOM   4875 HG21 THR   313      41.810  33.885  43.984  1.00  0.00           H  
ATOM   4876 HG22 THR   313      43.233  33.323  43.030  1.00  0.00           H  
ATOM   4877 HG23 THR   313      43.046  34.952  43.706  1.00  0.00           H  
ATOM   4878  OG1 THR   313      41.132  35.870  42.482  1.00  0.00           O  
ATOM   4879  HG1 THR   313      40.146  35.455  42.689  1.00  0.00           H  
ATOM   4880  C   THR   313      42.140  35.276  39.619  1.00  0.00           C  
ATOM   4881  O   THR   313      41.557  36.267  39.241  1.00  0.00           O  
ATOM   4882  N   GLY   314      41.935  34.140  39.021  1.00  0.00           N  
ATOM   4883  H   GLY   314      42.353  33.234  39.459  1.00  0.00           H  
ATOM   4884  CA  GLY   314      40.788  33.809  38.160  1.00  0.00           C  
ATOM   4885  HA2 GLY   314      39.914  34.027  38.773  1.00  0.00           H  
ATOM   4886  HA3 GLY   314      40.787  34.428  37.263  1.00  0.00           H  
ATOM   4887  C   GLY   314      40.712  32.384  37.618  1.00  0.00           C  
ATOM   4888  O   GLY   314      41.802  31.859  37.323  1.00  0.00           O  
ATOM   4889  N   SER   315      39.528  31.903  37.197  1.00  0.00           N  
ATOM   4890  H   SER   315      38.637  32.496  37.400  1.00  0.00           H  
ATOM   4891  CA  SER   315      39.302  30.584  36.517  1.00  0.00           C  
ATOM   4892  HA  SER   315      40.102  30.270  35.987  1.00  0.00           H  
ATOM   4893  CB  SER   315      38.847  29.519  37.536  1.00  0.00           C  
ATOM   4894  HB2 SER   315      37.908  29.748  37.829  1.00  0.00           H  
ATOM   4895  HB3 SER   315      38.874  28.659  37.008  1.00  0.00           H  
ATOM   4896  OG  SER   315      39.801  29.469  38.572  1.00  0.00           O  
ATOM   4897  HG  SER   315      39.210  29.606  39.379  1.00  0.00           H  
ATOM   4898  C   SER   315      38.162  30.852  35.545  1.00  0.00           C  
ATOM   4899  O   SER   315      37.403  31.852  35.694  1.00  0.00           O  
ATOM   4900  N   THR   316      37.927  29.847  34.635  1.00  0.00           N  
ATOM   4901  H   THR   316      38.639  29.023  34.686  1.00  0.00           H  
ATOM   4902  CA  THR   316      36.660  29.613  33.984  1.00  0.00           C  
ATOM   4903  HA  THR   316      35.878  30.156  34.516  1.00  0.00           H  
ATOM   4904  CB  THR   316      36.630  29.988  32.452  1.00  0.00           C  
ATOM   4905  HB  THR   316      35.570  30.129  32.240  1.00  0.00           H  
ATOM   4906  CG2 THR   316      37.249  31.366  32.170  1.00  0.00           C  
ATOM   4907 HG21 THR   316      36.865  31.706  31.208  1.00  0.00           H  
ATOM   4908 HG22 THR   316      36.951  32.047  32.968  1.00  0.00           H  
ATOM   4909 HG23 THR   316      38.338  31.388  32.176  1.00  0.00           H  
ATOM   4910  OG1 THR   316      37.243  29.046  31.577  1.00  0.00           O  
ATOM   4911  HG1 THR   316      37.412  29.527  30.613  1.00  0.00           H  
ATOM   4912  C   THR   316      36.383  28.109  34.177  1.00  0.00           C  
ATOM   4913  O   THR   316      36.987  27.414  35.035  1.00  0.00           O  
ATOM   4914  N   GLY   317      35.385  27.600  33.487  1.00  0.00           N  
ATOM   4915  H   GLY   317      34.971  28.112  32.789  1.00  0.00           H  
ATOM   4916  CA  GLY   317      34.955  26.138  33.676  1.00  0.00           C  
ATOM   4917  HA2 GLY   317      34.629  25.993  34.706  1.00  0.00           H  
ATOM   4918  HA3 GLY   317      34.169  26.049  33.049  1.00  0.00           H  
ATOM   4919  C   GLY   317      36.044  25.167  33.329  1.00  0.00           C  
ATOM   4920  O   GLY   317      36.193  24.196  34.018  1.00  0.00           O  
ATOM   4921  N   GLY   318      36.856  25.482  32.321  1.00  0.00           N  
ATOM   4922  H   GLY   318      36.787  26.392  31.726  1.00  0.00           H  
ATOM   4923  CA  GLY   318      37.913  24.631  31.933  1.00  0.00           C  
ATOM   4924  HA2 GLY   318      37.849  23.554  32.086  1.00  0.00           H  
ATOM   4925  HA3 GLY   318      37.860  24.630  30.844  1.00  0.00           H  
ATOM   4926  C   GLY   318      39.349  25.147  32.280  1.00  0.00           C  
ATOM   4927  O   GLY   318      40.283  24.405  31.917  1.00  0.00           O  
ATOM   4928  N   PHE   319      39.548  26.300  32.944  1.00  0.00           N  
ATOM   4929  H   PHE   319      38.740  26.778  33.498  1.00  0.00           H  
ATOM   4930  CA  PHE   319      40.761  27.052  32.939  1.00  0.00           C  
ATOM   4931  HA  PHE   319      41.597  26.399  32.688  1.00  0.00           H  
ATOM   4932  CB  PHE   319      40.737  28.130  31.857  1.00  0.00           C  
ATOM   4933  HB2 PHE   319      39.881  28.654  31.975  1.00  0.00           H  
ATOM   4934  HB3 PHE   319      41.428  28.788  31.962  1.00  0.00           H  
ATOM   4935  CG  PHE   319      40.973  27.592  30.440  1.00  0.00           C  
ATOM   4936  CD1 PHE   319      39.882  27.331  29.625  1.00  0.00           C  
ATOM   4937  HD1 PHE   319      38.859  27.447  29.982  1.00  0.00           H
[truncated: 4,139,861 more chars]
