# Supplementary material for: Insights into the Enhanced Ceftazidime Hydrolysis by Ent385 AmpC β‑Lactamase from Multiscale Simulations
Source: ACS Catal. 2025 Jun 23;15(13):11739–48. doi: 10.1021/acscatal.5c02383 (PMC12235585; doi:10.1021/acscatal.5c02383)
Supplement: Supplementary file 2 [file cs5c02383_si_002.zip › SI_paper_AmpC_Ent385/representative-structures-ReactionSimulations/P99-Path1/P99.path1.TS.c2.pdb]

CRYST1   83.642   77.809   74.466  90.00  90.00  90.00               1
ATOM      1  N   PRO     1      43.800  18.454  58.827  1.00  0.00           N  
ATOM      2  H2  PRO     1      44.412  17.806  59.301  1.00  0.00           H  
ATOM      3  H3  PRO     1      42.892  18.027  58.708  1.00  0.00           H  
ATOM      4  CD  PRO     1      43.785  19.727  59.446  1.00  0.00           C  
ATOM      5  HD2 PRO     1      43.771  19.774  60.535  1.00  0.00           H  
ATOM      6  HD3 PRO     1      42.833  20.109  59.077  1.00  0.00           H  
ATOM      7  CG  PRO     1      44.786  20.672  58.865  1.00  0.00           C  
ATOM      8  HG2 PRO     1      45.532  21.015  59.583  1.00  0.00           H  
ATOM      9  HG3 PRO     1      44.294  21.541  58.429  1.00  0.00           H  
ATOM     10  CB  PRO     1      45.390  19.853  57.712  1.00  0.00           C  
ATOM     11  HB2 PRO     1      46.376  19.476  57.983  1.00  0.00           H  
ATOM     12  HB3 PRO     1      45.448  20.469  56.814  1.00  0.00           H  
ATOM     13  CA  PRO     1      44.395  18.732  57.522  1.00  0.00           C  
ATOM     14  HA  PRO     1      43.649  19.152  56.846  1.00  0.00           H  
ATOM     15  C   PRO     1      44.956  17.543  56.798  1.00  0.00           C  
ATOM     16  O   PRO     1      45.453  16.582  57.413  1.00  0.00           O  
ATOM     17  N   VAL     2      44.910  17.582  55.488  1.00  0.00           N  
ATOM     18  H   VAL     2      44.448  18.381  55.076  1.00  0.00           H  
ATOM     19  CA  VAL     2      45.540  16.523  54.593  1.00  0.00           C  
ATOM     20  HA  VAL     2      45.214  15.572  55.014  1.00  0.00           H  
ATOM     21  CB  VAL     2      45.067  16.492  53.167  1.00  0.00           C  
ATOM     22  HB  VAL     2      45.543  15.630  52.700  1.00  0.00           H  
ATOM     23  CG1 VAL     2      43.568  16.216  53.155  1.00  0.00           C  
ATOM     24 HG11 VAL     2      43.304  15.260  53.607  1.00  0.00           H  
ATOM     25 HG12 VAL     2      43.068  16.967  53.766  1.00  0.00           H  
ATOM     26 HG13 VAL     2      43.167  16.328  52.148  1.00  0.00           H  
ATOM     27  CG2 VAL     2      45.384  17.659  52.294  1.00  0.00           C  
ATOM     28 HG21 VAL     2      46.460  17.711  52.128  1.00  0.00           H  
ATOM     29 HG22 VAL     2      44.899  17.609  51.320  1.00  0.00           H  
ATOM     30 HG23 VAL     2      45.039  18.608  52.706  1.00  0.00           H  
ATOM     31  C   VAL     2      47.067  16.718  54.532  1.00  0.00           C  
ATOM     32  O   VAL     2      47.598  17.843  54.704  1.00  0.00           O  
ATOM     33  N   SER     3      47.720  15.566  54.280  1.00  0.00           N  
ATOM     34  H   SER     3      47.249  14.679  54.177  1.00  0.00           H  
ATOM     35  CA  SER     3      49.203  15.573  54.079  1.00  0.00           C  
ATOM     36  HA  SER     3      49.631  16.407  54.635  1.00  0.00           H  
ATOM     37  CB  SER     3      49.803  14.234  54.533  1.00  0.00           C  
ATOM     38  HB2 SER     3      50.865  14.344  54.752  1.00  0.00           H  
ATOM     39  HB3 SER     3      49.370  13.937  55.488  1.00  0.00           H  
ATOM     40  OG  SER     3      49.541  13.264  53.513  1.00  0.00           O  
ATOM     41  HG  SER     3      50.425  12.930  53.349  1.00  0.00           H  
ATOM     42  C   SER     3      49.453  16.013  52.640  1.00  0.00           C  
ATOM     43  O   SER     3      48.500  16.211  51.850  1.00  0.00           O  
ATOM     44  N   GLU     4      50.693  16.152  52.264  1.00  0.00           N  
ATOM     45  H   GLU     4      51.422  16.119  52.962  1.00  0.00           H  
ATOM     46  CA  GLU     4      51.065  16.465  50.882  1.00  0.00           C  
ATOM     47  HA  GLU     4      50.557  17.352  50.504  1.00  0.00           H  
ATOM     48  CB  GLU     4      52.509  16.864  50.815  1.00  0.00           C  
ATOM     49  HB2 GLU     4      53.160  15.991  50.759  1.00  0.00           H  
ATOM     50  HB3 GLU     4      52.705  17.270  49.823  1.00  0.00           H  
ATOM     51  CG  GLU     4      52.952  17.924  51.871  1.00  0.00           C  
ATOM     52  HG2 GLU     4      53.654  18.591  51.370  1.00  0.00           H  
ATOM     53  HG3 GLU     4      52.138  18.543  52.250  1.00  0.00           H  
ATOM     54  CD  GLU     4      53.687  17.345  53.034  1.00  0.00           C  
ATOM     55  OE1 GLU     4      53.519  16.113  53.186  1.00  0.00           O  
ATOM     56  OE2 GLU     4      54.556  17.993  53.589  1.00  0.00           O  
ATOM     57  C   GLU     4      50.802  15.290  49.874  1.00  0.00           C  
ATOM     58  O   GLU     4      50.396  15.472  48.688  1.00  0.00           O  
ATOM     59  N   LYS     5      50.951  14.023  50.363  1.00  0.00           N  
ATOM     60  H   LYS     5      51.322  14.046  51.302  1.00  0.00           H  
ATOM     61  CA  LYS     5      50.595  12.732  49.736  1.00  0.00           C  
ATOM     62  HA  LYS     5      51.027  12.709  48.736  1.00  0.00           H  
ATOM     63  CB  LYS     5      51.370  11.564  50.320  1.00  0.00           C  
ATOM     64  HB2 LYS     5      51.146  11.303  51.355  1.00  0.00           H  
ATOM     65  HB3 LYS     5      51.091  10.633  49.827  1.00  0.00           H  
ATOM     66  CG  LYS     5      52.879  11.723  50.199  1.00  0.00           C  
ATOM     67  HG2 LYS     5      53.101  12.193  49.240  1.00  0.00           H  
ATOM     68  HG3 LYS     5      53.215  12.436  50.951  1.00  0.00           H  
ATOM     69  CD  LYS     5      53.738  10.511  50.185  1.00  0.00           C  
ATOM     70  HD2 LYS     5      54.723  10.912  49.945  1.00  0.00           H  
ATOM     71  HD3 LYS     5      53.767  10.050  51.173  1.00  0.00           H  
ATOM     72  CE  LYS     5      53.431   9.542  49.087  1.00  0.00           C  
ATOM     73  HE2 LYS     5      52.432   9.145  49.268  1.00  0.00           H  
ATOM     74  HE3 LYS     5      53.228  10.160  48.212  1.00  0.00           H  
ATOM     75  NZ  LYS     5      54.416   8.448  48.841  1.00  0.00           N  
ATOM     76  HZ1 LYS     5      55.370   8.737  49.004  1.00  0.00           H  
ATOM     77  HZ2 LYS     5      54.213   7.627  49.393  1.00  0.00           H  
ATOM     78  HZ3 LYS     5      54.470   8.080  47.902  1.00  0.00           H  
ATOM     79  C   LYS     5      49.083  12.430  49.612  1.00  0.00           C  
ATOM     80  O   LYS     5      48.706  11.749  48.678  1.00  0.00           O  
ATOM     81  N   GLN     6      48.293  12.956  50.515  1.00  0.00           N  
ATOM     82  H   GLN     6      48.680  13.535  51.247  1.00  0.00           H  
ATOM     83  CA  GLN     6      46.830  13.011  50.465  1.00  0.00           C  
ATOM     84  HA  GLN     6      46.324  12.113  50.110  1.00  0.00           H  
ATOM     85  CB  GLN     6      46.375  13.193  51.933  1.00  0.00           C  
ATOM     86  HB2 GLN     6      47.072  13.906  52.375  1.00  0.00           H  
ATOM     87  HB3 GLN     6      45.380  13.634  51.981  1.00  0.00           H  
ATOM     88  CG  GLN     6      46.416  11.929  52.827  1.00  0.00           C  
ATOM     89  HG2 GLN     6      45.614  11.236  52.572  1.00  0.00           H  
ATOM     90  HG3 GLN     6      47.348  11.412  52.595  1.00  0.00           H  
ATOM     91  CD  GLN     6      46.263  12.195  54.303  1.00  0.00           C  
ATOM     92  OE1 GLN     6      45.648  13.189  54.586  1.00  0.00           O  
ATOM     93  NE2 GLN     6      46.763  11.443  55.264  1.00  0.00           N  
ATOM     94 HE21 GLN     6      46.498  11.628  56.221  1.00  0.00           H  
ATOM     95 HE22 GLN     6      47.371  10.661  55.065  1.00  0.00           H  
ATOM     96  C   GLN     6      46.338  14.191  49.564  1.00  0.00           C  
ATOM     97  O   GLN     6      45.424  14.017  48.724  1.00  0.00           O  
ATOM     98  N   LEU     7      46.959  15.391  49.707  1.00  0.00           N  
ATOM     99  H   LEU     7      47.614  15.588  50.450  1.00  0.00           H  
ATOM    100  CA  LEU     7      46.679  16.562  48.824  1.00  0.00           C  
ATOM    101  HA  LEU     7      45.654  16.852  49.055  1.00  0.00           H  
ATOM    102  CB  LEU     7      47.496  17.792  49.251  1.00  0.00           C  
ATOM    103  HB2 LEU     7      47.173  17.925  50.283  1.00  0.00           H  
ATOM    104  HB3 LEU     7      48.525  17.433  49.220  1.00  0.00           H  
ATOM    105  CG  LEU     7      47.376  19.145  48.636  1.00  0.00           C  
ATOM    106  HG  LEU     7      47.728  19.013  47.613  1.00  0.00           H  
ATOM    107  CD1 LEU     7      45.950  19.664  48.659  1.00  0.00           C  
ATOM    108 HD11 LEU     7      45.464  19.109  47.856  1.00  0.00           H  
ATOM    109 HD12 LEU     7      45.418  19.532  49.601  1.00  0.00           H  
ATOM    110 HD13 LEU     7      46.037  20.712  48.371  1.00  0.00           H  
ATOM    111  CD2 LEU     7      48.198  20.175  49.369  1.00  0.00           C  
ATOM    112 HD21 LEU     7      48.422  20.971  48.659  1.00  0.00           H  
ATOM    113 HD22 LEU     7      47.622  20.532  50.223  1.00  0.00           H  
ATOM    114 HD23 LEU     7      49.169  19.864  49.754  1.00  0.00           H  
ATOM    115  C   LEU     7      46.703  16.297  47.308  1.00  0.00           C  
ATOM    116  O   LEU     7      45.739  16.566  46.651  1.00  0.00           O  
ATOM    117  N   ALA     8      47.612  15.575  46.764  1.00  0.00           N  
ATOM    118  H   ALA     8      48.426  15.357  47.321  1.00  0.00           H  
ATOM    119  CA  ALA     8      47.620  15.289  45.361  1.00  0.00           C  
ATOM    120  HA  ALA     8      47.553  16.258  44.865  1.00  0.00           H  
ATOM    121  CB  ALA     8      48.943  14.596  45.002  1.00  0.00           C  
ATOM    122  HB1 ALA     8      49.122  14.293  43.971  1.00  0.00           H  
ATOM    123  HB2 ALA     8      49.761  15.281  45.228  1.00  0.00           H  
ATOM    124  HB3 ALA     8      48.895  13.712  45.637  1.00  0.00           H  
ATOM    125  C   ALA     8      46.362  14.407  44.919  1.00  0.00           C  
ATOM    126  O   ALA     8      45.843  14.594  43.805  1.00  0.00           O  
ATOM    127  N   GLU     9      45.971  13.440  45.738  1.00  0.00           N  
ATOM    128  H   GLU     9      46.522  13.209  46.552  1.00  0.00           H  
ATOM    129  CA  GLU     9      44.702  12.731  45.585  1.00  0.00           C  
ATOM    130  HA  GLU     9      44.634  12.331  44.574  1.00  0.00           H  
ATOM    131  CB  GLU     9      44.641  11.550  46.605  1.00  0.00           C  
ATOM    132  HB2 GLU     9      44.423  11.979  47.583  1.00  0.00           H  
ATOM    133  HB3 GLU     9      43.837  10.925  46.216  1.00  0.00           H  
ATOM    134  CG  GLU     9      45.805  10.577  46.640  1.00  0.00           C  
ATOM    135  HG2 GLU     9      46.665  11.076  47.087  1.00  0.00           H  
ATOM    136  HG3 GLU     9      45.588   9.806  47.380  1.00  0.00           H  
ATOM    137  CD  GLU     9      46.275   9.839  45.351  1.00  0.00           C  
ATOM    138  OE1 GLU     9      47.514   9.497  45.241  1.00  0.00           O  
ATOM    139  OE2 GLU     9      45.489   9.586  44.427  1.00  0.00           O  
ATOM    140  C   GLU     9      43.468  13.609  45.732  1.00  0.00           C  
ATOM    141  O   GLU     9      42.529  13.451  44.943  1.00  0.00           O  
ATOM    142  N   VAL    10      43.376  14.524  46.679  1.00  0.00           N  
ATOM    143  H   VAL    10      44.096  14.524  47.386  1.00  0.00           H  
ATOM    144  CA  VAL    10      42.216  15.539  46.795  1.00  0.00           C  
ATOM    145  HA  VAL    10      41.380  14.884  47.040  1.00  0.00           H  
ATOM    146  CB  VAL    10      42.496  16.513  47.936  1.00  0.00           C  
ATOM    147  HB  VAL    10      43.520  16.818  47.721  1.00  0.00           H  
ATOM    148  CG1 VAL    10      41.624  17.734  47.952  1.00  0.00           C  
ATOM    149 HG11 VAL    10      40.582  17.432  47.848  1.00  0.00           H  
ATOM    150 HG12 VAL    10      41.795  18.303  48.865  1.00  0.00           H  
ATOM    151 HG13 VAL    10      41.835  18.294  47.040  1.00  0.00           H  
ATOM    152  CG2 VAL    10      42.411  15.867  49.278  1.00  0.00           C  
ATOM    153 HG21 VAL    10      42.967  14.936  49.385  1.00  0.00           H  
ATOM    154 HG22 VAL    10      42.633  16.606  50.047  1.00  0.00           H  
ATOM    155 HG23 VAL    10      41.402  15.538  49.528  1.00  0.00           H  
ATOM    156  C   VAL    10      42.060  16.315  45.476  1.00  0.00           C  
ATOM    157  O   VAL    10      40.955  16.707  45.094  1.00  0.00           O  
ATOM    158  N   VAL    11      43.193  16.509  44.827  1.00  0.00           N  
ATOM    159  H   VAL    11      43.995  16.245  45.380  1.00  0.00           H  
ATOM    160  CA  VAL    11      43.355  17.262  43.570  1.00  0.00           C  
ATOM    161  HA  VAL    11      42.693  18.123  43.480  1.00  0.00           H  
ATOM    162  CB  VAL    11      44.742  17.886  43.359  1.00  0.00           C  
ATOM    163  HB  VAL    11      45.441  17.088  43.610  1.00  0.00           H  
ATOM    164  CG1 VAL    11      45.020  18.341  41.862  1.00  0.00           C  
ATOM    165 HG11 VAL    11      45.872  19.019  41.850  1.00  0.00           H  
ATOM    166 HG12 VAL    11      45.331  17.508  41.231  1.00  0.00           H  
ATOM    167 HG13 VAL    11      44.130  18.833  41.469  1.00  0.00           H  
ATOM    168  CG2 VAL    11      45.030  18.963  44.419  1.00  0.00           C  
ATOM    169 HG21 VAL    11      44.296  19.737  44.193  1.00  0.00           H  
ATOM    170 HG22 VAL    11      44.892  18.637  45.450  1.00  0.00           H  
ATOM    171 HG23 VAL    11      46.066  19.285  44.317  1.00  0.00           H  
ATOM    172  C   VAL    11      42.964  16.394  42.391  1.00  0.00           C  
ATOM    173  O   VAL    11      42.189  16.853  41.579  1.00  0.00           O  
ATOM    174  N   ALA    12      43.450  15.152  42.300  1.00  0.00           N  
ATOM    175  H   ALA    12      44.089  14.887  43.036  1.00  0.00           H  
ATOM    176  CA  ALA    12      43.138  14.130  41.316  1.00  0.00           C  
ATOM    177  HA  ALA    12      43.465  14.452  40.327  1.00  0.00           H  
ATOM    178  CB  ALA    12      44.002  12.819  41.716  1.00  0.00           C  
ATOM    179  HB1 ALA    12      43.790  12.556  42.753  1.00  0.00           H  
ATOM    180  HB2 ALA    12      43.664  12.014  41.063  1.00  0.00           H  
ATOM    181  HB3 ALA    12      45.067  13.021  41.604  1.00  0.00           H  
ATOM    182  C   ALA    12      41.621  13.712  41.226  1.00  0.00           C  
ATOM    183  O   ALA    12      40.962  14.003  40.196  1.00  0.00           O  
ATOM    184  N   ASN    13      41.059  13.354  42.349  1.00  0.00           N  
ATOM    185  H   ASN    13      41.589  13.383  43.208  1.00  0.00           H  
ATOM    186  CA  ASN    13      39.635  13.113  42.417  1.00  0.00           C  
ATOM    187  HA  ASN    13      39.487  12.443  41.570  1.00  0.00           H  
ATOM    188  CB  ASN    13      39.307  12.279  43.637  1.00  0.00           C  
ATOM    189  HB2 ASN    13      39.528  12.923  44.489  1.00  0.00           H  
ATOM    190  HB3 ASN    13      38.267  11.957  43.584  1.00  0.00           H  
ATOM    191  CG  ASN    13      40.096  10.980  43.764  1.00  0.00           C  
ATOM    192  OD1 ASN    13      39.527   9.888  43.675  1.00  0.00           O  
ATOM    193  ND2 ASN    13      41.330  11.057  44.133  1.00  0.00           N  
ATOM    194 HD21 ASN    13      41.875  10.207  44.102  1.00  0.00           H  
ATOM    195 HD22 ASN    13      41.675  11.936  44.493  1.00  0.00           H  
ATOM    196  C   ASN    13      38.678  14.305  42.343  1.00  0.00           C  
ATOM    197  O   ASN    13      37.491  14.109  42.409  1.00  0.00           O  
ATOM    198  N   THR    14      39.213  15.475  42.101  1.00  0.00           N  
ATOM    199  H   THR    14      40.191  15.427  41.856  1.00  0.00           H  
ATOM    200  CA  THR    14      38.475  16.791  41.936  1.00  0.00           C  
ATOM    201  HA  THR    14      37.418  16.554  42.058  1.00  0.00           H  
ATOM    202  CB  THR    14      38.828  17.823  43.053  1.00  0.00           C  
ATOM    203  HB  THR    14      39.871  18.138  43.044  1.00  0.00           H  
ATOM    204  CG2 THR    14      38.077  19.094  42.783  1.00  0.00           C  
ATOM    205 HG21 THR    14      37.061  18.843  42.478  1.00  0.00           H  
ATOM    206 HG22 THR    14      37.952  19.647  43.714  1.00  0.00           H  
ATOM    207 HG23 THR    14      38.614  19.792  42.140  1.00  0.00           H  
ATOM    208  OG1 THR    14      38.426  17.312  44.353  1.00  0.00           O  
ATOM    209  HG1 THR    14      39.286  17.096  44.720  1.00  0.00           H  
ATOM    210  C   THR    14      38.617  17.422  40.512  1.00  0.00           C  
ATOM    211  O   THR    14      37.712  17.804  39.771  1.00  0.00           O  
ATOM    212  N   ILE    15      39.882  17.341  40.054  1.00  0.00           N  
ATOM    213  H   ILE    15      40.633  17.199  40.715  1.00  0.00           H  
ATOM    214  CA  ILE    15      40.267  17.617  38.666  1.00  0.00           C  
ATOM    215  HA  ILE    15      39.785  18.556  38.395  1.00  0.00           H  
ATOM    216  CB  ILE    15      41.759  18.040  38.521  1.00  0.00           C  
ATOM    217  HB  ILE    15      42.399  17.182  38.722  1.00  0.00           H  
ATOM    218  CG2 ILE    15      42.031  18.393  37.057  1.00  0.00           C  
ATOM    219 HG21 ILE    15      42.953  18.967  36.965  1.00  0.00           H  
ATOM    220 HG22 ILE    15      42.117  17.553  36.368  1.00  0.00           H  
ATOM    221 HG23 ILE    15      41.316  19.146  36.726  1.00  0.00           H  
ATOM    222  CG1 ILE    15      42.218  19.254  39.465  1.00  0.00           C  
ATOM    223 HG12 ILE    15      42.220  19.017  40.529  1.00  0.00           H  
ATOM    224 HG13 ILE    15      43.218  19.443  39.076  1.00  0.00           H  
ATOM    225  CD1 ILE    15      41.417  20.637  39.226  1.00  0.00           C  
ATOM    226 HD11 ILE    15      41.238  20.864  38.175  1.00  0.00           H  
ATOM    227 HD12 ILE    15      40.414  20.526  39.639  1.00  0.00           H  
ATOM    228 HD13 ILE    15      41.948  21.473  39.682  1.00  0.00           H  
ATOM    229  C   ILE    15      39.753  16.585  37.612  1.00  0.00           C  
ATOM    230  O   ILE    15      39.111  16.913  36.633  1.00  0.00           O  
ATOM    231  N   THR    16      40.077  15.314  37.818  1.00  0.00           N  
ATOM    232  H   THR    16      40.619  14.997  38.610  1.00  0.00           H  
ATOM    233  CA  THR    16      39.770  14.242  36.795  1.00  0.00           C  
ATOM    234  HA  THR    16      40.319  14.506  35.890  1.00  0.00           H  
ATOM    235  CB  THR    16      40.288  12.892  37.278  1.00  0.00           C  
ATOM    236  HB  THR    16      39.779  12.639  38.208  1.00  0.00           H  
ATOM    237  CG2 THR    16      40.061  11.810  36.218  1.00  0.00           C  
ATOM    238 HG21 THR    16      39.886  12.252  35.238  1.00  0.00           H  
ATOM    239 HG22 THR    16      40.959  11.196  36.161  1.00  0.00           H  
ATOM    240 HG23 THR    16      39.237  11.160  36.513  1.00  0.00           H  
ATOM    241  OG1 THR    16      41.676  12.931  37.492  1.00  0.00           O  
ATOM    242  HG1 THR    16      41.718  13.131  38.430  1.00  0.00           H  
ATOM    243  C   THR    16      38.261  14.092  36.375  1.00  0.00           C  
ATOM    244  O   THR    16      37.939  13.843  35.183  1.00  0.00           O  
ATOM    245  N   PRO    17      37.254  14.144  37.299  1.00  0.00           N  
ATOM    246  CD  PRO    17      37.412  13.993  38.737  1.00  0.00           C  
ATOM    247  HD2 PRO    17      37.461  14.917  39.313  1.00  0.00           H  
ATOM    248  HD3 PRO    17      38.141  13.313  39.177  1.00  0.00           H  
ATOM    249  CG  PRO    17      36.049  13.448  39.117  1.00  0.00           C  
ATOM    250  HG2 PRO    17      35.852  13.475  40.188  1.00  0.00           H  
ATOM    251  HG3 PRO    17      35.973  12.405  38.809  1.00  0.00           H  
ATOM    252  CB  PRO    17      35.084  14.204  38.231  1.00  0.00           C  
ATOM    253  HB2 PRO    17      35.060  15.194  38.687  1.00  0.00           H  
ATOM    254  HB3 PRO    17      34.090  13.758  38.194  1.00  0.00           H  
ATOM    255  CA  PRO    17      35.814  14.200  36.929  1.00  0.00           C  
ATOM    256  HA  PRO    17      35.668  13.272  36.376  1.00  0.00           H  
ATOM    257  C   PRO    17      35.603  15.411  36.020  1.00  0.00           C  
ATOM    258  O   PRO    17      35.126  15.360  34.846  1.00  0.00           O  
ATOM    259  N   LEU    18      36.075  16.602  36.451  1.00  0.00           N  
ATOM    260  H   LEU    18      36.527  16.545  37.352  1.00  0.00           H  
ATOM    261  CA  LEU    18      35.769  17.913  35.888  1.00  0.00           C  
ATOM    262  HA  LEU    18      34.699  18.108  35.814  1.00  0.00           H  
ATOM    263  CB  LEU    18      36.496  18.972  36.790  1.00  0.00           C  
ATOM    264  HB2 LEU    18      36.051  18.864  37.779  1.00  0.00           H  
ATOM    265  HB3 LEU    18      37.502  18.617  37.013  1.00  0.00           H  
ATOM    266  CG  LEU    18      36.526  20.382  36.289  1.00  0.00           C  
ATOM    267  HG  LEU    18      37.050  20.364  35.333  1.00  0.00           H  
ATOM    268  CD1 LEU    18      35.145  20.916  36.072  1.00  0.00           C  
ATOM    269 HD11 LEU    18      35.163  21.915  35.637  1.00  0.00           H  
ATOM    270 HD12 LEU    18      34.574  20.224  35.453  1.00  0.00           H  
ATOM    271 HD13 LEU    18      34.556  20.793  36.981  1.00  0.00           H  
ATOM    272  CD2 LEU    18      37.300  21.272  37.180  1.00  0.00           C  
ATOM    273 HD21 LEU    18      37.060  22.284  36.854  1.00  0.00           H  
ATOM    274 HD22 LEU    18      36.975  21.186  38.217  1.00  0.00           H  
ATOM    275 HD23 LEU    18      38.346  20.998  37.043  1.00  0.00           H  
ATOM    276  C   LEU    18      36.348  18.014  34.439  1.00  0.00           C  
ATOM    277  O   LEU    18      35.645  18.407  33.451  1.00  0.00           O  
ATOM    278  N   MET    19      37.625  17.662  34.260  1.00  0.00           N  
ATOM    279  H   MET    19      38.283  17.405  34.981  1.00  0.00           H  
ATOM    280  CA  MET    19      38.197  17.554  32.927  1.00  0.00           C  
ATOM    281  HA  MET    19      38.185  18.555  32.496  1.00  0.00           H  
ATOM    282  CB  MET    19      39.591  16.999  32.901  1.00  0.00           C  
ATOM    283  HB2 MET    19      39.614  16.074  33.479  1.00  0.00           H  
ATOM    284  HB3 MET    19      39.874  16.701  31.892  1.00  0.00           H  
ATOM    285  CG  MET    19      40.652  17.977  33.504  1.00  0.00           C  
ATOM    286  HG2 MET    19      40.429  18.956  33.078  1.00  0.00           H  
ATOM    287  HG3 MET    19      40.361  17.964  34.554  1.00  0.00           H  
ATOM    288  SD  MET    19      42.350  17.404  33.221  1.00  0.00           S  
ATOM    289  CE  MET    19      42.471  17.626  31.448  1.00  0.00           C  
ATOM    290  HE1 MET    19      41.747  16.960  30.977  1.00  0.00           H  
ATOM    291  HE2 MET    19      42.300  18.663  31.160  1.00  0.00           H  
ATOM    292  HE3 MET    19      43.452  17.325  31.082  1.00  0.00           H  
ATOM    293  C   MET    19      37.314  16.601  31.983  1.00  0.00           C  
ATOM    294  O   MET    19      37.033  17.080  30.854  1.00  0.00           O  
ATOM    295  N   LYS    20      37.070  15.356  32.439  1.00  0.00           N  
ATOM    296  H   LYS    20      37.387  15.121  33.368  1.00  0.00           H  
ATOM    297  CA  LYS    20      36.367  14.460  31.500  1.00  0.00           C  
ATOM    298  HA  LYS    20      36.926  14.375  30.568  1.00  0.00           H  
ATOM    299  CB  LYS    20      36.282  13.126  32.174  1.00  0.00           C  
ATOM    300  HB2 LYS    20      37.258  12.895  32.601  1.00  0.00           H  
ATOM    301  HB3 LYS    20      35.538  13.179  32.968  1.00  0.00           H  
ATOM    302  CG  LYS    20      35.799  12.087  31.173  1.00  0.00           C  
ATOM    303  HG2 LYS    20      34.791  12.392  30.891  1.00  0.00           H  
ATOM    304  HG3 LYS    20      36.428  12.068  30.284  1.00  0.00           H  
ATOM    305  CD  LYS    20      35.753  10.619  31.647  1.00  0.00           C  
ATOM    306  HD2 LYS    20      36.733  10.150  31.742  1.00  0.00           H  
ATOM    307  HD3 LYS    20      35.234  10.641  32.605  1.00  0.00           H  
ATOM    308  CE  LYS    20      34.919   9.778  30.722  1.00  0.00           C  
ATOM    309  HE2 LYS    20      33.869  10.061  30.647  1.00  0.00           H  
ATOM    310  HE3 LYS    20      35.409   9.873  29.753  1.00  0.00           H  
ATOM    311  NZ  LYS    20      35.000   8.319  31.020  1.00  0.00           N  
ATOM    312  HZ1 LYS    20      34.597   7.755  30.286  1.00  0.00           H  
ATOM    313  HZ2 LYS    20      35.971   8.061  31.123  1.00  0.00           H  
ATOM    314  HZ3 LYS    20      34.561   8.051  31.889  1.00  0.00           H  
ATOM    315  C   LYS    20      34.960  14.959  31.143  1.00  0.00           C  
ATOM    316  O   LYS    20      34.608  15.047  29.965  1.00  0.00           O  
ATOM    317  N   ALA    21      34.223  15.515  32.103  1.00  0.00           N  
ATOM    318  H   ALA    21      34.522  15.363  33.055  1.00  0.00           H  
ATOM    319  CA  ALA    21      32.836  16.038  31.924  1.00  0.00           C  
ATOM    320  HA  ALA    21      32.382  15.378  31.185  1.00  0.00           H  
ATOM    321  CB  ALA    21      32.051  15.773  33.237  1.00  0.00           C  
ATOM    322  HB1 ALA    21      32.147  14.693  33.343  1.00  0.00           H  
ATOM    323  HB2 ALA    21      32.649  16.246  34.016  1.00  0.00           H  
ATOM    324  HB3 ALA    21      30.983  15.985  33.281  1.00  0.00           H  
ATOM    325  C   ALA    21      32.767  17.468  31.379  1.00  0.00           C  
ATOM    326  O   ALA    21      31.699  17.864  31.043  1.00  0.00           O  
ATOM    327  N   GLN    22      33.841  18.313  31.411  1.00  0.00           N  
ATOM    328  H   GLN    22      34.712  18.050  31.850  1.00  0.00           H  
ATOM    329  CA  GLN    22      33.833  19.612  30.700  1.00  0.00           C  
ATOM    330  HA  GLN    22      32.787  19.838  30.494  1.00  0.00           H  
ATOM    331  CB  GLN    22      34.355  20.735  31.607  1.00  0.00           C  
ATOM    332  HB2 GLN    22      35.390  20.436  31.774  1.00  0.00           H  
ATOM    333  HB3 GLN    22      34.357  21.560  30.895  1.00  0.00           H  
ATOM    334  CG  GLN    22      33.508  20.901  32.879  1.00  0.00           C  
ATOM    335  HG2 GLN    22      33.609  20.002  33.487  1.00  0.00           H  
ATOM    336  HG3 GLN    22      34.069  21.627  33.468  1.00  0.00           H  
ATOM    337  CD  GLN    22      32.044  21.396  32.692  1.00  0.00           C  
ATOM    338  OE1 GLN    22      31.725  21.844  31.576  1.00  0.00           O  
ATOM    339  NE2 GLN    22      31.296  21.569  33.752  1.00  0.00           N  
ATOM    340 HE21 GLN    22      31.539  20.954  34.516  1.00  0.00           H  
ATOM    341 HE22 GLN    22      30.345  21.825  33.528  1.00  0.00           H  
ATOM    342  C   GLN    22      34.533  19.407  29.341  1.00  0.00           C  
ATOM    343  O   GLN    22      34.690  20.414  28.659  1.00  0.00           O  
ATOM    344  N   SER    23      35.010  18.175  28.992  1.00  0.00           N  
ATOM    345  H   SER    23      34.826  17.405  29.620  1.00  0.00           H  
ATOM    346  CA  SER    23      35.768  17.765  27.792  1.00  0.00           C  
ATOM    347  HA  SER    23      36.263  16.804  27.932  1.00  0.00           H  
ATOM    348  CB  SER    23      34.754  17.826  26.586  1.00  0.00           C  
ATOM    349  HB2 SER    23      34.538  18.842  26.257  1.00  0.00           H  
ATOM    350  HB3 SER    23      35.209  17.475  25.659  1.00  0.00           H  
ATOM    351  OG  SER    23      33.617  17.013  26.834  1.00  0.00           O  
ATOM    352  HG  SER    23      32.938  17.598  27.180  1.00  0.00           H  
ATOM    353  C   SER    23      37.069  18.669  27.594  1.00  0.00           C  
ATOM    354  O   SER    23      37.216  19.375  26.575  1.00  0.00           O  
ATOM    355  N   VAL    24      37.908  18.751  28.646  1.00  0.00           N  
ATOM    356  H   VAL    24      37.637  18.148  29.410  1.00  0.00           H  
ATOM    357  CA  VAL    24      39.071  19.632  28.534  1.00  0.00           C  
ATOM    358  HA  VAL    24      38.837  20.571  28.033  1.00  0.00           H  
ATOM    359  CB  VAL    24      39.387  20.028  29.996  1.00  0.00           C  
ATOM    360  HB  VAL    24      39.546  19.149  30.620  1.00  0.00           H  
ATOM    361  CG1 VAL    24      40.685  20.827  29.982  1.00  0.00           C  
ATOM    362 HG11 VAL    24      40.879  21.357  30.915  1.00  0.00           H  
ATOM    363 HG12 VAL    24      41.546  20.166  29.887  1.00  0.00           H  
ATOM    364 HG13 VAL    24      40.642  21.540  29.159  1.00  0.00           H  
ATOM    365  CG2 VAL    24      38.279  20.727  30.733  1.00  0.00           C  
ATOM    366 HG21 VAL    24      38.146  21.744  30.362  1.00  0.00           H  
ATOM    367 HG22 VAL    24      37.377  20.123  30.638  1.00  0.00           H  
ATOM    368 HG23 VAL    24      38.510  20.760  31.798  1.00  0.00           H  
ATOM    369  C   VAL    24      40.280  18.927  27.880  1.00  0.00           C  
ATOM    370  O   VAL    24      40.649  17.820  28.292  1.00  0.00           O  
ATOM    371  N   PRO    25      40.996  19.505  26.882  1.00  0.00           N  
ATOM    372  CD  PRO    25      40.599  20.687  26.159  1.00  0.00           C  
ATOM    373  HD2 PRO    25      41.009  21.591  26.609  1.00  0.00           H  
ATOM    374  HD3 PRO    25      39.513  20.769  26.097  1.00  0.00           H  
ATOM    375  CG  PRO    25      41.279  20.584  24.766  1.00  0.00           C  
ATOM    376  HG2 PRO    25      41.609  21.558  24.406  1.00  0.00           H  
ATOM    377  HG3 PRO    25      40.621  20.034  24.094  1.00  0.00           H  
ATOM    378  CB  PRO    25      42.513  19.722  24.971  1.00  0.00           C  
ATOM    379  HB2 PRO    25      43.336  20.424  25.098  1.00  0.00           H  
ATOM    380  HB3 PRO    25      42.706  19.080  24.112  1.00  0.00           H  
ATOM    381  CA  PRO    25      42.207  18.953  26.282  1.00  0.00           C  
ATOM    382  HA  PRO    25      42.040  17.929  25.949  1.00  0.00           H  
ATOM    383  C   PRO    25      43.422  18.933  27.260  1.00  0.00           C  
ATOM    384  O   PRO    25      43.950  17.866  27.519  1.00  0.00           O  
ATOM    385  N   GLY    26      43.761  19.975  28.002  1.00  0.00           N  
ATOM    386  H   GLY    26      43.392  20.856  27.672  1.00  0.00           H  
ATOM    387  CA  GLY    26      44.968  20.040  28.896  1.00  0.00           C  
ATOM    388  HA2 GLY    26      45.037  19.115  29.469  1.00  0.00           H  
ATOM    389  HA3 GLY    26      45.882  20.198  28.324  1.00  0.00           H  
ATOM    390  C   GLY    26      44.948  21.151  29.956  1.00  0.00           C  
ATOM    391  O   GLY    26      44.389  22.227  29.693  1.00  0.00           O  
ATOM    392  N   MET    27      45.396  20.854  31.170  1.00  0.00           N  
ATOM    393  H   MET    27      45.863  19.974  31.337  1.00  0.00           H  
ATOM    394  CA  MET    27      45.319  21.781  32.313  1.00  0.00           C  
ATOM    395  HA  MET    27      45.212  22.815  31.985  1.00  0.00           H  
ATOM    396  CB  MET    27      44.011  21.429  33.046  1.00  0.00           C  
ATOM    397  HB2 MET    27      43.117  21.693  32.480  1.00  0.00           H  
ATOM    398  HB3 MET    27      44.013  20.383  33.351  1.00  0.00           H  
ATOM    399  CG  MET    27      43.882  22.227  34.365  1.00  0.00           C  
ATOM    400  HG2 MET    27      44.856  22.251  34.855  1.00  0.00           H  
ATOM    401  HG3 MET    27      43.682  23.290  34.232  1.00  0.00           H  
ATOM    402  SD  MET    27      42.716  21.515  35.492  1.00  0.00           S  
ATOM    403  CE  MET    27      41.189  21.735  34.663  1.00  0.00           C  
ATOM    404  HE1 MET    27      41.309  21.345  33.653  1.00  0.00           H  
ATOM    405  HE2 MET    27      40.362  21.308  35.230  1.00  0.00           H  
ATOM    406  HE3 MET    27      40.951  22.783  34.479  1.00  0.00           H  
ATOM    407  C   MET    27      46.534  21.712  33.257  1.00  0.00           C  
ATOM    408  O   MET    27      47.038  20.594  33.525  1.00  0.00           O  
ATOM    409  N   ALA    28      47.031  22.903  33.667  1.00  0.00           N  
ATOM    410  H   ALA    28      46.655  23.787  33.355  1.00  0.00           H  
ATOM    411  CA  ALA    28      47.923  22.984  34.817  1.00  0.00           C  
ATOM    412  HA  ALA    28      48.421  22.046  35.061  1.00  0.00           H  
ATOM    413  CB  ALA    28      49.067  23.893  34.560  1.00  0.00           C  
ATOM    414  HB1 ALA    28      49.791  23.824  35.372  1.00  0.00           H  
ATOM    415  HB2 ALA    28      49.650  23.574  33.696  1.00  0.00           H  
ATOM    416  HB3 ALA    28      48.695  24.910  34.440  1.00  0.00           H  
ATOM    417  C   ALA    28      47.093  23.496  36.057  1.00  0.00           C  
ATOM    418  O   ALA    28      46.295  24.418  36.010  1.00  0.00           O  
ATOM    419  N   VAL    29      47.587  23.109  37.201  1.00  0.00           N  
ATOM    420  H   VAL    29      48.318  22.412  37.238  1.00  0.00           H  
ATOM    421  CA  VAL    29      47.043  23.450  38.545  1.00  0.00           C  
ATOM    422  HA  VAL    29      46.509  24.396  38.463  1.00  0.00           H  
ATOM    423  CB  VAL    29      46.037  22.306  39.011  1.00  0.00           C  
ATOM    424  HB  VAL    29      46.604  21.391  38.836  1.00  0.00           H  
ATOM    425  CG1 VAL    29      45.555  22.293  40.481  1.00  0.00           C  
ATOM    426 HG11 VAL    29      44.908  21.448  40.716  1.00  0.00           H  
ATOM    427 HG12 VAL    29      46.388  22.233  41.181  1.00  0.00           H  
ATOM    428 HG13 VAL    29      44.975  23.190  40.697  1.00  0.00           H  
ATOM    429  CG2 VAL    29      44.755  22.335  38.200  1.00  0.00           C  
ATOM    430 HG21 VAL    29      44.913  22.336  37.121  1.00  0.00           H  
ATOM    431 HG22 VAL    29      44.279  21.381  38.425  1.00  0.00           H  
ATOM    432 HG23 VAL    29      44.036  23.144  38.334  1.00  0.00           H  
ATOM    433  C   VAL    29      48.206  23.757  39.482  1.00  0.00           C  
ATOM    434  O   VAL    29      49.215  23.081  39.428  1.00  0.00           O  
ATOM    435  N   ALA    30      48.040  24.734  40.401  1.00  0.00           N  
ATOM    436  H   ALA    30      47.194  25.282  40.471  1.00  0.00           H  
ATOM    437  CA  ALA    30      49.037  24.932  41.466  1.00  0.00           C  
ATOM    438  HA  ALA    30      49.500  23.958  41.627  1.00  0.00           H  
ATOM    439  CB  ALA    30      49.965  26.129  41.193  1.00  0.00           C  
ATOM    440  HB1 ALA    30      50.611  25.847  40.361  1.00  0.00           H  
ATOM    441  HB2 ALA    30      49.397  27.010  40.895  1.00  0.00           H  
ATOM    442  HB3 ALA    30      50.634  26.299  42.036  1.00  0.00           H  
ATOM    443  C   ALA    30      48.221  25.075  42.790  1.00  0.00           C  
ATOM    444  O   ALA    30      47.193  25.720  42.834  1.00  0.00           O  
ATOM    445  N   VAL    31      48.719  24.567  43.931  1.00  0.00           N  
ATOM    446  H   VAL    31      49.641  24.160  43.992  1.00  0.00           H  
ATOM    447  CA  VAL    31      48.102  24.703  45.260  1.00  0.00           C  
ATOM    448  HA  VAL    31      47.306  25.447  45.256  1.00  0.00           H  
ATOM    449  CB  VAL    31      47.548  23.411  45.845  1.00  0.00           C  
ATOM    450  HB  VAL    31      48.369  22.696  45.903  1.00  0.00           H  
ATOM    451  CG1 VAL    31      47.065  23.550  47.319  1.00  0.00           C  
ATOM    452 HG11 VAL    31      46.342  24.364  47.365  1.00  0.00           H  
ATOM    453 HG12 VAL    31      46.492  22.681  47.643  1.00  0.00           H  
ATOM    454 HG13 VAL    31      47.827  23.841  48.042  1.00  0.00           H  
ATOM    455  CG2 VAL    31      46.342  22.997  45.033  1.00  0.00           C  
ATOM    456 HG21 VAL    31      45.958  22.022  45.333  1.00  0.00           H  
ATOM    457 HG22 VAL    31      45.597  23.748  45.297  1.00  0.00           H  
ATOM    458 HG23 VAL    31      46.594  22.950  43.973  1.00  0.00           H  
ATOM    459  C   VAL    31      49.161  25.271  46.219  1.00  0.00           C  
ATOM    460  O   VAL    31      50.318  24.842  46.158  1.00  0.00           O  
ATOM    461  N   ILE    32      48.761  26.224  47.026  1.00  0.00           N  
ATOM    462  H   ILE    32      47.763  26.364  47.101  1.00  0.00           H  
ATOM    463  CA  ILE    32      49.636  26.709  48.156  1.00  0.00           C  
ATOM    464  HA  ILE    32      50.667  26.402  47.980  1.00  0.00           H  
ATOM    465  CB  ILE    32      49.784  28.259  48.109  1.00  0.00           C  
ATOM    466  HB  ILE    32      48.819  28.734  48.284  1.00  0.00           H  
ATOM    467  CG2 ILE    32      50.726  28.559  49.268  1.00  0.00           C  
ATOM    468 HG21 ILE    32      50.324  28.186  50.210  1.00  0.00           H  
ATOM    469 HG22 ILE    32      51.639  28.013  49.029  1.00  0.00           H  
ATOM    470 HG23 ILE    32      50.872  29.632  49.388  1.00  0.00           H  
ATOM    471  CG1 ILE    32      50.310  28.805  46.730  1.00  0.00           C  
ATOM    472 HG12 ILE    32      50.820  29.767  46.787  1.00  0.00           H  
ATOM    473 HG13 ILE    32      51.169  28.199  46.444  1.00  0.00           H  
ATOM    474  CD1 ILE    32      49.292  28.914  45.596  1.00  0.00           C  
ATOM    475 HD11 ILE    32      49.689  29.480  44.754  1.00  0.00           H  
ATOM    476 HD12 ILE    32      49.008  27.924  45.239  1.00  0.00           H  
ATOM    477 HD13 ILE    32      48.374  29.359  45.979  1.00  0.00           H  
ATOM    478  C   ILE    32      49.264  26.180  49.501  1.00  0.00           C  
ATOM    479  O   ILE    32      48.079  26.316  49.809  1.00  0.00           O  
ATOM    480  N   TYR    33      50.156  25.460  50.198  1.00  0.00           N  
ATOM    481  H   TYR    33      51.044  25.343  49.730  1.00  0.00           H  
ATOM    482  CA  TYR    33      49.887  24.796  51.435  1.00  0.00           C  
ATOM    483  HA  TYR    33      49.115  25.421  51.884  1.00  0.00           H  
ATOM    484  CB  TYR    33      49.218  23.476  51.135  1.00  0.00           C  
ATOM    485  HB2 TYR    33      48.315  23.691  50.563  1.00  0.00           H  
ATOM    486  HB3 TYR    33      49.827  22.913  50.428  1.00  0.00           H  
ATOM    487  CG  TYR    33      48.748  22.601  52.298  1.00  0.00           C  
ATOM    488  CD1 TYR    33      47.872  23.131  53.269  1.00  0.00           C  
ATOM    489  HD1 TYR    33      47.457  24.105  53.054  1.00  0.00           H  
ATOM    490  CE1 TYR    33      47.547  22.391  54.417  1.00  0.00           C  
ATOM    491  HE1 TYR    33      46.773  22.733  55.088  1.00  0.00           H  
ATOM    492  CZ  TYR    33      48.102  21.127  54.540  1.00  0.00           C  
ATOM    493  OH  TYR    33      47.762  20.393  55.627  1.00  0.00           O  
ATOM    494  HH  TYR    33      47.939  19.476  55.404  1.00  0.00           H  
ATOM    495  CE2 TYR    33      48.975  20.615  53.530  1.00  0.00           C  
ATOM    496  HE2 TYR    33      49.388  19.619  53.606  1.00  0.00           H  
ATOM    497  CD2 TYR    33      49.340  21.359  52.430  1.00  0.00           C  
ATOM    498  HD2 TYR    33      50.065  20.948  51.743  1.00  0.00           H  
ATOM    499  C   TYR    33      51.114  24.573  52.402  1.00  0.00           C  
ATOM    500  O   TYR    33      52.215  24.246  51.924  1.00  0.00           O  
ATOM    501  N   GLN    34      50.979  24.724  53.682  1.00  0.00           N  
ATOM    502  H   GLN    34      50.083  24.995  54.061  1.00  0.00           H  
ATOM    503  CA  GLN    34      52.075  24.693  54.649  1.00  0.00           C  
ATOM    504  HA  GLN    34      51.750  25.299  55.494  1.00  0.00           H  
ATOM    505  CB  GLN    34      52.269  23.229  55.085  1.00  0.00           C  
ATOM    506  HB2 GLN    34      52.562  22.662  54.202  1.00  0.00           H  
ATOM    507  HB3 GLN    34      53.065  23.198  55.829  1.00  0.00           H  
ATOM    508  CG  GLN    34      51.079  22.717  55.825  1.00  0.00           C  
ATOM    509  HG2 GLN    34      50.861  23.327  56.702  1.00  0.00           H  
ATOM    510  HG3 GLN    34      50.150  22.792  55.260  1.00  0.00           H  
ATOM    511  CD  GLN    34      51.290  21.249  56.328  1.00  0.00           C  
ATOM    512  OE1 GLN    34      52.171  20.507  55.975  1.00  0.00           O  
ATOM    513  NE2 GLN    34      50.322  20.755  57.040  1.00  0.00           N  
ATOM    514 HE21 GLN    34      49.451  21.221  57.250  1.00  0.00           H  
ATOM    515 HE22 GLN    34      50.420  19.800  57.356  1.00  0.00           H  
ATOM    516  C   GLN    34      53.417  25.412  54.309  1.00  0.00           C  
ATOM    517  O   GLN    34      54.502  24.937  54.394  1.00  0.00           O  
ATOM    518  N   GLY    35      53.301  26.663  53.890  1.00  0.00           N  
ATOM    519  H   GLY    35      52.367  27.037  53.803  1.00  0.00           H  
ATOM    520  CA  GLY    35      54.428  27.544  53.555  1.00  0.00           C  
ATOM    521  HA2 GLY    35      54.085  28.577  53.504  1.00  0.00           H  
ATOM    522  HA3 GLY    35      55.186  27.595  54.338  1.00  0.00           H  
ATOM    523  C   GLY    35      55.012  27.181  52.132  1.00  0.00           C  
ATOM    524  O   GLY    35      56.029  27.739  51.781  1.00  0.00           O  
ATOM    525  N   LYS    36      54.344  26.385  51.261  1.00  0.00           N  
ATOM    526  H   LYS    36      53.479  26.048  51.659  1.00  0.00           H  
ATOM    527  CA  LYS    36      54.873  25.885  49.962  1.00  0.00           C  
ATOM    528  HA  LYS    36      55.702  26.512  49.632  1.00  0.00           H  
ATOM    529  CB  LYS    36      55.446  24.482  50.138  1.00  0.00           C  
ATOM    530  HB2 LYS    36      54.717  23.793  50.563  1.00  0.00           H  
ATOM    531  HB3 LYS    36      55.786  24.097  49.176  1.00  0.00           H  
ATOM    532  CG  LYS    36      56.627  24.542  51.110  1.00  0.00           C  
ATOM    533  HG2 LYS    36      57.326  25.334  50.842  1.00  0.00           H  
ATOM    534  HG3 LYS    36      56.286  24.757  52.122  1.00  0.00           H  
ATOM    535  CD  LYS    36      57.411  23.210  51.133  1.00  0.00           C  
ATOM    536  HD2 LYS    36      56.715  22.526  51.619  1.00  0.00           H  
ATOM    537  HD3 LYS    36      57.655  22.933  50.107  1.00  0.00           H  
ATOM    538  CE  LYS    36      58.685  23.236  51.954  1.00  0.00           C  
ATOM    539  HE2 LYS    36      58.429  23.589  52.953  1.00  0.00           H  
ATOM    540  HE3 LYS    36      59.055  22.230  52.154  1.00  0.00           H  
ATOM    541  NZ  LYS    36      59.751  24.050  51.288  1.00  0.00           N  
ATOM    542  HZ1 LYS    36      60.660  23.791  51.645  1.00  0.00           H  
ATOM    543  HZ2 LYS    36      59.751  23.834  50.302  1.00  0.00           H  
ATOM    544  HZ3 LYS    36      59.714  25.016  51.579  1.00  0.00           H  
ATOM    545  C   LYS    36      53.913  25.784  48.805  1.00  0.00           C  
ATOM    546  O   LYS    36      52.737  25.406  48.939  1.00  0.00           O  
ATOM    547  N   PRO    37      54.360  26.087  47.570  1.00  0.00           N  
ATOM    548  CD  PRO    37      55.716  26.628  47.217  1.00  0.00           C  
ATOM    549  HD2 PRO    37      56.515  25.966  47.551  1.00  0.00           H  
ATOM    550  HD3 PRO    37      55.771  27.593  47.720  1.00  0.00           H  
ATOM    551  CG  PRO    37      55.693  26.844  45.692  1.00  0.00           C  
ATOM    552  HG2 PRO    37      56.384  26.166  45.190  1.00  0.00           H  
ATOM    553  HG3 PRO    37      55.969  27.891  45.572  1.00  0.00           H  
ATOM    554  CB  PRO    37      54.199  26.627  45.224  1.00  0.00           C  
ATOM    555  HB2 PRO    37      54.139  26.102  44.271  1.00  0.00           H  
ATOM    556  HB3 PRO    37      53.524  27.480  45.163  1.00  0.00           H  
ATOM    557  CA  PRO    37      53.614  25.763  46.370  1.00  0.00           C  
ATOM    558  HA  PRO    37      52.559  25.989  46.521  1.00  0.00           H  
ATOM    559  C   PRO    37      53.794  24.319  45.992  1.00  0.00           C  
ATOM    560  O   PRO    37      54.805  23.662  46.272  1.00  0.00           O  
ATOM    561  N   HIP    38      52.773  23.837  45.252  1.00  0.00           N  
ATOM    562  H   HIP    38      51.938  24.405  45.235  1.00  0.00           H  
ATOM    563  CA  HIP    38      52.681  22.485  44.820  1.00  0.00           C  
ATOM    564  HA  HIP    38      53.654  21.997  44.771  1.00  0.00           H  
ATOM    565  CB  HIP    38      51.841  21.648  45.781  1.00  0.00           C  
ATOM    566  HB2 HIP    38      50.850  22.102  45.781  1.00  0.00           H  
ATOM    567  HB3 HIP    38      51.855  20.583  45.548  1.00  0.00           H  
ATOM    568  CG  HIP    38      52.268  21.626  47.265  1.00  0.00           C  
ATOM    569  ND1 HIP    38      53.461  20.973  47.753  1.00  0.00           N  
ATOM    570  HD1 HIP    38      54.226  20.611  47.202  1.00  0.00           H  
ATOM    571  CE1 HIP    38      53.504  21.277  49.031  1.00  0.00           C  
ATOM    572  HE1 HIP    38      54.367  21.182  49.673  1.00  0.00           H  
ATOM    573  NE2 HIP    38      52.418  22.031  49.406  1.00  0.00           N  
ATOM    574  HE2 HIP    38      52.219  22.306  50.357  1.00  0.00           H  
ATOM    575  CD2 HIP    38      51.605  22.178  48.294  1.00  0.00           C  
ATOM    576  HD2 HIP    38      50.573  22.493  48.328  1.00  0.00           H  
ATOM    577  C   HIP    38      52.095  22.476  43.439  1.00  0.00           C  
ATOM    578  O   HIP    38      51.264  23.321  43.207  1.00  0.00           O  
ATOM    579  N   TYR    39      52.601  21.641  42.516  1.00  0.00           N  
ATOM    580  H   TYR    39      53.299  20.941  42.726  1.00  0.00           H  
ATOM    581  CA  TYR    39      52.122  21.644  41.079  1.00  0.00           C  
ATOM    582  HA  TYR    39      51.262  22.313  41.053  1.00  0.00           H  
ATOM    583  CB  TYR    39      53.226  22.090  40.148  1.00  0.00           C  
ATOM    584  HB2 TYR    39      54.007  21.346  39.992  1.00  0.00           H  
ATOM    585  HB3 TYR    39      52.714  22.198  39.191  1.00  0.00           H  
ATOM    586  CG  TYR    39      53.904  23.431  40.623  1.00  0.00           C  
ATOM    587  CD1 TYR    39      53.119  24.594  40.389  1.00  0.00           C  
ATOM    588  HD1 TYR    39      52.134  24.600  39.948  1.00  0.00           H  
ATOM    589  CE1 TYR    39      53.666  25.823  40.753  1.00  0.00           C  
ATOM    590  HE1 TYR    39      53.141  26.738  40.524  1.00  0.00           H  
ATOM    591  CZ  TYR    39      54.842  25.937  41.509  1.00  0.00           C  
ATOM    592  OH  TYR    39      55.327  27.163  41.814  1.00  0.00           O  
ATOM    593  HH  TYR    39      56.152  27.025  42.285  1.00  0.00           H  
ATOM    594  CE2 TYR    39      55.651  24.784  41.749  1.00  0.00           C  
ATOM    595  HE2 TYR    39      56.579  24.846  42.300  1.00  0.00           H  
ATOM    596  CD2 TYR    39      55.209  23.578  41.117  1.00  0.00           C  
ATOM    597  HD2 TYR    39      55.846  22.707  41.144  1.00  0.00           H  
ATOM    598  C   TYR    39      51.601  20.298  40.653  1.00  0.00           C  
ATOM    599  O   TYR    39      52.070  19.269  41.206  1.00  0.00           O  
ATOM    600  N   TYR    40      50.669  20.365  39.705  1.00  0.00           N  
ATOM    601  H   TYR    40      50.312  21.222  39.307  1.00  0.00           H  
ATOM    602  CA  TYR    40      49.837  19.253  39.203  1.00  0.00           C  
ATOM    603  HA  TYR    40      50.387  18.313  39.248  1.00  0.00           H  
ATOM    604  CB  TYR    40      48.597  19.072  40.098  1.00  0.00           C  
ATOM    605  HB2 TYR    40      47.791  19.741  39.799  1.00  0.00           H  
ATOM    606  HB3 TYR    40      48.315  18.037  39.906  1.00  0.00           H  
ATOM    607  CG  TYR    40      48.734  19.215  41.590  1.00  0.00           C  
ATOM    608  CD1 TYR    40      48.954  18.096  42.475  1.00  0.00           C  
ATOM    609  HD1 TYR    40      48.999  17.121  42.012  1.00  0.00           H  
ATOM    610  CE1 TYR    40      49.141  18.424  43.840  1.00  0.00           C  
ATOM    611  HE1 TYR    40      49.353  17.620  44.530  1.00  0.00           H  
ATOM    612  CZ  TYR    40      49.102  19.738  44.369  1.00  0.00           C  
ATOM    613  OH  TYR    40      49.281  19.904  45.706  1.00  0.00           O  
ATOM    614  HH  TYR    40      49.741  19.136  46.052  1.00  0.00           H  
ATOM    615  CE2 TYR    40      48.903  20.819  43.465  1.00  0.00           C  
ATOM    616  HE2 TYR    40      48.802  21.803  43.897  1.00  0.00           H  
ATOM    617  CD2 TYR    40      48.694  20.548  42.125  1.00  0.00           C  
ATOM    618  HD2 TYR    40      48.494  21.417  41.515  1.00  0.00           H  
ATOM    619  C   TYR    40      49.519  19.597  37.787  1.00  0.00           C  
ATOM    620  O   TYR    40      49.294  20.816  37.556  1.00  0.00           O  
ATOM    621  N   THR    41      49.645  18.657  36.852  1.00  0.00           N  
ATOM    622  H   THR    41      49.915  17.772  37.258  1.00  0.00           H  
ATOM    623  CA  THR    41      49.505  18.773  35.373  1.00  0.00           C  
ATOM    624  HA  THR    41      48.887  19.644  35.155  1.00  0.00           H  
ATOM    625  CB  THR    41      50.894  19.075  34.708  1.00  0.00           C  
ATOM    626  HB  THR    41      50.771  19.223  33.635  1.00  0.00           H  
ATOM    627  CG2 THR    41      51.453  20.385  35.227  1.00  0.00           C  
ATOM    628 HG21 THR    41      50.651  21.114  35.331  1.00  0.00           H  
ATOM    629 HG22 THR    41      51.979  20.291  36.177  1.00  0.00           H  
ATOM    630 HG23 THR    41      52.160  20.707  34.462  1.00  0.00           H  
ATOM    631  OG1 THR    41      51.835  18.044  34.968  1.00  0.00           O  
ATOM    632  HG1 THR    41      52.017  18.117  35.908  1.00  0.00           H  
ATOM    633  C   THR    41      48.870  17.555  34.714  1.00  0.00           C  
ATOM    634  O   THR    41      49.160  16.410  35.018  1.00  0.00           O  
ATOM    635  N   PHE    42      47.939  17.849  33.729  1.00  0.00           N  
ATOM    636  H   PHE    42      47.707  18.831  33.685  1.00  0.00           H  
ATOM    637  CA  PHE    42      47.026  16.892  33.045  1.00  0.00           C  
ATOM    638  HA  PHE    42      47.427  15.880  33.113  1.00  0.00           H  
ATOM    639  CB  PHE    42      45.746  16.855  33.873  1.00  0.00           C  
ATOM    640  HB2 PHE    42      45.111  17.687  33.566  1.00  0.00           H  
ATOM    641  HB3 PHE    42      45.263  15.928  33.565  1.00  0.00           H  
ATOM    642  CG  PHE    42      45.870  16.942  35.407  1.00  0.00           C  
ATOM    643  CD1 PHE    42      45.815  18.159  36.073  1.00  0.00           C  
ATOM    644  HD1 PHE    42      45.812  19.037  35.443  1.00  0.00           H  
ATOM    645  CE1 PHE    42      46.073  18.226  37.476  1.00  0.00           C  
ATOM    646  HE1 PHE    42      46.108  19.201  37.938  1.00  0.00           H  
ATOM    647  CZ  PHE    42      46.197  17.055  38.251  1.00  0.00           C  
ATOM    648  HZ  PHE    42      46.330  17.143  39.319  1.00  0.00           H  
ATOM    649  CE2 PHE    42      46.179  15.855  37.533  1.00  0.00           C  
ATOM    650  HE2 PHE    42      46.475  14.947  38.037  1.00  0.00           H  
ATOM    651  CD2 PHE    42      46.070  15.828  36.133  1.00  0.00           C  
ATOM    652  HD2 PHE    42      46.113  14.873  35.629  1.00  0.00           H  
ATOM    653  C   PHE    42      46.739  17.153  31.562  1.00  0.00           C  
ATOM    654  O   PHE    42      46.829  18.286  31.158  1.00  0.00           O  
ATOM    655  N   GLY    43      46.346  16.166  30.750  1.00  0.00           N  
ATOM    656  H   GLY    43      46.424  15.206  31.055  1.00  0.00           H  
ATOM    657  CA  GLY    43      46.125  16.342  29.285  1.00  0.00           C  
ATOM    658  HA2 GLY    43      45.757  15.389  28.907  1.00  0.00           H  
ATOM    659  HA3 GLY    43      45.288  17.035  29.199  1.00  0.00           H  
ATOM    660  C   GLY    43      47.256  16.816  28.400  1.00  0.00           C  
ATOM    661  O   GLY    43      48.438  16.485  28.532  1.00  0.00           O  
ATOM    662  N   LYS    44      46.836  17.575  27.378  1.00  0.00           N  
ATOM    663  H   LYS    44      45.886  17.915  27.363  1.00  0.00           H  
ATOM    664  CA  LYS    44      47.655  18.026  26.258  1.00  0.00           C  
ATOM    665  HA  LYS    44      48.671  18.003  26.654  1.00  0.00           H  
ATOM    666  CB  LYS    44      47.782  17.153  25.007  1.00  0.00           C  
ATOM    667  HB2 LYS    44      48.679  17.295  24.404  1.00  0.00           H  
ATOM    668  HB3 LYS    44      47.774  16.093  25.261  1.00  0.00           H  
ATOM    669  CG  LYS    44      46.618  17.274  24.013  1.00  0.00           C  
ATOM    670  HG2 LYS    44      46.688  18.313  23.691  1.00  0.00           H  
ATOM    671  HG3 LYS    44      46.855  16.553  23.231  1.00  0.00           H  
ATOM    672  CD  LYS    44      45.171  16.987  24.516  1.00  0.00           C  
ATOM    673  HD2 LYS    44      44.976  17.450  25.482  1.00  0.00           H  
ATOM    674  HD3 LYS    44      44.335  17.375  23.933  1.00  0.00           H  
ATOM    675  CE  LYS    44      45.170  15.427  24.729  1.00  0.00           C  
ATOM    676  HE2 LYS    44      45.575  14.860  23.891  1.00  0.00           H  
ATOM    677  HE3 LYS    44      45.789  15.127  25.575  1.00  0.00           H  
ATOM    678  NZ  LYS    44      43.790  14.893  24.951  1.00  0.00           N  
ATOM    679  HZ1 LYS    44      43.833  14.089  25.560  1.00  0.00           H  
ATOM    680  HZ2 LYS    44      43.191  15.581  25.384  1.00  0.00           H  
ATOM    681  HZ3 LYS    44      43.332  14.634  24.089  1.00  0.00           H  
ATOM    682  C   LYS    44      47.367  19.465  25.808  1.00  0.00           C  
ATOM    683  O   LYS    44      46.198  19.937  25.921  1.00  0.00           O  
ATOM    684  N   ALA    45      48.412  20.201  25.502  1.00  0.00           N  
ATOM    685  H   ALA    45      49.300  19.723  25.445  1.00  0.00           H  
ATOM    686  CA  ALA    45      48.396  21.616  25.220  1.00  0.00           C  
ATOM    687  HA  ALA    45      47.746  22.217  25.856  1.00  0.00           H  
ATOM    688  CB  ALA    45      49.733  22.198  25.655  1.00  0.00           C  
ATOM    689  HB1 ALA    45      50.544  21.760  25.074  1.00  0.00           H  
ATOM    690  HB2 ALA    45      49.674  23.270  25.471  1.00  0.00           H  
ATOM    691  HB3 ALA    45      49.811  22.049  26.732  1.00  0.00           H  
ATOM    692  C   ALA    45      48.053  21.962  23.747  1.00  0.00           C  
ATOM    693  O   ALA    45      47.587  23.078  23.506  1.00  0.00           O  
ATOM    694  N   ASP    46      48.291  21.000  22.797  1.00  0.00           N  
ATOM    695  H   ASP    46      48.874  20.205  23.015  1.00  0.00           H  
ATOM    696  CA  ASP    46      47.789  21.112  21.443  1.00  0.00           C  
ATOM    697  HA  ASP    46      46.885  21.720  21.441  1.00  0.00           H  
ATOM    698  CB  ASP    46      48.892  21.868  20.678  1.00  0.00           C  
ATOM    699  HB2 ASP    46      49.141  22.803  21.178  1.00  0.00           H  
ATOM    700  HB3 ASP    46      49.739  21.182  20.687  1.00  0.00           H  
ATOM    701  CG  ASP    46      48.722  22.145  19.217  1.00  0.00           C  
ATOM    702  OD1 ASP    46      47.623  22.006  18.585  1.00  0.00           O  
ATOM    703  OD2 ASP    46      49.776  22.394  18.608  1.00  0.00           O  
ATOM    704  C   ASP    46      47.451  19.733  20.801  1.00  0.00           C  
ATOM    705  O   ASP    46      48.350  18.874  20.790  1.00  0.00           O  
ATOM    706  N   ILE    47      46.228  19.559  20.335  1.00  0.00           N  
ATOM    707  H   ILE    47      45.721  20.427  20.238  1.00  0.00           H  
ATOM    708  CA  ILE    47      45.751  18.277  19.804  1.00  0.00           C  
ATOM    709  HA  ILE    47      46.029  17.447  20.454  1.00  0.00           H  
ATOM    710  CB  ILE    47      44.170  18.326  19.580  1.00  0.00           C  
ATOM    711  HB  ILE    47      43.974  19.228  19.000  1.00  0.00           H  
ATOM    712  CG2 ILE    47      43.719  17.072  18.854  1.00  0.00           C  
ATOM    713 HG21 ILE    47      44.272  16.823  17.948  1.00  0.00           H  
ATOM    714 HG22 ILE    47      43.847  16.273  19.585  1.00  0.00           H  
ATOM    715 HG23 ILE    47      42.708  17.162  18.457  1.00  0.00           H  
ATOM    716  CG1 ILE    47      43.451  18.615  20.947  1.00  0.00           C  
ATOM    717 HG12 ILE    47      43.845  18.008  21.762  1.00  0.00           H  
ATOM    718 HG13 ILE    47      43.604  19.645  21.270  1.00  0.00           H  
ATOM    719  CD1 ILE    47      41.963  18.509  20.891  1.00  0.00           C  
ATOM    720 HD11 ILE    47      41.625  17.472  20.887  1.00  0.00           H  
ATOM    721 HD12 ILE    47      41.511  19.014  21.744  1.00  0.00           H  
ATOM    722 HD13 ILE    47      41.644  18.960  19.951  1.00  0.00           H  
ATOM    723  C   ILE    47      46.463  17.937  18.501  1.00  0.00           C  
ATOM    724  O   ILE    47      46.862  16.792  18.313  1.00  0.00           O  
ATOM    725  N   ALA    48      46.810  18.904  17.656  1.00  0.00           N  
ATOM    726  H   ALA    48      46.542  19.860  17.839  1.00  0.00           H  
ATOM    727  CA  ALA    48      47.445  18.606  16.396  1.00  0.00           C  
ATOM    728  HA  ALA    48      46.791  17.849  15.963  1.00  0.00           H  
ATOM    729  CB  ALA    48      47.313  19.769  15.486  1.00  0.00           C  
ATOM    730  HB1 ALA    48      46.255  19.912  15.268  1.00  0.00           H  
ATOM    731  HB2 ALA    48      47.718  20.728  15.807  1.00  0.00           H  
ATOM    732  HB3 ALA    48      47.713  19.464  14.519  1.00  0.00           H  
ATOM    733  C   ALA    48      48.908  18.111  16.583  1.00  0.00           C  
ATOM    734  O   ALA    48      49.564  17.769  15.638  1.00  0.00           O  
ATOM    735  N   ALA    49      49.462  18.317  17.763  1.00  0.00           N  
ATOM    736  H   ALA    49      48.891  18.725  18.489  1.00  0.00           H  
ATOM    737  CA  ALA    49      50.867  18.064  18.096  1.00  0.00           C  
ATOM    738  HA  ALA    49      51.347  17.459  17.327  1.00  0.00           H  
ATOM    739  CB  ALA    49      51.488  19.441  18.102  1.00  0.00           C  
ATOM    740  HB1 ALA    49      51.086  19.949  17.225  1.00  0.00           H  
ATOM    741  HB2 ALA    49      51.080  19.928  18.987  1.00  0.00           H  
ATOM    742  HB3 ALA    49      52.574  19.453  18.202  1.00  0.00           H  
ATOM    743  C   ALA    49      51.074  17.217  19.334  1.00  0.00           C  
ATOM    744  O   ALA    49      52.247  17.066  19.815  1.00  0.00           O  
ATOM    745  N   ASN    50      50.016  16.652  19.960  1.00  0.00           N  
ATOM    746  H   ASN    50      49.091  16.802  19.583  1.00  0.00           H  
ATOM    747  CA  ASN    50      50.031  15.947  21.216  1.00  0.00           C  
ATOM    748  HA  ASN    50      49.004  15.958  21.581  1.00  0.00           H  
ATOM    749  CB  ASN    50      50.551  14.573  20.915  1.00  0.00           C  
ATOM    750  HB2 ASN    50      51.609  14.645  20.660  1.00  0.00           H  
ATOM    751  HB3 ASN    50      50.507  13.976  21.826  1.00  0.00           H  
ATOM    752  CG  ASN    50      49.700  13.788  19.953  1.00  0.00           C  
ATOM    753  OD1 ASN    50      48.630  13.284  20.250  1.00  0.00           O  
ATOM    754  ND2 ASN    50      50.198  13.562  18.736  1.00  0.00           N  
ATOM    755 HD21 ASN    50      51.136  13.752  18.412  1.00  0.00           H  
ATOM    756 HD22 ASN    50      49.577  12.984  18.188  1.00  0.00           H  
ATOM    757  C   ASN    50      50.804  16.556  22.380  1.00  0.00           C  
ATOM    758  O   ASN    50      51.207  15.781  23.246  1.00  0.00           O  
ATOM    759  N   LYS    51      51.014  17.854  22.449  1.00  0.00           N  
ATOM    760  H   LYS    51      50.516  18.409  21.768  1.00  0.00           H  
ATOM    761  CA  LYS    51      52.036  18.603  23.266  1.00  0.00           C  
ATOM    762  HA  LYS    51      52.988  18.183  22.939  1.00  0.00           H  
ATOM    763  CB  LYS    51      51.980  20.120  23.033  1.00  0.00           C  
ATOM    764  HB2 LYS    51      50.936  20.434  23.005  1.00  0.00           H  
ATOM    765  HB3 LYS    51      52.389  20.596  23.924  1.00  0.00           H  
ATOM    766  CG  LYS    51      52.694  20.355  21.690  1.00  0.00           C  
ATOM    767  HG2 LYS    51      52.427  19.635  20.917  1.00  0.00           H  
ATOM    768  HG3 LYS    51      52.572  21.382  21.345  1.00  0.00           H  
ATOM    769  CD  LYS    51      54.213  20.311  21.885  1.00  0.00           C  
ATOM    770  HD2 LYS    51      54.424  20.996  22.705  1.00  0.00           H  
ATOM    771  HD3 LYS    51      54.709  19.402  22.226  1.00  0.00           H  
ATOM    772  CE  LYS    51      54.877  20.826  20.577  1.00  0.00           C  
ATOM    773  HE2 LYS    51      54.692  20.223  19.688  1.00  0.00           H  
ATOM    774  HE3 LYS    51      54.495  21.822  20.357  1.00  0.00           H  
ATOM    775  NZ  LYS    51      56.275  21.063  20.755  1.00  0.00           N  
ATOM    776  HZ1 LYS    51      56.825  20.217  20.790  1.00  0.00           H  
ATOM    777  HZ2 LYS    51      56.592  21.640  19.990  1.00  0.00           H  
ATOM    778  HZ3 LYS    51      56.466  21.494  21.648  1.00  0.00           H  
ATOM    779  C   LYS    51      51.789  18.345  24.773  1.00  0.00           C  
ATOM    780  O   LYS    51      50.684  18.466  25.226  1.00  0.00           O  
ATOM    781  N   PRO    52      52.867  17.947  25.510  1.00  0.00           N  
ATOM    782  CD  PRO    52      54.214  17.754  25.002  1.00  0.00           C  
ATOM    783  HD2 PRO    52      54.599  18.406  24.218  1.00  0.00           H  
ATOM    784  HD3 PRO    52      54.363  16.710  24.726  1.00  0.00           H  
ATOM    785  CG  PRO    52      55.088  17.939  26.183  1.00  0.00           C  
ATOM    786  HG2 PRO    52      55.126  19.017  26.339  1.00  0.00           H  
ATOM    787  HG3 PRO    52      56.097  17.527  26.191  1.00  0.00           H  
ATOM    788  CB  PRO    52      54.222  17.473  27.321  1.00  0.00           C  
ATOM    789  HB2 PRO    52      54.539  17.878  28.282  1.00  0.00           H  
ATOM    790  HB3 PRO    52      54.323  16.390  27.384  1.00  0.00           H  
ATOM    791  CA  PRO    52      52.788  17.797  26.955  1.00  0.00           C  
ATOM    792  HA  PRO    52      52.082  16.992  27.161  1.00  0.00           H  
ATOM    793  C   PRO    52      52.343  19.175  27.554  1.00  0.00           C  
ATOM    794  O   PRO    52      52.661  20.228  27.070  1.00  0.00           O  
ATOM    795  N   VAL    53      51.668  19.110  28.676  1.00  0.00           N  
ATOM    796  H   VAL    53      51.402  18.172  28.936  1.00  0.00           H  
ATOM    797  CA  VAL    53      51.323  20.144  29.585  1.00  0.00           C  
ATOM    798  HA  VAL    53      51.399  21.166  29.213  1.00  0.00           H  
ATOM    799  CB  VAL    53      49.857  20.123  30.081  1.00  0.00           C  
ATOM    800  HB  VAL    53      49.618  19.302  30.756  1.00  0.00           H  
ATOM    801  CG1 VAL    53      49.612  21.312  30.989  1.00  0.00           C  
ATOM    802 HG11 VAL    53      48.596  21.454  31.356  1.00  0.00           H  
ATOM    803 HG12 VAL    53      50.248  21.261  31.874  1.00  0.00           H  
ATOM    804 HG13 VAL    53      49.869  22.170  30.369  1.00  0.00           H  
ATOM    805  CG2 VAL    53      48.831  20.208  28.896  1.00  0.00           C  
ATOM    806 HG21 VAL    53      49.272  19.669  28.057  1.00  0.00           H  
ATOM    807 HG22 VAL    53      47.817  19.947  29.199  1.00  0.00           H  
ATOM    808 HG23 VAL    53      48.849  21.261  28.615  1.00  0.00           H  
ATOM    809  C   VAL    53      52.285  20.063  30.785  1.00  0.00           C  
ATOM    810  O   VAL    53      52.448  18.950  31.343  1.00  0.00           O  
ATOM    811  N   THR    54      52.833  21.197  31.156  1.00  0.00           N  
ATOM    812  H   THR    54      52.723  22.075  30.669  1.00  0.00           H  
ATOM    813  CA  THR    54      53.869  21.297  32.188  1.00  0.00           C  
ATOM    814  HA  THR    54      53.847  20.422  32.837  1.00  0.00           H  
ATOM    815  CB  THR    54      55.349  21.421  31.545  1.00  0.00           C  
ATOM    816  HB  THR    54      56.133  21.209  32.272  1.00  0.00           H  
ATOM    817  CG2 THR    54      55.576  20.439  30.434  1.00  0.00           C  
ATOM    818 HG21 THR    54      55.119  19.462  30.591  1.00  0.00           H  
ATOM    819 HG22 THR    54      55.059  20.826  29.557  1.00  0.00           H  
ATOM    820 HG23 THR    54      56.623  20.463  30.135  1.00  0.00           H  
ATOM    821  OG1 THR    54      55.489  22.755  31.026  1.00  0.00           O  
ATOM    822  HG1 THR    54      56.158  22.769  30.338  1.00  0.00           H  
ATOM    823  C   THR    54      53.660  22.528  33.050  1.00  0.00           C  
ATOM    824  O   THR    54      52.964  23.418  32.630  1.00  0.00           O  
ATOM    825  N   PRO    55      54.408  22.667  34.165  1.00  0.00           N  
ATOM    826  CD  PRO    55      55.089  21.646  34.887  1.00  0.00           C  
ATOM    827  HD2 PRO    55      56.099  21.708  34.482  1.00  0.00           H  
ATOM    828  HD3 PRO    55      54.822  20.606  34.702  1.00  0.00           H  
ATOM    829  CG  PRO    55      54.823  22.014  36.339  1.00  0.00           C  
ATOM    830  HG2 PRO    55      55.619  21.651  36.989  1.00  0.00           H  
ATOM    831  HG3 PRO    55      53.780  21.774  36.548  1.00  0.00           H  
ATOM    832  CB  PRO    55      54.999  23.549  36.302  1.00  0.00           C  
ATOM    833  HB2 PRO    55      56.068  23.753  36.247  1.00  0.00           H  
ATOM    834  HB3 PRO    55      54.538  23.989  37.187  1.00  0.00           H  
ATOM    835  CA  PRO    55      54.463  23.943  34.904  1.00  0.00           C  
ATOM    836  HA  PRO    55      53.475  24.361  35.098  1.00  0.00           H  
ATOM    837  C   PRO    55      55.156  25.138  34.175  1.00  0.00           C  
ATOM    838  O   PRO    55      55.128  26.233  34.692  1.00  0.00           O  
ATOM    839  N   GLN    56      55.848  24.927  33.048  1.00  0.00           N  
ATOM    840  H   GLN    56      55.873  23.978  32.704  1.00  0.00           H  
ATOM    841  CA  GLN    56      56.382  25.955  32.171  1.00  0.00           C  
ATOM    842  HA  GLN    56      56.493  26.861  32.767  1.00  0.00           H  
ATOM    843  CB  GLN    56      57.758  25.553  31.612  1.00  0.00           C  
ATOM    844  HB2 GLN    56      57.796  24.651  31.001  1.00  0.00           H  
ATOM    845  HB3 GLN    56      58.113  26.267  30.869  1.00  0.00           H  
ATOM    846  CG  GLN    56      58.762  25.240  32.706  1.00  0.00           C  
ATOM    847  HG2 GLN    56      59.729  25.589  32.343  1.00  0.00           H  
ATOM    848  HG3 GLN    56      58.541  25.831  33.595  1.00  0.00           H  
ATOM    849  CD  GLN    56      58.808  23.772  33.069  1.00  0.00           C  
ATOM    850  OE1 GLN    56      58.745  23.474  34.242  1.00  0.00           O  
ATOM    851  NE2 GLN    56      58.855  22.835  32.132  1.00  0.00           N  
ATOM    852 HE21 GLN    56      58.874  21.850  32.352  1.00  0.00           H  
ATOM    853 HE22 GLN    56      58.823  23.167  31.179  1.00  0.00           H  
ATOM    854  C   GLN    56      55.466  26.275  31.039  1.00  0.00           C  
ATOM    855  O   GLN    56      55.668  27.317  30.459  1.00  0.00           O  
ATOM    856  N   THR    57      54.375  25.515  30.763  1.00  0.00           N  
ATOM    857  H   THR    57      54.209  24.618  31.197  1.00  0.00           H  
ATOM    858  CA  THR    57      53.419  25.867  29.718  1.00  0.00           C  
ATOM    859  HA  THR    57      53.954  26.031  28.783  1.00  0.00           H  
ATOM    860  CB  THR    57      52.370  24.748  29.648  1.00  0.00           C  
ATOM    861  HB  THR    57      51.746  24.663  30.538  1.00  0.00           H  
ATOM    862  CG2 THR    57      51.476  24.912  28.435  1.00  0.00           C  
ATOM    863 HG21 THR    57      51.991  24.786  27.483  1.00  0.00           H  
ATOM    864 HG22 THR    57      50.776  24.084  28.551  1.00  0.00           H  
ATOM    865 HG23 THR    57      51.042  25.903  28.569  1.00  0.00           H  
ATOM    866  OG1 THR    57      52.923  23.426  29.490  1.00  0.00           O  
ATOM    867  HG1 THR    57      53.657  23.459  28.872  1.00  0.00           H  
ATOM    868  C   THR    57      52.646  27.157  29.944  1.00  0.00           C  
ATOM    869  O   THR    57      51.921  27.353  30.969  1.00  0.00           O  
ATOM    870  N   LEU    58      52.696  28.032  28.993  1.00  0.00           N  
ATOM    871  H   LEU    58      53.166  27.711  28.158  1.00  0.00           H  
ATOM    872  CA  LEU    58      52.010  29.382  29.081  1.00  0.00           C  
ATOM    873  HA  LEU    58      52.041  29.782  30.094  1.00  0.00           H  
ATOM    874  CB  LEU    58      52.625  30.403  28.131  1.00  0.00           C  
ATOM    875  HB2 LEU    58      52.475  30.021  27.122  1.00  0.00           H  
ATOM    876  HB3 LEU    58      51.947  31.255  28.081  1.00  0.00           H  
ATOM    877  CG  LEU    58      54.067  30.800  28.331  1.00  0.00           C  
ATOM    878  HG  LEU    58      54.695  29.916  28.445  1.00  0.00           H  
ATOM    879  CD1 LEU    58      54.535  31.494  27.035  1.00  0.00           C  
ATOM    880 HD11 LEU    58      54.618  30.782  26.214  1.00  0.00           H  
ATOM    881 HD12 LEU    58      53.829  32.245  26.680  1.00  0.00           H  
ATOM    882 HD13 LEU    58      55.481  32.032  27.090  1.00  0.00           H  
ATOM    883  CD2 LEU    58      54.348  31.721  29.478  1.00  0.00           C  
ATOM    884 HD21 LEU    58      53.930  31.230  30.357  1.00  0.00           H  
ATOM    885 HD22 LEU    58      55.426  31.738  29.637  1.00  0.00           H  
ATOM    886 HD23 LEU    58      53.917  32.693  29.239  1.00  0.00           H  
ATOM    887  C   LEU    58      50.484  29.244  28.765  1.00  0.00           C  
ATOM    888  O   LEU    58      50.163  28.784  27.673  1.00  0.00           O  
ATOM    889  N   PHE    59      49.670  29.644  29.683  1.00  0.00           N  
ATOM    890  H   PHE    59      50.040  30.127  30.490  1.00  0.00           H  
ATOM    891  CA  PHE    59      48.206  29.789  29.505  1.00  0.00           C  
ATOM    892  HA  PHE    59      47.818  29.195  28.678  1.00  0.00           H  
ATOM    893  CB  PHE    59      47.490  29.092  30.642  1.00  0.00           C  
ATOM    894  HB2 PHE    59      47.716  29.687  31.527  1.00  0.00           H  
ATOM    895  HB3 PHE    59      46.422  29.247  30.491  1.00  0.00           H  
ATOM    896  CG  PHE    59      47.796  27.573  30.732  1.00  0.00           C  
ATOM    897  CD1 PHE    59      48.937  27.150  31.472  1.00  0.00           C  
ATOM    898  HD1 PHE    59      49.634  27.829  31.942  1.00  0.00           H  
ATOM    899  CE1 PHE    59      49.147  25.741  31.640  1.00  0.00           C  
ATOM    900  HE1 PHE    59      50.042  25.428  32.156  1.00  0.00           H  
ATOM    901  CZ  PHE    59      48.251  24.874  31.078  1.00  0.00           C  
ATOM    902  HZ  PHE    59      48.482  23.821  31.136  1.00  0.00           H  
ATOM    903  CE2 PHE    59      47.131  25.272  30.306  1.00  0.00           C  
ATOM    904  HE2 PHE    59      46.461  24.549  29.866  1.00  0.00           H  
ATOM    905  CD2 PHE    59      46.831  26.660  30.232  1.00  0.00           C  
ATOM    906  HD2 PHE    59      45.900  26.974  29.784  1.00  0.00           H  
ATOM    907  C   PHE    59      47.732  31.240  29.258  1.00  0.00           C  
ATOM    908  O   PHE    59      48.170  32.152  29.909  1.00  0.00           O  
ATOM    909  N   GLU    60      46.646  31.384  28.486  1.00  0.00           N  
ATOM    910  H   GLU    60      46.151  30.631  28.029  1.00  0.00           H  
ATOM    911  CA  GLU    60      45.793  32.622  28.615  1.00  0.00           C  
ATOM    912  HA  GLU    60      46.503  33.431  28.443  1.00  0.00           H  
ATOM    913  CB  GLU    60      44.667  32.544  27.506  1.00  0.00           C  
ATOM    914  HB2 GLU    60      44.080  31.639  27.667  1.00  0.00           H  
ATOM    915  HB3 GLU    60      44.053  33.443  27.535  1.00  0.00           H  
ATOM    916  CG  GLU    60      45.458  32.445  26.135  1.00  0.00           C  
ATOM    917  HG2 GLU    60      46.274  33.167  26.127  1.00  0.00           H  
ATOM    918  HG3 GLU    60      45.945  31.472  26.070  1.00  0.00           H  
ATOM    919  CD  GLU    60      44.607  32.567  24.817  1.00  0.00           C  
ATOM    920  OE1 GLU    60      43.388  32.701  24.809  1.00  0.00           O  
ATOM    921  OE2 GLU    60      45.321  32.440  23.764  1.00  0.00           O  
ATOM    922  C   GLU    60      45.129  32.774  30.023  1.00  0.00           C  
ATOM    923  O   GLU    60      44.866  31.764  30.615  1.00  0.00           O  
ATOM    924  N   LEU    61      44.834  33.997  30.492  1.00  0.00           N  
ATOM    925  H   LEU    61      45.094  34.830  29.984  1.00  0.00           H  
ATOM    926  CA  LEU    61      44.135  34.398  31.698  1.00  0.00           C  
ATOM    927  HA  LEU    61      44.065  33.474  32.273  1.00  0.00           H  
ATOM    928  CB  LEU    61      45.029  35.446  32.390  1.00  0.00           C  
ATOM    929  HB2 LEU    61      45.325  36.277  31.749  1.00  0.00           H  
ATOM    930  HB3 LEU    61      44.311  35.853  33.102  1.00  0.00           H  
ATOM    931  CG  LEU    61      46.316  34.914  33.016  1.00  0.00           C  
ATOM    932  HG  LEU    61      47.002  34.619  32.222  1.00  0.00           H  
ATOM    933  CD1 LEU    61      46.982  35.953  33.870  1.00  0.00           C  
ATOM    934 HD11 LEU    61      46.927  36.891  33.318  1.00  0.00           H  
ATOM    935 HD12 LEU    61      46.348  36.079  34.748  1.00  0.00           H  
ATOM    936 HD13 LEU    61      47.950  35.713  34.309  1.00  0.00           H  
ATOM    937  CD2 LEU    61      46.155  33.685  33.891  1.00  0.00           C  
ATOM    938 HD21 LEU    61      47.124  33.299  34.208  1.00  0.00           H  
ATOM    939 HD22 LEU    61      45.455  33.771  34.722  1.00  0.00           H  
ATOM    940 HD23 LEU    61      45.740  32.802  33.405  1.00  0.00           H  
ATOM    941  C   LEU    61      42.664  34.935  31.448  1.00  0.00           C  
ATOM    942  O   LEU    61      41.753  34.933  32.315  1.00  0.00           O  
ATOM    943  N   GLY    62      42.375  35.516  30.222  1.00  0.00           N  
ATOM    944  H   GLY    62      43.064  35.530  29.483  1.00  0.00           H  
ATOM    945  CA  GLY    62      41.123  36.379  30.143  1.00  0.00           C  
ATOM    946  HA2 GLY    62      41.023  36.815  29.149  1.00  0.00           H  
ATOM    947  HA3 GLY    62      40.200  35.834  30.336  1.00  0.00           H  
ATOM    948  C   GLY    62      41.033  37.495  31.125  1.00  0.00           C  
ATOM    949  O   GLY    62      42.035  38.147  31.458  1.00  0.00           O  
ATOM    950  N   CTZ    63      39.864  37.637  31.718  1.00  0.00           N  
ATOM    951  H4  CTZ    63      39.053  37.050  31.502  1.00  0.00           H  
ATOM    952  C9  CTZ    63      39.658  38.570  32.786  1.00  0.00           C  
ATOM    953  H5  CTZ    63      39.790  39.525  32.282  1.00  0.00           H  
ATOM    954  C   CTZ    63      40.536  38.480  34.083  1.00  0.00           C  
ATOM    955  O   CTZ    63      40.421  39.316  35.005  1.00  0.00           O  
ATOM    956  CB  CTZ    63      38.172  38.594  33.149  1.00  0.00           C  
ATOM    957  H6  CTZ    63      37.895  37.708  33.725  1.00  0.00           H  
ATOM    958  H7  CTZ    63      38.092  39.383  33.869  1.00  0.00           H  
ATOM    959  OG  CTZ    63      37.278  38.775  32.075  1.00  0.00           O  
ATOM    960  S1  CTZ    63      33.133  36.476  29.511  1.00  0.00           S  
ATOM    961  C2  CTZ    63      31.754  35.805  30.624  1.00  0.00           C  
ATOM    962  H12 CTZ    63      31.227  35.001  30.084  1.00  0.00           H  
ATOM    963  H13 CTZ    63      31.160  36.700  31.074  1.00  0.00           H  
ATOM    964  C3  CTZ    63      32.281  35.169  31.875  1.00  0.00           C  
ATOM    965  C3' CTZ    63      31.436  34.857  32.897  1.00  0.00           C  
ATOM    966  H14 CTZ    63      30.382  35.298  32.914  1.00  0.00           H  
ATOM    967  H15 CTZ    63      31.788  34.274  33.724  1.00  0.00           H  
ATOM    968  CA  CTZ    63      33.611  34.630  31.977  1.00  0.00           C  
ATOM    969  C4' CTZ    63      33.975  33.202  32.362  1.00  0.00           C  
ATOM    970  O4A CTZ    63      35.146  32.968  32.862  1.00  0.00           O  
ATOM    971  O4B CTZ    63      33.112  32.290  32.097  1.00  0.00           O  
ATOM    972  N5  CTZ    63      34.541  35.486  31.645  1.00  0.00           N  
ATOM    973  C6  CTZ    63      34.241  36.717  30.999  1.00  0.00           C  
ATOM    974  H16 CTZ    63      33.621  37.358  31.766  1.00  0.00           H  
ATOM    975  C7  CTZ    63      35.529  37.493  30.675  1.00  0.00           C  
ATOM    976  H17 CTZ    63      35.193  38.511  30.444  1.00  0.00           H  
ATOM    977  C8  CTZ    63      36.568  37.401  31.792  1.00  0.00           C  
ATOM    978  O9  CTZ    63      37.279  36.408  31.840  1.00  0.00           O  
ATOM    979  N10 CTZ    63      35.980  36.918  29.415  1.00  0.00           N  
ATOM    980  H18 CTZ    63      36.560  36.036  29.396  1.00  0.00           H  
ATOM    981  C11 CTZ    63      35.692  37.522  28.200  1.00  0.00           C  
ATOM    982  O12 CTZ    63      35.301  38.757  28.173  1.00  0.00           O  
ATOM    983  C13 CTZ    63      35.935  36.724  26.857  1.00  0.00           C  
ATOM    984  C14 CTZ    63      37.259  36.906  26.199  1.00  0.00           C  
ATOM    985  C15 CTZ    63      38.297  37.659  26.663  1.00  0.00           C  
ATOM    986  H19 CTZ    63      38.477  38.069  27.726  1.00  0.00           H  
ATOM    987  N16 CTZ    63      34.972  36.231  26.162  1.00  0.00           N  
ATOM    988  S16 CTZ    63      39.633  37.656  25.546  1.00  0.00           S  
ATOM    989  C17 CTZ    63      38.567  36.924  24.378  1.00  0.00           C  
ATOM    990  N18 CTZ    63      38.929  36.661  23.101  1.00  0.00           N  
ATOM    991  H20 CTZ    63      38.140  36.478  22.431  1.00  0.00           H  
ATOM    992  H21 CTZ    63      39.538  37.265  22.644  1.00  0.00           H  
ATOM    993  O17 CTZ    63      33.794  36.190  26.897  1.00  0.00           O  
ATOM    994  C18 CTZ    63      32.651  35.675  25.997  1.00  0.00           C  
ATOM    995  C19 CTZ    63      32.541  36.542  24.756  1.00  0.00           C  
ATOM    996  H22 CTZ    63      31.597  36.361  24.230  1.00  0.00           H  
ATOM    997  H23 CTZ    63      32.466  37.626  24.981  1.00  0.00           H  
ATOM    998  H24 CTZ    63      33.432  36.442  24.099  1.00  0.00           H  
ATOM    999  C20 CTZ    63      31.478  35.701  26.968  1.00  0.00           C  
ATOM   1000  H25 CTZ    63      31.473  36.677  27.448  1.00  0.00           H  
ATOM   1001  H26 CTZ    63      30.588  35.436  26.476  1.00  0.00           H  
ATOM   1002  H27 CTZ    63      31.673  34.955  27.768  1.00  0.00           H  
ATOM   1003  C21 CTZ    63      32.964  34.277  25.548  1.00  0.00           C  
ATOM   1004  O2A CTZ    63      34.138  33.797  25.608  1.00  0.00           O  
ATOM   1005  O2B CTZ    63      31.973  33.541  25.105  1.00  0.00           O  
ATOM   1006  N19 CTZ    63      37.380  36.618  24.881  1.00  0.00           N  
ATOM   1007  N   ILE    64      41.325  37.406  34.264  1.00  0.00           N  
ATOM   1008  H   ILE    64      41.489  36.785  33.506  1.00  0.00           H  
ATOM   1009  CA  ILE    64      42.349  37.343  35.306  1.00  0.00           C  
ATOM   1010  HA  ILE    64      41.958  37.758  36.236  1.00  0.00           H  
ATOM   1011  CB  ILE    64      42.824  35.899  35.620  1.00  0.00           C  
ATOM   1012  HB  ILE    64      43.189  35.480  34.678  1.00  0.00           H  
ATOM   1013  CG2 ILE    64      43.868  35.775  36.671  1.00  0.00           C  
ATOM   1014 HG21 ILE    64      44.731  36.342  36.366  1.00  0.00           H  
ATOM   1015 HG22 ILE    64      43.338  36.037  37.617  1.00  0.00           H  
ATOM   1016 HG23 ILE    64      44.204  34.766  36.776  1.00  0.00           H  
ATOM   1017  CG1 ILE    64      41.547  35.110  36.003  1.00  0.00           C  
ATOM   1018 HG12 ILE    64      40.890  35.634  36.743  1.00  0.00           H  
ATOM   1019 HG13 ILE    64      40.947  35.027  35.157  1.00  0.00           H  
ATOM   1020  CD1 ILE    64      41.743  33.631  36.417  1.00  0.00           C  
ATOM   1021 HD11 ILE    64      42.539  33.136  35.873  1.00  0.00           H  
ATOM   1022 HD12 ILE    64      42.131  33.578  37.431  1.00  0.00           H  
ATOM   1023 HD13 ILE    64      40.807  33.131  36.288  1.00  0.00           H  
ATOM   1024  C   ILE    64      43.536  38.270  35.064  1.00  0.00           C  
ATOM   1025  O   ILE    64      44.102  38.752  36.062  1.00  0.00           O  
ATOM   1026  N   SER    65      43.760  38.731  33.804  1.00  0.00           N  
ATOM   1027  H   SER    65      43.394  38.246  33.012  1.00  0.00           H  
ATOM   1028  CA  SER    65      44.483  39.992  33.525  1.00  0.00           C  
ATOM   1029  HA  SER    65      45.548  39.773  33.642  1.00  0.00           H  
ATOM   1030  CB  SER    65      44.240  40.321  32.037  1.00  0.00           C  
ATOM   1031  HB2 SER    65      43.193  40.629  31.859  1.00  0.00           H  
ATOM   1032  HB3 SER    65      44.842  41.150  31.747  1.00  0.00           H  
ATOM   1033  OG  SER    65      44.640  39.265  31.181  1.00  0.00           O  
ATOM   1034  HG  SER    65      44.026  38.534  31.282  1.00  0.00           H  
ATOM   1035  C   SER    65      44.223  41.172  34.420  1.00  0.00           C  
ATOM   1036  O   SER    65      45.177  41.830  34.844  1.00  0.00           O  
ATOM   1037  N   LYS    66      42.900  41.442  34.765  1.00  0.00           N  
ATOM   1038  H   LYS    66      42.215  40.803  34.389  1.00  0.00           H  
ATOM   1039  CA  LYS    66      42.478  42.515  35.636  1.00  0.00           C  
ATOM   1040  HA  LYS    66      42.803  43.452  35.182  1.00  0.00           H  
ATOM   1041  CB  LYS    66      41.055  42.509  35.659  1.00  0.00           C  
ATOM   1042  HB2 LYS    66      40.823  41.554  36.132  1.00  0.00           H  
ATOM   1043  HB3 LYS    66      40.768  43.261  36.394  1.00  0.00           H  
ATOM   1044  CG  LYS    66      40.382  42.590  34.256  1.00  0.00           C  
ATOM   1045  HG2 LYS    66      40.607  43.540  33.772  1.00  0.00           H  
ATOM   1046  HG3 LYS    66      40.710  41.709  33.705  1.00  0.00           H  
ATOM   1047  CD  LYS    66      38.857  42.332  34.231  1.00  0.00           C  
ATOM   1048  HD2 LYS    66      38.576  41.476  34.844  1.00  0.00           H  
ATOM   1049  HD3 LYS    66      38.333  43.184  34.664  1.00  0.00           H  
ATOM   1050  CE  LYS    66      38.349  41.959  32.847  1.00  0.00           C  
ATOM   1051  HE2 LYS    66      38.450  42.873  32.262  1.00  0.00           H  
ATOM   1052  HE3 LYS    66      38.991  41.197  32.404  1.00  0.00           H  
ATOM   1053  NZ  LYS    66      36.980  41.436  32.720  1.00  0.00           N  
ATOM   1054  HZ1 LYS    66      36.599  41.520  31.702  1.00  0.00           H  
ATOM   1055  HZ2 LYS    66      36.806  40.458  32.906  1.00  0.00           H  
ATOM   1056  HZ3 LYS    66      36.296  42.124  33.217  1.00  0.00           H  
ATOM   1057  C   LYS    66      43.072  42.535  37.069  1.00  0.00           C  
ATOM   1058  O   LYS    66      43.346  43.588  37.561  1.00  0.00           O  
ATOM   1059  N   THR    67      43.384  41.388  37.612  1.00  0.00           N  
ATOM   1060  H   THR    67      43.230  40.618  36.978  1.00  0.00           H  
ATOM   1061  CA  THR    67      44.114  41.282  38.910  1.00  0.00           C  
ATOM   1062  HA  THR    67      43.495  41.588  39.646  1.00  0.00           H  
ATOM   1063  CB  THR    67      44.582  39.835  39.239  1.00  0.00           C  
ATOM   1064  HB  THR    67      45.024  39.871  40.147  1.00  0.00           H  
ATOM   1065  CG2 THR    67      43.442  38.823  39.350  1.00  0.00           C  
ATOM   1066 HG21 THR    67      42.765  39.223  40.105  1.00  0.00           H  
ATOM   1067 HG22 THR    67      43.036  38.612  38.361  1.00  0.00           H  
ATOM   1068 HG23 THR    67      43.862  37.884  39.708  1.00  0.00           H  
ATOM   1069  OG1 THR    67      45.511  39.306  38.256  1.00  0.00           O  
ATOM   1070  HG1 THR    67      45.038  39.157  37.434  1.00  0.00           H  
ATOM   1071  C   THR    67      45.366  42.105  38.861  1.00  0.00           C  
ATOM   1072  O   THR    67      45.551  42.907  39.794  1.00  0.00           O  
ATOM   1073  N   PHE    68      46.215  42.030  37.811  1.00  0.00           N  
ATOM   1074  H   PHE    68      45.953  41.260  37.086  1.00  0.00           H  
ATOM   1075  CA  PHE    68      47.432  42.889  37.670  1.00  0.00           C  
ATOM   1076  HA  PHE    68      48.046  42.802  38.566  1.00  0.00           H  
ATOM   1077  CB  PHE    68      48.441  42.393  36.605  1.00  0.00           C  
ATOM   1078  HB2 PHE    68      47.859  42.542  35.696  1.00  0.00           H  
ATOM   1079  HB3 PHE    68      49.341  42.999  36.707  1.00  0.00           H  
ATOM   1080  CG  PHE    68      48.800  40.928  36.671  1.00  0.00           C  
ATOM   1081  CD1 PHE    68      49.944  40.441  37.372  1.00  0.00           C  
ATOM   1082  HD1 PHE    68      50.647  41.092  37.891  1.00  0.00           H  
ATOM   1083  CE1 PHE    68      50.306  39.087  37.246  1.00  0.00           C  
ATOM   1084  HE1 PHE    68      51.255  38.711  37.628  1.00  0.00           H  
ATOM   1085  CZ  PHE    68      49.447  38.150  36.640  1.00  0.00           C  
ATOM   1086  HZ  PHE    68      49.697  37.090  36.695  1.00  0.00           H  
ATOM   1087  CE2 PHE    68      48.276  38.576  36.025  1.00  0.00           C  
ATOM   1088  HE2 PHE    68      47.584  37.806  35.682  1.00  0.00           H  
ATOM   1089  CD2 PHE    68      47.950  39.971  36.079  1.00  0.00           C  
ATOM   1090  HD2 PHE    68      47.217  40.303  35.468  1.00  0.00           H  
ATOM   1091  C   PHE    68      47.042  44.375  37.432  1.00  0.00           C  
ATOM   1092  O   PHE    68      47.655  45.190  38.089  1.00  0.00           O  
ATOM   1093  N   THR    69      46.071  44.749  36.602  1.00  0.00           N  
ATOM   1094  H   THR    69      45.858  43.957  35.884  1.00  0.00           H  
ATOM   1095  CA  THR    69      45.603  46.151  36.390  1.00  0.00           C  
ATOM   1096  HA  THR    69      46.451  46.720  36.008  1.00  0.00           H  
ATOM   1097  CB  THR    69      44.385  46.111  35.420  1.00  0.00           C  
ATOM   1098  HB  THR    69      43.598  45.662  36.027  1.00  0.00           H  
ATOM   1099  CG2 THR    69      44.031  47.509  34.949  1.00  0.00           C  
ATOM   1100 HG21 THR    69      43.514  47.991  35.669  1.00  0.00           H  
ATOM   1101 HG22 THR    69      44.806  48.013  34.689  1.00  0.00           H  
ATOM   1102 HG23 THR    69      43.299  47.457  34.143  1.00  0.00           H  
ATOM   1103  OG1 THR    69      44.666  45.261  34.264  1.00  0.00           O  
ATOM   1104  HG1 THR    69      44.098  45.627  33.408  1.00  0.00           H  
ATOM   1105  C   THR    69      45.095  46.723  37.669  1.00  0.00           C  
ATOM   1106  O   THR    69      45.215  47.859  37.886  1.00  0.00           O  
ATOM   1107  N   GLY    70      44.508  45.877  38.571  1.00  0.00           N  
ATOM   1108  H   GLY    70      44.402  44.840  38.288  1.00  0.00           H  
ATOM   1109  CA  GLY    70      43.908  46.379  39.810  1.00  0.00           C  
ATOM   1110  HA2 GLY    70      43.229  47.213  39.631  1.00  0.00           H  
ATOM   1111  HA3 GLY    70      43.517  45.640  40.377  1.00  0.00           H  
ATOM   1112  C   GLY    70      45.045  46.874  40.749  1.00  0.00           C  
ATOM   1113  O   GLY    70      45.075  48.080  41.155  1.00  0.00           O  
ATOM   1114  N   VAL    71      45.987  45.998  40.992  1.00  0.00           N  
ATOM   1115  H   VAL    71      45.890  45.144  40.563  1.00  0.00           H  
ATOM   1116  CA  VAL    71      47.231  46.332  41.688  1.00  0.00           C  
ATOM   1117  HA  VAL    71      47.047  46.669  42.622  1.00  0.00           H  
ATOM   1118  CB  VAL    71      48.093  45.104  41.750  1.00  0.00           C  
ATOM   1119  HB  VAL    71      48.077  44.670  40.750  1.00  0.00           H  
ATOM   1120  CG1 VAL    71      49.610  45.337  42.137  1.00  0.00           C  
ATOM   1121 HG11 VAL    71      49.613  46.019  42.974  1.00  0.00           H  
ATOM   1122 HG12 VAL    71      50.150  44.407  42.312  1.00  0.00           H  
ATOM   1123 HG13 VAL    71      50.030  45.903  41.304  1.00  0.00           H  
ATOM   1124  CG2 VAL    71      47.542  43.908  42.577  1.00  0.00           C  
ATOM   1125 HG21 VAL    71      48.141  43.029  42.389  1.00  0.00           H  
ATOM   1126 HG22 VAL    71      47.614  44.220  43.608  1.00  0.00           H  
ATOM   1127 HG23 VAL    71      46.524  43.678  42.297  1.00  0.00           H  
ATOM   1128  C   VAL    71      48.027  47.485  41.001  1.00  0.00           C  
ATOM   1129  O   VAL    71      48.726  48.259  41.701  1.00  0.00           O  
ATOM   1130  N   LEU    72      48.077  47.551  39.650  1.00  0.00           N  
ATOM   1131  H   LEU    72      47.663  46.760  39.025  1.00  0.00           H  
ATOM   1132  CA  LEU    72      48.837  48.692  39.055  1.00  0.00           C  
ATOM   1133  HA  LEU    72      49.849  48.763  39.454  1.00  0.00           H  
ATOM   1134  CB  LEU    72      48.872  48.359  37.616  1.00  0.00           C  
ATOM   1135  HB2 LEU    72      49.434  47.425  37.613  1.00  0.00           H  
ATOM   1136  HB3 LEU    72      47.926  48.139  37.338  1.00  0.00           H  
ATOM   1137  CG  LEU    72      49.521  49.229  36.544  1.00  0.00           C  
ATOM   1138  HG  LEU    72      50.416  49.748  36.886  1.00  0.00           H  
ATOM   1139  CD1 LEU    72      50.030  48.323  35.419  1.00  0.00           C  
ATOM   1140 HD11 LEU    72      50.671  48.851  34.713  1.00  0.00           H  
ATOM   1141 HD12 LEU    72      50.683  47.545  35.814  1.00  0.00           H  
ATOM   1142 HD13 LEU    72      49.226  47.878  35.000  1.00  0.00           H  
ATOM   1143  CD2 LEU    72      48.414  50.133  35.976  1.00  0.00           C  
ATOM   1144 HD21 LEU    72      48.749  50.489  35.002  1.00  0.00           H  
ATOM   1145 HD22 LEU    72      47.399  49.735  36.013  1.00  0.00           H  
ATOM   1146 HD23 LEU    72      48.305  51.051  36.552  1.00  0.00           H  
ATOM   1147  C   LEU    72      48.086  50.014  39.211  1.00  0.00           C  
ATOM   1148  O   LEU    72      48.747  51.018  39.336  1.00  0.00           O  
ATOM   1149  N   GLY    73      46.737  49.944  39.290  1.00  0.00           N  
ATOM   1150  H   GLY    73      46.266  49.051  38.880  1.00  0.00           H  
ATOM   1151  CA  GLY    73      45.939  51.158  39.630  1.00  0.00           C  
ATOM   1152  HA2 GLY    73      46.314  51.980  39.021  1.00  0.00           H  
ATOM   1153  HA3 GLY    73      44.866  50.968  39.586  1.00  0.00           H  
ATOM   1154  C   GLY    73      46.304  51.530  41.042  1.00  0.00           C  
ATOM   1155  O   GLY    73      46.593  52.648  41.346  1.00  0.00           O  
ATOM   1156  N   GLY    74      46.356  50.555  41.970  1.00  0.00           N  
ATOM   1157  H   GLY    74      46.183  49.533  41.632  1.00  0.00           H  
ATOM   1158  CA  GLY    74      46.764  50.783  43.365  1.00  0.00           C  
ATOM   1159  HA2 GLY    74      46.109  51.536  43.803  1.00  0.00           H  
ATOM   1160  HA3 GLY    74      46.571  49.836  43.868  1.00  0.00           H  
ATOM   1161  C   GLY    74      48.144  51.425  43.550  1.00  0.00           C  
ATOM   1162  O   GLY    74      48.289  52.215  44.446  1.00  0.00           O  
ATOM   1163  N   ASP    75      49.069  51.063  42.721  1.00  0.00           N  
ATOM   1164  H   ASP    75      48.799  50.223  42.081  1.00  0.00           H  
ATOM   1165  CA  ASP    75      50.447  51.530  42.758  1.00  0.00           C  
ATOM   1166  HA  ASP    75      50.845  51.537  43.773  1.00  0.00           H  
ATOM   1167  CB  ASP    75      51.502  50.644  42.008  1.00  0.00           C  
ATOM   1168  HB2 ASP    75      51.691  49.827  42.570  1.00  0.00           H  
ATOM   1169  HB3 ASP    75      51.156  50.237  41.057  1.00  0.00           H  
ATOM   1170  CG  ASP    75      52.809  51.334  41.682  1.00  0.00           C  
ATOM   1171  OD1 ASP    75      53.876  50.862  42.192  1.00  0.00           O  
ATOM   1172  OD2 ASP    75      52.832  52.196  40.817  1.00  0.00           O  
ATOM   1173  C   ASP    75      50.447  52.989  42.241  1.00  0.00           C  
ATOM   1174  O   ASP    75      51.021  53.794  42.890  1.00  0.00           O  
ATOM   1175  N   ALA    76      49.666  53.416  41.213  1.00  0.00           N  
ATOM   1176  H   ALA    76      49.219  52.672  40.553  1.00  0.00           H  
ATOM   1177  CA  ALA    76      49.460  54.854  40.842  1.00  0.00           C  
ATOM   1178  HA  ALA    76      50.457  55.283  40.739  1.00  0.00           H  
ATOM   1179  CB  ALA    76      48.731  54.834  39.484  1.00  0.00           C  
ATOM   1180  HB1 ALA    76      49.310  54.234  38.783  1.00  0.00           H  
ATOM   1181  HB2 ALA    76      47.783  54.355  39.731  1.00  0.00           H  
ATOM   1182  HB3 ALA    76      48.603  55.843  39.092  1.00  0.00           H  
ATOM   1183  C   ALA    76      48.743  55.619  41.933  1.00  0.00           C  
ATOM   1184  O   ALA    76      49.075  56.799  42.129  1.00  0.00           O  
ATOM   1185  N   ILE    77      47.817  55.054  42.650  1.00  0.00           N  
ATOM   1186  H   ILE    77      47.508  54.101  42.221  1.00  0.00           H  
ATOM   1187  CA  ILE    77      47.114  55.685  43.867  1.00  0.00           C  
ATOM   1188  HA  ILE    77      46.851  56.709  43.601  1.00  0.00           H  
ATOM   1189  CB  ILE    77      45.929  54.817  44.240  1.00  0.00           C  
ATOM   1190  HB  ILE    77      46.283  53.876  44.337  1.00  0.00           H  
ATOM   1191  CG2 ILE    77      45.289  55.446  45.505  1.00  0.00           C  
ATOM   1192 HG21 ILE    77      44.967  56.382  45.302  1.00  0.00           H  
ATOM   1193 HG22 ILE    77      44.410  54.947  45.912  1.00  0.00           H  
ATOM   1194 HG23 ILE    77      45.975  55.523  46.348  1.00  0.00           H  
ATOM   1195  CG1 ILE    77      44.876  54.790  43.130  1.00  0.00           C  
ATOM   1196 HG12 ILE    77      44.286  55.703  43.209  1.00  0.00           H  
ATOM   1197 HG13 ILE    77      45.424  54.796  42.187  1.00  0.00           H  
ATOM   1198  CD1 ILE    77      43.945  53.558  43.351  1.00  0.00           C  
ATOM   1199 HD11 ILE    77      43.169  53.545  42.586  1.00  0.00           H  
ATOM   1200 HD12 ILE    77      44.386  52.594  43.098  1.00  0.00           H  
ATOM   1201 HD13 ILE    77      43.534  53.466  44.269  1.00  0.00           H  
ATOM   1202  C   ILE    77      48.202  55.854  44.957  1.00  0.00           C  
ATOM   1203  O   ILE    77      48.229  56.822  45.685  1.00  0.00           O  
ATOM   1204  N   ALA    78      49.095  54.868  45.095  1.00  0.00           N  
ATOM   1205  H   ALA    78      48.934  53.920  44.580  1.00  0.00           H  
ATOM   1206  CA  ALA    78      50.064  54.937  46.157  1.00  0.00           C  
ATOM   1207  HA  ALA    78      49.551  55.176  47.089  1.00  0.00           H  
ATOM   1208  CB  ALA    78      50.630  53.582  46.330  1.00  0.00           C  
ATOM   1209  HB1 ALA    78      49.880  52.793  46.379  1.00  0.00           H  
ATOM   1210  HB2 ALA    78      51.117  53.405  45.464  1.00  0.00           H  
ATOM   1211  HB3 ALA    78      51.165  53.428  47.267  1.00  0.00           H  
ATOM   1212  C   ALA    78      51.173  55.928  45.955  1.00  0.00           C  
ATOM   1213  O   ALA    78      51.598  56.534  46.925  1.00  0.00           O  
ATOM   1214  N   ARG    79      51.542  56.170  44.699  1.00  0.00           N  
ATOM   1215  H   ARG    79      50.982  55.712  43.994  1.00  0.00           H  
ATOM   1216  CA  ARG    79      52.554  57.279  44.337  1.00  0.00           C  
ATOM   1217  HA  ARG    79      53.359  57.260  45.072  1.00  0.00           H  
ATOM   1218  CB  ARG    79      53.111  57.001  42.928  1.00  0.00           C  
ATOM   1219  HB2 ARG    79      52.210  56.890  42.324  1.00  0.00           H  
ATOM   1220  HB3 ARG    79      53.740  57.814  42.564  1.00  0.00           H  
ATOM   1221  CG  ARG    79      53.892  55.703  42.720  1.00  0.00           C  
ATOM   1222  HG2 ARG    79      54.766  55.613  43.365  1.00  0.00           H  
ATOM   1223  HG3 ARG    79      53.234  54.881  43.001  1.00  0.00           H  
ATOM   1224  CD  ARG    79      54.349  55.535  41.267  1.00  0.00           C  
ATOM   1225  HD2 ARG    79      53.454  55.693  40.666  1.00  0.00           H  
ATOM   1226  HD3 ARG    79      55.089  56.282  40.977  1.00  0.00           H  
ATOM   1227  NE  ARG    79      54.732  54.224  41.084  1.00  0.00           N  
ATOM   1228  HE  ARG    79      53.852  53.598  40.934  1.00  0.00           H  
ATOM   1229  CZ  ARG    79      55.883  53.581  41.124  1.00  0.00           C  
ATOM   1230  NH1 ARG    79      57.036  54.195  41.309  1.00  0.00           N  
ATOM   1231 HH11 ARG    79      57.033  55.189  41.758  1.00  0.00           H  
ATOM   1232 HH12 ARG    79      58.008  53.702  41.294  1.00  0.00           H  
ATOM   1233  NH2 ARG    79      55.895  52.289  40.844  1.00  0.00           N  
ATOM   1234 HH21 ARG    79      54.893  51.858  40.827  1.00  0.00           H  
ATOM   1235 HH22 ARG    79      56.728  51.720  40.894  1.00  0.00           H  
ATOM   1236  C   ARG    79      51.950  58.677  44.371  1.00  0.00           C  
ATOM   1237  O   ARG    79      52.673  59.682  44.354  1.00  0.00           O  
ATOM   1238  N   GLY    80      50.577  58.687  44.264  1.00  0.00           N  
ATOM   1239  H   GLY    80      49.980  57.793  44.087  1.00  0.00           H  
ATOM   1240  CA  GLY    80      49.943  59.975  44.154  1.00  0.00           C  
ATOM   1241  HA2 GLY    80      48.940  59.862  44.565  1.00  0.00           H  
ATOM   1242  HA3 GLY    80      50.538  60.719  44.684  1.00  0.00           H  
ATOM   1243  C   GLY    80      49.870  60.607  42.779  1.00  0.00           C  
ATOM   1244  O   GLY    80      49.599  61.811  42.728  1.00  0.00           O  
ATOM   1245  N   GLU    81      50.140  59.755  41.792  1.00  0.00           N  
ATOM   1246  H   GLU    81      50.396  58.804  42.015  1.00  0.00           H  
ATOM   1247  CA  GLU    81      49.858  59.955  40.359  1.00  0.00           C  
ATOM   1248  HA  GLU    81      50.137  60.892  40.105  1.00  0.00           H  
ATOM   1249  CB  GLU    81      50.595  58.843  39.500  1.00  0.00           C  
ATOM   1250  HB2 GLU    81      50.237  57.947  39.799  1.00  0.00           H  
ATOM   1251  HB3 GLU    81      50.305  58.969  38.540  1.00  0.00           H  
ATOM   1252  CG  GLU    81      52.121  58.916  39.624  1.00  0.00           C  
ATOM   1253  HG2 GLU    81      52.536  59.870  39.298  1.00  0.00           H  
ATOM   1254  HG3 GLU    81      52.387  58.878  40.598  1.00  0.00           H  
ATOM   1255  CD  GLU    81      52.858  57.801  38.995  1.00  0.00           C  
ATOM   1256  OE1 GLU    81      54.134  57.759  39.013  1.00  0.00           O  
ATOM   1257  OE2 GLU    81      52.247  56.794  38.593  1.00  0.00           O  
ATOM   1258  C   GLU    81      48.367  59.919  40.080  1.00  0.00           C  
ATOM   1259  O   GLU    81      48.009  60.586  39.141  1.00  0.00           O  
ATOM   1260  N   ILE    82      47.487  59.247  40.864  1.00  0.00           N  
ATOM   1261  H   ILE    82      47.886  58.821  41.785  1.00  0.00           H  
ATOM   1262  CA  ILE    82      46.036  59.432  40.725  1.00  0.00           C  
ATOM   1263  HA  ILE    82      45.799  60.397  40.277  1.00  0.00           H  
ATOM   1264  CB  ILE    82      45.377  58.393  39.742  1.00  0.00           C  
ATOM   1265  HB  ILE    82      44.381  58.509  39.619  1.00  0.00           H  
ATOM   1266  CG2 ILE    82      46.050  58.417  38.368  1.00  0.00           C  
ATOM   1267 HG21 ILE    82      47.020  57.922  38.324  1.00  0.00           H  
ATOM   1268 HG22 ILE    82      45.368  57.972  37.644  1.00  0.00           H  
ATOM   1269 HG23 ILE    82      46.140  59.449  38.031  1.00  0.00           H  
ATOM   1270  CG1 ILE    82      45.313  56.998  40.302  1.00  0.00           C  
ATOM   1271 HG12 ILE    82      46.289  56.795  40.741  1.00  0.00           H  
ATOM   1272 HG13 ILE    82      44.578  57.002  41.107  1.00  0.00           H  
ATOM   1273  CD1 ILE    82      44.951  55.833  39.277  1.00  0.00           C  
ATOM   1274 HD11 ILE    82      45.498  55.818  38.428  1.00  0.00           H  
ATOM   1275 HD12 ILE    82      45.079  54.899  39.824  1.00  0.00           H  
ATOM   1276 HD13 ILE    82      43.904  55.920  38.985  1.00  0.00           H  
ATOM   1277  C   ILE    82      45.341  59.352  42.030  1.00  0.00           C  
ATOM   1278  O   ILE    82      45.960  59.067  43.068  1.00  0.00           O  
ATOM   1279  N   SER    83      44.009  59.511  42.068  1.00  0.00           N  
ATOM   1280  H   SER    83      43.522  59.946  41.195  1.00  0.00           H  
ATOM   1281  CA  SER    83      43.185  59.317  43.254  1.00  0.00           C  
ATOM   1282  HA  SER    83      43.658  58.584  43.906  1.00  0.00           H  
ATOM   1283  CB  SER    83      42.974  60.686  43.917  1.00  0.00           C  
ATOM   1284  HB2 SER    83      43.894  61.166  44.250  1.00  0.00           H  
ATOM   1285  HB3 SER    83      42.476  61.320  43.183  1.00  0.00           H  
ATOM   1286  OG  SER    83      42.046  60.568  45.028  1.00  0.00           O  
ATOM   1287  HG  SER    83      41.552  61.442  45.136  1.00  0.00           H  
ATOM   1288  C   SER    83      41.807  58.692  42.770  1.00  0.00           C  
ATOM   1289  O   SER    83      41.034  59.268  41.974  1.00  0.00           O  
ATOM   1290  N   LEU    84      41.335  57.643  43.433  1.00  0.00           N  
ATOM   1291  H   LEU    84      42.046  57.069  44.026  1.00  0.00           H  
ATOM   1292  CA  LEU    84      40.008  57.088  43.369  1.00  0.00           C  
ATOM   1293  HA  LEU    84      39.905  56.517  42.447  1.00  0.00           H  
ATOM   1294  CB  LEU    84      39.886  56.142  44.619  1.00  0.00           C  
ATOM   1295  HB2 LEU    84      40.029  56.599  45.598  1.00  0.00           H  
ATOM   1296  HB3 LEU    84      38.877  55.731  44.590  1.00  0.00           H  
ATOM   1297  CG  LEU    84      40.830  54.907  44.469  1.00  0.00           C  
ATOM   1298  HG  LEU    84      41.813  55.179  44.086  1.00  0.00           H  
ATOM   1299  CD1 LEU    84      40.991  54.299  45.874  1.00  0.00           C  
ATOM   1300 HD11 LEU    84      41.667  54.966  46.410  1.00  0.00           H  
ATOM   1301 HD12 LEU    84      40.020  54.191  46.358  1.00  0.00           H  
ATOM   1302 HD13 LEU    84      41.417  53.296  45.862  1.00  0.00           H  
ATOM   1303  CD2 LEU    84      40.305  53.811  43.505  1.00  0.00           C  
ATOM   1304 HD21 LEU    84      39.648  53.111  44.022  1.00  0.00           H  
ATOM   1305 HD22 LEU    84      39.867  54.226  42.695  1.00  0.00           H  
ATOM   1306 HD23 LEU    84      41.127  53.153  43.221  1.00  0.00           H  
ATOM   1307  C   LEU    84      38.848  58.076  43.524  1.00  0.00           C  
ATOM   1308  O   LEU    84      37.811  57.890  42.822  1.00  0.00           O  
ATOM   1309  N   ASP    85      39.019  59.143  44.354  1.00  0.00           N  
ATOM   1310  H   ASP    85      39.925  59.230  44.954  1.00  0.00           H  
ATOM   1311  CA  ASP    85      37.922  60.065  44.771  1.00  0.00           C  
ATOM   1312  HA  ASP    85      37.138  59.519  44.860  1.00  0.00           H  
ATOM   1313  CB  ASP    85      38.136  60.643  46.200  1.00  0.00           C  
ATOM   1314  HB2 ASP    85      38.930  61.383  46.103  1.00  0.00           H  
ATOM   1315  HB3 ASP    85      37.290  61.107  46.498  1.00  0.00           H  
ATOM   1316  CG  ASP    85      38.501  59.475  47.213  1.00  0.00           C  
ATOM   1317  OD1 ASP    85      39.641  59.531  47.797  1.00  0.00           O  
ATOM   1318  OD2 ASP    85      37.729  58.524  47.414  1.00  0.00           O  
ATOM   1319  C   ASP    85      37.754  61.146  43.774  1.00  0.00           C  
ATOM   1320  O   ASP    85      36.823  61.896  43.863  1.00  0.00           O  
ATOM   1321  N   ASP    86      38.625  61.185  42.754  1.00  0.00           N  
ATOM   1322  H   ASP    86      39.327  60.352  42.801  1.00  0.00           H  
ATOM   1323  CA  ASP    86      38.503  62.130  41.675  1.00  0.00           C  
ATOM   1324  HA  ASP    86      38.171  62.973  42.120  1.00  0.00           H  
ATOM   1325  CB  ASP    86      39.889  62.446  41.015  1.00  0.00           C  
ATOM   1326  HB2 ASP    86      40.304  61.482  40.721  1.00  0.00           H  
ATOM   1327  HB3 ASP    86      39.669  62.936  40.066  1.00  0.00           H  
ATOM   1328  CG  ASP    86      40.954  63.078  41.792  1.00  0.00           C  
ATOM   1329  OD1 ASP    86      42.032  63.107  41.178  1.00  0.00           O  
ATOM   1330  OD2 ASP    86      40.785  63.678  42.842  1.00  0.00           O  
ATOM   1331  C   ASP    86      37.540  61.710  40.520  1.00  0.00           C  
ATOM   1332  O   ASP    86      37.492  60.577  40.037  1.00  0.00           O  
ATOM   1333  N   ALA    87      36.728  62.701  40.048  1.00  0.00           N  
ATOM   1334  H   ALA    87      36.760  63.696  40.493  1.00  0.00           H  
ATOM   1335  CA  ALA    87      36.051  62.630  38.698  1.00  0.00           C  
ATOM   1336  HA  ALA    87      35.526  61.675  38.667  1.00  0.00           H  
ATOM   1337  CB  ALA    87      35.190  63.829  38.434  1.00  0.00           C  
ATOM   1338  HB1 ALA    87      34.789  63.785  37.421  1.00  0.00           H  
ATOM   1339  HB2 ALA    87      34.472  64.090  39.212  1.00  0.00           H  
ATOM   1340  HB3 ALA    87      35.813  64.721  38.484  1.00  0.00           H  
ATOM   1341  C   ALA    87      37.147  62.427  37.608  1.00  0.00           C  
ATOM   1342  O   ALA    87      38.294  62.958  37.692  1.00  0.00           O  
ATOM   1343  N   VAL    88      36.719  61.653  36.601  1.00  0.00           N  
ATOM   1344  H   VAL    88      35.743  61.403  36.663  1.00  0.00           H  
ATOM   1345  CA  VAL    88      37.545  61.114  35.569  1.00  0.00           C  
ATOM   1346  HA  VAL    88      38.418  60.721  36.089  1.00  0.00           H  
ATOM   1347  CB  VAL    88      36.778  59.991  34.729  1.00  0.00           C  
ATOM   1348  HB  VAL    88      35.796  60.283  34.358  1.00  0.00           H  
ATOM   1349  CG1 VAL    88      37.740  59.602  33.560  1.00  0.00           C  
ATOM   1350 HG11 VAL    88      37.475  58.661  33.078  1.00  0.00           H  
ATOM   1351 HG12 VAL    88      37.634  60.402  32.954  1.00  0.00           H  
ATOM   1352 HG13 VAL    88      38.767  59.500  33.910  1.00  0.00           H  
ATOM   1353  CG2 VAL    88      36.427  58.864  35.698  1.00  0.00           C  
ATOM   1354 HG21 VAL    88      35.848  59.096  36.592  1.00  0.00           H  
ATOM   1355 HG22 VAL    88      36.072  57.973  35.179  1.00  0.00           H  
ATOM   1356 HG23 VAL    88      37.339  58.480  36.154  1.00  0.00           H  
ATOM   1357  C   VAL    88      38.017  62.252  34.681  1.00  0.00           C  
ATOM   1358  O   VAL    88      39.169  62.261  34.210  1.00  0.00           O  
ATOM   1359  N   THR    89      37.222  63.270  34.534  1.00  0.00           N  
ATOM   1360  H   THR    89      36.344  63.356  35.174  1.00  0.00           H  
ATOM   1361  CA  THR    89      37.541  64.454  33.726  1.00  0.00           C  
ATOM   1362  HA  THR    89      37.782  64.110  32.720  1.00  0.00           H  
ATOM   1363  CB  THR    89      36.317  65.316  33.743  1.00  0.00           C  
ATOM   1364  HB  THR    89      36.478  66.279  33.260  1.00  0.00           H  
ATOM   1365  CG2 THR    89      35.299  64.741  32.823  1.00  0.00           C  
ATOM   1366 HG21 THR    89      34.368  65.276  33.011  1.00  0.00           H  
ATOM   1367 HG22 THR    89      35.563  64.883  31.775  1.00  0.00           H  
ATOM   1368 HG23 THR    89      35.107  63.751  32.878  1.00  0.00           H  
ATOM   1369  OG1 THR    89      35.636  65.445  34.984  1.00  0.00           O  
ATOM   1370  HG1 THR    89      36.083  66.328  35.440  1.00  0.00           H  
ATOM   1371  C   THR    89      38.727  65.296  34.227  1.00  0.00           C  
ATOM   1372  O   THR    89      39.261  66.047  33.453  1.00  0.00           O  
ATOM   1373  N   ARG    90      39.184  65.102  35.467  1.00  0.00           N  
ATOM   1374  H   ARG    90      38.612  64.509  36.180  1.00  0.00           H  
ATOM   1375  CA  ARG    90      40.424  65.710  35.898  1.00  0.00           C  
ATOM   1376  HA  ARG    90      40.383  66.646  35.687  1.00  0.00           H  
ATOM   1377  CB  ARG    90      40.695  65.458  37.402  1.00  0.00           C  
ATOM   1378  HB2 ARG    90      39.764  65.783  37.868  1.00  0.00           H  
ATOM   1379  HB3 ARG    90      40.886  64.484  37.589  1.00  0.00           H  
ATOM   1380  CG  ARG    90      41.816  66.403  37.850  1.00  0.00           C  
ATOM   1381  HG2 ARG    90      42.669  66.132  37.228  1.00  0.00           H  
ATOM   1382  HG3 ARG    90      41.521  67.426  37.616  1.00  0.00           H  
ATOM   1383  CD  ARG    90      42.142  66.297  39.363  1.00  0.00           C  
ATOM   1384  HD2 ARG    90      42.675  67.220  39.592  1.00  0.00           H  
ATOM   1385  HD3 ARG    90      41.173  66.236  39.857  1.00  0.00           H  
ATOM   1386  NE  ARG    90      42.974  65.088  39.536  1.00  0.00           N  
ATOM   1387  HE  ARG    90      42.528  64.177  39.933  1.00  0.00           H  
ATOM   1388  CZ  ARG    90      44.287  65.056  39.507  1.00  0.00           C  
ATOM   1389  NH1 ARG    90      44.931  66.088  38.952  1.00  0.00           N  
ATOM   1390 HH11 ARG    90      46.011  66.010  38.831  1.00  0.00           H  
ATOM   1391 HH12 ARG    90      44.323  66.719  38.303  1.00  0.00           H  
ATOM   1392  NH2 ARG    90      45.022  64.106  39.931  1.00  0.00           N  
ATOM   1393 HH21 ARG    90      46.042  64.395  40.181  1.00  0.00           H  
ATOM   1394 HH22 ARG    90      44.514  63.343  40.355  1.00  0.00           H  
ATOM   1395  C   ARG    90      41.651  65.144  35.133  1.00  0.00           C  
ATOM   1396  O   ARG    90      42.479  65.916  34.652  1.00  0.00           O  
ATOM   1397  N   TYR    91      41.724  63.849  34.747  1.00  0.00           N  
ATOM   1398  H   TYR    91      41.089  63.215  35.211  1.00  0.00           H  
ATOM   1399  CA  TYR    91      42.796  63.207  34.087  1.00  0.00           C  
ATOM   1400  HA  TYR    91      43.665  63.627  34.383  1.00  0.00           H  
ATOM   1401  CB  TYR    91      42.872  61.727  34.547  1.00  0.00           C  
ATOM   1402  HB2 TYR    91      42.107  61.227  34.117  1.00  0.00           H  
ATOM   1403  HB3 TYR    91      43.664  61.235  34.160  1.00  0.00           H  
ATOM   1404  CG  TYR    91      43.024  61.465  35.994  1.00  0.00           C  
ATOM   1405  CD1 TYR    91      44.255  61.650  36.587  1.00  0.00           C  
ATOM   1406  HD1 TYR    91      45.074  61.653  35.996  1.00  0.00           H  
ATOM   1407  CE1 TYR    91      44.443  61.536  37.924  1.00  0.00           C  
ATOM   1408  HE1 TYR    91      45.441  61.450  38.353  1.00  0.00           H  
ATOM   1409  CZ  TYR    91      43.318  61.336  38.712  1.00  0.00           C  
ATOM   1410  OH  TYR    91      43.419  61.279  40.052  1.00  0.00           O  
ATOM   1411  HH  TYR    91      42.784  62.033  40.518  1.00  0.00           H  
ATOM   1412  CE2 TYR    91      42.044  61.161  38.150  1.00  0.00           C  
ATOM   1413  HE2 TYR    91      41.224  60.977  38.844  1.00  0.00           H  
ATOM   1414  CD2 TYR    91      41.921  61.224  36.786  1.00  0.00           C  
ATOM   1415  HD2 TYR    91      40.932  61.239  36.327  1.00  0.00           H  
ATOM   1416  C   TYR    91      42.802  63.252  32.546  1.00  0.00           C  
ATOM   1417  O   TYR    91      43.855  63.096  31.908  1.00  0.00           O  
ATOM   1418  N   TRP    92      41.640  63.427  31.923  1.00  0.00           N  
ATOM   1419  H   TRP    92      40.785  63.619  32.553  1.00  0.00           H  
ATOM   1420  CA  TRP    92      41.516  63.490  30.469  1.00  0.00           C  
ATOM   1421  HA  TRP    92      42.383  63.789  30.047  1.00  0.00           H  
ATOM   1422  CB  TRP    92      41.237  62.106  29.984  1.00  0.00           C  
ATOM   1423  HB2 TRP    92      41.912  61.353  30.391  1.00  0.00           H  
ATOM   1424  HB3 TRP    92      40.212  61.840  30.241  1.00  0.00           H  
ATOM   1425  CG  TRP    92      41.328  61.921  28.497  1.00  0.00           C  
ATOM   1426  CD1 TRP    92      42.054  62.683  27.624  1.00  0.00           C  
ATOM   1427  HD1 TRP    92      42.537  63.631  27.861  1.00  0.00           H  
ATOM   1428  NE1 TRP    92      42.048  62.133  26.351  1.00  0.00           N  
ATOM   1429  HE1 TRP    92      42.544  62.571  25.485  1.00  0.00           H  
ATOM   1430  CE2 TRP    92      41.503  60.884  26.323  1.00  0.00           C  
ATOM   1431  CZ2 TRP    92      41.397  59.872  25.344  1.00  0.00           C  
ATOM   1432  HZ2 TRP    92      41.812  60.020  24.347  1.00  0.00           H  
ATOM   1433  CH2 TRP    92      40.515  58.796  25.600  1.00  0.00           C  
ATOM   1434  HH2 TRP    92      40.158  58.124  24.819  1.00  0.00           H  
ATOM   1435  CZ3 TRP    92      39.864  58.748  26.838  1.00  0.00           C  
ATOM   1436  HZ3 TRP    92      39.167  57.928  27.014  1.00  0.00           H  
ATOM   1437  CE3 TRP    92      40.137  59.642  27.865  1.00  0.00           C  
ATOM   1438  HE3 TRP    92      39.656  59.596  28.752  1.00  0.00           H  
ATOM   1439  CD2 TRP    92      40.982  60.753  27.663  1.00  0.00           C  
ATOM   1440  C   TRP    92      40.461  64.608  30.053  1.00  0.00           C  
ATOM   1441  O   TRP    92      39.350  64.253  29.534  1.00  0.00           O  
ATOM   1442  N   PRO    93      40.684  65.935  30.276  1.00  0.00           N  
ATOM   1443  CD  PRO    93      42.055  66.435  30.447  1.00  0.00           C  
ATOM   1444  HD2 PRO    93      42.558  66.581  29.491  1.00  0.00           H  
ATOM   1445  HD3 PRO    93      42.643  65.711  31.012  1.00  0.00           H  
ATOM   1446  CG  PRO    93      41.783  67.774  31.118  1.00  0.00           C  
ATOM   1447  HG2 PRO    93      42.610  68.467  31.075  1.00  0.00           H  
ATOM   1448  HG3 PRO    93      41.555  67.543  32.158  1.00  0.00           H  
ATOM   1449  CB  PRO    93      40.571  68.251  30.361  1.00  0.00           C  
ATOM   1450  HB2 PRO    93      40.910  68.528  29.506  1.00  0.00           H  
ATOM   1451  HB3 PRO    93      40.086  69.134  30.750  1.00  0.00           H  
ATOM   1452  CA  PRO    93      39.710  67.010  30.359  1.00  0.00           C  
ATOM   1453  HA  PRO    93      39.249  66.981  31.335  1.00  0.00           H  
ATOM   1454  C   PRO    93      38.658  67.093  29.215  1.00  0.00           C  
ATOM   1455  O   PRO    93      37.546  67.560  29.402  1.00  0.00           O  
ATOM   1456  N   GLN    94      39.101  66.514  28.106  1.00  0.00           N  
ATOM   1457  H   GLN    94      40.062  66.000  28.098  1.00  0.00           H  
ATOM   1458  CA  GLN    94      38.278  66.317  26.880  1.00  0.00           C  
ATOM   1459  HA  GLN    94      37.934  67.312  26.640  1.00  0.00           H  
ATOM   1460  CB  GLN    94      39.110  65.785  25.693  1.00  0.00           C  
ATOM   1461  HB2 GLN    94      39.556  64.823  25.901  1.00  0.00           H  
ATOM   1462  HB3 GLN    94      38.472  65.713  24.913  1.00  0.00           H  
ATOM   1463  CG  GLN    94      40.309  66.630  25.284  1.00  0.00           C  
ATOM   1464  HG2 GLN    94      40.734  66.249  24.367  1.00  0.00           H  
ATOM   1465  HG3 GLN    94      40.051  67.655  25.063  1.00  0.00           H  
ATOM   1466  CD  GLN    94      41.510  66.691  26.247  1.00  0.00           C  
ATOM   1467  OE1 GLN    94      41.637  65.914  27.139  1.00  0.00           O  
ATOM   1468  NE2 GLN    94      42.393  67.681  25.993  1.00  0.00           N  
ATOM   1469 HE21 GLN    94      42.205  68.371  25.280  1.00  0.00           H  
ATOM   1470 HE22 GLN    94      43.207  67.923  26.660  1.00  0.00           H  
ATOM   1471  C   GLN    94      36.927  65.559  27.067  1.00  0.00           C  
ATOM   1472  O   GLN    94      36.023  65.881  26.325  1.00  0.00           O  
ATOM   1473  N   LEU    95      36.878  64.651  28.020  1.00  0.00           N  
ATOM   1474  H   LEU    95      37.694  64.499  28.595  1.00  0.00           H  
ATOM   1475  CA  LEU    95      35.684  64.027  28.394  1.00  0.00           C  
ATOM   1476  HA  LEU    95      35.303  63.558  27.486  1.00  0.00           H  
ATOM   1477  CB  LEU    95      36.048  62.976  29.484  1.00  0.00           C  
ATOM   1478  HB2 LEU    95      36.444  63.450  30.382  1.00  0.00           H  
ATOM   1479  HB3 LEU    95      35.121  62.461  29.737  1.00  0.00           H  
ATOM   1480  CG  LEU    95      36.948  61.796  29.020  1.00  0.00           C  
ATOM   1481  HG  LEU    95      37.922  62.108  28.644  1.00  0.00           H  
ATOM   1482  CD1 LEU    95      37.262  60.971  30.298  1.00  0.00           C  
ATOM   1483 HD11 LEU    95      37.827  61.618  30.968  1.00  0.00           H  
ATOM   1484 HD12 LEU    95      36.307  60.717  30.758  1.00  0.00           H  
ATOM   1485 HD13 LEU    95      37.863  60.085  30.093  1.00  0.00           H  
ATOM   1486  CD2 LEU    95      36.261  60.913  27.952  1.00  0.00           C  
ATOM   1487 HD21 LEU    95      35.255  60.684  28.302  1.00  0.00           H  
ATOM   1488 HD22 LEU    95      36.220  61.458  27.009  1.00  0.00           H  
ATOM   1489 HD23 LEU    95      36.920  60.163  27.796  1.00  0.00           H  
ATOM   1490  C   LEU    95      34.606  64.917  29.008  1.00  0.00           C  
ATOM   1491  O   LEU    95      33.557  64.364  29.285  1.00  0.00           O  
ATOM   1492  N   THR    96      34.851  66.185  29.327  1.00  0.00           N  
ATOM   1493  H   THR    96      35.791  66.531  29.200  1.00  0.00           H  
ATOM   1494  CA  THR    96      33.941  67.050  30.125  1.00  0.00           C  
ATOM   1495  HA  THR    96      33.840  66.506  31.065  1.00  0.00           H  
ATOM   1496  CB  THR    96      34.356  68.472  30.459  1.00  0.00           C  
ATOM   1497  HB  THR    96      34.474  69.153  29.617  1.00  0.00           H  
ATOM   1498  CG2 THR    96      33.432  69.205  31.330  1.00  0.00           C  
ATOM   1499 HG21 THR    96      32.641  69.677  30.746  1.00  0.00           H  
ATOM   1500 HG22 THR    96      32.997  68.505  32.043  1.00  0.00           H  
ATOM   1501 HG23 THR    96      34.141  69.923  31.744  1.00  0.00           H  
ATOM   1502  OG1 THR    96      35.585  68.431  31.067  1.00  0.00           O  
ATOM   1503  HG1 THR    96      36.282  68.121  30.404  1.00  0.00           H  
ATOM   1504  C   THR    96      32.550  67.110  29.528  1.00  0.00           C  
ATOM   1505  O   THR    96      32.471  67.615  28.403  1.00  0.00           O  
ATOM   1506  N   GLY    97      31.475  66.638  30.233  1.00  0.00           N  
ATOM   1507  H   GLY    97      31.590  66.353  31.278  1.00  0.00           H  
ATOM   1508  CA  GLY    97      30.165  66.480  29.638  1.00  0.00           C  
ATOM   1509  HA2 GLY    97      29.751  67.451  29.367  1.00  0.00           H  
ATOM   1510  HA3 GLY    97      30.199  65.884  28.726  1.00  0.00           H  
ATOM   1511  C   GLY    97      29.197  65.812  30.581  1.00  0.00           C  
ATOM   1512  O   GLY    97      29.531  65.139  31.565  1.00  0.00           O  
ATOM   1513  N   LYS    98      27.910  66.011  30.328  1.00  0.00           N  
ATOM   1514  H   LYS    98      27.713  66.755  29.556  1.00  0.00           H  
ATOM   1515  CA  LYS    98      26.768  65.782  31.216  1.00  0.00           C  
ATOM   1516  HA  LYS    98      26.963  66.489  32.022  1.00  0.00           H  
ATOM   1517  CB  LYS    98      25.612  66.321  30.410  1.00  0.00           C  
ATOM   1518  HB2 LYS    98      25.889  67.212  29.847  1.00  0.00           H  
ATOM   1519  HB3 LYS    98      25.368  65.578  29.650  1.00  0.00           H  
ATOM   1520  CG  LYS    98      24.281  66.544  31.179  1.00  0.00           C  
ATOM   1521  HG2 LYS    98      23.889  65.618  31.269  1.00  0.00           H  
ATOM   1522  HG3 LYS    98      24.349  66.952  32.046  1.00  0.00           H  
ATOM   1523  CD  LYS    98      23.377  67.330  30.258  1.00  0.00           C  
ATOM   1524  HD2 LYS    98      23.536  68.408  30.303  1.00  0.00           H  
ATOM   1525  HD3 LYS    98      23.454  66.886  29.265  1.00  0.00           H  
ATOM   1526  CE  LYS    98      21.942  67.089  30.676  1.00  0.00           C  
ATOM   1527  HE2 LYS    98      21.680  66.043  30.522  1.00  0.00           H  
ATOM   1528  HE3 LYS    98      21.951  67.224  31.758  1.00  0.00           H  
ATOM   1529  NZ  LYS    98      20.963  67.977  30.082  1.00  0.00           N  
ATOM   1530  HZ1 LYS    98      21.019  69.016  30.406  1.00  0.00           H  
ATOM   1531  HZ2 LYS    98      21.098  68.102  29.008  1.00  0.00           H  
ATOM   1532  HZ3 LYS    98      19.952  67.595  30.224  1.00  0.00           H  
ATOM   1533  C   LYS    98      26.583  64.345  31.715  1.00  0.00           C  
ATOM   1534  O   LYS    98      25.991  64.137  32.767  1.00  0.00           O  
ATOM   1535  N   GLN    99      27.034  63.299  31.042  1.00  0.00           N  
ATOM   1536  H   GLN    99      27.423  63.450  30.123  1.00  0.00           H  
ATOM   1537  CA  GLN    99      27.195  61.848  31.512  1.00  0.00           C  
ATOM   1538  HA  GLN    99      26.355  61.570  31.999  1.00  0.00           H  
ATOM   1539  CB  GLN    99      27.333  60.931  30.287  1.00  0.00           C  
ATOM   1540  HB2 GLN    99      26.925  60.031  30.496  1.00  0.00           H  
ATOM   1541  HB3 GLN    99      26.819  61.354  29.527  1.00  0.00           H  
ATOM   1542  CG  GLN    99      28.741  60.572  29.714  1.00  0.00           C  
ATOM   1543  HG2 GLN    99      29.481  60.361  30.486  1.00  0.00           H  
ATOM   1544  HG3 GLN    99      28.654  59.650  29.141  1.00  0.00           H  
ATOM   1545  CD  GLN    99      29.298  61.722  28.825  1.00  0.00           C  
ATOM   1546  OE1 GLN    99      29.068  62.939  28.991  1.00  0.00           O  
ATOM   1547  NE2 GLN    99      30.043  61.360  27.734  1.00  0.00           N  
ATOM   1548 HE21 GLN    99      30.076  60.313  27.434  1.00  0.00           H  
ATOM   1549 HE22 GLN    99      29.928  62.062  27.018  1.00  0.00           H  
ATOM   1550  C   GLN    99      28.311  61.661  32.491  1.00  0.00           C  
ATOM   1551  O   GLN    99      28.170  60.808  33.384  1.00  0.00           O  
ATOM   1552  N   TRP   100      29.380  62.441  32.466  1.00  0.00           N  
ATOM   1553  H   TRP   100      29.462  63.091  31.697  1.00  0.00           H  
ATOM   1554  CA  TRP   100      30.480  62.279  33.451  1.00  0.00           C  
ATOM   1555  HA  TRP   100      30.697  61.231  33.658  1.00  0.00           H  
ATOM   1556  CB  TRP   100      31.690  62.771  32.770  1.00  0.00           C  
ATOM   1557  HB2 TRP   100      31.508  63.761  32.352  1.00  0.00           H  
ATOM   1558  HB3 TRP   100      32.482  62.722  33.518  1.00  0.00           H  
ATOM   1559  CG  TRP   100      32.208  61.865  31.718  1.00  0.00           C  
ATOM   1560  CD1 TRP   100      31.959  62.093  30.438  1.00  0.00           C  
ATOM   1561  HD1 TRP   100      31.498  63.028  30.119  1.00  0.00           H  
ATOM   1562  NE1 TRP   100      32.422  60.988  29.747  1.00  0.00           N  
ATOM   1563  HE1 TRP   100      32.157  60.792  28.708  1.00  0.00           H  
ATOM   1564  CE2 TRP   100      33.060  60.040  30.523  1.00  0.00           C  
ATOM   1565  CZ2 TRP   100      33.584  58.770  30.385  1.00  0.00           C  
ATOM   1566  HZ2 TRP   100      33.475  58.257  29.429  1.00  0.00           H  
ATOM   1567  CH2 TRP   100      33.955  58.001  31.487  1.00  0.00           C  
ATOM   1568  HH2 TRP   100      34.256  56.960  31.369  1.00  0.00           H  
ATOM   1569  CZ3 TRP   100      33.864  58.563  32.827  1.00  0.00           C  
ATOM   1570  HZ3 TRP   100      34.237  58.014  33.691  1.00  0.00           H  
ATOM   1571  CE3 TRP   100      33.311  59.849  32.974  1.00  0.00           C  
ATOM   1572  HE3 TRP   100      33.101  60.328  33.930  1.00  0.00           H  
ATOM   1573  CD2 TRP   100      32.971  60.614  31.857  1.00  0.00           C  
ATOM   1574  C   TRP   100      30.125  63.037  34.786  1.00  0.00           C  
ATOM   1575  O   TRP   100      30.810  62.912  35.766  1.00  0.00           O  
ATOM   1576  N   GLN   101      28.998  63.748  34.892  1.00  0.00           N  
ATOM   1577  H   GLN   101      28.356  63.798  34.114  1.00  0.00           H  
ATOM   1578  CA  GLN   101      28.574  64.442  36.134  1.00  0.00           C  
ATOM   1579  HA  GLN   101      29.407  65.058  36.475  1.00  0.00           H  
ATOM   1580  CB  GLN   101      27.342  65.327  35.795  1.00  0.00           C  
ATOM   1581  HB2 GLN   101      26.577  64.803  35.223  1.00  0.00           H  
ATOM   1582  HB3 GLN   101      26.862  65.720  36.691  1.00  0.00           H  
ATOM   1583  CG  GLN   101      27.708  66.584  34.869  1.00  0.00           C  
ATOM   1584  HG2 GLN   101      28.520  67.152  35.323  1.00  0.00           H  
ATOM   1585  HG3 GLN   101      28.021  66.170  33.911  1.00  0.00           H  
ATOM   1586  CD  GLN   101      26.684  67.631  34.402  1.00  0.00           C  
ATOM   1587  OE1 GLN   101      25.510  67.507  34.609  1.00  0.00           O  
ATOM   1588  NE2 GLN   101      27.112  68.691  33.853  1.00  0.00           N  
ATOM   1589 HE21 GLN   101      28.072  68.903  34.087  1.00  0.00           H  
ATOM   1590 HE22 GLN   101      26.486  69.413  33.527  1.00  0.00           H  
ATOM   1591  C   GLN   101      28.290  63.343  37.209  1.00  0.00           C  
ATOM   1592  O   GLN   101      27.368  62.500  37.139  1.00  0.00           O  
ATOM   1593  N   GLY   102      29.210  63.353  38.238  1.00  0.00           N  
ATOM   1594  H   GLY   102      29.997  64.092  38.267  1.00  0.00           H  
ATOM   1595  CA  GLY   102      29.212  62.405  39.381  1.00  0.00           C  
ATOM   1596  HA2 GLY   102      29.498  62.942  40.274  1.00  0.00           H  
ATOM   1597  HA3 GLY   102      28.193  62.047  39.378  1.00  0.00           H  
ATOM   1598  C   GLY   102      30.124  61.111  39.350  1.00  0.00           C  
ATOM   1599  O   GLY   102      30.231  60.369  40.346  1.00  0.00           O  
ATOM   1600  N   ILE   103      30.826  60.870  38.260  1.00  0.00           N  
ATOM   1601  H   ILE   103      30.724  61.677  37.535  1.00  0.00           H  
ATOM   1602  CA  ILE   103      31.515  59.634  37.870  1.00  0.00           C  
ATOM   1603  HA  ILE   103      31.104  58.706  38.267  1.00  0.00           H  
ATOM   1604  CB  ILE   103      31.381  59.461  36.337  1.00  0.00           C  
ATOM   1605  HB  ILE   103      31.799  60.238  35.845  1.00  0.00           H  
ATOM   1606  CG2 ILE   103      32.192  58.226  35.948  1.00  0.00           C  
ATOM   1607 HG21 ILE   103      33.229  58.439  36.208  1.00  0.00           H  
ATOM   1608 HG22 ILE   103      31.900  57.483  36.567  1.00  0.00           H  
ATOM   1609 HG23 ILE   103      32.054  57.938  34.990  1.00  0.00           H  
ATOM   1610  CG1 ILE   103      29.873  59.507  35.880  1.00  0.00           C  
ATOM   1611 HG12 ILE   103      29.427  60.469  36.133  1.00  0.00           H  
ATOM   1612 HG13 ILE   103      29.930  59.169  34.846  1.00  0.00           H  
ATOM   1613  CD1 ILE   103      28.889  58.608  36.497  1.00  0.00           C  
ATOM   1614 HD11 ILE   103      27.989  58.495  35.911  1.00  0.00           H  
ATOM   1615 HD12 ILE   103      29.313  57.737  36.782  1.00  0.00           H  
ATOM   1616 HD13 ILE   103      28.672  59.076  37.447  1.00  0.00           H  
ATOM   1617  C   ILE   103      32.927  59.759  38.298  1.00  0.00           C  
ATOM   1618  O   ILE   103      33.657  60.648  37.829  1.00  0.00           O  
ATOM   1619  N   ARG   104      33.466  58.890  39.206  1.00  0.00           N  
ATOM   1620  H   ARG   104      32.938  57.984  39.502  1.00  0.00           H  
ATOM   1621  CA  ARG   104      34.801  58.879  39.781  1.00  0.00           C  
ATOM   1622  HA  ARG   104      35.263  59.858  39.652  1.00  0.00           H  
ATOM   1623  CB  ARG   104      34.788  58.657  41.285  1.00  0.00           C  
ATOM   1624  HB2 ARG   104      34.429  57.647  41.486  1.00  0.00           H  
ATOM   1625  HB3 ARG   104      35.745  58.780  41.793  1.00  0.00           H  
ATOM   1626  CG  ARG   104      33.730  59.470  42.045  1.00  0.00           C  
ATOM   1627  HG2 ARG   104      34.185  60.432  42.282  1.00  0.00           H  
ATOM   1628  HG3 ARG   104      32.919  59.812  41.402  1.00  0.00           H  
ATOM   1629  CD  ARG   104      33.272  58.723  43.332  1.00  0.00           C  
ATOM   1630  HD2 ARG   104      34.228  58.591  43.837  1.00  0.00           H  
ATOM   1631  HD3 ARG   104      32.636  59.416  43.699  1.00  0.00           H  
ATOM   1632  NE  ARG   104      32.467  57.443  43.071  1.00  0.00           N  
ATOM   1633  HE  ARG   104      32.533  57.014  42.071  1.00  0.00           H  
ATOM   1634  CZ  ARG   104      31.947  56.788  44.084  1.00  0.00           C  
ATOM   1635  NH1 ARG   104      32.091  57.050  45.304  1.00  0.00           N  
ATOM   1636 HH11 ARG   104      32.466  58.037  45.573  1.00  0.00           H  
ATOM   1637 HH12 ARG   104      31.572  56.457  45.936  1.00  0.00           H  
ATOM   1638  NH2 ARG   104      31.386  55.660  43.944  1.00  0.00           N  
ATOM   1639 HH21 ARG   104      31.114  55.234  42.978  1.00  0.00           H  
ATOM   1640 HH22 ARG   104      31.074  55.132  44.845  1.00  0.00           H  
ATOM   1641  C   ARG   104      35.696  57.825  39.132  1.00  0.00           C  
ATOM   1642  O   ARG   104      35.167  56.929  38.490  1.00  0.00           O  
ATOM   1643  N   MET   105      36.992  57.867  39.380  1.00  0.00           N  
ATOM   1644  H   MET   105      37.297  58.708  39.848  1.00  0.00           H  
ATOM   1645  CA  MET   105      37.910  56.750  39.157  1.00  0.00           C  
ATOM   1646  HA  MET   105      37.970  56.516  38.176  1.00  0.00           H  
ATOM   1647  CB  MET   105      39.295  57.205  39.605  1.00  0.00           C  
ATOM   1648  HB2 MET   105      39.318  57.401  40.595  1.00  0.00           H  
ATOM   1649  HB3 MET   105      39.921  56.418  39.519  1.00  0.00           H  
ATOM   1650  CG  MET   105      39.805  58.465  38.879  1.00  0.00           C  
ATOM   1651  HG2 MET   105      38.992  59.191  38.901  1.00  0.00           H  
ATOM   1652  HG3 MET   105      40.599  58.919  39.306  1.00  0.00           H  
ATOM   1653  SD  MET   105      40.445  58.168  37.156  1.00  0.00           S  
ATOM   1654  CE  MET   105      42.013  57.342  37.556  1.00  0.00           C  
ATOM   1655  HE1 MET   105      42.569  57.222  36.626  1.00  0.00           H  
ATOM   1656  HE2 MET   105      42.578  58.030  38.184  1.00  0.00           H  
ATOM   1657  HE3 MET   105      41.833  56.354  37.978  1.00  0.00           H  
ATOM   1658  C   MET   105      37.588  55.464  39.983  1.00  0.00           C  
ATOM   1659  O   MET   105      37.764  54.362  39.464  1.00  0.00           O  
ATOM   1660  N   LEU   106      36.928  55.588  41.194  1.00  0.00           N  
ATOM   1661  H   LEU   106      36.709  56.581  41.588  1.00  0.00           H  
ATOM   1662  CA  LEU   106      36.508  54.403  41.960  1.00  0.00           C  
ATOM   1663  HA  LEU   106      37.317  53.676  42.034  1.00  0.00           H  
ATOM   1664  CB  LEU   106      36.082  54.792  43.396  1.00  0.00           C  
ATOM   1665  HB2 LEU   106      36.908  55.252  43.939  1.00  0.00           H  
ATOM   1666  HB3 LEU   106      35.325  55.459  43.344  1.00  0.00           H  
ATOM   1667  CG  LEU   106      35.416  53.688  44.163  1.00  0.00           C  
ATOM   1668  HG  LEU   106      34.586  53.427  43.507  1.00  0.00           H  
ATOM   1669  CD1 LEU   106      36.260  52.535  44.527  1.00  0.00           C  
ATOM   1670 HD11 LEU   106      35.701  51.791  45.093  1.00  0.00           H  
ATOM   1671 HD12 LEU   106      36.643  52.032  43.639  1.00  0.00           H  
ATOM   1672 HD13 LEU   106      37.143  52.904  45.049  1.00  0.00           H  
ATOM   1673  CD2 LEU   106      34.855  54.203  45.568  1.00  0.00           C  
ATOM   1674 HD21 LEU   106      34.345  55.063  45.422  1.00  0.00           H  
ATOM   1675 HD22 LEU   106      34.132  53.532  46.032  1.00  0.00           H  
ATOM   1676 HD23 LEU   106      35.670  54.371  46.272  1.00  0.00           H  
ATOM   1677  C   LEU   106      35.422  53.577  41.206  1.00  0.00           C  
ATOM   1678  O   LEU   106      35.438  52.332  41.275  1.00  0.00           O  
ATOM   1679  N   ASP   107      34.578  54.317  40.499  1.00  0.00           N  
ATOM   1680  H   ASP   107      34.829  55.377  40.469  1.00  0.00           H  
ATOM   1681  CA  ASP   107      33.531  53.767  39.645  1.00  0.00           C  
ATOM   1682  HA  ASP   107      33.021  52.939  40.137  1.00  0.00           H  
ATOM   1683  CB  ASP   107      32.498  54.867  39.203  1.00  0.00           C  
ATOM   1684  HB2 ASP   107      33.025  55.713  38.762  1.00  0.00           H  
ATOM   1685  HB3 ASP   107      31.698  54.500  38.560  1.00  0.00           H  
ATOM   1686  CG  ASP   107      31.778  55.446  40.400  1.00  0.00           C  
ATOM   1687  OD1 ASP   107      31.602  56.650  40.481  1.00  0.00           O  
ATOM   1688  OD2 ASP   107      31.438  54.630  41.268  1.00  0.00           O  
ATOM   1689  C   ASP   107      34.101  53.153  38.352  1.00  0.00           C  
ATOM   1690  O   ASP   107      33.569  52.124  37.958  1.00  0.00           O  
ATOM   1691  N   LEU   108      35.227  53.655  37.811  1.00  0.00           N  
ATOM   1692  H   LEU   108      35.642  54.611  38.131  1.00  0.00           H  
ATOM   1693  CA  LEU   108      35.964  52.852  36.778  1.00  0.00           C  
ATOM   1694  HA  LEU   108      35.244  52.509  36.035  1.00  0.00           H  
ATOM   1695  CB  LEU   108      37.084  53.645  36.059  1.00  0.00           C  
ATOM   1696  HB2 LEU   108      37.928  53.787  36.733  1.00  0.00           H  
ATOM   1697  HB3 LEU   108      37.388  53.049  35.198  1.00  0.00           H  
ATOM   1698  CG  LEU   108      36.641  54.983  35.421  1.00  0.00           C  
ATOM   1699  HG  LEU   108      36.300  55.648  36.214  1.00  0.00           H  
ATOM   1700  CD1 LEU   108      37.849  55.479  34.733  1.00  0.00           C  
ATOM   1701 HD11 LEU   108      37.636  56.424  34.233  1.00  0.00           H  
ATOM   1702 HD12 LEU   108      38.535  55.722  35.545  1.00  0.00           H  
ATOM   1703 HD13 LEU   108      38.270  54.692  34.108  1.00  0.00           H  
ATOM   1704  CD2 LEU   108      35.651  54.712  34.267  1.00  0.00           C  
ATOM   1705 HD21 LEU   108      35.388  55.647  33.773  1.00  0.00           H  
ATOM   1706 HD22 LEU   108      36.109  54.080  33.507  1.00  0.00           H  
ATOM   1707 HD23 LEU   108      34.851  54.292  34.718  1.00  0.00           H  
ATOM   1708  C   LEU   108      36.641  51.570  37.377  1.00  0.00           C  
ATOM   1709  O   LEU   108      36.500  50.545  36.752  1.00  0.00           O  
ATOM   1710  N   ALA   109      37.310  51.619  38.549  1.00  0.00           N  
ATOM   1711  H   ALA   109      37.597  52.590  38.951  1.00  0.00           H  
ATOM   1712  CA  ALA   109      37.967  50.465  39.132  1.00  0.00           C  
ATOM   1713  HA  ALA   109      38.609  50.141  38.314  1.00  0.00           H  
ATOM   1714  CB  ALA   109      38.797  50.997  40.285  1.00  0.00           C  
ATOM   1715  HB1 ALA   109      39.517  51.726  39.913  1.00  0.00           H  
ATOM   1716  HB2 ALA   109      38.096  51.517  40.937  1.00  0.00           H  
ATOM   1717  HB3 ALA   109      39.304  50.229  40.701  1.00  0.00           H  
ATOM   1718  C   ALA   109      37.028  49.292  39.673  1.00  0.00           C  
ATOM   1719  O   ALA   109      37.613  48.187  39.844  1.00  0.00           O  
ATOM   1720  N   THR   110      35.691  49.502  39.746  1.00  0.00           N  
ATOM   1721  H   THR   110      35.344  50.448  39.329  1.00  0.00           H  
ATOM   1722  CA  THR   110      34.705  48.608  40.401  1.00  0.00           C  
ATOM   1723  HA  THR   110      35.049  47.578  40.310  1.00  0.00           H  
ATOM   1724  CB  THR   110      34.579  49.051  41.825  1.00  0.00           C  
ATOM   1725  HB  THR   110      33.816  48.370  42.202  1.00  0.00           H  
ATOM   1726  CG2 THR   110      35.802  48.843  42.607  1.00  0.00           C  
ATOM   1727 HG21 THR   110      36.567  49.416  42.279  1.00  0.00           H  
ATOM   1728 HG22 THR   110      35.572  49.099  43.641  1.00  0.00           H  
ATOM   1729 HG23 THR   110      36.065  47.788  42.684  1.00  0.00           H  
ATOM   1730  OG1 THR   110      34.029  50.300  42.105  1.00  0.00           O  
ATOM   1731  HG1 THR   110      34.584  51.078  41.579  1.00  0.00           H  
ATOM   1732  C   THR   110      33.328  48.528  39.713  1.00  0.00           C  
ATOM   1733  O   THR   110      32.395  47.967  40.251  1.00  0.00           O  
ATOM   1734  N   TYR   111      33.204  49.057  38.476  1.00  0.00           N  
ATOM   1735  H   TYR   111      34.103  49.507  38.055  1.00  0.00           H  
ATOM   1736  CA  TYR   111      32.083  48.850  37.572  1.00  0.00           C  
ATOM   1737  HA  TYR   111      32.391  49.221  36.594  1.00  0.00           H  
ATOM   1738  CB  TYR   111      31.893  47.338  37.289  1.00  0.00           C  
ATOM   1739  HB2 TYR   111      31.318  46.900  37.994  1.00  0.00           H  
ATOM   1740  HB3 TYR   111      31.404  47.402  36.317  1.00  0.00           H  
ATOM   1741  CG  TYR   111      33.091  46.471  36.995  1.00  0.00           C  
ATOM   1742  CD1 TYR   111      33.795  46.547  35.768  1.00  0.00           C  
ATOM   1743  HD1 TYR   111      33.454  47.153  34.929  1.00  0.00           H  
ATOM   1744  CE1 TYR   111      34.944  45.812  35.535  1.00  0.00           C  
ATOM   1745  HE1 TYR   111      35.458  45.847  34.575  1.00  0.00           H  
ATOM   1746  CZ  TYR   111      35.456  44.889  36.561  1.00  0.00           C  
ATOM   1747  OH  TYR   111      36.640  44.164  36.425  1.00  0.00           O  
ATOM   1748  HH  TYR   111      36.983  43.837  37.406  1.00  0.00           H  
ATOM   1749  CE2 TYR   111      34.783  44.844  37.801  1.00  0.00           C  
ATOM   1750  HE2 TYR   111      34.920  44.135  38.617  1.00  0.00           H  
ATOM   1751  CD2 TYR   111      33.570  45.587  38.010  1.00  0.00           C  
ATOM   1752  HD2 TYR   111      33.047  45.442  38.955  1.00  0.00           H  
ATOM   1753  C   TYR   111      30.787  49.679  37.871  1.00  0.00           C  
ATOM   1754  O   TYR   111      29.698  49.144  37.633  1.00  0.00           O  
ATOM   1755  N   THR   112      30.857  50.832  38.572  1.00  0.00           N  
ATOM   1756  H   THR   112      31.867  51.036  38.927  1.00  0.00           H  
ATOM   1757  CA  THR   112      29.741  51.574  39.240  1.00  0.00           C  
ATOM   1758  HA  THR   112      28.873  50.938  39.064  1.00  0.00           H  
ATOM   1759  CB  THR   112      29.892  51.547  40.731  1.00  0.00           C  
ATOM   1760  HB  THR   112      29.102  52.196  41.107  1.00  0.00           H  
ATOM   1761  CG2 THR   112      29.711  50.125  41.300  1.00  0.00           C  
ATOM   1762 HG21 THR   112      28.916  49.735  40.814  1.00  0.00           H  
ATOM   1763 HG22 THR   112      30.564  49.695  41.200  1.00  0.00           H  
ATOM   1764 HG23 THR   112      29.449  50.205  42.355  1.00  0.00           H  
ATOM   1765  OG1 THR   112      31.095  52.088  41.238  1.00  0.00           O  
ATOM   1766  HG1 THR   112      31.157  53.168  41.104  1.00  0.00           H  
ATOM   1767  C   THR   112      29.462  52.948  38.646  1.00  0.00           C  
ATOM   1768  O   THR   112      28.701  53.773  39.118  1.00  0.00           O  
ATOM   1769  N   ALA   113      29.896  53.138  37.395  1.00  0.00           N  
ATOM   1770  H   ALA   113      30.369  52.462  36.903  1.00  0.00           H  
ATOM   1771  CA  ALA   113      29.623  54.311  36.556  1.00  0.00           C  
ATOM   1772  HA  ALA   113      29.584  55.159  37.223  1.00  0.00           H  
ATOM   1773  CB  ALA   113      30.750  54.578  35.543  1.00  0.00           C  
ATOM   1774  HB1 ALA   113      30.677  53.970  34.642  1.00  0.00           H  
ATOM   1775  HB2 ALA   113      30.755  55.556  35.292  1.00  0.00           H  
ATOM   1776  HB3 ALA   113      31.733  54.360  35.932  1.00  0.00           H  
ATOM   1777  C   ALA   113      28.229  54.453  35.884  1.00  0.00           C  
ATOM   1778  O   ALA   113      28.007  55.417  35.203  1.00  0.00           O  
ATOM   1779  N   GLY   114      27.336  53.525  36.049  1.00  0.00           N  
ATOM   1780  H   GLY   114      27.677  52.652  36.604  1.00  0.00           H  
ATOM   1781  CA  GLY   114      25.923  53.520  35.524  1.00  0.00           C  
ATOM   1782  HA2 GLY   114      25.234  53.102  36.243  1.00  0.00           H  
ATOM   1783  HA3 GLY   114      25.596  54.542  35.399  1.00  0.00           H  
ATOM   1784  C   GLY   114      25.644  52.816  34.240  1.00  0.00           C  
ATOM   1785  O   GLY   114      24.825  53.240  33.489  1.00  0.00           O  
ATOM   1786  N   GLY   115      26.601  51.955  33.832  1.00  0.00           N  
ATOM   1787  H   GLY   115      27.308  51.760  34.527  1.00  0.00           H  
ATOM   1788  CA  GLY   115      26.776  51.219  32.590  1.00  0.00           C  
ATOM   1789  HA2 GLY   115      26.959  50.180  32.863  1.00  0.00           H  
ATOM   1790  HA3 GLY   115      25.823  51.214  32.060  1.00  0.00           H  
ATOM   1791  C   GLY   115      27.709  51.810  31.554  1.00  0.00           C  
ATOM   1792  O   GLY   115      27.183  52.219  30.520  1.00  0.00           O  
ATOM   1793  N   LEU   116      29.054  51.811  31.662  1.00  0.00           N  
ATOM   1794  H   LEU   116      29.417  51.536  32.653  1.00  0.00           H  
ATOM   1795  CA  LEU   116      29.988  51.754  30.473  1.00  0.00           C  
ATOM   1796  HA  LEU   116      29.643  52.558  29.824  1.00  0.00           H  
ATOM   1797  CB  LEU   116      31.493  51.896  30.884  1.00  0.00           C  
ATOM   1798  HB2 LEU   116      31.654  51.441  31.862  1.00  0.00           H  
ATOM   1799  HB3 LEU   116      32.099  51.414  30.117  1.00  0.00           H  
ATOM   1800  CG  LEU   116      31.997  53.352  30.973  1.00  0.00           C  
ATOM   1801  HG  LEU   116      31.450  53.821  31.681  1.00  0.00           H  
ATOM   1802  CD1 LEU   116      33.384  53.384  31.526  1.00  0.00           C  
ATOM   1803 HD11 LEU   116      34.120  52.845  30.928  1.00  0.00           H  
ATOM   1804 HD12 LEU   116      33.698  54.411  31.710  1.00  0.00           H  
ATOM   1805 HD13 LEU   116      33.231  53.021  32.542  1.00  0.00           H  
ATOM   1806  CD2 LEU   116      32.036  54.143  29.694  1.00  0.00           C  
ATOM   1807 HD21 LEU   116      32.631  53.749  29.053  1.00  0.00           H  
ATOM   1808 HD22 LEU   116      31.038  54.204  29.260  1.00  0.00           H  
ATOM   1809 HD23 LEU   116      32.368  55.167  29.864  1.00  0.00           H  
ATOM   1810  C   LEU   116      29.720  50.451  29.708  1.00  0.00           C  
ATOM   1811  O   LEU   116      29.531  49.358  30.349  1.00  0.00           O  
ATOM   1812  N   PRO   117      29.580  50.552  28.338  1.00  0.00           N  
ATOM   1813  CD  PRO   117      29.997  51.666  27.460  1.00  0.00           C  
ATOM   1814  HD2 PRO   117      31.086  51.700  27.441  1.00  0.00           H  
ATOM   1815  HD3 PRO   117      29.611  52.563  27.714  1.00  0.00           H  
ATOM   1816  CG  PRO   117      29.459  51.163  26.038  1.00  0.00           C  
ATOM   1817  HG2 PRO   117      29.970  51.528  25.247  1.00  0.00           H  
ATOM   1818  HG3 PRO   117      28.380  51.262  25.923  1.00  0.00           H  
ATOM   1819  CB  PRO   117      29.762  49.665  26.126  1.00  0.00           C  
ATOM   1820  HB2 PRO   117      30.792  49.474  25.828  1.00  0.00           H  
ATOM   1821  HB3 PRO   117      29.177  49.090  25.408  1.00  0.00           H  
ATOM   1822  CA  PRO   117      29.405  49.314  27.583  1.00  0.00           C  
ATOM   1823  HA  PRO   117      28.427  49.064  27.577  1.00  0.00           H  
ATOM   1824  C   PRO   117      30.378  48.196  27.998  1.00  0.00           C  
ATOM   1825  O   PRO   117      31.535  48.344  28.367  1.00  0.00           O  
ATOM   1826  N   LEU   118      29.921  46.983  27.769  1.00  0.00           N  
ATOM   1827  H   LEU   118      28.952  46.901  27.497  1.00  0.00           H  
ATOM   1828  CA  LEU   118      30.541  45.694  27.941  1.00  0.00           C  
ATOM   1829  HA  LEU   118      30.787  45.653  29.002  1.00  0.00           H  
ATOM   1830  CB  LEU   118      29.522  44.542  27.674  1.00  0.00           C  
ATOM   1831  HB2 LEU   118      28.663  44.617  28.341  1.00  0.00           H  
ATOM   1832  HB3 LEU   118      29.084  44.750  26.697  1.00  0.00           H  
ATOM   1833  CG  LEU   118      30.097  43.206  27.559  1.00  0.00           C  
ATOM   1834  HG  LEU   118      30.810  43.092  28.376  1.00  0.00           H  
ATOM   1835  CD1 LEU   118      28.985  42.171  27.753  1.00  0.00           C  
ATOM   1836 HD11 LEU   118      28.533  41.905  26.797  1.00  0.00           H  
ATOM   1837 HD12 LEU   118      29.306  41.250  28.239  1.00  0.00           H  
ATOM   1838 HD13 LEU   118      28.225  42.588  28.414  1.00  0.00           H  
ATOM   1839  CD2 LEU   118      30.785  42.760  26.230  1.00  0.00           C  
ATOM   1840 HD21 LEU   118      30.037  42.966  25.464  1.00  0.00           H  
ATOM   1841 HD22 LEU   118      31.679  43.363  26.070  1.00  0.00           H  
ATOM   1842 HD23 LEU   118      31.123  41.723  26.247  1.00  0.00           H  
ATOM   1843  C   LEU   118      31.900  45.659  27.180  1.00  0.00           C  
ATOM   1844  O   LEU   118      32.887  45.167  27.723  1.00  0.00           O  
ATOM   1845  N   GLN   119      32.021  46.242  25.975  1.00  0.00           N  
ATOM   1846  H   GLN   119      31.121  46.699  25.562  1.00  0.00           H  
ATOM   1847  CA  GLN   119      33.208  46.218  25.174  1.00  0.00           C  
ATOM   1848  HA  GLN   119      34.045  46.024  25.844  1.00  0.00           H  
ATOM   1849  CB  GLN   119      33.179  45.045  24.182  1.00  0.00           C  
ATOM   1850  HB2 GLN   119      34.080  45.111  23.572  1.00  0.00           H  
ATOM   1851  HB3 GLN   119      33.137  44.188  24.854  1.00  0.00           H  
ATOM   1852  CG  GLN   119      31.914  44.931  23.269  1.00  0.00           C  
ATOM   1853  HG2 GLN   119      30.941  44.783  23.737  1.00  0.00           H  
ATOM   1854  HG3 GLN   119      31.940  45.811  22.627  1.00  0.00           H  
ATOM   1855  CD  GLN   119      32.101  43.766  22.313  1.00  0.00           C  
ATOM   1856  OE1 GLN   119      32.847  42.821  22.448  1.00  0.00           O  
ATOM   1857  NE2 GLN   119      31.413  43.916  21.163  1.00  0.00           N  
ATOM   1858 HE21 GLN   119      30.999  44.874  20.847  1.00  0.00           H  
ATOM   1859 HE22 GLN   119      31.641  43.150  20.422  1.00  0.00           H  
ATOM   1860  C   GLN   119      33.501  47.527  24.445  1.00  0.00           C  
ATOM   1861  O   GLN   119      32.574  48.277  24.095  1.00  0.00           O  
ATOM   1862  N   VAL   120      34.753  47.743  24.041  1.00  0.00           N  
ATOM   1863  H   VAL   120      35.515  47.110  24.493  1.00  0.00           H  
ATOM   1864  CA  VAL   120      35.182  48.737  23.029  1.00  0.00           C  
ATOM   1865  HA  VAL   120      34.736  49.670  23.373  1.00  0.00           H  
ATOM   1866  CB  VAL   120      36.748  48.939  23.208  1.00  0.00           C  
ATOM   1867  HB  VAL   120      37.254  47.990  23.029  1.00  0.00           H  
ATOM   1868  CG1 VAL   120      37.205  49.825  22.071  1.00  0.00           C  
ATOM   1869 HG11 VAL   120      38.284  49.902  22.200  1.00  0.00           H  
ATOM   1870 HG12 VAL   120      37.127  49.419  21.063  1.00  0.00           H  
ATOM   1871 HG13 VAL   120      36.778  50.827  22.111  1.00  0.00           H  
ATOM   1872  CG2 VAL   120      37.228  49.445  24.582  1.00  0.00           C  
ATOM   1873 HG21 VAL   120      38.317  49.423  24.623  1.00  0.00           H  
ATOM   1874 HG22 VAL   120      36.811  50.441  24.726  1.00  0.00           H  
ATOM   1875 HG23 VAL   120      36.934  48.663  25.282  1.00  0.00           H  
ATOM   1876  C   VAL   120      34.774  48.217  21.587  1.00  0.00           C  
ATOM   1877  O   VAL   120      35.057  47.075  21.298  1.00  0.00           O  
ATOM   1878  N   PRO   121      34.121  49.158  20.806  1.00  0.00           N  
ATOM   1879  CD  PRO   121      33.517  50.384  21.276  1.00  0.00           C  
ATOM   1880  HD2 PRO   121      34.161  51.263  21.250  1.00  0.00           H  
ATOM   1881  HD3 PRO   121      33.106  50.259  22.277  1.00  0.00           H  
ATOM   1882  CG  PRO   121      32.411  50.631  20.271  1.00  0.00           C  
ATOM   1883  HG2 PRO   121      32.264  51.707  20.180  1.00  0.00           H  
ATOM   1884  HG3 PRO   121      31.538  50.053  20.575  1.00  0.00           H  
ATOM   1885  CB  PRO   121      32.898  50.052  18.969  1.00  0.00           C  
ATOM   1886  HB2 PRO   121      33.439  50.715  18.432  1.00  0.00           H  
ATOM   1887  HB3 PRO   121      32.095  49.734  18.446  1.00  0.00           H  
ATOM   1888  CA  PRO   121      33.743  48.862  19.410  1.00  0.00           C  
ATOM   1889  HA  PRO   121      33.141  48.052  19.370  1.00  0.00           H  
ATOM   1890  C   PRO   121      34.937  48.654  18.444  1.00  0.00           C  
ATOM   1891  O   PRO   121      35.992  49.216  18.708  1.00  0.00           O  
ATOM   1892  N   ASP   122      34.760  47.927  17.410  1.00  0.00           N  
ATOM   1893  H   ASP   122      33.811  47.401  17.306  1.00  0.00           H  
ATOM   1894  CA  ASP   122      35.734  47.610  16.300  1.00  0.00           C  
ATOM   1895  HA  ASP   122      36.647  47.366  16.844  1.00  0.00           H  
ATOM   1896  CB  ASP   122      35.411  46.394  15.411  1.00  0.00           C  
ATOM   1897  HB2 ASP   122      36.190  46.299  14.654  1.00  0.00           H  
ATOM   1898  HB3 ASP   122      35.412  45.560  15.982  1.00  0.00           H  
ATOM   1899  CG  ASP   122      34.018  46.587  14.801  1.00  0.00           C  
ATOM   1900  OD1 ASP   122      33.242  47.482  15.205  1.00  0.00           O  
ATOM   1901  OD2 ASP   122      33.679  45.813  13.904  1.00  0.00           O  
ATOM   1902  C   ASP   122      36.209  48.843  15.468  1.00  0.00           C  
ATOM   1903  O   ASP   122      37.325  48.859  14.932  1.00  0.00           O  
ATOM   1904  N   GLU   123      35.368  49.914  15.399  1.00  0.00           N  
ATOM   1905  H   GLU   123      34.355  49.811  15.787  1.00  0.00           H  
ATOM   1906  CA  GLU   123      35.659  51.207  14.773  1.00  0.00           C  
ATOM   1907  HA  GLU   123      36.298  51.079  13.899  1.00  0.00           H  
ATOM   1908  CB  GLU   123      34.361  51.803  14.163  1.00  0.00           C  
ATOM   1909  HB2 GLU   123      33.695  51.911  15.018  1.00  0.00           H  
ATOM   1910  HB3 GLU   123      34.649  52.775  13.762  1.00  0.00           H  
ATOM   1911  CG  GLU   123      33.636  51.009  13.024  1.00  0.00           C  
ATOM   1912  HG2 GLU   123      33.210  50.161  13.560  1.00  0.00           H  
ATOM   1913  HG3 GLU   123      32.831  51.667  12.698  1.00  0.00           H  
ATOM   1914  CD  GLU   123      34.430  50.535  11.803  1.00  0.00           C  
ATOM   1915  OE1 GLU   123      33.918  49.768  10.975  1.00  0.00           O  
ATOM   1916  OE2 GLU   123      35.611  50.799  11.676  1.00  0.00           O  
ATOM   1917  C   GLU   123      36.353  52.203  15.710  1.00  0.00           C  
ATOM   1918  O   GLU   123      36.482  53.395  15.352  1.00  0.00           O  
ATOM   1919  N   VAL   124      36.816  51.827  16.883  1.00  0.00           N  
ATOM   1920  H   VAL   124      36.504  50.858  17.273  1.00  0.00           H  
ATOM   1921  CA  VAL   124      37.649  52.521  17.800  1.00  0.00           C  
ATOM   1922  HA  VAL   124      37.810  53.538  17.444  1.00  0.00           H  
ATOM   1923  CB  VAL   124      37.099  52.531  19.213  1.00  0.00           C  
ATOM   1924  HB  VAL   124      36.930  51.543  19.642  1.00  0.00           H  
ATOM   1925  CG1 VAL   124      38.081  53.171  20.227  1.00  0.00           C  
ATOM   1926 HG11 VAL   124      38.924  52.546  20.521  1.00  0.00           H  
ATOM   1927 HG12 VAL   124      38.505  54.095  19.834  1.00  0.00           H  
ATOM   1928 HG13 VAL   124      37.590  53.406  21.171  1.00  0.00           H  
ATOM   1929  CG2 VAL   124      35.759  53.201  19.282  1.00  0.00           C  
ATOM   1930 HG21 VAL   124      35.510  53.325  20.253  1.00  0.00           H  
ATOM   1931 HG22 VAL   124      35.733  54.081  18.641  1.00  0.00           H  
ATOM   1932 HG23 VAL   124      35.066  52.469  18.867  1.00  0.00           H  
ATOM   1933  C   VAL   124      38.955  51.763  17.861  1.00  0.00           C  
ATOM   1934  O   VAL   124      39.089  50.570  18.224  1.00  0.00           O  
ATOM   1935  N   THR   125      40.047  52.473  17.456  1.00  0.00           N  
ATOM   1936  H   THR   125      39.930  53.524  17.192  1.00  0.00           H  
ATOM   1937  CA  THR   125      41.414  51.954  17.428  1.00  0.00           C  
ATOM   1938  HA  THR   125      41.441  51.113  18.121  1.00  0.00           H  
ATOM   1939  CB  THR   125      41.694  51.480  15.911  1.00  0.00           C  
ATOM   1940  HB  THR   125      42.743  51.195  15.836  1.00  0.00           H  
ATOM   1941  CG2 THR   125      41.030  50.136  15.492  1.00  0.00           C  
ATOM   1942 HG21 THR   125      41.182  50.020  14.418  1.00  0.00           H  
ATOM   1943 HG22 THR   125      41.498  49.407  16.011  1.00  0.00           H  
ATOM   1944 HG23 THR   125      39.969  50.098  15.738  1.00  0.00           H  
ATOM   1945  OG1 THR   125      41.601  52.509  14.925  1.00  0.00           O  
ATOM   1946  HG1 THR   125      40.589  52.911  14.887  1.00  0.00           H  
ATOM   1947  C   THR   125      42.594  52.972  17.740  1.00  0.00           C  
ATOM   1948  O   THR   125      43.754  52.508  17.815  1.00  0.00           O  
ATOM   1949  N   ASP   126      42.220  54.221  18.119  1.00  0.00           N  
ATOM   1950  H   ASP   126      41.194  54.549  18.291  1.00  0.00           H  
ATOM   1951  CA  ASP   126      43.188  55.217  18.498  1.00  0.00           C  
ATOM   1952  HA  ASP   126      44.031  54.739  18.997  1.00  0.00           H  
ATOM   1953  CB  ASP   126      43.773  55.828  17.168  1.00  0.00           C  
ATOM   1954  HB2 ASP   126      44.572  56.490  17.501  1.00  0.00           H  
ATOM   1955  HB3 ASP   126      44.145  55.047  16.646  1.00  0.00           H  
ATOM   1956  CG  ASP   126      42.668  56.613  16.384  1.00  0.00           C  
ATOM   1957  OD1 ASP   126      43.023  57.012  15.255  1.00  0.00           O  
ATOM   1958  OD2 ASP   126      41.489  56.844  16.903  1.00  0.00           O  
ATOM   1959  C   ASP   126      42.728  56.305  19.379  1.00  0.00           C  
ATOM   1960  O   ASP   126      41.543  56.285  19.747  1.00  0.00           O  
ATOM   1961  N   ASN   127      43.643  57.131  19.842  1.00  0.00           N  
ATOM   1962  H   ASN   127      44.626  57.128  19.371  1.00  0.00           H  
ATOM   1963  CA  ASN   127      43.349  58.111  20.934  1.00  0.00           C  
ATOM   1964  HA  ASN   127      43.098  57.531  21.822  1.00  0.00           H  
ATOM   1965  CB  ASN   127      44.661  58.796  21.292  1.00  0.00           C  
ATOM   1966  HB2 ASN   127      45.416  58.024  21.440  1.00  0.00           H  
ATOM   1967  HB3 ASN   127      45.063  59.357  20.449  1.00  0.00           H  
ATOM   1968  CG  ASN   127      44.465  59.592  22.596  1.00  0.00           C  
ATOM   1969  OD1 ASN   127      44.194  60.793  22.595  1.00  0.00           O  
ATOM   1970  ND2 ASN   127      44.611  58.936  23.756  1.00  0.00           N  
ATOM   1971 HD21 ASN   127      44.589  59.419  24.732  1.00  0.00           H  
ATOM   1972 HD22 ASN   127      44.893  57.883  23.735  1.00  0.00           H  
ATOM   1973  C   ASN   127      42.100  59.072  20.542  1.00  0.00           C  
ATOM   1974  O   ASN   127      41.371  59.435  21.446  1.00  0.00           O  
ATOM   1975  N   ALA   128      41.810  59.491  19.284  1.00  0.00           N  
ATOM   1976  H   ALA   128      42.433  59.096  18.481  1.00  0.00           H  
ATOM   1977  CA  ALA   128      40.597  60.275  18.900  1.00  0.00           C  
ATOM   1978  HA  ALA   128      40.440  61.019  19.681  1.00  0.00           H  
ATOM   1979  CB  ALA   128      40.868  61.088  17.640  1.00  0.00           C  
ATOM   1980  HB1 ALA   128      40.143  61.787  17.562  1.00  0.00           H  
ATOM   1981  HB2 ALA   128      41.747  61.475  17.627  1.00  0.00           H  
ATOM   1982  HB3 ALA   128      40.771  60.490  16.734  1.00  0.00           H  
ATOM   1983  C   ALA   128      39.305  59.446  18.814  1.00  0.00           C  
ATOM   1984  O   ALA   128      38.263  59.917  19.268  1.00  0.00           O  
ATOM   1985  N   SER   129      39.296  58.207  18.277  1.00  0.00           N  
ATOM   1986  H   SER   129      40.238  57.915  17.812  1.00  0.00           H  
ATOM   1987  CA  SER   129      38.127  57.325  18.240  1.00  0.00           C  
ATOM   1988  HA  SER   129      37.349  57.986  17.857  1.00  0.00           H  
ATOM   1989  CB  SER   129      38.205  56.165  17.268  1.00  0.00           C  
ATOM   1990  HB2 SER   129      37.322  55.529  17.342  1.00  0.00           H  
ATOM   1991  HB3 SER   129      38.134  56.455  16.303  1.00  0.00           H  
ATOM   1992  OG  SER   129      39.411  55.318  17.429  1.00  0.00           O  
ATOM   1993  HG  SER   129      40.207  56.042  17.255  1.00  0.00           H  
ATOM   1994  C   SER   129      37.734  56.798  19.648  1.00  0.00           C  
ATOM   1995  O   SER   129      36.582  56.633  19.846  1.00  0.00           O  
ATOM   1996  N   LEU   130      38.689  56.570  20.533  1.00  0.00           N  
ATOM   1997  H   LEU   130      39.696  56.645  20.121  1.00  0.00           H  
ATOM   1998  CA  LEU   130      38.607  56.171  21.964  1.00  0.00           C  
ATOM   1999  HA  LEU   130      37.929  55.317  21.954  1.00  0.00           H  
ATOM   2000  CB  LEU   130      39.994  55.774  22.486  1.00  0.00           C  
ATOM   2001  HB2 LEU   130      40.381  55.177  21.770  1.00  0.00           H  
ATOM   2002  HB3 LEU   130      40.563  56.702  22.439  1.00  0.00           H  
ATOM   2003  CG  LEU   130      40.101  55.021  23.844  1.00  0.00           C  
ATOM   2004  HG  LEU   130      39.585  55.549  24.645  1.00  0.00           H  
ATOM   2005  CD1 LEU   130      39.426  53.663  23.827  1.00  0.00           C  
ATOM   2006 HD11 LEU   130      39.584  53.203  22.942  1.00  0.00           H  
ATOM   2007 HD12 LEU   130      39.818  53.126  24.691  1.00  0.00           H  
ATOM   2008 HD13 LEU   130      38.350  53.830  23.771  1.00  0.00           H  
ATOM   2009  CD2 LEU   130      41.521  54.990  24.210  1.00  0.00           C  
ATOM   2010 HD21 LEU   130      41.580  54.471  25.167  1.00  0.00           H  
ATOM   2011 HD22 LEU   130      42.061  54.492  23.517  1.00  0.00           H  
ATOM   2012 HD23 LEU   130      41.856  55.943  24.244  1.00  0.00           H  
ATOM   2013  C   LEU   130      37.991  57.343  22.786  1.00  0.00           C  
ATOM   2014  O   LEU   130      37.111  57.069  23.633  1.00  0.00           O  
ATOM   2015  N   LEU   131      38.450  58.565  22.583  1.00  0.00           N  
ATOM   2016  H   LEU   131      39.309  58.787  21.950  1.00  0.00           H  
ATOM   2017  CA  LEU   131      37.968  59.753  23.262  1.00  0.00           C  
ATOM   2018  HA  LEU   131      37.831  59.519  24.318  1.00  0.00           H  
ATOM   2019  CB  LEU   131      38.871  60.997  22.872  1.00  0.00           C  
ATOM   2020  HB2 LEU   131      39.907  60.930  23.205  1.00  0.00           H  
ATOM   2021  HB3 LEU   131      38.990  60.983  21.789  1.00  0.00           H  
ATOM   2022  CG  LEU   131      38.232  62.264  23.519  1.00  0.00           C  
ATOM   2023  HG  LEU   131      37.312  62.408  23.128  1.00  0.00           H  
ATOM   2024  CD1 LEU   131      38.127  62.170  25.026  1.00  0.00           C  
ATOM   2025 HD11 LEU   131      37.791  63.076  25.530  1.00  0.00           H  
ATOM   2026 HD12 LEU   131      37.492  61.371  25.409  1.00  0.00           H  
ATOM   2027 HD13 LEU   131      39.118  61.885  25.380  1.00  0.00           H  
ATOM   2028  CD2 LEU   131      39.095  63.405  23.009  1.00  0.00           C  
ATOM   2029 HD21 LEU   131      39.223  63.453  21.927  1.00  0.00           H  
ATOM   2030 HD22 LEU   131      38.666  64.236  23.391  1.00  0.00           H  
ATOM   2031 HD23 LEU   131      39.981  63.312  23.367  1.00  0.00           H  
ATOM   2032  C   LEU   131      36.542  60.138  22.783  1.00  0.00           C  
ATOM   2033  O   LEU   131      35.662  60.292  23.615  1.00  0.00           O  
ATOM   2034  N   ARG   132      36.299  60.028  21.424  1.00  0.00           N  
ATOM   2035  H   ARG   132      37.181  60.017  20.784  1.00  0.00           H  
ATOM   2036  CA  ARG   132      34.902  60.079  20.821  1.00  0.00           C  
ATOM   2037  HA  ARG   132      34.492  61.080  20.955  1.00  0.00           H  
ATOM   2038  CB  ARG   132      35.022  60.097  19.301  1.00  0.00           C  
ATOM   2039  HB2 ARG   132      35.354  61.089  18.994  1.00  0.00           H  
ATOM   2040  HB3 ARG   132      35.819  59.433  18.964  1.00  0.00           H  
ATOM   2041  CG  ARG   132      33.729  59.769  18.516  1.00  0.00           C  
ATOM   2042  HG2 ARG   132      33.437  58.730  18.673  1.00  0.00           H  
ATOM   2043  HG3 ARG   132      32.965  60.360  19.021  1.00  0.00           H  
ATOM   2044  CD  ARG   132      33.972  60.070  16.999  1.00  0.00           C  
ATOM   2045  HD2 ARG   132      35.002  60.301  16.727  1.00  0.00           H  
ATOM   2046  HD3 ARG   132      33.741  59.235  16.480  1.00  0.00           H  
ATOM   2047  NE  ARG   132      33.034  61.058  16.554  1.00  0.00           N  
ATOM   2048  HE  ARG   132      33.160  62.050  16.987  1.00  0.00           H  
ATOM   2049  CZ  ARG   132      32.070  60.850  15.690  1.00  0.00           C  
ATOM   2050  NH1 ARG   132      31.983  59.873  14.892  1.00  0.00           N  
ATOM   2051 HH11 ARG   132      31.214  59.936  14.122  1.00  0.00           H  
ATOM   2052 HH12 ARG   132      32.808  59.168  14.787  1.00  0.00           H  
ATOM   2053  NH2 ARG   132      31.146  61.745  15.600  1.00  0.00           N  
ATOM   2054 HH21 ARG   132      31.302  62.643  16.197  1.00  0.00           H  
ATOM   2055 HH22 ARG   132      30.397  61.758  14.808  1.00  0.00           H  
ATOM   2056  C   ARG   132      33.998  58.997  21.440  1.00  0.00           C  
ATOM   2057  O   ARG   132      32.885  59.381  21.885  1.00  0.00           O  
ATOM   2058  N   PHE   133      34.464  57.775  21.581  1.00  0.00           N  
ATOM   2059  H   PHE   133      35.282  57.439  21.093  1.00  0.00           H  
ATOM   2060  CA  PHE   133      33.669  56.771  22.234  1.00  0.00           C  
ATOM   2061  HA  PHE   133      32.793  56.645  21.749  1.00  0.00           H  
ATOM   2062  CB  PHE   133      34.416  55.449  22.100  1.00  0.00           C  
ATOM   2063  HB2 PHE   133      34.356  55.194  21.124  1.00  0.00           H  
ATOM   2064  HB3 PHE   133      35.397  55.528  22.324  1.00  0.00           H  
ATOM   2065  CG  PHE   133      33.914  54.326  22.966  1.00  0.00           C  
ATOM   2066  CD1 PHE   133      32.702  53.720  22.546  1.00  0.00           C  
ATOM   2067  HD1 PHE   133      32.368  54.065  21.658  1.00  0.00           H  
ATOM   2068  CE1 PHE   133      32.106  52.657  23.203  1.00  0.00           C  
ATOM   2069  HE1 PHE   133      31.207  52.200  22.789  1.00  0.00           H  
ATOM   2070  CZ  PHE   133      32.666  52.165  24.392  1.00  0.00           C  
ATOM   2071  HZ  PHE   133      32.183  51.330  24.900  1.00  0.00           H  
ATOM   2072  CE2 PHE   133      33.870  52.748  24.842  1.00  0.00           C  
ATOM   2073  HE2 PHE   133      34.297  52.366  25.769  1.00  0.00           H  
ATOM   2074  CD2 PHE   133      34.523  53.795  24.092  1.00  0.00           C  
ATOM   2075  HD2 PHE   133      35.467  54.169  24.489  1.00  0.00           H  
ATOM   2076  C   PHE   133      33.317  57.058  23.716  1.00  0.00           C  
ATOM   2077  O   PHE   133      32.140  57.075  24.089  1.00  0.00           O  
ATOM   2078  N   TYR   134      34.295  57.454  24.559  1.00  0.00           N  
ATOM   2079  H   TYR   134      35.247  57.232  24.304  1.00  0.00           H  
ATOM   2080  CA  TYR   134      34.038  57.819  25.935  1.00  0.00           C  
ATOM   2081  HA  TYR   134      33.405  57.043  26.366  1.00  0.00           H  
ATOM   2082  CB  TYR   134      35.373  57.703  26.724  1.00  0.00           C  
ATOM   2083  HB2 TYR   134      36.082  58.212  26.071  1.00  0.00           H  
ATOM   2084  HB3 TYR   134      35.139  58.223  27.652  1.00  0.00           H  
ATOM   2085  CG  TYR   134      35.833  56.236  26.946  1.00  0.00           C  
ATOM   2086  CD1 TYR   134      35.123  55.409  27.818  1.00  0.00           C  
ATOM   2087  HD1 TYR   134      34.227  55.736  28.346  1.00  0.00           H  
ATOM   2088  CE1 TYR   134      35.565  54.072  28.007  1.00  0.00           C  
ATOM   2089  HE1 TYR   134      34.980  53.520  28.742  1.00  0.00           H  
ATOM   2090  CZ  TYR   134      36.755  53.633  27.343  1.00  0.00           C  
ATOM   2091  OH  TYR   134      37.258  52.412  27.706  1.00  0.00           O  
ATOM   2092  HH  TYR   134      36.745  52.035  28.590  1.00  0.00           H  
ATOM   2093  CE2 TYR   134      37.528  54.512  26.641  1.00  0.00           C  
ATOM   2094  HE2 TYR   134      38.505  54.174  26.295  1.00  0.00           H  
ATOM   2095  CD2 TYR   134      37.054  55.779  26.390  1.00  0.00           C  
ATOM   2096  HD2 TYR   134      37.579  56.451  25.848  1.00  0.00           H  
ATOM   2097  C   TYR   134      33.245  59.134  26.200  1.00  0.00           C  
ATOM   2098  O   TYR   134      32.437  59.253  27.146  1.00  0.00           O  
ATOM   2099  N   GLN   135      33.145  59.968  25.165  1.00  0.00           N  
ATOM   2100  H   GLN   135      33.907  59.792  24.405  1.00  0.00           H  
ATOM   2101  CA  GLN   135      32.239  61.155  24.990  1.00  0.00           C  
ATOM   2102  HA  GLN   135      32.170  61.650  25.959  1.00  0.00           H  
ATOM   2103  CB  GLN   135      32.835  62.215  24.007  1.00  0.00           C  
ATOM   2104  HB2 GLN   135      33.112  61.729  23.083  1.00  0.00           H  
ATOM   2105  HB3 GLN   135      31.991  62.887  23.858  1.00  0.00           H  
ATOM   2106  CG  GLN   135      33.965  63.129  24.550  1.00  0.00           C  
ATOM   2107  HG2 GLN   135      33.507  63.797  25.264  1.00  0.00           H  
ATOM   2108  HG3 GLN   135      34.665  62.593  25.173  1.00  0.00           H  
ATOM   2109  CD  GLN   135      34.759  63.940  23.472  1.00  0.00           C  
ATOM   2110  OE1 GLN   135      34.726  63.691  22.274  1.00  0.00           O  
ATOM   2111  NE2 GLN   135      35.378  65.007  23.852  1.00  0.00           N  
ATOM   2112 HE21 GLN   135      35.716  65.649  23.053  1.00  0.00           H  
ATOM   2113 HE22 GLN   135      35.221  65.414  24.840  1.00  0.00           H  
ATOM   2114  C   GLN   135      30.758  60.792  24.535  1.00  0.00           C  
ATOM   2115  O   GLN   135      29.720  61.308  24.972  1.00  0.00           O  
ATOM   2116  N   ASN   136      30.636  59.909  23.572  1.00  0.00           N  
ATOM   2117  H   ASN   136      31.551  59.520  23.151  1.00  0.00           H  
ATOM   2118  CA  ASN   136      29.335  59.482  22.928  1.00  0.00           C  
ATOM   2119  HA  ASN   136      28.653  60.313  22.827  1.00  0.00           H  
ATOM   2120  CB  ASN   136      29.549  58.928  21.537  1.00  0.00           C  
ATOM   2121  HB2 ASN   136      30.486  58.408  21.399  1.00  0.00           H  
ATOM   2122  HB3 ASN   136      28.801  58.409  21.232  1.00  0.00           H  
ATOM   2123  CG  ASN   136      29.634  60.175  20.566  1.00  0.00           C  
ATOM   2124  OD1 ASN   136      28.739  60.668  19.893  1.00  0.00           O  
ATOM   2125  ND2 ASN   136      30.819  60.794  20.525  1.00  0.00           N  
ATOM   2126 HD21 ASN   136      30.844  61.611  19.932  1.00  0.00           H  
ATOM   2127 HD22 ASN   136      31.628  60.437  21.144  1.00  0.00           H  
ATOM   2128  C   ASN   136      28.590  58.479  23.806  1.00  0.00           C  
ATOM   2129  O   ASN   136      27.396  58.354  23.611  1.00  0.00           O  
ATOM   2130  N   TRP   137      29.272  57.838  24.800  1.00  0.00           N  
ATOM   2131  H   TRP   137      30.360  57.869  24.744  1.00  0.00           H  
ATOM   2132  CA  TRP   137      28.672  57.108  25.938  1.00  0.00           C  
ATOM   2133  HA  TRP   137      28.241  56.191  25.536  1.00  0.00           H  
ATOM   2134  CB  TRP   137      29.764  56.690  26.971  1.00  0.00           C  
ATOM   2135  HB2 TRP   137      30.397  56.006  26.407  1.00  0.00           H  
ATOM   2136  HB3 TRP   137      30.324  57.564  27.304  1.00  0.00           H  
ATOM   2137  CG  TRP   137      29.220  56.116  28.247  1.00  0.00           C  
ATOM   2138  CD1 TRP   137      28.386  55.068  28.318  1.00  0.00           C  
ATOM   2139  HD1 TRP   137      27.963  54.542  27.566  1.00  0.00           H  
ATOM   2140  NE1 TRP   137      28.055  54.742  29.605  1.00  0.00           N  
ATOM   2141  HE1 TRP   137      27.388  54.068  29.955  1.00  0.00           H  
ATOM   2142  CE2 TRP   137      28.891  55.460  30.470  1.00  0.00           C  
ATOM   2143  CZ2 TRP   137      29.004  55.478  31.865  1.00  0.00           C  
ATOM   2144  HZ2 TRP   137      28.507  54.843  32.473  1.00  0.00           H  
ATOM   2145  CH2 TRP   137      29.711  56.588  32.460  1.00  0.00           C  
ATOM   2146  HH2 TRP   137      29.795  56.639  33.545  1.00  0.00           H  
ATOM   2147  CZ3 TRP   137      30.239  57.550  31.644  1.00  0.00           C  
ATOM   2148  HZ3 TRP   137      30.833  58.369  32.050  1.00  0.00           H  
ATOM   2149  CE3 TRP   137      30.170  57.393  30.234  1.00  0.00           C  
ATOM   2150  HE3 TRP   137      30.806  58.007  29.597  1.00  0.00           H  
ATOM   2151  CD2 TRP   137      29.423  56.446  29.631  1.00  0.00           C  
ATOM   2152  C   TRP   137      27.521  57.869  26.616  1.00  0.00           C  
ATOM   2153  O   TRP   137      27.728  59.047  26.920  1.00  0.00           O  
ATOM   2154  N   GLN   138      26.401  57.123  27.048  1.00  0.00           N  
ATOM   2155  H   GLN   138      26.375  56.181  26.682  1.00  0.00           H  
ATOM   2156  CA  GLN   138      25.197  57.518  27.748  1.00  0.00           C  
ATOM   2157  HA  GLN   138      25.491  58.451  28.230  1.00  0.00           H  
ATOM   2158  CB  GLN   138      24.074  57.883  26.720  1.00  0.00           C  
ATOM   2159  HB2 GLN   138      23.968  56.981  26.118  1.00  0.00           H  
ATOM   2160  HB3 GLN   138      23.116  58.060  27.210  1.00  0.00           H  
ATOM   2161  CG  GLN   138      24.334  59.034  25.760  1.00  0.00           C  
ATOM   2162  HG2 GLN   138      24.334  59.885  26.305  1.00  0.00           H  
ATOM   2163  HG3 GLN   138      25.230  58.862  25.328  1.00  0.00           H  
ATOM   2164  CD  GLN   138      23.136  59.112  24.789  1.00  0.00           C  
ATOM   2165  OE1 GLN   138      22.757  58.179  24.018  1.00  0.00           O  
ATOM   2166  NE2 GLN   138      22.614  60.343  24.659  1.00  0.00           N  
ATOM   2167 HE21 GLN   138      22.800  61.090  25.430  1.00  0.00           H  
ATOM   2168 HE22 GLN   138      21.902  60.548  23.972  1.00  0.00           H  
ATOM   2169  C   GLN   138      24.769  56.454  28.765  1.00  0.00           C  
ATOM   2170  O   GLN   138      24.438  55.328  28.363  1.00  0.00           O  
ATOM   2171  N   PRO   139      24.864  56.721  30.081  1.00  0.00           N  
ATOM   2172  CD  PRO   139      25.501  57.845  30.679  1.00  0.00           C  
ATOM   2173  HD2 PRO   139      25.150  58.788  30.288  1.00  0.00           H  
ATOM   2174  HD3 PRO   139      26.583  57.891  30.553  1.00  0.00           H  
ATOM   2175  CG  PRO   139      25.236  57.779  32.149  1.00  0.00           C  
ATOM   2176  HG2 PRO   139      24.263  58.223  32.298  1.00  0.00           H  
ATOM   2177  HG3 PRO   139      25.917  58.189  32.772  1.00  0.00           H  
ATOM   2178  CB  PRO   139      25.153  56.279  32.394  1.00  0.00           C  
ATOM   2179  HB2 PRO   139      24.640  56.148  33.335  1.00  0.00           H  
ATOM   2180  HB3 PRO   139      26.110  55.787  32.484  1.00  0.00           H  
ATOM   2181  CA  PRO   139      24.563  55.732  31.134  1.00  0.00           C  
ATOM   2182  HA  PRO   139      24.958  54.751  30.913  1.00  0.00           H  
ATOM   2183  C   PRO   139      23.121  55.388  31.264  1.00  0.00           C  
ATOM   2184  O   PRO   139      22.271  56.231  30.996  1.00  0.00           O  
ATOM   2185  N   GLN   140      22.852  54.197  31.703  1.00  0.00           N  
ATOM   2186  H   GLN   140      23.661  53.557  32.055  1.00  0.00           H  
ATOM   2187  CA  GLN   140      21.519  53.548  31.628  1.00  0.00           C  
ATOM   2188  HA  GLN   140      20.722  54.234  31.341  1.00  0.00           H  
ATOM   2189  CB  GLN   140      21.464  52.518  30.489  1.00  0.00           C  
ATOM   2190  HB2 GLN   140      22.068  51.762  30.777  1.00  0.00           H  
ATOM   2191  HB3 GLN   140      20.463  52.085  30.503  1.00  0.00           H  
ATOM   2192  CG  GLN   140      21.915  52.921  28.996  1.00  0.00           C  
ATOM   2193  HG2 GLN   140      21.713  53.882  28.761  1.00  0.00           H  
ATOM   2194  HG3 GLN   140      22.921  52.849  29.038  1.00  0.00           H  
ATOM   2195  CD  GLN   140      21.410  52.062  27.916  1.00  0.00           C  
ATOM   2196  OE1 GLN   140      20.847  52.586  26.997  1.00  0.00           O  
ATOM   2197  NE2 GLN   140      21.351  50.735  28.040  1.00  0.00           N  
ATOM   2198 HE21 GLN   140      21.672  50.120  28.880  1.00  0.00           H  
ATOM   2199 HE22 GLN   140      20.928  50.238  27.167  1.00  0.00           H  
ATOM   2200  C   GLN   140      20.965  53.021  32.967  1.00  0.00           C  
ATOM   2201  O   GLN   140      19.910  52.363  33.088  1.00  0.00           O  
ATOM   2202  N   TRP   141      21.757  53.250  34.003  1.00  0.00           N  
ATOM   2203  H   TRP   141      22.707  53.762  33.853  1.00  0.00           H  
ATOM   2204  CA  TRP   141      21.443  52.961  35.441  1.00  0.00           C  
ATOM   2205  HA  TRP   141      20.381  52.750  35.562  1.00  0.00           H  
ATOM   2206  CB  TRP   141      22.129  51.674  36.010  1.00  0.00           C  
ATOM   2207  HB2 TRP   141      23.175  51.597  35.713  1.00  0.00           H  
ATOM   2208  HB3 TRP   141      22.163  51.728  37.098  1.00  0.00           H  
ATOM   2209  CG  TRP   141      21.454  50.359  35.579  1.00  0.00           C  
ATOM   2210  CD1 TRP   141      20.559  49.669  36.275  1.00  0.00           C  
ATOM   2211  HD1 TRP   141      20.169  49.923  37.260  1.00  0.00           H  
ATOM   2212  NE1 TRP   141      20.165  48.590  35.489  1.00  0.00           N  
ATOM   2213  HE1 TRP   141      19.610  47.721  35.842  1.00  0.00           H  
ATOM   2214  CE2 TRP   141      20.600  48.666  34.209  1.00  0.00           C  
ATOM   2215  CZ2 TRP   141      20.487  47.852  33.121  1.00  0.00           C  
ATOM   2216  HZ2 TRP   141      19.965  46.903  33.247  1.00  0.00           H  
ATOM   2217  CH2 TRP   141      21.316  48.026  31.990  1.00  0.00           C  
ATOM   2218  HH2 TRP   141      21.184  47.423  31.190  1.00  0.00           H  
ATOM   2219  CZ3 TRP   141      22.241  49.090  32.013  1.00  0.00           C  
ATOM   2220  HZ3 TRP   141      22.745  49.334  31.078  1.00  0.00           H  
ATOM   2221  CE3 TRP   141      22.402  49.904  33.190  1.00  0.00           C  
ATOM   2222  HE3 TRP   141      23.204  50.640  33.245  1.00  0.00           H  
ATOM   2223  CD2 TRP   141      21.554  49.746  34.266  1.00  0.00           C  
ATOM   2224  C   TRP   141      21.768  54.175  36.239  1.00  0.00           C  
ATOM   2225  O   TRP   141      22.655  54.883  35.806  1.00  0.00           O  
ATOM   2226  N   LYS   142      21.385  54.380  37.504  1.00  0.00           N  
ATOM   2227  H   LYS   142      20.717  53.809  38.003  1.00  0.00           H  
ATOM   2228  CA  LYS   142      21.979  55.383  38.429  1.00  0.00           C  
ATOM   2229  HA  LYS   142      22.057  56.295  37.856  1.00  0.00           H  
ATOM   2230  CB  LYS   142      21.006  55.639  39.631  1.00  0.00           C  
ATOM   2231  HB2 LYS   142      20.029  55.861  39.227  1.00  0.00           H  
ATOM   2232  HB3 LYS   142      20.981  54.688  40.142  1.00  0.00           H  
ATOM   2233  CG  LYS   142      21.416  56.776  40.627  1.00  0.00           C  
ATOM   2234  HG2 LYS   142      22.290  56.553  41.081  1.00  0.00           H  
ATOM   2235  HG3 LYS   142      21.577  57.720  40.128  1.00  0.00           H  
ATOM   2236  CD  LYS   142      20.410  56.887  41.729  1.00  0.00           C  
ATOM   2237  HD2 LYS   142      19.410  57.062  41.329  1.00  0.00           H  
ATOM   2238  HD3 LYS   142      20.277  55.967  42.298  1.00  0.00           H  
ATOM   2239  CE  LYS   142      20.681  58.085  42.683  1.00  0.00           C  
ATOM   2240  HE2 LYS   142      21.632  57.994  43.208  1.00  0.00           H  
ATOM   2241  HE3 LYS   142      20.762  59.005  42.104  1.00  0.00           H  
ATOM   2242  NZ  LYS   142      19.650  58.286  43.732  1.00  0.00           N  
ATOM   2243  HZ1 LYS   142      19.696  57.472  44.328  1.00  0.00           H  
ATOM   2244  HZ2 LYS   142      19.721  59.085  44.346  1.00  0.00           H  
ATOM   2245  HZ3 LYS   142      18.685  58.316  43.225  1.00  0.00           H  
ATOM   2246  C   LYS   142      23.424  55.143  38.779  1.00  0.00           C  
ATOM   2247  O   LYS   142      23.748  54.048  39.261  1.00  0.00           O  
ATOM   2248  N   PRO   143      24.391  56.049  38.640  1.00  0.00           N  
ATOM   2249  CD  PRO   143      24.370  57.309  37.845  1.00  0.00           C  
ATOM   2250  HD2 PRO   143      24.026  58.082  38.396  1.00  0.00           H  
ATOM   2251  HD3 PRO   143      23.802  57.181  37.019  1.00  0.00           H  
ATOM   2252  CG  PRO   143      25.838  57.497  37.448  1.00  0.00           C  
ATOM   2253  HG2 PRO   143      26.141  58.544  37.450  1.00  0.00           H  
ATOM   2254  HG3 PRO   143      25.988  57.072  36.544  1.00  0.00           H  
ATOM   2255  CB  PRO   143      26.705  56.851  38.446  1.00  0.00           C  
ATOM   2256  HB2 PRO   143      26.939  57.572  39.229  1.00  0.00           H  
ATOM   2257  HB3 PRO   143      27.507  56.291  37.964  1.00  0.00           H  
ATOM   2258  CA  PRO   143      25.799  55.754  39.023  1.00  0.00           C  
ATOM   2259  HA  PRO   143      26.115  54.870  38.488  1.00  0.00           H  
ATOM   2260  C   PRO   143      26.013  55.670  40.583  1.00  0.00           C  
ATOM   2261  O   PRO   143      25.251  56.215  41.367  1.00  0.00           O  
ATOM   2262  N   GLY   144      26.986  54.849  41.014  1.00  0.00           N  
ATOM   2263  H   GLY   144      27.851  54.652  40.381  1.00  0.00           H  
ATOM   2264  CA  GLY   144      27.117  54.444  42.383  1.00  0.00           C  
ATOM   2265  HA2 GLY   144      27.961  53.897  42.464  1.00  0.00           H  
ATOM   2266  HA3 GLY   144      27.163  55.377  42.946  1.00  0.00           H  
ATOM   2267  C   GLY   144      25.905  53.649  42.993  1.00  0.00           C  
ATOM   2268  O   GLY   144      25.612  53.748  44.188  1.00  0.00           O  
ATOM   2269  N   THR   145      25.193  52.839  42.199  1.00  0.00           N  
ATOM   2270  H   THR   145      25.437  52.919  41.139  1.00  0.00           H  
ATOM   2271  CA  THR   145      24.111  52.039  42.645  1.00  0.00           C  
ATOM   2272  HA  THR   145      24.270  52.078  43.723  1.00  0.00           H  
ATOM   2273  CB  THR   145      22.708  52.667  42.280  1.00  0.00           C  
ATOM   2274  HB  THR   145      22.000  52.043  42.826  1.00  0.00           H  
ATOM   2275  CG2 THR   145      22.286  54.039  42.801  1.00  0.00           C  
ATOM   2276 HG21 THR   145      22.842  54.760  42.202  1.00  0.00           H  
ATOM   2277 HG22 THR   145      21.218  54.196  42.648  1.00  0.00           H  
ATOM   2278 HG23 THR   145      22.627  54.149  43.830  1.00  0.00           H  
ATOM   2279  OG1 THR   145      22.295  52.598  40.963  1.00  0.00           O  
ATOM   2280  HG1 THR   145      22.889  53.389  40.504  1.00  0.00           H  
ATOM   2281  C   THR   145      24.128  50.546  42.142  1.00  0.00           C  
ATOM   2282  O   THR   145      23.654  49.695  42.860  1.00  0.00           O  
ATOM   2283  N   THR   146      24.760  50.317  40.971  1.00  0.00           N  
ATOM   2284  H   THR   146      25.226  51.216  40.568  1.00  0.00           H  
ATOM   2285  CA  THR   146      24.656  49.075  40.072  1.00  0.00           C  
ATOM   2286  HA  THR   146      24.297  48.257  40.696  1.00  0.00           H  
ATOM   2287  CB  THR   146      23.684  49.179  38.907  1.00  0.00           C  
ATOM   2288  HB  THR   146      24.055  49.888  38.168  1.00  0.00           H  
ATOM   2289  CG2 THR   146      23.396  47.861  38.193  1.00  0.00           C  
ATOM   2290 HG21 THR   146      22.957  47.175  38.918  1.00  0.00           H  
ATOM   2291 HG22 THR   146      22.662  48.103  37.424  1.00  0.00           H  
ATOM   2292 HG23 THR   146      24.294  47.409  37.773  1.00  0.00           H  
ATOM   2293  OG1 THR   146      22.500  49.535  39.554  1.00  0.00           O  
ATOM   2294  HG1 THR   146      22.690  50.374  40.082  1.00  0.00           H  
ATOM   2295  C   THR   146      26.028  48.640  39.504  1.00  0.00           C  
ATOM   2296  O   THR   146      26.748  49.435  38.903  1.00  0.00           O  
ATOM   2297  N   ARG   147      26.372  47.376  39.541  1.00  0.00           N  
ATOM   2298  H   ARG   147      25.700  46.600  39.907  1.00  0.00           H  
ATOM   2299  CA  ARG   147      27.625  46.834  38.939  1.00  0.00           C  
ATOM   2300  HA  ARG   147      28.281  47.522  38.801  1.00  0.00           H  
ATOM   2301  CB  ARG   147      28.016  45.553  39.721  1.00  0.00           C  
ATOM   2302  HB2 ARG   147      28.025  45.830  40.776  1.00  0.00           H  
ATOM   2303  HB3 ARG   147      27.326  44.849  39.504  1.00  0.00           H  
ATOM   2304  CG  ARG   147      29.401  44.947  39.402  1.00  0.00           C  
ATOM   2305  HG2 ARG   147      29.401  44.824  38.319  1.00  0.00           H  
ATOM   2306  HG3 ARG   147      30.133  45.691  39.716  1.00  0.00           H  
ATOM   2307  CD  ARG   147      29.688  43.616  40.084  1.00  0.00           C  
ATOM   2308  HD2 ARG   147      29.572  43.713  41.163  1.00  0.00           H  
ATOM   2309  HD3 ARG   147      28.973  42.868  39.741  1.00  0.00           H  
ATOM   2310  NE  ARG   147      31.095  43.143  39.795  1.00  0.00           N  
ATOM   2311  HE  ARG   147      31.803  43.662  40.183  1.00  0.00           H  
ATOM   2312  CZ  ARG   147      31.424  42.041  39.119  1.00  0.00           C  
ATOM   2313  NH1 ARG   147      30.578  41.279  38.477  1.00  0.00           N  
ATOM   2314 HH11 ARG   147      29.540  41.432  38.775  1.00  0.00           H  
ATOM   2315 HH12 ARG   147      30.979  40.535  37.925  1.00  0.00           H  
ATOM   2316  NH2 ARG   147      32.734  41.752  39.051  1.00  0.00           N  
ATOM   2317 HH21 ARG   147      33.432  42.392  39.590  1.00  0.00           H  
ATOM   2318 HH22 ARG   147      33.198  40.823  38.719  1.00  0.00           H  
ATOM   2319  C   ARG   147      27.342  46.376  37.500  1.00  0.00           C  
ATOM   2320  O   ARG   147      26.413  45.560  37.216  1.00  0.00           O  
ATOM   2321  N   LEU   148      28.078  46.841  36.522  1.00  0.00           N  
ATOM   2322  H   LEU   148      28.920  47.488  36.765  1.00  0.00           H  
ATOM   2323  CA  LEU   148      28.078  46.277  35.175  1.00  0.00           C  
ATOM   2324  HA  LEU   148      27.586  45.402  35.065  1.00  0.00           H  
ATOM   2325  CB  LEU   148      27.352  47.188  34.196  1.00  0.00           C  
ATOM   2326  HB2 LEU   148      27.704  48.123  34.346  1.00  0.00           H  
ATOM   2327  HB3 LEU   148      27.719  47.087  33.260  1.00  0.00           H  
ATOM   2328  CG  LEU   148      25.860  47.211  34.396  1.00  0.00           C  
ATOM   2329  HG  LEU   148      25.676  46.404  34.976  1.00  0.00           H  
ATOM   2330  CD1 LEU   148      25.324  48.410  35.162  1.00  0.00           C  
ATOM   2331 HD11 LEU   148      25.737  48.566  36.158  1.00  0.00           H  
ATOM   2332 HD12 LEU   148      25.501  49.266  34.656  1.00  0.00           H  
ATOM   2333 HD13 LEU   148      24.335  48.337  35.349  1.00  0.00           H  
ATOM   2334  CD2 LEU   148      24.973  47.145  33.160  1.00  0.00           C  
ATOM   2335 HD21 LEU   148      25.423  46.423  32.478  1.00  0.00           H  
ATOM   2336 HD22 LEU   148      23.969  46.734  33.260  1.00  0.00           H  
ATOM   2337 HD23 LEU   148      24.847  48.149  32.754  1.00  0.00           H  
ATOM   2338  C   LEU   148      29.464  45.892  34.720  1.00  0.00           C  
ATOM   2339  O   LEU   148      30.293  46.732  34.273  1.00  0.00           O  
ATOM   2340  N   TYC   149      29.828  44.603  34.790  1.00  0.00           N  
ATOM   2341  H   TYC   149      29.106  43.911  35.224  1.00  0.00           H  
ATOM   2342  CA  TYC   149      31.048  43.962  34.397  1.00  0.00           C  
ATOM   2343  HA  TYC   149      31.742  44.546  35.003  1.00  0.00           H  
ATOM   2344  CB  TYC   149      31.030  42.443  34.759  1.00  0.00           C  
ATOM   2345  HB2 TYC   149      30.636  42.382  35.783  1.00  0.00           H  
ATOM   2346  HB3 TYC   149      30.294  42.052  34.057  1.00  0.00           H  
ATOM   2347  CG  TYC   149      32.352  41.771  34.640  1.00  0.00           C  
ATOM   2348  CD1 TYC   149      33.380  42.051  35.546  1.00  0.00           C  
ATOM   2349  HD1 TYC   149      33.231  42.863  36.280  1.00  0.00           H  
ATOM   2350  CE1 TYC   149      34.586  41.284  35.532  1.00  0.00           C  
ATOM   2351  HE1 TYC   149      35.176  41.449  36.420  1.00  0.00           H  
ATOM   2352  CZ  TYC   149      34.691  40.182  34.657  1.00  0.00           C  
ATOM   2353  OH  TYC   149      35.688  39.259  34.786  1.00  0.00           O  
ATOM   2354  CE2 TYC   149      33.754  39.869  33.675  1.00  0.00           C  
ATOM   2355  HE2 TYC   149      33.908  39.020  32.977  1.00  0.00           H  
ATOM   2356  CD2 TYC   149      32.582  40.696  33.715  1.00  0.00           C  
ATOM   2357  HD2 TYC   149      31.729  40.625  33.071  1.00  0.00           H  
ATOM   2358  C   TYC   149      31.398  44.205  32.921  1.00  0.00           C  
ATOM   2359  O   TYC   149      30.621  43.957  31.993  1.00  0.00           O  
ATOM   2360  N   ALA   150      32.534  44.841  32.709  1.00  0.00           N  
ATOM   2361  H   ALA   150      32.967  45.222  33.538  1.00  0.00           H  
ATOM   2362  CA  ALA   150      32.873  45.391  31.426  1.00  0.00           C  
ATOM   2363  HA  ALA   150      32.758  44.543  30.750  1.00  0.00           H  
ATOM   2364  CB  ALA   150      31.972  46.564  31.098  1.00  0.00           C  
ATOM   2365  HB1 ALA   150      32.255  46.907  30.102  1.00  0.00           H  
ATOM   2366  HB2 ALA   150      30.917  46.299  31.166  1.00  0.00           H  
ATOM   2367  HB3 ALA   150      32.042  47.386  31.811  1.00  0.00           H  
ATOM   2368  C   ALA   150      34.377  45.866  31.244  1.00  0.00           C  
ATOM   2369  O   ALA   150      34.983  46.477  32.125  1.00  0.00           O  
ATOM   2370  N   ASN   151      34.951  45.592  30.023  1.00  0.00           N  
ATOM   2371  H   ASN   151      34.360  45.184  29.204  1.00  0.00           H  
ATOM   2372  CA  ASN   151      36.360  45.910  29.703  1.00  0.00           C  
ATOM   2373  HA  ASN   151      36.919  45.561  30.571  1.00  0.00           H  
ATOM   2374  CB  ASN   151      36.763  45.008  28.543  1.00  0.00           C  
ATOM   2375  HB2 ASN   151      35.933  44.904  27.845  1.00  0.00           H  
ATOM   2376  HB3 ASN   151      37.626  45.384  27.995  1.00  0.00           H  
ATOM   2377  CG  ASN   151      37.213  43.571  29.030  1.00  0.00           C  
ATOM   2378  OD1 ASN   151      37.333  43.364  30.207  1.00  0.00           O  
ATOM   2379  ND2 ASN   151      37.378  42.615  28.154  1.00  0.00           N  
ATOM   2380 HD21 ASN   151      37.178  42.838  27.106  1.00  0.00           H  
ATOM   2381 HD22 ASN   151      37.420  41.632  28.625  1.00  0.00           H  
ATOM   2382  C   ASN   151      36.600  47.451  29.478  1.00  0.00           C  
ATOM   2383  O   ASN   151      37.595  48.074  29.850  1.00  0.00           O  
ATOM   2384  N   ALA   152      35.550  48.073  28.924  1.00  0.00           N  
ATOM   2385  H   ALA   152      34.778  47.582  28.495  1.00  0.00           H  
ATOM   2386  CA  ALA   152      35.650  49.585  28.663  1.00  0.00           C  
ATOM   2387  HA  ALA   152      36.486  49.686  27.972  1.00  0.00           H  
ATOM   2388  CB  ALA   152      34.384  50.080  27.942  1.00  0.00           C  
ATOM   2389  HB1 ALA   152      33.513  49.853  28.558  1.00  0.00           H  
ATOM   2390  HB2 ALA   152      34.490  51.155  27.797  1.00  0.00           H  
ATOM   2391  HB3 ALA   152      34.289  49.540  27.000  1.00  0.00           H  
ATOM   2392  C   ALA   152      35.797  50.387  30.021  1.00  0.00           C  
ATOM   2393  O   ALA   152      36.324  51.498  30.007  1.00  0.00           O  
ATOM   2394  N   SER   153      35.369  49.783  31.135  1.00  0.00           N  
ATOM   2395  H   SER   153      34.799  48.950  31.018  1.00  0.00           H  
ATOM   2396  CA  SER   153      35.522  50.392  32.520  1.00  0.00           C  
ATOM   2397  HA  SER   153      35.550  51.482  32.465  1.00  0.00           H  
ATOM   2398  CB  SER   153      34.283  50.158  33.303  1.00  0.00           C  
ATOM   2399  HB2 SER   153      33.401  50.627  32.765  1.00  0.00           H  
ATOM   2400  HB3 SER   153      34.163  49.084  33.490  1.00  0.00           H  
ATOM   2401  OG  SER   153      34.423  50.842  34.525  1.00  0.00           O  
ATOM   2402  HG  SER   153      35.224  50.524  34.998  1.00  0.00           H  
ATOM   2403  C   SER   153      36.839  50.084  33.194  1.00  0.00           C  
ATOM   2404  O   SER   153      37.649  50.960  33.405  1.00  0.00           O  
ATOM   2405  N   ILE   154      37.066  48.821  33.516  1.00  0.00           N  
ATOM   2406  H   ILE   154      36.337  48.088  33.170  1.00  0.00           H  
ATOM   2407  CA  ILE   154      38.302  48.445  34.180  1.00  0.00           C  
ATOM   2408  HA  ILE   154      38.358  49.038  34.996  1.00  0.00           H  
ATOM   2409  CB  ILE   154      38.177  46.933  34.646  1.00  0.00           C  
ATOM   2410  HB  ILE   154      37.335  46.855  35.199  1.00  0.00           H  
ATOM   2411  CG2 ILE   154      37.953  45.897  33.484  1.00  0.00           C  
ATOM   2412 HG21 ILE   154      37.529  44.970  33.870  1.00  0.00           H  
ATOM   2413 HG22 ILE   154      37.247  46.298  32.757  1.00  0.00           H  
ATOM   2414 HG23 ILE   154      38.837  45.764  33.015  1.00  0.00           H  
ATOM   2415  CG1 ILE   154      39.456  46.473  35.427  1.00  0.00           C  
ATOM   2416 HG12 ILE   154      39.365  45.386  35.417  1.00  0.00           H  
ATOM   2417 HG13 ILE   154      40.420  46.830  35.064  1.00  0.00           H  
ATOM   2418  CD1 ILE   154      39.227  47.006  36.884  1.00  0.00           C  
ATOM   2419 HD11 ILE   154      40.072  46.812  37.554  1.00  0.00           H  
ATOM   2420 HD12 ILE   154      39.115  48.089  36.820  1.00  0.00           H  
ATOM   2421 HD13 ILE   154      38.459  46.512  37.316  1.00  0.00           H  
ATOM   2422  C   ILE   154      39.547  48.753  33.398  1.00  0.00           C  
ATOM   2423  O   ILE   154      40.536  49.136  34.025  1.00  0.00           O  
ATOM   2424  N   GLY   155      39.542  48.707  32.048  1.00  0.00           N  
ATOM   2425  H   GLY   155      38.727  48.351  31.569  1.00  0.00           H  
ATOM   2426  CA  GLY   155      40.695  49.069  31.248  1.00  0.00           C  
ATOM   2427  HA2 GLY   155      41.577  48.551  31.624  1.00  0.00           H  
ATOM   2428  HA3 GLY   155      40.598  48.566  30.286  1.00  0.00           H  
ATOM   2429  C   GLY   155      41.057  50.556  31.105  1.00  0.00           C  
ATOM   2430  O   GLY   155      42.223  50.887  31.009  1.00  0.00           O  
ATOM   2431  N   LEU   156      40.024  51.376  31.362  1.00  0.00           N  
ATOM   2432  H   LEU   156      39.029  51.068  31.680  1.00  0.00           H  
ATOM   2433  CA  LEU   156      40.242  52.776  31.292  1.00  0.00           C  
ATOM   2434  HA  LEU   156      40.887  53.025  30.555  1.00  0.00           H  
ATOM   2435  CB  LEU   156      38.961  53.584  30.930  1.00  0.00           C  
ATOM   2436  HB2 LEU   156      38.497  53.214  30.016  1.00  0.00           H  
ATOM   2437  HB3 LEU   156      38.300  53.288  31.745  1.00  0.00           H  
ATOM   2438  CG  LEU   156      39.023  55.151  30.778  1.00  0.00           C  
ATOM   2439  HG  LEU   156      39.505  55.661  31.612  1.00  0.00           H  
ATOM   2440  CD1 LEU   156      39.856  55.648  29.658  1.00  0.00           C  
ATOM   2441 HD11 LEU   156      39.464  55.143  28.775  1.00  0.00           H  
ATOM   2442 HD12 LEU   156      39.825  56.657  29.625  1.00  0.00           H  
ATOM   2443 HD13 LEU   156      40.782  55.413  29.756  1.00  0.00           H  
ATOM   2444  CD2 LEU   156      37.577  55.743  30.780  1.00  0.00           C  
ATOM   2445 HD21 LEU   156      37.615  56.824  30.646  1.00  0.00           H  
ATOM   2446 HD22 LEU   156      37.155  55.257  29.900  1.00  0.00           H  
ATOM   2447 HD23 LEU   156      36.976  55.517  31.660  1.00  0.00           H  
ATOM   2448  C   LEU   156      40.785  53.297  32.651  1.00  0.00           C  
ATOM   2449  O   LEU   156      41.639  54.150  32.737  1.00  0.00           O  
ATOM   2450  N   PHE   157      40.352  52.749  33.761  1.00  0.00           N  
ATOM   2451  H   PHE   157      39.525  52.052  33.625  1.00  0.00           H  
ATOM   2452  CA  PHE   157      41.134  52.777  35.029  1.00  0.00           C  
ATOM   2453  HA  PHE   157      41.058  53.818  35.342  1.00  0.00           H  
ATOM   2454  CB  PHE   157      40.458  51.837  36.020  1.00  0.00           C  
ATOM   2455  HB2 PHE   157      39.448  52.153  36.277  1.00  0.00           H  
ATOM   2456  HB3 PHE   157      40.325  50.832  35.620  1.00  0.00           H  
ATOM   2457  CG  PHE   157      41.212  51.752  37.342  1.00  0.00           C  
ATOM   2458  CD1 PHE   157      41.393  52.870  38.194  1.00  0.00           C  
ATOM   2459  HD1 PHE   157      40.984  53.832  37.885  1.00  0.00           H  
ATOM   2460  CE1 PHE   157      41.942  52.709  39.499  1.00  0.00           C  
ATOM   2461  HE1 PHE   157      41.916  53.532  40.213  1.00  0.00           H  
ATOM   2462  CZ  PHE   157      42.264  51.408  39.979  1.00  0.00           C  
ATOM   2463  HZ  PHE   157      42.684  51.373  40.984  1.00  0.00           H  
ATOM   2464  CE2 PHE   157      42.196  50.279  39.145  1.00  0.00           C  
ATOM   2465  HE2 PHE   157      42.511  49.305  39.518  1.00  0.00           H  
ATOM   2466  CD2 PHE   157      41.603  50.486  37.832  1.00  0.00           C  
ATOM   2467  HD2 PHE   157      41.318  49.606  37.256  1.00  0.00           H  
ATOM   2468  C   PHE   157      42.577  52.558  34.923  1.00  0.00           C  
ATOM   2469  O   PHE   157      43.416  53.395  35.280  1.00  0.00           O  
ATOM   2470  N   GLY   158      43.009  51.478  34.260  1.00  0.00           N  
ATOM   2471  H   GLY   158      42.283  50.678  34.112  1.00  0.00           H  
ATOM   2472  CA  GLY   158      44.449  51.221  33.973  1.00  0.00           C  
ATOM   2473  HA2 GLY   158      44.957  51.309  34.842  1.00  0.00           H  
ATOM   2474  HA3 GLY   158      44.738  50.302  33.464  1.00  0.00           H  
ATOM   2475  C   GLY   158      45.099  52.189  33.016  1.00  0.00           C  
ATOM   2476  O   GLY   158      46.210  52.572  33.200  1.00  0.00           O  
ATOM   2477  N   ALA   159      44.360  52.639  31.993  1.00  0.00           N  
ATOM   2478  H   ALA   159      43.349  52.278  31.804  1.00  0.00           H  
ATOM   2479  CA  ALA   159      44.897  53.713  31.149  1.00  0.00           C  
ATOM   2480  HA  ALA   159      45.872  53.380  30.793  1.00  0.00           H  
ATOM   2481  CB  ALA   159      43.940  53.824  30.017  1.00  0.00           C  
ATOM   2482  HB1 ALA   159      43.206  54.453  30.310  1.00  0.00           H  
ATOM   2483  HB2 ALA   159      44.301  54.383  29.153  1.00  0.00           H  
ATOM   2484  HB3 ALA   159      43.532  52.859  29.717  1.00  0.00           H  
ATOM   2485  C   ALA   159      45.155  55.084  31.798  1.00  0.00           C  
ATOM   2486  O   ALA   159      46.303  55.600  31.733  1.00  0.00           O  
ATOM   2487  N   LEU   160      44.200  55.493  32.674  1.00  0.00           N  
ATOM   2488  H   LEU   160      43.218  55.044  32.678  1.00  0.00           H  
ATOM   2489  CA  LEU   160      44.327  56.689  33.460  1.00  0.00           C  
ATOM   2490  HA  LEU   160      44.666  57.566  32.928  1.00  0.00           H  
ATOM   2491  CB  LEU   160      42.936  57.150  33.948  1.00  0.00           C  
ATOM   2492  HB2 LEU   160      42.588  56.465  34.707  1.00  0.00           H  
ATOM   2493  HB3 LEU   160      43.110  58.120  34.388  1.00  0.00           H  
ATOM   2494  CG  LEU   160      41.853  57.358  32.864  1.00  0.00           C  
ATOM   2495  HG  LEU   160      41.806  56.615  32.180  1.00  0.00           H  
ATOM   2496  CD1 LEU   160      40.620  57.605  33.574  1.00  0.00           C  
ATOM   2497 HD11 LEU   160      40.372  56.798  34.263  1.00  0.00           H  
ATOM   2498 HD12 LEU   160      40.619  58.529  34.152  1.00  0.00           H  
ATOM   2499 HD13 LEU   160      39.834  57.600  32.819  1.00  0.00           H  
ATOM   2500  CD2 LEU   160      42.114  58.523  31.940  1.00  0.00           C  
ATOM   2501 HD21 LEU   160      42.039  59.500  32.418  1.00  0.00           H  
ATOM   2502 HD22 LEU   160      43.031  58.444  31.357  1.00  0.00           H  
ATOM   2503 HD23 LEU   160      41.320  58.477  31.195  1.00  0.00           H  
ATOM   2504  C   LEU   160      45.309  56.574  34.593  1.00  0.00           C  
ATOM   2505  O   LEU   160      45.864  57.571  35.023  1.00  0.00           O  
ATOM   2506  N   ALA   161      45.754  55.320  34.932  1.00  0.00           N  
ATOM   2507  H   ALA   161      45.344  54.594  34.362  1.00  0.00           H  
ATOM   2508  CA  ALA   161      46.873  55.115  35.830  1.00  0.00           C  
ATOM   2509  HA  ALA   161      46.812  55.832  36.649  1.00  0.00           H  
ATOM   2510  CB  ALA   161      46.629  53.734  36.493  1.00  0.00           C  
ATOM   2511  HB1 ALA   161      47.375  53.424  37.210  1.00  0.00           H  
ATOM   2512  HB2 ALA   161      45.703  53.819  37.061  1.00  0.00           H  
ATOM   2513  HB3 ALA   161      46.424  52.960  35.753  1.00  0.00           H  
ATOM   2514  C   ALA   161      48.278  55.307  35.120  1.00  0.00           C  
ATOM   2515  O   ALA   161      49.237  55.862  35.738  1.00  0.00           O  
ATOM   2516  N   VAL   162      48.432  55.004  33.814  1.00  0.00           N  
ATOM   2517  H   VAL   162      47.590  54.528  33.311  1.00  0.00           H  
ATOM   2518  CA  VAL   162      49.728  55.213  33.087  1.00  0.00           C  
ATOM   2519  HA  VAL   162      50.395  55.097  33.837  1.00  0.00           H  
ATOM   2520  CB  VAL   162      50.034  54.065  32.046  1.00  0.00           C  
ATOM   2521  HB  VAL   162      51.024  54.227  31.619  1.00  0.00           H  
ATOM   2522  CG1 VAL   162      50.216  52.742  32.804  1.00  0.00           C  
ATOM   2523 HG11 VAL   162      50.770  52.015  32.209  1.00  0.00           H  
ATOM   2524 HG12 VAL   162      50.834  53.015  33.659  1.00  0.00           H  
ATOM   2525 HG13 VAL   162      49.245  52.390  33.153  1.00  0.00           H  
ATOM   2526  CG2 VAL   162      49.137  53.784  30.836  1.00  0.00           C  
ATOM   2527 HG21 VAL   162      48.913  54.720  30.325  1.00  0.00           H  
ATOM   2528 HG22 VAL   162      49.542  52.982  30.219  1.00  0.00           H  
ATOM   2529 HG23 VAL   162      48.281  53.418  31.229  1.00  0.00           H  
ATOM   2530  C   VAL   162      49.824  56.638  32.501  1.00  0.00           C  
ATOM   2531  O   VAL   162      50.924  57.072  32.307  1.00  0.00           O  
ATOM   2532  N   LYS   163      48.679  57.272  32.112  1.00  0.00           N  
ATOM   2533  H   LYS   163      47.716  56.790  32.275  1.00  0.00           H  
ATOM   2534  CA  LYS   163      48.647  58.581  31.516  1.00  0.00           C  
ATOM   2535  HA  LYS   163      49.152  58.579  30.550  1.00  0.00           H  
ATOM   2536  CB  LYS   163      47.132  58.957  31.170  1.00  0.00           C  
ATOM   2537  HB2 LYS   163      46.680  58.244  30.615  1.00  0.00           H  
ATOM   2538  HB3 LYS   163      46.602  59.051  32.118  1.00  0.00           H  
ATOM   2539  CG  LYS   163      46.952  60.221  30.272  1.00  0.00           C  
ATOM   2540  HG2 LYS   163      47.412  61.042  30.822  1.00  0.00           H  
ATOM   2541  HG3 LYS   163      47.443  60.113  29.305  1.00  0.00           H  
ATOM   2542  CD  LYS   163      45.487  60.459  30.012  1.00  0.00           C  
ATOM   2543  HD2 LYS   163      45.277  59.584  29.396  1.00  0.00           H  
ATOM   2544  HD3 LYS   163      44.911  60.343  30.930  1.00  0.00           H  
ATOM   2545  CE  LYS   163      45.318  61.805  29.214  1.00  0.00           C  
ATOM   2546  HE2 LYS   163      45.826  61.771  28.250  1.00  0.00           H  
ATOM   2547  HE3 LYS   163      44.260  61.999  29.038  1.00  0.00           H  
ATOM   2548  NZ  LYS   163      45.787  62.977  30.039  1.00  0.00           N  
ATOM   2549  HZ1 LYS   163      46.855  63.184  30.099  1.00  0.00           H  
ATOM   2550  HZ2 LYS   163      45.308  63.906  29.731  1.00  0.00           H  
ATOM   2551  HZ3 LYS   163      45.428  62.949  31.067  1.00  0.00           H  
ATOM   2552  C   LYS   163      49.387  59.669  32.312  1.00  0.00           C  
ATOM   2553  O   LYS   163      50.013  60.457  31.610  1.00  0.00           O  
ATOM   2554  N   PRO   164      49.436  59.715  33.649  1.00  0.00           N  
ATOM   2555  CD  PRO   164      48.557  59.054  34.517  1.00  0.00           C  
ATOM   2556  HD2 PRO   164      48.944  58.047  34.669  1.00  0.00           H  
ATOM   2557  HD3 PRO   164      47.576  59.012  34.044  1.00  0.00           H  
ATOM   2558  CG  PRO   164      48.625  59.729  35.873  1.00  0.00           C  
ATOM   2559  HG2 PRO   164      48.596  58.883  36.560  1.00  0.00           H  
ATOM   2560  HG3 PRO   164      47.730  60.290  36.145  1.00  0.00           H  
ATOM   2561  CB  PRO   164      49.942  60.518  35.889  1.00  0.00           C  
ATOM   2562  HB2 PRO   164      50.597  59.928  36.383  1.00  0.00           H  
ATOM   2563  HB3 PRO   164      49.949  61.480  36.402  1.00  0.00           H  
ATOM   2564  CA  PRO   164      50.256  60.659  34.380  1.00  0.00           C  
ATOM   2565  HA  PRO   164      49.997  61.675  34.084  1.00  0.00           H  
ATOM   2566  C   PRO   164      51.772  60.515  34.125  1.00  0.00           C  
ATOM   2567  O   PRO   164      52.468  61.475  33.821  1.00  0.00           O  
ATOM   2568  N   SER   165      52.333  59.304  34.217  1.00  0.00           N  
ATOM   2569  H   SER   165      51.769  58.497  34.444  1.00  0.00           H  
ATOM   2570  CA  SER   165      53.750  59.082  33.903  1.00  0.00           C  
ATOM   2571  HA  SER   165      54.269  59.756  34.447  1.00  0.00           H  
ATOM   2572  CB  SER   165      54.355  57.811  34.443  1.00  0.00           C  
ATOM   2573  HB2 SER   165      55.414  57.742  34.195  1.00  0.00           H  
ATOM   2574  HB3 SER   165      54.117  57.860  35.505  1.00  0.00           H  
ATOM   2575  OG  SER   165      53.787  56.631  33.914  1.00  0.00           O  
ATOM   2576  HG  SER   165      52.830  56.651  34.437  1.00  0.00           H  
ATOM   2577  C   SER   165      54.153  59.130  32.457  1.00  0.00           C  
ATOM   2578  O   SER   165      55.244  59.564  32.135  1.00  0.00           O  
ATOM   2579  N   GLY   166      53.371  58.551  31.504  1.00  0.00           N  
ATOM   2580  H   GLY   166      52.450  58.075  31.841  1.00  0.00           H  
ATOM   2581  CA  GLY   166      53.728  58.635  30.046  1.00  0.00           C  
ATOM   2582  HA2 GLY   166      52.955  58.824  29.424  1.00  0.00           H  
ATOM   2583  HA3 GLY   166      54.423  59.365  29.986  1.00  0.00           H  
ATOM   2584  C   GLY   166      54.326  57.421  29.536  1.00  0.00           C  
ATOM   2585  O   GLY   166      54.629  57.285  28.351  1.00  0.00           O  
ATOM   2586  N   MET   167      54.576  56.361  30.314  1.00  0.00           N  
ATOM   2587  H   MET   167      54.369  56.372  31.302  1.00  0.00           H  
ATOM   2588  CA  MET   167      54.963  55.037  29.811  1.00  0.00           C  
ATOM   2589  HA  MET   167      55.841  55.142  29.174  1.00  0.00           H  
ATOM   2590  CB  MET   167      55.310  54.086  30.931  1.00  0.00           C  
ATOM   2591  HB2 MET   167      54.377  53.870  31.451  1.00  0.00           H  
ATOM   2592  HB3 MET   167      55.550  53.176  30.381  1.00  0.00           H  
ATOM   2593  CG  MET   167      56.360  54.547  31.949  1.00  0.00           C  
ATOM   2594  HG2 MET   167      57.143  55.078  31.407  1.00  0.00           H  
ATOM   2595  HG3 MET   167      55.987  55.293  32.651  1.00  0.00           H  
ATOM   2596  SD  MET   167      57.210  53.241  32.885  1.00  0.00           S  
ATOM   2597  CE  MET   167      56.051  53.064  34.251  1.00  0.00           C  
ATOM   2598  HE1 MET   167      56.360  52.163  34.782  1.00  0.00           H  
ATOM   2599  HE2 MET   167      56.065  53.949  34.887  1.00  0.00           H  
ATOM   2600  HE3 MET   167      55.060  53.108  33.800  1.00  0.00           H  
ATOM   2601  C   MET   167      53.841  54.398  28.972  1.00  0.00           C  
ATOM   2602  O   MET   167      52.704  54.404  29.425  1.00  0.00           O  
ATOM   2603  N   PRO   168      54.176  53.621  27.873  1.00  0.00           N  
ATOM   2604  CD  PRO   168      55.523  53.542  27.362  1.00  0.00           C  
ATOM   2605  HD2 PRO   168      56.214  53.364  28.186  1.00  0.00           H  
ATOM   2606  HD3 PRO   168      55.717  54.399  26.717  1.00  0.00           H  
ATOM   2607  CG  PRO   168      55.541  52.352  26.432  1.00  0.00           C  
ATOM   2608  HG2 PRO   168      56.007  51.483  26.897  1.00  0.00           H  
ATOM   2609  HG3 PRO   168      56.049  52.549  25.488  1.00  0.00           H  
ATOM   2610  CB  PRO   168      54.023  52.127  26.059  1.00  0.00           C  
ATOM   2611  HB2 PRO   168      53.854  51.073  25.836  1.00  0.00           H  
ATOM   2612  HB3 PRO   168      53.758  52.605  25.116  1.00  0.00           H  
ATOM   2613  CA  PRO   168      53.277  52.621  27.326  1.00  0.00           C  
ATOM   2614  HA  PRO   168      52.335  53.014  26.944  1.00  0.00           H  
ATOM   2615  C   PRO   168      53.016  51.461  28.351  1.00  0.00           C  
ATOM   2616  O   PRO   168      53.837  51.084  29.239  1.00  0.00           O  
ATOM   2617  N   TYR   169      51.856  50.816  28.350  1.00  0.00           N  
ATOM   2618  H   TYR   169      51.090  51.249  27.707  1.00  0.00           H  
ATOM   2619  CA  TYR   169      51.404  49.895  29.369  1.00  0.00           C  
ATOM   2620  HA  TYR   169      51.366  50.393  30.247  1.00  0.00           H  
ATOM   2621  CB  TYR   169      49.918  49.571  29.033  1.00  0.00           C  
ATOM   2622  HB2 TYR   169      49.344  50.445  28.725  1.00  0.00           H  
ATOM   2623  HB3 TYR   169      49.899  48.882  28.189  1.00  0.00           H  
ATOM   2624  CG  TYR   169      49.279  48.941  30.205  1.00  0.00           C  
ATOM   2625  CD1 TYR   169      48.780  49.819  31.178  1.00  0.00           C  
ATOM   2626  HD1 TYR   169      48.860  50.820  31.072  1.00  0.00           H  
ATOM   2627  CE1 TYR   169      48.174  49.196  32.309  1.00  0.00           C  
ATOM   2628  HE1 TYR   169      47.814  49.852  33.102  1.00  0.00           H  
ATOM   2629  CZ  TYR   169      47.895  47.778  32.315  1.00  0.00           C  
ATOM   2630  OH  TYR   169      47.135  47.229  33.301  1.00  0.00           O  
ATOM   2631  HH  TYR   169      47.019  46.152  33.185  1.00  0.00           H  
ATOM   2632  CE2 TYR   169      48.279  46.995  31.269  1.00  0.00           C  
ATOM   2633  HE2 TYR   169      48.144  45.930  31.454  1.00  0.00           H  
ATOM   2634  CD2 TYR   169      49.064  47.555  30.243  1.00  0.00           C  
ATOM   2635  HD2 TYR   169      49.206  46.977  29.490  1.00  0.00           H  
ATOM   2636  C   TYR   169      52.258  48.610  29.627  1.00  0.00           C  
ATOM   2637  O   TYR   169      52.563  48.287  30.782  1.00  0.00           O  
ATOM   2638  N   GLU   170      52.669  47.957  28.545  1.00  0.00           N  
ATOM   2639  H   GLU   170      52.339  48.323  27.573  1.00  0.00           H  
ATOM   2640  CA  GLU   170      53.396  46.670  28.647  1.00  0.00           C  
ATOM   2641  HA  GLU   170      52.760  45.917  29.111  1.00  0.00           H  
ATOM   2642  CB  GLU   170      53.683  45.992  27.248  1.00  0.00           C  
ATOM   2643  HB2 GLU   170      52.723  45.745  26.794  1.00  0.00           H  
ATOM   2644  HB3 GLU   170      54.191  46.731  26.627  1.00  0.00           H  
ATOM   2645  CG  GLU   170      54.424  44.681  27.282  1.00  0.00           C  
ATOM   2646  HG2 GLU   170      54.246  44.204  28.246  1.00  0.00           H  
ATOM   2647  HG3 GLU   170      54.016  44.105  26.451  1.00  0.00           H  
ATOM   2648  CD  GLU   170      55.960  44.847  27.112  1.00  0.00           C  
ATOM   2649  OE1 GLU   170      56.674  43.810  27.180  1.00  0.00           O  
ATOM   2650  OE2 GLU   170      56.485  45.907  26.859  1.00  0.00           O  
ATOM   2651  C   GLU   170      54.696  46.998  29.404  1.00  0.00           C  
ATOM   2652  O   GLU   170      55.091  46.246  30.269  1.00  0.00           O  
ATOM   2653  N   GLN   171      55.285  48.179  29.180  1.00  0.00           N  
ATOM   2654  H   GLN   171      54.826  48.963  28.577  1.00  0.00           H  
ATOM   2655  CA  GLN   171      56.469  48.637  29.913  1.00  0.00           C  
ATOM   2656  HA  GLN   171      57.268  47.895  29.930  1.00  0.00           H  
ATOM   2657  CB  GLN   171      57.085  49.838  29.150  1.00  0.00           C  
ATOM   2658  HB2 GLN   171      57.504  49.500  28.202  1.00  0.00           H  
ATOM   2659  HB3 GLN   171      56.299  50.576  28.989  1.00  0.00           H  
ATOM   2660  CG  GLN   171      58.168  50.568  29.984  1.00  0.00           C  
ATOM   2661  HG2 GLN   171      57.711  51.136  30.795  1.00  0.00           H  
ATOM   2662  HG3 GLN   171      58.801  49.822  30.465  1.00  0.00           H  
ATOM   2663  CD  GLN   171      59.065  51.451  29.228  1.00  0.00           C  
ATOM   2664  OE1 GLN   171      58.645  52.138  28.201  1.00  0.00           O  
ATOM   2665  NE2 GLN   171      60.346  51.708  29.545  1.00  0.00           N  
ATOM   2666 HE21 GLN   171      60.874  51.049  30.233  1.00  0.00           H  
ATOM   2667 HE22 GLN   171      61.061  52.026  28.907  1.00  0.00           H  
ATOM   2668  C   GLN   171      56.117  49.135  31.329  1.00  0.00           C  
ATOM   2669  O   GLN   171      56.796  48.784  32.279  1.00  0.00           O  
ATOM   2670  N   ALA   172      55.029  49.880  31.522  1.00  0.00           N  
ATOM   2671  H   ALA   172      54.516  50.263  30.653  1.00  0.00           H  
ATOM   2672  CA  ALA   172      54.488  50.183  32.868  1.00  0.00           C  
ATOM   2673  HA  ALA   172      55.202  50.624  33.333  1.00  0.00           H  
ATOM   2674  CB  ALA   172      53.313  51.147  32.788  1.00  0.00           C  
ATOM   2675  HB1 ALA   172      53.231  51.639  33.756  1.00  0.00           H  
ATOM   2676  HB2 ALA   172      53.525  51.980  32.134  1.00  0.00           H  
ATOM   2677  HB3 ALA   172      52.421  50.628  32.469  1.00  0.00           H  
ATOM   2678  C   ALA   172      54.150  48.926  33.781  1.00  0.00           C  
ATOM   2679  O   ALA   172      54.675  49.002  34.954  1.00  0.00           O  
ATOM   2680  N   MET   173      53.576  47.838  33.311  1.00  0.00           N  
ATOM   2681  H   MET   173      53.124  47.812  32.319  1.00  0.00           H  
ATOM   2682  CA  MET   173      53.417  46.623  34.078  1.00  0.00           C  
ATOM   2683  HA  MET   173      52.881  46.831  35.004  1.00  0.00           H  
ATOM   2684  CB  MET   173      52.392  45.797  33.210  1.00  0.00           C  
ATOM   2685  HB2 MET   173      51.464  46.310  32.958  1.00  0.00           H  
ATOM   2686  HB3 MET   173      52.770  45.572  32.213  1.00  0.00           H  
ATOM   2687  CG  MET   173      51.984  44.408  33.822  1.00  0.00           C  
ATOM   2688  HG2 MET   173      51.230  43.955  33.177  1.00  0.00           H  
ATOM   2689  HG3 MET   173      52.709  43.715  33.936  1.00  0.00           H  
ATOM   2690  SD  MET   173      51.153  44.641  35.481  1.00  0.00           S  
ATOM   2691  CE  MET   173      49.537  45.066  34.900  1.00  0.00           C  
ATOM   2692  HE1 MET   173      49.593  45.752  34.068  1.00  0.00           H  
ATOM   2693  HE2 MET   173      49.099  44.126  34.564  1.00  0.00           H  
ATOM   2694  HE3 MET   173      48.902  45.393  35.723  1.00  0.00           H  
ATOM   2695  C   MET   173      54.730  45.863  34.275  1.00  0.00           C  
ATOM   2696  O   MET   173      54.915  45.435  35.442  1.00  0.00           O  
ATOM   2697  N   THR   174      55.608  45.796  33.228  1.00  0.00           N  
ATOM   2698  H   THR   174      55.292  46.148  32.245  1.00  0.00           H  
ATOM   2699  CA  THR   174      56.934  45.172  33.422  1.00  0.00           C  
ATOM   2700  HA  THR   174      56.720  44.141  33.702  1.00  0.00           H  
ATOM   2701  CB  THR   174      57.744  45.011  32.169  1.00  0.00           C  
ATOM   2702  HB  THR   174      58.044  45.969  31.745  1.00  0.00           H  
ATOM   2703  CG2 THR   174      58.956  44.208  32.453  1.00  0.00           C  
ATOM   2704 HG21 THR   174      58.679  43.274  32.720  1.00  0.00           H  
ATOM   2705 HG22 THR   174      59.466  44.081  31.590  1.00  0.00           H  
ATOM   2706 HG23 THR   174      59.564  44.672  33.113  1.00  0.00           H  
ATOM   2707  OG1 THR   174      56.987  44.373  31.198  1.00  0.00           O  
ATOM   2708  HG1 THR   174      56.023  44.878  31.141  1.00  0.00           H  
ATOM   2709  C   THR   174      57.693  45.786  34.548  1.00  0.00           C  
ATOM   2710  O   THR   174      58.278  44.977  35.293  1.00  0.00           O  
ATOM   2711  N   THR   175      57.748  47.130  34.624  1.00  0.00           N  
ATOM   2712  H   THR   175      57.167  47.713  33.910  1.00  0.00           H  
ATOM   2713  CA  THR   175      58.604  47.836  35.537  1.00  0.00           C  
ATOM   2714  HA  THR   175      59.616  47.431  35.521  1.00  0.00           H  
ATOM   2715  CB  THR   175      58.891  49.292  35.034  1.00  0.00           C  
ATOM   2716  HB  THR   175      57.948  49.802  34.839  1.00  0.00           H  
ATOM   2717  CG2 THR   175      59.768  50.185  35.939  1.00  0.00           C  
ATOM   2718 HG21 THR   175      59.931  51.217  35.628  1.00  0.00           H  
ATOM   2719 HG22 THR   175      59.359  50.277  36.858  1.00  0.00           H  
ATOM   2720 HG23 THR   175      60.742  49.755  36.169  1.00  0.00           H  
ATOM   2721  OG1 THR   175      59.538  49.161  33.800  1.00  0.00           O  
ATOM   2722  HG1 THR   175      59.656  50.119  33.294  1.00  0.00           H  
ATOM   2723  C   THR   175      58.063  47.975  36.938  1.00  0.00           C  
ATOM   2724  O   THR   175      58.881  47.927  37.837  1.00  0.00           O  
ATOM   2725  N   ARG   176      56.786  48.225  37.009  1.00  0.00           N  
ATOM   2726  H   ARG   176      56.187  48.157  36.101  1.00  0.00           H  
ATOM   2727  CA  ARG   176      56.048  48.455  38.238  1.00  0.00           C  
ATOM   2728  HA  ARG   176      56.684  48.957  38.967  1.00  0.00           H  
ATOM   2729  CB  ARG   176      54.863  49.459  38.048  1.00  0.00           C  
ATOM   2730  HB2 ARG   176      54.195  49.120  37.371  1.00  0.00           H  
ATOM   2731  HB3 ARG   176      54.415  49.626  38.881  1.00  0.00           H  
ATOM   2732  CG  ARG   176      55.487  50.825  37.705  1.00  0.00           C  
ATOM   2733  HG2 ARG   176      56.208  51.144  38.457  1.00  0.00           H  
ATOM   2734  HG3 ARG   176      56.053  50.793  36.774  1.00  0.00           H  
ATOM   2735  CD  ARG   176      54.327  51.792  37.517  1.00  0.00           C  
ATOM   2736  HD2 ARG   176      53.680  51.539  36.677  1.00  0.00           H  
ATOM   2737  HD3 ARG   176      53.738  51.744  38.433  1.00  0.00           H  
ATOM   2738  NE  ARG   176      54.863  53.107  37.454  1.00  0.00           N  
ATOM   2739  HE  ARG   176      55.947  53.092  37.344  1.00  0.00           H  
ATOM   2740  CZ  ARG   176      54.200  54.234  37.732  1.00  0.00           C  
ATOM   2741  NH1 ARG   176      52.918  54.274  37.983  1.00  0.00           N  
ATOM   2742 HH11 ARG   176      52.300  53.381  37.897  1.00  0.00           H  
ATOM   2743 HH12 ARG   176      52.472  55.174  38.408  1.00  0.00           H  
ATOM   2744  NH2 ARG   176      54.860  55.375  37.822  1.00  0.00           N  
ATOM   2745 HH21 ARG   176      55.867  55.448  37.798  1.00  0.00           H  
ATOM   2746 HH22 ARG   176      54.324  56.301  38.030  1.00  0.00           H  
ATOM   2747  C   ARG   176      55.582  47.231  38.972  1.00  0.00           C  
ATOM   2748  O   ARG   176      55.462  47.189  40.271  1.00  0.00           O  
ATOM   2749  N   VAL   177      55.355  46.092  38.263  1.00  0.00           N  
ATOM   2750  H   VAL   177      55.706  46.154  37.233  1.00  0.00           H  
ATOM   2751  CA  VAL   177      54.806  44.833  38.833  1.00  0.00           C  
ATOM   2752  HA  VAL   177      54.735  44.954  39.913  1.00  0.00           H  
ATOM   2753  CB  VAL   177      53.322  44.778  38.331  1.00  0.00           C  
ATOM   2754  HB  VAL   177      53.402  44.809  37.245  1.00  0.00           H  
ATOM   2755  CG1 VAL   177      52.575  43.505  38.768  1.00  0.00           C  
ATOM   2756 HG11 VAL   177      51.609  43.562  38.477  1.00  0.00           H  
ATOM   2757 HG12 VAL   177      52.961  42.724  38.365  1.00  0.00           H  
ATOM   2758 HG13 VAL   177      52.615  43.280  39.833  1.00  0.00           H  
ATOM   2759  CG2 VAL   177      52.451  45.921  38.747  1.00  0.00           C  
ATOM   2760 HG21 VAL   177      52.755  46.839  38.244  1.00  0.00           H  
ATOM   2761 HG22 VAL   177      51.432  45.649  38.471  1.00  0.00           H  
ATOM   2762 HG23 VAL   177      52.572  46.016  39.826  1.00  0.00           H  
ATOM   2763  C   VAL   177      55.681  43.573  38.581  1.00  0.00           C  
ATOM   2764  O   VAL   177      56.115  42.854  39.483  1.00  0.00           O  
ATOM   2765  N   LEU   178      55.993  43.375  37.318  1.00  0.00           N  
ATOM   2766  H   LEU   178      55.559  44.044  36.575  1.00  0.00           H  
ATOM   2767  CA  LEU   178      56.493  42.091  36.889  1.00  0.00           C  
ATOM   2768  HA  LEU   178      55.933  41.250  37.299  1.00  0.00           H  
ATOM   2769  CB  LEU   178      56.171  41.802  35.334  1.00  0.00           C  
ATOM   2770  HB2 LEU   178      56.807  42.406  34.688  1.00  0.00           H  
ATOM   2771  HB3 LEU   178      56.473  40.777  35.119  1.00  0.00           H  
ATOM   2772  CG  LEU   178      54.673  41.911  34.893  1.00  0.00           C  
ATOM   2773  HG  LEU   178      54.382  42.875  34.968  1.00  0.00           H  
ATOM   2774  CD1 LEU   178      54.459  41.518  33.457  1.00  0.00           C  
ATOM   2775 HD11 LEU   178      53.562  41.814  33.099  1.00  0.00           H  
ATOM   2776 HD12 LEU   178      55.044  42.063  32.841  1.00  0.00           H  
ATOM   2777 HD13 LEU   178      54.707  40.561  33.252  1.00  0.00           H  
ATOM   2778  CD2 LEU   178      53.903  40.925  35.733  1.00  0.00           C  
ATOM   2779 HD21 LEU   178      52.849  40.987  35.462  1.00  0.00           H  
ATOM   2780 HD22 LEU   178      54.275  39.987  35.774  1.00  0.00           H  
ATOM   2781 HD23 LEU   178      53.890  41.294  36.673  1.00  0.00           H  
ATOM   2782  C   LEU   178      57.937  41.804  37.304  1.00  0.00           C  
ATOM   2783  O   LEU   178      58.174  40.870  38.033  1.00  0.00           O  
ATOM   2784  N   LYS   179      58.867  42.695  36.958  1.00  0.00           N  
ATOM   2785  H   LYS   179      58.565  43.322  36.225  1.00  0.00           H  
ATOM   2786  CA  LYS   179      60.266  42.654  37.367  1.00  0.00           C  
ATOM   2787  HA  LYS   179      60.622  41.648  37.145  1.00  0.00           H  
ATOM   2788  CB  LYS   179      61.020  43.714  36.615  1.00  0.00           C  
ATOM   2789  HB2 LYS   179      60.418  44.622  36.592  1.00  0.00           H  
ATOM   2790  HB3 LYS   179      61.931  44.078  37.090  1.00  0.00           H  
ATOM   2791  CG  LYS   179      61.351  43.246  35.204  1.00  0.00           C  
ATOM   2792  HG2 LYS   179      61.953  42.344  35.312  1.00  0.00           H  
ATOM   2793  HG3 LYS   179      60.500  42.956  34.588  1.00  0.00           H  
ATOM   2794  CD  LYS   179      62.106  44.296  34.332  1.00  0.00           C  
ATOM   2795  HD2 LYS   179      61.494  45.193  34.234  1.00  0.00           H  
ATOM   2796  HD3 LYS   179      62.994  44.694  34.824  1.00  0.00           H  
ATOM   2797  CE  LYS   179      62.344  43.696  32.917  1.00  0.00           C  
ATOM   2798  HE2 LYS   179      63.314  43.422  32.869  1.00  0.00           H  
ATOM   2799  HE3 LYS   179      61.599  42.925  32.722  1.00  0.00           H  
ATOM   2800  NZ  LYS   179      62.131  44.812  31.969  1.00  0.00           N  
ATOM   2801  HZ1 LYS   179      61.415  45.546  32.337  1.00  0.00           H  
ATOM   2802  HZ2 LYS   179      63.076  45.352  31.925  1.00  0.00           H  
ATOM   2803  HZ3 LYS   179      61.825  44.413  31.001  1.00  0.00           H  
ATOM   2804  C   LYS   179      60.561  42.794  38.904  1.00  0.00           C  
ATOM   2805  O   LYS   179      61.326  41.984  39.422  1.00  0.00           O  
ATOM   2806  N   PRO   180      59.889  43.670  39.690  1.00  0.00           N  
ATOM   2807  CD  PRO   180      59.047  44.788  39.225  1.00  0.00           C  
ATOM   2808  HD2 PRO   180      58.339  44.421  38.481  1.00  0.00           H  
ATOM   2809  HD3 PRO   180      59.680  45.573  38.812  1.00  0.00           H  
ATOM   2810  CG  PRO   180      58.236  45.261  40.403  1.00  0.00           C  
ATOM   2811  HG2 PRO   180      57.321  44.694  40.574  1.00  0.00           H  
ATOM   2812  HG3 PRO   180      57.965  46.317  40.369  1.00  0.00           H  
ATOM   2813  CB  PRO   180      59.112  45.009  41.579  1.00  0.00           C  
ATOM   2814  HB2 PRO   180      58.504  44.842  42.468  1.00  0.00           H  
ATOM   2815  HB3 PRO   180      59.817  45.830  41.711  1.00  0.00           H  
ATOM   2816  CA  PRO   180      59.852  43.741  41.193  1.00  0.00           C  
ATOM   2817  HA  PRO   180      60.892  43.835  41.503  1.00  0.00           H  
ATOM   2818  C   PRO   180      59.341  42.443  41.853  1.00  0.00           C  
ATOM   2819  O   PRO   180      59.863  42.015  42.885  1.00  0.00           O  
ATOM   2820  N   LEU   181      58.419  41.776  41.138  1.00  0.00           N  
ATOM   2821  H   LEU   181      57.787  42.290  40.413  1.00  0.00           H  
ATOM   2822  CA  LEU   181      58.097  40.331  41.466  1.00  0.00           C  
ATOM   2823  HA  LEU   181      58.482  40.153  42.470  1.00  0.00           H  
ATOM   2824  CB  LEU   181      56.561  40.180  41.524  1.00  0.00           C  
ATOM   2825  HB2 LEU   181      56.120  40.352  40.543  1.00  0.00           H  
ATOM   2826  HB3 LEU   181      56.363  39.214  41.988  1.00  0.00           H  
ATOM   2827  CG  LEU   181      55.839  41.326  42.291  1.00  0.00           C  
ATOM   2828  HG  LEU   181      56.084  42.209  41.867  1.00  0.00           H  
ATOM   2829  CD1 LEU   181      54.392  41.251  42.263  1.00  0.00           C  
ATOM   2830 HD11 LEU   181      54.048  40.386  42.655  1.00  0.00           H  
ATOM   2831 HD12 LEU   181      53.953  42.004  42.775  1.00  0.00           H  
ATOM   2832 HD13 LEU   181      54.082  41.244  41.302  1.00  0.00           H  
ATOM   2833  CD2 LEU   181      56.290  41.464  43.742  1.00  0.00           C  
ATOM   2834 HD21 LEU   181      55.748  42.303  44.180  1.00  0.00           H  
ATOM   2835 HD22 LEU   181      56.169  40.518  44.269  1.00  0.00           H  
ATOM   2836 HD23 LEU   181      57.333  41.782  43.720  1.00  0.00           H  
ATOM   2837  C   LEU   181      58.712  39.169  40.651  1.00  0.00           C  
ATOM   2838  O   LEU   181      58.251  38.075  40.767  1.00  0.00           O  
ATOM   2839  N   LYS   182      59.845  39.508  39.937  1.00  0.00           N  
ATOM   2840  H   LYS   182      60.059  40.576  39.980  1.00  0.00           H  
ATOM   2841  CA  LYS   182      60.684  38.603  39.112  1.00  0.00           C  
ATOM   2842  HA  LYS   182      61.283  39.254  38.475  1.00  0.00           H  
ATOM   2843  CB  LYS   182      61.706  37.749  39.940  1.00  0.00           C  
ATOM   2844  HB2 LYS   182      62.333  37.230  39.214  1.00  0.00           H  
ATOM   2845  HB3 LYS   182      62.357  38.443  40.472  1.00  0.00           H  
ATOM   2846  CG  LYS   182      60.968  36.794  40.971  1.00  0.00           C  
ATOM   2847  HG2 LYS   182      60.481  37.486  41.658  1.00  0.00           H  
ATOM   2848  HG3 LYS   182      60.233  36.142  40.497  1.00  0.00           H  
ATOM   2849  CD  LYS   182      61.967  35.874  41.711  1.00  0.00           C  
ATOM   2850  HD2 LYS   182      61.461  35.227  42.297  1.00  0.00           H  
ATOM   2851  HD3 LYS   182      62.422  35.132  41.055  1.00  0.00           H  
ATOM   2852  CE  LYS   182      63.018  36.536  42.549  1.00  0.00           C  
ATOM   2853  HE2 LYS   182      63.679  35.814  43.027  1.00  0.00           H  
ATOM   2854  HE3 LYS   182      63.551  37.248  41.918  1.00  0.00           H  
ATOM   2855  NZ  LYS   182      62.407  37.350  43.624  1.00  0.00           N  
ATOM   2856  HZ1 LYS   182      61.792  38.161  43.232  1.00  0.00           H  
ATOM   2857  HZ2 LYS   182      61.732  36.825  44.300  1.00  0.00           H  
ATOM   2858  HZ3 LYS   182      63.200  37.665  44.303  1.00  0.00           H  
ATOM   2859  C   LYS   182      59.904  37.771  38.124  1.00  0.00           C  
ATOM   2860  O   LYS   182      60.329  36.655  37.792  1.00  0.00           O  
ATOM   2861  N   LEU   183      58.716  38.234  37.709  1.00  0.00           N  
ATOM   2862  H   LEU   183      58.496  39.176  37.996  1.00  0.00           H  
ATOM   2863  CA  LEU   183      57.738  37.530  36.873  1.00  0.00           C  
ATOM   2864  HA  LEU   183      57.659  36.465  37.088  1.00  0.00           H  
ATOM   2865  CB  LEU   183      56.319  38.209  36.950  1.00  0.00           C  
ATOM   2866  HB2 LEU   183      56.432  39.281  36.792  1.00  0.00           H  
ATOM   2867  HB3 LEU   183      55.684  37.787  36.171  1.00  0.00           H  
ATOM   2868  CG  LEU   183      55.589  37.938  38.258  1.00  0.00           C  
ATOM   2869  HG  LEU   183      56.110  38.221  39.173  1.00  0.00           H  
ATOM   2870  CD1 LEU   183      54.343  38.737  38.268  1.00  0.00           C  
ATOM   2871 HD11 LEU   183      54.716  39.761  38.282  1.00  0.00           H  
ATOM   2872 HD12 LEU   183      53.791  38.585  37.341  1.00  0.00           H  
ATOM   2873 HD13 LEU   183      53.729  38.568  39.153  1.00  0.00           H  
ATOM   2874  CD2 LEU   183      55.338  36.478  38.565  1.00  0.00           C  
ATOM   2875 HD21 LEU   183      56.235  35.859  38.575  1.00  0.00           H  
ATOM   2876 HD22 LEU   183      55.010  36.367  39.598  1.00  0.00           H  
ATOM   2877 HD23 LEU   183      54.582  36.106  37.873  1.00  0.00           H  
ATOM   2878  C   LEU   183      58.222  37.435  35.369  1.00  0.00           C  
ATOM   2879  O   LEU   183      57.571  37.917  34.428  1.00  0.00           O  
ATOM   2880  N   ASP   184      59.338  36.729  35.164  1.00  0.00           N  
ATOM   2881  H   ASP   184      59.905  36.358  36.018  1.00  0.00           H  
ATOM   2882  CA  ASP   184      60.116  36.649  33.933  1.00  0.00           C  
ATOM   2883  HA  ASP   184      60.101  37.541  33.460  1.00  0.00           H  
ATOM   2884  CB  ASP   184      61.588  36.270  34.151  1.00  0.00           C  
ATOM   2885  HB2 ASP   184      61.699  36.104  35.141  1.00  0.00           H  
ATOM   2886  HB3 ASP   184      61.842  35.445  33.627  1.00  0.00           H  
ATOM   2887  CG  ASP   184      62.579  37.404  33.855  1.00  0.00           C  
ATOM   2888  OD1 ASP   184      63.332  37.669  34.796  1.00  0.00           O  
ATOM   2889  OD2 ASP   184      62.707  37.810  32.662  1.00  0.00           O  
ATOM   2890  C   ASP   184      59.506  35.779  32.832  1.00  0.00           C  
ATOM   2891  O   ASP   184      59.915  35.860  31.698  1.00  0.00           O  
ATOM   2892  N   HIP   185      58.473  34.957  33.189  1.00  0.00           N  
ATOM   2893  H   HIP   185      58.211  34.997  34.246  1.00  0.00           H  
ATOM   2894  CA  HIP   185      57.712  34.066  32.314  1.00  0.00           C  
ATOM   2895  HA  HIP   185      58.044  34.101  31.277  1.00  0.00           H  
ATOM   2896  CB  HIP   185      57.798  32.599  32.813  1.00  0.00           C  
ATOM   2897  HB2 HIP   185      57.363  32.513  33.808  1.00  0.00           H  
ATOM   2898  HB3 HIP   185      57.167  32.049  32.116  1.00  0.00           H  
ATOM   2899  CG  HIP   185      59.178  31.977  32.772  1.00  0.00           C  
ATOM   2900  ND1 HIP   185      60.116  32.129  33.729  1.00  0.00           N  
ATOM   2901  HD1 HIP   185      59.953  32.781  34.587  1.00  0.00           H  
ATOM   2902  CE1 HIP   185      61.369  31.761  33.304  1.00  0.00           C  
ATOM   2903  HE1 HIP   185      62.299  31.706  33.869  1.00  0.00           H  
ATOM   2904  NE2 HIP   185      61.185  31.241  32.055  1.00  0.00           N  
ATOM   2905  HE2 HIP   185      61.920  30.710  31.450  1.00  0.00           H  
ATOM   2906  CD2 HIP   185      59.872  31.452  31.721  1.00  0.00           C  
ATOM   2907  HD2 HIP   185      59.543  31.429  30.682  1.00  0.00           H  
ATOM   2908  C   HIP   185      56.255  34.538  32.151  1.00  0.00           C  
ATOM   2909  O   HIP   185      55.451  33.768  31.635  1.00  0.00           O  
ATOM   2910  N   THR   186      55.976  35.804  32.549  1.00  0.00           N  
ATOM   2911  H   THR   186      56.801  36.400  32.940  1.00  0.00           H  
ATOM   2912  CA  THR   186      54.717  36.450  32.358  1.00  0.00           C  
ATOM   2913  HA  THR   186      53.996  35.680  32.084  1.00  0.00           H  
ATOM   2914  CB  THR   186      54.195  37.117  33.614  1.00  0.00           C  
ATOM   2915  HB  THR   186      54.975  37.804  33.943  1.00  0.00           H  
ATOM   2916  CG2 THR   186      52.860  37.829  33.596  1.00  0.00           C  
ATOM   2917 HG21 THR   186      52.102  37.219  33.106  1.00  0.00           H  
ATOM   2918 HG22 THR   186      52.589  38.060  34.626  1.00  0.00           H  
ATOM   2919 HG23 THR   186      52.952  38.776  33.063  1.00  0.00           H  
ATOM   2920  OG1 THR   186      54.021  36.048  34.490  1.00  0.00           O  
ATOM   2921  HG1 THR   186      54.936  35.666  34.684  1.00  0.00           H  
ATOM   2922  C   THR   186      54.708  37.420  31.169  1.00  0.00           C  
ATOM   2923  O   THR   186      55.617  38.244  31.074  1.00  0.00           O  
ATOM   2924  N   TRP   187      53.799  37.282  30.243  1.00  0.00           N  
ATOM   2925  H   TRP   187      52.942  36.661  30.456  1.00  0.00           H  
ATOM   2926  CA  TRP   187      53.733  38.045  28.984  1.00  0.00           C  
ATOM   2927  HA  TRP   187      54.459  38.734  29.124  1.00  0.00           H  
ATOM   2928  CB  TRP   187      54.183  37.149  27.841  1.00  0.00           C  
ATOM   2929  HB2 TRP   187      53.359  36.484  27.583  1.00  0.00           H  
ATOM   2930  HB3 TRP   187      54.322  37.712  26.918  1.00  0.00           H  
ATOM   2931  CG  TRP   187      55.446  36.415  28.058  1.00  0.00           C  
ATOM   2932  CD1 TRP   187      55.585  35.101  28.288  1.00  0.00           C  
ATOM   2933  HD1 TRP   187      54.734  34.448  28.486  1.00  0.00           H  
ATOM   2934  NE1 TRP   187      56.940  34.789  28.443  1.00  0.00           N  
ATOM   2935  HE1 TRP   187      57.274  33.854  28.630  1.00  0.00           H  
ATOM   2936  CE2 TRP   187      57.734  35.924  28.256  1.00  0.00           C  
ATOM   2937  CZ2 TRP   187      59.058  36.147  28.171  1.00  0.00           C  
ATOM   2938  HZ2 TRP   187      59.766  35.342  28.369  1.00  0.00           H  
ATOM   2939  CH2 TRP   187      59.541  37.442  28.050  1.00  0.00           C  
ATOM   2940  HH2 TRP   187      60.576  37.658  28.312  1.00  0.00           H  
ATOM   2941  CZ3 TRP   187      58.671  38.526  27.731  1.00  0.00           C  
ATOM   2942  HZ3 TRP   187      59.184  39.486  27.669  1.00  0.00           H  
ATOM   2943  CE3 TRP   187      57.303  38.247  27.618  1.00  0.00           C  
ATOM   2944  HE3 TRP   187      56.589  39.057  27.473  1.00  0.00           H  
ATOM   2945  CD2 TRP   187      56.802  36.991  27.952  1.00  0.00           C  
ATOM   2946  C   TRP   187      52.372  38.669  28.634  1.00  0.00           C  
ATOM   2947  O   TRP   187      51.318  38.093  28.629  1.00  0.00           O  
ATOM   2948  N   ILE   188      52.423  39.912  28.172  1.00  0.00           N  
ATOM   2949  H   ILE   188      53.394  40.398  28.265  1.00  0.00           H  
ATOM   2950  CA  ILE   188      51.351  40.522  27.345  1.00  0.00           C  
ATOM   2951  HA  ILE   188      50.360  40.175  27.637  1.00  0.00           H  
ATOM   2952  CB  ILE   188      51.455  42.092  27.428  1.00  0.00           C  
ATOM   2953  HB  ILE   188      52.475  42.410  27.210  1.00  0.00           H  
ATOM   2954  CG2 ILE   188      50.780  42.730  26.209  1.00  0.00           C  
ATOM   2955 HG21 ILE   188      49.718  42.486  26.223  1.00  0.00           H  
ATOM   2956 HG22 ILE   188      50.824  43.720  26.404  1.00  0.00           H  
ATOM   2957 HG23 ILE   188      51.230  42.563  25.378  1.00  0.00           H  
ATOM   2958  CG1 ILE   188      50.927  42.605  28.783  1.00  0.00           C  
ATOM   2959 HG12 ILE   188      50.628  43.654  28.795  1.00  0.00           H  
ATOM   2960 HG13 ILE   188      50.031  42.022  28.996  1.00  0.00           H  
ATOM   2961  CD1 ILE   188      51.984  42.501  29.853  1.00  0.00           C  
ATOM   2962 HD11 ILE   188      52.751  43.108  29.600  1.00  0.00           H  
ATOM   2963 HD12 ILE   188      51.526  42.792  30.787  1.00  0.00           H  
ATOM   2964 HD13 ILE   188      52.247  41.537  29.999  1.00  0.00           H  
ATOM   2965  C   ILE   188      51.456  40.066  25.851  1.00  0.00           C  
ATOM   2966  O   ILE   188      50.482  39.847  25.151  1.00  0.00           O  
ATOM   2967  N   ASN   189      52.668  39.878  25.421  1.00  0.00           N  
ATOM   2968  H   ASN   189      53.470  40.063  26.120  1.00  0.00           H  
ATOM   2969  CA  ASN   189      53.139  39.524  24.117  1.00  0.00           C  
ATOM   2970  HA  ASN   189      52.344  39.007  23.601  1.00  0.00           H  
ATOM   2971  CB  ASN   189      53.614  40.887  23.463  1.00  0.00           C  
ATOM   2972  HB2 ASN   189      52.811  41.489  23.347  1.00  0.00           H  
ATOM   2973  HB3 ASN   189      54.374  41.404  24.031  1.00  0.00           H  
ATOM   2974  CG  ASN   189      54.129  40.616  22.049  1.00  0.00           C  
ATOM   2975  OD1 ASN   189      54.039  39.515  21.482  1.00  0.00           O  
ATOM   2976  ND2 ASN   189      54.717  41.695  21.468  1.00  0.00           N  
ATOM   2977 HD21 ASN   189      55.184  41.681  20.483  1.00  0.00           H  
ATOM   2978 HD22 ASN   189      54.807  42.583  22.093  1.00  0.00           H  
ATOM   2979  C   ASN   189      54.236  38.487  24.320  1.00  0.00           C  
ATOM   2980  O   ASN   189      55.322  38.801  24.847  1.00  0.00           O  
ATOM   2981  N   VAL   190      53.972  37.299  23.869  1.00  0.00           N  
ATOM   2982  H   VAL   190      53.098  37.096  23.250  1.00  0.00           H  
ATOM   2983  CA  VAL   190      54.859  36.151  24.073  1.00  0.00           C  
ATOM   2984  HA  VAL   190      55.279  36.122  25.078  1.00  0.00           H  
ATOM   2985  CB  VAL   190      53.967  34.812  24.037  1.00  0.00           C  
ATOM   2986  HB  VAL   190      53.541  34.705  23.128  1.00  0.00           H  
ATOM   2987  CG1 VAL   190      54.826  33.609  24.308  1.00  0.00           C  
ATOM   2988 HG11 VAL   190      55.345  33.916  25.215  1.00  0.00           H  
ATOM   2989 HG12 VAL   190      54.214  32.715  24.427  1.00  0.00           H  
ATOM   2990 HG13 VAL   190      55.462  33.489  23.430  1.00  0.00           H  
ATOM   2991  CG2 VAL   190      52.888  34.761  25.121  1.00  0.00           C  
ATOM   2992 HG21 VAL   190      52.220  35.596  24.966  1.00  0.00           H  
ATOM   2993 HG22 VAL   190      52.284  33.951  25.114  1.00  0.00           H  
ATOM   2994 HG23 VAL   190      53.379  34.726  26.083  1.00  0.00           H  
ATOM   2995  C   VAL   190      55.892  36.050  22.897  1.00  0.00           C  
ATOM   2996  O   VAL   190      55.546  35.955  21.697  1.00  0.00           O  
ATOM   2997  N   PRO   191      57.246  36.130  23.204  1.00  0.00           N  
ATOM   2998  CD  PRO   191      57.759  36.155  24.518  1.00  0.00           C  
ATOM   2999  HD2 PRO   191      57.666  35.231  25.088  1.00  0.00           H  
ATOM   3000  HD3 PRO   191      57.348  37.019  25.041  1.00  0.00           H  
ATOM   3001  CG  PRO   191      59.295  36.434  24.465  1.00  0.00           C  
ATOM   3002  HG2 PRO   191      59.808  35.938  25.288  1.00  0.00           H  
ATOM   3003  HG3 PRO   191      59.516  37.485  24.655  1.00  0.00           H  
ATOM   3004  CB  PRO   191      59.720  35.964  23.080  1.00  0.00           C  
ATOM   3005  HB2 PRO   191      60.187  35.000  23.281  1.00  0.00           H  
ATOM   3006  HB3 PRO   191      60.354  36.737  22.647  1.00  0.00           H  
ATOM   3007  CA  PRO   191      58.339  35.886  22.296  1.00  0.00           C  
ATOM   3008  HA  PRO   191      58.297  36.603  21.477  1.00  0.00           H  
ATOM   3009  C   PRO   191      58.226  34.521  21.600  1.00  0.00           C  
ATOM   3010  O   PRO   191      57.728  33.560  22.081  1.00  0.00           O  
ATOM   3011  N   LYS   192      58.714  34.433  20.406  1.00  0.00           N  
ATOM   3012  H   LYS   192      59.104  35.345  19.954  1.00  0.00           H  
ATOM   3013  CA  LYS   192      58.597  33.242  19.518  1.00  0.00           C  
ATOM   3014  HA  LYS   192      57.556  32.952  19.378  1.00  0.00           H  
ATOM   3015  CB  LYS   192      59.078  33.577  18.070  1.00  0.00           C  
ATOM   3016  HB2 LYS   192      58.637  34.521  17.753  1.00  0.00           H  
ATOM   3017  HB3 LYS   192      60.167  33.622  18.082  1.00  0.00           H  
ATOM   3018  CG  LYS   192      58.868  32.388  17.026  1.00  0.00           C  
ATOM   3019  HG2 LYS   192      59.248  32.733  16.156  1.00  0.00           H  
ATOM   3020  HG3 LYS   192      59.470  31.522  17.301  1.00  0.00           H  
ATOM   3021  CD  LYS   192      57.432  31.793  16.913  1.00  0.00           C  
ATOM   3022  HD2 LYS   192      56.988  31.479  17.858  1.00  0.00           H  
ATOM   3023  HD3 LYS   192      56.779  32.512  16.419  1.00  0.00           H  
ATOM   3024  CE  LYS   192      57.463  30.635  15.959  1.00  0.00           C  
ATOM   3025  HE2 LYS   192      57.726  30.873  15.014  1.00  0.00           H  
ATOM   3026  HE3 LYS   192      58.210  29.945  16.352  1.00  0.00           H  
ATOM   3027  NZ  LYS   192      56.187  29.913  15.823  1.00  0.00           N  
ATOM   3028  HZ1 LYS   192      55.461  30.531  15.294  1.00  0.00           H  
ATOM   3029  HZ2 LYS   192      56.183  29.135  15.179  1.00  0.00           H  
ATOM   3030  HZ3 LYS   192      55.817  29.670  16.731  1.00  0.00           H  
ATOM   3031  C   LYS   192      59.330  32.062  20.138  1.00  0.00           C  
ATOM   3032  O   LYS   192      58.742  31.000  20.165  1.00  0.00           O  
ATOM   3033  N   ALA   193      60.466  32.247  20.740  1.00  0.00           N  
ATOM   3034  H   ALA   193      60.842  33.269  20.702  1.00  0.00           H  
ATOM   3035  CA  ALA   193      61.187  31.242  21.572  1.00  0.00           C  
ATOM   3036  HA  ALA   193      61.470  30.431  21.041  1.00  0.00           H  
ATOM   3037  CB  ALA   193      62.428  32.042  22.116  1.00  0.00           C  
ATOM   3038  HB1 ALA   193      62.094  32.757  22.868  1.00  0.00           H  
ATOM   3039  HB2 ALA   193      63.086  31.358  22.652  1.00  0.00           H  
ATOM   3040  HB3 ALA   193      63.038  32.487  21.330  1.00  0.00           H  
ATOM   3041  C   ALA   193      60.334  30.726  22.818  1.00  0.00           C  
ATOM   3042  O   ALA   193      60.561  29.606  23.309  1.00  0.00           O  
ATOM   3043  N   GLU   194      59.411  31.568  23.277  1.00  0.00           N  
ATOM   3044  H   GLU   194      59.271  32.551  22.828  1.00  0.00           H  
ATOM   3045  CA  GLU   194      58.493  31.191  24.411  1.00  0.00           C  
ATOM   3046  HA  GLU   194      59.051  30.400  24.912  1.00  0.00           H  
ATOM   3047  CB  GLU   194      58.251  32.351  25.354  1.00  0.00           C  
ATOM   3048  HB2 GLU   194      57.576  33.090  24.923  1.00  0.00           H  
ATOM   3049  HB3 GLU   194      57.728  31.962  26.228  1.00  0.00           H  
ATOM   3050  CG  GLU   194      59.486  33.074  25.890  1.00  0.00           C  
ATOM   3051  HG2 GLU   194      60.000  33.467  25.014  1.00  0.00           H  
ATOM   3052  HG3 GLU   194      59.163  33.920  26.496  1.00  0.00           H  
ATOM   3053  CD  GLU   194      60.512  32.218  26.701  1.00  0.00           C  
ATOM   3054  OE1 GLU   194      61.720  32.414  26.518  1.00  0.00           O  
ATOM   3055  OE2 GLU   194      60.095  31.259  27.381  1.00  0.00           O  
ATOM   3056  C   GLU   194      57.216  30.574  23.980  1.00  0.00           C  
ATOM   3057  O   GLU   194      56.544  29.851  24.680  1.00  0.00           O  
ATOM   3058  N   GLU   195      56.846  30.846  22.753  1.00  0.00           N  
ATOM   3059  H   GLU   195      57.369  31.645  22.227  1.00  0.00           H  
ATOM   3060  CA  GLU   195      55.674  30.336  22.128  1.00  0.00           C  
ATOM   3061  HA  GLU   195      54.833  30.553  22.786  1.00  0.00           H  
ATOM   3062  CB  GLU   195      55.495  31.213  20.881  1.00  0.00           C  
ATOM   3063  HB2 GLU   195      55.470  32.181  21.169  1.00  0.00           H  
ATOM   3064  HB3 GLU   195      56.218  31.015  20.089  1.00  0.00           H  
ATOM   3065  CG  GLU   195      54.128  30.890  20.195  1.00  0.00           C  
ATOM   3066  HG2 GLU   195      53.424  30.570  20.844  1.00  0.00           H  
ATOM   3067  HG3 GLU   195      53.716  31.735  19.825  1.00  0.00           H  
ATOM   3068  CD  GLU   195      54.147  29.837  19.086  1.00  0.00           C  
ATOM   3069  OE1 GLU   195      55.193  29.480  18.522  1.00  0.00           O  
ATOM   3070  OE2 GLU   195      53.084  29.225  18.881  1.00  0.00           O  
ATOM   3071  C   GLU   195      55.710  28.832  21.823  1.00  0.00           C  
ATOM   3072  O   GLU   195      54.657  28.186  21.692  1.00  0.00           O  
ATOM   3073  N   ALA   196      56.861  28.250  21.778  1.00  0.00           N  
ATOM   3074  H   ALA   196      57.683  28.911  22.050  1.00  0.00           H  
ATOM   3075  CA  ALA   196      57.122  26.840  21.946  1.00  0.00           C  
ATOM   3076  HA  ALA   196      56.909  26.352  20.995  1.00  0.00           H  
ATOM   3077  CB  ALA   196      58.563  26.699  22.318  1.00  0.00           C  
ATOM   3078  HB1 ALA   196      58.877  25.657  22.254  1.00  0.00           H  
ATOM   3079  HB2 ALA   196      59.094  27.024  21.423  1.00  0.00           H  
ATOM   3080  HB3 ALA   196      58.917  27.155  23.242  1.00  0.00           H  
ATOM   3081  C   ALA   196      56.243  26.200  23.006  1.00  0.00           C  
ATOM   3082  O   ALA   196      55.722  25.103  22.878  1.00  0.00           O  
ATOM   3083  N   HIE   197      56.041  26.926  24.093  1.00  0.00           N  
ATOM   3084  H   HIE   197      56.355  27.886  24.074  1.00  0.00           H  
ATOM   3085  CA  HIE   197      55.336  26.553  25.370  1.00  0.00           C  
ATOM   3086  HA  HIE   197      55.208  25.471  25.383  1.00  0.00           H  
ATOM   3087  CB  HIE   197      56.191  26.783  26.624  1.00  0.00           C  
ATOM   3088  HB2 HIE   197      56.136  27.799  27.015  1.00  0.00           H  
ATOM   3089  HB3 HIE   197      55.757  26.228  27.456  1.00  0.00           H  
ATOM   3090  CG  HIE   197      57.656  26.433  26.548  1.00  0.00           C  
ATOM   3091  ND1 HIE   197      58.680  27.310  26.105  1.00  0.00           N  
ATOM   3092  CE1 HIE   197      59.753  26.509  25.999  1.00  0.00           C  
ATOM   3093  HE1 HIE   197      60.778  26.854  25.865  1.00  0.00           H  
ATOM   3094  NE2 HIE   197      59.417  25.260  26.146  1.00  0.00           N  
ATOM   3095  HE2 HIE   197      60.164  24.583  26.210  1.00  0.00           H  
ATOM   3096  CD2 HIE   197      58.125  25.128  26.488  1.00  0.00           C  
ATOM   3097  HD2 HIE   197      57.563  24.231  26.750  1.00  0.00           H  
ATOM   3098  C   HIE   197      54.003  27.276  25.593  1.00  0.00           C  
ATOM   3099  O   HIE   197      53.435  27.099  26.625  1.00  0.00           O  
ATOM   3100  N   TYR   198      53.536  28.046  24.633  1.00  0.00           N  
ATOM   3101  H   TYR   198      54.003  28.094  23.650  1.00  0.00           H  
ATOM   3102  CA  TYR   198      52.204  28.607  24.650  1.00  0.00           C  
ATOM   3103  HA  TYR   198      51.928  28.704  25.700  1.00  0.00           H  
ATOM   3104  CB  TYR   198      52.284  29.912  23.866  1.00  0.00           C  
ATOM   3105  HB2 TYR   198      52.983  30.503  24.292  1.00  0.00           H  
ATOM   3106  HB3 TYR   198      52.590  29.716  22.838  1.00  0.00           H  
ATOM   3107  CG  TYR   198      50.993  30.792  23.591  1.00  0.00           C  
ATOM   3108  CD1 TYR   198      49.768  30.553  24.212  1.00  0.00           C  
ATOM   3109  HD1 TYR   198      49.742  29.698  24.888  1.00  0.00           H  
ATOM   3110  CE1 TYR   198      48.734  31.444  24.129  1.00  0.00           C  
ATOM   3111  HE1 TYR   198      47.766  31.153  24.538  1.00  0.00           H  
ATOM   3112  CZ  TYR   198      48.809  32.565  23.269  1.00  0.00           C  
ATOM   3113  OH  TYR   198      47.756  33.467  23.162  1.00  0.00           O  
ATOM   3114  HH  TYR   198      46.781  33.003  23.309  1.00  0.00           H  
ATOM   3115  CE2 TYR   198      50.098  32.914  22.738  1.00  0.00           C  
ATOM   3116  HE2 TYR   198      50.138  33.898  22.272  1.00  0.00           H  
ATOM   3117  CD2 TYR   198      51.211  32.086  22.975  1.00  0.00           C  
ATOM   3118  HD2 TYR   198      52.160  32.304  22.485  1.00  0.00           H  
ATOM   3119  C   TYR   198      51.285  27.557  24.004  1.00  0.00           C  
ATOM   3120  O   TYR   198      51.415  27.049  22.822  1.00  0.00           O  
ATOM   3121  N   ALA   199      50.284  27.090  24.815  1.00  0.00           N  
ATOM   3122  H   ALA   199      50.218  27.622  25.764  1.00  0.00           H  
ATOM   3123  CA  ALA   199      49.234  26.161  24.348  1.00  0.00           C  
ATOM   3124  HA  ALA   199      49.774  25.298  23.957  1.00  0.00           H  
ATOM   3125  CB  ALA   199      48.507  25.698  25.606  1.00  0.00           C  
ATOM   3126  HB1 ALA   199      47.910  26.501  26.038  1.00  0.00           H  
ATOM   3127  HB2 ALA   199      47.808  24.916  25.312  1.00  0.00           H  
ATOM   3128  HB3 ALA   199      49.187  25.397  26.290  1.00  0.00           H  
ATOM   3129  C   ALA   199      48.313  26.759  23.292  1.00  0.00           C  
ATOM   3130  O   ALA   199      48.417  27.953  23.008  1.00  0.00           O  
ATOM   3131  N   TRP   200      47.454  25.926  22.747  1.00  0.00           N  
ATOM   3132  H   TRP   200      47.301  25.025  23.177  1.00  0.00           H  
ATOM   3133  CA  TRP   200      46.326  26.376  21.915  1.00  0.00           C  
ATOM   3134  HA  TRP   200      46.387  27.447  21.719  1.00  0.00           H  
ATOM   3135  CB  TRP   200      46.373  25.695  20.594  1.00  0.00           C  
ATOM   3136  HB2 TRP   200      46.458  24.629  20.805  1.00  0.00           H  
ATOM   3137  HB3 TRP   200      45.503  25.921  19.977  1.00  0.00           H  
ATOM   3138  CG  TRP   200      47.452  26.143  19.663  1.00  0.00           C  
ATOM   3139  CD1 TRP   200      48.677  25.584  19.588  1.00  0.00           C  
ATOM   3140  HD1 TRP   200      49.030  24.754  20.182  1.00  0.00           H  
ATOM   3141  NE1 TRP   200      49.363  26.256  18.598  1.00  0.00           N  
ATOM   3142  HE1 TRP   200      50.296  25.954  18.356  1.00  0.00           H  
ATOM   3143  CE2 TRP   200      48.696  27.311  18.009  1.00  0.00           C  
ATOM   3144  CZ2 TRP   200      48.982  28.214  16.938  1.00  0.00           C  
ATOM   3145  HZ2 TRP   200      49.859  28.115  16.315  1.00  0.00           H  
ATOM   3146  CH2 TRP   200      47.937  29.084  16.490  1.00  0.00           C  
ATOM   3147  HH2 TRP   200      47.937  29.580  15.611  1.00  0.00           H  
ATOM   3148  CZ3 TRP   200      46.699  29.042  17.194  1.00  0.00           C  
ATOM   3149  HZ3 TRP   200      45.909  29.757  16.964  1.00  0.00           H  
ATOM   3150  CE3 TRP   200      46.458  28.193  18.258  1.00  0.00           C  
ATOM   3151  HE3 TRP   200      45.549  28.295  18.852  1.00  0.00           H  
ATOM   3152  CD2 TRP   200      47.457  27.238  18.686  1.00  0.00           C  
ATOM   3153  C   TRP   200      44.971  26.101  22.625  1.00  0.00           C  
ATOM   3154  O   TRP   200      44.803  24.985  23.147  1.00  0.00           O  
ATOM   3155  N   GLY   201      44.100  27.080  22.594  1.00  0.00           N  
ATOM   3156  H   GLY   201      44.253  27.816  21.997  1.00  0.00           H  
ATOM   3157  CA  GLY   201      42.731  26.937  23.092  1.00  0.00           C  
ATOM   3158  HA2 GLY   201      42.759  26.229  23.907  1.00  0.00           H  
ATOM   3159  HA3 GLY   201      42.364  27.898  23.421  1.00  0.00           H  
ATOM   3160  C   GLY   201      41.831  26.403  22.065  1.00  0.00           C  
ATOM   3161  O   GLY   201      42.140  26.382  20.908  1.00  0.00           O  
ATOM   3162  N   TYR   202      40.660  25.909  22.508  1.00  0.00           N  
ATOM   3163  H   TYR   202      40.456  26.248  23.524  1.00  0.00           H  
ATOM   3164  CA  TYR   202      39.636  25.264  21.607  1.00  0.00           C  
ATOM   3165  HA  TYR   202      39.913  25.547  20.592  1.00  0.00           H  
ATOM   3166  CB  TYR   202      39.744  23.671  21.701  1.00  0.00           C  
ATOM   3167  HB2 TYR   202      39.635  23.375  22.661  1.00  0.00           H  
ATOM   3168  HB3 TYR   202      38.903  23.250  21.150  1.00  0.00           H  
ATOM   3169  CG  TYR   202      41.005  23.167  21.080  1.00  0.00           C  
ATOM   3170  CD1 TYR   202      41.072  22.750  19.706  1.00  0.00           C  
ATOM   3171  HD1 TYR   202      40.160  22.903  19.129  1.00  0.00           H  
ATOM   3172  CE1 TYR   202      42.222  22.235  19.161  1.00  0.00           C  
ATOM   3173  HE1 TYR   202      42.275  21.956  18.108  1.00  0.00           H  
ATOM   3174  CZ  TYR   202      43.360  22.049  19.991  1.00  0.00           C  
ATOM   3175  OH  TYR   202      44.504  21.607  19.372  1.00  0.00           O  
ATOM   3176  HH  TYR   202      44.678  22.015  18.376  1.00  0.00           H  
ATOM   3177  CE2 TYR   202      43.375  22.434  21.371  1.00  0.00           C  
ATOM   3178  HE2 TYR   202      44.198  22.286  22.054  1.00  0.00           H  
ATOM   3179  CD2 TYR   202      42.195  23.046  21.890  1.00  0.00           C  
ATOM   3180  HD2 TYR   202      42.091  23.435  22.892  1.00  0.00           H  
ATOM   3181  C   TYR   202      38.194  25.820  21.942  1.00  0.00           C  
ATOM   3182  O   TYR   202      37.781  25.751  23.090  1.00  0.00           O  
ATOM   3183  N   ARG   203      37.433  26.160  20.921  1.00  0.00           N  
ATOM   3184  H   ARG   203      37.876  26.148  19.925  1.00  0.00           H  
ATOM   3185  CA  ARG   203      36.033  26.219  20.896  1.00  0.00           C  
ATOM   3186  HA  ARG   203      35.691  25.480  21.493  1.00  0.00           H  
ATOM   3187  CB  ARG   203      35.447  27.590  21.326  1.00  0.00           C  
ATOM   3188  HB2 ARG   203      36.168  27.980  22.046  1.00  0.00           H  
ATOM   3189  HB3 ARG   203      35.211  28.220  20.469  1.00  0.00           H  
ATOM   3190  CG  ARG   203      34.155  27.345  22.194  1.00  0.00           C  
ATOM   3191  HG2 ARG   203      33.500  26.653  21.686  1.00  0.00           H  
ATOM   3192  HG3 ARG   203      34.546  26.917  23.117  1.00  0.00           H  
ATOM   3193  CD  ARG   203      33.372  28.527  22.606  1.00  0.00           C  
ATOM   3194  HD2 ARG   203      33.175  29.170  21.761  1.00  0.00           H  
ATOM   3195  HD3 ARG   203      32.513  28.253  23.061  1.00  0.00           H  
ATOM   3196  NE  ARG   203      34.189  29.291  23.567  1.00  0.00           N  
ATOM   3197  HE  ARG   203      35.113  28.816  23.862  1.00  0.00           H  
ATOM   3198  CZ  ARG   203      33.960  30.473  24.047  1.00  0.00           C  
ATOM   3199  NH1 ARG   203      32.924  31.168  23.765  1.00  0.00           N  
ATOM   3200 HH11 ARG   203      32.182  30.735  23.111  1.00  0.00           H  
ATOM   3201 HH12 ARG   203      32.798  32.158  24.179  1.00  0.00           H  
ATOM   3202  NH2 ARG   203      34.742  30.889  25.003  1.00  0.00           N  
ATOM   3203 HH21 ARG   203      35.568  30.271  25.356  1.00  0.00           H  
ATOM   3204 HH22 ARG   203      34.719  31.827  25.376  1.00  0.00           H  
ATOM   3205  C   ARG   203      35.566  25.873  19.475  1.00  0.00           C  
ATOM   3206  O   ARG   203      36.272  26.140  18.468  1.00  0.00           O  
ATOM   3207  N   ASP   204      34.368  25.309  19.377  1.00  0.00           N  
ATOM   3208  H   ASP   204      33.903  25.076  20.323  1.00  0.00           H  
ATOM   3209  CA  ASP   204      33.696  24.891  18.127  1.00  0.00           C  
ATOM   3210  HA  ASP   204      32.800  24.386  18.453  1.00  0.00           H  
ATOM   3211  CB  ASP   204      33.249  26.140  17.208  1.00  0.00           C  
ATOM   3212  HB2 ASP   204      34.117  26.799  17.182  1.00  0.00           H  
ATOM   3213  HB3 ASP   204      33.121  25.789  16.269  1.00  0.00           H  
ATOM   3214  CG  ASP   204      32.090  26.908  17.741  1.00  0.00           C  
ATOM   3215  OD1 ASP   204      31.877  28.023  17.191  1.00  0.00           O  
ATOM   3216  OD2 ASP   204      31.292  26.456  18.614  1.00  0.00           O  
ATOM   3217  C   ASP   204      34.504  23.807  17.411  1.00  0.00           C  
ATOM   3218  O   ASP   204      34.255  23.459  16.269  1.00  0.00           O  
ATOM   3219  N   GLY   205      35.479  23.218  18.060  1.00  0.00           N  
ATOM   3220  H   GLY   205      35.587  23.494  19.098  1.00  0.00           H  
ATOM   3221  CA  GLY   205      36.462  22.237  17.634  1.00  0.00           C  
ATOM   3222  HA2 GLY   205      36.584  21.707  18.426  1.00  0.00           H  
ATOM   3223  HA3 GLY   205      35.875  21.705  16.900  1.00  0.00           H  
ATOM   3224  C   GLY   205      37.683  22.804  16.964  1.00  0.00           C  
ATOM   3225  O   GLY   205      38.539  22.022  16.435  1.00  0.00           O  
ATOM   3226  N   LYS   206      37.837  24.065  16.926  1.00  0.00           N  
ATOM   3227  H   LYS   206      37.112  24.746  17.374  1.00  0.00           H  
ATOM   3228  CA  LYS   206      38.981  24.690  16.275  1.00  0.00           C  
ATOM   3229  HA  LYS   206      39.372  23.949  15.578  1.00  0.00           H  
ATOM   3230  CB  LYS   206      38.368  25.844  15.349  1.00  0.00           C  
ATOM   3231  HB2 LYS   206      37.690  26.465  15.936  1.00  0.00           H  
ATOM   3232  HB3 LYS   206      39.103  26.537  14.939  1.00  0.00           H  
ATOM   3233  CG  LYS   206      37.574  25.337  14.162  1.00  0.00           C  
ATOM   3234  HG2 LYS   206      38.189  25.037  13.419  1.00  0.00           H  
ATOM   3235  HG3 LYS   206      37.143  24.459  14.415  1.00  0.00           H  
ATOM   3236  CD  LYS   206      36.451  26.292  13.632  1.00  0.00           C  
ATOM   3237  HD2 LYS   206      35.693  26.341  14.298  1.00  0.00           H  
ATOM   3238  HD3 LYS   206      36.917  27.178  13.495  1.00  0.00           H  
ATOM   3239  CE  LYS   206      35.852  25.783  12.370  1.00  0.00           C  
ATOM   3240  HE2 LYS   206      36.588  25.740  11.680  1.00  0.00           H  
ATOM   3241  HE3 LYS   206      35.534  24.849  12.585  1.00  0.00           H  
ATOM   3242  NZ  LYS   206      34.783  26.720  11.932  1.00  0.00           N  
ATOM   3243  HZ1 LYS   206      34.036  26.808  12.721  1.00  0.00           H  
ATOM   3244  HZ2 LYS   206      35.137  27.716  11.664  1.00  0.00           H  
ATOM   3245  HZ3 LYS   206      34.218  26.441  11.042  1.00  0.00           H  
ATOM   3246  C   LYS   206      39.950  25.285  17.284  1.00  0.00           C  
ATOM   3247  O   LYS   206      39.549  25.804  18.320  1.00  0.00           O  
ATOM   3248  N   ALA   207      41.229  25.228  16.939  1.00  0.00           N  
ATOM   3249  H   ALA   207      41.525  24.637  16.072  1.00  0.00           H  
ATOM   3250  CA  ALA   207      42.336  25.811  17.634  1.00  0.00           C  
ATOM   3251  HA  ALA   207      42.410  25.556  18.609  1.00  0.00           H  
ATOM   3252  CB  ALA   207      43.592  25.269  17.008  1.00  0.00           C  
ATOM   3253  HB1 ALA   207      44.472  25.785  17.392  1.00  0.00           H  
ATOM   3254  HB2 ALA   207      43.736  24.190  17.065  1.00  0.00           H  
ATOM   3255  HB3 ALA   207      43.609  25.477  15.938  1.00  0.00           H  
ATOM   3256  C   ALA   207      42.167  27.337  17.579  1.00  0.00           C  
ATOM   3257  O   ALA   207      41.845  27.870  16.482  1.00  0.00           O  
ATOM   3258  N   VAL   208      42.519  28.043  18.694  1.00  0.00           N  
ATOM   3259  H   VAL   208      42.837  27.544  19.513  1.00  0.00           H  
ATOM   3260  CA  VAL   208      42.389  29.450  18.811  1.00  0.00           C  
ATOM   3261  HA  VAL   208      42.592  29.990  17.982  1.00  0.00           H  
ATOM   3262  CB  VAL   208      40.868  29.771  19.162  1.00  0.00           C  
ATOM   3263  HB  VAL   208      40.320  29.246  18.495  1.00  0.00           H  
ATOM   3264  CG1 VAL   208      40.537  29.217  20.585  1.00  0.00           C  
ATOM   3265 HG11 VAL   208      39.511  29.430  20.886  1.00  0.00           H  
ATOM   3266 HG12 VAL   208      40.540  28.128  20.525  1.00  0.00           H  
ATOM   3267 HG13 VAL   208      41.227  29.558  21.238  1.00  0.00           H  
ATOM   3268  CG2 VAL   208      40.276  31.183  19.071  1.00  0.00           C  
ATOM   3269 HG21 VAL   208      40.638  31.907  19.801  1.00  0.00           H  
ATOM   3270 HG22 VAL   208      40.360  31.562  18.053  1.00  0.00           H  
ATOM   3271 HG23 VAL   208      39.331  31.065  19.406  1.00  0.00           H  
ATOM   3272  C   VAL   208      43.366  29.943  19.867  1.00  0.00           C  
ATOM   3273  O   VAL   208      43.901  29.186  20.683  1.00  0.00           O  
ATOM   3274  N   ARG   209      43.601  31.238  19.880  1.00  0.00           N  
ATOM   3275  H   ARG   209      43.183  31.786  19.036  1.00  0.00           H  
ATOM   3276  CA  ARG   209      44.302  32.125  20.838  1.00  0.00           C  
ATOM   3277  HA  ARG   209      44.213  31.747  21.857  1.00  0.00           H  
ATOM   3278  CB  ARG   209      45.796  32.125  20.574  1.00  0.00           C  
ATOM   3279  HB2 ARG   209      45.916  32.467  19.631  1.00  0.00           H  
ATOM   3280  HB3 ARG   209      46.150  32.780  21.370  1.00  0.00           H  
ATOM   3281  CG  ARG   209      46.558  30.772  20.691  1.00  0.00           C  
ATOM   3282  HG2 ARG   209      46.520  30.464  21.736  1.00  0.00           H  
ATOM   3283  HG3 ARG   209      46.041  29.971  20.163  1.00  0.00           H  
ATOM   3284  CD  ARG   209      48.010  30.882  20.137  1.00  0.00           C  
ATOM   3285  HD2 ARG   209      47.896  30.807  19.055  1.00  0.00           H  
ATOM   3286  HD3 ARG   209      48.430  31.854  20.394  1.00  0.00           H  
ATOM   3287  NE  ARG   209      48.888  29.748  20.657  1.00  0.00           N  
ATOM   3288  HE  ARG   209      48.636  29.228  21.581  1.00  0.00           H  
ATOM   3289  CZ  ARG   209      50.062  29.592  20.117  1.00  0.00           C  
ATOM   3290  NH1 ARG   209      50.499  30.295  19.063  1.00  0.00           N  
ATOM   3291 HH11 ARG   209      49.971  31.048  18.477  1.00  0.00           H  
ATOM   3292 HH12 ARG   209      51.472  29.963  18.701  1.00  0.00           H  
ATOM   3293  NH2 ARG   209      50.919  28.796  20.662  1.00  0.00           N  
ATOM   3294 HH21 ARG   209      51.836  28.617  20.099  1.00  0.00           H  
ATOM   3295 HH22 ARG   209      50.635  28.099  21.451  1.00  0.00           H  
ATOM   3296  C   ARG   209      43.769  33.509  20.740  1.00  0.00           C  
ATOM   3297  O   ARG   209      43.204  33.885  19.686  1.00  0.00           O  
ATOM   3298  N   VAL   210      44.017  34.307  21.759  1.00  0.00           N  
ATOM   3299  H   VAL   210      44.566  33.865  22.591  1.00  0.00           H  
ATOM   3300  CA  VAL   210      43.555  35.624  21.884  1.00  0.00           C  
ATOM   3301  HA  VAL   210      42.502  35.720  21.620  1.00  0.00           H  
ATOM   3302  CB  VAL   210      43.579  36.044  23.392  1.00  0.00           C  
ATOM   3303  HB  VAL   210      42.980  35.224  23.791  1.00  0.00           H  
ATOM   3304  CG1 VAL   210      44.989  36.051  24.075  1.00  0.00           C  
ATOM   3305 HG11 VAL   210      45.453  37.034  23.994  1.00  0.00           H  
ATOM   3306 HG12 VAL   210      44.817  35.859  25.134  1.00  0.00           H  
ATOM   3307 HG13 VAL   210      45.620  35.244  23.703  1.00  0.00           H  
ATOM   3308  CG2 VAL   210      42.814  37.349  23.741  1.00  0.00           C  
ATOM   3309 HG21 VAL   210      43.262  38.145  23.147  1.00  0.00           H  
ATOM   3310 HG22 VAL   210      41.817  37.317  23.580  1.00  0.00           H  
ATOM   3311 HG23 VAL   210      42.867  37.667  24.783  1.00  0.00           H  
ATOM   3312  C   VAL   210      44.357  36.509  20.915  1.00  0.00           C  
ATOM   3313  O   VAL   210      45.588  36.557  21.020  1.00  0.00           O  
ATOM   3314  N   SER   211      43.680  37.197  19.984  1.00  0.00           N  
ATOM   3315  H   SER   211      42.680  37.114  20.104  1.00  0.00           H  
ATOM   3316  CA  SER   211      44.235  38.262  19.171  1.00  0.00           C  
ATOM   3317  HA  SER   211      45.190  37.992  18.985  1.00  0.00           H  
ATOM   3318  CB  SER   211      43.458  38.372  17.909  1.00  0.00           C  
ATOM   3319  HB2 SER   211      43.625  39.201  17.356  1.00  0.00           H  
ATOM   3320  HB3 SER   211      43.795  37.615  17.332  1.00  0.00           H  
ATOM   3321  OG  SER   211      42.059  38.165  18.120  1.00  0.00           O  
ATOM   3322  HG  SER   211      41.974  37.082  18.036  1.00  0.00           H  
ATOM   3323  C   SER   211      44.316  39.545  19.931  1.00  0.00           C  
ATOM   3324  O   SER   211      43.557  39.635  20.920  1.00  0.00           O  
ATOM   3325  N   PRO   212      45.169  40.522  19.544  1.00  0.00           N  
ATOM   3326  CD  PRO   212      46.132  40.448  18.527  1.00  0.00           C  
ATOM   3327  HD2 PRO   212      45.743  40.267  17.525  1.00  0.00           H  
ATOM   3328  HD3 PRO   212      46.710  39.529  18.620  1.00  0.00           H  
ATOM   3329  CG  PRO   212      47.060  41.615  18.415  1.00  0.00           C  
ATOM   3330  HG2 PRO   212      46.910  42.212  17.515  1.00  0.00           H  
ATOM   3331  HG3 PRO   212      48.073  41.211  18.409  1.00  0.00           H  
ATOM   3332  CB  PRO   212      46.643  42.387  19.662  1.00  0.00           C  
ATOM   3333  HB2 PRO   212      46.499  43.342  19.369  1.00  0.00           H  
ATOM   3334  HB3 PRO   212      47.452  42.383  20.393  1.00  0.00           H  
ATOM   3335  CA  PRO   212      45.290  41.786  20.202  1.00  0.00           C  
ATOM   3336  HA  PRO   212      45.514  41.690  21.182  1.00  0.00           H  
ATOM   3337  C   PRO   212      44.104  42.726  20.005  1.00  0.00           C  
ATOM   3338  O   PRO   212      43.109  42.345  19.314  1.00  0.00           O  
ATOM   3339  N   GLY   213      44.108  43.923  20.607  1.00  0.00           N  
ATOM   3340  H   GLY   213      44.822  44.090  21.302  1.00  0.00           H  
ATOM   3341  CA  GLY   213      42.969  44.935  20.540  1.00  0.00           C  
ATOM   3342  HA2 GLY   213      42.745  45.058  19.480  1.00  0.00           H  
ATOM   3343  HA3 GLY   213      42.028  44.516  20.894  1.00  0.00           H  
ATOM   3344  C   GLY   213      43.234  46.307  21.172  1.00  0.00           C  
ATOM   3345  O   GLY   213      44.368  46.713  21.453  1.00  0.00           O  
ATOM   3346  N   MET   214      42.226  47.136  21.216  1.00  0.00           N  
ATOM   3347  H   MET   214      41.411  46.555  21.082  1.00  0.00           H  
ATOM   3348  CA  MET   214      42.129  48.352  22.048  1.00  0.00           C  
ATOM   3349  HA  MET   214      43.101  48.830  21.928  1.00  0.00           H  
ATOM   3350  CB  MET   214      41.047  49.317  21.524  1.00  0.00           C  
ATOM   3351  HB2 MET   214      41.289  49.578  20.494  1.00  0.00           H  
ATOM   3352  HB3 MET   214      40.050  48.878  21.494  1.00  0.00           H  
ATOM   3353  CG  MET   214      40.843  50.605  22.376  1.00  0.00           C  
ATOM   3354  HG2 MET   214      39.975  51.102  21.943  1.00  0.00           H  
ATOM   3355  HG3 MET   214      40.534  50.209  23.344  1.00  0.00           H  
ATOM   3356  SD  MET   214      42.203  51.743  22.693  1.00  0.00           S  
ATOM   3357  CE  MET   214      42.564  52.531  21.052  1.00  0.00           C  
ATOM   3358  HE1 MET   214      43.461  53.127  21.222  1.00  0.00           H  
ATOM   3359  HE2 MET   214      42.818  51.793  20.291  1.00  0.00           H  
ATOM   3360  HE3 MET   214      41.792  53.200  20.670  1.00  0.00           H  
ATOM   3361  C   MET   214      41.960  47.983  23.491  1.00  0.00           C  
ATOM   3362  O   MET   214      41.093  47.162  23.849  1.00  0.00           O  
ATOM   3363  N   LEU   215      42.766  48.602  24.408  1.00  0.00           N  
ATOM   3364  H   LEU   215      43.419  49.417  24.096  1.00  0.00           H  
ATOM   3365  CA  LEU   215      42.872  48.396  25.831  1.00  0.00           C  
ATOM   3366  HA  LEU   215      43.864  48.800  26.032  1.00  0.00           H  
ATOM   3367  CB  LEU   215      41.758  49.171  26.621  1.00  0.00           C  
ATOM   3368  HB2 LEU   215      40.839  48.795  26.172  1.00  0.00           H  
ATOM   3369  HB3 LEU   215      41.931  48.830  27.642  1.00  0.00           H  
ATOM   3370  CG  LEU   215      41.797  50.759  26.592  1.00  0.00           C  
ATOM   3371  HG  LEU   215      41.969  51.076  25.563  1.00  0.00           H  
ATOM   3372  CD1 LEU   215      40.420  51.333  27.066  1.00  0.00           C  
ATOM   3373 HD11 LEU   215      40.455  52.423  27.042  1.00  0.00           H  
ATOM   3374 HD12 LEU   215      39.618  50.954  26.584  1.00  0.00           H  
ATOM   3375 HD13 LEU   215      40.194  51.036  28.090  1.00  0.00           H  
ATOM   3376  CD2 LEU   215      42.957  51.409  27.340  1.00  0.00           C  
ATOM   3377 HD21 LEU   215      43.755  51.414  26.807  1.00  0.00           H  
ATOM   3378 HD22 LEU   215      42.665  52.426  27.602  1.00  0.00           H  
ATOM   3379 HD23 LEU   215      43.175  50.872  28.263  1.00  0.00           H  
ATOM   3380  C   LEU   215      42.890  46.908  26.226  1.00  0.00           C  
ATOM   3381  O   LEU   215      42.448  46.427  27.246  1.00  0.00           O  
ATOM   3382  N   ASP   216      43.509  46.151  25.348  1.00  0.00           N  
ATOM   3383  H   ASP   216      43.938  46.767  24.673  1.00  0.00           H  
ATOM   3384  CA  ASP   216      43.620  44.749  25.432  1.00  0.00           C  
ATOM   3385  HA  ASP   216      42.564  44.493  25.349  1.00  0.00           H  
ATOM   3386  CB  ASP   216      44.225  44.248  24.073  1.00  0.00           C  
ATOM   3387  HB2 ASP   216      44.258  43.174  24.255  1.00  0.00           H  
ATOM   3388  HB3 ASP   216      43.489  44.394  23.282  1.00  0.00           H  
ATOM   3389  CG  ASP   216      45.550  44.841  23.590  1.00  0.00           C  
ATOM   3390  OD1 ASP   216      46.097  45.688  24.317  1.00  0.00           O  
ATOM   3391  OD2 ASP   216      46.137  44.310  22.618  1.00  0.00           O  
ATOM   3392  C   ASP   216      44.381  44.248  26.682  1.00  0.00           C  
ATOM   3393  O   ASP   216      43.753  43.667  27.594  1.00  0.00           O  
ATOM   3394  N   ALA   217      45.664  44.541  26.869  1.00  0.00           N  
ATOM   3395  H   ALA   217      46.168  45.177  26.141  1.00  0.00           H  
ATOM   3396  CA  ALA   217      46.379  44.068  28.048  1.00  0.00           C  
ATOM   3397  HA  ALA   217      46.292  42.987  27.944  1.00  0.00           H  
ATOM   3398  CB  ALA   217      47.790  44.590  27.943  1.00  0.00           C  
ATOM   3399  HB1 ALA   217      48.270  44.450  28.911  1.00  0.00           H  
ATOM   3400  HB2 ALA   217      48.254  43.957  27.186  1.00  0.00           H  
ATOM   3401  HB3 ALA   217      47.860  45.666  27.782  1.00  0.00           H  
ATOM   3402  C   ALA   217      45.678  44.596  29.383  1.00  0.00           C  
ATOM   3403  O   ALA   217      45.647  43.896  30.396  1.00  0.00           O  
ATOM   3404  N   GLN   218      45.242  45.868  29.348  1.00  0.00           N  
ATOM   3405  H   GLN   218      45.334  46.324  28.363  1.00  0.00           H  
ATOM   3406  CA  GLN   218      44.553  46.602  30.406  1.00  0.00           C  
ATOM   3407  HA  GLN   218      45.204  46.553  31.279  1.00  0.00           H  
ATOM   3408  CB  GLN   218      44.194  48.038  29.943  1.00  0.00           C  
ATOM   3409  HB2 GLN   218      43.434  48.057  29.162  1.00  0.00           H  
ATOM   3410  HB3 GLN   218      43.771  48.562  30.799  1.00  0.00           H  
ATOM   3411  CG  GLN   218      45.393  48.896  29.530  1.00  0.00           C  
ATOM   3412  HG2 GLN   218      45.173  49.946  29.723  1.00  0.00           H  
ATOM   3413  HG3 GLN   218      46.176  48.723  30.145  1.00  0.00           H  
ATOM   3414  CD  GLN   218      45.768  48.845  28.057  1.00  0.00           C  
ATOM   3415  OE1 GLN   218      45.763  47.848  27.396  1.00  0.00           O  
ATOM   3416  NE2 GLN   218      46.256  49.928  27.592  1.00  0.00           N  
ATOM   3417 HE21 GLN   218      46.495  50.799  28.201  1.00  0.00           H  
ATOM   3418 HE22 GLN   218      46.587  49.853  26.556  1.00  0.00           H  
ATOM   3419  C   GLN   218      43.254  45.866  30.809  1.00  0.00           C  
ATOM   3420  O   GLN   218      42.839  46.006  31.996  1.00  0.00           O  
ATOM   3421  N   ALA   219      42.703  44.984  30.004  1.00  0.00           N  
ATOM   3422  H   ALA   219      43.039  44.953  28.968  1.00  0.00           H  
ATOM   3423  CA  ALA   219      41.472  44.261  30.399  1.00  0.00           C  
ATOM   3424  HA  ALA   219      41.319  44.346  31.475  1.00  0.00           H  
ATOM   3425  CB  ALA   219      40.241  44.977  29.754  1.00  0.00           C  
ATOM   3426  HB1 ALA   219      40.195  46.057  29.896  1.00  0.00           H  
ATOM   3427  HB2 ALA   219      40.225  44.718  28.695  1.00  0.00           H  
ATOM   3428  HB3 ALA   219      39.327  44.642  30.243  1.00  0.00           H  
ATOM   3429  C   ALA   219      41.455  42.739  30.292  1.00  0.00           C  
ATOM   3430  O   ALA   219      40.960  42.108  31.192  1.00  0.00           O  
ATOM   3431  N   TYR   220      42.103  42.145  29.279  1.00  0.00           N  
ATOM   3432  H   TYR   220      42.581  42.860  28.610  1.00  0.00           H  
ATOM   3433  CA  TYR   220      42.171  40.767  28.951  1.00  0.00           C  
ATOM   3434  HA  TYR   220      42.064  40.153  29.846  1.00  0.00           H  
ATOM   3435  CB  TYR   220      41.034  40.307  27.979  1.00  0.00           C  
ATOM   3436  HB2 TYR   220      40.974  39.299  27.964  1.00  0.00           H  
ATOM   3437  HB3 TYR   220      40.082  40.524  28.464  1.00  0.00           H  
ATOM   3438  CG  TYR   220      41.061  40.865  26.545  1.00  0.00           C  
ATOM   3439  CD1 TYR   220      41.867  40.329  25.514  1.00  0.00           C  
ATOM   3440  HD1 TYR   220      42.511  39.469  25.698  1.00  0.00           H  
ATOM   3441  CE1 TYR   220      41.760  40.770  24.205  1.00  0.00           C  
ATOM   3442  HE1 TYR   220      42.398  40.434  23.388  1.00  0.00           H  
ATOM   3443  CZ  TYR   220      40.877  41.827  23.887  1.00  0.00           C  
ATOM   3444  OH  TYR   220      40.927  42.376  22.648  1.00  0.00           O  
ATOM   3445  HH  TYR   220      40.617  43.421  22.659  1.00  0.00           H  
ATOM   3446  CE2 TYR   220      40.122  42.442  24.860  1.00  0.00           C  
ATOM   3447  HE2 TYR   220      39.457  43.163  24.617  1.00  0.00           H  
ATOM   3448  CD2 TYR   220      40.236  41.973  26.235  1.00  0.00           C  
ATOM   3449  HD2 TYR   220      39.635  42.337  27.068  1.00  0.00           H  
ATOM   3450  C   TYR   220      43.532  40.187  28.395  1.00  0.00           C  
ATOM   3451  O   TYR   220      43.628  38.973  28.174  1.00  0.00           O  
ATOM   3452  N   GLY   221      44.528  40.980  27.999  1.00  0.00           N  
ATOM   3453  H   GLY   221      44.458  41.984  28.091  1.00  0.00           H  
ATOM   3454  CA  GLY   221      45.679  40.496  27.233  1.00  0.00           C  
ATOM   3455  HA2 GLY   221      45.273  39.999  26.352  1.00  0.00           H  
ATOM   3456  HA3 GLY   221      46.169  41.296  26.858  1.00  0.00           H  
ATOM   3457  C   GLY   221      46.761  39.595  27.860  1.00  0.00           C  
ATOM   3458  O   GLY   221      47.628  39.085  27.133  1.00  0.00           O  
ATOM   3459  N   VAL   222      46.821  39.413  29.142  1.00  0.00           N  
ATOM   3460  H   VAL   222      46.041  39.699  29.848  1.00  0.00           H  
ATOM   3461  CA  VAL   222      47.951  38.797  29.764  1.00  0.00           C  
ATOM   3462  HA  VAL   222      48.824  39.169  29.228  1.00  0.00           H  
ATOM   3463  CB  VAL   222      47.977  39.172  31.246  1.00  0.00           C  
ATOM   3464  HB  VAL   222      47.083  39.077  31.708  1.00  0.00           H  
ATOM   3465  CG1 VAL   222      48.982  38.415  32.076  1.00  0.00           C  
ATOM   3466 HG11 VAL   222      48.575  37.406  32.148  1.00  0.00           H  
ATOM   3467 HG12 VAL   222      49.963  38.446  31.602  1.00  0.00           H  
ATOM   3468 HG13 VAL   222      49.036  38.704  33.126  1.00  0.00           H  
ATOM   3469  CG2 VAL   222      48.328  40.650  31.498  1.00  0.00           C  
ATOM   3470 HG21 VAL   222      47.722  41.262  30.971  1.00  0.00           H  
ATOM   3471 HG22 VAL   222      48.279  40.907  32.556  1.00  0.00           H  
ATOM   3472 HG23 VAL   222      49.342  40.819  31.134  1.00  0.00           H  
ATOM   3473  C   VAL   222      47.886  37.283  29.655  1.00  0.00           C  
ATOM   3474  O   VAL   222      46.861  36.687  29.896  1.00  0.00           O  
ATOM   3475  N   LYS   223      48.980  36.644  29.278  1.00  0.00           N  
ATOM   3476  H   LYS   223      49.890  37.245  29.279  1.00  0.00           H  
ATOM   3477  CA  LYS   223      49.217  35.202  29.364  1.00  0.00           C  
ATOM   3478  HA  LYS   223      48.376  34.832  29.784  1.00  0.00           H  
ATOM   3479  CB  LYS   223      49.481  34.578  27.962  1.00  0.00           C  
ATOM   3480  HB2 LYS   223      50.535  34.758  27.751  1.00  0.00           H  
ATOM   3481  HB3 LYS   223      49.288  33.515  28.110  1.00  0.00           H  
ATOM   3482  CG  LYS   223      48.452  35.193  26.963  1.00  0.00           C  
ATOM   3483  HG2 LYS   223      48.406  34.518  26.122  1.00  0.00           H  
ATOM   3484  HG3 LYS   223      47.488  35.489  27.377  1.00  0.00           H  
ATOM   3485  CD  LYS   223      49.063  36.320  26.155  1.00  0.00           C  
ATOM   3486  HD2 LYS   223      49.327  37.016  26.761  1.00  0.00           H  
ATOM   3487  HD3 LYS   223      49.976  35.973  25.694  1.00  0.00           H  
ATOM   3488  CE  LYS   223      48.102  36.854  25.131  1.00  0.00           C  
ATOM   3489  HE2 LYS   223      47.746  36.057  24.495  1.00  0.00           H  
ATOM   3490  HE3 LYS   223      47.280  37.244  25.714  1.00  0.00           H  
ATOM   3491  NZ  LYS   223      48.696  37.979  24.400  1.00  0.00           N  
ATOM   3492  HZ1 LYS   223      47.915  38.648  24.037  1.00  0.00           H  
ATOM   3493  HZ2 LYS   223      49.264  38.576  25.113  1.00  0.00           H  
ATOM   3494  HZ3 LYS   223      49.343  37.602  23.723  1.00  0.00           H  
ATOM   3495  C   LYS   223      50.312  34.863  30.389  1.00  0.00           C  
ATOM   3496  O   LYS   223      51.189  35.693  30.552  1.00  0.00           O  
ATOM   3497  N   THR   224      50.324  33.685  30.986  1.00  0.00           N  
ATOM   3498  H   THR   224      49.575  32.928  30.754  1.00  0.00           H  
ATOM   3499  CA  THR   224      51.467  33.235  31.891  1.00  0.00           C  
ATOM   3500  HA  THR   224      52.469  33.450  31.520  1.00  0.00           H  
ATOM   3501  CB  THR   224      51.336  33.905  33.176  1.00  0.00           C  
ATOM   3502  HB  THR   224      51.163  34.949  32.916  1.00  0.00           H  
ATOM   3503  CG2 THR   224      50.266  33.379  34.099  1.00  0.00           C  
ATOM   3504 HG21 THR   224      50.153  34.185  34.697  1.00  0.00           H  
ATOM   3505 HG22 THR   224      49.299  33.258  33.611  1.00  0.00           H  
ATOM   3506 HG23 THR   224      50.546  32.511  34.698  1.00  0.00           H  
ATOM   3507  OG1 THR   224      52.581  33.822  33.838  1.00  0.00           O  
ATOM   3508  HG1 THR   224      52.974  34.790  34.149  1.00  0.00           H  
ATOM   3509  C   THR   224      51.544  31.704  32.255  1.00  0.00           C  
ATOM   3510  O   THR   224      50.609  31.002  31.940  1.00  0.00           O  
ATOM   3511  N   ASN   225      52.687  31.198  32.717  1.00  0.00           N  
ATOM   3512  H   ASN   225      53.347  31.865  33.092  1.00  0.00           H  
ATOM   3513  CA  ASN   225      52.870  29.757  33.258  1.00  0.00           C  
ATOM   3514  HA  ASN   225      52.220  29.167  32.759  1.00  0.00           H  
ATOM   3515  CB  ASN   225      54.298  29.218  32.873  1.00  0.00           C  
ATOM   3516  HB2 ASN   225      54.184  28.134  32.859  1.00  0.00           H  
ATOM   3517  HB3 ASN   225      54.438  29.423  31.895  1.00  0.00           H  
ATOM   3518  CG  ASN   225      55.493  29.610  33.703  1.00  0.00           C  
ATOM   3519  OD1 ASN   225      55.398  29.637  34.960  1.00  0.00           O  
ATOM   3520  ND2 ASN   225      56.643  29.808  33.109  1.00  0.00           N  
ATOM   3521 HD21 ASN   225      57.596  29.675  33.622  1.00  0.00           H  
ATOM   3522 HD22 ASN   225      56.670  29.907  32.024  1.00  0.00           H  
ATOM   3523  C   ASN   225      52.471  29.640  34.710  1.00  0.00           C  
ATOM   3524  O   ASN   225      52.293  30.669  35.317  1.00  0.00           O  
ATOM   3525  N   VAL   226      52.291  28.490  35.333  1.00  0.00           N  
ATOM   3526  H   VAL   226      52.418  27.490  34.918  1.00  0.00           H  
ATOM   3527  CA  VAL   226      51.618  28.476  36.665  1.00  0.00           C  
ATOM   3528  HA  VAL   226      50.893  29.290  36.655  1.00  0.00           H  
ATOM   3529  CB  VAL   226      50.848  27.144  36.818  1.00  0.00           C  
ATOM   3530  HB  VAL   226      50.285  26.991  35.898  1.00  0.00           H  
ATOM   3531  CG1 VAL   226      51.724  25.888  37.024  1.00  0.00           C  
ATOM   3532 HG11 VAL   226      51.187  24.943  36.945  1.00  0.00           H  
ATOM   3533 HG12 VAL   226      52.494  25.803  36.257  1.00  0.00           H  
ATOM   3534 HG13 VAL   226      52.192  26.017  38.000  1.00  0.00           H  
ATOM   3535  CG2 VAL   226      49.757  27.155  37.870  1.00  0.00           C  
ATOM   3536 HG21 VAL   226      49.362  26.231  37.973  1.00  0.00           H  
ATOM   3537 HG22 VAL   226      50.098  27.498  38.847  1.00  0.00           H  
ATOM   3538 HG23 VAL   226      49.011  27.853  37.490  1.00  0.00           H  
ATOM   3539  C   VAL   226      52.631  28.657  37.840  1.00  0.00           C  
ATOM   3540  O   VAL   226      52.276  29.021  38.949  1.00  0.00           O  
ATOM   3541  N   GLN   227      53.958  28.726  37.535  1.00  0.00           N  
ATOM   3542  H   GLN   227      54.150  28.468  36.493  1.00  0.00           H  
ATOM   3543  CA  GLN   227      54.988  29.100  38.477  1.00  0.00           C  
ATOM   3544  HA  GLN   227      54.676  28.626  39.408  1.00  0.00           H  
ATOM   3545  CB  GLN   227      56.354  28.506  38.108  1.00  0.00           C  
ATOM   3546  HB2 GLN   227      56.528  28.870  37.096  1.00  0.00           H  
ATOM   3547  HB3 GLN   227      57.070  28.827  38.864  1.00  0.00           H  
ATOM   3548  CG  GLN   227      56.327  26.953  37.981  1.00  0.00           C  
ATOM   3549  HG2 GLN   227      55.990  26.617  38.814  1.00  0.00           H  
ATOM   3550  HG3 GLN   227      55.652  26.595  37.204  1.00  0.00           H  
ATOM   3551  CD  GLN   227      57.691  26.240  37.735  1.00  0.00           C  
ATOM   3552  OE1 GLN   227      58.167  25.427  38.447  1.00  0.00           O  
ATOM   3553  NE2 GLN   227      58.319  26.561  36.601  1.00  0.00           N  
ATOM   3554 HE21 GLN   227      57.800  27.306  35.998  1.00  0.00           H  
ATOM   3555 HE22 GLN   227      59.198  26.138  36.339  1.00  0.00           H  
ATOM   3556  C   GLN   227      55.010  30.632  38.705  1.00  0.00           C  
ATOM   3557  O   GLN   227      55.164  31.053  39.854  1.00  0.00           O  
ATOM   3558  N   ASP   228      54.811  31.411  37.654  1.00  0.00           N  
ATOM   3559  H   ASP   228      54.669  30.880  36.713  1.00  0.00           H  
ATOM   3560  CA  ASP   228      54.659  32.905  37.759  1.00  0.00           C  
ATOM   3561  HA  ASP   228      55.363  33.349  38.332  1.00  0.00           H  
ATOM   3562  CB  ASP   228      54.808  33.537  36.344  1.00  0.00           C  
ATOM   3563  HB2 ASP   228      54.468  32.795  35.748  1.00  0.00           H  
ATOM   3564  HB3 ASP   228      54.208  34.349  36.349  1.00  0.00           H  
ATOM   3565  CG  ASP   228      56.275  33.863  35.981  1.00  0.00           C  
ATOM   3566  OD1 ASP   228      57.131  33.134  36.506  1.00  0.00           O  
ATOM   3567  OD2 ASP   228      56.469  34.915  35.296  1.00  0.00           O  
ATOM   3568  C   ASP   228      53.307  33.268  38.381  1.00  0.00           C  
ATOM   3569  O   ASP   228      53.180  34.205  39.135  1.00  0.00           O  
ATOM   3570  N   MET   229      52.260  32.441  38.158  1.00  0.00           N  
ATOM   3571  H   MET   229      52.451  31.625  37.461  1.00  0.00           H  
ATOM   3572  CA  MET   229      50.948  32.495  38.780  1.00  0.00           C  
ATOM   3573  HA  MET   229      50.684  33.549  38.696  1.00  0.00           H  
ATOM   3574  CB  MET   229      49.862  31.832  37.950  1.00  0.00           C  
ATOM   3575  HB2 MET   229      49.906  31.950  36.867  1.00  0.00           H  
ATOM   3576  HB3 MET   229      49.927  30.766  38.172  1.00  0.00           H  
ATOM   3577  CG  MET   229      48.424  32.175  38.455  1.00  0.00           C  
ATOM   3578  HG2 MET   229      47.630  31.741  37.847  1.00  0.00           H  
ATOM   3579  HG3 MET   229      48.360  31.817  39.482  1.00  0.00           H  
ATOM   3580  SD  MET   229      48.034  33.982  38.632  1.00  0.00           S  
ATOM   3581  CE  MET   229      47.449  34.442  36.980  1.00  0.00           C  
ATOM   3582  HE1 MET   229      47.500  35.529  36.918  1.00  0.00           H  
ATOM   3583  HE2 MET   229      48.221  34.109  36.287  1.00  0.00           H  
ATOM   3584  HE3 MET   229      46.497  34.115  36.892  1.00  0.00           H  
ATOM   3585  C   MET   229      50.946  32.216  40.291  1.00  0.00           C  
ATOM   3586  O   MET   229      50.325  32.945  41.108  1.00  0.00           O  
ATOM   3587  N   ALA   230      51.647  31.145  40.621  1.00  0.00           N  
ATOM   3588  H   ALA   230      52.112  30.519  39.979  1.00  0.00           H  
ATOM   3589  CA  ALA   230      51.873  30.895  42.039  1.00  0.00           C  
ATOM   3590  HA  ALA   230      50.964  30.826  42.475  1.00  0.00           H  
ATOM   3591  CB  ALA   230      52.480  29.476  42.216  1.00  0.00           C  
ATOM   3592  HB1 ALA   230      51.669  28.765  42.059  1.00  0.00           H  
ATOM   3593  HB2 ALA   230      53.344  29.474  41.552  1.00  0.00           H  
ATOM   3594  HB3 ALA   230      52.830  29.246  43.135  1.00  0.00           H  
ATOM   3595  C   ALA   230      52.615  31.975  42.749  1.00  0.00           C  
ATOM   3596  O   ALA   230      52.143  32.417  43.809  1.00  0.00           O  
ATOM   3597  N   ASN   231      53.738  32.499  42.233  1.00  0.00           N  
ATOM   3598  H   ASN   231      54.216  32.005  41.493  1.00  0.00           H  
ATOM   3599  CA  ASN   231      54.529  33.584  42.842  1.00  0.00           C  
ATOM   3600  HA  ASN   231      54.893  33.327  43.837  1.00  0.00           H  
ATOM   3601  CB  ASN   231      55.699  33.871  41.906  1.00  0.00           C  
ATOM   3602  HB2 ASN   231      56.223  32.922  41.795  1.00  0.00           H  
ATOM   3603  HB3 ASN   231      55.243  34.190  40.969  1.00  0.00           H  
ATOM   3604  CG  ASN   231      56.596  35.059  42.258  1.00  0.00           C  
ATOM   3605  OD1 ASN   231      56.481  35.723  43.267  1.00  0.00           O  
ATOM   3606  ND2 ASN   231      57.401  35.425  41.309  1.00  0.00           N  
ATOM   3607 HD21 ASN   231      57.446  34.874  40.370  1.00  0.00           H  
ATOM   3608 HD22 ASN   231      57.960  36.348  41.463  1.00  0.00           H  
ATOM   3609  C   ASN   231      53.683  34.796  42.994  1.00  0.00           C  
ATOM   3610  O   ASN   231      53.733  35.393  44.115  1.00  0.00           O  
ATOM   3611  N   TRP   232      53.005  35.198  41.940  1.00  0.00           N  
ATOM   3612  H   TRP   232      53.119  34.700  40.978  1.00  0.00           H  
ATOM   3613  CA  TRP   232      52.083  36.338  41.921  1.00  0.00           C  
ATOM   3614  HA  TRP   232      52.629  37.264  42.100  1.00  0.00           H  
ATOM   3615  CB  TRP   232      51.455  36.349  40.558  1.00  0.00           C  
ATOM   3616  HB2 TRP   232      52.113  36.516  39.706  1.00  0.00           H  
ATOM   3617  HB3 TRP   232      51.047  35.390  40.239  1.00  0.00           H  
ATOM   3618  CG  TRP   232      50.330  37.352  40.395  1.00  0.00           C  
ATOM   3619  CD1 TRP   232      49.049  37.022  40.041  1.00  0.00           C  
ATOM   3620  HD1 TRP   232      48.605  36.035  39.911  1.00  0.00           H  
ATOM   3621  NE1 TRP   232      48.295  38.212  40.029  1.00  0.00           N  
ATOM   3622  HE1 TRP   232      47.312  38.229  39.558  1.00  0.00           H  
ATOM   3623  CE2 TRP   232      49.025  39.349  40.331  1.00  0.00           C  
ATOM   3624  CZ2 TRP   232      48.702  40.717  40.384  1.00  0.00           C  
ATOM   3625  HZ2 TRP   232      47.772  41.091  40.264  1.00  0.00           H  
ATOM   3626  CH2 TRP   232      49.696  41.586  40.779  1.00  0.00           C  
ATOM   3627  HH2 TRP   232      49.626  42.672  40.838  1.00  0.00           H  
ATOM   3628  CZ3 TRP   232      50.943  41.104  41.155  1.00  0.00           C  
ATOM   3629  HZ3 TRP   232      51.692  41.779  41.568  1.00  0.00           H  
ATOM   3630  CE3 TRP   232      51.201  39.726  41.086  1.00  0.00           C  
ATOM   3631  HE3 TRP   232      52.167  39.296  41.353  1.00  0.00           H  
ATOM   3632  CD2 TRP   232      50.283  38.839  40.590  1.00  0.00           C  
ATOM   3633  C   TRP   232      51.088  36.231  43.038  1.00  0.00           C  
ATOM   3634  O   TRP   232      50.959  37.153  43.858  1.00  0.00           O  
ATOM   3635  N   VAL   233      50.427  35.124  43.198  1.00  0.00           N  
ATOM   3636  H   VAL   233      50.524  34.390  42.510  1.00  0.00           H  
ATOM   3637  CA  VAL   233      49.432  34.848  44.240  1.00  0.00           C  
ATOM   3638  HA  VAL   233      48.759  35.601  44.233  1.00  0.00           H  
ATOM   3639  CB  VAL   233      48.804  33.426  44.036  1.00  0.00           C  
ATOM   3640  HB  VAL   233      49.611  32.761  43.729  1.00  0.00           H  
ATOM   3641  CG1 VAL   233      48.086  32.772  45.260  1.00  0.00           C  
ATOM   3642 HG11 VAL   233      47.544  31.862  45.000  1.00  0.00           H  
ATOM   3643 HG12 VAL   233      48.759  32.482  46.067  1.00  0.00           H  
ATOM   3644 HG13 VAL   233      47.489  33.590  45.664  1.00  0.00           H  
ATOM   3645  CG2 VAL   233      47.781  33.334  42.891  1.00  0.00           C  
ATOM   3646 HG21 VAL   233      47.069  34.157  42.944  1.00  0.00           H  
ATOM   3647 HG22 VAL   233      48.328  33.330  41.948  1.00  0.00           H  
ATOM   3648 HG23 VAL   233      47.301  32.446  42.906  1.00  0.00           H  
ATOM   3649  C   VAL   233      50.089  34.967  45.639  1.00  0.00           C  
ATOM   3650  O   VAL   233      49.620  35.589  46.562  1.00  0.00           O  
ATOM   3651  N   MET   234      51.367  34.472  45.881  1.00  0.00           N  
ATOM   3652  H   MET   234      51.986  33.937  45.176  1.00  0.00           H  
ATOM   3653  CA  MET   234      52.027  34.527  47.221  1.00  0.00           C  
ATOM   3654  HA  MET   234      51.335  34.349  48.030  1.00  0.00           H  
ATOM   3655  CB  MET   234      53.193  33.518  47.377  1.00  0.00           C  
ATOM   3656  HB2 MET   234      53.837  33.586  46.512  1.00  0.00           H  
ATOM   3657  HB3 MET   234      53.790  33.751  48.246  1.00  0.00           H  
ATOM   3658  CG  MET   234      52.482  32.157  47.457  1.00  0.00           C  
ATOM   3659  HG2 MET   234      51.926  32.248  48.390  1.00  0.00           H  
ATOM   3660  HG3 MET   234      51.824  32.109  46.693  1.00  0.00           H  
ATOM   3661  SD  MET   234      53.541  30.657  47.712  1.00  0.00           S  
ATOM   3662  CE  MET   234      54.812  30.755  46.407  1.00  0.00           C  
ATOM   3663  HE1 MET   234      55.571  30.115  46.591  1.00  0.00           H  
ATOM   3664  HE2 MET   234      54.392  30.544  45.423  1.00  0.00           H  
ATOM   3665  HE3 MET   234      55.183  31.779  46.369  1.00  0.00           H  
ATOM   3666  C   MET   234      52.445  35.951  47.536  1.00  0.00           C  
ATOM   3667  O   MET   234      52.494  36.356  48.709  1.00  0.00           O  
ATOM   3668  N   ALA   235      52.731  36.794  46.519  1.00  0.00           N  
ATOM   3669  H   ALA   235      52.810  36.448  45.489  1.00  0.00           H  
ATOM   3670  CA  ALA   235      52.899  38.212  46.765  1.00  0.00           C  
ATOM   3671  HA  ALA   235      53.622  38.365  47.567  1.00  0.00           H  
ATOM   3672  CB  ALA   235      53.543  38.811  45.492  1.00  0.00           C  
ATOM   3673  HB1 ALA   235      54.467  38.432  45.344  1.00  0.00           H  
ATOM   3674  HB2 ALA   235      52.947  38.636  44.608  1.00  0.00           H  
ATOM   3675  HB3 ALA   235      53.691  39.873  45.691  1.00  0.00           H  
ATOM   3676  C   ALA   235      51.660  39.038  47.001  1.00  0.00           C  
ATOM   3677  O   ALA   235      51.637  39.906  47.898  1.00  0.00           O  
ATOM   3678  N   ASN   236      50.534  38.843  46.311  1.00  0.00           N  
ATOM   3679  H   ASN   236      50.512  38.147  45.472  1.00  0.00           H  
ATOM   3680  CA  ASN   236      49.277  39.327  46.788  1.00  0.00           C  
ATOM   3681  HA  ASN   236      49.397  40.407  46.712  1.00  0.00           H  
ATOM   3682  CB  ASN   236      48.218  38.898  45.698  1.00  0.00           C  
ATOM   3683  HB2 ASN   236      48.367  37.832  45.527  1.00  0.00           H  
ATOM   3684  HB3 ASN   236      47.207  39.058  46.072  1.00  0.00           H  
ATOM   3685  CG  ASN   236      48.412  39.784  44.445  1.00  0.00           C  
ATOM   3686  OD1 ASN   236      48.015  40.953  44.395  1.00  0.00           O  
ATOM   3687  ND2 ASN   236      49.279  39.371  43.536  1.00  0.00           N  
ATOM   3688 HD21 ASN   236      49.475  39.940  42.724  1.00  0.00           H  
ATOM   3689 HD22 ASN   236      49.661  38.358  43.663  1.00  0.00           H  
ATOM   3690  C   ASN   236      48.964  38.812  48.235  1.00  0.00           C  
ATOM   3691  O   ASN   236      48.487  39.632  48.997  1.00  0.00           O  
ATOM   3692  N   MET   237      49.175  37.523  48.572  1.00  0.00           N  
ATOM   3693  H   MET   237      49.551  36.866  47.788  1.00  0.00           H  
ATOM   3694  CA  MET   237      48.820  36.974  49.919  1.00  0.00           C  
ATOM   3695  HA  MET   237      47.800  37.330  50.068  1.00  0.00           H  
ATOM   3696  CB  MET   237      48.818  35.429  49.879  1.00  0.00           C  
ATOM   3697  HB2 MET   237      48.094  35.120  49.125  1.00  0.00           H  
ATOM   3698  HB3 MET   237      49.799  35.084  49.550  1.00  0.00           H  
ATOM   3699  CG  MET   237      48.476  34.711  51.180  1.00  0.00           C  
ATOM   3700  HG2 MET   237      49.205  34.832  51.868  1.00  0.00           H  
ATOM   3701  HG3 MET   237      47.636  35.209  51.662  1.00  0.00           H  
ATOM   3702  SD  MET   237      47.922  32.935  51.035  1.00  0.00           S  
ATOM   3703  CE  MET   237      49.329  32.184  50.245  1.00  0.00           C  
ATOM   3704  HE1 MET   237      50.173  32.277  50.929  1.00  0.00           H  
ATOM   3705  HE2 MET   237      49.203  31.123  50.031  1.00  0.00           H  
ATOM   3706  HE3 MET   237      49.525  32.740  49.328  1.00  0.00           H  
ATOM   3707  C   MET   237      49.585  37.604  51.032  1.00  0.00           C  
ATOM   3708  O   MET   237      48.929  38.008  52.019  1.00  0.00           O  
ATOM   3709  N   ALA   238      50.977  37.750  50.871  1.00  0.00           N  
ATOM   3710  H   ALA   238      51.399  37.196  50.033  1.00  0.00           H  
ATOM   3711  CA  ALA   238      51.929  38.421  51.810  1.00  0.00           C  
ATOM   3712  HA  ALA   238      51.417  38.793  52.597  1.00  0.00           H  
ATOM   3713  CB  ALA   238      52.703  37.219  52.425  1.00  0.00           C  
ATOM   3714  HB1 ALA   238      53.310  37.537  53.273  1.00  0.00           H  
ATOM   3715  HB2 ALA   238      52.038  36.527  52.941  1.00  0.00           H  
ATOM   3716  HB3 ALA   238      53.298  36.769  51.630  1.00  0.00           H  
ATOM   3717  C   ALA   238      52.816  39.515  51.213  1.00  0.00           C  
ATOM   3718  O   ALA   238      54.004  39.226  50.986  1.00  0.00           O  
ATOM   3719  N   PRO   239      52.326  40.730  51.027  1.00  0.00           N  
ATOM   3720  CD  PRO   239      50.936  41.085  51.087  1.00  0.00           C  
ATOM   3721  HD2 PRO   239      50.400  40.614  51.802  1.00  0.00           H  
ATOM   3722  HD3 PRO   239      50.468  40.873  50.126  1.00  0.00           H  
ATOM   3723  CG  PRO   239      50.845  42.636  51.294  1.00  0.00           C  
ATOM   3724  HG2 PRO   239      51.125  42.803  52.250  1.00  0.00           H  
ATOM   3725  HG3 PRO   239      49.899  42.941  51.116  1.00  0.00           H  
ATOM   3726  CB  PRO   239      51.980  43.052  50.399  1.00  0.00           C  
ATOM   3727  HB2 PRO   239      52.353  43.990  50.810  1.00  0.00           H  
ATOM   3728  HB3 PRO   239      51.645  43.248  49.381  1.00  0.00           H  
ATOM   3729  CA  PRO   239      53.078  41.912  50.526  1.00  0.00           C  
ATOM   3730  HA  PRO   239      53.495  41.650  49.553  1.00  0.00           H  
ATOM   3731  C   PRO   239      54.193  42.467  51.445  1.00  0.00           C  
ATOM   3732  O   PRO   239      55.097  43.189  50.940  1.00  0.00           O  
ATOM   3733  N   GLU   240      54.275  42.061  52.673  1.00  0.00           N  
ATOM   3734  H   GLU   240      53.427  41.533  53.109  1.00  0.00           H  
ATOM   3735  CA  GLU   240      55.378  42.233  53.636  1.00  0.00           C  
ATOM   3736  HA  GLU   240      55.502  43.310  53.748  1.00  0.00           H  
ATOM   3737  CB  GLU   240      55.015  41.650  54.964  1.00  0.00           C  
ATOM   3738  HB2 GLU   240      55.799  41.764  55.591  1.00  0.00           H  
ATOM   3739  HB3 GLU   240      54.158  42.220  55.325  1.00  0.00           H  
ATOM   3740  CG  GLU   240      54.639  40.145  54.930  1.00  0.00           C  
ATOM   3741  HG2 GLU   240      55.154  39.653  54.106  1.00  0.00           H  
ATOM   3742  HG3 GLU   240      55.144  39.776  55.823  1.00  0.00           H  
ATOM   3743  CD  GLU   240      53.142  39.911  54.932  1.00  0.00           C  
ATOM   3744  OE1 GLU   240      52.383  40.505  54.141  1.00  0.00           O  
ATOM   3745  OE2 GLU   240      52.653  39.137  55.756  1.00  0.00           O  
ATOM   3746  C   GLU   240      56.769  41.804  53.122  1.00  0.00           C  
ATOM   3747  O   GLU   240      57.754  42.197  53.753  1.00  0.00           O  
ATOM   3748  N   ASN   241      56.998  41.025  52.085  1.00  0.00           N  
ATOM   3749  H   ASN   241      56.172  40.581  51.710  1.00  0.00           H  
ATOM   3750  CA  ASN   241      58.318  40.840  51.414  1.00  0.00           C  
ATOM   3751  HA  ASN   241      59.188  40.994  52.052  1.00  0.00           H  
ATOM   3752  CB  ASN   241      58.420  39.368  50.917  1.00  0.00           C  
ATOM   3753  HB2 ASN   241      57.538  39.026  50.376  1.00  0.00           H  
ATOM   3754  HB3 ASN   241      59.291  39.395  50.262  1.00  0.00           H  
ATOM   3755  CG  ASN   241      58.610  38.336  52.042  1.00  0.00           C  
ATOM   3756  OD1 ASN   241      58.026  38.340  53.087  1.00  0.00           O  
ATOM   3757  ND2 ASN   241      59.496  37.351  51.817  1.00  0.00           N  
ATOM   3758 HD21 ASN   241      59.501  36.593  52.600  1.00  0.00           H  
ATOM   3759 HD22 ASN   241      60.220  37.358  51.002  1.00  0.00           H  
ATOM   3760  C   ASN   241      58.544  41.821  50.265  1.00  0.00           C  
ATOM   3761  O   ASN   241      59.688  41.887  49.763  1.00  0.00           O  
ATOM   3762  N   VAL   242      57.513  42.510  49.703  1.00  0.00           N  
ATOM   3763  H   VAL   242      56.499  42.400  50.088  1.00  0.00           H  
ATOM   3764  CA  VAL   242      57.648  43.331  48.443  1.00  0.00           C  
ATOM   3765  HA  VAL   242      58.091  42.728  47.651  1.00  0.00           H  
ATOM   3766  CB  VAL   242      56.225  43.611  47.882  1.00  0.00           C  
ATOM   3767  HB  VAL   242      55.590  44.196  48.548  1.00  0.00           H  
ATOM   3768  CG1 VAL   242      56.143  44.363  46.575  1.00  0.00           C  
ATOM   3769 HG11 VAL   242      56.549  43.744  45.774  1.00  0.00           H  
ATOM   3770 HG12 VAL   242      55.166  44.566  46.422  1.00  0.00           H  
ATOM   3771 HG13 VAL   242      56.615  45.344  46.631  1.00  0.00           H  
ATOM   3772  CG2 VAL   242      55.508  42.246  47.549  1.00  0.00           C  
ATOM   3773 HG21 VAL   242      55.997  41.794  46.685  1.00  0.00           H  
ATOM   3774 HG22 VAL   242      55.547  41.521  48.361  1.00  0.00           H  
ATOM   3775 HG23 VAL   242      54.439  42.423  47.436  1.00  0.00           H  
ATOM   3776  C   VAL   242      58.492  44.566  48.772  1.00  0.00           C  
ATOM   3777  O   VAL   242      58.049  45.400  49.539  1.00  0.00           O  
ATOM   3778  N   ALA   243      59.670  44.649  48.088  1.00  0.00           N  
ATOM   3779  H   ALA   243      59.902  43.879  47.353  1.00  0.00           H  
ATOM   3780  CA  ALA   243      60.617  45.802  48.313  1.00  0.00           C  
ATOM   3781  HA  ALA   243      60.667  45.887  49.398  1.00  0.00           H  
ATOM   3782  CB  ALA   243      62.098  45.554  47.838  1.00  0.00           C  
ATOM   3783  HB1 ALA   243      62.579  44.779  48.435  1.00  0.00           H  
ATOM   3784  HB2 ALA   243      62.307  45.300  46.799  1.00  0.00           H  
ATOM   3785  HB3 ALA   243      62.702  46.448  47.991  1.00  0.00           H  
ATOM   3786  C   ALA   243      60.058  47.129  47.849  1.00  0.00           C  
ATOM   3787  O   ALA   243      60.160  48.088  48.606  1.00  0.00           O  
ATOM   3788  N   ASP   244      59.459  47.360  46.639  1.00  0.00           N  
ATOM   3789  H   ASP   244      59.445  46.611  45.962  1.00  0.00           H  
ATOM   3790  CA  ASP   244      58.826  48.624  46.353  1.00  0.00           C  
ATOM   3791  HA  ASP   244      59.593  49.392  46.441  1.00  0.00           H  
ATOM   3792  CB  ASP   244      58.340  48.698  44.918  1.00  0.00           C  
ATOM   3793  HB2 ASP   244      57.841  47.793  44.570  1.00  0.00           H  
ATOM   3794  HB3 ASP   244      57.716  49.584  44.799  1.00  0.00           H  
ATOM   3795  CG  ASP   244      59.501  48.835  43.907  1.00  0.00           C  
ATOM   3796  OD1 ASP   244      60.030  47.853  43.385  1.00  0.00           O  
ATOM   3797  OD2 ASP   244      59.748  50.021  43.547  1.00  0.00           O  
ATOM   3798  C   ASP   244      57.641  48.976  47.316  1.00  0.00           C  
ATOM   3799  O   ASP   244      56.653  48.297  47.470  1.00  0.00           O  
ATOM   3800  N   ALA   245      57.682  50.191  47.782  1.00  0.00           N  
ATOM   3801  H   ALA   245      58.478  50.878  47.495  1.00  0.00           H  
ATOM   3802  CA  ALA   245      56.676  50.711  48.744  1.00  0.00           C  
ATOM   3803  HA  ALA   245      56.378  49.974  49.490  1.00  0.00           H  
ATOM   3804  CB  ALA   245      57.331  51.937  49.461  1.00  0.00           C  
ATOM   3805  HB1 ALA   245      58.264  51.623  49.687  1.00  0.00           H  
ATOM   3806  HB2 ALA   245      57.316  52.705  48.806  1.00  0.00           H  
ATOM   3807  HB3 ALA   245      56.791  52.126  50.389  1.00  0.00           H  
ATOM   3808  C   ALA   245      55.328  51.043  48.066  1.00  0.00           C  
ATOM   3809  O   ALA   245      54.223  50.763  48.619  1.00  0.00           O  
ATOM   3810  N   SER   246      55.421  51.419  46.798  1.00  0.00           N  
ATOM   3811  H   SER   246      56.388  51.702  46.382  1.00  0.00           H  
ATOM   3812  CA  SER   246      54.273  51.622  45.939  1.00  0.00           C  
ATOM   3813  HA  SER   246      53.637  52.312  46.495  1.00  0.00           H  
ATOM   3814  CB  SER   246      54.698  52.393  44.705  1.00  0.00           C  
ATOM   3815  HB2 SER   246      53.783  52.674  44.185  1.00  0.00           H  
ATOM   3816  HB3 SER   246      55.145  53.346  44.989  1.00  0.00           H  
ATOM   3817  OG  SER   246      55.646  51.623  43.959  1.00  0.00           O  
ATOM   3818  HG  SER   246      55.209  51.245  43.131  1.00  0.00           H  
ATOM   3819  C   SER   246      53.472  50.355  45.574  1.00  0.00           C  
ATOM   3820  O   SER   246      52.228  50.419  45.697  1.00  0.00           O  
ATOM   3821  N   LEU   247      54.122  49.258  45.243  1.00  0.00           N  
ATOM   3822  H   LEU   247      55.209  49.197  45.300  1.00  0.00           H  
ATOM   3823  CA  LEU   247      53.525  47.922  45.062  1.00  0.00           C  
ATOM   3824  HA  LEU   247      52.770  48.066  44.406  1.00  0.00           H  
ATOM   3825  CB  LEU   247      54.552  46.946  44.408  1.00  0.00           C  
ATOM   3826  HB2 LEU   247      54.922  47.598  43.616  1.00  0.00           H  
ATOM   3827  HB3 LEU   247      55.385  46.796  45.094  1.00  0.00           H  
ATOM   3828  CG  LEU   247      54.094  45.580  43.908  1.00  0.00           C  
ATOM   3829  HG  LEU   247      53.818  44.911  44.723  1.00  0.00           H  
ATOM   3830  CD1 LEU   247      52.792  45.738  43.017  1.00  0.00           C  
ATOM   3831 HD11 LEU   247      52.828  46.629  42.390  1.00  0.00           H  
ATOM   3832 HD12 LEU   247      52.658  44.926  42.432  1.00  0.00           H  
ATOM   3833 HD13 LEU   247      51.872  45.688  43.600  1.00  0.00           H  
ATOM   3834  CD2 LEU   247      55.111  44.954  43.056  1.00  0.00           C  
ATOM   3835 HD21 LEU   247      55.194  45.613  42.192  1.00  0.00           H  
ATOM   3836 HD22 LEU   247      56.099  44.958  43.517  1.00  0.00           H  
ATOM   3837 HD23 LEU   247      54.834  43.937  42.781  1.00  0.00           H  
ATOM   3838  C   LEU   247      52.917  47.393  46.413  1.00  0.00           C  
ATOM   3839  O   LEU   247      51.704  47.066  46.504  1.00  0.00           O  
ATOM   3840  N   LYS   248      53.686  47.290  47.481  1.00  0.00           N  
ATOM   3841  H   LYS   248      54.611  47.684  47.392  1.00  0.00           H  
ATOM   3842  CA  LYS   248      53.229  46.968  48.832  1.00  0.00           C  
ATOM   3843  HA  LYS   248      52.971  45.913  48.744  1.00  0.00           H  
ATOM   3844  CB  LYS   248      54.272  47.161  49.837  1.00  0.00           C  
ATOM   3845  HB2 LYS   248      55.206  46.739  49.466  1.00  0.00           H  
ATOM   3846  HB3 LYS   248      54.404  48.242  49.886  1.00  0.00           H  
ATOM   3847  CG  LYS   248      53.958  46.598  51.257  1.00  0.00           C  
ATOM   3848  HG2 LYS   248      53.234  47.125  51.724  1.00  0.00           H  
ATOM   3849  HG3 LYS   248      53.747  45.662  51.221  1.00  0.00           H  
ATOM   3850  CD  LYS   248      55.278  46.655  52.085  1.00  0.00           C  
ATOM   3851  HD2 LYS   248      54.998  46.232  53.050  1.00  0.00           H  
ATOM   3852  HD3 LYS   248      55.912  45.890  51.637  1.00  0.00           H  
ATOM   3853  CE  LYS   248      55.898  48.066  52.090  1.00  0.00           C  
ATOM   3854  HE2 LYS   248      56.254  48.323  51.092  1.00  0.00           H  
ATOM   3855  HE3 LYS   248      55.075  48.733  52.347  1.00  0.00           H  
ATOM   3856  NZ  LYS   248      57.001  48.165  53.126  1.00  0.00           N  
ATOM   3857  HZ1 LYS   248      57.621  49.019  52.854  1.00  0.00           H  
ATOM   3858  HZ2 LYS   248      56.639  48.339  54.139  1.00  0.00           H  
ATOM   3859  HZ3 LYS   248      57.585  47.341  53.153  1.00  0.00           H  
ATOM   3860  C   LYS   248      51.897  47.674  49.290  1.00  0.00           C  
ATOM   3861  O   LYS   248      50.946  47.012  49.624  1.00  0.00           O  
ATOM   3862  N   GLN   249      51.827  49.024  49.141  1.00  0.00           N  
ATOM   3863  H   GLN   249      52.600  49.540  48.572  1.00  0.00           H  
ATOM   3864  CA  GLN   249      50.543  49.661  49.264  1.00  0.00           C  
ATOM   3865  HA  GLN   249      50.186  49.376  50.253  1.00  0.00           H  
ATOM   3866  CB  GLN   249      50.823  51.172  49.229  1.00  0.00           C  
ATOM   3867  HB2 GLN   249      51.529  51.366  50.037  1.00  0.00           H  
ATOM   3868  HB3 GLN   249      51.376  51.307  48.299  1.00  0.00           H  
ATOM   3869  CG  GLN   249      49.515  52.039  49.319  1.00  0.00           C  
ATOM   3870  HG2 GLN   249      49.820  53.082  49.235  1.00  0.00           H  
ATOM   3871  HG3 GLN   249      48.868  51.754  48.489  1.00  0.00           H  
ATOM   3872  CD  GLN   249      48.705  51.854  50.658  1.00  0.00           C  
ATOM   3873  OE1 GLN   249      48.902  50.906  51.430  1.00  0.00           O  
ATOM   3874  NE2 GLN   249      47.751  52.725  50.966  1.00  0.00           N  
ATOM   3875 HE21 GLN   249      47.630  53.687  50.468  1.00  0.00           H  
ATOM   3876 HE22 GLN   249      47.045  52.486  51.762  1.00  0.00           H  
ATOM   3877  C   GLN   249      49.425  49.239  48.179  1.00  0.00           C  
ATOM   3878  O   GLN   249      48.225  49.145  48.505  1.00  0.00           O  
ATOM   3879  N   GLY   250      49.882  49.185  46.898  1.00  0.00           N  
ATOM   3880  H   GLY   250      50.855  49.320  46.664  1.00  0.00           H  
ATOM   3881  CA  GLY   250      48.872  49.061  45.843  1.00  0.00           C  
ATOM   3882  HA2 GLY   250      48.172  49.896  45.812  1.00  0.00           H  
ATOM   3883  HA3 GLY   250      49.472  48.954  44.939  1.00  0.00           H  
ATOM   3884  C   GLY   250      48.122  47.745  45.874  1.00  0.00           C  
ATOM   3885  O   GLY   250      46.981  47.662  45.453  1.00  0.00           O  
ATOM   3886  N   ILE   251      48.675  46.800  46.625  1.00  0.00           N  
ATOM   3887  H   ILE   251      49.731  46.928  46.865  1.00  0.00           H  
ATOM   3888  CA  ILE   251      48.007  45.531  46.953  1.00  0.00           C  
ATOM   3889  HA  ILE   251      47.398  45.228  46.101  1.00  0.00           H  
ATOM   3890  CB  ILE   251      49.085  44.437  47.135  1.00  0.00           C  
ATOM   3891  HB  ILE   251      49.757  44.850  47.887  1.00  0.00           H  
ATOM   3892  CG2 ILE   251      48.392  43.146  47.634  1.00  0.00           C  
ATOM   3893 HG21 ILE   251      47.786  43.303  48.526  1.00  0.00           H  
ATOM   3894 HG22 ILE   251      47.729  42.692  46.898  1.00  0.00           H  
ATOM   3895 HG23 ILE   251      49.181  42.437  47.886  1.00  0.00           H  
ATOM   3896  CG1 ILE   251      49.919  44.129  45.929  1.00  0.00           C  
ATOM   3897 HG12 ILE   251      49.210  43.863  45.146  1.00  0.00           H  
ATOM   3898 HG13 ILE   251      50.387  45.093  45.725  1.00  0.00           H  
ATOM   3899  CD1 ILE   251      51.007  43.026  45.915  1.00  0.00           C  
ATOM   3900 HD11 ILE   251      50.658  42.146  46.266  1.00  0.00           H  
ATOM   3901 HD12 ILE   251      51.246  42.886  44.943  1.00  0.00           H  
ATOM   3902 HD13 ILE   251      51.734  43.417  46.497  1.00  0.00           H  
ATOM   3903  C   ILE   251      47.000  45.592  48.134  1.00  0.00           C  
ATOM   3904  O   ILE   251      45.888  45.025  48.032  1.00  0.00           O  
ATOM   3905  N   ALA   252      47.323  46.303  49.184  1.00  0.00           N  
ATOM   3906  H   ALA   252      48.265  46.850  49.150  1.00  0.00           H  
ATOM   3907  CA  ALA   252      46.369  46.682  50.211  1.00  0.00           C  
ATOM   3908  HA  ALA   252      46.000  45.839  50.625  1.00  0.00           H  
ATOM   3909  CB  ALA   252      47.168  47.335  51.353  1.00  0.00           C  
ATOM   3910  HB1 ALA   252      47.422  48.345  51.031  1.00  0.00           H  
ATOM   3911  HB2 ALA   252      46.595  47.375  52.184  1.00  0.00           H  
ATOM   3912  HB3 ALA   252      48.084  46.963  51.561  1.00  0.00           H  
ATOM   3913  C   ALA   252      45.162  47.525  49.636  1.00  0.00           C  
ATOM   3914  O   ALA   252      44.036  47.355  50.086  1.00  0.00           O  
ATOM   3915  N   LEU   253      45.451  48.326  48.657  1.00  0.00           N  
ATOM   3916  H   LEU   253      46.508  48.578  48.579  1.00  0.00           H  
ATOM   3917  CA  LEU   253      44.469  49.098  47.882  1.00  0.00           C  
ATOM   3918  HA  LEU   253      43.747  49.491  48.598  1.00  0.00           H  
ATOM   3919  CB  LEU   253      45.130  50.231  47.049  1.00  0.00           C  
ATOM   3920  HB2 LEU   253      45.742  49.819  46.360  1.00  0.00           H  
ATOM   3921  HB3 LEU   253      44.416  50.682  46.360  1.00  0.00           H  
ATOM   3922  CG  LEU   253      45.690  51.296  48.020  1.00  0.00           C  
ATOM   3923  HG  LEU   253      46.381  50.774  48.682  1.00  0.00           H  
ATOM   3924  CD1 LEU   253      46.491  52.337  47.242  1.00  0.00           C  
ATOM   3925 HD11 LEU   253      45.817  52.699  46.465  1.00  0.00           H  
ATOM   3926 HD12 LEU   253      46.803  53.098  47.828  1.00  0.00           H  
ATOM   3927 HD13 LEU   253      47.350  51.851  46.779  1.00  0.00           H  
ATOM   3928  CD2 LEU   253      44.498  51.982  48.650  1.00  0.00           C  
ATOM   3929 HD21 LEU   253      43.786  52.354  47.914  1.00  0.00           H  
ATOM   3930 HD22 LEU   253      44.104  51.295  49.400  1.00  0.00           H  
ATOM   3931 HD23 LEU   253      44.781  52.844  49.254  1.00  0.00           H  
ATOM   3932  C   LEU   253      43.630  48.179  47.035  1.00  0.00           C  
ATOM   3933  O   LEU   253      42.400  48.345  46.899  1.00  0.00           O  
ATOM   3934  N   ALA   254      44.219  47.096  46.464  1.00  0.00           N  
ATOM   3935  H   ALA   254      45.307  47.030  46.484  1.00  0.00           H  
ATOM   3936  CA  ALA   254      43.462  46.146  45.588  1.00  0.00           C  
ATOM   3937  HA  ALA   254      42.777  46.637  44.896  1.00  0.00           H  
ATOM   3938  CB  ALA   254      44.493  45.342  44.744  1.00  0.00           C  
ATOM   3939  HB1 ALA   254      43.806  44.712  44.179  1.00  0.00           H  
ATOM   3940  HB2 ALA   254      45.110  46.002  44.134  1.00  0.00           H  
ATOM   3941  HB3 ALA   254      45.127  44.683  45.336  1.00  0.00           H  
ATOM   3942  C   ALA   254      42.497  45.241  46.397  1.00  0.00           C  
ATOM   3943  O   ALA   254      41.367  44.947  45.898  1.00  0.00           O  
ATOM   3944  N   GLN   255      42.869  44.987  47.691  1.00  0.00           N  
ATOM   3945  H   GLN   255      43.849  45.112  47.898  1.00  0.00           H  
ATOM   3946  CA  GLN   255      42.212  44.087  48.540  1.00  0.00           C  
ATOM   3947  HA  GLN   255      41.457  43.464  48.061  1.00  0.00           H  
ATOM   3948  CB  GLN   255      43.123  43.069  49.271  1.00  0.00           C  
ATOM   3949  HB2 GLN   255      43.885  43.651  49.790  1.00  0.00           H  
ATOM   3950  HB3 GLN   255      42.574  42.523  50.038  1.00  0.00           H  
ATOM   3951  CG  GLN   255      43.846  42.009  48.310  1.00  0.00           C  
ATOM   3952  HG2 GLN   255      43.091  41.467  47.915  1.00  0.00           H  
ATOM   3953  HG3 GLN   255      44.248  42.640  47.518  1.00  0.00           H  
ATOM   3954  CD  GLN   255      44.869  41.134  49.102  1.00  0.00           C  
ATOM   3955  OE1 GLN   255      44.934  41.022  50.351  1.00  0.00           O  
ATOM   3956  NE2 GLN   255      45.809  40.640  48.310  1.00  0.00           N  
ATOM   3957 HE21 GLN   255      45.908  41.056  47.308  1.00  0.00           H  
ATOM   3958 HE22 GLN   255      46.696  40.189  48.755  1.00  0.00           H  
ATOM   3959  C   GLN   255      41.333  44.828  49.618  1.00  0.00           C  
ATOM   3960  O   GLN   255      40.777  44.202  50.573  1.00  0.00           O  
ATOM   3961  N   SER   256      41.160  46.155  49.366  1.00  0.00           N  
ATOM   3962  H   SER   256      41.533  46.480  48.394  1.00  0.00           H  
ATOM   3963  CA  SER   256      40.156  46.971  50.161  1.00  0.00           C  
ATOM   3964  HA  SER   256      40.165  46.739  51.226  1.00  0.00           H  
ATOM   3965  CB  SER   256      40.397  48.432  49.881  1.00  0.00           C  
ATOM   3966  HB2 SER   256      40.384  48.567  48.800  1.00  0.00           H  
ATOM   3967  HB3 SER   256      39.643  48.981  50.447  1.00  0.00           H  
ATOM   3968  OG  SER   256      41.664  48.801  50.414  1.00  0.00           O  
ATOM   3969  HG  SER   256      42.342  48.063  49.985  1.00  0.00           H  
ATOM   3970  C   SER   256      38.728  46.619  49.668  1.00  0.00           C  
ATOM   3971  O   SER   256      38.528  46.415  48.460  1.00  0.00           O  
ATOM   3972  N   ARG   257      37.761  46.645  50.585  1.00  0.00           N  
ATOM   3973  H   ARG   257      37.840  46.807  51.579  1.00  0.00           H  
ATOM   3974  CA  ARG   257      36.350  46.457  50.204  1.00  0.00           C  
ATOM   3975  HA  ARG   257      36.411  46.016  49.298  1.00  0.00           H  
ATOM   3976  CB  ARG   257      35.560  45.578  51.175  1.00  0.00           C  
ATOM   3977  HB2 ARG   257      35.668  46.011  52.170  1.00  0.00           H  
ATOM   3978  HB3 ARG   257      34.580  45.677  50.952  1.00  0.00           H  
ATOM   3979  CG  ARG   257      35.768  44.040  51.170  1.00  0.00           C  
ATOM   3980  HG2 ARG   257      34.935  43.532  51.655  1.00  0.00           H  
ATOM   3981  HG3 ARG   257      35.723  43.769  50.115  1.00  0.00           H  
ATOM   3982  CD  ARG   257      37.049  43.658  51.755  1.00  0.00           C  
ATOM   3983  HD2 ARG   257      37.895  44.087  51.407  1.00  0.00           H  
ATOM   3984  HD3 ARG   257      37.015  44.012  52.785  1.00  0.00           H  
ATOM   3985  NE  ARG   257      37.218  42.196  51.727  1.00  0.00           N  
ATOM   3986  HE  ARG   257      38.064  41.905  51.105  1.00  0.00           H  
ATOM   3987  CZ  ARG   257      36.529  41.393  52.459  1.00  0.00           C  
ATOM   3988  NH1 ARG   257      35.595  41.596  53.351  1.00  0.00           N  
ATOM   3989 HH11 ARG   257      35.026  40.755  53.749  1.00  0.00           H  
ATOM   3990 HH12 ARG   257      35.148  42.570  53.551  1.00  0.00           H  
ATOM   3991  NH2 ARG   257      36.774  40.149  52.214  1.00  0.00           N  
ATOM   3992 HH21 ARG   257      37.685  39.913  51.664  1.00  0.00           H  
ATOM   3993 HH22 ARG   257      36.236  39.396  52.790  1.00  0.00           H  
ATOM   3994  C   ARG   257      35.591  47.768  50.009  1.00  0.00           C  
ATOM   3995  O   ARG   257      35.399  48.505  51.001  1.00  0.00           O  
ATOM   3996  N   TYR   258      35.155  48.055  48.783  1.00  0.00           N  
ATOM   3997  H   TYR   258      35.467  47.369  47.996  1.00  0.00           H  
ATOM   3998  CA  TYR   258      34.437  49.263  48.430  1.00  0.00           C  
ATOM   3999  HA  TYR   258      34.582  50.051  49.169  1.00  0.00           H  
ATOM   4000  CB  TYR   258      34.976  49.885  47.149  1.00  0.00           C  
ATOM   4001  HB2 TYR   258      34.770  49.384  46.297  1.00  0.00           H  
ATOM   4002  HB3 TYR   258      34.516  50.727  47.114  1.00  0.00           H  
ATOM   4003  CG  TYR   258      36.511  50.117  47.165  1.00  0.00           C  
ATOM   4004  CD1 TYR   258      37.074  51.379  47.416  1.00  0.00           C  
ATOM   4005  HD1 TYR   258      36.498  52.280  47.629  1.00  0.00           H  
ATOM   4006  CE1 TYR   258      38.481  51.516  47.460  1.00  0.00           C  
ATOM   4007  HE1 TYR   258      38.918  52.497  47.649  1.00  0.00           H  
ATOM   4008  CZ  TYR   258      39.332  50.389  47.215  1.00  0.00           C  
ATOM   4009  OH  TYR   258      40.679  50.609  47.068  1.00  0.00           O  
ATOM   4010  HH  TYR   258      41.223  49.666  47.000  1.00  0.00           H  
ATOM   4011  CE2 TYR   258      38.769  49.144  46.826  1.00  0.00           C  
ATOM   4012  HE2 TYR   258      39.387  48.382  46.351  1.00  0.00           H  
ATOM   4013  CD2 TYR   258      37.402  49.045  46.793  1.00  0.00           C  
ATOM   4014  HD2 TYR   258      37.016  48.065  46.513  1.00  0.00           H  
ATOM   4015  C   TYR   258      32.874  49.101  48.234  1.00  0.00           C  
ATOM   4016  O   TYR   258      32.101  50.045  48.313  1.00  0.00           O  
ATOM   4017  N   TRP   259      32.502  47.876  47.832  1.00  0.00           N  
ATOM   4018  H   TRP   259      33.254  47.102  47.671  1.00  0.00           H  
ATOM   4019  CA  TRP   259      31.149  47.440  47.424  1.00  0.00           C  
ATOM   4020  HA  TRP   259      30.380  48.153  47.722  1.00  0.00           H  
ATOM   4021  CB  TRP   259      31.133  47.497  45.889  1.00  0.00           C  
ATOM   4022  HB2 TRP   259      31.854  46.873  45.556  1.00  0.00           H  
ATOM   4023  HB3 TRP   259      30.138  47.128  45.641  1.00  0.00           H  
ATOM   4024  CG  TRP   259      31.198  48.869  45.290  1.00  0.00           C  
ATOM   4025  CD1 TRP   259      32.225  49.362  44.561  1.00  0.00           C  
ATOM   4026  HD1 TRP   259      33.018  48.784  44.323  1.00  0.00           H  
ATOM   4027  NE1 TRP   259      31.945  50.585  44.069  1.00  0.00           N  
ATOM   4028  HE1 TRP   259      32.525  51.030  43.372  1.00  0.00           H  
ATOM   4029  CE2 TRP   259      30.739  51.006  44.459  1.00  0.00           C  
ATOM   4030  CZ2 TRP   259      29.999  52.210  44.264  1.00  0.00           C  
ATOM   4031  HZ2 TRP   259      30.451  52.963  43.765  1.00  0.00           H  
ATOM   4032  CH2 TRP   259      28.738  52.337  44.886  1.00  0.00           C  
ATOM   4033  HH2 TRP   259      28.238  53.214  44.854  1.00  0.00           H  
ATOM   4034  CZ3 TRP   259      28.179  51.268  45.656  1.00  0.00           C  
ATOM   4035  HZ3 TRP   259      27.262  51.351  46.072  1.00  0.00           H  
ATOM   4036  CE3 TRP   259      28.886  50.113  45.803  1.00  0.00           C  
ATOM   4037  HE3 TRP   259      28.426  49.402  46.489  1.00  0.00           H  
ATOM   4038  CD2 TRP   259      30.188  49.893  45.237  1.00  0.00           C  
ATOM   4039  C   TRP   259      30.923  46.014  47.993  1.00  0.00           C  
ATOM   4040  O   TRP   259      31.828  45.223  48.046  1.00  0.00           O  
ATOM   4041  N   ARG   260      29.675  45.661  48.178  1.00  0.00           N  
ATOM   4042  H   ARG   260      28.917  46.434  48.298  1.00  0.00           H  
ATOM   4043  CA  ARG   260      29.083  44.298  48.340  1.00  0.00           C  
ATOM   4044  HA  ARG   260      29.868  43.555  48.201  1.00  0.00           H  
ATOM   4045  CB  ARG   260      28.654  44.184  49.777  1.00  0.00           C  
ATOM   4046  HB2 ARG   260      29.389  44.778  50.300  1.00  0.00           H  
ATOM   4047  HB3 ARG   260      27.623  44.450  50.010  1.00  0.00           H  
ATOM   4048  CG  ARG   260      28.831  42.713  50.153  1.00  0.00           C  
ATOM   4049  HG2 ARG   260      28.160  42.175  49.724  1.00  0.00           H  
ATOM   4050  HG3 ARG   260      29.838  42.404  49.915  1.00  0.00           H  
ATOM   4051  CD  ARG   260      28.756  42.593  51.659  1.00  0.00           C  
ATOM   4052  HD2 ARG   260      29.506  43.270  52.039  1.00  0.00           H  
ATOM   4053  HD3 ARG   260      27.797  42.965  51.990  1.00  0.00           H  
ATOM   4054  NE  ARG   260      29.047  41.220  52.043  1.00  0.00           N  
ATOM   4055  HE  ARG   260      29.519  40.643  51.361  1.00  0.00           H  
ATOM   4056  CZ  ARG   260      28.683  40.437  53.054  1.00  0.00           C  
ATOM   4057  NH1 ARG   260      27.873  40.843  54.026  1.00  0.00           N  
ATOM   4058 HH11 ARG   260      27.546  41.883  54.012  1.00  0.00           H  
ATOM   4059 HH12 ARG   260      27.585  40.348  54.953  1.00  0.00           H  
ATOM   4060  NH2 ARG   260      29.146  39.217  53.184  1.00  0.00           N  
ATOM   4061 HH21 ARG   260      28.788  38.646  54.042  1.00  0.00           H  
ATOM   4062 HH22 ARG   260      29.975  39.028  52.502  1.00  0.00           H  
ATOM   4063  C   ARG   260      27.964  43.970  47.305  1.00  0.00           C  
ATOM   4064  O   ARG   260      27.194  44.848  46.896  1.00  0.00           O  
ATOM   4065  N   ILE   261      27.923  42.755  46.863  1.00  0.00           N  
ATOM   4066  H   ILE   261      28.673  42.152  47.170  1.00  0.00           H  
ATOM   4067  CA  ILE   261      27.106  42.274  45.703  1.00  0.00           C  
ATOM   4068  HA  ILE   261      26.511  43.127  45.376  1.00  0.00           H  
ATOM   4069  CB  ILE   261      28.030  42.010  44.446  1.00  0.00           C  
ATOM   4070  HB  ILE   261      28.212  40.937  44.393  1.00  0.00           H  
ATOM   4071  CG2 ILE   261      27.310  42.145  43.132  1.00  0.00           C  
ATOM   4072 HG21 ILE   261      27.950  42.193  42.352  1.00  0.00           H  
ATOM   4073 HG22 ILE   261      26.605  41.353  42.930  1.00  0.00           H  
ATOM   4074 HG23 ILE   261      26.689  43.039  43.200  1.00  0.00           H  
ATOM   4075  CG1 ILE   261      29.313  42.886  44.411  1.00  0.00           C  
ATOM   4076 HG12 ILE   261      29.092  43.925  44.216  1.00  0.00           H  
ATOM   4077 HG13 ILE   261      29.704  42.934  45.417  1.00  0.00           H  
ATOM   4078  CD1 ILE   261      30.421  42.302  43.589  1.00  0.00           C  
ATOM   4079 HD11 ILE   261      31.249  42.825  43.837  1.00  0.00           H  
ATOM   4080 HD12 ILE   261      30.577  41.304  43.970  1.00  0.00           H  
ATOM   4081 HD13 ILE   261      30.077  42.354  42.566  1.00  0.00           H  
ATOM   4082  C   ILE   261      26.194  41.052  45.947  1.00  0.00           C  
ATOM   4083  O   ILE   261      25.779  40.267  45.117  1.00  0.00           O  
ATOM   4084  N   GLY   262      25.756  40.966  47.202  1.00  0.00           N  
ATOM   4085  H   GLY   262      26.190  41.718  47.717  1.00  0.00           H  
ATOM   4086  CA  GLY   262      25.289  39.780  47.937  1.00  0.00           C  
ATOM   4087  HA2 GLY   262      24.344  39.940  48.255  1.00  0.00           H  
ATOM   4088  HA3 GLY   262      25.265  38.954  47.356  1.00  0.00           H  
ATOM   4089  C   GLY   262      26.210  39.473  49.091  1.00  0.00           C  
ATOM   4090  O   GLY   262      26.576  40.430  49.776  1.00  0.00           O  
ATOM   4091  N   SER   263      26.645  38.224  49.361  1.00  0.00           N  
ATOM   4092  H   SER   263      26.134  37.412  48.844  1.00  0.00           H  
ATOM   4093  CA  SER   263      27.793  37.941  50.270  1.00  0.00           C  
ATOM   4094  HA  SER   263      27.481  38.455  51.179  1.00  0.00           H  
ATOM   4095  CB  SER   263      27.778  36.418  50.543  1.00  0.00           C  
ATOM   4096  HB2 SER   263      26.875  36.186  50.931  1.00  0.00           H  
ATOM   4097  HB3 SER   263      28.016  36.011  49.560  1.00  0.00           H  
ATOM   4098  OG  SER   263      28.803  36.097  51.529  1.00  0.00           O  
ATOM   4099  HG  SER   263      28.409  36.191  52.454  1.00  0.00           H  
ATOM   4100  C   SER   263      29.205  38.439  49.678  1.00  0.00           C  
ATOM   4101  O   SER   263      30.007  38.943  50.441  1.00  0.00           O  
ATOM   4102  N   MET   264      29.416  38.332  48.384  1.00  0.00           N  
ATOM   4103  H   MET   264      28.562  38.049  47.768  1.00  0.00           H  
ATOM   4104  CA  MET   264      30.661  38.726  47.669  1.00  0.00           C  
ATOM   4105  HA  MET   264      31.475  38.285  48.244  1.00  0.00           H  
ATOM   4106  CB  MET   264      30.673  38.218  46.181  1.00  0.00           C  
ATOM   4107  HB2 MET   264      30.042  37.336  46.065  1.00  0.00           H  
ATOM   4108  HB3 MET   264      30.294  39.034  45.567  1.00  0.00           H  
ATOM   4109  CG  MET   264      32.087  37.781  45.782  1.00  0.00           C  
ATOM   4110  HG2 MET   264      32.734  38.652  45.887  1.00  0.00           H  
ATOM   4111  HG3 MET   264      32.260  36.847  46.126  1.00  0.00           H  
ATOM   4112  SD  MET   264      32.109  37.367  44.037  1.00  0.00           S  
ATOM   4113  CE  MET   264      31.582  38.874  43.084  1.00  0.00           C  
ATOM   4114  HE1 MET   264      31.429  38.624  42.034  1.00  0.00           H  
ATOM   4115  HE2 MET   264      30.574  39.052  43.458  1.00  0.00           H  
ATOM   4116  HE3 MET   264      32.143  39.783  43.305  1.00  0.00           H  
ATOM   4117  C   MET   264      30.908  40.234  47.685  1.00  0.00           C  
ATOM   4118  O   MET   264      29.948  41.020  47.563  1.00  0.00           O  
ATOM   4119  N   TYR   265      32.221  40.658  47.642  1.00  0.00           N  
ATOM   4120  H   TYR   265      33.021  39.918  47.646  1.00  0.00           H  
ATOM   4121  CA  TYR   265      32.686  42.044  47.590  1.00  0.00           C  
ATOM   4122  HA  TYR   265      31.836  42.711  47.445  1.00  0.00           H  
ATOM   4123  CB  TYR   265      33.470  42.372  48.858  1.00  0.00           C  
ATOM   4124  HB2 TYR   265      34.294  41.659  48.861  1.00  0.00           H  
ATOM   4125  HB3 TYR   265      33.731  43.348  48.861  1.00  0.00           H  
ATOM   4126  CG  TYR   265      32.782  42.087  50.176  1.00  0.00           C  
ATOM   4127  CD1 TYR   265      32.844  40.777  50.721  1.00  0.00           C  
ATOM   4128  HD1 TYR   265      33.256  39.918  50.192  1.00  0.00           H  
ATOM   4129  CE1 TYR   265      32.498  40.665  52.054  1.00  0.00           C  
ATOM   4130  HE1 TYR   265      32.584  39.716  52.583  1.00  0.00           H  
ATOM   4131  CZ  TYR   265      32.198  41.749  52.867  1.00  0.00           C  
ATOM   4132  OH  TYR   265      32.020  41.591  54.243  1.00  0.00           O  
ATOM   4133  HH  TYR   265      31.145  42.114  54.629  1.00  0.00           H  
ATOM   4134  CE2 TYR   265      31.938  42.959  52.343  1.00  0.00           C  
ATOM   4135  HE2 TYR   265      31.746  43.857  52.931  1.00  0.00           H  
ATOM   4136  CD2 TYR   265      32.349  43.161  50.993  1.00  0.00           C  
ATOM   4137  HD2 TYR   265      32.303  44.152  50.543  1.00  0.00           H  
ATOM   4138  C   TYR   265      33.608  42.452  46.410  1.00  0.00           C  
ATOM   4139  O   TYR   265      34.258  41.570  45.911  1.00  0.00           O  
ATOM   4140  N   GLN   266      33.643  43.731  45.988  1.00  0.00           N  
ATOM   4141  H   GLN   266      33.107  44.441  46.618  1.00  0.00           H  
ATOM   4142  CA  GLN   266      34.497  44.265  44.956  1.00  0.00           C  
ATOM   4143  HA  GLN   266      34.834  43.413  44.365  1.00  0.00           H  
ATOM   4144  CB  GLN   266      33.566  44.955  43.924  1.00  0.00           C  
ATOM   4145  HB2 GLN   266      32.726  44.367  43.553  1.00  0.00           H  
ATOM   4146  HB3 GLN   266      33.273  45.773  44.439  1.00  0.00           H  
ATOM   4147  CG  GLN   266      34.346  45.389  42.661  1.00  0.00           C  
ATOM   4148  HG2 GLN   266      33.746  46.151  42.162  1.00  0.00           H  
ATOM   4149  HG3 GLN   266      35.195  45.885  43.130  1.00  0.00           H  
ATOM   4150  CD  GLN   266      34.636  44.277  41.709  1.00  0.00           C  
ATOM   4151  OE1 GLN   266      33.671  43.762  41.155  1.00  0.00           O  
ATOM   4152  NE2 GLN   266      35.786  43.662  41.572  1.00  0.00           N  
ATOM   4153 HE21 GLN   266      36.499  44.087  42.148  1.00  0.00           H  
ATOM   4154 HE22 GLN   266      35.859  42.803  41.150  1.00  0.00           H  
ATOM   4155  C   GLN   266      35.749  45.103  45.442  1.00  0.00           C  
ATOM   4156  O   GLN   266      35.631  46.097  46.104  1.00  0.00           O  
ATOM   4157  N   GLY   267      36.867  44.716  44.897  1.00  0.00           N  
ATOM   4158  H   GLY   267      36.825  43.887  44.191  1.00  0.00           H  
ATOM   4159  CA  GLY   267      38.134  45.428  45.053  1.00  0.00           C  
ATOM   4160  HA2 GLY   267      38.036  46.329  45.659  1.00  0.00           H  
ATOM   4161  HA3 GLY   267      38.875  44.811  45.562  1.00  0.00           H  
ATOM   4162  C   GLY   267      38.716  45.784  43.653  1.00  0.00           C  
ATOM   4163  O   GLY   267      38.107  45.564  42.607  1.00  0.00           O  
ATOM   4164  N   LEU   268      39.718  46.646  43.579  1.00  0.00           N  
ATOM   4165  H   LEU   268      40.127  47.070  44.496  1.00  0.00           H  
ATOM   4166  CA  LEU   268      40.335  47.071  42.387  1.00  0.00           C  
ATOM   4167  HA  LEU   268      39.565  47.482  41.735  1.00  0.00           H  
ATOM   4168  CB  LEU   268      41.414  48.170  42.638  1.00  0.00           C  
ATOM   4169  HB2 LEU   268      42.282  47.643  43.006  1.00  0.00           H  
ATOM   4170  HB3 LEU   268      41.716  48.651  41.720  1.00  0.00           H  
ATOM   4171  CG  LEU   268      40.983  49.282  43.674  1.00  0.00           C  
ATOM   4172  HG  LEU   268      40.869  48.817  44.506  1.00  0.00           H  
ATOM   4173  CD1 LEU   268      42.101  50.292  43.918  1.00  0.00           C  
ATOM   4174 HD11 LEU   268      42.002  50.775  44.800  1.00  0.00           H  
ATOM   4175 HD12 LEU   268      43.036  49.753  43.874  1.00  0.00           H  
ATOM   4176 HD13 LEU   268      42.063  50.997  43.101  1.00  0.00           H  
ATOM   4177  CD2 LEU   268      39.600  49.942  43.413  1.00  0.00           C  
ATOM   4178 HD21 LEU   268      39.299  50.343  44.380  1.00  0.00           H  
ATOM   4179 HD22 LEU   268      39.849  50.733  42.706  1.00  0.00           H  
ATOM   4180 HD23 LEU   268      38.856  49.253  43.012  1.00  0.00           H  
ATOM   4181  C   LEU   268      40.958  45.789  41.733  1.00  0.00           C  
ATOM   4182  O   LEU   268      41.931  45.283  42.275  1.00  0.00           O  
ATOM   4183  N   GLY   269      40.431  45.312  40.590  1.00  0.00           N  
ATOM   4184  H   GLY   269      39.597  45.719  40.192  1.00  0.00           H  
ATOM   4185  CA  GLY   269      41.037  44.292  39.784  1.00  0.00           C  
ATOM   4186  HA2 GLY   269      40.472  44.159  38.862  1.00  0.00           H  
ATOM   4187  HA3 GLY   269      41.980  44.544  39.525  1.00  0.00           H  
ATOM   4188  C   GLY   269      40.918  42.855  40.314  1.00  0.00           C  
ATOM   4189  O   GLY   269      41.206  41.868  39.535  1.00  0.00           O  
ATOM   4190  N   TRP   270      40.515  42.651  41.613  1.00  0.00           N  
ATOM   4191  H   TRP   270      40.363  43.470  42.184  1.00  0.00           H  
ATOM   4192  CA  TRP   270      40.146  41.401  42.199  1.00  0.00           C  
ATOM   4193  HA  TRP   270      40.337  40.590  41.495  1.00  0.00           H  
ATOM   4194  CB  TRP   270      41.068  41.039  43.371  1.00  0.00           C  
ATOM   4195  HB2 TRP   270      41.079  41.791  44.045  1.00  0.00           H  
ATOM   4196  HB3 TRP   270      40.686  40.127  43.829  1.00  0.00           H  
ATOM   4197  CG  TRP   270      42.532  40.873  43.069  1.00  0.00           C  
ATOM   4198  CD1 TRP   270      43.495  41.778  42.819  1.00  0.00           C  
ATOM   4199  HD1 TRP   270      43.266  42.838  42.926  1.00  0.00           H  
ATOM   4200  NE1 TRP   270      44.768  41.242  42.712  1.00  0.00           N  
ATOM   4201  HE1 TRP   270      45.636  41.850  42.456  1.00  0.00           H  
ATOM   4202  CE2 TRP   270      44.654  39.893  42.630  1.00  0.00           C  
ATOM   4203  CZ2 TRP   270      45.652  38.899  42.401  1.00  0.00           C  
ATOM   4204  HZ2 TRP   270      46.680  39.145  42.135  1.00  0.00           H  
ATOM   4205  CH2 TRP   270      45.282  37.595  42.327  1.00  0.00           C  
ATOM   4206  HH2 TRP   270      45.933  36.782  42.006  1.00  0.00           H  
ATOM   4207  CZ3 TRP   270      43.950  37.273  42.593  1.00  0.00           C  
ATOM   4208  HZ3 TRP   270      43.625  36.235  42.521  1.00  0.00           H  
ATOM   4209  CE3 TRP   270      42.968  38.249  42.890  1.00  0.00           C  
ATOM   4210  HE3 TRP   270      41.992  38.034  43.041  1.00  0.00           H  
ATOM   4211  CD2 TRP   270      43.265  39.565  42.934  1.00  0.00           C  
ATOM   4212  C   TRP   270      38.731  41.408  42.728  1.00  0.00           C  
ATOM   4213  O   TRP   270      38.207  42.423  43.090  1.00  0.00           O  
ATOM   4214  N   GLU   271      38.166  40.190  42.929  1.00  0.00           N  
ATOM   4215  H   GLU   271      38.747  39.269  42.877  1.00  0.00           H  
ATOM   4216  CA  GLU   271      36.895  39.875  43.627  1.00  0.00           C  
ATOM   4217  HA  GLU   271      36.321  40.772  43.861  1.00  0.00           H  
ATOM   4218  CB  GLU   271      35.981  39.065  42.747  1.00  0.00           C  
ATOM   4219  HB2 GLU   271      36.563  38.379  42.130  1.00  0.00           H  
ATOM   4220  HB3 GLU   271      35.424  38.465  43.465  1.00  0.00           H  
ATOM   4221  CG  GLU   271      34.980  39.824  41.892  1.00  0.00           C  
ATOM   4222  HG2 GLU   271      34.020  39.310  41.842  1.00  0.00           H  
ATOM   4223  HG3 GLU   271      34.732  40.795  42.322  1.00  0.00           H  
ATOM   4224  CD  GLU   271      35.380  40.158  40.453  1.00  0.00           C  
ATOM   4225  OE1 GLU   271      35.081  39.208  39.612  1.00  0.00           O  
ATOM   4226  OE2 GLU   271      35.901  41.243  40.121  1.00  0.00           O  
ATOM   4227  C   GLU   271      37.265  39.221  44.951  1.00  0.00           C  
ATOM   4228  O   GLU   271      38.439  38.782  45.088  1.00  0.00           O  
ATOM   4229  N   MET   272      36.303  39.062  45.902  1.00  0.00           N  
ATOM   4230  H   MET   272      35.323  39.461  45.684  1.00  0.00           H  
ATOM   4231  CA  MET   272      36.626  38.564  47.273  1.00  0.00           C  
ATOM   4232  HA  MET   272      37.350  37.869  47.163  1.00  0.00           H  
ATOM   4233  CB  MET   272      37.123  39.765  48.186  1.00  0.00           C  
ATOM   4234  HB2 MET   272      36.351  40.534  48.210  1.00  0.00           H  
ATOM   4235  HB3 MET   272      37.212  39.310  49.172  1.00  0.00           H  
ATOM   4236  CG  MET   272      38.448  40.374  47.768  1.00  0.00           C  
ATOM   4237  HG2 MET   272      39.243  39.632  47.842  1.00  0.00           H  
ATOM   4238  HG3 MET   272      38.353  40.768  46.843  1.00  0.00           H  
ATOM   4239  SD  MET   272      39.070  41.820  48.699  1.00  0.00           S  
ATOM   4240  CE  MET   272      38.072  43.164  48.076  1.00  0.00           C  
ATOM   4241  HE1 MET   272      38.506  43.291  47.084  1.00  0.00           H  
ATOM   4242  HE2 MET   272      37.037  42.824  48.080  1.00  0.00           H  
ATOM   4243  HE3 MET   272      38.277  43.987  48.762  1.00  0.00           H  
ATOM   4244  C   MET   272      35.335  38.072  48.029  1.00  0.00           C  
ATOM   4245  O   MET   272      34.236  38.579  47.821  1.00  0.00           O  
ATOM   4246  N   LEU   273      35.502  37.127  48.953  1.00  0.00           N  
ATOM   4247  H   LEU   273      36.506  36.702  48.955  1.00  0.00           H  
ATOM   4248  CA  LEU   273      34.596  36.731  49.933  1.00  0.00           C  
ATOM   4249  HA  LEU   273      33.845  37.519  49.993  1.00  0.00           H  
ATOM   4250  CB  LEU   273      34.026  35.320  49.547  1.00  0.00           C  
ATOM   4251  HB2 LEU   273      34.947  34.771  49.355  1.00  0.00           H  
ATOM   4252  HB3 LEU   273      33.598  34.881  50.350  1.00  0.00           H  
ATOM   4253  CG  LEU   273      33.144  35.215  48.331  1.00  0.00           C  
ATOM   4254  HG  LEU   273      33.484  35.947  47.598  1.00  0.00           H  
ATOM   4255  CD1 LEU   273      33.230  33.934  47.370  1.00  0.00           C  
ATOM   4256 HD11 LEU   273      32.484  33.852  46.694  1.00  0.00           H  
ATOM   4257 HD12 LEU   273      34.184  33.913  46.865  1.00  0.00           H  
ATOM   4258 HD13 LEU   273      33.105  33.094  48.054  1.00  0.00           H  
ATOM   4259  CD2 LEU   273      31.692  35.361  48.755  1.00  0.00           C  
ATOM   4260 HD21 LEU   273      31.495  36.299  49.253  1.00  0.00           H  
ATOM   4261 HD22 LEU   273      31.134  35.339  47.831  1.00  0.00           H  
ATOM   4262 HD23 LEU   273      31.299  34.538  49.332  1.00  0.00           H  
ATOM   4263  C   LEU   273      35.257  36.838  51.278  1.00  0.00           C  
ATOM   4264  O   LEU   273      36.378  37.270  51.422  1.00  0.00           O  
ATOM   4265  N   ASN   274      34.544  36.256  52.297  1.00  0.00           N  
ATOM   4266  H   ASN   274      33.488  36.069  52.106  1.00  0.00           H  
ATOM   4267  CA  ASN   274      34.924  35.943  53.638  1.00  0.00           C  
ATOM   4268  HA  ASN   274      35.953  36.227  53.857  1.00  0.00           H  
ATOM   4269  CB  ASN   274      34.070  36.710  54.647  1.00  0.00           C  
ATOM   4270  HB2 ASN   274      33.040  36.353  54.634  1.00  0.00           H  
ATOM   4271  HB3 ASN   274      34.410  36.485  55.571  1.00  0.00           H  
ATOM   4272  CG  ASN   274      34.071  38.227  54.564  1.00  0.00           C  
ATOM   4273  OD1 ASN   274      35.003  38.935  54.210  1.00  0.00           O  
ATOM   4274  ND2 ASN   274      32.947  38.837  54.766  1.00  0.00           N  
ATOM   4275 HD21 ASN   274      32.077  38.269  55.096  1.00  0.00           H  
ATOM   4276 HD22 ASN   274      32.829  39.910  54.618  1.00  0.00           H  
ATOM   4277  C   ASN   274      34.790  34.408  53.895  1.00  0.00           C  
ATOM   4278  O   ASN   274      33.686  33.894  53.984  1.00  0.00           O  
ATOM   4279  N   TRP   275      35.884  33.636  54.094  1.00  0.00           N  
ATOM   4280  H   TRP   275      36.837  34.165  54.114  1.00  0.00           H  
ATOM   4281  CA  TRP   275      35.949  32.199  54.493  1.00  0.00           C  
ATOM   4282  HA  TRP   275      35.331  31.619  53.808  1.00  0.00           H  
ATOM   4283  CB  TRP   275      37.408  31.692  54.346  1.00  0.00           C  
ATOM   4284  HB2 TRP   275      37.682  31.905  53.397  1.00  0.00           H  
ATOM   4285  HB3 TRP   275      38.076  32.258  54.996  1.00  0.00           H  
ATOM   4286  CG  TRP   275      37.629  30.212  54.537  1.00  0.00           C  
ATOM   4287  CD1 TRP   275      37.795  29.655  55.721  1.00  0.00           C  
ATOM   4288  HD1 TRP   275      37.969  30.211  56.643  1.00  0.00           H  
ATOM   4289  NE1 TRP   275      37.574  28.330  55.620  1.00  0.00           N  
ATOM   4290  HE1 TRP   275      37.733  27.550  56.364  1.00  0.00           H  
ATOM   4291  CE2 TRP   275      37.417  27.986  54.286  1.00  0.00           C  
ATOM   4292  CZ2 TRP   275      37.254  26.768  53.644  1.00  0.00           C  
ATOM   4293  HZ2 TRP   275      37.231  25.850  54.231  1.00  0.00           H  
ATOM   4294  CH2 TRP   275      36.976  26.768  52.246  1.00  0.00           C  
ATOM   4295  HH2 TRP   275      36.926  25.811  51.727  1.00  0.00           H  
ATOM   4296  CZ3 TRP   275      36.854  27.976  51.514  1.00  0.00           C  
ATOM   4297  HZ3 TRP   275      36.754  27.938  50.430  1.00  0.00           H  
ATOM   4298  CE3 TRP   275      37.157  29.166  52.204  1.00  0.00           C  
ATOM   4299  HE3 TRP   275      37.067  30.102  51.652  1.00  0.00           H  
ATOM   4300  CD2 TRP   275      37.402  29.181  53.583  1.00  0.00           C  
ATOM   4301  C   TRP   275      35.386  31.979  55.895  1.00  0.00           C  
ATOM   4302  O   TRP   275      35.762  32.744  56.789  1.00  0.00           O  
ATOM   4303  N   PRO   276      34.746  30.841  56.285  1.00  0.00           N  
ATOM   4304  CD  PRO   276      34.670  30.409  57.639  1.00  0.00           C  
ATOM   4305  HD2 PRO   276      34.303  31.269  58.200  1.00  0.00           H  
ATOM   4306  HD3 PRO   276      35.586  30.134  58.163  1.00  0.00           H  
ATOM   4307  CG  PRO   276      33.564  29.286  57.595  1.00  0.00           C  
ATOM   4308  HG2 PRO   276      32.592  29.753  57.753  1.00  0.00           H  
ATOM   4309  HG3 PRO   276      33.776  28.652  58.456  1.00  0.00           H  
ATOM   4310  CB  PRO   276      33.512  28.796  56.164  1.00  0.00           C  
ATOM   4311  HB2 PRO   276      32.549  28.364  55.891  1.00  0.00           H  
ATOM   4312  HB3 PRO   276      34.309  28.062  56.043  1.00  0.00           H  
ATOM   4313  CA  PRO   276      33.762  30.095  55.458  1.00  0.00           C  
ATOM   4314  HA  PRO   276      34.268  29.898  54.513  1.00  0.00           H  
ATOM   4315  C   PRO   276      32.470  30.908  55.134  1.00  0.00           C  
ATOM   4316  O   PRO   276      32.069  31.931  55.654  1.00  0.00           O  
ATOM   4317  N   VAL   277      31.984  30.377  54.006  1.00  0.00           N  
ATOM   4318  H   VAL   277      32.467  29.451  53.730  1.00  0.00           H  
ATOM   4319  CA  VAL   277      30.771  30.831  53.300  1.00  0.00           C  
ATOM   4320  HA  VAL   277      30.097  31.241  54.037  1.00  0.00           H  
ATOM   4321  CB  VAL   277      31.156  31.967  52.291  1.00  0.00           C  
ATOM   4322  HB  VAL   277      31.701  32.637  52.815  1.00  0.00           H  
ATOM   4323  CG1 VAL   277      32.108  31.493  51.144  1.00  0.00           C  
ATOM   4324 HG11 VAL   277      31.540  30.764  50.567  1.00  0.00           H  
ATOM   4325 HG12 VAL   277      32.445  32.373  50.596  1.00  0.00           H  
ATOM   4326 HG13 VAL   277      33.011  31.031  51.543  1.00  0.00           H  
ATOM   4327  CG2 VAL   277      29.867  32.691  51.746  1.00  0.00           C  
ATOM   4328 HG21 VAL   277      29.256  32.974  52.498  1.00  0.00           H  
ATOM   4329 HG22 VAL   277      30.171  33.517  51.250  1.00  0.00           H  
ATOM   4330 HG23 VAL   277      29.397  32.051  51.122  1.00  0.00           H  
ATOM   4331  C   VAL   277      30.062  29.669  52.640  1.00  0.00           C  
ATOM   4332  O   VAL   277      30.682  28.646  52.412  1.00  0.00           O  
ATOM   4333  N   GLU   278      28.825  29.744  52.356  1.00  0.00           N  
ATOM   4334  H   GLU   278      28.296  30.662  52.612  1.00  0.00           H  
ATOM   4335  CA  GLU   278      28.067  28.591  52.065  1.00  0.00           C  
ATOM   4336  HA  GLU   278      28.389  27.736  52.661  1.00  0.00           H  
ATOM   4337  CB  GLU   278      26.565  28.867  52.352  1.00  0.00           C  
ATOM   4338  HB2 GLU   278      26.536  29.009  53.351  1.00  0.00           H  
ATOM   4339  HB3 GLU   278      25.968  29.660  51.927  1.00  0.00           H  
ATOM   4340  CG  GLU   278      25.803  27.528  52.344  1.00  0.00           C  
ATOM   4341  HG2 GLU   278      26.356  26.717  52.795  1.00  0.00           H  
ATOM   4342  HG3 GLU   278      24.913  27.722  52.924  1.00  0.00           H  
ATOM   4343  CD  GLU   278      25.310  27.096  50.899  1.00  0.00           C  
ATOM   4344  OE1 GLU   278      25.095  25.865  50.678  1.00  0.00           O  
ATOM   4345  OE2 GLU   278      25.193  27.973  49.963  1.00  0.00           O  
ATOM   4346  C   GLU   278      28.385  28.184  50.544  1.00  0.00           C  
ATOM   4347  O   GLU   278      28.383  28.960  49.645  1.00  0.00           O  
ATOM   4348  N   ALA   279      28.704  26.898  50.356  1.00  0.00           N  
ATOM   4349  H   ALA   279      28.760  26.157  51.155  1.00  0.00           H  
ATOM   4350  CA  ALA   279      29.322  26.478  49.043  1.00  0.00           C  
ATOM   4351  HA  ALA   279      30.243  27.048  48.920  1.00  0.00           H  
ATOM   4352  CB  ALA   279      29.614  24.972  49.180  1.00  0.00           C  
ATOM   4353  HB1 ALA   279      28.676  24.440  49.339  1.00  0.00           H  
ATOM   4354  HB2 ALA   279      30.248  24.630  48.471  1.00  0.00           H  
ATOM   4355  HB3 ALA   279      30.308  24.751  49.990  1.00  0.00           H  
ATOM   4356  C   ALA   279      28.383  26.696  47.829  1.00  0.00           C  
ATOM   4357  O   ALA   279      28.785  27.357  46.861  1.00  0.00           O  
ATOM   4358  N   ASN   280      27.198  26.145  47.828  1.00  0.00           N  
ATOM   4359  H   ASN   280      26.969  25.415  48.604  1.00  0.00           H  
ATOM   4360  CA  ASN   280      26.152  26.265  46.789  1.00  0.00           C  
ATOM   4361  HA  ASN   280      26.478  25.893  45.818  1.00  0.00           H  
ATOM   4362  CB  ASN   280      24.844  25.459  47.216  1.00  0.00           C  
ATOM   4363  HB2 ASN   280      24.393  25.941  48.083  1.00  0.00           H  
ATOM   4364  HB3 ASN   280      24.104  25.488  46.417  1.00  0.00           H  
ATOM   4365  CG  ASN   280      25.192  23.980  47.442  1.00  0.00           C  
ATOM   4366  OD1 ASN   280      25.364  23.234  46.522  1.00  0.00           O  
ATOM   4367  ND2 ASN   280      25.471  23.699  48.705  1.00  0.00           N  
ATOM   4368 HD21 ASN   280      25.480  22.626  48.895  1.00  0.00           H  
ATOM   4369 HD22 ASN   280      25.340  24.420  49.512  1.00  0.00           H  
ATOM   4370  C   ASN   280      25.843  27.748  46.488  1.00  0.00           C  
ATOM   4371  O   ASN   280      25.537  28.038  45.325  1.00  0.00           O  
ATOM   4372  N   THR   281      25.909  28.673  47.461  1.00  0.00           N  
ATOM   4373  H   THR   281      26.226  28.371  48.371  1.00  0.00           H  
ATOM   4374  CA  THR   281      25.681  30.122  47.274  1.00  0.00           C  
ATOM   4375  HA  THR   281      24.685  30.145  46.832  1.00  0.00           H  
ATOM   4376  CB  THR   281      25.658  30.865  48.600  1.00  0.00           C  
ATOM   4377  HB  THR   281      26.593  30.599  49.094  1.00  0.00           H  
ATOM   4378  CG2 THR   281      25.380  32.369  48.553  1.00  0.00           C  
ATOM   4379 HG21 THR   281      25.345  32.734  49.580  1.00  0.00           H  
ATOM   4380 HG22 THR   281      26.174  32.795  47.940  1.00  0.00           H  
ATOM   4381 HG23 THR   281      24.422  32.660  48.124  1.00  0.00           H  
ATOM   4382  OG1 THR   281      24.645  30.360  49.535  1.00  0.00           O  
ATOM   4383  HG1 THR   281      24.945  29.328  49.714  1.00  0.00           H  
ATOM   4384  C   THR   281      26.668  30.696  46.343  1.00  0.00           C  
ATOM   4385  O   THR   281      26.338  31.460  45.421  1.00  0.00           O  
ATOM   4386  N   VAL   282      27.955  30.428  46.646  1.00  0.00           N  
ATOM   4387  H   VAL   282      28.123  29.849  47.554  1.00  0.00           H  
ATOM   4388  CA  VAL   282      29.109  31.201  46.059  1.00  0.00           C  
ATOM   4389  HA  VAL   282      28.693  32.189  45.861  1.00  0.00           H  
ATOM   4390  CB  VAL   282      30.255  31.348  47.081  1.00  0.00           C  
ATOM   4391  HB  VAL   282      31.006  32.029  46.679  1.00  0.00           H  
ATOM   4392  CG1 VAL   282      29.762  32.155  48.299  1.00  0.00           C  
ATOM   4393 HG11 VAL   282      30.600  32.599  48.837  1.00  0.00           H  
ATOM   4394 HG12 VAL   282      29.161  32.927  47.819  1.00  0.00           H  
ATOM   4395 HG13 VAL   282      29.187  31.597  48.915  1.00  0.00           H  
ATOM   4396  CG2 VAL   282      30.969  30.055  47.489  1.00  0.00           C  
ATOM   4397 HG21 VAL   282      31.537  29.640  46.656  1.00  0.00           H  
ATOM   4398 HG22 VAL   282      31.638  30.180  48.340  1.00  0.00           H  
ATOM   4399 HG23 VAL   282      30.284  29.233  47.694  1.00  0.00           H  
ATOM   4400  C   VAL   282      29.573  30.576  44.744  1.00  0.00           C  
ATOM   4401  O   VAL   282      30.045  31.173  43.848  1.00  0.00           O  
ATOM   4402  N   VAL   283      29.269  29.235  44.607  1.00  0.00           N  
ATOM   4403  H   VAL   283      28.810  28.817  45.340  1.00  0.00           H  
ATOM   4404  CA  VAL   283      29.195  28.479  43.351  1.00  0.00           C  
ATOM   4405  HA  VAL   283      30.104  28.609  42.930  1.00  0.00           H  
ATOM   4406  CB  VAL   283      28.902  26.979  43.617  1.00  0.00           C  
ATOM   4407  HB  VAL   283      28.093  26.947  44.346  1.00  0.00           H  
ATOM   4408  CG1 VAL   283      28.513  26.206  42.398  1.00  0.00           C  
ATOM   4409 HG11 VAL   283      29.162  26.436  41.659  1.00  0.00           H  
ATOM   4410 HG12 VAL   283      28.593  25.132  42.562  1.00  0.00           H  
ATOM   4411 HG13 VAL   283      27.543  26.603  42.100  1.00  0.00           H  
ATOM   4412  CG2 VAL   283      30.173  26.318  44.153  1.00  0.00           C  
ATOM   4413 HG21 VAL   283      29.898  25.334  44.533  1.00  0.00           H  
ATOM   4414 HG22 VAL   283      30.929  26.125  43.512  1.00  0.00           H  
ATOM   4415 HG23 VAL   283      30.502  26.884  44.922  1.00  0.00           H  
ATOM   4416  C   VAL   283      28.179  29.143  42.445  1.00  0.00           C  
ATOM   4417  O   VAL   283      28.586  29.757  41.457  1.00  0.00           O  
ATOM   4418  N   GLU   284      26.907  29.215  42.865  1.00  0.00           N  
ATOM   4419  H   GLU   284      26.695  28.815  43.767  1.00  0.00           H  
ATOM   4420  CA  GLU   284      25.847  29.809  42.023  1.00  0.00           C  
ATOM   4421  HA  GLU   284      25.690  29.201  41.132  1.00  0.00           H  
ATOM   4422  CB  GLU   284      24.519  29.698  42.784  1.00  0.00           C  
ATOM   4423  HB2 GLU   284      24.419  28.655  43.082  1.00  0.00           H  
ATOM   4424  HB3 GLU   284      24.708  30.247  43.707  1.00  0.00           H  
ATOM   4425  CG  GLU   284      23.202  30.020  42.060  1.00  0.00           C  
ATOM   4426  HG2 GLU   284      22.390  30.096  42.783  1.00  0.00           H  
ATOM   4427  HG3 GLU   284      23.311  31.008  41.611  1.00  0.00           H  
ATOM   4428  CD  GLU   284      22.927  29.068  40.959  1.00  0.00           C  
ATOM   4429  OE1 GLU   284      23.251  29.406  39.802  1.00  0.00           O  
ATOM   4430  OE2 GLU   284      22.503  27.930  41.149  1.00  0.00           O  
ATOM   4431  C   GLU   284      26.133  31.239  41.641  1.00  0.00           C  
ATOM   4432  O   GLU   284      25.881  31.589  40.480  1.00  0.00           O  
ATOM   4433  N   GLY   285      26.634  32.036  42.583  1.00  0.00           N  
ATOM   4434  H   GLY   285      26.527  31.620  43.584  1.00  0.00           H  
ATOM   4435  CA  GLY   285      26.956  33.476  42.420  1.00  0.00           C  
ATOM   4436  HA2 GLY   285      26.077  33.945  41.978  1.00  0.00           H  
ATOM   4437  HA3 GLY   285      27.067  34.001  43.369  1.00  0.00           H  
ATOM   4438  C   GLY   285      28.185  33.833  41.519  1.00  0.00           C  
ATOM   4439  O   GLY   285      28.399  34.994  41.163  1.00  0.00           O  
ATOM   4440  N   SER   286      28.928  32.830  41.073  1.00  0.00           N  
ATOM   4441  H   SER   286      28.791  31.833  41.492  1.00  0.00           H  
ATOM   4442  CA  SER   286      29.898  32.947  39.982  1.00  0.00           C  
ATOM   4443  HA  SER   286      30.458  33.882  39.980  1.00  0.00           H  
ATOM   4444  CB  SER   286      30.827  31.763  40.109  1.00  0.00           C  
ATOM   4445  HB2 SER   286      31.631  31.896  39.386  1.00  0.00           H  
ATOM   4446  HB3 SER   286      31.270  31.690  41.103  1.00  0.00           H  
ATOM   4447  OG  SER   286      30.369  30.548  39.686  1.00  0.00           O  
ATOM   4448  HG  SER   286      29.753  30.105  40.469  1.00  0.00           H  
ATOM   4449  C   SER   286      29.379  32.888  38.590  1.00  0.00           C  
ATOM   4450  O   SER   286      30.043  33.305  37.645  1.00  0.00           O  
ATOM   4451  N   ASP   287      28.191  32.296  38.388  1.00  0.00           N  
ATOM   4452  H   ASP   287      27.607  32.020  39.265  1.00  0.00           H  
ATOM   4453  CA  ASP   287      27.609  31.966  37.051  1.00  0.00           C  
ATOM   4454  HA  ASP   287      28.275  31.231  36.598  1.00  0.00           H  
ATOM   4455  CB  ASP   287      26.242  31.331  37.206  1.00  0.00           C  
ATOM   4456  HB2 ASP   287      26.290  30.768  38.043  1.00  0.00           H  
ATOM   4457  HB3 ASP   287      25.433  32.044  37.364  1.00  0.00           H  
ATOM   4458  CG  ASP   287      25.871  30.545  36.000  1.00  0.00           C  
ATOM   4459  OD1 ASP   287      26.228  30.837  34.839  1.00  0.00           O  
ATOM   4460  OD2 ASP   287      25.285  29.492  36.209  1.00  0.00           O  
ATOM   4461  C   ASP   287      27.747  33.188  36.000  1.00  0.00           C  
ATOM   4462  O   ASP   287      27.502  34.345  36.391  1.00  0.00           O  
ATOM   4463  N   SER   288      27.936  32.868  34.744  1.00  0.00           N  
ATOM   4464  H   SER   288      27.904  31.794  34.556  1.00  0.00           H  
ATOM   4465  CA  SER   288      27.761  33.690  33.630  1.00  0.00           C  
ATOM   4466  HA  SER   288      28.596  34.388  33.579  1.00  0.00           H  
ATOM   4467  CB  SER   288      27.857  32.904  32.375  1.00  0.00           C  
ATOM   4468  HB2 SER   288      28.798  32.355  32.340  1.00  0.00           H  
ATOM   4469  HB3 SER   288      27.010  32.220  32.427  1.00  0.00           H  
ATOM   4470  OG  SER   288      27.809  33.803  31.308  1.00  0.00           O  
ATOM   4471  HG  SER   288      28.301  33.379  30.433  1.00  0.00           H  
ATOM   4472  C   SER   288      26.473  34.482  33.756  1.00  0.00           C  
ATOM   4473  O   SER   288      26.579  35.662  33.722  1.00  0.00           O  
ATOM   4474  N   LYS   289      25.311  33.846  34.059  1.00  0.00           N  
ATOM   4475  H   LYS   289      25.312  32.758  34.118  1.00  0.00           H  
ATOM   4476  CA  LYS   289      23.998  34.604  34.235  1.00  0.00           C  
ATOM   4477  HA  LYS   289      23.921  35.262  33.369  1.00  0.00           H  
ATOM   4478  CB  LYS   289      22.799  33.652  34.258  1.00  0.00           C  
ATOM   4479  HB2 LYS   289      22.017  34.288  34.311  1.00  0.00           H  
ATOM   4480  HB3 LYS   289      22.700  33.230  33.401  1.00  0.00           H  
ATOM   4481  CG  LYS   289      22.750  32.618  35.385  1.00  0.00           C  
ATOM   4482  HG2 LYS   289      23.766  32.234  35.475  1.00  0.00           H  
ATOM   4483  HG3 LYS   289      22.401  33.107  36.294  1.00  0.00           H  
ATOM   4484  CD  LYS   289      21.890  31.373  35.068  1.00  0.00           C  
ATOM   4485  HD2 LYS   289      20.962  31.736  34.627  1.00  0.00           H  
ATOM   4486  HD3 LYS   289      22.384  30.826  34.378  1.00  0.00           H  
ATOM   4487  CE  LYS   289      21.756  30.502  36.267  1.00  0.00           C  
ATOM   4488  HE2 LYS   289      22.745  30.053  36.350  1.00  0.00           H  
ATOM   4489  HE3 LYS   289      21.597  31.166  37.117  1.00  0.00           H  
ATOM   4490  NZ  LYS   289      20.711  29.452  36.120  1.00  0.00           N  
ATOM   4491  HZ1 LYS   289      20.797  28.732  36.824  1.00  0.00           H  
ATOM   4492  HZ2 LYS   289      19.703  29.867  36.111  1.00  0.00           H  
ATOM   4493  HZ3 LYS   289      20.902  28.902  35.199  1.00  0.00           H  
ATOM   4494  C   LYS   289      23.955  35.654  35.446  1.00  0.00           C  
ATOM   4495  O   LYS   289      22.937  36.408  35.593  1.00  0.00           O  
ATOM   4496  N   VAL   290      25.012  35.755  36.178  1.00  0.00           N  
ATOM   4497  H   VAL   290      25.830  35.078  35.935  1.00  0.00           H  
ATOM   4498  CA  VAL   290      25.206  36.669  37.298  1.00  0.00           C  
ATOM   4499  HA  VAL   290      24.292  37.146  37.652  1.00  0.00           H  
ATOM   4500  CB  VAL   290      25.775  35.907  38.440  1.00  0.00           C  
ATOM   4501  HB  VAL   290      26.662  35.619  38.210  1.00  0.00           H  
ATOM   4502  CG1 VAL   290      25.779  36.726  39.738  1.00  0.00           C  
ATOM   4503 HG11 VAL   290      26.112  36.163  40.609  1.00  0.00           H  
ATOM   4504 HG12 VAL   290      26.451  37.580  39.651  1.00  0.00           H  
ATOM   4505 HG13 VAL   290      24.841  37.070  39.886  1.00  0.00           H  
ATOM   4506  CG2 VAL   290      24.998  34.667  38.938  1.00  0.00           C  
ATOM   4507 HG21 VAL   290      25.651  34.100  39.602  1.00  0.00           H  
ATOM   4508 HG22 VAL   290      24.148  35.010  39.363  1.00  0.00           H  
ATOM   4509 HG23 VAL   290      24.880  33.998  38.086  1.00  0.00           H  
ATOM   4510  C   VAL   290      26.220  37.831  36.843  1.00  0.00           C  
ATOM   4511  O   VAL   290      25.943  39.015  37.088  1.00  0.00           O  
ATOM   4512  N   ALA   291      27.373  37.406  36.259  1.00  0.00           N  
ATOM   4513  H   ALA   291      27.375  36.417  36.057  1.00  0.00           H  
ATOM   4514  CA  ALA   291      28.473  38.290  35.842  1.00  0.00           C  
ATOM   4515  HA  ALA   291      28.718  38.913  36.598  1.00  0.00           H  
ATOM   4516  CB  ALA   291      29.723  37.395  35.614  1.00  0.00           C  
ATOM   4517  HB1 ALA   291      30.674  37.908  35.475  1.00  0.00           H  
ATOM   4518  HB2 ALA   291      29.885  36.689  36.318  1.00  0.00           H  
ATOM   4519  HB3 ALA   291      29.680  36.982  34.693  1.00  0.00           H  
ATOM   4520  C   ALA   291      28.058  39.179  34.560  1.00  0.00           C  
ATOM   4521  O   ALA   291      28.400  40.363  34.434  1.00  0.00           O  
ATOM   4522  N   LEU   292      27.269  38.595  33.650  1.00  0.00           N  
ATOM   4523  H   LEU   292      27.096  37.519  33.644  1.00  0.00           H  
ATOM   4524  CA  LEU   292      26.885  39.307  32.458  1.00  0.00           C  
ATOM   4525  HA  LEU   292      27.541  40.038  32.225  1.00  0.00           H  
ATOM   4526  CB  LEU   292      26.853  38.195  31.361  1.00  0.00           C  
ATOM   4527  HB2 LEU   292      26.202  37.399  31.724  1.00  0.00           H  
ATOM   4528  HB3 LEU   292      26.404  38.569  30.441  1.00  0.00           H  
ATOM   4529  CG  LEU   292      28.274  37.684  30.959  1.00  0.00           C  
ATOM   4530  HG  LEU   292      28.614  37.064  31.789  1.00  0.00           H  
ATOM   4531  CD1 LEU   292      28.261  36.883  29.634  1.00  0.00           C  
ATOM   4532 HD11 LEU   292      29.278  36.628  29.336  1.00  0.00           H  
ATOM   4533 HD12 LEU   292      27.692  35.967  29.789  1.00  0.00           H  
ATOM   4534 HD13 LEU   292      27.898  37.431  28.765  1.00  0.00           H  
ATOM   4535  CD2 LEU   292      29.246  38.860  30.708  1.00  0.00           C  
ATOM   4536 HD21 LEU   292      30.262  38.547  30.466  1.00  0.00           H  
ATOM   4537 HD22 LEU   292      28.735  39.359  29.885  1.00  0.00           H  
ATOM   4538 HD23 LEU   292      29.460  39.469  31.586  1.00  0.00           H  
ATOM   4539  C   LEU   292      25.505  40.073  32.622  1.00  0.00           C  
ATOM   4540  O   LEU   292      24.933  40.389  31.567  1.00  0.00           O  
ATOM   4541  N   ALA   293      24.989  40.205  33.846  1.00  0.00           N  
ATOM   4542  H   ALA   293      25.507  39.832  34.729  1.00  0.00           H  
ATOM   4543  CA  ALA   293      23.750  40.963  34.170  1.00  0.00           C  
ATOM   4544  HA  ALA   293      23.239  41.293  33.265  1.00  0.00           H  
ATOM   4545  CB  ALA   293      22.838  39.896  34.794  1.00  0.00           C  
ATOM   4546  HB1 ALA   293      22.740  38.970  34.228  1.00  0.00           H  
ATOM   4547  HB2 ALA   293      23.254  39.651  35.771  1.00  0.00           H  
ATOM   4548  HB3 ALA   293      21.871  40.370  34.963  1.00  0.00           H  
ATOM   4549  C   ALA   293      24.051  42.053  35.164  1.00  0.00           C  
ATOM   4550  O   ALA   293      24.999  41.941  36.001  1.00  0.00           O  
ATOM   4551  N   PRO   294      23.291  43.159  35.180  1.00  0.00           N  
ATOM   4552  CD  PRO   294      22.284  43.547  34.183  1.00  0.00           C  
ATOM   4553  HD2 PRO   294      21.561  42.778  33.911  1.00  0.00           H  
ATOM   4554  HD3 PRO   294      22.844  43.909  33.321  1.00  0.00           H  
ATOM   4555  CG  PRO   294      21.513  44.730  34.748  1.00  0.00           C  
ATOM   4556  HG2 PRO   294      20.631  44.333  35.251  1.00  0.00           H  
ATOM   4557  HG3 PRO   294      21.201  45.471  34.013  1.00  0.00           H  
ATOM   4558  CB  PRO   294      22.445  45.372  35.806  1.00  0.00           C  
ATOM   4559  HB2 PRO   294      21.908  45.728  36.686  1.00  0.00           H  
ATOM   4560  HB3 PRO   294      23.042  46.079  35.400  1.00  0.00           H  
ATOM   4561  CA  PRO   294      23.281  44.117  36.269  1.00  0.00           C  
ATOM   4562  HA  PRO   294      24.337  44.379  36.330  1.00  0.00           H  
ATOM   4563  C   PRO   294      22.825  43.406  37.605  1.00  0.00           C  
ATOM   4564  O   PRO   294      21.833  42.646  37.644  1.00  0.00           O  
ATOM   4565  N   LEU   295      23.337  43.898  38.722  1.00  0.00           N  
ATOM   4566  H   LEU   295      24.117  44.647  38.582  1.00  0.00           H  
ATOM   4567  CA  LEU   295      22.825  43.802  40.127  1.00  0.00           C  
ATOM   4568  HA  LEU   295      21.761  43.574  40.061  1.00  0.00           H  
ATOM   4569  CB  LEU   295      23.483  42.587  40.880  1.00  0.00           C  
ATOM   4570  HB2 LEU   295      24.553  42.672  40.691  1.00  0.00           H  
ATOM   4571  HB3 LEU   295      23.451  42.669  41.966  1.00  0.00           H  
ATOM   4572  CG  LEU   295      23.028  41.210  40.471  1.00  0.00           C  
ATOM   4573  HG  LEU   295      23.257  41.065  39.416  1.00  0.00           H  
ATOM   4574  CD1 LEU   295      23.819  40.154  41.207  1.00  0.00           C  
ATOM   4575 HD11 LEU   295      23.720  39.188  40.712  1.00  0.00           H  
ATOM   4576 HD12 LEU   295      24.870  40.411  41.067  1.00  0.00           H  
ATOM   4577 HD13 LEU   295      23.739  40.132  42.293  1.00  0.00           H  
ATOM   4578  CD2 LEU   295      21.528  41.019  40.860  1.00  0.00           C  
ATOM   4579 HD21 LEU   295      21.336  41.347  41.796  1.00  0.00           H  
ATOM   4580 HD22 LEU   295      20.907  41.555  40.143  1.00  0.00           H  
ATOM   4581 HD23 LEU   295      21.322  39.953  40.959  1.00  0.00           H  
ATOM   4582  C   LEU   295      23.113  45.108  40.914  1.00  0.00           C  
ATOM   4583  O   LEU   295      24.148  45.777  40.704  1.00  0.00           O  
ATOM   4584  N   PRO   296      22.182  45.456  41.810  1.00  0.00           N  
ATOM   4585  CD  PRO   296      20.981  44.740  42.171  1.00  0.00           C  
ATOM   4586  HD2 PRO   296      21.079  43.736  42.227  1.00  0.00           H  
ATOM   4587  HD3 PRO   296      20.238  44.991  41.414  1.00  0.00           H  
ATOM   4588  CG  PRO   296      20.600  45.259  43.578  1.00  0.00           C  
ATOM   4589  HG2 PRO   296      21.068  44.620  44.327  1.00  0.00           H  
ATOM   4590  HG3 PRO   296      19.514  45.227  43.668  1.00  0.00           H  
ATOM   4591  CB  PRO   296      21.105  46.667  43.595  1.00  0.00           C  
ATOM   4592  HB2 PRO   296      21.301  46.941  44.632  1.00  0.00           H  
ATOM   4593  HB3 PRO   296      20.382  47.274  43.049  1.00  0.00           H  
ATOM   4594  CA  PRO   296      22.392  46.529  42.818  1.00  0.00           C  
ATOM   4595  HA  PRO   296      22.678  47.431  42.465  1.00  0.00           H  
ATOM   4596  C   PRO   296      23.581  46.134  43.731  1.00  0.00           C  
ATOM   4597  O   PRO   296      23.751  44.965  44.020  1.00  0.00           O  
ATOM   4598  N   VAL   297      24.404  47.072  44.087  1.00  0.00           N  
ATOM   4599  H   VAL   297      24.301  48.064  43.647  1.00  0.00           H  
ATOM   4600  CA  VAL   297      25.481  46.888  45.034  1.00  0.00           C  
ATOM   4601  HA  VAL   297      25.523  45.852  45.372  1.00  0.00           H  
ATOM   4602  CB  VAL   297      26.875  47.115  44.415  1.00  0.00           C  
ATOM   4603  HB  VAL   297      27.653  47.027  45.173  1.00  0.00           H  
ATOM   4604  CG1 VAL   297      27.118  45.960  43.358  1.00  0.00           C  
ATOM   4605 HG11 VAL   297      26.518  46.086  42.457  1.00  0.00           H  
ATOM   4606 HG12 VAL   297      28.145  46.104  43.024  1.00  0.00           H  
ATOM   4607 HG13 VAL   297      27.051  44.928  43.700  1.00  0.00           H  
ATOM   4608  CG2 VAL   297      27.032  48.470  43.743  1.00  0.00           C  
ATOM   4609 HG21 VAL   297      26.300  48.681  42.963  1.00  0.00           H  
ATOM   4610 HG22 VAL   297      26.885  49.268  44.471  1.00  0.00           H  
ATOM   4611 HG23 VAL   297      28.035  48.550  43.322  1.00  0.00           H  
ATOM   4612  C   VAL   297      25.308  47.811  46.224  1.00  0.00           C  
ATOM   4613  O   VAL   297      24.831  48.995  46.153  1.00  0.00           O  
ATOM   4614  N   ALA   298      25.775  47.300  47.358  1.00  0.00           N  
ATOM   4615  H   ALA   298      26.101  46.265  47.254  1.00  0.00           H  
ATOM   4616  CA  ALA   298      25.806  47.929  48.686  1.00  0.00           C  
ATOM   4617  HA  ALA   298      25.032  48.698  48.701  1.00  0.00           H  
ATOM   4618  CB  ALA   298      25.390  46.895  49.754  1.00  0.00           C  
ATOM   4619  HB1 ALA   298      26.002  45.999  49.646  1.00  0.00           H  
ATOM   4620  HB2 ALA   298      25.660  47.349  50.708  1.00  0.00           H  
ATOM   4621  HB3 ALA   298      24.344  46.593  49.697  1.00  0.00           H  
ATOM   4622  C   ALA   298      27.171  48.711  48.883  1.00  0.00           C  
ATOM   4623  O   ALA   298      28.255  48.108  48.965  1.00  0.00           O  
ATOM   4624  N   GLU   299      27.108  50.048  49.021  1.00  0.00           N  
ATOM   4625  H   GLU   299      26.201  50.650  49.072  1.00  0.00           H  
ATOM   4626  CA  GLU   299      28.226  50.928  49.260  1.00  0.00           C  
ATOM   4627  HA  GLU   299      28.952  50.774  48.461  1.00  0.00           H  
ATOM   4628  CB  GLU   299      27.744  52.429  49.194  1.00  0.00           C  
ATOM   4629  HB2 GLU   299      27.292  52.642  48.316  1.00  0.00           H  
ATOM   4630  HB3 GLU   299      27.017  52.535  50.000  1.00  0.00           H  
ATOM   4631  CG  GLU   299      28.794  53.537  49.418  1.00  0.00           C  
ATOM   4632  HG2 GLU   299      29.301  53.381  50.370  1.00  0.00           H  
ATOM   4633  HG3 GLU   299      29.624  53.305  48.750  1.00  0.00           H  
ATOM   4634  CD  GLU   299      28.314  54.999  49.256  1.00  0.00           C  
ATOM   4635  OE1 GLU   299      27.682  55.582  50.216  1.00  0.00           O  
ATOM   4636  OE2 GLU   299      28.359  55.526  48.113  1.00  0.00           O  
ATOM   4637  C   GLU   299      28.953  50.508  50.592  1.00  0.00           C  
ATOM   4638  O   GLU   299      28.293  50.234  51.603  1.00  0.00           O  
ATOM   4639  N   VAL   300      30.290  50.648  50.611  1.00  0.00           N  
ATOM   4640  H   VAL   300      30.807  50.917  49.690  1.00  0.00           H  
ATOM   4641  CA  VAL   300      31.083  50.648  51.864  1.00  0.00           C  
ATOM   4642  HA  VAL   300      30.389  50.487  52.689  1.00  0.00           H  
ATOM   4643  CB  VAL   300      32.163  49.479  51.812  1.00  0.00           C  
ATOM   4644  HB  VAL   300      32.833  49.578  50.959  1.00  0.00           H  
ATOM   4645  CG1 VAL   300      32.906  49.437  53.106  1.00  0.00           C  
ATOM   4646 HG11 VAL   300      33.643  48.634  53.115  1.00  0.00           H  
ATOM   4647 HG12 VAL   300      33.261  50.439  53.349  1.00  0.00           H  
ATOM   4648 HG13 VAL   300      32.149  49.457  53.890  1.00  0.00           H  
ATOM   4649  CG2 VAL   300      31.544  48.099  51.592  1.00  0.00           C  
ATOM   4650 HG21 VAL   300      31.105  48.175  50.597  1.00  0.00           H  
ATOM   4651 HG22 VAL   300      32.316  47.360  51.374  1.00  0.00           H  
ATOM   4652 HG23 VAL   300      30.835  47.760  52.347  1.00  0.00           H  
ATOM   4653  C   VAL   300      31.835  52.032  51.840  1.00  0.00           C  
ATOM   4654  O   VAL   300      32.444  52.392  50.816  1.00  0.00           O  
ATOM   4655  N   ASN   301      31.758  52.726  52.969  1.00  0.00           N  
ATOM   4656  H   ASN   301      31.344  52.209  53.835  1.00  0.00           H  
ATOM   4657  CA  ASN   301      32.170  54.176  53.046  1.00  0.00           C  
ATOM   4658  HA  ASN   301      33.049  54.168  52.401  1.00  0.00           H  
ATOM   4659  CB  ASN   301      31.051  55.020  52.387  1.00  0.00           C  
ATOM   4660  HB2 ASN   301      30.972  54.807  51.321  1.00  0.00           H  
ATOM   4661  HB3 ASN   301      30.148  54.909  52.826  1.00  0.00           H  
ATOM   4662  CG  ASN   301      31.351  56.498  52.511  1.00  0.00           C  
ATOM   4663  OD1 ASN   301      32.455  56.933  52.319  1.00  0.00           O  
ATOM   4664  ND2 ASN   301      30.284  57.226  52.807  1.00  0.00           N  
ATOM   4665 HD21 ASN   301      30.441  58.298  52.924  1.00  0.00           H  
ATOM   4666 HD22 ASN   301      29.296  56.766  52.827  1.00  0.00           H  
ATOM   4667  C   ASN   301      32.423  54.746  54.452  1.00  0.00           C  
ATOM   4668  O   ASN   301      31.452  54.844  55.220  1.00  0.00           O  
ATOM   4669  N   PRO   302      33.699  55.036  54.833  1.00  0.00           N  
ATOM   4670  CD  PRO   302      34.069  55.429  56.174  1.00  0.00           C  
ATOM   4671  HD2 PRO   302      33.696  54.710  56.903  1.00  0.00           H  
ATOM   4672  HD3 PRO   302      33.768  56.477  56.157  1.00  0.00           H  
ATOM   4673  CG  PRO   302      35.608  55.493  56.200  1.00  0.00           C  
ATOM   4674  HG2 PRO   302      35.978  54.543  56.585  1.00  0.00           H  
ATOM   4675  HG3 PRO   302      35.970  56.258  56.888  1.00  0.00           H  
ATOM   4676  CB  PRO   302      36.081  55.543  54.714  1.00  0.00           C  
ATOM   4677  HB2 PRO   302      37.063  55.091  54.577  1.00  0.00           H  
ATOM   4678  HB3 PRO   302      35.963  56.518  54.480  1.00  0.00           H  
ATOM   4679  CA  PRO   302      34.947  54.810  53.992  1.00  0.00           C  
ATOM   4680  HA  PRO   302      34.718  55.299  53.045  1.00  0.00           H  
ATOM   4681  C   PRO   302      35.255  53.285  53.767  1.00  0.00           C  
ATOM   4682  O   PRO   302      34.656  52.429  54.479  1.00  0.00           O  
ATOM   4683  N   PRO   303      35.917  52.929  52.637  1.00  0.00           N  
ATOM   4684  CD  PRO   303      36.506  53.839  51.696  1.00  0.00           C  
ATOM   4685  HD2 PRO   303      36.910  54.736  52.166  1.00  0.00           H  
ATOM   4686  HD3 PRO   303      35.756  54.186  50.986  1.00  0.00           H  
ATOM   4687  CG  PRO   303      37.520  52.963  50.937  1.00  0.00           C  
ATOM   4688  HG2 PRO   303      38.481  52.828  51.432  1.00  0.00           H  
ATOM   4689  HG3 PRO   303      37.754  53.245  49.910  1.00  0.00           H  
ATOM   4690  CB  PRO   303      36.708  51.726  50.785  1.00  0.00           C  
ATOM   4691  HB2 PRO   303      37.182  50.877  50.510  1.00  0.00           H  
ATOM   4692  HB3 PRO   303      35.867  51.900  50.114  1.00  0.00           H  
ATOM   4693  CA  PRO   303      36.022  51.571  52.094  1.00  0.00           C  
ATOM   4694  HA  PRO   303      35.050  51.086  52.007  1.00  0.00           H  
ATOM   4695  C   PRO   303      36.858  50.762  53.120  1.00  0.00           C  
ATOM   4696  O   PRO   303      38.028  51.085  53.364  1.00  0.00           O  
ATOM   4697  N   ALA   304      36.274  49.710  53.707  1.00  0.00           N  
ATOM   4698  H   ALA   304      35.310  49.573  53.436  1.00  0.00           H  
ATOM   4699  CA  ALA   304      36.784  48.762  54.702  1.00  0.00           C  
ATOM   4700  HA  ALA   304      36.943  49.377  55.487  1.00  0.00           H  
ATOM   4701  CB  ALA   304      35.693  47.632  54.888  1.00  0.00           C  
ATOM   4702  HB1 ALA   304      34.718  48.103  55.008  1.00  0.00           H  
ATOM   4703  HB2 ALA   304      35.752  47.013  53.992  1.00  0.00           H  
ATOM   4704  HB3 ALA   304      35.989  47.093  55.788  1.00  0.00           H  
ATOM   4705  C   ALA   304      38.115  48.149  54.272  1.00  0.00           C  
ATOM   4706  O   ALA   304      38.330  47.891  53.064  1.00  0.00           O  
ATOM   4707  N   PRO   305      39.027  47.974  55.252  1.00  0.00           N  
ATOM   4708  CD  PRO   305      38.879  48.109  56.695  1.00  0.00           C  
ATOM   4709  HD2 PRO   305      37.987  47.580  57.030  1.00  0.00           H  
ATOM   4710  HD3 PRO   305      38.925  49.146  57.030  1.00  0.00           H  
ATOM   4711  CG  PRO   305      40.089  47.490  57.302  1.00  0.00           C  
ATOM   4712  HG2 PRO   305      39.977  46.428  57.522  1.00  0.00           H  
ATOM   4713  HG3 PRO   305      40.236  47.981  58.172  1.00  0.00           H  
ATOM   4714  CB  PRO   305      41.172  47.762  56.225  1.00  0.00           C  
ATOM   4715  HB2 PRO   305      42.016  47.084  56.350  1.00  0.00           H  
ATOM   4716  HB3 PRO   305      41.427  48.818  56.136  1.00  0.00           H  
ATOM   4717  CA  PRO   305      40.373  47.519  54.913  1.00  0.00           C  
ATOM   4718  HA  PRO   305      40.745  48.132  54.202  1.00  0.00           H  
ATOM   4719  C   PRO   305      40.406  46.010  54.568  1.00  0.00           C  
ATOM   4720  O   PRO   305      39.422  45.300  54.833  1.00  0.00           O  
ATOM   4721  N   PRO   306      41.586  45.553  54.138  1.00  0.00           N  
ATOM   4722  CD  PRO   306      42.656  46.305  53.539  1.00  0.00           C  
ATOM   4723  HD2 PRO   306      43.226  46.865  54.280  1.00  0.00           H  
ATOM   4724  HD3 PRO   306      42.148  46.979  52.848  1.00  0.00           H  
ATOM   4725  CG  PRO   306      43.665  45.407  52.897  1.00  0.00           C  
ATOM   4726  HG2 PRO   306      44.657  45.836  53.040  1.00  0.00           H  
ATOM   4727  HG3 PRO   306      43.473  45.236  51.838  1.00  0.00           H  
ATOM   4728  CB  PRO   306      43.364  44.095  53.626  1.00  0.00           C  
ATOM   4729  HB2 PRO   306      43.994  43.960  54.505  1.00  0.00           H  
ATOM   4730  HB3 PRO   306      43.540  43.273  52.931  1.00  0.00           H  
ATOM   4731  CA  PRO   306      41.899  44.134  54.089  1.00  0.00           C  
ATOM   4732  HA  PRO   306      41.264  43.829  53.256  1.00  0.00           H  
ATOM   4733  C   PRO   306      41.810  43.370  55.393  1.00  0.00           C  
ATOM   4734  O   PRO   306      42.085  43.974  56.505  1.00  0.00           O  
ATOM   4735  N   VAL   307      41.389  42.131  55.387  1.00  0.00           N  
ATOM   4736  H   VAL   307      41.085  41.729  54.420  1.00  0.00           H  
ATOM   4737  CA  VAL   307      41.253  41.242  56.563  1.00  0.00           C  
ATOM   4738  HA  VAL   307      41.855  41.662  57.369  1.00  0.00           H  
ATOM   4739  CB  VAL   307      39.852  41.121  56.987  1.00  0.00           C  
ATOM   4740  HB  VAL   307      39.715  40.264  57.646  1.00  0.00           H  
ATOM   4741  CG1 VAL   307      39.439  42.289  57.896  1.00  0.00           C  
ATOM   4742 HG11 VAL   307      39.637  43.193  57.320  1.00  0.00           H  
ATOM   4743 HG12 VAL   307      38.407  42.157  58.220  1.00  0.00           H  
ATOM   4744 HG13 VAL   307      40.049  42.355  58.797  1.00  0.00           H  
ATOM   4745  CG2 VAL   307      38.757  41.025  55.891  1.00  0.00           C  
ATOM   4746 HG21 VAL   307      38.989  40.125  55.320  1.00  0.00           H  
ATOM   4747 HG22 VAL   307      37.742  40.837  56.241  1.00  0.00           H  
ATOM   4748 HG23 VAL   307      38.719  41.919  55.268  1.00  0.00           H  
ATOM   4749  C   VAL   307      41.760  39.860  56.075  1.00  0.00           C  
ATOM   4750  O   VAL   307      41.827  39.599  54.876  1.00  0.00           O  
ATOM   4751  N   LYS   308      42.124  39.061  57.105  1.00  0.00           N  
ATOM   4752  H   LYS   308      41.958  39.358  58.141  1.00  0.00           H  
ATOM   4753  CA  LYS   308      42.925  37.802  56.934  1.00  0.00           C  
ATOM   4754  HA  LYS   308      43.755  37.965  56.247  1.00  0.00           H  
ATOM   4755  CB  LYS   308      43.523  37.379  58.247  1.00  0.00           C  
ATOM   4756  HB2 LYS   308      42.763  37.509  59.017  1.00  0.00           H  
ATOM   4757  HB3 LYS   308      43.791  36.335  58.085  1.00  0.00           H  
ATOM   4758  CG  LYS   308      44.660  38.261  58.730  1.00  0.00           C  
ATOM   4759  HG2 LYS   308      45.439  38.291  57.969  1.00  0.00           H  
ATOM   4760  HG3 LYS   308      44.219  39.257  58.702  1.00  0.00           H  
ATOM   4761  CD  LYS   308      45.035  37.965  60.197  1.00  0.00           C  
ATOM   4762  HD2 LYS   308      44.332  38.463  60.864  1.00  0.00           H  
ATOM   4763  HD3 LYS   308      45.011  36.895  60.407  1.00  0.00           H  
ATOM   4764  CE  LYS   308      46.428  38.502  60.582  1.00  0.00           C  
ATOM   4765  HE2 LYS   308      46.598  39.547  60.322  1.00  0.00           H  
ATOM   4766  HE3 LYS   308      46.529  38.359  61.658  1.00  0.00           H  
ATOM   4767  NZ  LYS   308      47.508  37.768  59.862  1.00  0.00           N  
ATOM   4768  HZ1 LYS   308      47.535  38.001  58.879  1.00  0.00           H  
ATOM   4769  HZ2 LYS   308      48.499  37.950  60.277  1.00  0.00           H  
ATOM   4770  HZ3 LYS   308      47.326  36.696  59.782  1.00  0.00           H  
ATOM   4771  C   LYS   308      42.045  36.721  56.312  1.00  0.00           C  
ATOM   4772  O   LYS   308      42.512  36.041  55.377  1.00  0.00           O  
ATOM   4773  N   ALA   309      40.799  36.555  56.732  1.00  0.00           N  
ATOM   4774  H   ALA   309      40.517  37.273  57.502  1.00  0.00           H  
ATOM   4775  CA  ALA   309      39.763  35.629  56.346  1.00  0.00           C  
ATOM   4776  HA  ALA   309      40.124  34.622  56.552  1.00  0.00           H  
ATOM   4777  CB  ALA   309      38.497  35.792  57.282  1.00  0.00           C  
ATOM   4778  HB1 ALA   309      37.952  36.696  57.009  1.00  0.00           H  
ATOM   4779  HB2 ALA   309      37.715  35.084  57.009  1.00  0.00           H  
ATOM   4780  HB3 ALA   309      38.748  35.641  58.332  1.00  0.00           H  
ATOM   4781  C   ALA   309      39.272  35.816  54.894  1.00  0.00           C  
ATOM   4782  O   ALA   309      38.503  34.998  54.441  1.00  0.00           O  
ATOM   4783  N   SER   310      39.678  36.923  54.232  1.00  0.00           N  
ATOM   4784  H   SER   310      40.453  37.478  54.762  1.00  0.00           H  
ATOM   4785  CA  SER   310      39.281  37.295  52.868  1.00  0.00           C  
ATOM   4786  HA  SER   310      38.200  37.433  52.858  1.00  0.00           H  
ATOM   4787  CB  SER   310      39.954  38.631  52.671  1.00  0.00           C  
ATOM   4788  HB2 SER   310      39.835  39.159  53.617  1.00  0.00           H  
ATOM   4789  HB3 SER   310      41.035  38.515  52.596  1.00  0.00           H  
ATOM   4790  OG  SER   310      39.469  39.422  51.572  1.00  0.00           O  
ATOM   4791  HG  SER   310      40.038  40.352  51.556  1.00  0.00           H  
ATOM   4792  C   SER   310      39.706  36.168  51.907  1.00  0.00           C  
ATOM   4793  O   SER   310      40.910  35.934  51.683  1.00  0.00           O  
ATOM   4794  N   TRP   311      38.741  35.381  51.412  1.00  0.00           N  
ATOM   4795  H   TRP   311      37.714  35.690  51.605  1.00  0.00           H  
ATOM   4796  CA  TRP   311      38.983  34.586  50.207  1.00  0.00           C  
ATOM   4797  HA  TRP   311      39.937  34.064  50.286  1.00  0.00           H  
ATOM   4798  CB  TRP   311      37.823  33.512  50.065  1.00  0.00           C  
ATOM   4799  HB2 TRP   311      38.064  32.798  50.853  1.00  0.00           H  
ATOM   4800  HB3 TRP   311      36.875  33.988  50.319  1.00  0.00           H  
ATOM   4801  CG  TRP   311      37.608  32.704  48.890  1.00  0.00           C  
ATOM   4802  CD1 TRP   311      38.315  32.714  47.712  1.00  0.00           C  
ATOM   4803  HD1 TRP   311      39.071  33.483  47.553  1.00  0.00           H  
ATOM   4804  NE1 TRP   311      37.869  31.666  46.933  1.00  0.00           N  
ATOM   4805  HE1 TRP   311      38.303  31.381  45.974  1.00  0.00           H  
ATOM   4806  CE2 TRP   311      36.837  30.991  47.471  1.00  0.00           C  
ATOM   4807  CZ2 TRP   311      35.987  29.957  46.954  1.00  0.00           C  
ATOM   4808  HZ2 TRP   311      36.076  29.524  46.046  1.00  0.00           H  
ATOM   4809  CH2 TRP   311      34.914  29.597  47.754  1.00  0.00           C  
ATOM   4810  HH2 TRP   311      34.272  28.859  47.502  1.00  0.00           H  
ATOM   4811  CZ3 TRP   311      34.742  30.191  49.048  1.00  0.00           C  
ATOM   4812  HZ3 TRP   311      34.007  29.853  49.653  1.00  0.00           H  
ATOM   4813  CE3 TRP   311      35.606  31.209  49.479  1.00  0.00           C  
ATOM   4814  HE3 TRP   311      35.434  31.641  50.376  1.00  0.00           H  
ATOM   4815  CD2 TRP   311      36.633  31.663  48.715  1.00  0.00           C  
ATOM   4816  C   TRP   311      39.050  35.518  49.006  1.00  0.00           C  
ATOM   4817  O   TRP   311      38.051  35.738  48.379  1.00  0.00           O  
ATOM   4818  N   VAL   312      40.236  36.016  48.702  1.00  0.00           N  
ATOM   4819  H   VAL   312      41.077  35.658  49.133  1.00  0.00           H  
ATOM   4820  CA  VAL   312      40.490  36.813  47.480  1.00  0.00           C  
ATOM   4821  HA  VAL   312      39.761  37.612  47.343  1.00  0.00           H  
ATOM   4822  CB  VAL   312      41.819  37.545  47.674  1.00  0.00           C  
ATOM   4823  HB  VAL   312      42.632  36.819  47.700  1.00  0.00           H  
ATOM   4824  CG1 VAL   312      41.984  38.405  46.387  1.00  0.00           C  
ATOM   4825 HG11 VAL   312      42.253  37.878  45.568  1.00  0.00           H  
ATOM   4826 HG12 VAL   312      41.156  39.105  46.278  1.00  0.00           H  
ATOM   4827 HG13 VAL   312      42.893  38.985  46.545  1.00  0.00           H  
ATOM   4828  CG2 VAL   312      41.889  38.353  48.949  1.00  0.00           C  
ATOM   4829 HG21 VAL   312      41.905  37.727  49.841  1.00  0.00           H  
ATOM   4830 HG22 VAL   312      42.869  38.831  48.915  1.00  0.00           H  
ATOM   4831 HG23 VAL   312      41.106  39.106  49.037  1.00  0.00           H  
ATOM   4832  C   VAL   312      40.580  35.882  46.268  1.00  0.00           C  
ATOM   4833  O   VAL   312      41.295  34.941  46.289  1.00  0.00           O  
ATOM   4834  N   HID   313      39.886  36.269  45.142  1.00  0.00           N  
ATOM   4835  H   HID   313      39.233  37.116  45.294  1.00  0.00           H  
ATOM   4836  CA  HID   313      39.862  35.530  43.908  1.00  0.00           C  
ATOM   4837  HA  HID   313      40.795  34.986  43.899  1.00  0.00           H  
ATOM   4838  CB  HID   313      38.666  34.550  43.937  1.00  0.00           C  
ATOM   4839  HB2 HID   313      38.730  33.857  43.098  1.00  0.00           H  
ATOM   4840  HB3 HID   313      38.845  33.887  44.678  1.00  0.00           H  
ATOM   4841  CG  HID   313      37.304  35.158  44.153  1.00  0.00           C  
ATOM   4842  ND1 HID   313      36.746  35.352  45.411  1.00  0.00           N  
ATOM   4843  HD1 HID   313      37.304  35.235  46.340  1.00  0.00           H  
ATOM   4844  CE1 HID   313      35.590  35.967  45.195  1.00  0.00           C  
ATOM   4845  HE1 HID   313      34.944  36.339  45.990  1.00  0.00           H  
ATOM   4846  NE2 HID   313      35.297  36.001  43.905  1.00  0.00           N  
ATOM   4847  CD2 HID   313      36.425  35.545  43.185  1.00  0.00           C  
ATOM   4848  HD2 HID   313      36.557  35.404  42.244  1.00  0.00           H  
ATOM   4849  C   HID   313      39.803  36.411  42.722  1.00  0.00           C  
ATOM   4850  O   HID   313      39.506  37.590  42.797  1.00  0.00           O  
ATOM   4851  N   LYS   314      39.877  35.764  41.561  1.00  0.00           N  
ATOM   4852  H   LYS   314      40.157  34.726  41.741  1.00  0.00           H  
ATOM   4853  CA  LYS   314      39.367  36.228  40.297  1.00  0.00           C  
ATOM   4854  HA  LYS   314      38.377  36.670  40.412  1.00  0.00           H  
ATOM   4855  CB  LYS   314      40.354  37.291  39.664  1.00  0.00           C  
ATOM   4856  HB2 LYS   314      40.698  38.066  40.349  1.00  0.00           H  
ATOM   4857  HB3 LYS   314      41.263  36.708  39.517  1.00  0.00           H  
ATOM   4858  CG  LYS   314      39.752  37.957  38.378  1.00  0.00           C  
ATOM   4859  HG2 LYS   314      40.498  38.382  37.847  1.00  0.00           H  
ATOM   4860  HG3 LYS   314      39.369  37.109  37.811  1.00  0.00           H  
ATOM   4861  CD  LYS   314      38.680  38.972  38.604  1.00  0.00           C  
ATOM   4862  HD2 LYS   314      38.080  38.680  39.466  1.00  0.00           H  
ATOM   4863  HD3 LYS   314      39.175  39.863  38.990  1.00  0.00           H  
ATOM   4864  CE  LYS   314      37.842  39.281  37.360  1.00  0.00           C  
ATOM   4865  HE2 LYS   314      37.537  40.313  37.457  1.00  0.00           H  
ATOM   4866  HE3 LYS   314      38.468  39.211  36.470  1.00  0.00           H  
ATOM   4867  NZ  LYS   314      36.715  38.375  37.206  1.00  0.00           N  
ATOM   4868  HZ1 LYS   314      37.112  37.379  37.336  1.00  0.00           H  
ATOM   4869  HZ2 LYS   314      36.018  38.599  38.000  1.00  0.00           H  
ATOM   4870  HZ3 LYS   314      36.307  38.351  36.282  1.00  0.00           H  
ATOM   4871  C   LYS   314      39.276  34.936  39.546  1.00  0.00           C  
ATOM   4872  O   LYS   314      40.240  34.194  39.379  1.00  0.00           O  
ATOM   4873  N   THR   315      38.144  34.740  38.944  1.00  0.00           N  
ATOM   4874  H   THR   315      37.393  35.398  39.096  1.00  0.00           H  
ATOM   4875  CA  THR   315      37.871  33.783  37.839  1.00  0.00           C  
ATOM   4876  HA  THR   315      38.611  32.997  37.819  1.00  0.00           H  
ATOM   4877  CB  THR   315      36.444  33.188  38.055  1.00  0.00           C  
ATOM   4878  HB  THR   315      36.250  33.042  39.107  1.00  0.00           H  
ATOM   4879  CG2 THR   315      35.282  34.051  37.559  1.00  0.00           C  
ATOM   4880 HG21 THR   315      35.498  35.118  37.612  1.00  0.00           H  
ATOM   4881 HG22 THR   315      35.085  33.802  36.516  1.00  0.00           H  
ATOM   4882 HG23 THR   315      34.482  33.764  38.104  1.00  0.00           H  
ATOM   4883  OG1 THR   315      36.399  31.938  37.394  1.00  0.00           O  
ATOM   4884  HG1 THR   315      35.591  31.413  37.904  1.00  0.00           H  
ATOM   4885  C   THR   315      37.927  34.510  36.418  1.00  0.00           C  
ATOM   4886  O   THR   315      37.590  35.679  36.368  1.00  0.00           O  
ATOM   4887  N   GLY   316      38.146  33.729  35.314  1.00  0.00           N  
ATOM   4888  H   GLY   316      38.320  32.654  35.357  1.00  0.00           H  
ATOM   4889  CA  GLY   316      38.188  34.344  33.973  1.00  0.00           C  
ATOM   4890  HA2 GLY   316      37.180  34.705  33.771  1.00  0.00           H  
ATOM   4891  HA3 GLY   316      38.870  35.189  33.878  1.00  0.00           H  
ATOM   4892  C   GLY   316      38.613  33.405  32.847  1.00  0.00           C  
ATOM   4893  O   GLY   316      39.464  32.559  33.135  1.00  0.00           O  
ATOM   4894  N   SER   317      38.284  33.764  31.640  1.00  0.00           N  
ATOM   4895  H   SER   317      37.690  34.676  31.576  1.00  0.00           H  
ATOM   4896  CA  SER   317      38.375  33.015  30.396  1.00  0.00           C  
ATOM   4897  HA  SER   317      39.217  32.461  30.455  1.00  0.00           H  
ATOM   4898  CB  SER   317      37.107  32.163  30.300  1.00  0.00           C  
ATOM   4899  HB2 SER   317      36.305  32.764  30.170  1.00  0.00           H  
ATOM   4900  HB3 SER   317      37.157  31.463  29.573  1.00  0.00           H  
ATOM   4901  OG  SER   317      36.841  31.482  31.529  1.00  0.00           O  
ATOM   4902  HG  SER   317      36.422  32.219  32.079  1.00  0.00           H  
ATOM   4903  C   SER   317      38.543  33.958  29.181  1.00  0.00           C  
ATOM   4904  O   SER   317      37.668  34.798  28.965  1.00  0.00           O  
ATOM   4905  N   THR   318      39.495  33.639  28.242  1.00  0.00           N  
ATOM   4906  H   THR   318      40.103  32.765  28.477  1.00  0.00           H  
ATOM   4907  CA  THR   318      39.422  34.014  26.798  1.00  0.00           C  
ATOM   4908  HA  THR   318      39.006  35.019  26.725  1.00  0.00           H  
ATOM   4909  CB  THR   318      40.750  34.008  26.177  1.00  0.00           C  
ATOM   4910  HB  THR   318      40.536  34.338  25.161  1.00  0.00           H  
ATOM   4911  CG2 THR   318      41.730  34.996  26.815  1.00  0.00           C  
ATOM   4912 HG21 THR   318      41.126  35.833  27.163  1.00  0.00           H  
ATOM   4913 HG22 THR   318      42.292  34.599  27.661  1.00  0.00           H  
ATOM   4914 HG23 THR   318      42.458  35.246  26.043  1.00  0.00           H  
ATOM   4915  OG1 THR   318      41.284  32.706  26.086  1.00  0.00           O  
ATOM   4916  HG1 THR   318      42.179  32.767  25.467  1.00  0.00           H  
ATOM   4917  C   THR   318      38.349  33.201  25.976  1.00  0.00           C  
ATOM   4918  O   THR   318      37.656  32.296  26.517  1.00  0.00           O  
ATOM   4919  N   GLY   319      38.210  33.551  24.717  1.00  0.00           N  
ATOM   4920  H   GLY   319      38.560  34.401  24.441  1.00  0.00           H  
ATOM   4921  CA  GLY   319      37.501  32.865  23.641  1.00  0.00           C  
ATOM   4922  HA2 GLY   319      36.416  32.847  23.746  1.00  0.00           H  
ATOM   4923  HA3 GLY   319      37.582  33.348  22.758  1.00  0.00           H  
ATOM   4924  C   GLY   319      37.864  31.410  23.459  1.00  0.00           C  
ATOM   4925  O   GLY   319      37.088  30.626  22.853  1.00  0.00           O  
ATOM   4926  N   GLY   320      39.026  30.942  24.074  1.00  0.00           N  
ATOM   4927  H   GLY   320      39.852  31.624  24.275  1.00  0.00           H  
ATOM   4928  CA  GLY   320      39.314  29.480  23.942  1.00  0.00           C  
ATOM   4929  HA2 GLY   320      38.322  29.034  23.876  1.00  0.00           H  
ATOM   4930  HA3 GLY   320      39.931  29.251  23.073  1.00  0.00           H  
ATOM   4931  C   GLY   320      39.815  28.810  25.226  1.00  0.00           C  
ATOM   4932  O   GLY   320      39.894  27.605  25.250  1.00  0.00           O  
ATOM   4933  N   PHE   321      40.143  29.556  26.282  1.00  0.00           N  
ATOM   4934  H   PHE   321      39.807  30.593  26.287  1.00  0.00           H  
ATOM   4935  CA  PHE   321      40.716  29.057  27.537  1.00  0.00           C  
ATOM   4936  HA  PHE   321      40.833  27.974  27.513  1.00  0.00           H  
ATOM   4937  CB  PHE   321      42.062  29.750  27.788  1.00  0.00           C
[truncated: 3,922,846 more chars]
