# Supplementary material for: Insights into the Enhanced Ceftazidime Hydrolysis by Ent385 AmpC β‑Lactamase from Multiscale Simulations
Source: ACS Catal. 2025 Jun 23;15(13):11739–48. doi: 10.1021/acscatal.5c02383 (PMC12235585; doi:10.1021/acscatal.5c02383)
Supplement: Supplementary file 2 [file cs5c02383_si_002.zip › SI_paper_AmpC_Ent385/representative-structures-ReactionSimulations/P99-Path1/P99.path1.TI.c2.pdb]

CRYST1   83.662   77.828   74.483  90.00  90.00  90.00               1
ATOM      1  N   PRO     1      59.393  12.966  42.570  1.00  0.00           N  
ATOM      2  H2  PRO     1      59.777  12.642  41.694  1.00  0.00           H  
ATOM      3  H3  PRO     1      59.170  12.243  43.239  1.00  0.00           H  
ATOM      4  CD  PRO     1      60.416  13.811  43.283  1.00  0.00           C  
ATOM      5  HD2 PRO     1      61.339  13.835  42.704  1.00  0.00           H  
ATOM      6  HD3 PRO     1      60.427  13.383  44.286  1.00  0.00           H  
ATOM      7  CG  PRO     1      59.768  15.181  43.534  1.00  0.00           C  
ATOM      8  HG2 PRO     1      60.440  16.012  43.320  1.00  0.00           H  
ATOM      9  HG3 PRO     1      59.505  15.307  44.585  1.00  0.00           H  
ATOM     10  CB  PRO     1      58.561  15.267  42.538  1.00  0.00           C  
ATOM     11  HB2 PRO     1      59.055  15.633  41.638  1.00  0.00           H  
ATOM     12  HB3 PRO     1      57.808  15.893  43.017  1.00  0.00           H  
ATOM     13  CA  PRO     1      58.115  13.768  42.407  1.00  0.00           C  
ATOM     14  HA  PRO     1      57.399  13.603  43.212  1.00  0.00           H  
ATOM     15  C   PRO     1      57.452  13.419  41.036  1.00  0.00           C  
ATOM     16  O   PRO     1      58.104  12.834  40.246  1.00  0.00           O  
ATOM     17  N   VAL     2      56.149  13.629  40.874  1.00  0.00           N  
ATOM     18  H   VAL     2      55.599  13.939  41.663  1.00  0.00           H  
ATOM     19  CA  VAL     2      55.386  13.470  39.571  1.00  0.00           C  
ATOM     20  HA  VAL     2      55.256  12.392  39.475  1.00  0.00           H  
ATOM     21  CB  VAL     2      53.946  14.194  39.592  1.00  0.00           C  
ATOM     22  HB  VAL     2      53.408  14.096  40.535  1.00  0.00           H  
ATOM     23  CG1 VAL     2      54.026  15.728  39.350  1.00  0.00           C  
ATOM     24 HG11 VAL     2      54.720  16.145  40.080  1.00  0.00           H  
ATOM     25 HG12 VAL     2      54.524  15.964  38.409  1.00  0.00           H  
ATOM     26 HG13 VAL     2      53.039  16.189  39.321  1.00  0.00           H  
ATOM     27  CG2 VAL     2      52.990  13.450  38.687  1.00  0.00           C  
ATOM     28 HG21 VAL     2      52.578  12.582  39.201  1.00  0.00           H  
ATOM     29 HG22 VAL     2      52.181  14.151  38.483  1.00  0.00           H  
ATOM     30 HG23 VAL     2      53.529  13.241  37.762  1.00  0.00           H  
ATOM     31  C   VAL     2      56.261  13.891  38.326  1.00  0.00           C  
ATOM     32  O   VAL     2      56.989  14.873  38.431  1.00  0.00           O  
ATOM     33  N   SER     3      56.194  13.169  37.165  1.00  0.00           N  
ATOM     34  H   SER     3      55.755  12.260  37.195  1.00  0.00           H  
ATOM     35  CA  SER     3      56.758  13.652  35.886  1.00  0.00           C  
ATOM     36  HA  SER     3      57.449  14.473  36.078  1.00  0.00           H  
ATOM     37  CB  SER     3      57.610  12.544  35.165  1.00  0.00           C  
ATOM     38  HB2 SER     3      57.994  12.924  34.218  1.00  0.00           H  
ATOM     39  HB3 SER     3      58.472  12.369  35.809  1.00  0.00           H  
ATOM     40  OG  SER     3      56.924  11.357  35.046  1.00  0.00           O  
ATOM     41  HG  SER     3      56.825  10.986  35.926  1.00  0.00           H  
ATOM     42  C   SER     3      55.650  14.224  34.983  1.00  0.00           C  
ATOM     43  O   SER     3      54.449  13.995  35.147  1.00  0.00           O  
ATOM     44  N   GLU     4      56.017  15.075  34.056  1.00  0.00           N  
ATOM     45  H   GLU     4      57.002  15.239  33.907  1.00  0.00           H  
ATOM     46  CA  GLU     4      55.047  15.835  33.229  1.00  0.00           C  
ATOM     47  HA  GLU     4      54.347  16.323  33.907  1.00  0.00           H  
ATOM     48  CB  GLU     4      55.768  16.804  32.273  1.00  0.00           C  
ATOM     49  HB2 GLU     4      56.113  16.346  31.346  1.00  0.00           H  
ATOM     50  HB3 GLU     4      55.067  17.561  31.922  1.00  0.00           H  
ATOM     51  CG  GLU     4      57.047  17.548  32.767  1.00  0.00           C  
ATOM     52  HG2 GLU     4      57.054  18.557  32.354  1.00  0.00           H  
ATOM     53  HG3 GLU     4      57.009  17.633  33.853  1.00  0.00           H  
ATOM     54  CD  GLU     4      58.275  16.689  32.317  1.00  0.00           C  
ATOM     55  OE1 GLU     4      58.788  16.922  31.212  1.00  0.00           O  
ATOM     56  OE2 GLU     4      58.791  15.853  33.136  1.00  0.00           O  
ATOM     57  C   GLU     4      54.083  14.988  32.317  1.00  0.00           C  
ATOM     58  O   GLU     4      52.862  15.218  32.180  1.00  0.00           O  
ATOM     59  N   LYS     5      54.544  13.740  32.017  1.00  0.00           N  
ATOM     60  H   LYS     5      55.554  13.762  32.013  1.00  0.00           H  
ATOM     61  CA  LYS     5      53.805  12.611  31.400  1.00  0.00           C  
ATOM     62  HA  LYS     5      53.240  13.007  30.556  1.00  0.00           H  
ATOM     63  CB  LYS     5      54.744  11.545  30.826  1.00  0.00           C  
ATOM     64  HB2 LYS     5      54.185  10.902  30.147  1.00  0.00           H  
ATOM     65  HB3 LYS     5      55.457  12.115  30.230  1.00  0.00           H  
ATOM     66  CG  LYS     5      55.563  10.730  31.835  1.00  0.00           C  
ATOM     67  HG2 LYS     5      56.189  11.451  32.360  1.00  0.00           H  
ATOM     68  HG3 LYS     5      54.947  10.174  32.541  1.00  0.00           H  
ATOM     69  CD  LYS     5      56.525   9.730  31.180  1.00  0.00           C  
ATOM     70  HD2 LYS     5      55.883   9.043  30.628  1.00  0.00           H  
ATOM     71  HD3 LYS     5      57.211  10.223  30.492  1.00  0.00           H  
ATOM     72  CE  LYS     5      57.347   8.951  32.236  1.00  0.00           C  
ATOM     73  HE2 LYS     5      56.705   8.465  32.970  1.00  0.00           H  
ATOM     74  HE3 LYS     5      57.910   8.109  31.834  1.00  0.00           H  
ATOM     75  NZ  LYS     5      58.323   9.733  32.967  1.00  0.00           N  
ATOM     76  HZ1 LYS     5      58.873   9.090  33.520  1.00  0.00           H  
ATOM     77  HZ2 LYS     5      58.899  10.274  32.338  1.00  0.00           H  
ATOM     78  HZ3 LYS     5      57.854  10.326  33.636  1.00  0.00           H  
ATOM     79  C   LYS     5      52.849  11.902  32.366  1.00  0.00           C  
ATOM     80  O   LYS     5      51.845  11.241  31.920  1.00  0.00           O  
ATOM     81  N   GLN     6      53.121  11.828  33.681  1.00  0.00           N  
ATOM     82  H   GLN     6      53.949  12.331  33.969  1.00  0.00           H  
ATOM     83  CA  GLN     6      52.286  11.214  34.660  1.00  0.00           C  
ATOM     84  HA  GLN     6      51.547  10.587  34.161  1.00  0.00           H  
ATOM     85  CB  GLN     6      53.154  10.294  35.493  1.00  0.00           C  
ATOM     86  HB2 GLN     6      53.454   9.545  34.761  1.00  0.00           H  
ATOM     87  HB3 GLN     6      54.056  10.738  35.916  1.00  0.00           H  
ATOM     88  CG  GLN     6      52.289   9.474  36.569  1.00  0.00           C  
ATOM     89  HG2 GLN     6      51.844  10.166  37.283  1.00  0.00           H  
ATOM     90  HG3 GLN     6      51.431   9.051  36.047  1.00  0.00           H  
ATOM     91  CD  GLN     6      53.068   8.438  37.370  1.00  0.00           C  
ATOM     92  OE1 GLN     6      54.242   8.529  37.635  1.00  0.00           O  
ATOM     93  NE2 GLN     6      52.425   7.453  37.810  1.00  0.00           N  
ATOM     94 HE21 GLN     6      52.951   6.687  38.205  1.00  0.00           H  
ATOM     95 HE22 GLN     6      51.475   7.277  37.515  1.00  0.00           H  
ATOM     96  C   GLN     6      51.353  12.208  35.399  1.00  0.00           C  
ATOM     97  O   GLN     6      50.203  11.850  35.714  1.00  0.00           O  
ATOM     98  N   LEU     7      51.750  13.485  35.432  1.00  0.00           N  
ATOM     99  H   LEU     7      52.724  13.677  35.245  1.00  0.00           H  
ATOM    100  CA  LEU     7      50.886  14.697  35.755  1.00  0.00           C  
ATOM    101  HA  LEU     7      50.552  14.642  36.791  1.00  0.00           H  
ATOM    102  CB  LEU     7      51.771  15.947  35.861  1.00  0.00           C  
ATOM    103  HB2 LEU     7      52.305  15.800  36.800  1.00  0.00           H  
ATOM    104  HB3 LEU     7      52.398  15.998  34.971  1.00  0.00           H  
ATOM    105  CG  LEU     7      51.062  17.335  35.953  1.00  0.00           C  
ATOM    106  HG  LEU     7      50.392  17.513  35.111  1.00  0.00           H  
ATOM    107  CD1 LEU     7      50.138  17.534  37.211  1.00  0.00           C  
ATOM    108 HD11 LEU     7      49.331  16.802  37.242  1.00  0.00           H  
ATOM    109 HD12 LEU     7      50.648  17.435  38.169  1.00  0.00           H  
ATOM    110 HD13 LEU     7      49.697  18.529  37.166  1.00  0.00           H  
ATOM    111  CD2 LEU     7      52.190  18.303  35.989  1.00  0.00           C  
ATOM    112 HD21 LEU     7      51.784  19.313  35.928  1.00  0.00           H  
ATOM    113 HD22 LEU     7      52.853  18.049  36.816  1.00  0.00           H  
ATOM    114 HD23 LEU     7      52.752  18.165  35.066  1.00  0.00           H  
ATOM    115  C   LEU     7      49.753  14.879  34.748  1.00  0.00           C  
ATOM    116  O   LEU     7      48.611  15.127  35.062  1.00  0.00           O  
ATOM    117  N   ALA     8      50.052  14.611  33.487  1.00  0.00           N  
ATOM    118  H   ALA     8      50.975  14.310  33.209  1.00  0.00           H  
ATOM    119  CA  ALA     8      49.067  14.657  32.407  1.00  0.00           C  
ATOM    120  HA  ALA     8      48.721  15.690  32.387  1.00  0.00           H  
ATOM    121  CB  ALA     8      49.754  14.253  31.140  1.00  0.00           C  
ATOM    122  HB1 ALA     8      50.801  14.555  31.115  1.00  0.00           H  
ATOM    123  HB2 ALA     8      49.718  13.172  31.001  1.00  0.00           H  
ATOM    124  HB3 ALA     8      49.204  14.719  30.322  1.00  0.00           H  
ATOM    125  C   ALA     8      47.741  13.833  32.644  1.00  0.00           C  
ATOM    126  O   ALA     8      46.639  14.256  32.252  1.00  0.00           O  
ATOM    127  N   GLU     9      47.881  12.628  33.193  1.00  0.00           N  
ATOM    128  H   GLU     9      48.771  12.293  33.534  1.00  0.00           H  
ATOM    129  CA  GLU     9      46.784  11.746  33.517  1.00  0.00           C  
ATOM    130  HA  GLU     9      46.251  11.570  32.582  1.00  0.00           H  
ATOM    131  CB  GLU     9      47.277  10.338  33.944  1.00  0.00           C  
ATOM    132  HB2 GLU     9      47.491  10.344  35.013  1.00  0.00           H  
ATOM    133  HB3 GLU     9      46.434   9.655  33.843  1.00  0.00           H  
ATOM    134  CG  GLU     9      48.442   9.748  33.155  1.00  0.00           C  
ATOM    135  HG2 GLU     9      49.222  10.507  33.219  1.00  0.00           H  
ATOM    136  HG3 GLU     9      48.866   8.902  33.696  1.00  0.00           H  
ATOM    137  CD  GLU     9      48.070   9.323  31.724  1.00  0.00           C  
ATOM    138  OE1 GLU     9      49.023   9.019  31.021  1.00  0.00           O  
ATOM    139  OE2 GLU     9      46.894   9.329  31.361  1.00  0.00           O  
ATOM    140  C   GLU     9      45.885  12.267  34.686  1.00  0.00           C  
ATOM    141  O   GLU     9      44.650  12.165  34.695  1.00  0.00           O  
ATOM    142  N   VAL    10      46.501  13.062  35.580  1.00  0.00           N  
ATOM    143  H   VAL    10      47.495  13.238  35.540  1.00  0.00           H  
ATOM    144  CA  VAL    10      45.858  13.754  36.695  1.00  0.00           C  
ATOM    145  HA  VAL    10      45.094  13.090  37.100  1.00  0.00           H  
ATOM    146  CB  VAL    10      46.880  14.148  37.805  1.00  0.00           C  
ATOM    147  HB  VAL    10      47.445  14.992  37.411  1.00  0.00           H  
ATOM    148  CG1 VAL    10      46.082  14.603  39.003  1.00  0.00           C  
ATOM    149 HG11 VAL    10      46.791  15.063  39.691  1.00  0.00           H  
ATOM    150 HG12 VAL    10      45.360  15.395  38.809  1.00  0.00           H  
ATOM    151 HG13 VAL    10      45.470  13.833  39.473  1.00  0.00           H  
ATOM    152  CG2 VAL    10      47.831  13.025  38.270  1.00  0.00           C  
ATOM    153 HG21 VAL    10      48.588  12.771  37.528  1.00  0.00           H  
ATOM    154 HG22 VAL    10      48.359  13.328  39.175  1.00  0.00           H  
ATOM    155 HG23 VAL    10      47.353  12.058  38.423  1.00  0.00           H  
ATOM    156  C   VAL    10      45.064  14.975  36.113  1.00  0.00           C  
ATOM    157  O   VAL    10      43.880  15.030  36.473  1.00  0.00           O  
ATOM    158  N   VAL    11      45.645  15.852  35.205  1.00  0.00           N  
ATOM    159  H   VAL    11      46.638  15.763  35.044  1.00  0.00           H  
ATOM    160  CA  VAL    11      44.918  16.966  34.604  1.00  0.00           C  
ATOM    161  HA  VAL    11      44.580  17.557  35.455  1.00  0.00           H  
ATOM    162  CB  VAL    11      45.972  17.846  33.817  1.00  0.00           C  
ATOM    163  HB  VAL    11      46.423  17.191  33.072  1.00  0.00           H  
ATOM    164  CG1 VAL    11      45.317  18.867  32.907  1.00  0.00           C  
ATOM    165 HG11 VAL    11      46.144  19.291  32.338  1.00  0.00           H  
ATOM    166 HG12 VAL    11      44.585  18.411  32.239  1.00  0.00           H  
ATOM    167 HG13 VAL    11      44.916  19.630  33.573  1.00  0.00           H  
ATOM    168  CG2 VAL    11      46.991  18.427  34.721  1.00  0.00           C  
ATOM    169 HG21 VAL    11      46.539  19.246  35.280  1.00  0.00           H  
ATOM    170 HG22 VAL    11      47.461  17.746  35.430  1.00  0.00           H  
ATOM    171 HG23 VAL    11      47.802  18.851  34.129  1.00  0.00           H  
ATOM    172  C   VAL    11      43.819  16.395  33.775  1.00  0.00           C  
ATOM    173  O   VAL    11      42.682  16.821  33.879  1.00  0.00           O  
ATOM    174  N   ALA    12      44.055  15.356  32.962  1.00  0.00           N  
ATOM    175  H   ALA    12      44.964  14.924  32.880  1.00  0.00           H  
ATOM    176  CA  ALA    12      42.999  14.708  32.133  1.00  0.00           C  
ATOM    177  HA  ALA    12      42.539  15.389  31.417  1.00  0.00           H  
ATOM    178  CB  ALA    12      43.617  13.645  31.293  1.00  0.00           C  
ATOM    179  HB1 ALA    12      44.255  14.147  30.566  1.00  0.00           H  
ATOM    180  HB2 ALA    12      44.307  12.968  31.797  1.00  0.00           H  
ATOM    181  HB3 ALA    12      42.932  13.011  30.729  1.00  0.00           H  
ATOM    182  C   ALA    12      41.759  14.224  32.941  1.00  0.00           C  
ATOM    183  O   ALA    12      40.649  14.749  32.681  1.00  0.00           O  
ATOM    184  N   ASN    13      41.983  13.411  33.954  1.00  0.00           N  
ATOM    185  H   ASN    13      42.915  13.175  34.265  1.00  0.00           H  
ATOM    186  CA  ASN    13      40.984  12.916  34.886  1.00  0.00           C  
ATOM    187  HA  ASN    13      40.156  12.581  34.261  1.00  0.00           H  
ATOM    188  CB  ASN    13      41.543  11.692  35.588  1.00  0.00           C  
ATOM    189  HB2 ASN    13      42.463  11.848  36.151  1.00  0.00           H  
ATOM    190  HB3 ASN    13      40.766  11.414  36.300  1.00  0.00           H  
ATOM    191  CG  ASN    13      41.635  10.565  34.673  1.00  0.00           C  
ATOM    192  OD1 ASN    13      40.639   9.926  34.335  1.00  0.00           O  
ATOM    193  ND2 ASN    13      42.831  10.130  34.345  1.00  0.00           N  
ATOM    194 HD21 ASN    13      42.917   9.385  33.669  1.00  0.00           H  
ATOM    195 HD22 ASN    13      43.650  10.697  34.512  1.00  0.00           H  
ATOM    196  C   ASN    13      40.357  14.002  35.742  1.00  0.00           C  
ATOM    197  O   ASN    13      39.156  13.888  36.052  1.00  0.00           O  
ATOM    198  N   THR    14      41.060  15.107  36.062  1.00  0.00           N  
ATOM    199  H   THR    14      41.977  15.208  35.651  1.00  0.00           H  
ATOM    200  CA  THR    14      40.436  16.317  36.662  1.00  0.00           C  
ATOM    201  HA  THR    14      39.794  15.998  37.484  1.00  0.00           H  
ATOM    202  CB  THR    14      41.469  17.276  37.162  1.00  0.00           C  
ATOM    203  HB  THR    14      42.026  17.696  36.324  1.00  0.00           H  
ATOM    204  CG2 THR    14      40.899  18.497  37.923  1.00  0.00           C  
ATOM    205 HG21 THR    14      41.678  19.188  38.244  1.00  0.00           H  
ATOM    206 HG22 THR    14      40.280  19.078  37.239  1.00  0.00           H  
ATOM    207 HG23 THR    14      40.306  18.182  38.782  1.00  0.00           H  
ATOM    208  OG1 THR    14      42.276  16.708  38.065  1.00  0.00           O  
ATOM    209  HG1 THR    14      42.752  15.977  37.666  1.00  0.00           H  
ATOM    210  C   THR    14      39.516  17.112  35.676  1.00  0.00           C  
ATOM    211  O   THR    14      38.475  17.580  36.115  1.00  0.00           O  
ATOM    212  N   ILE    15      39.889  17.170  34.398  1.00  0.00           N  
ATOM    213  H   ILE    15      40.799  16.790  34.178  1.00  0.00           H  
ATOM    214  CA  ILE    15      39.245  18.069  33.408  1.00  0.00           C  
ATOM    215  HA  ILE    15      38.840  18.947  33.910  1.00  0.00           H  
ATOM    216  CB  ILE    15      40.388  18.618  32.554  1.00  0.00           C  
ATOM    217  HB  ILE    15      41.039  17.840  32.154  1.00  0.00           H  
ATOM    218  CG2 ILE    15      39.787  19.251  31.221  1.00  0.00           C  
ATOM    219 HG21 ILE    15      39.400  18.483  30.552  1.00  0.00           H  
ATOM    220 HG22 ILE    15      39.043  20.017  31.439  1.00  0.00           H  
ATOM    221 HG23 ILE    15      40.687  19.672  30.774  1.00  0.00           H  
ATOM    222  CG1 ILE    15      41.268  19.627  33.349  1.00  0.00           C  
ATOM    223 HG12 ILE    15      41.510  19.140  34.294  1.00  0.00           H  
ATOM    224 HG13 ILE    15      42.209  19.657  32.801  1.00  0.00           H  
ATOM    225  CD1 ILE    15      40.672  21.001  33.602  1.00  0.00           C  
ATOM    226 HD11 ILE    15      40.060  20.978  34.503  1.00  0.00           H  
ATOM    227 HD12 ILE    15      41.436  21.769  33.718  1.00  0.00           H  
ATOM    228 HD13 ILE    15      40.094  21.269  32.717  1.00  0.00           H  
ATOM    229  C   ILE    15      38.189  17.432  32.570  1.00  0.00           C  
ATOM    230  O   ILE    15      37.115  17.954  32.336  1.00  0.00           O  
ATOM    231  N   THR    16      38.425  16.214  32.122  1.00  0.00           N  
ATOM    232  H   THR    16      39.385  15.918  32.224  1.00  0.00           H  
ATOM    233  CA  THR    16      37.666  15.550  31.054  1.00  0.00           C  
ATOM    234  HA  THR    16      37.559  16.318  30.288  1.00  0.00           H  
ATOM    235  CB  THR    16      38.456  14.486  30.343  1.00  0.00           C  
ATOM    236  HB  THR    16      37.873  14.006  29.557  1.00  0.00           H  
ATOM    237  CG2 THR    16      39.732  14.908  29.638  1.00  0.00           C  
ATOM    238 HG21 THR    16      39.613  15.959  29.375  1.00  0.00           H  
ATOM    239 HG22 THR    16      40.620  14.868  30.269  1.00  0.00           H  
ATOM    240 HG23 THR    16      40.011  14.211  28.847  1.00  0.00           H  
ATOM    241  OG1 THR    16      38.636  13.371  31.247  1.00  0.00           O  
ATOM    242  HG1 THR    16      39.262  13.668  31.912  1.00  0.00           H  
ATOM    243  C   THR    16      36.246  15.099  31.422  1.00  0.00           C  
ATOM    244  O   THR    16      35.264  15.423  30.717  1.00  0.00           O  
ATOM    245  N   PRO    17      36.042  14.485  32.632  1.00  0.00           N  
ATOM    246  CD  PRO    17      37.022  14.181  33.675  1.00  0.00           C  
ATOM    247  HD2 PRO    17      37.442  15.149  33.951  1.00  0.00           H  
ATOM    248  HD3 PRO    17      37.714  13.426  33.301  1.00  0.00           H  
ATOM    249  CG  PRO    17      36.239  13.695  34.930  1.00  0.00           C  
ATOM    250  HG2 PRO    17      36.279  14.591  35.549  1.00  0.00           H  
ATOM    251  HG3 PRO    17      36.691  12.794  35.345  1.00  0.00           H  
ATOM    252  CB  PRO    17      34.874  13.307  34.368  1.00  0.00           C  
ATOM    253  HB2 PRO    17      34.112  13.356  35.146  1.00  0.00           H  
ATOM    254  HB3 PRO    17      34.994  12.348  33.863  1.00  0.00           H  
ATOM    255  CA  PRO    17      34.717  14.354  33.229  1.00  0.00           C  
ATOM    256  HA  PRO    17      34.048  13.951  32.468  1.00  0.00           H  
ATOM    257  C   PRO    17      34.152  15.692  33.783  1.00  0.00           C  
ATOM    258  O   PRO    17      32.935  15.745  33.891  1.00  0.00           O  
ATOM    259  N   LEU    18      34.936  16.742  33.938  1.00  0.00           N  
ATOM    260  H   LEU    18      35.943  16.717  33.862  1.00  0.00           H  
ATOM    261  CA  LEU    18      34.318  18.027  34.285  1.00  0.00           C  
ATOM    262  HA  LEU    18      33.506  17.807  34.978  1.00  0.00           H  
ATOM    263  CB  LEU    18      35.349  18.889  35.060  1.00  0.00           C  
ATOM    264  HB2 LEU    18      35.383  18.538  36.091  1.00  0.00           H  
ATOM    265  HB3 LEU    18      36.394  18.756  34.780  1.00  0.00           H  
ATOM    266  CG  LEU    18      34.966  20.305  35.064  1.00  0.00           C  
ATOM    267  HG  LEU    18      34.697  20.710  34.088  1.00  0.00           H  
ATOM    268  CD1 LEU    18      33.812  20.560  36.072  1.00  0.00           C  
ATOM    269 HD11 LEU    18      33.065  19.813  35.802  1.00  0.00           H  
ATOM    270 HD12 LEU    18      34.147  20.395  37.097  1.00  0.00           H  
ATOM    271 HD13 LEU    18      33.384  21.545  35.888  1.00  0.00           H  
ATOM    272  CD2 LEU    18      36.231  21.065  35.470  1.00  0.00           C  
ATOM    273 HD21 LEU    18      36.552  20.545  36.372  1.00  0.00           H  
ATOM    274 HD22 LEU    18      37.059  20.994  34.764  1.00  0.00           H  
ATOM    275 HD23 LEU    18      35.937  22.111  35.543  1.00  0.00           H  
ATOM    276  C   LEU    18      33.656  18.679  33.032  1.00  0.00           C  
ATOM    277  O   LEU    18      32.493  19.174  32.970  1.00  0.00           O  
ATOM    278  N   MET    19      34.340  18.678  31.914  1.00  0.00           N  
ATOM    279  H   MET    19      35.225  18.197  31.988  1.00  0.00           H  
ATOM    280  CA  MET    19      33.966  19.168  30.607  1.00  0.00           C  
ATOM    281  HA  MET    19      33.733  20.233  30.622  1.00  0.00           H  
ATOM    282  CB  MET    19      35.011  18.939  29.544  1.00  0.00           C  
ATOM    283  HB2 MET    19      35.566  18.029  29.772  1.00  0.00           H  
ATOM    284  HB3 MET    19      34.573  18.949  28.546  1.00  0.00           H  
ATOM    285  CG  MET    19      36.164  19.933  29.565  1.00  0.00           C  
ATOM    286  HG2 MET    19      35.817  20.953  29.396  1.00  0.00           H  
ATOM    287  HG3 MET    19      36.587  19.941  30.569  1.00  0.00           H  
ATOM    288  SD  MET    19      37.472  19.549  28.402  1.00  0.00           S  
ATOM    289  CE  MET    19      36.822  19.955  26.773  1.00  0.00           C  
ATOM    290  HE1 MET    19      37.598  19.805  26.023  1.00  0.00           H  
ATOM    291  HE2 MET    19      36.008  19.271  26.534  1.00  0.00           H  
ATOM    292  HE3 MET    19      36.437  20.963  26.616  1.00  0.00           H  
ATOM    293  C   MET    19      32.627  18.569  30.180  1.00  0.00           C  
ATOM    294  O   MET    19      31.630  19.308  30.011  1.00  0.00           O  
ATOM    295  N   LYS    20      32.431  17.278  30.188  1.00  0.00           N  
ATOM    296  H   LYS    20      33.224  16.700  30.427  1.00  0.00           H  
ATOM    297  CA  LYS    20      31.109  16.610  30.016  1.00  0.00           C  
ATOM    298  HA  LYS    20      30.745  16.885  29.026  1.00  0.00           H  
ATOM    299  CB  LYS    20      31.286  15.104  30.146  1.00  0.00           C  
ATOM    300  HB2 LYS    20      31.914  14.855  31.001  1.00  0.00           H  
ATOM    301  HB3 LYS    20      30.274  14.747  30.337  1.00  0.00           H  
ATOM    302  CG  LYS    20      31.866  14.519  28.828  1.00  0.00           C  
ATOM    303  HG2 LYS    20      31.304  14.607  27.898  1.00  0.00           H  
ATOM    304  HG3 LYS    20      32.848  14.949  28.634  1.00  0.00           H  
ATOM    305  CD  LYS    20      32.108  13.060  28.941  1.00  0.00           C  
ATOM    306  HD2 LYS    20      32.855  12.808  29.694  1.00  0.00           H  
ATOM    307  HD3 LYS    20      31.162  12.663  29.311  1.00  0.00           H  
ATOM    308  CE  LYS    20      32.541  12.609  27.569  1.00  0.00           C  
ATOM    309  HE2 LYS    20      32.057  13.226  26.812  1.00  0.00           H  
ATOM    310  HE3 LYS    20      33.629  12.669  27.543  1.00  0.00           H  
ATOM    311  NZ  LYS    20      32.034  11.229  27.337  1.00  0.00           N  
ATOM    312  HZ1 LYS    20      31.082  11.197  27.000  1.00  0.00           H  
ATOM    313  HZ2 LYS    20      32.577  10.731  26.646  1.00  0.00           H  
ATOM    314  HZ3 LYS    20      32.096  10.694  28.191  1.00  0.00           H  
ATOM    315  C   LYS    20      30.054  17.020  30.984  1.00  0.00           C  
ATOM    316  O   LYS    20      28.965  17.372  30.510  1.00  0.00           O  
ATOM    317  N   ALA    21      30.361  17.008  32.233  1.00  0.00           N  
ATOM    318  H   ALA    21      31.268  16.706  32.560  1.00  0.00           H  
ATOM    319  CA  ALA    21      29.384  17.400  33.255  1.00  0.00           C  
ATOM    320  HA  ALA    21      28.498  16.784  33.099  1.00  0.00           H  
ATOM    321  CB  ALA    21      30.026  17.092  34.606  1.00  0.00           C  
ATOM    322  HB1 ALA    21      29.964  16.037  34.871  1.00  0.00           H  
ATOM    323  HB2 ALA    21      31.079  17.372  34.587  1.00  0.00           H  
ATOM    324  HB3 ALA    21      29.566  17.630  35.435  1.00  0.00           H  
ATOM    325  C   ALA    21      28.862  18.864  33.123  1.00  0.00           C  
ATOM    326  O   ALA    21      27.639  19.023  33.286  1.00  0.00           O  
ATOM    327  N   GLN    22      29.704  19.824  32.797  1.00  0.00           N  
ATOM    328  H   GLN    22      30.666  19.520  32.751  1.00  0.00           H  
ATOM    329  CA  GLN    22      29.470  21.134  32.595  1.00  0.00           C  
ATOM    330  HA  GLN    22      28.642  21.429  33.239  1.00  0.00           H  
ATOM    331  CB  GLN    22      30.590  21.968  33.232  1.00  0.00           C  
ATOM    332  HB2 GLN    22      31.522  21.478  32.950  1.00  0.00           H  
ATOM    333  HB3 GLN    22      30.558  23.024  32.963  1.00  0.00           H  
ATOM    334  CG  GLN    22      30.513  21.854  34.729  1.00  0.00           C  
ATOM    335  HG2 GLN    22      30.636  20.821  35.053  1.00  0.00           H  
ATOM    336  HG3 GLN    22      31.419  22.362  35.060  1.00  0.00           H  
ATOM    337  CD  GLN    22      29.403  22.558  35.467  1.00  0.00           C  
ATOM    338  OE1 GLN    22      28.501  23.210  34.899  1.00  0.00           O  
ATOM    339  NE2 GLN    22      29.132  22.296  36.698  1.00  0.00           N  
ATOM    340 HE21 GLN    22      29.695  21.603  37.172  1.00  0.00           H  
ATOM    341 HE22 GLN    22      28.170  22.409  36.983  1.00  0.00           H  
ATOM    342  C   GLN    22      29.125  21.585  31.161  1.00  0.00           C  
ATOM    343  O   GLN    22      28.776  22.768  30.951  1.00  0.00           O  
ATOM    344  N   SER    23      29.036  20.636  30.226  1.00  0.00           N  
ATOM    345  H   SER    23      29.444  19.747  30.476  1.00  0.00           H  
ATOM    346  CA  SER    23      28.803  20.834  28.796  1.00  0.00           C  
ATOM    347  HA  SER    23      28.972  19.870  28.315  1.00  0.00           H  
ATOM    348  CB  SER    23      27.335  21.195  28.569  1.00  0.00           C  
ATOM    349  HB2 SER    23      27.102  22.187  28.955  1.00  0.00           H  
ATOM    350  HB3 SER    23      27.045  21.294  27.523  1.00  0.00           H  
ATOM    351  OG  SER    23      26.437  20.346  29.178  1.00  0.00           O  
ATOM    352  HG  SER    23      26.179  20.764  30.002  1.00  0.00           H  
ATOM    353  C   SER    23      29.803  21.733  28.099  1.00  0.00           C  
ATOM    354  O   SER    23      29.428  22.459  27.169  1.00  0.00           O  
ATOM    355  N   VAL    24      31.076  21.650  28.493  1.00  0.00           N  
ATOM    356  H   VAL    24      31.376  20.908  29.109  1.00  0.00           H  
ATOM    357  CA  VAL    24      32.226  22.371  27.871  1.00  0.00           C  
ATOM    358  HA  VAL    24      31.870  23.367  27.609  1.00  0.00           H  
ATOM    359  CB  VAL    24      33.377  22.590  28.881  1.00  0.00           C  
ATOM    360  HB  VAL    24      33.835  21.614  29.043  1.00  0.00           H  
ATOM    361  CG1 VAL    24      34.526  23.447  28.307  1.00  0.00           C  
ATOM    362 HG11 VAL    24      34.199  24.463  28.086  1.00  0.00           H  
ATOM    363 HG12 VAL    24      35.377  23.589  28.973  1.00  0.00           H  
ATOM    364 HG13 VAL    24      34.962  23.076  27.380  1.00  0.00           H  
ATOM    365  CG2 VAL    24      32.918  23.187  30.264  1.00  0.00           C  
ATOM    366 HG21 VAL    24      33.735  23.060  30.975  1.00  0.00           H  
ATOM    367 HG22 VAL    24      32.772  24.267  30.275  1.00  0.00           H  
ATOM    368 HG23 VAL    24      32.005  22.740  30.657  1.00  0.00           H  
ATOM    369  C   VAL    24      32.739  21.701  26.590  1.00  0.00           C  
ATOM    370  O   VAL    24      33.246  20.575  26.662  1.00  0.00           O  
ATOM    371  N   PRO    25      32.915  22.438  25.459  1.00  0.00           N  
ATOM    372  CD  PRO    25      32.361  23.710  25.095  1.00  0.00           C  
ATOM    373  HD2 PRO    25      33.130  24.475  25.195  1.00  0.00           H  
ATOM    374  HD3 PRO    25      31.487  24.066  25.642  1.00  0.00           H  
ATOM    375  CG  PRO    25      31.924  23.615  23.660  1.00  0.00           C  
ATOM    376  HG2 PRO    25      32.133  24.564  23.167  1.00  0.00           H  
ATOM    377  HG3 PRO    25      30.870  23.368  23.534  1.00  0.00           H  
ATOM    378  CB  PRO    25      32.937  22.588  22.990  1.00  0.00           C  
ATOM    379  HB2 PRO    25      33.748  23.041  22.420  1.00  0.00           H  
ATOM    380  HB3 PRO    25      32.470  21.855  22.332  1.00  0.00           H  
ATOM    381  CA  PRO    25      33.471  21.853  24.260  1.00  0.00           C  
ATOM    382  HA  PRO    25      33.012  20.866  24.206  1.00  0.00           H  
ATOM    383  C   PRO    25      35.046  21.783  24.136  1.00  0.00           C  
ATOM    384  O   PRO    25      35.474  20.750  23.669  1.00  0.00           O  
ATOM    385  N   GLY    26      35.731  22.826  24.605  1.00  0.00           N  
ATOM    386  H   GLY    26      35.212  23.513  25.132  1.00  0.00           H  
ATOM    387  CA  GLY    26      37.165  22.996  24.621  1.00  0.00           C  
ATOM    388  HA2 GLY    26      37.618  22.013  24.496  1.00  0.00           H  
ATOM    389  HA3 GLY    26      37.571  23.607  23.815  1.00  0.00           H  
ATOM    390  C   GLY    26      37.781  23.617  25.930  1.00  0.00           C  
ATOM    391  O   GLY    26      37.181  24.380  26.656  1.00  0.00           O  
ATOM    392  N   MET    27      39.014  23.272  26.257  1.00  0.00           N  
ATOM    393  H   MET    27      39.394  22.497  25.731  1.00  0.00           H  
ATOM    394  CA  MET    27      39.837  23.728  27.388  1.00  0.00           C  
ATOM    395  HA  MET    27      39.590  24.784  27.498  1.00  0.00           H  
ATOM    396  CB  MET    27      39.553  22.808  28.634  1.00  0.00           C  
ATOM    397  HB2 MET    27      39.563  21.783  28.263  1.00  0.00           H  
ATOM    398  HB3 MET    27      40.380  22.966  29.325  1.00  0.00           H  
ATOM    399  CG  MET    27      38.228  23.158  29.335  1.00  0.00           C  
ATOM    400  HG2 MET    27      38.033  24.214  29.152  1.00  0.00           H  
ATOM    401  HG3 MET    27      37.430  22.650  28.794  1.00  0.00           H  
ATOM    402  SD  MET    27      38.136  22.687  31.117  1.00  0.00           S  
ATOM    403  CE  MET    27      39.350  23.770  31.875  1.00  0.00           C  
ATOM    404  HE1 MET    27      39.141  23.804  32.944  1.00  0.00           H  
ATOM    405  HE2 MET    27      40.407  23.554  31.721  1.00  0.00           H  
ATOM    406  HE3 MET    27      39.149  24.782  31.523  1.00  0.00           H  
ATOM    407  C   MET    27      41.320  23.638  27.106  1.00  0.00           C  
ATOM    408  O   MET    27      41.753  22.754  26.481  1.00  0.00           O  
ATOM    409  N   ALA    28      42.133  24.616  27.564  1.00  0.00           N  
ATOM    410  H   ALA    28      41.726  25.420  28.021  1.00  0.00           H  
ATOM    411  CA  ALA    28      43.558  24.540  27.783  1.00  0.00           C  
ATOM    412  HA  ALA    28      43.891  23.560  27.442  1.00  0.00           H  
ATOM    413  CB  ALA    28      44.310  25.571  26.925  1.00  0.00           C  
ATOM    414  HB1 ALA    28      45.357  25.297  26.796  1.00  0.00           H  
ATOM    415  HB2 ALA    28      43.752  25.801  26.017  1.00  0.00           H  
ATOM    416  HB3 ALA    28      44.280  26.510  27.478  1.00  0.00           H  
ATOM    417  C   ALA    28      43.938  24.690  29.246  1.00  0.00           C  
ATOM    418  O   ALA    28      43.348  25.374  30.056  1.00  0.00           O  
ATOM    419  N   VAL    29      44.992  23.966  29.514  1.00  0.00           N  
ATOM    420  H   VAL    29      45.568  23.487  28.837  1.00  0.00           H  
ATOM    421  CA  VAL    29      45.545  23.931  30.935  1.00  0.00           C  
ATOM    422  HA  VAL    29      45.102  24.763  31.483  1.00  0.00           H  
ATOM    423  CB  VAL    29      45.177  22.608  31.634  1.00  0.00           C  
ATOM    424  HB  VAL    29      45.585  21.812  31.010  1.00  0.00           H  
ATOM    425  CG1 VAL    29      45.849  22.483  33.096  1.00  0.00           C  
ATOM    426 HG11 VAL    29      45.427  21.663  33.677  1.00  0.00           H  
ATOM    427 HG12 VAL    29      46.897  22.189  33.147  1.00  0.00           H  
ATOM    428 HG13 VAL    29      45.608  23.398  33.636  1.00  0.00           H  
ATOM    429  CG2 VAL    29      43.642  22.435  31.656  1.00  0.00           C  
ATOM    430 HG21 VAL    29      43.352  22.289  30.616  1.00  0.00           H  
ATOM    431 HG22 VAL    29      43.463  21.503  32.193  1.00  0.00           H  
ATOM    432 HG23 VAL    29      43.130  23.218  32.216  1.00  0.00           H  
ATOM    433  C   VAL    29      47.031  24.112  30.932  1.00  0.00           C  
ATOM    434  O   VAL    29      47.698  23.559  30.048  1.00  0.00           O  
ATOM    435  N   ALA    30      47.611  24.912  31.830  1.00  0.00           N  
ATOM    436  H   ALA    30      47.007  25.337  32.520  1.00  0.00           H  
ATOM    437  CA  ALA    30      49.010  24.907  32.055  1.00  0.00           C  
ATOM    438  HA  ALA    30      49.568  24.128  31.536  1.00  0.00           H  
ATOM    439  CB  ALA    30      49.453  26.244  31.401  1.00  0.00           C  
ATOM    440  HB1 ALA    30      49.053  27.190  31.767  1.00  0.00           H  
ATOM    441  HB2 ALA    30      50.520  26.332  31.607  1.00  0.00           H  
ATOM    442  HB3 ALA    30      49.384  26.334  30.317  1.00  0.00           H  
ATOM    443  C   ALA    30      49.415  24.859  33.521  1.00  0.00           C  
ATOM    444  O   ALA    30      48.687  25.420  34.342  1.00  0.00           O  
ATOM    445  N   VAL    31      50.499  24.070  33.818  1.00  0.00           N  
ATOM    446  H   VAL    31      50.846  23.496  33.062  1.00  0.00           H  
ATOM    447  CA  VAL    31      50.977  23.935  35.143  1.00  0.00           C  
ATOM    448  HA  VAL    31      50.318  24.508  35.795  1.00  0.00           H  
ATOM    449  CB  VAL    31      50.904  22.440  35.583  1.00  0.00           C  
ATOM    450  HB  VAL    31      51.467  21.866  34.847  1.00  0.00           H  
ATOM    451  CG1 VAL    31      51.596  22.341  36.968  1.00  0.00           C  
ATOM    452 HG11 VAL    31      52.671  22.418  36.804  1.00  0.00           H  
ATOM    453 HG12 VAL    31      51.234  23.103  37.658  1.00  0.00           H  
ATOM    454 HG13 VAL    31      51.384  21.382  37.441  1.00  0.00           H  
ATOM    455  CG2 VAL    31      49.437  21.945  35.767  1.00  0.00           C  
ATOM    456 HG21 VAL    31      49.324  20.908  36.082  1.00  0.00           H  
ATOM    457 HG22 VAL    31      48.880  22.469  36.544  1.00  0.00           H  
ATOM    458 HG23 VAL    31      48.842  21.909  34.855  1.00  0.00           H  
ATOM    459  C   VAL    31      52.407  24.506  35.258  1.00  0.00           C  
ATOM    460  O   VAL    31      53.310  24.068  34.605  1.00  0.00           O  
ATOM    461  N   ILE    32      52.648  25.492  36.135  1.00  0.00           N  
ATOM    462  H   ILE    32      51.813  25.768  36.631  1.00  0.00           H  
ATOM    463  CA  ILE    32      53.919  26.068  36.453  1.00  0.00           C  
ATOM    464  HA  ILE    32      54.697  26.019  35.691  1.00  0.00           H  
ATOM    465  CB  ILE    32      53.735  27.635  36.789  1.00  0.00           C  
ATOM    466  HB  ILE    32      53.238  27.638  37.759  1.00  0.00           H  
ATOM    467  CG2 ILE    32      55.106  28.341  36.833  1.00  0.00           C  
ATOM    468 HG21 ILE    32      55.770  27.827  37.528  1.00  0.00           H  
ATOM    469 HG22 ILE    32      55.509  28.501  35.833  1.00  0.00           H  
ATOM    470 HG23 ILE    32      55.010  29.291  37.358  1.00  0.00           H  
ATOM    471  CG1 ILE    32      52.863  28.353  35.723  1.00  0.00           C  
ATOM    472 HG12 ILE    32      53.058  29.411  35.549  1.00  0.00           H  
ATOM    473 HG13 ILE    32      53.021  27.985  34.710  1.00  0.00           H  
ATOM    474  CD1 ILE    32      51.338  28.380  36.022  1.00  0.00           C  
ATOM    475 HD11 ILE    32      50.886  29.263  35.569  1.00  0.00           H  
ATOM    476 HD12 ILE    32      50.930  27.429  35.678  1.00  0.00           H  
ATOM    477 HD13 ILE    32      51.170  28.400  37.099  1.00  0.00           H  
ATOM    478  C   ILE    32      54.650  25.265  37.520  1.00  0.00           C  
ATOM    479  O   ILE    32      54.090  24.979  38.535  1.00  0.00           O  
ATOM    480  N   TYR    33      55.763  24.632  37.132  1.00  0.00           N  
ATOM    481  H   TYR    33      56.045  24.791  36.176  1.00  0.00           H  
ATOM    482  CA  TYR    33      56.465  23.606  37.888  1.00  0.00           C  
ATOM    483  HA  TYR    33      56.561  23.957  38.915  1.00  0.00           H  
ATOM    484  CB  TYR    33      55.579  22.355  37.822  1.00  0.00           C  
ATOM    485  HB2 TYR    33      54.647  22.483  38.373  1.00  0.00           H  
ATOM    486  HB3 TYR    33      55.262  22.177  36.794  1.00  0.00           H  
ATOM    487  CG  TYR    33      56.108  21.033  38.280  1.00  0.00           C  
ATOM    488  CD1 TYR    33      56.353  19.990  37.323  1.00  0.00           C  
ATOM    489  HD1 TYR    33      56.207  20.040  36.254  1.00  0.00           H  
ATOM    490  CE1 TYR    33      56.808  18.790  37.794  1.00  0.00           C  
ATOM    491  HE1 TYR    33      57.047  17.993  37.106  1.00  0.00           H  
ATOM    492  CZ  TYR    33      57.049  18.578  39.197  1.00  0.00           C  
ATOM    493  OH  TYR    33      57.597  17.409  39.669  1.00  0.00           O  
ATOM    494  HH  TYR    33      57.478  16.656  39.085  1.00  0.00           H  
ATOM    495  CE2 TYR    33      56.748  19.560  40.114  1.00  0.00           C  
ATOM    496  HE2 TYR    33      56.904  19.530  41.182  1.00  0.00           H  
ATOM    497  CD2 TYR    33      56.385  20.897  39.692  1.00  0.00           C  
ATOM    498  HD2 TYR    33      56.282  21.723  40.380  1.00  0.00           H  
ATOM    499  C   TYR    33      57.873  23.280  37.331  1.00  0.00           C  
ATOM    500  O   TYR    33      58.050  23.419  36.129  1.00  0.00           O  
ATOM    501  N   GLN    34      58.818  22.913  38.137  1.00  0.00           N  
ATOM    502  H   GLN    34      58.578  22.931  39.117  1.00  0.00           H  
ATOM    503  CA  GLN    34      60.288  22.638  37.853  1.00  0.00           C  
ATOM    504  HA  GLN    34      60.793  22.480  38.806  1.00  0.00           H  
ATOM    505  CB  GLN    34      60.461  21.295  37.185  1.00  0.00           C  
ATOM    506  HB2 GLN    34      59.796  21.351  36.323  1.00  0.00           H  
ATOM    507  HB3 GLN    34      61.440  21.250  36.707  1.00  0.00           H  
ATOM    508  CG  GLN    34      60.178  20.044  38.003  1.00  0.00           C  
ATOM    509  HG2 GLN    34      60.802  20.014  38.895  1.00  0.00           H  
ATOM    510  HG3 GLN    34      59.187  20.059  38.457  1.00  0.00           H  
ATOM    511  CD  GLN    34      60.506  18.883  37.163  1.00  0.00           C  
ATOM    512  OE1 GLN    34      60.080  18.706  36.011  1.00  0.00           O  
ATOM    513  NE2 GLN    34      61.290  18.001  37.657  1.00  0.00           N  
ATOM    514 HE21 GLN    34      61.756  18.186  38.534  1.00  0.00           H  
ATOM    515 HE22 GLN    34      61.463  17.169  37.111  1.00  0.00           H  
ATOM    516  C   GLN    34      60.974  23.849  37.114  1.00  0.00           C  
ATOM    517  O   GLN    34      61.872  23.698  36.268  1.00  0.00           O  
ATOM    518  N   GLY    35      60.539  25.117  37.349  1.00  0.00           N  
ATOM    519  H   GLY    35      59.916  25.328  38.115  1.00  0.00           H  
ATOM    520  CA  GLY    35      61.241  26.209  36.661  1.00  0.00           C  
ATOM    521  HA2 GLY    35      61.285  27.037  37.368  1.00  0.00           H  
ATOM    522  HA3 GLY    35      62.261  25.905  36.424  1.00  0.00           H  
ATOM    523  C   GLY    35      60.620  26.705  35.373  1.00  0.00           C  
ATOM    524  O   GLY    35      61.149  27.691  34.828  1.00  0.00           O  
ATOM    525  N   LYS    36      59.641  26.012  34.746  1.00  0.00           N  
ATOM    526  H   LYS    36      59.157  25.208  35.121  1.00  0.00           H  
ATOM    527  CA  LYS    36      59.047  26.419  33.465  1.00  0.00           C  
ATOM    528  HA  LYS    36      58.941  27.504  33.453  1.00  0.00           H  
ATOM    529  CB  LYS    36      59.891  25.931  32.278  1.00  0.00           C  
ATOM    530  HB2 LYS    36      59.349  25.993  31.335  1.00  0.00           H  
ATOM    531  HB3 LYS    36      60.662  26.696  32.177  1.00  0.00           H  
ATOM    532  CG  LYS    36      60.515  24.503  32.469  1.00  0.00           C  
ATOM    533  HG2 LYS    36      61.329  24.567  33.192  1.00  0.00           H  
ATOM    534  HG3 LYS    36      59.766  23.820  32.868  1.00  0.00           H  
ATOM    535  CD  LYS    36      61.052  23.983  31.123  1.00  0.00           C  
ATOM    536  HD2 LYS    36      61.271  22.929  31.296  1.00  0.00           H  
ATOM    537  HD3 LYS    36      60.295  24.187  30.367  1.00  0.00           H  
ATOM    538  CE  LYS    36      62.274  24.750  30.675  1.00  0.00           C  
ATOM    539  HE2 LYS    36      62.107  25.786  30.969  1.00  0.00           H  
ATOM    540  HE3 LYS    36      63.145  24.270  31.122  1.00  0.00           H  
ATOM    541  NZ  LYS    36      62.515  24.735  29.217  1.00  0.00           N  
ATOM    542  HZ1 LYS    36      62.880  23.839  28.926  1.00  0.00           H  
ATOM    543  HZ2 LYS    36      61.643  24.866  28.725  1.00  0.00           H  
ATOM    544  HZ3 LYS    36      63.268  25.302  28.856  1.00  0.00           H  
ATOM    545  C   LYS    36      57.616  25.929  33.331  1.00  0.00           C  
ATOM    546  O   LYS    36      57.269  24.945  33.966  1.00  0.00           O  
ATOM    547  N   PRO    37      56.726  26.549  32.586  1.00  0.00           N  
ATOM    548  CD  PRO    37      56.873  27.812  31.817  1.00  0.00           C  
ATOM    549  HD2 PRO    37      57.718  27.689  31.140  1.00  0.00           H  
ATOM    550  HD3 PRO    37      56.883  28.728  32.407  1.00  0.00           H  
ATOM    551  CG  PRO    37      55.674  27.899  30.842  1.00  0.00           C  
ATOM    552  HG2 PRO    37      55.910  27.384  29.911  1.00  0.00           H  
ATOM    553  HG3 PRO    37      55.362  28.914  30.597  1.00  0.00           H  
ATOM    554  CB  PRO    37      54.590  27.165  31.550  1.00  0.00           C  
ATOM    555  HB2 PRO    37      53.813  26.848  30.854  1.00  0.00           H  
ATOM    556  HB3 PRO    37      54.160  27.831  32.297  1.00  0.00           H  
ATOM    557  CA  PRO    37      55.288  26.062  32.431  1.00  0.00           C  
ATOM    558  HA  PRO    37      54.764  26.009  33.385  1.00  0.00           H  
ATOM    559  C   PRO    37      55.182  24.740  31.726  1.00  0.00           C  
ATOM    560  O   PRO    37      56.065  24.463  30.848  1.00  0.00           O  
ATOM    561  N   HIP    38      54.075  23.983  31.895  1.00  0.00           N  
ATOM    562  H   HIP    38      53.424  24.390  32.552  1.00  0.00           H  
ATOM    563  CA  HIP    38      53.780  22.732  31.198  1.00  0.00           C  
ATOM    564  HA  HIP    38      54.350  22.697  30.270  1.00  0.00           H  
ATOM    565  CB  HIP    38      54.181  21.527  32.068  1.00  0.00           C  
ATOM    566  HB2 HIP    38      53.549  21.510  32.956  1.00  0.00           H  
ATOM    567  HB3 HIP    38      54.035  20.725  31.344  1.00  0.00           H  
ATOM    568  CG  HIP    38      55.580  21.637  32.498  1.00  0.00           C  
ATOM    569  ND1 HIP    38      56.802  21.413  31.786  1.00  0.00           N  
ATOM    570  HD1 HIP    38      56.807  21.178  30.804  1.00  0.00           H  
ATOM    571  CE1 HIP    38      57.837  21.654  32.588  1.00  0.00           C  
ATOM    572  HE1 HIP    38      58.881  21.437  32.416  1.00  0.00           H  
ATOM    573  NE2 HIP    38      57.374  21.909  33.859  1.00  0.00           N  
ATOM    574  HE2 HIP    38      57.868  22.367  34.612  1.00  0.00           H  
ATOM    575  CD2 HIP    38      55.989  21.945  33.758  1.00  0.00           C  
ATOM    576  HD2 HIP    38      55.309  22.066  34.589  1.00  0.00           H  
ATOM    577  C   HIP    38      52.328  22.707  30.744  1.00  0.00           C  
ATOM    578  O   HIP    38      51.405  22.703  31.559  1.00  0.00           O  
ATOM    579  N   TYR    39      52.098  22.744  29.422  1.00  0.00           N  
ATOM    580  H   TYR    39      52.872  22.378  28.885  1.00  0.00           H  
ATOM    581  CA  TYR    39      50.749  22.831  28.744  1.00  0.00           C  
ATOM    582  HA  TYR    39      50.097  23.378  29.424  1.00  0.00           H  
ATOM    583  CB  TYR    39      50.942  23.660  27.399  1.00  0.00           C  
ATOM    584  HB2 TYR    39      51.481  23.138  26.608  1.00  0.00           H  
ATOM    585  HB3 TYR    39      49.929  23.910  27.085  1.00  0.00           H  
ATOM    586  CG  TYR    39      51.653  24.953  27.545  1.00  0.00           C  
ATOM    587  CD1 TYR    39      50.851  26.083  27.971  1.00  0.00           C  
ATOM    588  HD1 TYR    39      49.798  25.954  28.173  1.00  0.00           H  
ATOM    589  CE1 TYR    39      51.468  27.268  28.279  1.00  0.00           C  
ATOM    590  HE1 TYR    39      50.836  28.066  28.640  1.00  0.00           H  
ATOM    591  CZ  TYR    39      52.848  27.422  28.184  1.00  0.00           C  
ATOM    592  OH  TYR    39      53.375  28.635  28.392  1.00  0.00           O  
ATOM    593  HH  TYR    39      54.334  28.678  28.418  1.00  0.00           H  
ATOM    594  CE2 TYR    39      53.601  26.366  27.604  1.00  0.00           C  
ATOM    595  HE2 TYR    39      54.580  26.596  27.211  1.00  0.00           H  
ATOM    596  CD2 TYR    39      53.050  25.083  27.352  1.00  0.00           C  
ATOM    597  HD2 TYR    39      53.685  24.295  26.974  1.00  0.00           H  
ATOM    598  C   TYR    39      50.057  21.415  28.563  1.00  0.00           C  
ATOM    599  O   TYR    39      50.713  20.465  28.251  1.00  0.00           O  
ATOM    600  N   TYR    40      48.784  21.401  28.773  1.00  0.00           N  
ATOM    601  H   TYR    40      48.449  22.327  28.996  1.00  0.00           H  
ATOM    602  CA  TYR    40      47.859  20.362  28.408  1.00  0.00           C  
ATOM    603  HA  TYR    40      48.353  19.735  27.666  1.00  0.00           H  
ATOM    604  CB  TYR    40      47.447  19.505  29.641  1.00  0.00           C  
ATOM    605  HB2 TYR    40      46.666  19.841  30.323  1.00  0.00           H  
ATOM    606  HB3 TYR    40      46.956  18.705  29.086  1.00  0.00           H  
ATOM    607  CG  TYR    40      48.653  19.047  30.499  1.00  0.00           C  
ATOM    608  CD1 TYR    40      49.320  17.852  29.985  1.00  0.00           C  
ATOM    609  HD1 TYR    40      48.876  17.387  29.117  1.00  0.00           H  
ATOM    610  CE1 TYR    40      50.636  17.464  30.534  1.00  0.00           C  
ATOM    611  HE1 TYR    40      51.118  16.553  30.212  1.00  0.00           H  
ATOM    612  CZ  TYR    40      51.124  18.234  31.709  1.00  0.00           C  
ATOM    613  OH  TYR    40      52.225  17.868  32.341  1.00  0.00           O  
ATOM    614  HH  TYR    40      52.449  16.943  32.210  1.00  0.00           H  
ATOM    615  CE2 TYR    40      50.382  19.366  32.162  1.00  0.00           C  
ATOM    616  HE2 TYR    40      50.709  19.941  33.017  1.00  0.00           H  
ATOM    617  CD2 TYR    40      49.218  19.812  31.530  1.00  0.00           C  
ATOM    618  HD2 TYR    40      48.697  20.706  31.838  1.00  0.00           H  
ATOM    619  C   TYR    40      46.627  20.859  27.679  1.00  0.00           C  
ATOM    620  O   TYR    40      46.433  22.068  27.766  1.00  0.00           O  
ATOM    621  N   THR    41      45.944  20.100  26.857  1.00  0.00           N  
ATOM    622  H   THR    41      46.302  19.165  26.728  1.00  0.00           H  
ATOM    623  CA  THR    41      44.792  20.587  26.014  1.00  0.00           C  
ATOM    624  HA  THR    41      44.274  21.356  26.587  1.00  0.00           H  
ATOM    625  CB  THR    41      45.280  21.318  24.681  1.00  0.00           C  
ATOM    626  HB  THR    41      44.420  21.382  24.014  1.00  0.00           H  
ATOM    627  CG2 THR    41      45.755  22.707  24.935  1.00  0.00           C  
ATOM    628 HG21 THR    41      45.872  23.143  23.942  1.00  0.00           H  
ATOM    629 HG22 THR    41      44.996  23.205  25.538  1.00  0.00           H  
ATOM    630 HG23 THR    41      46.712  22.713  25.457  1.00  0.00           H  
ATOM    631  OG1 THR    41      46.369  20.646  24.131  1.00  0.00           O  
ATOM    632  HG1 THR    41      46.046  20.004  23.495  1.00  0.00           H  
ATOM    633  C   THR    41      43.829  19.495  25.602  1.00  0.00           C  
ATOM    634  O   THR    41      44.213  18.383  25.439  1.00  0.00           O  
ATOM    635  N   PHE    42      42.495  19.869  25.469  1.00  0.00           N  
ATOM    636  H   PHE    42      42.220  20.827  25.633  1.00  0.00           H  
ATOM    637  CA  PHE    42      41.383  18.948  25.136  1.00  0.00           C  
ATOM    638  HA  PHE    42      41.767  18.262  24.382  1.00  0.00           H  
ATOM    639  CB  PHE    42      40.862  18.378  26.479  1.00  0.00           C  
ATOM    640  HB2 PHE    42      40.145  19.049  26.951  1.00  0.00           H  
ATOM    641  HB3 PHE    42      40.303  17.490  26.186  1.00  0.00           H  
ATOM    642  CG  PHE    42      41.834  17.997  27.500  1.00  0.00           C  
ATOM    643  CD1 PHE    42      42.161  18.908  28.502  1.00  0.00           C  
ATOM    644  HD1 PHE    42      41.751  19.907  28.495  1.00  0.00           H  
ATOM    645  CE1 PHE    42      43.148  18.562  29.418  1.00  0.00           C  
ATOM    646  HE1 PHE    42      43.398  19.325  30.141  1.00  0.00           H  
ATOM    647  CZ  PHE    42      43.754  17.317  29.377  1.00  0.00           C  
ATOM    648  HZ  PHE    42      44.477  17.105  30.151  1.00  0.00           H  
ATOM    649  CE2 PHE    42      43.500  16.421  28.356  1.00  0.00           C  
ATOM    650  HE2 PHE    42      43.941  15.436  28.308  1.00  0.00           H  
ATOM    651  CD2 PHE    42      42.489  16.762  27.469  1.00  0.00           C  
ATOM    652  HD2 PHE    42      42.156  16.106  26.678  1.00  0.00           H  
ATOM    653  C   PHE    42      40.281  19.736  24.382  1.00  0.00           C  
ATOM    654  O   PHE    42      40.163  20.985  24.525  1.00  0.00           O  
ATOM    655  N   GLY    43      39.486  19.073  23.536  1.00  0.00           N  
ATOM    656  H   GLY    43      39.777  18.108  23.474  1.00  0.00           H  
ATOM    657  CA  GLY    43      38.274  19.627  22.996  1.00  0.00           C  
ATOM    658  HA2 GLY    43      37.507  18.918  22.687  1.00  0.00           H  
ATOM    659  HA3 GLY    43      37.897  20.163  23.867  1.00  0.00           H  
ATOM    660  C   GLY    43      38.387  20.548  21.815  1.00  0.00           C  
ATOM    661  O   GLY    43      39.386  20.433  21.069  1.00  0.00           O  
ATOM    662  N   LYS    44      37.390  21.414  21.547  1.00  0.00           N  
ATOM    663  H   LYS    44      36.663  21.380  22.247  1.00  0.00           H  
ATOM    664  CA  LYS    44      37.129  22.302  20.349  1.00  0.00           C  
ATOM    665  HA  LYS    44      38.098  22.219  19.859  1.00  0.00           H  
ATOM    666  CB  LYS    44      36.143  21.676  19.338  1.00  0.00           C  
ATOM    667  HB2 LYS    44      36.119  22.305  18.448  1.00  0.00           H  
ATOM    668  HB3 LYS    44      36.522  20.691  19.064  1.00  0.00           H  
ATOM    669  CG  LYS    44      34.712  21.595  19.882  1.00  0.00           C  
ATOM    670  HG2 LYS    44      34.737  21.152  20.878  1.00  0.00           H  
ATOM    671  HG3 LYS    44      34.281  22.589  19.993  1.00  0.00           H  
ATOM    672  CD  LYS    44      33.835  20.678  19.009  1.00  0.00           C  
ATOM    673  HD2 LYS    44      32.808  20.889  19.309  1.00  0.00           H  
ATOM    674  HD3 LYS    44      34.019  20.902  17.958  1.00  0.00           H  
ATOM    675  CE  LYS    44      34.045  19.190  19.204  1.00  0.00           C  
ATOM    676  HE2 LYS    44      34.997  19.036  18.695  1.00  0.00           H  
ATOM    677  HE3 LYS    44      34.120  19.022  20.278  1.00  0.00           H  
ATOM    678  NZ  LYS    44      33.082  18.298  18.501  1.00  0.00           N  
ATOM    679  HZ1 LYS    44      32.116  18.403  18.775  1.00  0.00           H  
ATOM    680  HZ2 LYS    44      33.136  18.464  17.506  1.00  0.00           H  
ATOM    681  HZ3 LYS    44      33.399  17.338  18.492  1.00  0.00           H  
ATOM    682  C   LYS    44      36.834  23.777  20.698  1.00  0.00           C  
ATOM    683  O   LYS    44      35.993  24.138  21.564  1.00  0.00           O  
ATOM    684  N   ALA    45      37.443  24.599  19.864  1.00  0.00           N  
ATOM    685  H   ALA    45      37.946  24.187  19.091  1.00  0.00           H  
ATOM    686  CA  ALA    45      37.361  26.036  19.787  1.00  0.00           C  
ATOM    687  HA  ALA    45      37.367  26.451  20.795  1.00  0.00           H  
ATOM    688  CB  ALA    45      38.566  26.525  19.108  1.00  0.00           C  
ATOM    689  HB1 ALA    45      38.407  26.475  18.031  1.00  0.00           H  
ATOM    690  HB2 ALA    45      38.723  27.563  19.400  1.00  0.00           H  
ATOM    691  HB3 ALA    45      39.443  25.917  19.332  1.00  0.00           H  
ATOM    692  C   ALA    45      36.041  26.536  19.212  1.00  0.00           C  
ATOM    693  O   ALA    45      35.534  27.676  19.504  1.00  0.00           O  
ATOM    694  N   ASP    46      35.433  25.720  18.354  1.00  0.00           N  
ATOM    695  H   ASP    46      35.827  24.814  18.142  1.00  0.00           H  
ATOM    696  CA  ASP    46      34.248  25.937  17.506  1.00  0.00           C  
ATOM    697  HA  ASP    46      33.490  26.538  18.008  1.00  0.00           H  
ATOM    698  CB  ASP    46      34.723  26.662  16.208  1.00  0.00           C  
ATOM    699  HB2 ASP    46      35.277  27.547  16.521  1.00  0.00           H  
ATOM    700  HB3 ASP    46      35.441  26.072  15.638  1.00  0.00           H  
ATOM    701  CG  ASP    46      33.591  27.090  15.268  1.00  0.00           C  
ATOM    702  OD1 ASP    46      33.728  28.173  14.674  1.00  0.00           O  
ATOM    703  OD2 ASP    46      32.515  26.464  15.251  1.00  0.00           O  
ATOM    704  C   ASP    46      33.591  24.589  17.139  1.00  0.00           C  
ATOM    705  O   ASP    46      34.242  23.620  16.687  1.00  0.00           O  
ATOM    706  N   ILE    47      32.298  24.500  17.368  1.00  0.00           N  
ATOM    707  H   ILE    47      31.772  25.294  17.704  1.00  0.00           H  
ATOM    708  CA  ILE    47      31.492  23.253  17.203  1.00  0.00           C  
ATOM    709  HA  ILE    47      32.105  22.423  17.555  1.00  0.00           H  
ATOM    710  CB  ILE    47      30.177  23.344  18.020  1.00  0.00           C  
ATOM    711  HB  ILE    47      29.578  24.225  17.786  1.00  0.00           H  
ATOM    712  CG2 ILE    47      29.357  22.044  17.778  1.00  0.00           C  
ATOM    713 HG21 ILE    47      28.796  22.060  16.844  1.00  0.00           H  
ATOM    714 HG22 ILE    47      30.006  21.169  17.723  1.00  0.00           H  
ATOM    715 HG23 ILE    47      28.579  21.908  18.528  1.00  0.00           H  
ATOM    716  CG1 ILE    47      30.528  23.334  19.496  1.00  0.00           C  
ATOM    717 HG12 ILE    47      31.006  22.393  19.768  1.00  0.00           H  
ATOM    718 HG13 ILE    47      31.231  24.110  19.801  1.00  0.00           H  
ATOM    719  CD1 ILE    47      29.340  23.542  20.460  1.00  0.00           C  
ATOM    720 HD11 ILE    47      28.663  24.348  20.175  1.00  0.00           H  
ATOM    721 HD12 ILE    47      28.740  22.652  20.644  1.00  0.00           H  
ATOM    722 HD13 ILE    47      29.718  23.919  21.410  1.00  0.00           H  
ATOM    723  C   ILE    47      31.166  22.948  15.739  1.00  0.00           C  
ATOM    724  O   ILE    47      31.521  21.873  15.188  1.00  0.00           O  
ATOM    725  N   ALA    48      30.549  23.902  15.014  1.00  0.00           N  
ATOM    726  H   ALA    48      30.502  24.849  15.360  1.00  0.00           H  
ATOM    727  CA  ALA    48      30.097  23.790  13.642  1.00  0.00           C  
ATOM    728  HA  ALA    48      29.444  22.917  13.627  1.00  0.00           H  
ATOM    729  CB  ALA    48      29.290  25.063  13.345  1.00  0.00           C  
ATOM    730  HB1 ALA    48      30.011  25.877  13.421  1.00  0.00           H  
ATOM    731  HB2 ALA    48      28.897  24.916  12.339  1.00  0.00           H  
ATOM    732  HB3 ALA    48      28.480  25.175  14.066  1.00  0.00           H  
ATOM    733  C   ALA    48      31.244  23.538  12.677  1.00  0.00           C  
ATOM    734  O   ALA    48      31.159  22.719  11.797  1.00  0.00           O  
ATOM    735  N   ALA    49      32.314  24.303  12.852  1.00  0.00           N  
ATOM    736  H   ALA    49      32.322  25.127  13.436  1.00  0.00           H  
ATOM    737  CA  ALA    49      33.634  24.048  12.125  1.00  0.00           C  
ATOM    738  HA  ALA    49      33.339  23.744  11.121  1.00  0.00           H  
ATOM    739  CB  ALA    49      34.389  25.365  11.976  1.00  0.00           C  
ATOM    740  HB1 ALA    49      35.344  25.220  11.471  1.00  0.00           H  
ATOM    741  HB2 ALA    49      33.884  26.123  11.378  1.00  0.00           H  
ATOM    742  HB3 ALA    49      34.510  25.699  13.007  1.00  0.00           H  
ATOM    743  C   ALA    49      34.425  22.806  12.598  1.00  0.00           C  
ATOM    744  O   ALA    49      35.421  22.335  11.963  1.00  0.00           O  
ATOM    745  N   ASN    50      34.035  22.384  13.809  1.00  0.00           N  
ATOM    746  H   ASN    50      33.166  22.753  14.169  1.00  0.00           H  
ATOM    747  CA  ASN    50      34.728  21.273  14.574  1.00  0.00           C  
ATOM    748  HA  ASN    50      34.424  21.270  15.620  1.00  0.00           H  
ATOM    749  CB  ASN    50      34.454  19.880  13.907  1.00  0.00           C  
ATOM    750  HB2 ASN    50      33.408  19.854  13.604  1.00  0.00           H  
ATOM    751  HB3 ASN    50      35.015  19.844  12.973  1.00  0.00           H  
ATOM    752  CG  ASN    50      34.722  18.669  14.774  1.00  0.00           C  
ATOM    753  OD1 ASN    50      34.332  18.650  15.947  1.00  0.00           O  
ATOM    754  ND2 ASN    50      35.278  17.568  14.292  1.00  0.00           N  
ATOM    755 HD21 ASN    50      35.586  17.524  13.331  1.00  0.00           H  
ATOM    756 HD22 ASN    50      35.539  16.895  14.998  1.00  0.00           H  
ATOM    757  C   ASN    50      36.280  21.520  14.761  1.00  0.00           C  
ATOM    758  O   ASN    50      37.148  20.598  14.764  1.00  0.00           O  
ATOM    759  N   LYS    51      36.709  22.755  15.084  1.00  0.00           N  
ATOM    760  H   LYS    51      35.976  23.433  15.233  1.00  0.00           H  
ATOM    761  CA  LYS    51      38.092  23.268  15.184  1.00  0.00           C  
ATOM    762  HA  LYS    51      38.673  22.806  14.387  1.00  0.00           H  
ATOM    763  CB  LYS    51      37.998  24.798  14.875  1.00  0.00           C  
ATOM    764  HB2 LYS    51      37.418  24.845  13.953  1.00  0.00           H  
ATOM    765  HB3 LYS    51      37.559  25.297  15.738  1.00  0.00           H  
ATOM    766  CG  LYS    51      39.235  25.596  14.499  1.00  0.00           C  
ATOM    767  HG2 LYS    51      40.007  25.280  15.201  1.00  0.00           H  
ATOM    768  HG3 LYS    51      39.601  25.168  13.566  1.00  0.00           H  
ATOM    769  CD  LYS    51      39.058  27.140  14.329  1.00  0.00           C  
ATOM    770  HD2 LYS    51      38.312  27.314  13.554  1.00  0.00           H  
ATOM    771  HD3 LYS    51      38.658  27.605  15.230  1.00  0.00           H  
ATOM    772  CE  LYS    51      40.311  27.861  13.973  1.00  0.00           C  
ATOM    773  HE2 LYS    51      40.856  28.046  14.899  1.00  0.00           H  
ATOM    774  HE3 LYS    51      40.938  27.306  13.275  1.00  0.00           H  
ATOM    775  NZ  LYS    51      39.950  29.140  13.385  1.00  0.00           N  
ATOM    776  HZ1 LYS    51      39.110  29.479  13.833  1.00  0.00           H  
ATOM    777  HZ2 LYS    51      40.723  29.773  13.534  1.00  0.00           H  
ATOM    778  HZ3 LYS    51      39.726  29.084  12.402  1.00  0.00           H  
ATOM    779  C   LYS    51      38.735  22.986  16.534  1.00  0.00           C  
ATOM    780  O   LYS    51      38.159  23.306  17.564  1.00  0.00           O  
ATOM    781  N   PRO    52      39.926  22.281  16.648  1.00  0.00           N  
ATOM    782  CD  PRO    52      40.722  21.744  15.546  1.00  0.00           C  
ATOM    783  HD2 PRO    52      41.172  22.540  14.952  1.00  0.00           H  
ATOM    784  HD3 PRO    52      40.182  21.122  14.832  1.00  0.00           H  
ATOM    785  CG  PRO    52      41.852  20.841  16.100  1.00  0.00           C  
ATOM    786  HG2 PRO    52      42.794  21.385  16.024  1.00  0.00           H  
ATOM    787  HG3 PRO    52      41.828  19.887  15.574  1.00  0.00           H  
ATOM    788  CB  PRO    52      41.439  20.576  17.584  1.00  0.00           C  
ATOM    789  HB2 PRO    52      42.293  20.476  18.254  1.00  0.00           H  
ATOM    790  HB3 PRO    52      40.858  19.653  17.566  1.00  0.00           H  
ATOM    791  CA  PRO    52      40.501  21.777  17.968  1.00  0.00           C  
ATOM    792  HA  PRO    52      39.662  21.308  18.483  1.00  0.00           H  
ATOM    793  C   PRO    52      41.214  22.778  18.802  1.00  0.00           C  
ATOM    794  O   PRO    52      41.571  23.846  18.262  1.00  0.00           O  
ATOM    795  N   VAL    53      41.464  22.473  20.087  1.00  0.00           N  
ATOM    796  H   VAL    53      41.219  21.556  20.432  1.00  0.00           H  
ATOM    797  CA  VAL    53      42.223  23.337  21.027  1.00  0.00           C  
ATOM    798  HA  VAL    53      42.194  24.400  20.786  1.00  0.00           H  
ATOM    799  CB  VAL    53      41.601  23.352  22.451  1.00  0.00           C  
ATOM    800  HB  VAL    53      41.756  22.336  22.813  1.00  0.00           H  
ATOM    801  CG1 VAL    53      42.233  24.357  23.432  1.00  0.00           C  
ATOM    802 HG11 VAL    53      43.308  24.217  23.552  1.00  0.00           H  
ATOM    803 HG12 VAL    53      42.128  25.413  23.184  1.00  0.00           H  
ATOM    804 HG13 VAL    53      41.749  24.126  24.381  1.00  0.00           H  
ATOM    805  CG2 VAL    53      40.124  23.752  22.484  1.00  0.00           C  
ATOM    806 HG21 VAL    53      39.718  23.908  23.484  1.00  0.00           H  
ATOM    807 HG22 VAL    53      40.012  24.627  21.844  1.00  0.00           H  
ATOM    808 HG23 VAL    53      39.499  23.027  21.962  1.00  0.00           H  
ATOM    809  C   VAL    53      43.680  22.993  21.191  1.00  0.00           C  
ATOM    810  O   VAL    53      44.124  21.871  21.416  1.00  0.00           O  
ATOM    811  N   THR    54      44.577  24.053  21.111  1.00  0.00           N  
ATOM    812  H   THR    54      44.193  24.916  20.752  1.00  0.00           H  
ATOM    813  CA  THR    54      46.014  24.075  21.132  1.00  0.00           C  
ATOM    814  HA  THR    54      46.353  23.072  21.392  1.00  0.00           H  
ATOM    815  CB  THR    54      46.615  24.323  19.751  1.00  0.00           C  
ATOM    816  HB  THR    54      47.644  23.965  19.784  1.00  0.00           H  
ATOM    817  CG2 THR    54      45.879  23.496  18.672  1.00  0.00           C  
ATOM    818 HG21 THR    54      44.909  23.985  18.593  1.00  0.00           H  
ATOM    819 HG22 THR    54      46.416  23.534  17.724  1.00  0.00           H  
ATOM    820 HG23 THR    54      45.650  22.449  18.873  1.00  0.00           H  
ATOM    821  OG1 THR    54      46.634  25.695  19.342  1.00  0.00           O  
ATOM    822  HG1 THR    54      47.328  25.820  18.690  1.00  0.00           H  
ATOM    823  C   THR    54      46.482  25.113  22.163  1.00  0.00           C  
ATOM    824  O   THR    54      45.664  25.912  22.650  1.00  0.00           O  
ATOM    825  N   PRO    55      47.743  25.211  22.525  1.00  0.00           N  
ATOM    826  CD  PRO    55      48.850  24.281  22.187  1.00  0.00           C  
ATOM    827  HD2 PRO    55      49.384  24.557  21.278  1.00  0.00           H  
ATOM    828  HD3 PRO    55      48.414  23.295  22.031  1.00  0.00           H  
ATOM    829  CG  PRO    55      49.672  24.236  23.494  1.00  0.00           C  
ATOM    830  HG2 PRO    55      50.718  23.927  23.480  1.00  0.00           H  
ATOM    831  HG3 PRO    55      49.191  23.590  24.228  1.00  0.00           H  
ATOM    832  CB  PRO    55      49.651  25.637  23.955  1.00  0.00           C  
ATOM    833  HB2 PRO    55      50.445  26.212  23.478  1.00  0.00           H  
ATOM    834  HB3 PRO    55      49.703  25.738  25.040  1.00  0.00           H  
ATOM    835  CA  PRO    55      48.220  26.179  23.487  1.00  0.00           C  
ATOM    836  HA  PRO    55      47.595  26.161  24.380  1.00  0.00           H  
ATOM    837  C   PRO    55      48.300  27.667  22.949  1.00  0.00           C  
ATOM    838  O   PRO    55      48.523  28.536  23.780  1.00  0.00           O  
ATOM    839  N   GLN    56      48.109  27.807  21.604  1.00  0.00           N  
ATOM    840  H   GLN    56      48.093  26.966  21.045  1.00  0.00           H  
ATOM    841  CA  GLN    56      47.872  29.039  20.874  1.00  0.00           C  
ATOM    842  HA  GLN    56      48.546  29.810  21.245  1.00  0.00           H  
ATOM    843  CB  GLN    56      48.185  28.938  19.374  1.00  0.00           C  
ATOM    844  HB2 GLN    56      47.526  28.269  18.821  1.00  0.00           H  
ATOM    845  HB3 GLN    56      47.984  29.927  18.962  1.00  0.00           H  
ATOM    846  CG  GLN    56      49.677  28.655  19.035  1.00  0.00           C  
ATOM    847  HG2 GLN    56      49.738  28.683  17.947  1.00  0.00           H  
ATOM    848  HG3 GLN    56      50.223  29.465  19.518  1.00  0.00           H  
ATOM    849  CD  GLN    56      49.981  27.230  19.477  1.00  0.00           C  
ATOM    850  OE1 GLN    56      49.428  26.244  18.987  1.00  0.00           O  
ATOM    851  NE2 GLN    56      50.987  27.031  20.339  1.00  0.00           N  
ATOM    852 HE21 GLN    56      51.278  26.066  20.394  1.00  0.00           H  
ATOM    853 HE22 GLN    56      51.621  27.795  20.527  1.00  0.00           H  
ATOM    854  C   GLN    56      46.424  29.541  21.102  1.00  0.00           C  
ATOM    855  O   GLN    56      46.269  30.795  21.074  1.00  0.00           O  
ATOM    856  N   THR    57      45.410  28.668  21.330  1.00  0.00           N  
ATOM    857  H   THR    57      45.774  27.727  21.375  1.00  0.00           H  
ATOM    858  CA  THR    57      43.996  29.068  21.329  1.00  0.00           C  
ATOM    859  HA  THR    57      43.795  29.503  20.350  1.00  0.00           H  
ATOM    860  CB  THR    57      43.106  27.822  21.507  1.00  0.00           C  
ATOM    861  HB  THR    57      43.359  27.518  22.523  1.00  0.00           H  
ATOM    862  CG2 THR    57      41.620  28.038  21.392  1.00  0.00           C  
ATOM    863 HG21 THR    57      41.346  28.801  22.120  1.00  0.00           H  
ATOM    864 HG22 THR    57      41.450  28.427  20.388  1.00  0.00           H  
ATOM    865 HG23 THR    57      41.154  27.074  21.601  1.00  0.00           H  
ATOM    866  OG1 THR    57      43.510  26.901  20.659  1.00  0.00           O  
ATOM    867  HG1 THR    57      44.094  27.327  20.027  1.00  0.00           H  
ATOM    868  C   THR    57      43.700  30.261  22.279  1.00  0.00           C  
ATOM    869  O   THR    57      43.960  30.112  23.404  1.00  0.00           O  
ATOM    870  N   LEU    58      43.192  31.401  21.805  1.00  0.00           N  
ATOM    871  H   LEU    58      43.092  31.429  20.800  1.00  0.00           H  
ATOM    872  CA  LEU    58      42.912  32.535  22.634  1.00  0.00           C  
ATOM    873  HA  LEU    58      43.682  32.503  23.405  1.00  0.00           H  
ATOM    874  CB  LEU    58      42.900  33.872  21.852  1.00  0.00           C  
ATOM    875  HB2 LEU    58      42.126  33.898  21.085  1.00  0.00           H  
ATOM    876  HB3 LEU    58      42.690  34.639  22.597  1.00  0.00           H  
ATOM    877  CG  LEU    58      44.304  34.254  21.398  1.00  0.00           C  
ATOM    878  HG  LEU    58      45.051  33.997  22.149  1.00  0.00           H  
ATOM    879  CD1 LEU    58      44.489  33.570  20.077  1.00  0.00           C  
ATOM    880 HD11 LEU    58      44.636  32.491  20.094  1.00  0.00           H  
ATOM    881 HD12 LEU    58      43.615  33.775  19.458  1.00  0.00           H  
ATOM    882 HD13 LEU    58      45.310  34.046  19.540  1.00  0.00           H  
ATOM    883  CD2 LEU    58      44.464  35.766  21.190  1.00  0.00           C  
ATOM    884 HD21 LEU    58      45.451  35.922  20.754  1.00  0.00           H  
ATOM    885 HD22 LEU    58      43.701  36.132  20.502  1.00  0.00           H  
ATOM    886 HD23 LEU    58      44.426  36.182  22.197  1.00  0.00           H  
ATOM    887  C   LEU    58      41.490  32.351  23.228  1.00  0.00           C  
ATOM    888  O   LEU    58      40.522  32.141  22.535  1.00  0.00           O  
ATOM    889  N   PHE    59      41.307  32.669  24.513  1.00  0.00           N  
ATOM    890  H   PHE    59      42.152  32.885  25.021  1.00  0.00           H  
ATOM    891  CA  PHE    59      40.104  32.681  25.367  1.00  0.00           C  
ATOM    892  HA  PHE    59      39.247  32.557  24.704  1.00  0.00           H  
ATOM    893  CB  PHE    59      40.026  31.522  26.459  1.00  0.00           C  
ATOM    894  HB2 PHE    59      40.882  31.585  27.130  1.00  0.00           H  
ATOM    895  HB3 PHE    59      39.062  31.666  26.948  1.00  0.00           H  
ATOM    896  CG  PHE    59      40.141  30.075  25.917  1.00  0.00           C  
ATOM    897  CD1 PHE    59      41.465  29.550  25.626  1.00  0.00           C  
ATOM    898  HD1 PHE    59      42.351  30.138  25.816  1.00  0.00           H  
ATOM    899  CE1 PHE    59      41.639  28.215  25.337  1.00  0.00           C  
ATOM    900  HE1 PHE    59      42.672  27.920  25.222  1.00  0.00           H  
ATOM    901  CZ  PHE    59      40.528  27.348  25.178  1.00  0.00           C  
ATOM    902  HZ  PHE    59      40.696  26.328  24.865  1.00  0.00           H  
ATOM    903  CE2 PHE    59      39.211  27.806  25.292  1.00  0.00           C  
ATOM    904  HE2 PHE    59      38.359  27.144  25.236  1.00  0.00           H  
ATOM    905  CD2 PHE    59      39.032  29.168  25.724  1.00  0.00           C  
ATOM    906  HD2 PHE    59      38.036  29.481  25.997  1.00  0.00           H  
ATOM    907  C   PHE    59      39.906  34.070  26.122  1.00  0.00           C  
ATOM    908  O   PHE    59      40.911  34.750  26.343  1.00  0.00           O  
ATOM    909  N   GLU    60      38.715  34.385  26.580  1.00  0.00           N  
ATOM    910  H   GLU    60      37.925  33.802  26.342  1.00  0.00           H  
ATOM    911  CA  GLU    60      38.373  35.596  27.287  1.00  0.00           C  
ATOM    912  HA  GLU    60      39.086  36.283  26.830  1.00  0.00           H  
ATOM    913  CB  GLU    60      36.844  35.858  26.971  1.00  0.00           C  
ATOM    914  HB2 GLU    60      36.336  34.994  27.399  1.00  0.00           H  
ATOM    915  HB3 GLU    60      36.541  36.792  27.445  1.00  0.00           H  
ATOM    916  CG  GLU    60      36.637  35.976  25.406  1.00  0.00           C  
ATOM    917  HG2 GLU    60      37.390  36.662  25.018  1.00  0.00           H  
ATOM    918  HG3 GLU    60      36.978  35.031  24.983  1.00  0.00           H  
ATOM    919  CD  GLU    60      35.211  36.284  24.856  1.00  0.00           C  
ATOM    920  OE1 GLU    60      34.255  36.272  25.698  1.00  0.00           O  
ATOM    921  OE2 GLU    60      35.054  36.364  23.592  1.00  0.00           O  
ATOM    922  C   GLU    60      38.635  35.422  28.777  1.00  0.00           C  
ATOM    923  O   GLU    60      38.223  34.397  29.333  1.00  0.00           O  
ATOM    924  N   LEU    61      39.315  36.372  29.380  1.00  0.00           N  
ATOM    925  H   LEU    61      39.445  37.238  28.878  1.00  0.00           H  
ATOM    926  CA  LEU    61      39.843  36.398  30.790  1.00  0.00           C  
ATOM    927  HA  LEU    61      40.218  35.428  31.117  1.00  0.00           H  
ATOM    928  CB  LEU    61      41.070  37.365  30.942  1.00  0.00           C  
ATOM    929  HB2 LEU    61      40.729  38.289  30.476  1.00  0.00           H  
ATOM    930  HB3 LEU    61      41.356  37.515  31.983  1.00  0.00           H  
ATOM    931  CG  LEU    61      42.356  36.944  30.189  1.00  0.00           C  
ATOM    932  HG  LEU    61      42.173  37.018  29.117  1.00  0.00           H  
ATOM    933  CD1 LEU    61      43.532  37.928  30.483  1.00  0.00           C  
ATOM    934 HD11 LEU    61      44.465  37.601  30.025  1.00  0.00           H  
ATOM    935 HD12 LEU    61      43.237  38.939  30.204  1.00  0.00           H  
ATOM    936 HD13 LEU    61      43.597  37.939  31.571  1.00  0.00           H  
ATOM    937  CD2 LEU    61      42.761  35.524  30.542  1.00  0.00           C  
ATOM    938 HD21 LEU    61      42.942  35.415  31.611  1.00  0.00           H  
ATOM    939 HD22 LEU    61      42.045  34.798  30.156  1.00  0.00           H  
ATOM    940 HD23 LEU    61      43.737  35.387  30.077  1.00  0.00           H  
ATOM    941  C   LEU    61      38.735  36.832  31.781  1.00  0.00           C  
ATOM    942  O   LEU    61      38.887  36.492  32.966  1.00  0.00           O  
ATOM    943  N   GLY    62      37.716  37.574  31.374  1.00  0.00           N  
ATOM    944  H   GLY    62      37.616  37.695  30.376  1.00  0.00           H  
ATOM    945  CA  GLY    62      36.823  38.334  32.250  1.00  0.00           C  
ATOM    946  HA2 GLY    62      36.302  39.173  31.789  1.00  0.00           H  
ATOM    947  HA3 GLY    62      36.072  37.741  32.772  1.00  0.00           H  
ATOM    948  C   GLY    62      37.581  39.025  33.433  1.00  0.00           C  
ATOM    949  O   GLY    62      38.574  39.684  33.201  1.00  0.00           O  
ATOM    950  N   CTZ    63      37.091  38.923  34.639  1.00  0.00           N  
ATOM    951  H4  CTZ    63      36.223  38.393  34.835  1.00  0.00           H  
ATOM    952  C9  CTZ    63      37.709  39.571  35.875  1.00  0.00           C  
ATOM    953  H5  CTZ    63      37.712  40.711  35.757  1.00  0.00           H  
ATOM    954  C   CTZ    63      39.218  39.204  36.076  1.00  0.00           C  
ATOM    955  O   CTZ    63      39.886  39.800  36.917  1.00  0.00           O  
ATOM    956  CB  CTZ    63      36.976  39.187  37.176  1.00  0.00           C  
ATOM    957  H6  CTZ    63      36.955  38.098  37.341  1.00  0.00           H  
ATOM    958  H7  CTZ    63      37.585  39.625  37.974  1.00  0.00           H  
ATOM    959  OG  CTZ    63      35.598  39.663  37.215  1.00  0.00           O  
ATOM    960  S1  CTZ    63      30.756  37.931  38.318  1.00  0.00           S  
ATOM    961  C2  CTZ    63      30.424  36.451  39.373  1.00  0.00           C  
ATOM    962  H12 CTZ    63      29.520  35.896  38.955  1.00  0.00           H  
ATOM    963  H13 CTZ    63      30.100  36.744  40.343  1.00  0.00           H  
ATOM    964  C3  CTZ    63      31.630  35.505  39.450  1.00  0.00           C  
ATOM    965  C3' CTZ    63      31.820  34.704  40.483  1.00  0.00           C  
ATOM    966  H14 CTZ    63      31.205  34.575  41.355  1.00  0.00           H  
ATOM    967  H15 CTZ    63      32.607  33.947  40.512  1.00  0.00           H  
ATOM    968  CA  CTZ    63      32.479  35.384  38.251  1.00  0.00           C  
ATOM    969  C4' CTZ    63      32.680  34.003  37.623  1.00  0.00           C  
ATOM    970  O4A CTZ    63      33.655  33.836  36.802  1.00  0.00           O  
ATOM    971  O4B CTZ    63      31.775  33.142  37.868  1.00  0.00           O  
ATOM    972  N5  CTZ    63      32.877  36.408  37.563  1.00  0.00           N  
ATOM    973  C6  CTZ    63      32.559  37.694  38.242  1.00  0.00           C  
ATOM    974  H16 CTZ    63      32.932  37.750  39.291  1.00  0.00           H  
ATOM    975  C7  CTZ    63      33.158  38.847  37.386  1.00  0.00           C  
ATOM    976  H17 CTZ    63      32.969  39.836  37.895  1.00  0.00           H  
ATOM    977  C8  CTZ    63      34.616  38.365  37.094  1.00  0.00           C  
ATOM    978  O9  CTZ    63      34.819  37.686  35.938  1.00  0.00           O  
ATOM    979  N10 CTZ    63      32.384  38.761  36.159  1.00  0.00           N  
ATOM    980  H18 CTZ    63      32.385  37.802  35.682  1.00  0.00           H  
ATOM    981  C11 CTZ    63      31.751  39.836  35.599  1.00  0.00           C  
ATOM    982  O12 CTZ    63      31.863  40.978  36.138  1.00  0.00           O  
ATOM    983  C13 CTZ    63      30.855  39.486  34.452  1.00  0.00           C  
ATOM    984  C14 CTZ    63      31.187  39.808  33.023  1.00  0.00           C  
ATOM    985  C15 CTZ    63      32.341  40.487  32.607  1.00  0.00           C  
ATOM    986  H19 CTZ    63      33.127  40.896  33.210  1.00  0.00           H  
ATOM    987  N16 CTZ    63      29.751  38.843  34.684  1.00  0.00           N  
ATOM    988  S16 CTZ    63      32.298  40.737  30.924  1.00  0.00           S  
ATOM    989  C17 CTZ    63      30.717  39.840  30.801  1.00  0.00           C  
ATOM    990  N18 CTZ    63      30.034  39.596  29.623  1.00  0.00           N  
ATOM    991  H20 CTZ    63      29.094  39.321  29.775  1.00  0.00           H  
ATOM    992  H21 CTZ    63      30.272  40.048  28.709  1.00  0.00           H  
ATOM    993  O17 CTZ    63      29.465  38.555  36.003  1.00  0.00           O  
ATOM    994  C18 CTZ    63      28.350  37.512  35.938  1.00  0.00           C  
ATOM    995  C19 CTZ    63      27.598  37.597  37.248  1.00  0.00           C  
ATOM    996  H22 CTZ    63      28.213  37.559  38.130  1.00  0.00           H  
ATOM    997  H23 CTZ    63      26.990  38.517  37.284  1.00  0.00           H  
ATOM    998  H24 CTZ    63      26.920  36.727  37.404  1.00  0.00           H  
ATOM    999  C20 CTZ    63      28.937  36.154  35.705  1.00  0.00           C  
ATOM   1000  H25 CTZ    63      28.126  35.431  35.727  1.00  0.00           H  
ATOM   1001  H26 CTZ    63      29.495  36.064  34.743  1.00  0.00           H  
ATOM   1002  H27 CTZ    63      29.734  35.824  36.424  1.00  0.00           H  
ATOM   1003  C21 CTZ    63      27.430  38.013  34.848  1.00  0.00           C  
ATOM   1004  O2A CTZ    63      27.451  37.494  33.653  1.00  0.00           O  
ATOM   1005  O2B CTZ    63      26.730  39.021  35.188  1.00  0.00           O  
ATOM   1006  N19 CTZ    63      30.381  39.353  31.982  1.00  0.00           N  
ATOM   1007  N   ILE    64      39.826  38.260  35.357  1.00  0.00           N  
ATOM   1008  H   ILE    64      39.402  37.601  34.686  1.00  0.00           H  
ATOM   1009  CA  ILE    64      41.242  38.101  35.489  1.00  0.00           C  
ATOM   1010  HA  ILE    64      41.426  38.102  36.568  1.00  0.00           H  
ATOM   1011  CB  ILE    64      41.671  36.725  34.870  1.00  0.00           C  
ATOM   1012  HB  ILE    64      41.074  36.748  33.918  1.00  0.00           H  
ATOM   1013  CG2 ILE    64      43.237  36.534  34.583  1.00  0.00           C  
ATOM   1014 HG21 ILE    64      43.520  37.431  33.972  1.00  0.00           H  
ATOM   1015 HG22 ILE    64      43.793  36.573  35.533  1.00  0.00           H  
ATOM   1016 HG23 ILE    64      43.474  35.631  34.022  1.00  0.00           H  
ATOM   1017  CG1 ILE    64      41.035  35.657  35.746  1.00  0.00           C  
ATOM   1018 HG12 ILE    64      41.535  35.667  36.689  1.00  0.00           H  
ATOM   1019 HG13 ILE    64      39.923  35.719  35.860  1.00  0.00           H  
ATOM   1020  CD1 ILE    64      41.209  34.313  35.047  1.00  0.00           C  
ATOM   1021 HD11 ILE    64      40.545  33.590  35.448  1.00  0.00           H  
ATOM   1022 HD12 ILE    64      41.146  34.457  33.973  1.00  0.00           H  
ATOM   1023 HD13 ILE    64      42.204  34.017  35.192  1.00  0.00           H  
ATOM   1024  C   ILE    64      41.966  39.274  34.894  1.00  0.00           C  
ATOM   1025  O   ILE    64      43.090  39.551  35.344  1.00  0.00           O  
ATOM   1026  N   SER    65      41.285  40.060  34.115  1.00  0.00           N  
ATOM   1027  H   SER    65      40.473  39.623  33.677  1.00  0.00           H  
ATOM   1028  CA  SER    65      41.775  41.299  33.492  1.00  0.00           C  
ATOM   1029  HA  SER    65      42.651  41.133  32.950  1.00  0.00           H  
ATOM   1030  CB  SER    65      40.701  41.959  32.616  1.00  0.00           C  
ATOM   1031  HB2 SER    65      39.767  41.956  33.241  1.00  0.00           H  
ATOM   1032  HB3 SER    65      41.030  42.961  32.305  1.00  0.00           H  
ATOM   1033  OG  SER    65      40.386  41.154  31.446  1.00  0.00           O  
ATOM   1034  HG  SER    65      39.642  40.599  31.613  1.00  0.00           H  
ATOM   1035  C   SER    65      42.108  42.330  34.691  1.00  0.00           C  
ATOM   1036  O   SER    65      42.832  43.296  34.467  1.00  0.00           O  
ATOM   1037  N   LYS    66      41.515  42.169  35.939  1.00  0.00           N  
ATOM   1038  H   LYS    66      40.870  41.430  36.184  1.00  0.00           H  
ATOM   1039  CA  LYS    66      41.818  43.131  37.068  1.00  0.00           C  
ATOM   1040  HA  LYS    66      41.686  44.132  36.657  1.00  0.00           H  
ATOM   1041  CB  LYS    66      40.698  42.893  38.135  1.00  0.00           C  
ATOM   1042  HB2 LYS    66      40.886  41.939  38.627  1.00  0.00           H  
ATOM   1043  HB3 LYS    66      40.766  43.580  38.979  1.00  0.00           H  
ATOM   1044  CG  LYS    66      39.270  43.078  37.540  1.00  0.00           C  
ATOM   1045  HG2 LYS    66      39.095  44.130  37.314  1.00  0.00           H  
ATOM   1046  HG3 LYS    66      39.036  42.664  36.559  1.00  0.00           H  
ATOM   1047  CD  LYS    66      38.272  42.528  38.558  1.00  0.00           C  
ATOM   1048  HD2 LYS    66      38.397  41.450  38.656  1.00  0.00           H  
ATOM   1049  HD3 LYS    66      38.354  43.060  39.506  1.00  0.00           H  
ATOM   1050  CE  LYS    66      36.837  42.998  38.077  1.00  0.00           C  
ATOM   1051  HE2 LYS    66      36.127  42.686  38.843  1.00  0.00           H  
ATOM   1052  HE3 LYS    66      36.866  44.084  37.986  1.00  0.00           H  
ATOM   1053  NZ  LYS    66      36.303  42.450  36.767  1.00  0.00           N  
ATOM   1054  HZ1 LYS    66      36.137  41.374  36.705  1.00  0.00           H  
ATOM   1055  HZ2 LYS    66      35.431  42.896  36.520  1.00  0.00           H  
ATOM   1056  HZ3 LYS    66      36.983  42.638  35.937  1.00  0.00           H  
ATOM   1057  C   LYS    66      43.221  43.049  37.670  1.00  0.00           C  
ATOM   1058  O   LYS    66      43.765  44.027  38.220  1.00  0.00           O  
ATOM   1059  N   THR    67      43.869  41.871  37.475  1.00  0.00           N  
ATOM   1060  H   THR    67      43.349  41.063  37.163  1.00  0.00           H  
ATOM   1061  CA  THR    67      45.290  41.685  37.817  1.00  0.00           C  
ATOM   1062  HA  THR    67      45.476  41.919  38.782  1.00  0.00           H  
ATOM   1063  CB  THR    67      45.657  40.215  37.633  1.00  0.00           C  
ATOM   1064  HB  THR    67      46.589  40.189  38.021  1.00  0.00           H  
ATOM   1065  CG2 THR    67      44.888  39.236  38.424  1.00  0.00           C  
ATOM   1066 HG21 THR    67      44.516  39.548  39.399  1.00  0.00           H  
ATOM   1067 HG22 THR    67      44.146  38.742  37.796  1.00  0.00           H  
ATOM   1068 HG23 THR    67      45.608  38.418  38.454  1.00  0.00           H  
ATOM   1069  OG1 THR    67      45.620  39.819  36.292  1.00  0.00           O  
ATOM   1070  HG1 THR    67      44.725  39.602  36.021  1.00  0.00           H  
ATOM   1071  C   THR    67      46.189  42.518  36.889  1.00  0.00           C  
ATOM   1072  O   THR    67      47.262  42.931  37.411  1.00  0.00           O  
ATOM   1073  N   PHE    68      45.836  42.687  35.581  1.00  0.00           N  
ATOM   1074  H   PHE    68      45.044  42.119  35.094  1.00  0.00           H  
ATOM   1075  CA  PHE    68      46.541  43.688  34.808  1.00  0.00           C  
ATOM   1076  HA  PHE    68      47.606  43.504  34.953  1.00  0.00           H  
ATOM   1077  CB  PHE    68      46.048  43.624  33.353  1.00  0.00           C  
ATOM   1078  HB2 PHE    68      44.961  43.547  33.317  1.00  0.00           H  
ATOM   1079  HB3 PHE    68      46.384  44.475  32.762  1.00  0.00           H  
ATOM   1080  CG  PHE    68      46.525  42.468  32.618  1.00  0.00           C  
ATOM   1081  CD1 PHE    68      45.651  41.484  32.231  1.00  0.00           C  
ATOM   1082  HD1 PHE    68      44.589  41.649  32.410  1.00  0.00           H  
ATOM   1083  CE1 PHE    68      46.025  40.431  31.319  1.00  0.00           C  
ATOM   1084  HE1 PHE    68      45.296  39.756  30.869  1.00  0.00           H  
ATOM   1085  CZ  PHE    68      47.367  40.328  30.987  1.00  0.00           C  
ATOM   1086  HZ  PHE    68      47.706  39.532  30.324  1.00  0.00           H  
ATOM   1087  CE2 PHE    68      48.256  41.333  31.420  1.00  0.00           C  
ATOM   1088  HE2 PHE    68      49.306  41.139  31.203  1.00  0.00           H  
ATOM   1089  CD2 PHE    68      47.853  42.355  32.263  1.00  0.00           C  
ATOM   1090  HD2 PHE    68      48.494  43.036  32.644  1.00  0.00           H  
ATOM   1091  C   PHE    68      46.365  45.133  35.329  1.00  0.00           C  
ATOM   1092  O   PHE    68      47.368  45.816  35.640  1.00  0.00           O  
ATOM   1093  N   THR    69      45.142  45.617  35.463  1.00  0.00           N  
ATOM   1094  H   THR    69      44.315  45.119  34.956  1.00  0.00           H  
ATOM   1095  CA  THR    69      44.767  46.944  36.074  1.00  0.00           C  
ATOM   1096  HA  THR    69      44.900  47.736  35.337  1.00  0.00           H  
ATOM   1097  CB  THR    69      43.233  46.965  36.221  1.00  0.00           C  
ATOM   1098  HB  THR    69      43.054  46.314  37.078  1.00  0.00           H  
ATOM   1099  CG2 THR    69      42.686  48.370  36.522  1.00  0.00           C  
ATOM   1100 HG21 THR    69      42.887  48.959  35.727  1.00  0.00           H  
ATOM   1101 HG22 THR    69      41.740  48.236  36.620  1.00  0.00           H  
ATOM   1102 HG23 THR    69      42.973  48.689  37.524  1.00  0.00           H  
ATOM   1103  OG1 THR    69      42.528  46.491  35.073  1.00  0.00           O  
ATOM   1104  HG1 THR    69      41.526  46.920  35.040  1.00  0.00           H  
ATOM   1105  C   THR    69      45.486  47.248  37.468  1.00  0.00           C  
ATOM   1106  O   THR    69      46.108  48.328  37.668  1.00  0.00           O  
ATOM   1107  N   GLY    70      45.373  46.305  38.428  1.00  0.00           N  
ATOM   1108  H   GLY    70      44.896  45.381  38.135  1.00  0.00           H  
ATOM   1109  CA  GLY    70      46.024  46.318  39.738  1.00  0.00           C  
ATOM   1110  HA2 GLY    70      45.757  47.214  40.298  1.00  0.00           H  
ATOM   1111  HA3 GLY    70      45.734  45.529  40.297  1.00  0.00           H  
ATOM   1112  C   GLY    70      47.574  46.436  39.705  1.00  0.00           C  
ATOM   1113  O   GLY    70      48.142  47.195  40.458  1.00  0.00           O  
ATOM   1114  N   VAL    71      48.148  45.731  38.726  1.00  0.00           N  
ATOM   1115  H   VAL    71      47.662  45.090  38.202  1.00  0.00           H  
ATOM   1116  CA  VAL    71      49.606  45.841  38.497  1.00  0.00           C  
ATOM   1117  HA  VAL    71      50.031  46.047  39.390  1.00  0.00           H  
ATOM   1118  CB  VAL    71      50.229  44.579  37.946  1.00  0.00           C  
ATOM   1119  HB  VAL    71      49.581  44.188  37.162  1.00  0.00           H  
ATOM   1120  CG1 VAL    71      51.672  44.804  37.413  1.00  0.00           C  
ATOM   1121 HG11 VAL    71      52.164  45.432  38.141  1.00  0.00           H  
ATOM   1122 HG12 VAL    71      52.182  43.849  37.281  1.00  0.00           H  
ATOM   1123 HG13 VAL    71      51.740  45.452  36.539  1.00  0.00           H  
ATOM   1124  CG2 VAL    71      50.260  43.564  39.057  1.00  0.00           C  
ATOM   1125 HG21 VAL    71      51.038  42.816  39.021  1.00  0.00           H  
ATOM   1126 HG22 VAL    71      50.363  44.054  40.014  1.00  0.00           H  
ATOM   1127 HG23 VAL    71      49.291  43.089  39.014  1.00  0.00           H  
ATOM   1128  C   VAL    71      49.986  47.060  37.689  1.00  0.00           C  
ATOM   1129  O   VAL    71      50.976  47.702  38.040  1.00  0.00           O  
ATOM   1130  N   LEU    72      49.257  47.531  36.689  1.00  0.00           N  
ATOM   1131  H   LEU    72      48.309  47.060  36.430  1.00  0.00           H  
ATOM   1132  CA  LEU    72      49.535  48.782  36.016  1.00  0.00           C  
ATOM   1133  HA  LEU    72      50.564  48.808  35.657  1.00  0.00           H  
ATOM   1134  CB  LEU    72      48.485  48.860  34.803  1.00  0.00           C  
ATOM   1135  HB2 LEU    72      48.488  47.915  34.258  1.00  0.00           H  
ATOM   1136  HB3 LEU    72      47.585  48.958  35.249  1.00  0.00           H  
ATOM   1137  CG  LEU    72      48.600  50.086  33.898  1.00  0.00           C  
ATOM   1138  HG  LEU    72      48.464  50.961  34.534  1.00  0.00           H  
ATOM   1139  CD1 LEU    72      49.912  50.121  33.127  1.00  0.00           C  
ATOM   1140 HD11 LEU    72      50.721  50.205  33.852  1.00  0.00           H  
ATOM   1141 HD12 LEU    72      49.997  49.164  32.612  1.00  0.00           H  
ATOM   1142 HD13 LEU    72      49.879  50.851  32.430  1.00  0.00           H  
ATOM   1143  CD2 LEU    72      47.521  50.095  32.831  1.00  0.00           C  
ATOM   1144 HD21 LEU    72      47.647  50.986  32.216  1.00  0.00           H  
ATOM   1145 HD22 LEU    72      47.616  49.220  32.189  1.00  0.00           H  
ATOM   1146 HD23 LEU    72      46.595  49.973  33.392  1.00  0.00           H  
ATOM   1147  C   LEU    72      49.418  50.047  36.915  1.00  0.00           C  
ATOM   1148  O   LEU    72      50.308  50.928  36.860  1.00  0.00           O  
ATOM   1149  N   GLY    73      48.478  50.038  37.856  1.00  0.00           N  
ATOM   1150  H   GLY    73      47.673  49.320  37.699  1.00  0.00           H  
ATOM   1151  CA  GLY    73      48.223  51.068  38.889  1.00  0.00           C  
ATOM   1152  HA2 GLY    73      48.392  52.038  38.422  1.00  0.00           H  
ATOM   1153  HA3 GLY    73      47.205  51.027  39.275  1.00  0.00           H  
ATOM   1154  C   GLY    73      49.268  50.910  40.056  1.00  0.00           C  
ATOM   1155  O   GLY    73      49.733  51.918  40.577  1.00  0.00           O  
ATOM   1156  N   GLY    74      49.721  49.658  40.291  1.00  0.00           N  
ATOM   1157  H   GLY    74      49.163  48.764  40.012  1.00  0.00           H  
ATOM   1158  CA  GLY    74      50.909  49.373  41.157  1.00  0.00           C  
ATOM   1159  HA2 GLY    74      50.687  49.843  42.116  1.00  0.00           H  
ATOM   1160  HA3 GLY    74      51.049  48.310  41.352  1.00  0.00           H  
ATOM   1161  C   GLY    74      52.181  49.985  40.559  1.00  0.00           C  
ATOM   1162  O   GLY    74      52.828  50.684  41.387  1.00  0.00           O  
ATOM   1163  N   ASP    75      52.515  49.747  39.274  1.00  0.00           N  
ATOM   1164  H   ASP    75      51.935  49.004  38.725  1.00  0.00           H  
ATOM   1165  CA  ASP    75      53.487  50.518  38.492  1.00  0.00           C  
ATOM   1166  HA  ASP    75      54.416  50.293  39.016  1.00  0.00           H  
ATOM   1167  CB  ASP    75      53.566  49.918  37.073  1.00  0.00           C  
ATOM   1168  HB2 ASP    75      53.817  48.951  37.222  1.00  0.00           H  
ATOM   1169  HB3 ASP    75      52.617  49.990  36.542  1.00  0.00           H  
ATOM   1170  CG  ASP    75      54.634  50.557  36.170  1.00  0.00           C  
ATOM   1171  OD1 ASP    75      55.806  50.096  36.060  1.00  0.00           O  
ATOM   1172  OD2 ASP    75      54.206  51.406  35.367  1.00  0.00           O  
ATOM   1173  C   ASP    75      53.301  52.059  38.487  1.00  0.00           C  
ATOM   1174  O   ASP    75      54.285  52.764  38.551  1.00  0.00           O  
ATOM   1175  N   ALA    76      52.091  52.626  38.481  1.00  0.00           N  
ATOM   1176  H   ALA    76      51.184  52.048  38.300  1.00  0.00           H  
ATOM   1177  CA  ALA    76      51.845  54.029  38.652  1.00  0.00           C  
ATOM   1178  HA  ALA    76      52.450  54.616  37.961  1.00  0.00           H  
ATOM   1179  CB  ALA    76      50.359  54.358  38.259  1.00  0.00           C  
ATOM   1180  HB1 ALA    76      50.232  55.430  38.405  1.00  0.00           H  
ATOM   1181  HB2 ALA    76      50.331  53.969  37.242  1.00  0.00           H  
ATOM   1182  HB3 ALA    76      49.768  53.825  39.004  1.00  0.00           H  
ATOM   1183  C   ALA    76      52.135  54.611  40.088  1.00  0.00           C  
ATOM   1184  O   ALA    76      52.642  55.713  40.215  1.00  0.00           O  
ATOM   1185  N   ILE    77      51.882  53.805  41.103  1.00  0.00           N  
ATOM   1186  H   ILE    77      51.362  52.859  40.953  1.00  0.00           H  
ATOM   1187  CA  ILE    77      52.236  54.248  42.484  1.00  0.00           C  
ATOM   1188  HA  ILE    77      51.891  55.276  42.602  1.00  0.00           H  
ATOM   1189  CB  ILE    77      51.634  53.270  43.527  1.00  0.00           C  
ATOM   1190  HB  ILE    77      51.974  52.327  43.405  1.00  0.00           H  
ATOM   1191  CG2 ILE    77      52.056  53.692  44.946  1.00  0.00           C  
ATOM   1192 HG21 ILE    77      53.065  53.716  44.972  1.00  0.00           H  
ATOM   1193 HG22 ILE    77      51.792  54.707  45.243  1.00  0.00           H  
ATOM   1194 HG23 ILE    77      51.778  52.911  45.654  1.00  0.00           H  
ATOM   1195  CG1 ILE    77      50.051  53.274  43.453  1.00  0.00           C  
ATOM   1196 HG12 ILE    77      49.731  54.047  44.151  1.00  0.00           H  
ATOM   1197 HG13 ILE    77      49.701  53.398  42.428  1.00  0.00           H  
ATOM   1198  CD1 ILE    77      49.253  52.024  43.836  1.00  0.00           C  
ATOM   1199 HD11 ILE    77      48.203  52.312  43.784  1.00  0.00           H  
ATOM   1200 HD12 ILE    77      49.586  51.185  43.225  1.00  0.00           H  
ATOM   1201 HD13 ILE    77      49.285  51.781  44.816  1.00  0.00           H  
ATOM   1202  C   ILE    77      53.778  54.297  42.648  1.00  0.00           C  
ATOM   1203  O   ILE    77      54.267  55.259  43.123  1.00  0.00           O  
ATOM   1204  N   ALA    78      54.392  53.289  42.002  1.00  0.00           N  
ATOM   1205  H   ALA    78      53.761  52.444  41.725  1.00  0.00           H  
ATOM   1206  CA  ALA    78      55.809  53.109  41.916  1.00  0.00           C  
ATOM   1207  HA  ALA    78      56.273  53.062  42.901  1.00  0.00           H  
ATOM   1208  CB  ALA    78      55.958  51.700  41.307  1.00  0.00           C  
ATOM   1209  HB1 ALA    78      57.021  51.646  41.072  1.00  0.00           H  
ATOM   1210  HB2 ALA    78      55.775  50.974  41.986  1.00  0.00           H  
ATOM   1211  HB3 ALA    78      55.468  51.650  40.335  1.00  0.00           H  
ATOM   1212  C   ALA    78      56.469  54.279  41.106  1.00  0.00           C  
ATOM   1213  O   ALA    78      57.639  54.515  41.291  1.00  0.00           O  
ATOM   1214  N   ARG    79      55.715  54.912  40.174  1.00  0.00           N  
ATOM   1215  H   ARG    79      54.742  54.645  40.141  1.00  0.00           H  
ATOM   1216  CA  ARG    79      56.143  56.083  39.426  1.00  0.00           C  
ATOM   1217  HA  ARG    79      57.223  56.005  39.299  1.00  0.00           H  
ATOM   1218  CB  ARG    79      55.427  56.043  38.132  1.00  0.00           C  
ATOM   1219  HB2 ARG    79      54.379  55.761  38.236  1.00  0.00           H  
ATOM   1220  HB3 ARG    79      55.506  57.031  37.678  1.00  0.00           H  
ATOM   1221  CG  ARG    79      56.042  55.029  37.173  1.00  0.00           C  
ATOM   1222  HG2 ARG    79      57.095  55.281  37.055  1.00  0.00           H  
ATOM   1223  HG3 ARG    79      56.008  54.049  37.649  1.00  0.00           H  
ATOM   1224  CD  ARG    79      55.306  55.091  35.785  1.00  0.00           C  
ATOM   1225  HD2 ARG    79      54.259  55.219  36.060  1.00  0.00           H  
ATOM   1226  HD3 ARG    79      55.559  56.009  35.256  1.00  0.00           H  
ATOM   1227  NE  ARG    79      55.408  53.827  34.997  1.00  0.00           N  
ATOM   1228  HE  ARG    79      54.749  53.009  35.289  1.00  0.00           H  
ATOM   1229  CZ  ARG    79      56.229  53.520  34.039  1.00  0.00           C  
ATOM   1230  NH1 ARG    79      57.079  54.291  33.523  1.00  0.00           N  
ATOM   1231 HH11 ARG    79      57.194  55.306  33.903  1.00  0.00           H  
ATOM   1232 HH12 ARG    79      57.672  53.958  32.672  1.00  0.00           H  
ATOM   1233  NH2 ARG    79      56.102  52.350  33.551  1.00  0.00           N  
ATOM   1234 HH21 ARG    79      55.459  51.686  34.129  1.00  0.00           H  
ATOM   1235 HH22 ARG    79      56.857  51.951  33.012  1.00  0.00           H  
ATOM   1236  C   ARG    79      55.859  57.402  40.161  1.00  0.00           C  
ATOM   1237  O   ARG    79      56.699  58.332  39.918  1.00  0.00           O  
ATOM   1238  N   GLY    80      54.954  57.501  41.164  1.00  0.00           N  
ATOM   1239  H   GLY    80      54.381  56.612  41.429  1.00  0.00           H  
ATOM   1240  CA  GLY    80      54.546  58.716  41.884  1.00  0.00           C  
ATOM   1241  HA2 GLY    80      54.208  58.399  42.871  1.00  0.00           H  
ATOM   1242  HA3 GLY    80      55.323  59.463  42.049  1.00  0.00           H  
ATOM   1243  C   GLY    80      53.401  59.471  41.209  1.00  0.00           C  
ATOM   1244  O   GLY    80      52.894  60.445  41.730  1.00  0.00           O  
ATOM   1245  N   GLU    81      52.876  58.936  40.109  1.00  0.00           N  
ATOM   1246  H   GLU    81      53.216  58.040  39.790  1.00  0.00           H  
ATOM   1247  CA  GLU    81      51.695  59.388  39.405  1.00  0.00           C  
ATOM   1248  HA  GLU    81      51.793  60.368  39.177  1.00  0.00           H  
ATOM   1249  CB  GLU    81      51.562  58.590  38.100  1.00  0.00           C  
ATOM   1250  HB2 GLU    81      51.564  57.590  38.239  1.00  0.00           H  
ATOM   1251  HB3 GLU    81      50.634  58.714  37.721  1.00  0.00           H  
ATOM   1252  CG  GLU    81      52.648  58.933  37.011  1.00  0.00           C  
ATOM   1253  HG2 GLU    81      52.599  59.943  36.603  1.00  0.00           H  
ATOM   1254  HG3 GLU    81      53.575  58.860  37.406  1.00  0.00           H  
ATOM   1255  CD  GLU    81      52.546  58.072  35.783  1.00  0.00           C  
ATOM   1256  OE1 GLU    81      53.149  58.369  34.715  1.00  0.00           O  
ATOM   1257  OE2 GLU    81      51.806  57.078  35.760  1.00  0.00           O  
ATOM   1258  C   GLU    81      50.468  59.320  40.355  1.00  0.00           C  
ATOM   1259  O   GLU    81      49.492  60.083  40.285  1.00  0.00           O  
ATOM   1260  N   ILE    82      50.418  58.248  41.161  1.00  0.00           N  
ATOM   1261  H   ILE    82      51.243  57.536  41.163  1.00  0.00           H  
ATOM   1262  CA  ILE    82      49.237  57.867  41.981  1.00  0.00           C  
ATOM   1263  HA  ILE    82      48.589  58.743  42.004  1.00  0.00           H  
ATOM   1264  CB  ILE    82      48.476  56.635  41.420  1.00  0.00           C  
ATOM   1265  HB  ILE    82      49.209  55.941  41.439  1.00  0.00           H  
ATOM   1266  CG2 ILE    82      47.355  56.048  42.312  1.00  0.00           C  
ATOM   1267 HG21 ILE    82      46.579  56.763  42.585  1.00  0.00           H  
ATOM   1268 HG22 ILE    82      46.769  55.393  41.668  1.00  0.00           H  
ATOM   1269 HG23 ILE    82      47.722  55.626  43.248  1.00  0.00           H  
ATOM   1270  CG1 ILE    82      48.026  56.878  39.946  1.00  0.00           C  
ATOM   1271 HG12 ILE    82      48.865  57.167  39.314  1.00  0.00           H  
ATOM   1272 HG13 ILE    82      47.586  55.966  39.541  1.00  0.00           H  
ATOM   1273  CD1 ILE    82      46.947  57.925  39.828  1.00  0.00           C  
ATOM   1274 HD11 ILE    82      46.113  57.563  40.269  1.00  0.00           H  
ATOM   1275 HD12 ILE    82      47.326  58.855  40.252  1.00  0.00           H  
ATOM   1276 HD13 ILE    82      46.581  58.100  38.816  1.00  0.00           H  
ATOM   1277  C   ILE    82      49.622  57.624  43.453  1.00  0.00           C  
ATOM   1278  O   ILE    82      50.758  57.257  43.853  1.00  0.00           O  
ATOM   1279  N   SER    83      48.664  57.801  44.344  1.00  0.00           N  
ATOM   1280  H   SER    83      47.701  58.231  44.070  1.00  0.00           H  
ATOM   1281  CA  SER    83      48.538  57.447  45.741  1.00  0.00           C  
ATOM   1282  HA  SER    83      49.150  56.566  45.935  1.00  0.00           H  
ATOM   1283  CB  SER    83      48.941  58.672  46.637  1.00  0.00           C  
ATOM   1284  HB2 SER    83      50.031  58.689  46.663  1.00  0.00           H  
ATOM   1285  HB3 SER    83      48.658  59.591  46.124  1.00  0.00           H  
ATOM   1286  OG  SER    83      48.316  58.617  47.908  1.00  0.00           O  
ATOM   1287  HG  SER    83      47.838  59.495  48.046  1.00  0.00           H  
ATOM   1288  C   SER    83      47.137  56.882  46.157  1.00  0.00           C  
ATOM   1289  O   SER    83      46.049  57.404  45.926  1.00  0.00           O  
ATOM   1290  N   LEU    84      47.145  55.717  46.739  1.00  0.00           N  
ATOM   1291  H   LEU    84      48.114  55.265  46.950  1.00  0.00           H  
ATOM   1292  CA  LEU    84      45.944  54.994  47.190  1.00  0.00           C  
ATOM   1293  HA  LEU    84      45.246  54.871  46.362  1.00  0.00           H  
ATOM   1294  CB  LEU    84      46.335  53.565  47.720  1.00  0.00           C  
ATOM   1295  HB2 LEU    84      47.211  53.743  48.345  1.00  0.00           H  
ATOM   1296  HB3 LEU    84      45.530  53.128  48.312  1.00  0.00           H  
ATOM   1297  CG  LEU    84      46.794  52.610  46.572  1.00  0.00           C  
ATOM   1298  HG  LEU    84      47.527  53.150  45.971  1.00  0.00           H  
ATOM   1299  CD1 LEU    84      47.524  51.429  47.129  1.00  0.00           C  
ATOM   1300 HD11 LEU    84      48.371  51.861  47.662  1.00  0.00           H  
ATOM   1301 HD12 LEU    84      46.855  50.851  47.767  1.00  0.00           H  
ATOM   1302 HD13 LEU    84      47.922  50.783  46.346  1.00  0.00           H  
ATOM   1303  CD2 LEU    84      45.643  52.185  45.675  1.00  0.00           C  
ATOM   1304 HD21 LEU    84      45.334  53.018  45.044  1.00  0.00           H  
ATOM   1305 HD22 LEU    84      45.962  51.487  45.019  1.00  0.00           H  
ATOM   1306 HD23 LEU    84      44.844  51.734  46.264  1.00  0.00           H  
ATOM   1307  C   LEU    84      45.246  55.794  48.350  1.00  0.00           C  
ATOM   1308  O   LEU    84      44.019  55.638  48.441  1.00  0.00           O  
ATOM   1309  N   ASP    85      45.929  56.569  49.166  1.00  0.00           N  
ATOM   1310  H   ASP    85      47.008  56.687  49.069  1.00  0.00           H  
ATOM   1311  CA  ASP    85      45.312  57.334  50.316  1.00  0.00           C  
ATOM   1312  HA  ASP    85      44.622  56.800  50.716  1.00  0.00           H  
ATOM   1313  CB  ASP    85      46.416  57.584  51.318  1.00  0.00           C  
ATOM   1314  HB2 ASP    85      47.080  58.322  50.869  1.00  0.00           H  
ATOM   1315  HB3 ASP    85      45.937  58.014  52.096  1.00  0.00           H  
ATOM   1316  CG  ASP    85      47.152  56.364  51.889  1.00  0.00           C  
ATOM   1317  OD1 ASP    85      46.847  55.294  51.355  1.00  0.00           O  
ATOM   1318  OD2 ASP    85      48.016  56.450  52.797  1.00  0.00           O  
ATOM   1319  C   ASP    85      44.738  58.732  49.840  1.00  0.00           C  
ATOM   1320  O   ASP    85      44.052  59.404  50.608  1.00  0.00           O  
ATOM   1321  N   ASP    86      45.006  59.090  48.578  1.00  0.00           N  
ATOM   1322  H   ASP    86      45.590  58.456  47.910  1.00  0.00           H  
ATOM   1323  CA  ASP    86      44.315  60.222  48.027  1.00  0.00           C  
ATOM   1324  HA  ASP    86      44.485  61.040  48.595  1.00  0.00           H  
ATOM   1325  CB  ASP    86      44.779  60.577  46.647  1.00  0.00           C  
ATOM   1326  HB2 ASP    86      44.538  59.654  46.120  1.00  0.00           H  
ATOM   1327  HB3 ASP    86      44.203  61.379  46.185  1.00  0.00           H  
ATOM   1328  CG  ASP    86      46.274  60.930  46.507  1.00  0.00           C  
ATOM   1329  OD1 ASP    86      46.743  61.079  45.328  1.00  0.00           O  
ATOM   1330  OD2 ASP    86      46.961  61.017  47.552  1.00  0.00           O  
ATOM   1331  C   ASP    86      42.765  60.047  47.853  1.00  0.00           C  
ATOM   1332  O   ASP    86      42.214  59.147  47.262  1.00  0.00           O  
ATOM   1333  N   ALA    87      42.110  61.167  48.223  1.00  0.00           N  
ATOM   1334  H   ALA    87      42.530  61.754  49.040  1.00  0.00           H  
ATOM   1335  CA  ALA    87      40.667  61.303  47.955  1.00  0.00           C  
ATOM   1336  HA  ALA    87      40.161  60.424  48.354  1.00  0.00           H  
ATOM   1337  CB  ALA    87      40.079  62.515  48.625  1.00  0.00           C  
ATOM   1338  HB1 ALA    87      40.724  63.347  48.343  1.00  0.00           H  
ATOM   1339  HB2 ALA    87      39.041  62.675  48.335  1.00  0.00           H  
ATOM   1340  HB3 ALA    87      40.237  62.470  49.703  1.00  0.00           H  
ATOM   1341  C   ALA    87      40.427  61.330  46.416  1.00  0.00           C  
ATOM   1342  O   ALA    87      41.068  62.030  45.653  1.00  0.00           O  
ATOM   1343  N   VAL    88      39.448  60.591  45.949  1.00  0.00           N  
ATOM   1344  H   VAL    88      38.843  60.100  46.591  1.00  0.00           H  
ATOM   1345  CA  VAL    88      39.168  60.429  44.473  1.00  0.00           C  
ATOM   1346  HA  VAL    88      39.946  59.830  43.999  1.00  0.00           H  
ATOM   1347  CB  VAL    88      37.881  59.655  44.264  1.00  0.00           C  
ATOM   1348  HB  VAL    88      36.955  60.127  44.594  1.00  0.00           H  
ATOM   1349  CG1 VAL    88      37.589  59.466  42.757  1.00  0.00           C  
ATOM   1350 HG11 VAL    88      38.399  58.900  42.297  1.00  0.00           H  
ATOM   1351 HG12 VAL    88      36.715  59.019  42.520  1.00  0.00           H  
ATOM   1352 HG13 VAL    88      37.701  60.394  42.196  1.00  0.00           H  
ATOM   1353  CG2 VAL    88      37.879  58.284  44.984  1.00  0.00           C  
ATOM   1354 HG21 VAL    88      36.912  57.796  44.868  1.00  0.00           H  
ATOM   1355 HG22 VAL    88      38.620  57.681  44.459  1.00  0.00           H  
ATOM   1356 HG23 VAL    88      38.063  58.354  46.056  1.00  0.00           H  
ATOM   1357  C   VAL    88      39.153  61.799  43.766  1.00  0.00           C  
ATOM   1358  O   VAL    88      39.748  61.941  42.695  1.00  0.00           O  
ATOM   1359  N   THR    89      38.509  62.824  44.357  1.00  0.00           N  
ATOM   1360  H   THR    89      37.981  62.647  45.294  1.00  0.00           H  
ATOM   1361  CA  THR    89      38.252  64.170  43.704  1.00  0.00           C  
ATOM   1362  HA  THR    89      37.648  64.001  42.813  1.00  0.00           H  
ATOM   1363  CB  THR    89      37.463  65.036  44.678  1.00  0.00           C  
ATOM   1364  HB  THR    89      37.408  66.067  44.330  1.00  0.00           H  
ATOM   1365  CG2 THR    89      36.036  64.443  44.528  1.00  0.00           C  
ATOM   1366 HG21 THR    89      35.617  64.683  43.551  1.00  0.00           H  
ATOM   1367 HG22 THR    89      36.009  63.379  44.761  1.00  0.00           H  
ATOM   1368 HG23 THR    89      35.460  64.908  45.214  1.00  0.00           H  
ATOM   1369  OG1 THR    89      37.994  65.169  45.977  1.00  0.00           O  
ATOM   1370  HG1 THR    89      38.859  65.807  45.797  1.00  0.00           H  
ATOM   1371  C   THR    89      39.528  64.903  43.428  1.00  0.00           C  
ATOM   1372  O   THR    89      39.558  65.752  42.521  1.00  0.00           O  
ATOM   1373  N   ARG    90      40.710  64.498  43.951  1.00  0.00           N  
ATOM   1374  H   ARG    90      40.649  63.742  44.733  1.00  0.00           H  
ATOM   1375  CA  ARG    90      42.080  64.818  43.417  1.00  0.00           C  
ATOM   1376  HA  ARG    90      42.170  65.773  43.396  1.00  0.00           H  
ATOM   1377  CB  ARG    90      43.141  64.328  44.442  1.00  0.00           C  
ATOM   1378  HB2 ARG    90      43.084  63.248  44.306  1.00  0.00           H  
ATOM   1379  HB3 ARG    90      44.043  64.626  44.099  1.00  0.00           H  
ATOM   1380  CG  ARG    90      42.857  64.880  45.855  1.00  0.00           C  
ATOM   1381  HG2 ARG    90      42.807  65.956  45.683  1.00  0.00           H  
ATOM   1382  HG3 ARG    90      41.894  64.564  46.255  1.00  0.00           H  
ATOM   1383  CD  ARG    90      43.914  64.690  46.885  1.00  0.00           C  
ATOM   1384  HD2 ARG    90      43.695  65.453  47.631  1.00  0.00           H  
ATOM   1385  HD3 ARG    90      43.761  63.661  47.210  1.00  0.00           H  
ATOM   1386  NE  ARG    90      45.266  64.824  46.491  1.00  0.00           N  
ATOM   1387  HE  ARG    90      45.510  65.326  45.555  1.00  0.00           H  
ATOM   1388  CZ  ARG    90      46.375  64.471  47.201  1.00  0.00           C  
ATOM   1389  NH1 ARG    90      46.300  64.081  48.429  1.00  0.00           N  
ATOM   1390 HH11 ARG    90      47.004  63.569  49.085  1.00  0.00           H  
ATOM   1391 HH12 ARG    90      45.281  64.113  48.814  1.00  0.00           H  
ATOM   1392  NH2 ARG    90      47.532  64.479  46.653  1.00  0.00           N  
ATOM   1393 HH21 ARG    90      48.390  64.497  47.325  1.00  0.00           H  
ATOM   1394 HH22 ARG    90      47.611  64.447  45.646  1.00  0.00           H  
ATOM   1395  C   ARG    90      42.388  64.375  41.962  1.00  0.00           C  
ATOM   1396  O   ARG    90      43.252  65.042  41.319  1.00  0.00           O  
ATOM   1397  N   TYR    91      41.698  63.376  41.386  1.00  0.00           N  
ATOM   1398  H   TYR    91      40.986  62.967  41.974  1.00  0.00           H  
ATOM   1399  CA  TYR    91      41.890  62.870  40.011  1.00  0.00           C  
ATOM   1400  HA  TYR    91      42.641  63.346  39.534  1.00  0.00           H  
ATOM   1401  CB  TYR    91      42.146  61.329  40.101  1.00  0.00           C  
ATOM   1402  HB2 TYR    91      41.354  60.944  40.597  1.00  0.00           H  
ATOM   1403  HB3 TYR    91      42.205  60.906  39.186  1.00  0.00           H  
ATOM   1404  CG  TYR    91      43.451  61.023  40.868  1.00  0.00           C  
ATOM   1405  CD1 TYR    91      44.673  61.104  40.225  1.00  0.00           C  
ATOM   1406  HD1 TYR    91      44.738  61.227  39.224  1.00  0.00           H  
ATOM   1407  CE1 TYR    91      45.860  60.830  40.918  1.00  0.00           C  
ATOM   1408  HE1 TYR    91      46.834  61.016  40.465  1.00  0.00           H  
ATOM   1409  CZ  TYR    91      45.823  60.433  42.287  1.00  0.00           C  
ATOM   1410  OH  TYR    91      47.036  60.143  42.878  1.00  0.00           O  
ATOM   1411  HH  TYR    91      46.813  60.352  43.924  1.00  0.00           H  
ATOM   1412  CE2 TYR    91      44.619  60.414  42.954  1.00  0.00           C  
ATOM   1413  HE2 TYR    91      44.568  60.267  44.033  1.00  0.00           H  
ATOM   1414  CD2 TYR    91      43.421  60.609  42.221  1.00  0.00           C  
ATOM   1415  HD2 TYR    91      42.457  60.499  42.717  1.00  0.00           H  
ATOM   1416  C   TYR    91      40.644  63.249  39.256  1.00  0.00           C  
ATOM   1417  O   TYR    91      40.740  63.091  38.001  1.00  0.00           O  
ATOM   1418  N   TRP    92      39.546  63.749  39.796  1.00  0.00           N  
ATOM   1419  H   TRP    92      39.602  63.991  40.847  1.00  0.00           H  
ATOM   1420  CA  TRP    92      38.423  64.240  38.934  1.00  0.00           C  
ATOM   1421  HA  TRP    92      38.725  64.795  38.145  1.00  0.00           H  
ATOM   1422  CB  TRP    92      37.689  63.038  38.291  1.00  0.00           C  
ATOM   1423  HB2 TRP    92      38.290  62.309  37.749  1.00  0.00           H  
ATOM   1424  HB3 TRP    92      37.154  62.498  39.073  1.00  0.00           H  
ATOM   1425  CG  TRP    92      36.578  63.336  37.302  1.00  0.00           C  
ATOM   1426  CD1 TRP    92      36.437  64.482  36.565  1.00  0.00           C  
ATOM   1427  HD1 TRP    92      37.146  65.307  36.642  1.00  0.00           H  
ATOM   1428  NE1 TRP    92      35.391  64.289  35.668  1.00  0.00           N  
ATOM   1429  HE1 TRP    92      35.054  64.907  34.836  1.00  0.00           H  
ATOM   1430  CE2 TRP    92      34.722  63.080  35.873  1.00  0.00           C  
ATOM   1431  CZ2 TRP    92      33.605  62.491  35.311  1.00  0.00           C  
ATOM   1432  HZ2 TRP    92      33.020  63.077  34.603  1.00  0.00           H  
ATOM   1433  CH2 TRP    92      33.231  61.210  35.717  1.00  0.00           C  
ATOM   1434  HH2 TRP    92      32.341  60.714  35.329  1.00  0.00           H  
ATOM   1435  CZ3 TRP    92      33.956  60.502  36.707  1.00  0.00           C  
ATOM   1436  HZ3 TRP    92      33.595  59.537  37.064  1.00  0.00           H  
ATOM   1437  CE3 TRP    92      35.052  61.148  37.368  1.00  0.00           C  
ATOM   1438  HE3 TRP    92      35.528  60.745  38.162  1.00  0.00           H  
ATOM   1439  CD2 TRP    92      35.463  62.454  36.912  1.00  0.00           C  
ATOM   1440  C   TRP    92      37.383  65.115  39.767  1.00  0.00           C  
ATOM   1441  O   TRP    92      36.443  64.629  40.404  1.00  0.00           O  
ATOM   1442  N   PRO    93      37.594  66.476  39.808  1.00  0.00           N  
ATOM   1443  CD  PRO    93      38.705  67.143  39.056  1.00  0.00           C  
ATOM   1444  HD2 PRO    93      38.320  67.454  38.085  1.00  0.00           H  
ATOM   1445  HD3 PRO    93      39.661  66.654  38.868  1.00  0.00           H  
ATOM   1446  CG  PRO    93      38.951  68.358  39.936  1.00  0.00           C  
ATOM   1447  HG2 PRO    93      39.387  69.194  39.411  1.00  0.00           H  
ATOM   1448  HG3 PRO    93      39.754  68.091  40.623  1.00  0.00           H  
ATOM   1449  CB  PRO    93      37.620  68.772  40.654  1.00  0.00           C  
ATOM   1450  HB2 PRO    93      37.093  69.312  40.061  1.00  0.00           H  
ATOM   1451  HB3 PRO    93      37.804  69.212  41.623  1.00  0.00           H  
ATOM   1452  CA  PRO    93      36.914  67.408  40.692  1.00  0.00           C  
ATOM   1453  HA  PRO    93      37.092  67.063  41.700  1.00  0.00           H  
ATOM   1454  C   PRO    93      35.390  67.476  40.444  1.00  0.00           C  
ATOM   1455  O   PRO    93      34.564  67.668  41.319  1.00  0.00           O  
ATOM   1456  N   GLN    94      34.969  67.239  39.163  1.00  0.00           N  
ATOM   1457  H   GLN    94      35.660  66.894  38.394  1.00  0.00           H  
ATOM   1458  CA  GLN    94      33.531  67.271  38.893  1.00  0.00           C  
ATOM   1459  HA  GLN    94      33.163  68.228  39.234  1.00  0.00           H  
ATOM   1460  CB  GLN    94      33.335  67.388  37.361  1.00  0.00           C  
ATOM   1461  HB2 GLN    94      34.076  68.051  36.938  1.00  0.00           H  
ATOM   1462  HB3 GLN    94      33.419  66.516  36.858  1.00  0.00           H  
ATOM   1463  CG  GLN    94      31.931  67.868  36.967  1.00  0.00           C  
ATOM   1464  HG2 GLN    94      31.155  67.207  37.326  1.00  0.00           H  
ATOM   1465  HG3 GLN    94      31.705  68.830  37.404  1.00  0.00           H  
ATOM   1466  CD  GLN    94      31.738  67.955  35.474  1.00  0.00           C  
ATOM   1467  OE1 GLN    94      32.493  67.393  34.707  1.00  0.00           O  
ATOM   1468  NE2 GLN    94      30.707  68.700  35.120  1.00  0.00           N  
ATOM   1469 HE21 GLN    94      30.102  69.012  35.866  1.00  0.00           H  
ATOM   1470 HE22 GLN    94      30.740  69.122  34.126  1.00  0.00           H  
ATOM   1471  C   GLN    94      32.717  66.079  39.519  1.00  0.00           C  
ATOM   1472  O   GLN    94      31.550  66.178  39.825  1.00  0.00           O  
ATOM   1473  N   LEU    95      33.421  65.016  39.899  1.00  0.00           N  
ATOM   1474  H   LEU    95      34.409  65.022  39.690  1.00  0.00           H  
ATOM   1475  CA  LEU    95      32.873  63.902  40.706  1.00  0.00           C  
ATOM   1476  HA  LEU    95      31.900  63.611  40.310  1.00  0.00           H  
ATOM   1477  CB  LEU    95      33.799  62.671  40.626  1.00  0.00           C  
ATOM   1478  HB2 LEU    95      34.008  62.514  39.568  1.00  0.00           H  
ATOM   1479  HB3 LEU    95      34.638  62.984  41.249  1.00  0.00           H  
ATOM   1480  CG  LEU    95      33.243  61.316  41.199  1.00  0.00           C  
ATOM   1481  HG  LEU    95      32.972  61.512  42.237  1.00  0.00           H  
ATOM   1482  CD1 LEU    95      32.097  60.717  40.409  1.00  0.00           C  
ATOM   1483 HD11 LEU    95      32.216  60.936  39.348  1.00  0.00           H  
ATOM   1484 HD12 LEU    95      31.946  59.645  40.532  1.00  0.00           H  
ATOM   1485 HD13 LEU    95      31.156  61.174  40.717  1.00  0.00           H  
ATOM   1486  CD2 LEU    95      34.313  60.236  41.318  1.00  0.00           C  
ATOM   1487 HD21 LEU    95      34.804  60.088  40.356  1.00  0.00           H  
ATOM   1488 HD22 LEU    95      35.074  60.519  42.044  1.00  0.00           H  
ATOM   1489 HD23 LEU    95      33.888  59.395  41.683  1.00  0.00           H  
ATOM   1490  C   LEU    95      32.522  64.320  42.161  1.00  0.00           C  
ATOM   1491  O   LEU    95      31.869  63.569  42.875  1.00  0.00           O  
ATOM   1492  N   THR    96      32.950  65.500  42.662  1.00  0.00           N  
ATOM   1493  H   THR    96      33.592  66.023  42.084  1.00  0.00           H  
ATOM   1494  CA  THR    96      32.691  65.941  44.013  1.00  0.00           C  
ATOM   1495  HA  THR    96      33.398  65.399  44.641  1.00  0.00           H  
ATOM   1496  CB  THR    96      33.248  67.398  44.260  1.00  0.00           C  
ATOM   1497  HB  THR    96      32.748  68.125  43.621  1.00  0.00           H  
ATOM   1498  CG2 THR    96      32.976  67.909  45.659  1.00  0.00           C  
ATOM   1499 HG21 THR    96      31.981  67.635  46.012  1.00  0.00           H  
ATOM   1500 HG22 THR    96      33.708  67.579  46.396  1.00  0.00           H  
ATOM   1501 HG23 THR    96      33.219  68.972  45.670  1.00  0.00           H  
ATOM   1502  OG1 THR    96      34.642  67.500  43.950  1.00  0.00           O  
ATOM   1503  HG1 THR    96      34.625  67.304  42.959  1.00  0.00           H  
ATOM   1504  C   THR    96      31.169  65.856  44.400  1.00  0.00           C  
ATOM   1505  O   THR    96      30.271  66.378  43.709  1.00  0.00           O  
ATOM   1506  N   GLY    97      30.869  65.259  45.522  1.00  0.00           N  
ATOM   1507  H   GLY    97      31.729  64.891  46.080  1.00  0.00           H  
ATOM   1508  CA  GLY    97      29.510  64.948  46.018  1.00  0.00           C  
ATOM   1509  HA2 GLY    97      28.822  65.703  45.637  1.00  0.00           H  
ATOM   1510  HA3 GLY    97      29.214  63.967  45.644  1.00  0.00           H  
ATOM   1511  C   GLY    97      29.542  64.947  47.536  1.00  0.00           C  
ATOM   1512  O   GLY    97      30.612  64.714  48.169  1.00  0.00           O  
ATOM   1513  N   LYS    98      28.377  65.119  48.149  1.00  0.00           N  
ATOM   1514  H   LYS    98      27.516  65.369  47.529  1.00  0.00           H  
ATOM   1515  CA  LYS    98      28.158  64.849  49.459  1.00  0.00           C  
ATOM   1516  HA  LYS    98      28.884  65.366  50.086  1.00  0.00           H  
ATOM   1517  CB  LYS    98      26.826  65.532  49.904  1.00  0.00           C  
ATOM   1518  HB2 LYS    98      26.004  65.045  49.380  1.00  0.00           H  
ATOM   1519  HB3 LYS    98      26.538  65.387  50.945  1.00  0.00           H  
ATOM   1520  CG  LYS    98      26.838  67.050  49.534  1.00  0.00           C  
ATOM   1521  HG2 LYS    98      27.492  67.554  50.115  1.00  0.00           H  
ATOM   1522  HG3 LYS    98      27.066  67.180  48.610  1.00  0.00           H  
ATOM   1523  CD  LYS    98      25.427  67.625  49.686  1.00  0.00           C  
ATOM   1524  HD2 LYS    98      25.358  68.530  49.082  1.00  0.00           H  
ATOM   1525  HD3 LYS    98      24.724  66.868  49.339  1.00  0.00           H  
ATOM   1526  CE  LYS    98      25.133  67.961  51.137  1.00  0.00           C  
ATOM   1527  HE2 LYS    98      24.051  67.849  51.215  1.00  0.00           H  
ATOM   1528  HE3 LYS    98      25.436  67.295  51.944  1.00  0.00           H  
ATOM   1529  NZ  LYS    98      25.527  69.362  51.443  1.00  0.00           N  
ATOM   1530  HZ1 LYS    98      24.735  70.078  51.222  1.00  0.00           H  
ATOM   1531  HZ2 LYS    98      25.734  69.464  52.508  1.00  0.00           H  
ATOM   1532  HZ3 LYS    98      26.426  69.632  50.888  1.00  0.00           H  
ATOM   1533  C   LYS    98      28.202  63.394  49.924  1.00  0.00           C  
ATOM   1534  O   LYS    98      28.443  63.166  51.104  1.00  0.00           O  
ATOM   1535  N   GLN    99      28.059  62.390  49.075  1.00  0.00           N  
ATOM   1536  H   GLN    99      27.856  62.618  48.112  1.00  0.00           H  
ATOM   1537  CA  GLN    99      28.488  60.976  49.395  1.00  0.00           C  
ATOM   1538  HA  GLN    99      28.387  60.905  50.398  1.00  0.00           H  
ATOM   1539  CB  GLN    99      27.379  60.001  48.883  1.00  0.00           C  
ATOM   1540  HB2 GLN    99      27.595  59.119  49.324  1.00  0.00           H  
ATOM   1541  HB3 GLN    99      26.513  60.432  49.174  1.00  0.00           H  
ATOM   1542  CG  GLN    99      27.341  59.743  47.355  1.00  0.00           C  
ATOM   1543  HG2 GLN    99      28.245  59.228  47.031  1.00  0.00           H  
ATOM   1544  HG3 GLN    99      26.458  59.139  47.149  1.00  0.00           H  
ATOM   1545  CD  GLN    99      27.278  60.871  46.302  1.00  0.00           C  
ATOM   1546  OE1 GLN    99      27.969  61.883  46.425  1.00  0.00           O  
ATOM   1547  NE2 GLN    99      26.684  60.731  45.205  1.00  0.00           N  
ATOM   1548 HE21 GLN    99      26.101  59.820  45.069  1.00  0.00           H  
ATOM   1549 HE22 GLN    99      26.684  61.574  44.647  1.00  0.00           H  
ATOM   1550  C   GLN    99      29.936  60.634  48.972  1.00  0.00           C  
ATOM   1551  O   GLN    99      30.548  59.866  49.709  1.00  0.00           O  
ATOM   1552  N   TRP   100      30.389  61.152  47.821  1.00  0.00           N  
ATOM   1553  H   TRP   100      29.783  61.719  47.245  1.00  0.00           H  
ATOM   1554  CA  TRP   100      31.740  60.845  47.333  1.00  0.00           C  
ATOM   1555  HA  TRP   100      31.812  59.757  47.311  1.00  0.00           H  
ATOM   1556  CB  TRP   100      32.080  61.455  45.959  1.00  0.00           C  
ATOM   1557  HB2 TRP   100      31.694  62.466  45.825  1.00  0.00           H  
ATOM   1558  HB3 TRP   100      33.144  61.490  45.726  1.00  0.00           H  
ATOM   1559  CG  TRP   100      31.442  60.556  44.919  1.00  0.00           C  
ATOM   1560  CD1 TRP   100      30.219  60.708  44.316  1.00  0.00           C  
ATOM   1561  HD1 TRP   100      29.513  61.511  44.529  1.00  0.00           H  
ATOM   1562  NE1 TRP   100      29.828  59.511  43.758  1.00  0.00           N  
ATOM   1563  HE1 TRP   100      28.868  59.416  43.249  1.00  0.00           H  
ATOM   1564  CE2 TRP   100      30.800  58.566  43.724  1.00  0.00           C  
ATOM   1565  CZ2 TRP   100      30.938  57.286  43.112  1.00  0.00           C  
ATOM   1566  HZ2 TRP   100      30.092  56.839  42.591  1.00  0.00           H  
ATOM   1567  CH2 TRP   100      32.181  56.585  43.338  1.00  0.00           C  
ATOM   1568  HH2 TRP   100      32.365  55.629  42.847  1.00  0.00           H  
ATOM   1569  CZ3 TRP   100      33.282  57.184  44.073  1.00  0.00           C  
ATOM   1570  HZ3 TRP   100      34.238  56.667  44.158  1.00  0.00           H  
ATOM   1571  CE3 TRP   100      33.081  58.478  44.602  1.00  0.00           C  
ATOM   1572  HE3 TRP   100      33.882  59.050  45.071  1.00  0.00           H  
ATOM   1573  CD2 TRP   100      31.864  59.177  44.459  1.00  0.00           C  
ATOM   1574  C   TRP   100      32.816  61.344  48.336  1.00  0.00           C  
ATOM   1575  O   TRP   100      33.886  60.757  48.201  1.00  0.00           O  
ATOM   1576  N   GLN   101      32.585  62.420  49.141  1.00  0.00           N  
ATOM   1577  H   GLN   101      31.778  62.997  48.950  1.00  0.00           H  
ATOM   1578  CA  GLN   101      33.318  62.801  50.312  1.00  0.00           C  
ATOM   1579  HA  GLN   101      34.321  63.202  50.163  1.00  0.00           H  
ATOM   1580  CB  GLN   101      32.540  63.919  50.957  1.00  0.00           C  
ATOM   1581  HB2 GLN   101      32.843  64.700  50.259  1.00  0.00           H  
ATOM   1582  HB3 GLN   101      31.459  63.805  50.882  1.00  0.00           H  
ATOM   1583  CG  GLN   101      33.125  64.398  52.272  1.00  0.00           C  
ATOM   1584  HG2 GLN   101      33.327  63.600  52.986  1.00  0.00           H  
ATOM   1585  HG3 GLN   101      34.116  64.830  52.132  1.00  0.00           H  
ATOM   1586  CD  GLN   101      32.282  65.454  52.930  1.00  0.00           C  
ATOM   1587  OE1 GLN   101      31.684  66.315  52.258  1.00  0.00           O  
ATOM   1588  NE2 GLN   101      32.427  65.563  54.207  1.00  0.00           N  
ATOM   1589 HE21 GLN   101      32.955  64.828  54.656  1.00  0.00           H  
ATOM   1590 HE22 GLN   101      32.102  66.403  54.665  1.00  0.00           H  
ATOM   1591  C   GLN   101      33.572  61.630  51.284  1.00  0.00           C  
ATOM   1592  O   GLN   101      32.612  61.125  51.831  1.00  0.00           O  
ATOM   1593  N   GLY   102      34.838  61.139  51.380  1.00  0.00           N  
ATOM   1594  H   GLY   102      35.560  61.776  50.890  1.00  0.00           H  
ATOM   1595  CA  GLY   102      35.164  59.953  52.272  1.00  0.00           C  
ATOM   1596  HA2 GLY   102      35.838  60.207  53.077  1.00  0.00           H  
ATOM   1597  HA3 GLY   102      34.244  59.644  52.747  1.00  0.00           H  
ATOM   1598  C   GLY   102      35.737  58.816  51.463  1.00  0.00           C  
ATOM   1599  O   GLY   102      36.286  57.886  52.098  1.00  0.00           O  
ATOM   1600  N   ILE   103      35.655  58.852  50.080  1.00  0.00           N  
ATOM   1601  H   ILE   103      35.169  59.714  49.625  1.00  0.00           H  
ATOM   1602  CA  ILE   103      36.066  57.695  49.253  1.00  0.00           C  
ATOM   1603  HA  ILE   103      36.094  56.796  49.869  1.00  0.00           H  
ATOM   1604  CB  ILE   103      35.051  57.479  48.115  1.00  0.00           C  
ATOM   1605  HB  ILE   103      34.952  58.310  47.550  1.00  0.00           H  
ATOM   1606  CG2 ILE   103      35.511  56.444  47.051  1.00  0.00           C  
ATOM   1607 HG21 ILE   103      36.503  56.722  46.696  1.00  0.00           H  
ATOM   1608 HG22 ILE   103      35.513  55.485  47.369  1.00  0.00           H  
ATOM   1609 HG23 ILE   103      34.873  56.372  46.271  1.00  0.00           H  
ATOM   1610  CG1 ILE   103      33.721  57.072  48.795  1.00  0.00           C  
ATOM   1611 HG12 ILE   103      33.823  56.041  49.132  1.00  0.00           H  
ATOM   1612 HG13 ILE   103      33.420  57.629  49.683  1.00  0.00           H  
ATOM   1613  CD1 ILE   103      32.553  56.959  47.768  1.00  0.00           C  
ATOM   1614 HD11 ILE   103      31.597  57.025  48.265  1.00  0.00           H  
ATOM   1615 HD12 ILE   103      32.605  57.784  47.187  1.00  0.00           H  
ATOM   1616 HD13 ILE   103      32.522  56.040  47.201  1.00  0.00           H  
ATOM   1617  C   ILE   103      37.491  57.974  48.723  1.00  0.00           C  
ATOM   1618  O   ILE   103      37.680  58.983  48.009  1.00  0.00           O  
ATOM   1619  N   ARG   104      38.423  57.115  49.037  1.00  0.00           N  
ATOM   1620  H   ARG   104      38.083  56.262  49.625  1.00  0.00           H  
ATOM   1621  CA  ARG   104      39.796  57.000  48.590  1.00  0.00           C  
ATOM   1622  HA  ARG   104      40.082  58.033  48.395  1.00  0.00           H  
ATOM   1623  CB  ARG   104      40.729  56.375  49.589  1.00  0.00           C  
ATOM   1624  HB2 ARG   104      40.422  55.330  49.627  1.00  0.00           H  
ATOM   1625  HB3 ARG   104      41.716  56.254  49.143  1.00  0.00           H  
ATOM   1626  CG  ARG   104      40.747  56.983  50.996  1.00  0.00           C  
ATOM   1627  HG2 ARG   104      41.411  57.848  50.996  1.00  0.00           H  
ATOM   1628  HG3 ARG   104      39.767  57.366  51.278  1.00  0.00           H  
ATOM   1629  CD  ARG   104      41.325  55.963  51.925  1.00  0.00           C  
ATOM   1630  HD2 ARG   104      42.305  55.700  51.527  1.00  0.00           H  
ATOM   1631  HD3 ARG   104      41.507  56.519  52.749  1.00  0.00           H  
ATOM   1632  NE  ARG   104      40.377  54.861  52.246  1.00  0.00           N  
ATOM   1633  HE  ARG   104      39.425  54.851  51.716  1.00  0.00           H  
ATOM   1634  CZ  ARG   104      40.536  53.934  53.141  1.00  0.00           C  
ATOM   1635  NH1 ARG   104      41.540  53.843  54.003  1.00  0.00           N  
ATOM   1636 HH11 ARG   104      42.281  54.638  54.086  1.00  0.00           H  
ATOM   1637 HH12 ARG   104      41.724  53.037  54.583  1.00  0.00           H  
ATOM   1638  NH2 ARG   104      39.689  53.011  53.257  1.00  0.00           N  
ATOM   1639 HH21 ARG   104      38.921  52.838  52.503  1.00  0.00           H  
ATOM   1640 HH22 ARG   104      39.884  52.370  54.118  1.00  0.00           H  
ATOM   1641  C   ARG   104      39.995  56.318  47.211  1.00  0.00           C  
ATOM   1642  O   ARG   104      39.136  55.563  46.781  1.00  0.00           O  
ATOM   1643  N   MET   105      41.214  56.453  46.569  1.00  0.00           N  
ATOM   1644  H   MET   105      41.864  57.193  46.794  1.00  0.00           H  
ATOM   1645  CA  MET   105      41.655  55.647  45.442  1.00  0.00           C  
ATOM   1646  HA  MET   105      40.919  55.787  44.765  1.00  0.00           H  
ATOM   1647  CB  MET   105      42.966  56.269  44.881  1.00  0.00           C  
ATOM   1648  HB2 MET   105      43.689  56.381  45.577  1.00  0.00           H  
ATOM   1649  HB3 MET   105      43.328  55.586  44.231  1.00  0.00           H  
ATOM   1650  CG  MET   105      42.566  57.533  44.149  1.00  0.00           C  
ATOM   1651  HG2 MET   105      41.797  58.041  44.731  1.00  0.00           H  
ATOM   1652  HG3 MET   105      43.338  58.175  44.043  1.00  0.00           H  
ATOM   1653  SD  MET   105      41.895  57.237  42.473  1.00  0.00           S  
ATOM   1654  CE  MET   105      43.436  56.870  41.557  1.00  0.00           C  
ATOM   1655  HE1 MET   105      43.119  56.401  40.626  1.00  0.00           H  
ATOM   1656  HE2 MET   105      44.052  57.722  41.268  1.00  0.00           H  
ATOM   1657  HE3 MET   105      44.069  56.125  42.038  1.00  0.00           H  
ATOM   1658  C   MET   105      41.753  54.123  45.856  1.00  0.00           C  
ATOM   1659  O   MET   105      41.262  53.282  45.126  1.00  0.00           O  
ATOM   1660  N   LEU   106      42.296  53.820  47.054  1.00  0.00           N  
ATOM   1661  H   LEU   106      42.643  54.625  47.702  1.00  0.00           H  
ATOM   1662  CA  LEU   106      42.037  52.535  47.703  1.00  0.00           C  
ATOM   1663  HA  LEU   106      42.589  51.810  47.105  1.00  0.00           H  
ATOM   1664  CB  LEU   106      42.618  52.483  49.085  1.00  0.00           C  
ATOM   1665  HB2 LEU   106      43.682  52.718  49.041  1.00  0.00           H  
ATOM   1666  HB3 LEU   106      42.208  53.181  49.690  1.00  0.00           H  
ATOM   1667  CG  LEU   106      42.391  51.121  49.856  1.00  0.00           C  
ATOM   1668  HG  LEU   106      41.321  50.917  49.834  1.00  0.00           H  
ATOM   1669  CD1 LEU   106      43.075  50.034  49.152  1.00  0.00           C  
ATOM   1670 HD11 LEU   106      42.923  49.080  49.657  1.00  0.00           H  
ATOM   1671 HD12 LEU   106      42.829  49.949  48.093  1.00  0.00           H  
ATOM   1672 HD13 LEU   106      44.140  50.245  49.243  1.00  0.00           H  
ATOM   1673  CD2 LEU   106      42.831  51.072  51.322  1.00  0.00           C  
ATOM   1674 HD21 LEU   106      43.815  51.278  51.424  1.00  0.00           H  
ATOM   1675 HD22 LEU   106      42.220  51.808  51.845  1.00  0.00           H  
ATOM   1676 HD23 LEU   106      42.756  50.082  51.773  1.00  0.00           H  
ATOM   1677  C   LEU   106      40.568  51.975  47.598  1.00  0.00           C  
ATOM   1678  O   LEU   106      40.301  50.872  47.131  1.00  0.00           O  
ATOM   1679  N   ASP   107      39.593  52.785  48.017  1.00  0.00           N  
ATOM   1680  H   ASP   107      39.807  53.830  48.239  1.00  0.00           H  
ATOM   1681  CA  ASP   107      38.189  52.286  48.111  1.00  0.00           C  
ATOM   1682  HA  ASP   107      38.187  51.342  48.657  1.00  0.00           H  
ATOM   1683  CB  ASP   107      37.305  53.192  48.910  1.00  0.00           C  
ATOM   1684  HB2 ASP   107      37.296  54.121  48.341  1.00  0.00           H  
ATOM   1685  HB3 ASP   107      36.325  52.728  49.018  1.00  0.00           H  
ATOM   1686  CG  ASP   107      37.793  53.495  50.335  1.00  0.00           C  
ATOM   1687  OD1 ASP   107      37.846  52.597  51.207  1.00  0.00           O  
ATOM   1688  OD2 ASP   107      38.232  54.650  50.541  1.00  0.00           O  
ATOM   1689  C   ASP   107      37.581  51.913  46.723  1.00  0.00           C  
ATOM   1690  O   ASP   107      36.894  50.894  46.628  1.00  0.00           O  
ATOM   1691  N   LEU   108      37.829  52.757  45.717  1.00  0.00           N  
ATOM   1692  H   LEU   108      38.303  53.725  45.884  1.00  0.00           H  
ATOM   1693  CA  LEU   108      37.475  52.320  44.413  1.00  0.00           C  
ATOM   1694  HA  LEU   108      36.434  52.005  44.497  1.00  0.00           H  
ATOM   1695  CB  LEU   108      37.608  53.396  43.291  1.00  0.00           C  
ATOM   1696  HB2 LEU   108      38.582  53.883  43.262  1.00  0.00           H  
ATOM   1697  HB3 LEU   108      37.485  52.931  42.313  1.00  0.00           H  
ATOM   1698  CG  LEU   108      36.642  54.524  43.325  1.00  0.00           C  
ATOM   1699  HG  LEU   108      36.671  55.061  44.273  1.00  0.00           H  
ATOM   1700  CD1 LEU   108      37.083  55.548  42.272  1.00  0.00           C  
ATOM   1701 HD11 LEU   108      37.337  55.028  41.349  1.00  0.00           H  
ATOM   1702 HD12 LEU   108      36.286  56.291  42.253  1.00  0.00           H  
ATOM   1703 HD13 LEU   108      38.057  56.012  42.434  1.00  0.00           H  
ATOM   1704  CD2 LEU   108      35.222  54.011  43.016  1.00  0.00           C  
ATOM   1705 HD21 LEU   108      35.296  53.254  42.236  1.00  0.00           H  
ATOM   1706 HD22 LEU   108      34.716  53.590  43.886  1.00  0.00           H  
ATOM   1707 HD23 LEU   108      34.634  54.775  42.714  1.00  0.00           H  
ATOM   1708  C   LEU   108      38.259  51.176  43.887  1.00  0.00           C  
ATOM   1709  O   LEU   108      37.643  50.291  43.303  1.00  0.00           O  
ATOM   1710  N   ALA   109      39.557  51.010  44.152  1.00  0.00           N  
ATOM   1711  H   ALA   109      40.008  51.707  44.859  1.00  0.00           H  
ATOM   1712  CA  ALA   109      40.385  49.787  43.857  1.00  0.00           C  
ATOM   1713  HA  ALA   109      40.261  49.684  42.779  1.00  0.00           H  
ATOM   1714  CB  ALA   109      41.828  50.103  44.095  1.00  0.00           C  
ATOM   1715  HB1 ALA   109      42.159  51.009  43.587  1.00  0.00           H  
ATOM   1716  HB2 ALA   109      41.921  50.271  45.167  1.00  0.00           H  
ATOM   1717  HB3 ALA   109      42.413  49.363  43.734  1.00  0.00           H  
ATOM   1718  C   ALA   109      40.082  48.490  44.567  1.00  0.00           C  
ATOM   1719  O   ALA   109      40.649  47.458  44.202  1.00  0.00           O  
ATOM   1720  N   THR   110      39.318  48.473  45.633  1.00  0.00           N  
ATOM   1721  H   THR   110      39.045  49.437  46.061  1.00  0.00           H  
ATOM   1722  CA  THR   110      39.241  47.307  46.588  1.00  0.00           C  
ATOM   1723  HA  THR   110      39.446  46.422  45.986  1.00  0.00           H  
ATOM   1724  CB  THR   110      40.467  47.299  47.600  1.00  0.00           C  
ATOM   1725  HB  THR   110      40.278  46.418  48.214  1.00  0.00           H  
ATOM   1726  CG2 THR   110      41.944  47.046  47.172  1.00  0.00           C  
ATOM   1727 HG21 THR   110      42.463  46.745  47.985  1.00  0.00           H  
ATOM   1728 HG22 THR   110      41.941  46.207  46.476  1.00  0.00           H  
ATOM   1729 HG23 THR   110      42.402  47.889  46.655  1.00  0.00           H  
ATOM   1730  OG1 THR   110      40.552  48.455  48.340  1.00  0.00           O  
ATOM   1731  HG1 THR   110      40.795  49.350  47.766  1.00  0.00           H  
ATOM   1732  C   THR   110      37.894  47.161  47.336  1.00  0.00           C  
ATOM   1733  O   THR   110      37.848  46.439  48.358  1.00  0.00           O  
ATOM   1734  N   TYR   111      36.839  47.592  46.650  1.00  0.00           N  
ATOM   1735  H   TYR   111      37.126  48.077  45.717  1.00  0.00           H  
ATOM   1736  CA  TYR   111      35.503  47.153  46.932  1.00  0.00           C  
ATOM   1737  HA  TYR   111      34.936  47.699  46.178  1.00  0.00           H  
ATOM   1738  CB  TYR   111      35.405  45.652  46.592  1.00  0.00           C  
ATOM   1739  HB2 TYR   111      35.574  45.145  47.449  1.00  0.00           H  
ATOM   1740  HB3 TYR   111      34.396  45.335  46.332  1.00  0.00           H  
ATOM   1741  CG  TYR   111      36.144  45.131  45.341  1.00  0.00           C  
ATOM   1742  CD1 TYR   111      35.733  45.578  44.072  1.00  0.00           C  
ATOM   1743  HD1 TYR   111      34.890  46.256  43.937  1.00  0.00           H  
ATOM   1744  CE1 TYR   111      36.384  45.206  42.889  1.00  0.00           C  
ATOM   1745  HE1 TYR   111      36.029  45.580  41.929  1.00  0.00           H  
ATOM   1746  CZ  TYR   111      37.595  44.525  43.032  1.00  0.00           C  
ATOM   1747  OH  TYR   111      38.230  44.265  41.861  1.00  0.00           O  
ATOM   1748  HH  TYR   111      39.141  43.761  42.185  1.00  0.00           H  
ATOM   1749  CE2 TYR   111      38.032  44.003  44.259  1.00  0.00           C  
ATOM   1750  HE2 TYR   111      38.874  43.315  44.335  1.00  0.00           H  
ATOM   1751  CD2 TYR   111      37.274  44.358  45.390  1.00  0.00           C  
ATOM   1752  HD2 TYR   111      37.540  44.002  46.385  1.00  0.00           H  
ATOM   1753  C   TYR   111      34.910  47.713  48.234  1.00  0.00           C  
ATOM   1754  O   TYR   111      33.844  47.320  48.686  1.00  0.00           O  
ATOM   1755  N   THR   112      35.489  48.727  48.766  1.00  0.00           N  
ATOM   1756  H   THR   112      36.350  49.119  48.224  1.00  0.00           H  
ATOM   1757  CA  THR   112      35.263  49.202  50.101  1.00  0.00           C  
ATOM   1758  HA  THR   112      34.582  48.551  50.650  1.00  0.00           H  
ATOM   1759  CB  THR   112      36.535  49.233  50.982  1.00  0.00           C  
ATOM   1760  HB  THR   112      36.365  49.682  51.960  1.00  0.00           H  
ATOM   1761  CG2 THR   112      37.052  47.771  51.236  1.00  0.00           C  
ATOM   1762 HG21 THR   112      37.819  47.581  50.607  1.00  0.00           H  
ATOM   1763 HG22 THR   112      37.450  47.805  52.109  1.00  0.00           H  
ATOM   1764 HG23 THR   112      36.255  47.037  51.113  1.00  0.00           H  
ATOM   1765  OG1 THR   112      37.570  50.017  50.438  1.00  0.00           O  
ATOM   1766  HG1 THR   112      37.738  50.976  50.929  1.00  0.00           H  
ATOM   1767  C   THR   112      34.525  50.584  50.155  1.00  0.00           C  
ATOM   1768  O   THR   112      34.265  51.112  51.225  1.00  0.00           O  
ATOM   1769  N   ALA   113      34.091  51.147  49.057  1.00  0.00           N  
ATOM   1770  H   ALA   113      34.236  50.702  48.219  1.00  0.00           H  
ATOM   1771  CA  ALA   113      33.546  52.496  48.896  1.00  0.00           C  
ATOM   1772  HA  ALA   113      34.216  53.163  49.418  1.00  0.00           H  
ATOM   1773  CB  ALA   113      33.599  52.971  47.455  1.00  0.00           C  
ATOM   1774  HB1 ALA   113      32.965  52.327  46.846  1.00  0.00           H  
ATOM   1775  HB2 ALA   113      33.279  53.929  47.433  1.00  0.00           H  
ATOM   1776  HB3 ALA   113      34.611  52.873  47.091  1.00  0.00           H  
ATOM   1777  C   ALA   113      32.120  52.797  49.399  1.00  0.00           C  
ATOM   1778  O   ALA   113      31.865  53.990  49.665  1.00  0.00           O  
ATOM   1779  N   GLY   114      31.234  51.805  49.697  1.00  0.00           N  
ATOM   1780  H   GLY   114      31.514  50.752  49.737  1.00  0.00           H  
ATOM   1781  CA  GLY   114      29.842  52.087  50.088  1.00  0.00           C  
ATOM   1782  HA2 GLY   114      29.735  52.108  51.162  1.00  0.00           H  
ATOM   1783  HA3 GLY   114      29.633  53.048  49.642  1.00  0.00           H  
ATOM   1784  C   GLY   114      28.730  51.179  49.464  1.00  0.00           C  
ATOM   1785  O   GLY   114      27.517  51.348  49.916  1.00  0.00           O  
ATOM   1786  N   GLY   115      29.032  50.282  48.508  1.00  0.00           N  
ATOM   1787  H   GLY   115      29.977  50.362  48.160  1.00  0.00           H  
ATOM   1788  CA  GLY   115      28.170  49.493  47.667  1.00  0.00           C  
ATOM   1789  HA2 GLY   115      28.610  48.496  47.682  1.00  0.00           H  
ATOM   1790  HA3 GLY   115      27.184  49.363  48.115  1.00  0.00           H  
ATOM   1791  C   GLY   115      27.871  49.917  46.233  1.00  0.00           C  
ATOM   1792  O   GLY   115      26.706  49.988  45.823  1.00  0.00           O  
ATOM   1793  N   LEU   116      28.923  50.207  45.376  1.00  0.00           N  
ATOM   1794  H   LEU   116      29.938  50.324  45.755  1.00  0.00           H  
ATOM   1795  CA  LEU   116      28.669  50.327  43.908  1.00  0.00           C  
ATOM   1796  HA  LEU   116      27.896  51.044  43.633  1.00  0.00           H  
ATOM   1797  CB  LEU   116      29.926  50.811  43.186  1.00  0.00           C  
ATOM   1798  HB2 LEU   116      30.723  50.122  43.464  1.00  0.00           H  
ATOM   1799  HB3 LEU   116      29.820  50.763  42.102  1.00  0.00           H  
ATOM   1800  CG  LEU   116      30.262  52.297  43.612  1.00  0.00           C  
ATOM   1801  HG  LEU   116      29.941  52.521  44.543  1.00  0.00           H  
ATOM   1802  CD1 LEU   116      31.808  52.677  43.584  1.00  0.00           C  
ATOM   1803 HD11 LEU   116      32.244  52.210  44.467  1.00  0.00           H  
ATOM   1804 HD12 LEU   116      32.295  52.419  42.644  1.00  0.00           H  
ATOM   1805 HD13 LEU   116      31.917  53.748  43.752  1.00  0.00           H  
ATOM   1806  CD2 LEU   116      29.508  53.254  42.613  1.00  0.00           C  
ATOM   1807 HD21 LEU   116      29.654  53.016  41.694  1.00  0.00           H  
ATOM   1808 HD22 LEU   116      28.455  53.053  42.813  1.00  0.00           H  
ATOM   1809 HD23 LEU   116      29.777  54.275  42.884  1.00  0.00           H  
ATOM   1810  C   LEU   116      28.141  48.963  43.358  1.00  0.00           C  
ATOM   1811  O   LEU   116      28.606  47.903  43.792  1.00  0.00           O  
ATOM   1812  N   PRO   117      27.263  48.978  42.335  1.00  0.00           N  
ATOM   1813  CD  PRO   117      26.533  50.158  41.697  1.00  0.00           C  
ATOM   1814  HD2 PRO   117      27.192  51.005  41.507  1.00  0.00           H  
ATOM   1815  HD3 PRO   117      25.818  50.479  42.335  1.00  0.00           H  
ATOM   1816  CG  PRO   117      25.777  49.570  40.520  1.00  0.00           C  
ATOM   1817  HG2 PRO   117      26.321  49.653  39.673  1.00  0.00           H  
ATOM   1818  HG3 PRO   117      24.854  50.106  40.297  1.00  0.00           H  
ATOM   1819  CB  PRO   117      25.562  48.121  40.901  1.00  0.00           C  
ATOM   1820  HB2 PRO   117      25.453  47.577  39.962  1.00  0.00           H  
ATOM   1821  HB3 PRO   117      24.627  48.143  41.459  1.00  0.00           H  
ATOM   1822  CA  PRO   117      26.754  47.697  41.759  1.00  0.00           C  
ATOM   1823  HA  PRO   117      26.378  47.101  42.482  1.00  0.00           H  
ATOM   1824  C   PRO   117      27.779  47.058  40.834  1.00  0.00           C  
ATOM   1825  O   PRO   117      28.778  47.706  40.447  1.00  0.00           O  
ATOM   1826  N   LEU   118      27.638  45.730  40.610  1.00  0.00           N  
ATOM   1827  H   LEU   118      26.750  45.406  40.968  1.00  0.00           H  
ATOM   1828  CA  LEU   118      28.497  44.871  39.799  1.00  0.00           C  
ATOM   1829  HA  LEU   118      29.366  44.731  40.441  1.00  0.00           H  
ATOM   1830  CB  LEU   118      27.785  43.522  39.655  1.00  0.00           C  
ATOM   1831  HB2 LEU   118      27.627  43.069  40.633  1.00  0.00           H  
ATOM   1832  HB3 LEU   118      26.859  43.739  39.122  1.00  0.00           H  
ATOM   1833  CG  LEU   118      28.524  42.319  38.897  1.00  0.00           C  
ATOM   1834  HG  LEU   118      28.717  42.600  37.862  1.00  0.00           H  
ATOM   1835  CD1 LEU   118      29.948  42.111  39.318  1.00  0.00           C  
ATOM   1836 HD11 LEU   118      30.033  41.787  40.355  1.00  0.00           H  
ATOM   1837 HD12 LEU   118      30.197  41.186  38.799  1.00  0.00           H  
ATOM   1838 HD13 LEU   118      30.600  42.977  39.209  1.00  0.00           H  
ATOM   1839  CD2 LEU   118      27.547  41.120  38.949  1.00  0.00           C  
ATOM   1840 HD21 LEU   118      27.291  40.829  39.968  1.00  0.00           H  
ATOM   1841 HD22 LEU   118      26.612  41.427  38.479  1.00  0.00           H  
ATOM   1842 HD23 LEU   118      28.108  40.335  38.443  1.00  0.00           H  
ATOM   1843  C   LEU   118      28.851  45.463  38.414  1.00  0.00           C  
ATOM   1844  O   LEU   118      29.935  45.123  37.935  1.00  0.00           O  
ATOM   1845  N   GLN   119      28.063  46.373  37.736  1.00  0.00           N  
ATOM   1846  H   GLN   119      27.112  46.675  38.174  1.00  0.00           H  
ATOM   1847  CA  GLN   119      28.225  46.851  36.335  1.00  0.00           C  
ATOM   1848  HA  GLN   119      29.284  46.774  36.088  1.00  0.00           H  
ATOM   1849  CB  GLN   119      27.386  45.952  35.359  1.00  0.00           C  
ATOM   1850  HB2 GLN   119      27.827  46.187  34.390  1.00  0.00           H  
ATOM   1851  HB3 GLN   119      27.727  44.923  35.476  1.00  0.00           H  
ATOM   1852  CG  GLN   119      25.807  46.021  35.391  1.00  0.00           C  
ATOM   1853  HG2 GLN   119      25.464  47.055  35.350  1.00  0.00           H  
ATOM   1854  HG3 GLN   119      25.412  45.607  34.463  1.00  0.00           H  
ATOM   1855  CD  GLN   119      25.230  45.352  36.623  1.00  0.00           C  
ATOM   1856  OE1 GLN   119      24.828  45.977  37.601  1.00  0.00           O  
ATOM   1857  NE2 GLN   119      25.190  44.082  36.651  1.00  0.00           N  
ATOM   1858 HE21 GLN   119      25.565  43.393  35.895  1.00  0.00           H  
ATOM   1859 HE22 GLN   119      24.755  43.634  37.544  1.00  0.00           H  
ATOM   1860  C   GLN   119      27.768  48.309  36.137  1.00  0.00           C  
ATOM   1861  O   GLN   119      26.909  48.787  36.852  1.00  0.00           O  
ATOM   1862  N   VAL   120      28.387  49.063  35.251  1.00  0.00           N  
ATOM   1863  H   VAL   120      29.244  48.702  34.681  1.00  0.00           H  
ATOM   1864  CA  VAL   120      27.767  50.254  34.635  1.00  0.00           C  
ATOM   1865  HA  VAL   120      27.542  50.887  35.494  1.00  0.00           H  
ATOM   1866  CB  VAL   120      28.855  51.079  33.883  1.00  0.00           C  
ATOM   1867  HB  VAL   120      29.212  50.551  33.000  1.00  0.00           H  
ATOM   1868  CG1 VAL   120      28.418  52.401  33.253  1.00  0.00           C  
ATOM   1869 HG11 VAL   120      29.280  52.931  32.847  1.00  0.00           H  
ATOM   1870 HG12 VAL   120      27.673  52.175  32.490  1.00  0.00           H  
ATOM   1871 HG13 VAL   120      27.890  53.032  33.968  1.00  0.00           H  
ATOM   1872  CG2 VAL   120      30.039  51.483  34.784  1.00  0.00           C  
ATOM   1873 HG21 VAL   120      30.532  50.658  35.298  1.00  0.00           H  
ATOM   1874 HG22 VAL   120      30.706  52.010  34.102  1.00  0.00           H  
ATOM   1875 HG23 VAL   120      29.720  52.257  35.482  1.00  0.00           H  
ATOM   1876  C   VAL   120      26.541  49.899  33.749  1.00  0.00           C  
ATOM   1877  O   VAL   120      26.595  49.086  32.864  1.00  0.00           O  
ATOM   1878  N   PRO   121      25.455  50.679  33.870  1.00  0.00           N  
ATOM   1879  CD  PRO   121      25.208  51.671  35.024  1.00  0.00           C  
ATOM   1880  HD2 PRO   121      25.536  52.665  34.721  1.00  0.00           H  
ATOM   1881  HD3 PRO   121      25.597  51.306  35.975  1.00  0.00           H  
ATOM   1882  CG  PRO   121      23.641  51.648  35.153  1.00  0.00           C  
ATOM   1883  HG2 PRO   121      23.267  52.581  35.573  1.00  0.00           H  
ATOM   1884  HG3 PRO   121      23.375  50.822  35.813  1.00  0.00           H  
ATOM   1885  CB  PRO   121      23.148  51.435  33.714  1.00  0.00           C  
ATOM   1886  HB2 PRO   121      23.214  52.269  33.149  1.00  0.00           H  
ATOM   1887  HB3 PRO   121      22.215  51.050  33.720  1.00  0.00           H  
ATOM   1888  CA  PRO   121      24.211  50.410  33.150  1.00  0.00           C  
ATOM   1889  HA  PRO   121      23.917  49.464  33.347  1.00  0.00           H  
ATOM   1890  C   PRO   121      24.298  50.524  31.640  1.00  0.00           C  
ATOM   1891  O   PRO   121      25.058  51.325  31.042  1.00  0.00           O  
ATOM   1892  N   ASP   122      23.333  49.877  30.924  1.00  0.00           N  
ATOM   1893  H   ASP   122      22.660  49.215  31.469  1.00  0.00           H  
ATOM   1894  CA  ASP   122      23.304  49.721  29.466  1.00  0.00           C  
ATOM   1895  HA  ASP   122      24.246  49.333  29.078  1.00  0.00           H  
ATOM   1896  CB  ASP   122      22.181  48.783  29.049  1.00  0.00           C  
ATOM   1897  HB2 ASP   122      21.252  49.354  29.043  1.00  0.00           H  
ATOM   1898  HB3 ASP   122      22.357  48.372  28.143  1.00  0.00           H  
ATOM   1899  CG  ASP   122      21.806  47.682  29.991  1.00  0.00           C  
ATOM   1900  OD1 ASP   122      22.646  47.349  30.855  1.00  0.00           O  
ATOM   1901  OD2 ASP   122      20.665  47.132  29.912  1.00  0.00           O  
ATOM   1902  C   ASP   122      23.092  51.085  28.716  1.00  0.00           C  
ATOM   1903  O   ASP   122      23.660  51.228  27.641  1.00  0.00           O  
ATOM   1904  N   GLU   123      22.316  52.047  29.281  1.00  0.00           N  
ATOM   1905  H   GLU   123      21.928  51.854  30.281  1.00  0.00           H  
ATOM   1906  CA  GLU   123      22.241  53.429  28.810  1.00  0.00           C  
ATOM   1907  HA  GLU   123      22.021  53.335  27.747  1.00  0.00           H  
ATOM   1908  CB  GLU   123      21.104  54.109  29.585  1.00  0.00           C  
ATOM   1909  HB2 GLU   123      21.054  55.146  29.252  1.00  0.00           H  
ATOM   1910  HB3 GLU   123      20.136  53.684  29.322  1.00  0.00           H  
ATOM   1911  CG  GLU   123      21.214  54.202  31.173  1.00  0.00           C  
ATOM   1912  HG2 GLU   123      22.257  54.118  31.476  1.00  0.00           H  
ATOM   1913  HG3 GLU   123      20.892  55.190  31.503  1.00  0.00           H  
ATOM   1914  CD  GLU   123      20.415  53.126  31.972  1.00  0.00           C  
ATOM   1915  OE1 GLU   123      20.387  52.030  31.346  1.00  0.00           O  
ATOM   1916  OE2 GLU   123      19.808  53.509  33.015  1.00  0.00           O  
ATOM   1917  C   GLU   123      23.600  54.199  28.819  1.00  0.00           C  
ATOM   1918  O   GLU   123      23.776  55.064  27.983  1.00  0.00           O  
ATOM   1919  N   VAL   124      24.522  53.931  29.757  1.00  0.00           N  
ATOM   1920  H   VAL   124      24.448  53.115  30.476  1.00  0.00           H  
ATOM   1921  CA  VAL   124      25.711  54.816  29.852  1.00  0.00           C  
ATOM   1922  HA  VAL   124      25.393  55.852  29.969  1.00  0.00           H  
ATOM   1923  CB  VAL   124      26.631  54.473  31.039  1.00  0.00           C  
ATOM   1924  HB  VAL   124      27.123  53.534  30.788  1.00  0.00           H  
ATOM   1925  CG1 VAL   124      27.707  55.430  31.272  1.00  0.00           C  
ATOM   1926 HG11 VAL   124      28.528  55.392  30.556  1.00  0.00           H  
ATOM   1927 HG12 VAL   124      27.209  56.398  31.325  1.00  0.00           H  
ATOM   1928 HG13 VAL   124      28.109  55.227  32.265  1.00  0.00           H  
ATOM   1929  CG2 VAL   124      25.703  54.463  32.300  1.00  0.00           C  
ATOM   1930 HG21 VAL   124      26.219  54.327  33.157  1.00  0.00           H  
ATOM   1931 HG22 VAL   124      25.344  55.484  32.426  1.00  0.00           H  
ATOM   1932 HG23 VAL   124      24.959  53.670  32.223  1.00  0.00           H  
ATOM   1933  C   VAL   124      26.561  54.734  28.574  1.00  0.00           C  
ATOM   1934  O   VAL   124      26.708  53.617  28.000  1.00  0.00           O  
ATOM   1935  N   THR   125      27.214  55.800  28.130  1.00  0.00           N  
ATOM   1936  H   THR   125      27.291  56.671  28.780  1.00  0.00           H  
ATOM   1937  CA  THR   125      27.834  55.884  26.791  1.00  0.00           C  
ATOM   1938  HA  THR   125      28.225  54.877  26.646  1.00  0.00           H  
ATOM   1939  CB  THR   125      26.711  56.297  25.768  1.00  0.00           C  
ATOM   1940  HB  THR   125      25.804  55.904  26.228  1.00  0.00           H  
ATOM   1941  CG2 THR   125      26.285  57.768  25.560  1.00  0.00           C  
ATOM   1942 HG21 THR   125      26.243  58.286  26.518  1.00  0.00           H  
ATOM   1943 HG22 THR   125      26.812  58.261  24.853  1.00  0.00           H  
ATOM   1944 HG23 THR   125      25.237  57.722  25.265  1.00  0.00           H  
ATOM   1945  OG1 THR   125      26.942  55.781  24.455  1.00  0.00           O  
ATOM   1946  HG1 THR   125      26.887  54.697  24.554  1.00  0.00           H  
ATOM   1947  C   THR   125      29.103  56.795  26.592  1.00  0.00           C  
ATOM   1948  O   THR   125      29.818  56.658  25.611  1.00  0.00           O  
ATOM   1949  N   ASP   126      29.375  57.652  27.562  1.00  0.00           N  
ATOM   1950  H   ASP   126      28.767  57.716  28.465  1.00  0.00           H  
ATOM   1951  CA  ASP   126      30.443  58.615  27.516  1.00  0.00           C  
ATOM   1952  HA  ASP   126      31.331  58.132  27.107  1.00  0.00           H  
ATOM   1953  CB  ASP   126      30.062  59.763  26.542  1.00  0.00           C  
ATOM   1954  HB2 ASP   126      30.909  60.447  26.492  1.00  0.00           H  
ATOM   1955  HB3 ASP   126      29.849  59.379  25.633  1.00  0.00           H  
ATOM   1956  CG  ASP   126      28.799  60.464  26.906  1.00  0.00           C  
ATOM   1957  OD1 ASP   126      28.353  61.387  26.179  1.00  0.00           O  
ATOM   1958  OD2 ASP   126      28.237  60.328  27.993  1.00  0.00           O  
ATOM   1959  C   ASP   126      30.760  59.140  28.989  1.00  0.00           C  
ATOM   1960  O   ASP   126      29.968  58.858  29.910  1.00  0.00           O  
ATOM   1961  N   ASN   127      31.829  59.939  29.197  1.00  0.00           N  
ATOM   1962  H   ASN   127      32.407  60.321  28.356  1.00  0.00           H  
ATOM   1963  CA  ASN   127      32.106  60.393  30.566  1.00  0.00           C  
ATOM   1964  HA  ASN   127      32.106  59.470  31.146  1.00  0.00           H  
ATOM   1965  CB  ASN   127      33.443  61.106  30.699  1.00  0.00           C  
ATOM   1966  HB2 ASN   127      33.400  62.154  30.405  1.00  0.00           H  
ATOM   1967  HB3 ASN   127      33.791  61.149  31.731  1.00  0.00           H  
ATOM   1968  CG  ASN   127      34.618  60.491  30.005  1.00  0.00           C  
ATOM   1969  OD1 ASN   127      34.657  59.509  29.270  1.00  0.00           O  
ATOM   1970  ND2 ASN   127      35.688  61.160  30.325  1.00  0.00           N  
ATOM   1971 HD21 ASN   127      36.626  61.021  29.788  1.00  0.00           H  
ATOM   1972 HD22 ASN   127      35.637  61.897  31.127  1.00  0.00           H  
ATOM   1973  C   ASN   127      31.053  61.239  31.331  1.00  0.00           C  
ATOM   1974  O   ASN   127      31.074  61.163  32.594  1.00  0.00           O  
ATOM   1975  N   ALA   128      30.239  62.002  30.634  1.00  0.00           N  
ATOM   1976  H   ALA   128      30.354  62.295  29.590  1.00  0.00           H  
ATOM   1977  CA  ALA   128      29.151  62.718  31.326  1.00  0.00           C  
ATOM   1978  HA  ALA   128      29.503  63.227  32.223  1.00  0.00           H  
ATOM   1979  CB  ALA   128      28.703  63.838  30.456  1.00  0.00           C  
ATOM   1980  HB1 ALA   128      28.072  64.478  30.915  1.00  0.00           H  
ATOM   1981  HB2 ALA   128      29.447  64.359  30.146  1.00  0.00           H  
ATOM   1982  HB3 ALA   128      28.201  63.424  29.582  1.00  0.00           H  
ATOM   1983  C   ALA   128      27.983  61.860  31.698  1.00  0.00           C  
ATOM   1984  O   ALA   128      27.302  62.053  32.784  1.00  0.00           O  
ATOM   1985  N   SER   129      27.638  60.832  30.922  1.00  0.00           N  
ATOM   1986  H   SER   129      28.207  60.634  30.014  1.00  0.00           H  
ATOM   1987  CA  SER   129      26.703  59.770  31.369  1.00  0.00           C  
ATOM   1988  HA  SER   129      25.825  60.260  31.790  1.00  0.00           H  
ATOM   1989  CB  SER   129      26.219  58.998  30.197  1.00  0.00           C  
ATOM   1990  HB2 SER   129      25.746  58.111  30.619  1.00  0.00           H  
ATOM   1991  HB3 SER   129      25.633  59.633  29.674  1.00  0.00           H  
ATOM   1992  OG  SER   129      27.223  58.540  29.363  1.00  0.00           O  
ATOM   1993  HG  SER   129      27.567  59.401  28.789  1.00  0.00           H  
ATOM   1994  C   SER   129      27.373  58.930  32.461  1.00  0.00           C  
ATOM   1995  O   SER   129      26.600  58.539  33.360  1.00  0.00           O  
ATOM   1996  N   LEU   130      28.660  58.717  32.590  1.00  0.00           N  
ATOM   1997  H   LEU   130      29.280  58.979  31.733  1.00  0.00           H  
ATOM   1998  CA  LEU   130      29.365  58.164  33.783  1.00  0.00           C  
ATOM   1999  HA  LEU   130      28.954  57.187  34.037  1.00  0.00           H  
ATOM   2000  CB  LEU   130      30.803  57.936  33.396  1.00  0.00           C  
ATOM   2001  HB2 LEU   130      31.203  58.672  32.831  1.00  0.00           H  
ATOM   2002  HB3 LEU   130      31.441  57.977  34.279  1.00  0.00           H  
ATOM   2003  CG  LEU   130      31.064  56.649  32.615  1.00  0.00           C  
ATOM   2004  HG  LEU   130      30.405  56.516  31.757  1.00  0.00           H  
ATOM   2005  CD1 LEU   130      32.503  56.662  32.015  1.00  0.00           C  
ATOM   2006 HD11 LEU   130      32.560  57.505  31.460  1.00  0.00           H  
ATOM   2007 HD12 LEU   130      33.301  56.501  32.739  1.00  0.00           H  
ATOM   2008 HD13 LEU   130      32.501  55.766  31.394  1.00  0.00           H  
ATOM   2009  CD2 LEU   130      30.906  55.472  33.585  1.00  0.00           C  
ATOM   2010 HD21 LEU   130      31.316  54.575  33.122  1.00  0.00           H  
ATOM   2011 HD22 LEU   130      31.161  55.582  34.557  1.00  0.00           H  
ATOM   2012 HD23 LEU   130      29.922  55.245  33.607  1.00  0.00           H  
ATOM   2013  C   LEU   130      29.261  59.119  34.981  1.00  0.00           C  
ATOM   2014  O   LEU   130      29.091  58.542  36.077  1.00  0.00           O  
ATOM   2015  N   LEU   131      29.407  60.400  34.820  1.00  0.00           N  
ATOM   2016  H   LEU   131      29.589  60.855  33.846  1.00  0.00           H  
ATOM   2017  CA  LEU   131      29.136  61.393  35.885  1.00  0.00           C  
ATOM   2018  HA  LEU   131      29.812  61.210  36.720  1.00  0.00           H  
ATOM   2019  CB  LEU   131      29.556  62.769  35.403  1.00  0.00           C  
ATOM   2020  HB2 LEU   131      30.604  62.643  35.134  1.00  0.00           H  
ATOM   2021  HB3 LEU   131      28.945  63.026  34.537  1.00  0.00           H  
ATOM   2022  CG  LEU   131      29.541  63.843  36.511  1.00  0.00           C  
ATOM   2023  HG  LEU   131      28.696  63.711  37.048  1.00  0.00           H  
ATOM   2024  CD1 LEU   131      30.806  63.928  37.383  1.00  0.00           C  
ATOM   2025 HD11 LEU   131      30.557  64.828  37.947  1.00  0.00           H  
ATOM   2026 HD12 LEU   131      31.012  63.123  38.088  1.00  0.00           H  
ATOM   2027 HD13 LEU   131      31.685  64.014  36.745  1.00  0.00           H  
ATOM   2028  CD2 LEU   131      29.295  65.346  35.930  1.00  0.00           C  
ATOM   2029 HD21 LEU   131      30.176  65.646  35.361  1.00  0.00           H  
ATOM   2030 HD22 LEU   131      28.523  65.331  35.279  1.00  0.00           H  
ATOM   2031 HD23 LEU   131      29.128  66.002  36.611  1.00  0.00           H  
ATOM   2032  C   LEU   131      27.758  61.222  36.443  1.00  0.00           C  
ATOM   2033  O   LEU   131      27.654  61.143  37.685  1.00  0.00           O  
ATOM   2034  N   ARG   132      26.722  61.185  35.596  1.00  0.00           N  
ATOM   2035  H   ARG   132      26.879  61.192  34.518  1.00  0.00           H  
ATOM   2036  CA  ARG   132      25.337  60.966  35.922  1.00  0.00           C  
ATOM   2037  HA  ARG   132      24.941  61.776  36.533  1.00  0.00           H  
ATOM   2038  CB  ARG   132      24.522  60.986  34.601  1.00  0.00           C  
ATOM   2039  HB2 ARG   132      24.887  61.847  34.040  1.00  0.00           H  
ATOM   2040  HB3 ARG   132      24.827  60.168  33.949  1.00  0.00           H  
ATOM   2041  CG  ARG   132      23.006  61.160  34.670  1.00  0.00           C  
ATOM   2042  HG2 ARG   132      22.594  60.310  35.214  1.00  0.00           H  
ATOM   2043  HG3 ARG   132      22.698  61.950  35.356  1.00  0.00           H  
ATOM   2044  CD  ARG   132      22.181  61.374  33.352  1.00  0.00           C  
ATOM   2045  HD2 ARG   132      21.170  61.611  33.683  1.00  0.00           H  
ATOM   2046  HD3 ARG   132      22.464  62.174  32.803  1.00  0.00           H  
ATOM   2047  NE  ARG   132      22.203  60.126  32.614  1.00  0.00           N  
ATOM   2048  HE  ARG   132      22.080  59.207  33.186  1.00  0.00           H  
ATOM   2049  CZ  ARG   132      22.566  59.885  31.336  1.00  0.00           C  
ATOM   2050  NH1 ARG   132      22.843  60.773  30.460  1.00  0.00           N  
ATOM   2051 HH11 ARG   132      23.339  60.681  29.494  1.00  0.00           H  
ATOM   2052 HH12 ARG   132      22.681  61.778  30.849  1.00  0.00           H  
ATOM   2053  NH2 ARG   132      22.605  58.667  30.902  1.00  0.00           N  
ATOM   2054 HH21 ARG   132      22.330  57.830  31.544  1.00  0.00           H  
ATOM   2055 HH22 ARG   132      22.739  58.462  29.840  1.00  0.00           H  
ATOM   2056  C   ARG   132      25.188  59.769  36.801  1.00  0.00           C  
ATOM   2057  O   ARG   132      24.907  59.888  37.984  1.00  0.00           O  
ATOM   2058  N   PHE   133      25.593  58.599  36.268  1.00  0.00           N  
ATOM   2059  H   PHE   133      25.936  58.574  35.319  1.00  0.00           H  
ATOM   2060  CA  PHE   133      25.544  57.323  36.964  1.00  0.00           C  
ATOM   2061  HA  PHE   133      24.620  56.918  37.021  1.00  0.00           H  
ATOM   2062  CB  PHE   133      26.378  56.354  36.077  1.00  0.00           C  
ATOM   2063  HB2 PHE   133      25.848  56.060  35.269  1.00  0.00           H  
ATOM   2064  HB3 PHE   133      27.284  56.683  35.777  1.00  0.00           H  
ATOM   2065  CG  PHE   133      26.727  55.031  36.717  1.00  0.00           C  
ATOM   2066  CD1 PHE   133      25.735  54.283  37.288  1.00  0.00           C  
ATOM   2067  HD1 PHE   133      24.770  54.577  37.336  1.00  0.00           H  
ATOM   2068  CE1 PHE   133      25.985  53.202  38.142  1.00  0.00           C  
ATOM   2069  HE1 PHE   133      25.185  52.721  38.703  1.00  0.00           H  
ATOM   2070  CZ  PHE   133      27.358  52.854  38.326  1.00  0.00           C  
ATOM   2071  HZ  PHE   133      27.669  52.027  38.963  1.00  0.00           H  
ATOM   2072  CE2 PHE   133      28.363  53.473  37.576  1.00  0.00           C  
ATOM   2073  HE2 PHE   133      29.378  53.076  37.572  1.00  0.00           H  
ATOM   2074  CD2 PHE   133      28.047  54.628  36.834  1.00  0.00           C  
ATOM   2075  HD2 PHE   133      28.803  55.139  36.237  1.00  0.00           H  
ATOM   2076  C   PHE   133      26.159  57.526  38.449  1.00  0.00           C  
ATOM   2077  O   PHE   133      25.439  57.223  39.415  1.00  0.00           O  
ATOM   2078  N   TYR   134      27.409  57.982  38.518  1.00  0.00           N  
ATOM   2079  H   TYR   134      28.029  58.229  37.760  1.00  0.00           H  
ATOM   2080  CA  TYR   134      28.070  57.950  39.810  1.00  0.00           C  
ATOM   2081  HA  TYR   134      27.934  56.952  40.225  1.00  0.00           H  
ATOM   2082  CB  TYR   134      29.609  58.070  39.643  1.00  0.00           C  
ATOM   2083  HB2 TYR   134      29.827  59.026  39.167  1.00  0.00           H  
ATOM   2084  HB3 TYR   134      30.098  58.254  40.600  1.00  0.00           H  
ATOM   2085  CG  TYR   134      30.335  56.888  39.068  1.00  0.00           C  
ATOM   2086  CD1 TYR   134      30.311  55.621  39.726  1.00  0.00           C  
ATOM   2087  HD1 TYR   134      29.727  55.569  40.645  1.00  0.00           H  
ATOM   2088  CE1 TYR   134      31.038  54.526  39.203  1.00  0.00           C  
ATOM   2089  HE1 TYR   134      30.942  53.568  39.715  1.00  0.00           H  
ATOM   2090  CZ  TYR   134      31.654  54.640  37.940  1.00  0.00           C  
ATOM   2091  OH  TYR   134      32.218  53.547  37.450  1.00  0.00           O  
ATOM   2092  HH  TYR   134      32.587  52.760  38.108  1.00  0.00           H  
ATOM   2093  CE2 TYR   134      31.605  55.911  37.258  1.00  0.00           C  
ATOM   2094  HE2 TYR   134      32.159  55.976  36.322  1.00  0.00           H  
ATOM   2095  CD2 TYR   134      31.029  57.069  37.892  1.00  0.00           C  
ATOM   2096  HD2 TYR   134      31.123  57.970  37.445  1.00  0.00           H  
ATOM   2097  C   TYR   134      27.638  58.971  40.823  1.00  0.00           C  
ATOM   2098  O   TYR   134      27.702  58.681  42.013  1.00  0.00           O  
ATOM   2099  N   GLN   135      27.117  60.139  40.496  1.00  0.00           N  
ATOM   2100  H   GLN   135      27.075  60.407  39.440  1.00  0.00           H  
ATOM   2101  CA  GLN   135      26.469  61.210  41.321  1.00  0.00           C  
ATOM   2102  HA  GLN   135      26.998  61.374  42.259  1.00  0.00           H  
ATOM   2103  CB  GLN   135      26.479  62.529  40.463  1.00  0.00           C  
ATOM   2104  HB2 GLN   135      26.210  62.236  39.459  1.00  0.00           H  
ATOM   2105  HB3 GLN   135      25.686  63.212  40.767  1.00  0.00           H  
ATOM   2106  CG  GLN   135      27.767  63.256  40.422  1.00  0.00           C  
ATOM   2107  HG2 GLN   135      28.673  62.728  40.165  1.00  0.00           H  
ATOM   2108  HG3 GLN   135      27.668  64.064  39.712  1.00  0.00           H  
ATOM   2109  CD  GLN   135      27.977  63.977  41.721  1.00  0.00           C  
ATOM   2110  OE1 GLN   135      27.392  63.670  42.795  1.00  0.00           O  
ATOM   2111  NE2 GLN   135      28.918  64.967  41.652  1.00  0.00           N  
ATOM   2112 HE21 GLN   135      29.247  65.510  42.525  1.00  0.00           H  
ATOM   2113 HE22 GLN   135      29.485  65.014  40.734  1.00  0.00           H  
ATOM   2114  C   GLN   135      25.051  60.781  41.738  1.00  0.00           C  
ATOM   2115  O   GLN   135      24.645  60.871  42.879  1.00  0.00           O  
ATOM   2116  N   ASN   136      24.333  60.141  40.816  1.00  0.00           N  
ATOM   2117  H   ASN   136      24.842  59.771  39.939  1.00  0.00           H  
ATOM   2118  CA  ASN   136      22.996  59.647  41.049  1.00  0.00           C  
ATOM   2119  HA  ASN   136      22.431  60.448  41.502  1.00  0.00           H  
ATOM   2120  CB  ASN   136      22.389  59.246  39.684  1.00  0.00           C  
ATOM   2121  HB2 ASN   136      23.155  58.689  39.165  1.00  0.00           H  
ATOM   2122  HB3 ASN   136      21.620  58.684  39.801  1.00  0.00           H  
ATOM   2123  CG  ASN   136      21.983  60.396  38.834  1.00  0.00           C  
ATOM   2124  OD1 ASN   136      21.739  61.558  39.243  1.00  0.00           O  
ATOM   2125  ND2 ASN   136      21.694  60.114  37.582  1.00  0.00           N  
ATOM   2126 HD21 ASN   136      21.175  60.746  36.989  1.00  0.00           H  
ATOM   2127 HD22 ASN   136      21.686  59.061  37.342  1.00  0.00           H  
ATOM   2128  C   ASN   136      22.917  58.367  41.919  1.00  0.00           C  
ATOM   2129  O   ASN   136      21.841  57.839  42.319  1.00  0.00           O  
ATOM   2130  N   TRP   137      24.102  57.789  42.237  1.00  0.00           N  
ATOM   2131  H   TRP   137      25.033  58.069  41.744  1.00  0.00           H  
ATOM   2132  CA  TRP   137      24.271  56.753  43.269  1.00  0.00           C  
ATOM   2133  HA  TRP   137      23.316  56.233  43.331  1.00  0.00           H  
ATOM   2134  CB  TRP   137      25.362  55.744  42.853  1.00  0.00           C  
ATOM   2135  HB2 TRP   137      24.922  55.167  42.039  1.00  0.00           H  
ATOM   2136  HB3 TRP   137      26.267  56.199  42.450  1.00  0.00           H  
ATOM   2137  CG  TRP   137      25.880  54.768  43.844  1.00  0.00           C  
ATOM   2138  CD1 TRP   137      25.551  53.470  43.882  1.00  0.00           C  
ATOM   2139  HD1 TRP   137      24.928  53.020  43.227  1.00  0.00           H  
ATOM   2140  NE1 TRP   137      26.239  52.828  44.899  1.00  0.00           N  
ATOM   2141  HE1 TRP   137      26.268  51.845  45.129  1.00  0.00           H  
ATOM   2142  CE2 TRP   137      27.170  53.724  45.497  1.00  0.00           C  
ATOM   2143  CZ2 TRP   137      28.158  53.604  46.507  1.00  0.00           C  
ATOM   2144  HZ2 TRP   137      28.378  52.691  46.877  1.00  0.00           H  
ATOM   2145  CH2 TRP   137      28.918  54.738  46.826  1.00  0.00           C  
ATOM   2146  HH2 TRP   137      29.645  54.670  47.635  1.00  0.00           H  
ATOM   2147  CZ3 TRP   137      28.637  55.918  46.197  1.00  0.00           C  
ATOM   2148  HZ3 TRP   137      29.141  56.781  46.631  1.00  0.00           H  
ATOM   2149  CE3 TRP   137      27.688  56.084  45.259  1.00  0.00           C  
ATOM   2150  HE3 TRP   137      27.580  57.062  44.789  1.00  0.00           H  
ATOM   2151  CD2 TRP   137      26.943  54.962  44.831  1.00  0.00           C  
ATOM   2152  C   TRP   137      24.461  57.377  44.650  1.00  0.00           C  
ATOM   2153  O   TRP   137      25.150  58.392  44.809  1.00  0.00           O  
ATOM   2154  N   GLN   138      23.859  56.696  45.605  1.00  0.00           N  
ATOM   2155  H   GLN   138      23.341  55.901  45.258  1.00  0.00           H  
ATOM   2156  CA  GLN   138      23.938  56.935  47.060  1.00  0.00           C  
ATOM   2157  HA  GLN   138      24.838  57.546  47.121  1.00  0.00           H  
ATOM   2158  CB  GLN   138      22.710  57.657  47.519  1.00  0.00           C  
ATOM   2159  HB2 GLN   138      21.869  57.159  47.037  1.00  0.00           H  
ATOM   2160  HB3 GLN   138      22.732  57.651  48.608  1.00  0.00           H  
ATOM   2161  CG  GLN   138      22.599  59.044  47.098  1.00  0.00           C  
ATOM   2162  HG2 GLN   138      22.762  59.048  46.101  1.00  0.00           H  
ATOM   2163  HG3 GLN   138      21.632  59.297  47.243  1.00  0.00           H  
ATOM   2164  CD  GLN   138      23.546  59.996  47.866  1.00  0.00           C  
ATOM   2165  OE1 GLN   138      24.202  59.720  48.847  1.00  0.00           O  
ATOM   2166  NE2 GLN   138      23.704  61.211  47.354  1.00  0.00           N  
ATOM   2167 HE21 GLN   138      23.136  61.505  46.471  1.00  0.00           H  
ATOM   2168 HE22 GLN   138      24.148  61.909  47.933  1.00  0.00           H  
ATOM   2169  C   GLN   138      24.287  55.543  47.677  1.00  0.00           C  
ATOM   2170  O   GLN   138      23.640  54.522  47.306  1.00  0.00           O  
ATOM   2171  N   PRO   139      25.317  55.450  48.574  1.00  0.00           N  
ATOM   2172  CD  PRO   139      26.084  56.601  49.049  1.00  0.00           C  
ATOM   2173  HD2 PRO   139      25.400  57.300  49.508  1.00  0.00           H  
ATOM   2174  HD3 PRO   139      26.624  57.001  48.191  1.00  0.00           H  
ATOM   2175  CG  PRO   139      27.039  56.119  50.159  1.00  0.00           C  
ATOM   2176  HG2 PRO   139      26.678  56.367  51.146  1.00  0.00           H  
ATOM   2177  HG3 PRO   139      27.901  56.598  49.943  1.00  0.00           H  
ATOM   2178  CB  PRO   139      27.031  54.554  50.001  1.00  0.00           C  
ATOM   2179  HB2 PRO   139      27.167  54.058  50.950  1.00  0.00           H  
ATOM   2180  HB3 PRO   139      27.893  54.367  49.378  1.00  0.00           H  
ATOM   2181  CA  PRO   139      25.712  54.198  49.260  1.00  0.00           C  
ATOM   2182  HA  PRO   139      25.907  53.473  48.483  1.00  0.00           H  
ATOM   2183  C   PRO   139      24.656  53.670  50.226  1.00  0.00           C  
ATOM   2184  O   PRO   139      23.715  54.300  50.731  1.00  0.00           O  
ATOM   2185  N   GLN   140      25.020  52.462  50.662  1.00  0.00           N  
ATOM   2186  H   GLN   140      25.852  51.984  50.144  1.00  0.00           H  
ATOM   2187  CA  GLN   140      24.206  51.581  51.542  1.00  0.00           C  
ATOM   2188  HA  GLN   140      23.313  52.124  51.854  1.00  0.00           H  
ATOM   2189  CB  GLN   140      23.868  50.390  50.742  1.00  0.00           C  
ATOM   2190  HB2 GLN   140      24.600  50.150  50.088  1.00  0.00           H  
ATOM   2191  HB3 GLN   140      23.672  49.603  51.471  1.00  0.00           H  
ATOM   2192  CG  GLN   140      22.510  50.638  49.983  1.00  0.00           C  
ATOM   2193  HG2 GLN   140      21.673  50.823  50.518  1.00  0.00           H  
ATOM   2194  HG3 GLN   140      22.586  51.483  49.436  1.00  0.00           H  
ATOM   2195  CD  GLN   140      22.208  49.525  48.993  1.00  0.00           C  
ATOM   2196  OE1 GLN   140      22.769  49.302  47.955  1.00  0.00           O  
ATOM   2197  NE2 GLN   140      21.067  48.909  49.224  1.00  0.00           N  
ATOM   2198 HE21 GLN   140      20.507  49.092  50.141  1.00  0.00           H  
ATOM   2199 HE22 GLN   140      20.642  48.302  48.424  1.00  0.00           H  
ATOM   2200  C   GLN   140      25.042  51.126  52.772  1.00  0.00           C  
ATOM   2201  O   GLN   140      24.491  50.793  53.800  1.00  0.00           O  
ATOM   2202  N   TRP   141      26.373  51.051  52.623  1.00  0.00           N  
ATOM   2203  H   TRP   141      26.761  51.350  51.649  1.00  0.00           H  
ATOM   2204  CA  TRP   141      27.365  50.898  53.725  1.00  0.00           C  
ATOM   2205  HA  TRP   141      26.713  50.640  54.558  1.00  0.00           H  
ATOM   2206  CB  TRP   141      28.011  49.574  53.579  1.00  0.00           C  
ATOM   2207  HB2 TRP   141      28.483  49.672  52.601  1.00  0.00           H  
ATOM   2208  HB3 TRP   141      28.790  49.464  54.334  1.00  0.00           H  
ATOM   2209  CG  TRP   141      27.194  48.347  53.511  1.00  0.00           C  
ATOM   2210  CD1 TRP   141      26.835  47.591  54.542  1.00  0.00           C  
ATOM   2211  HD1 TRP   141      27.014  47.689  55.612  1.00  0.00           H  
ATOM   2212  NE1 TRP   141      25.926  46.625  54.173  1.00  0.00           N  
ATOM   2213  HE1 TRP   141      25.629  45.897  54.927  1.00  0.00           H  
ATOM   2214  CE2 TRP   141      25.758  46.643  52.772  1.00  0.00           C  
ATOM   2215  CZ2 TRP   141      24.985  45.815  51.941  1.00  0.00           C  
ATOM   2216  HZ2 TRP   141      24.422  44.901  52.133  1.00  0.00           H  
ATOM   2217  CH2 TRP   141      25.024  46.143  50.559  1.00  0.00           C  
ATOM   2218  HH2 TRP   141      24.532  45.620  49.848  1.00  0.00           H  
ATOM   2219  CZ3 TRP   141      25.693  47.339  50.077  1.00  0.00           C  
ATOM   2220  HZ3 TRP   141      25.583  47.621  49.030  1.00  0.00           H  
ATOM   2221  CE3 TRP   141      26.392  48.160  50.997  1.00  0.00           C  
ATOM   2222  HE3 TRP   141      26.847  49.098  50.677  1.00  0.00           H  
ATOM   2223  CD2 TRP   141      26.486  47.824  52.356  1.00  0.00           C  
ATOM   2224  C   TRP   141      28.199  52.136  53.858  1.00  0.00           C  
ATOM   2225  O   TRP   141      28.391  52.862  52.917  1.00  0.00           O  
ATOM   2226  N   LYS   142      28.589  52.439  55.111  1.00  0.00           N  
ATOM   2227  H   LYS   142      28.201  51.865  55.846  1.00  0.00           H  
ATOM   2228  CA  LYS   142      29.647  53.455  55.462  1.00  0.00           C  
ATOM   2229  HA  LYS   142      29.220  54.372  55.083  1.00  0.00           H  
ATOM   2230  CB  LYS   142      29.694  53.694  56.924  1.00  0.00           C  
ATOM   2231  HB2 LYS   142      30.326  52.939  57.368  1.00  0.00           H  
ATOM   2232  HB3 LYS   142      30.245  54.597  57.144  1.00  0.00           H  
ATOM   2233  CG  LYS   142      28.361  53.746  57.786  1.00  0.00           C  
ATOM   2234  HG2 LYS   142      27.702  54.485  57.587  1.00  0.00           H  
ATOM   2235  HG3 LYS   142      27.842  52.812  57.627  1.00  0.00           H  
ATOM   2236  CD  LYS   142      28.751  53.791  59.262  1.00  0.00           C  
ATOM   2237  HD2 LYS   142      29.435  52.982  59.518  1.00  0.00           H  
ATOM   2238  HD3 LYS   142      29.329  54.676  59.528  1.00  0.00           H  
ATOM   2239  CE  LYS   142      27.510  53.784  60.176  1.00  0.00           C  
ATOM   2240  HE2 LYS   142      26.812  54.486  59.719  1.00  0.00           H  
ATOM   2241  HE3 LYS   142      27.108  52.771  60.175  1.00  0.00           H  
ATOM   2242  NZ  LYS   142      27.775  54.302  61.529  1.00  0.00           N  
ATOM   2243  HZ1 LYS   142      28.057  55.267  61.619  1.00  0.00           H  
ATOM   2244  HZ2 LYS   142      26.975  54.279  62.144  1.00  0.00           H  
ATOM   2245  HZ3 LYS   142      28.498  53.659  62.032  1.00  0.00           H  
ATOM   2246  C   LYS   142      30.974  53.102  54.781  1.00  0.00           C  
ATOM   2247  O   LYS   142      31.260  51.906  54.790  1.00  0.00           O  
ATOM   2248  N   PRO   143      31.598  54.119  54.180  1.00  0.00           N  
ATOM   2249  CD  PRO   143      31.398  55.563  54.261  1.00  0.00           C  
ATOM   2250  HD2 PRO   143      30.984  55.862  55.133  1.00  0.00           H  
ATOM   2251  HD3 PRO   143      30.818  55.949  53.529  1.00  0.00           H  
ATOM   2252  CG  PRO   143      32.760  56.295  54.132  1.00  0.00           C  
ATOM   2253  HG2 PRO   143      33.418  56.236  54.999  1.00  0.00           H  
ATOM   2254  HG3 PRO   143      32.595  57.213  53.744  1.00  0.00           H  
ATOM   2255  CB  PRO   143      33.344  55.304  53.084  1.00  0.00           C  
ATOM   2256  HB2 PRO   143      34.434  55.287  53.061  1.00  0.00           H  
ATOM   2257  HB3 PRO   143      32.989  55.470  52.067  1.00  0.00           H  
ATOM   2258  CA  PRO   143      32.795  53.920  53.504  1.00  0.00           C  
ATOM   2259  HA  PRO   143      32.622  53.418  52.564  1.00  0.00           H  
ATOM   2260  C   PRO   143      33.828  53.191  54.384  1.00  0.00           C  
ATOM   2261  O   PRO   143      33.985  53.454  55.578  1.00  0.00           O  
ATOM   2262  N   GLY   144      34.626  52.318  53.722  1.00  0.00           N  
ATOM   2263  H   GLY   144      34.480  52.134  52.657  1.00  0.00           H  
ATOM   2264  CA  GLY   144      35.782  51.631  54.325  1.00  0.00           C  
ATOM   2265  HA2 GLY   144      36.399  51.353  53.575  1.00  0.00           H  
ATOM   2266  HA3 GLY   144      36.317  52.326  54.972  1.00  0.00           H  
ATOM   2267  C   GLY   144      35.310  50.457  55.187  1.00  0.00           C  
ATOM   2268  O   GLY   144      36.038  50.148  56.108  1.00  0.00           O  
ATOM   2269  N   THR   145      34.011  49.978  55.164  1.00  0.00           N  
ATOM   2270  H   THR   145      33.343  50.261  54.350  1.00  0.00           H  
ATOM   2271  CA  THR   145      33.445  49.005  56.117  1.00  0.00           C  
ATOM   2272  HA  THR   145      34.234  48.705  56.807  1.00  0.00           H  
ATOM   2273  CB  THR   145      32.337  49.565  56.957  1.00  0.00           C  
ATOM   2274  HB  THR   145      32.096  48.790  57.685  1.00  0.00           H  
ATOM   2275  CG2 THR   145      32.476  50.889  57.644  1.00  0.00           C  
ATOM   2276 HG21 THR   145      32.564  51.691  56.911  1.00  0.00           H  
ATOM   2277 HG22 THR   145      31.528  51.036  58.161  1.00  0.00           H  
ATOM   2278 HG23 THR   145      33.390  50.818  58.233  1.00  0.00           H  
ATOM   2279  OG1 THR   145      31.228  49.594  56.098  1.00  0.00           O  
ATOM   2280  HG1 THR   145      31.347  50.464  55.452  1.00  0.00           H  
ATOM   2281  C   THR   145      33.048  47.674  55.494  1.00  0.00           C  
ATOM   2282  O   THR   145      33.287  46.627  56.102  1.00  0.00           O  
ATOM   2283  N   THR   146      32.537  47.596  54.223  1.00  0.00           N  
ATOM   2284  H   THR   146      32.228  48.526  53.746  1.00  0.00           H  
ATOM   2285  CA  THR   146      32.051  46.394  53.595  1.00  0.00           C  
ATOM   2286  HA  THR   146      32.357  45.563  54.231  1.00  0.00           H  
ATOM   2287  CB  THR   146      30.525  46.431  53.505  1.00  0.00           C  
ATOM   2288  HB  THR   146      30.152  47.412  53.798  1.00  0.00           H  
ATOM   2289  CG2 THR   146      29.806  46.046  52.151  1.00  0.00           C  
ATOM   2290 HG21 THR   146      28.732  46.059  52.341  1.00  0.00           H  
ATOM   2291 HG22 THR   146      29.967  46.833  51.414  1.00  0.00           H  
ATOM   2292 HG23 THR   146      30.222  45.100  51.805  1.00  0.00           H  
ATOM   2293  OG1 THR   146      30.024  45.669  54.603  1.00  0.00           O  
ATOM   2294  HG1 THR   146      29.834  46.358  55.317  1.00  0.00           H  
ATOM   2295  C   THR   146      32.660  46.126  52.221  1.00  0.00           C  
ATOM   2296  O   THR   146      32.782  47.055  51.469  1.00  0.00           O  
ATOM   2297  N   ARG   147      33.086  44.914  51.893  1.00  0.00           N  
ATOM   2298  H   ARG   147      32.950  44.042  52.531  1.00  0.00           H  
ATOM   2299  CA  ARG   147      33.585  44.557  50.512  1.00  0.00           C  
ATOM   2300  HA  ARG   147      33.872  45.403  50.160  1.00  0.00           H  
ATOM   2301  CB  ARG   147      34.765  43.553  50.624  1.00  0.00           C  
ATOM   2302  HB2 ARG   147      35.470  44.035  51.301  1.00  0.00           H  
ATOM   2303  HB3 ARG   147      34.531  42.719  51.143  1.00  0.00           H  
ATOM   2304  CG  ARG   147      35.573  43.215  49.323  1.00  0.00           C  
ATOM   2305  HG2 ARG   147      34.911  43.057  48.472  1.00  0.00           H  
ATOM   2306  HG3 ARG   147      36.284  44.037  49.244  1.00  0.00           H  
ATOM   2307  CD  ARG   147      36.452  42.003  49.497  1.00  0.00           C  
ATOM   2308  HD2 ARG   147      37.082  42.263  50.348  1.00  0.00           H  
ATOM   2309  HD3 ARG   147      35.719  41.285  49.866  1.00  0.00           H  
ATOM   2310  NE  ARG   147      37.213  41.672  48.294  1.00  0.00           N  
ATOM   2311  HE  ARG   147      38.142  41.911  48.258  1.00  0.00           H  
ATOM   2312  CZ  ARG   147      36.700  40.809  47.429  1.00  0.00           C  
ATOM   2313  NH1 ARG   147      35.461  40.459  47.414  1.00  0.00           N  
ATOM   2314 HH11 ARG   147      34.804  40.804  48.212  1.00  0.00           H  
ATOM   2315 HH12 ARG   147      35.092  39.837  46.709  1.00  0.00           H  
ATOM   2316  NH2 ARG   147      37.648  40.244  46.647  1.00  0.00           N  
ATOM   2317 HH21 ARG   147      38.575  40.815  46.600  1.00  0.00           H  
ATOM   2318 HH22 ARG   147      37.605  39.163  46.519  1.00  0.00           H  
ATOM   2319  C   ARG   147      32.371  44.044  49.606  1.00  0.00           C  
ATOM   2320  O   ARG   147      31.738  43.033  49.890  1.00  0.00           O  
ATOM   2321  N   LEU   148      32.133  44.769  48.520  1.00  0.00           N  
ATOM   2322  H   LEU   148      32.836  45.557  48.249  1.00  0.00           H  
ATOM   2323  CA  LEU   148      31.085  44.382  47.491  1.00  0.00           C  
ATOM   2324  HA  LEU   148      30.745  43.435  47.567  1.00  0.00           H  
ATOM   2325  CB  LEU   148      29.818  45.355  47.623  1.00  0.00           C  
ATOM   2326  HB2 LEU   148      29.473  45.191  48.558  1.00  0.00           H  
ATOM   2327  HB3 LEU   148      30.084  46.326  47.544  1.00  0.00           H  
ATOM   2328  CG  LEU   148      28.848  45.187  46.517  1.00  0.00           C  
ATOM   2329  HG  LEU   148      29.283  45.578  45.693  1.00  0.00           H  
ATOM   2330  CD1 LEU   148      28.388  43.706  46.479  1.00  0.00           C  
ATOM   2331 HD11 LEU   148      27.925  43.332  47.393  1.00  0.00           H  
ATOM   2332 HD12 LEU   148      27.768  43.481  45.713  1.00  0.00           H  
ATOM   2333 HD13 LEU   148      29.153  43.084  46.261  1.00  0.00           H  
ATOM   2334  CD2 LEU   148      27.580  46.005  46.686  1.00  0.00           C  
ATOM   2335 HD21 LEU   148      27.744  47.051  46.430  1.00  0.00           H  
ATOM   2336 HD22 LEU   148      26.776  45.708  46.012  1.00  0.00           H  
ATOM   2337 HD23 LEU   148      27.280  46.045  47.733  1.00  0.00           H  
ATOM   2338  C   LEU   148      31.768  44.432  46.094  1.00  0.00           C  
ATOM   2339  O   LEU   148      32.230  45.513  45.667  1.00  0.00           O  
ATOM   2340  N   TYC   149      31.865  43.281  45.437  1.00  0.00           N  
ATOM   2341  H   TYC   149      31.408  42.489  46.029  1.00  0.00           H  
ATOM   2342  CA  TYC   149      32.572  43.072  44.165  1.00  0.00           C  
ATOM   2343  HA  TYC   149      33.513  43.596  44.337  1.00  0.00           H  
ATOM   2344  CB  TYC   149      32.900  41.635  43.928  1.00  0.00           C  
ATOM   2345  HB2 TYC   149      33.381  41.310  44.874  1.00  0.00           H  
ATOM   2346  HB3 TYC   149      31.866  41.158  43.920  1.00  0.00           H  
ATOM   2347  CG  TYC   149      33.673  41.303  42.681  1.00  0.00           C  
ATOM   2348  CD1 TYC   149      34.958  41.822  42.562  1.00  0.00           C  
ATOM   2349  HD1 TYC   149      35.236  42.645  43.272  1.00  0.00           H  
ATOM   2350  CE1 TYC   149      35.839  41.318  41.631  1.00  0.00           C  
ATOM   2351  HE1 TYC   149      36.850  41.819  41.563  1.00  0.00           H  
ATOM   2352  CZ  TYC   149      35.368  40.321  40.751  1.00  0.00           C  
ATOM   2353  OH  TYC   149      36.171  39.718  39.824  1.00  0.00           O  
ATOM   2354  CE2 TYC   149      34.034  39.830  40.855  1.00  0.00           C  
ATOM   2355  HE2 TYC   149      33.658  39.116  40.122  1.00  0.00           H  
ATOM   2356  CD2 TYC   149      33.201  40.341  41.830  1.00  0.00           C  
ATOM   2357  HD2 TYC   149      32.193  39.989  41.978  1.00  0.00           H  
ATOM   2358  C   TYC   149      31.888  43.705  42.937  1.00  0.00           C  
ATOM   2359  O   TYC   149      30.723  43.450  42.638  1.00  0.00           O  
ATOM   2360  N   ALA   150      32.609  44.541  42.175  1.00  0.00           N  
ATOM   2361  H   ALA   150      33.466  44.817  42.632  1.00  0.00           H  
ATOM   2362  CA  ALA   150      32.035  45.471  41.216  1.00  0.00           C  
ATOM   2363  HA  ALA   150      31.292  44.915  40.644  1.00  0.00           H  
ATOM   2364  CB  ALA   150      31.302  46.621  41.922  1.00  0.00           C  
ATOM   2365  HB1 ALA   150      31.136  47.492  41.288  1.00  0.00           H  
ATOM   2366  HB2 ALA   150      30.273  46.330  42.132  1.00  0.00           H  
ATOM   2367  HB3 ALA   150      31.799  46.804  42.875  1.00  0.00           H  
ATOM   2368  C   ALA   150      33.031  46.030  40.172  1.00  0.00           C  
ATOM   2369  O   ALA   150      34.055  46.706  40.440  1.00  0.00           O  
ATOM   2370  N   ASN   151      32.652  45.850  38.898  1.00  0.00           N  
ATOM   2371  H   ASN   151      31.681  45.369  38.784  1.00  0.00           H  
ATOM   2372  CA  ASN   151      33.346  46.469  37.753  1.00  0.00           C  
ATOM   2373  HA  ASN   151      34.379  46.136  37.851  1.00  0.00           H  
ATOM   2374  CB  ASN   151      32.636  45.991  36.521  1.00  0.00           C  
ATOM   2375  HB2 ASN   151      31.590  46.293  36.473  1.00  0.00           H  
ATOM   2376  HB3 ASN   151      33.100  46.485  35.666  1.00  0.00           H  
ATOM   2377  CG  ASN   151      32.786  44.524  36.317  1.00  0.00           C  
ATOM   2378  OD1 ASN   151      33.853  44.065  35.938  1.00  0.00           O  
ATOM   2379  ND2 ASN   151      31.796  43.742  36.510  1.00  0.00           N  
ATOM   2380 HD21 ASN   151      30.811  44.112  36.798  1.00  0.00           H  
ATOM   2381 HD22 ASN   151      31.852  42.692  36.224  1.00  0.00           H  
ATOM   2382  C   ASN   151      33.407  47.967  37.875  1.00  0.00           C  
ATOM   2383  O   ASN   151      34.434  48.519  37.531  1.00  0.00           O  
ATOM   2384  N   ALA   152      32.295  48.549  38.377  1.00  0.00           N  
ATOM   2385  H   ALA   152      31.515  48.071  38.806  1.00  0.00           H  
ATOM   2386  CA  ALA   152      32.197  49.964  38.338  1.00  0.00           C  
ATOM   2387  HA  ALA   152      32.435  50.288  37.325  1.00  0.00           H  
ATOM   2388  CB  ALA   152      30.762  50.357  38.636  1.00  0.00           C  
ATOM   2389  HB1 ALA   152      30.132  49.879  37.885  1.00  0.00           H  
ATOM   2390  HB2 ALA   152      30.470  49.984  39.617  1.00  0.00           H  
ATOM   2391  HB3 ALA   152      30.709  51.444  38.574  1.00  0.00           H  
ATOM   2392  C   ALA   152      33.146  50.619  39.288  1.00  0.00           C  
ATOM   2393  O   ALA   152      33.470  51.771  39.019  1.00  0.00           O  
ATOM   2394  N   SER   153      33.489  49.922  40.382  1.00  0.00           N  
ATOM   2395  H   SER   153      32.997  49.054  40.494  1.00  0.00           H  
ATOM   2396  CA  SER   153      34.565  50.294  41.307  1.00  0.00           C  
ATOM   2397  HA  SER   153      34.440  51.336  41.496  1.00  0.00           H  
ATOM   2398  CB  SER   153      34.395  49.419  42.578  1.00  0.00           C  
ATOM   2399  HB2 SER   153      33.315  49.501  42.719  1.00  0.00           H  
ATOM   2400  HB3 SER   153      34.837  48.478  42.291  1.00  0.00           H  
ATOM   2401  OG  SER   153      35.083  49.925  43.697  1.00  0.00           O  
ATOM   2402  HG  SER   153      35.987  49.979  43.498  1.00  0.00           H  
ATOM   2403  C   SER   153      36.003  50.239  40.707  1.00  0.00           C  
ATOM   2404  O   SER   153      36.569  51.298  40.534  1.00  0.00           O  
ATOM   2405  N   ILE   154      36.458  49.069  40.299  1.00  0.00           N  
ATOM   2406  H   ILE   154      35.858  48.177  40.478  1.00  0.00           H  
ATOM   2407  CA  ILE   154      37.828  48.774  39.857  1.00  0.00           C  
ATOM   2408  HA  ILE   154      38.393  49.361  40.455  1.00  0.00           H  
ATOM   2409  CB  ILE   154      38.223  47.322  40.047  1.00  0.00           C  
ATOM   2410  HB  ILE   154      38.037  47.197  41.032  1.00  0.00           H  
ATOM   2411  CG2 ILE   154      37.413  46.353  39.179  1.00  0.00           C  
ATOM   2412 HG21 ILE   154      37.280  46.698  38.153  1.00  0.00           H  
ATOM   2413 HG22 ILE   154      37.836  45.348  39.205  1.00  0.00           H  
ATOM   2414 HG23 ILE   154      36.469  46.197  39.501  1.00  0.00           H  
ATOM   2415  CG1 ILE   154      39.698  47.142  39.512  1.00  0.00           C  
ATOM   2416 HG12 ILE   154      39.596  46.745  38.502  1.00  0.00           H  
ATOM   2417 HG13 ILE   154      40.364  48.003  39.459  1.00  0.00           H  
ATOM   2418  CD1 ILE   154      40.520  46.055  40.210  1.00  0.00           C  
ATOM   2419 HD11 ILE   154      41.477  45.966  39.673  1.00  0.00           H  
ATOM   2420 HD12 ILE   154      40.848  46.337  41.211  1.00  0.00           H  
ATOM   2421 HD13 ILE   154      40.051  45.162  40.245  1.00  0.00           H  
ATOM   2422  C   ILE   154      38.107  49.377  38.452  1.00  0.00           C  
ATOM   2423  O   ILE   154      39.214  49.906  38.270  1.00  0.00           O  
ATOM   2424  N   GLY   155      37.074  49.406  37.549  1.00  0.00           N  
ATOM   2425  H   GLY   155      36.187  48.969  37.753  1.00  0.00           H  
ATOM   2426  CA  GLY   155      37.209  50.033  36.195  1.00  0.00           C  
ATOM   2427  HA2 GLY   155      38.090  49.652  35.679  1.00  0.00           H  
ATOM   2428  HA3 GLY   155      36.414  49.710  35.523  1.00  0.00           H  
ATOM   2429  C   GLY   155      37.361  51.547  36.339  1.00  0.00           C  
ATOM   2430  O   GLY   155      38.191  52.000  35.553  1.00  0.00           O  
ATOM   2431  N   LEU   156      36.722  52.289  37.268  1.00  0.00           N  
ATOM   2432  H   LEU   156      35.953  51.890  37.930  1.00  0.00           H  
ATOM   2433  CA  LEU   156      36.911  53.725  37.398  1.00  0.00           C  
ATOM   2434  HA  LEU   156      36.884  54.146  36.480  1.00  0.00           H  
ATOM   2435  CB  LEU   156      35.848  54.252  38.298  1.00  0.00           C  
ATOM   2436  HB2 LEU   156      34.902  54.093  37.781  1.00  0.00           H  
ATOM   2437  HB3 LEU   156      35.860  53.708  39.243  1.00  0.00           H  
ATOM   2438  CG  LEU   156      35.901  55.739  38.672  1.00  0.00           C  
ATOM   2439  HG  LEU   156      36.836  55.861  39.218  1.00  0.00           H  
ATOM   2440  CD1 LEU   156      35.960  56.580  37.405  1.00  0.00           C  
ATOM   2441 HD11 LEU   156      36.011  57.615  37.743  1.00  0.00           H  
ATOM   2442 HD12 LEU   156      36.822  56.427  36.901  1.00  0.00           H  
ATOM   2443 HD13 LEU   156      35.187  56.375  36.874  1.00  0.00           H  
ATOM   2444  CD2 LEU   156      34.682  56.292  39.427  1.00  0.00           C  
ATOM   2445 HD21 LEU   156      34.937  57.261  39.857  1.00  0.00           H  
ATOM   2446 HD22 LEU   156      33.779  56.216  38.822  1.00  0.00           H  
ATOM   2447 HD23 LEU   156      34.504  55.628  40.273  1.00  0.00           H  
ATOM   2448  C   LEU   156      38.342  54.007  37.939  1.00  0.00           C  
ATOM   2449  O   LEU   156      38.940  55.025  37.619  1.00  0.00           O  
ATOM   2450  N   PHE   157      38.856  53.106  38.808  1.00  0.00           N  
ATOM   2451  H   PHE   157      38.350  52.141  38.810  1.00  0.00           H  
ATOM   2452  CA  PHE   157      40.176  53.215  39.385  1.00  0.00           C  
ATOM   2453  HA  PHE   157      40.200  54.244  39.743  1.00  0.00           H  
ATOM   2454  CB  PHE   157      40.291  52.352  40.626  1.00  0.00           C  
ATOM   2455  HB2 PHE   157      39.738  52.696  41.501  1.00  0.00           H  
ATOM   2456  HB3 PHE   157      39.919  51.350  40.411  1.00  0.00           H  
ATOM   2457  CG  PHE   157      41.758  52.174  41.163  1.00  0.00           C  
ATOM   2458  CD1 PHE   157      42.437  53.249  41.808  1.00  0.00           C  
ATOM   2459  HD1 PHE   157      41.876  54.139  42.091  1.00  0.00           H  
ATOM   2460  CE1 PHE   157      43.736  53.089  42.143  1.00  0.00           C  
ATOM   2461  HE1 PHE   157      44.336  53.891  42.572  1.00  0.00           H  
ATOM   2462  CZ  PHE   157      44.412  51.891  41.796  1.00  0.00           C  
ATOM   2463  HZ  PHE   157      45.484  51.736  41.920  1.00  0.00           H  
ATOM   2464  CE2 PHE   157      43.774  50.790  41.177  1.00  0.00           C  
ATOM   2465  HE2 PHE   157      44.356  49.893  40.967  1.00  0.00           H  
ATOM   2466  CD2 PHE   157      42.395  50.952  40.905  1.00  0.00           C  
ATOM   2467  HD2 PHE   157      41.835  50.181  40.377  1.00  0.00           H  
ATOM   2468  C   PHE   157      41.311  53.010  38.396  1.00  0.00           C  
ATOM   2469  O   PHE   157      42.177  53.887  38.253  1.00  0.00           O  
ATOM   2470  N   GLY   158      41.244  51.931  37.536  1.00  0.00           N  
ATOM   2471  H   GLY   158      40.471  51.180  37.701  1.00  0.00           H  
ATOM   2472  CA  GLY   158      42.138  51.665  36.384  1.00  0.00           C  
ATOM   2473  HA2 GLY   158      43.086  51.418  36.632  1.00  0.00           H  
ATOM   2474  HA3 GLY   158      41.785  50.767  35.877  1.00  0.00           H  
ATOM   2475  C   GLY   158      42.156  52.819  35.352  1.00  0.00           C  
ATOM   2476  O   GLY   158      43.208  53.104  34.829  1.00  0.00           O  
ATOM   2477  N   ALA   159      41.055  53.531  35.135  1.00  0.00           N  
ATOM   2478  H   ALA   159      40.182  53.253  35.727  1.00  0.00           H  
ATOM   2479  CA  ALA   159      40.983  54.703  34.230  1.00  0.00           C  
ATOM   2480  HA  ALA   159      41.608  54.424  33.382  1.00  0.00           H  
ATOM   2481  CB  ALA   159      39.559  54.912  33.694  1.00  0.00           C  
ATOM   2482  HB1 ALA   159      38.964  55.082  34.492  1.00  0.00           H  
ATOM   2483  HB2 ALA   159      39.600  55.767  33.018  1.00  0.00           H  
ATOM   2484  HB3 ALA   159      39.140  54.100  33.100  1.00  0.00           H  
ATOM   2485  C   ALA   159      41.561  56.021  34.866  1.00  0.00           C  
ATOM   2486  O   ALA   159      42.290  56.812  34.294  1.00  0.00           O  
ATOM   2487  N   LEU   160      41.272  56.226  36.151  1.00  0.00           N  
ATOM   2488  H   LEU   160      40.358  55.802  36.539  1.00  0.00           H  
ATOM   2489  CA  LEU   160      41.983  57.208  36.974  1.00  0.00           C  
ATOM   2490  HA  LEU   160      41.808  58.086  36.370  1.00  0.00           H  
ATOM   2491  CB  LEU   160      41.203  57.560  38.311  1.00  0.00           C  
ATOM   2492  HB2 LEU   160      41.211  56.615  38.834  1.00  0.00           H  
ATOM   2493  HB3 LEU   160      41.831  58.278  38.817  1.00  0.00           H  
ATOM   2494  CG  LEU   160      39.773  58.105  38.204  1.00  0.00           C  
ATOM   2495  HG  LEU   160      39.279  57.482  37.582  1.00  0.00           H  
ATOM   2496  CD1 LEU   160      39.102  58.093  39.579  1.00  0.00           C  
ATOM   2497 HD11 LEU   160      39.528  57.263  40.141  1.00  0.00           H  
ATOM   2498 HD12 LEU   160      39.267  59.040  40.093  1.00  0.00           H  
ATOM   2499 HD13 LEU   160      38.076  57.779  39.389  1.00  0.00           H  
ATOM   2500  CD2 LEU   160      39.449  59.393  37.408  1.00  0.00           C  
ATOM   2501 HD21 LEU   160      38.373  59.486  37.265  1.00  0.00           H  
ATOM   2502 HD22 LEU   160      39.778  60.274  37.958  1.00  0.00           H  
ATOM   2503 HD23 LEU   160      39.870  59.312  36.406  1.00  0.00           H  
ATOM   2504  C   LEU   160      43.464  57.016  37.066  1.00  0.00           C  
ATOM   2505  O   LEU   160      44.224  57.976  37.002  1.00  0.00           O  
ATOM   2506  N   ALA   161      43.969  55.783  37.104  1.00  0.00           N  
ATOM   2507  H   ALA   161      43.228  55.097  37.109  1.00  0.00           H  
ATOM   2508  CA  ALA   161      45.331  55.344  37.296  1.00  0.00           C  
ATOM   2509  HA  ALA   161      45.712  55.885  38.161  1.00  0.00           H  
ATOM   2510  CB  ALA   161      45.309  53.868  37.578  1.00  0.00           C  
ATOM   2511  HB1 ALA   161      44.642  53.366  36.893  1.00  0.00           H  
ATOM   2512  HB2 ALA   161      46.370  53.620  37.580  1.00  0.00           H  
ATOM   2513  HB3 ALA   161      44.942  53.769  38.600  1.00  0.00           H  
ATOM   2514  C   ALA   161      46.329  55.595  36.090  1.00  0.00           C  
ATOM   2515  O   ALA   161      47.478  55.880  36.305  1.00  0.00           O  
ATOM   2516  N   VAL   162      45.794  55.634  34.884  1.00  0.00           N  
ATOM   2517  H   VAL   162      44.714  55.497  34.922  1.00  0.00           H  
ATOM   2518  CA  VAL   162      46.528  56.065  33.629  1.00  0.00           C  
ATOM   2519  HA  VAL   162      47.501  55.801  33.684  1.00  0.00           H  
ATOM   2520  CB  VAL   162      45.987  55.281  32.389  1.00  0.00           C  
ATOM   2521  HB  VAL   162      46.587  55.680  31.571  1.00  0.00           H  
ATOM   2522  CG1 VAL   162      46.305  53.815  32.594  1.00  0.00           C  
ATOM   2523 HG11 VAL   162      47.338  53.677  32.911  1.00  0.00           H  
ATOM   2524 HG12 VAL   162      45.655  53.461  33.395  1.00  0.00           H  
ATOM   2525 HG13 VAL   162      46.189  53.171  31.722  1.00  0.00           H  
ATOM   2526  CG2 VAL   162      44.454  55.398  32.157  1.00  0.00           C  
ATOM   2527 HG21 VAL   162      43.953  55.083  33.072  1.00  0.00           H  
ATOM   2528 HG22 VAL   162      44.123  56.410  31.924  1.00  0.00           H  
ATOM   2529 HG23 VAL   162      44.171  54.800  31.394  1.00  0.00           H  
ATOM   2530  C   VAL   162      46.502  57.585  33.287  1.00  0.00           C  
ATOM   2531  O   VAL   162      47.369  57.991  32.465  1.00  0.00           O  
ATOM   2532  N   LYS   163      45.521  58.324  33.843  1.00  0.00           N  
ATOM   2533  H   LYS   163      44.901  57.810  34.577  1.00  0.00           H  
ATOM   2534  CA  LYS   163      45.330  59.720  33.521  1.00  0.00           C  
ATOM   2535  HA  LYS   163      45.020  59.802  32.479  1.00  0.00           H  
ATOM   2536  CB  LYS   163      44.150  60.218  34.373  1.00  0.00           C  
ATOM   2537  HB2 LYS   163      43.388  59.556  34.388  1.00  0.00           H  
ATOM   2538  HB3 LYS   163      44.346  60.454  35.419  1.00  0.00           H  
ATOM   2539  CG  LYS   163      43.570  61.491  33.691  1.00  0.00           C  
ATOM   2540  HG2 LYS   163      44.312  62.263  33.897  1.00  0.00           H  
ATOM   2541  HG3 LYS   163      43.508  61.422  32.605  1.00  0.00           H  
ATOM   2542  CD  LYS   163      42.254  61.932  34.412  1.00  0.00           C  
ATOM   2543  HD2 LYS   163      41.536  61.131  34.238  1.00  0.00           H  
ATOM   2544  HD3 LYS   163      42.378  61.952  35.494  1.00  0.00           H  
ATOM   2545  CE  LYS   163      41.669  63.312  33.914  1.00  0.00           C  
ATOM   2546  HE2 LYS   163      42.380  64.091  34.189  1.00  0.00           H  
ATOM   2547  HE3 LYS   163      41.461  63.357  32.845  1.00  0.00           H  
ATOM   2548  NZ  LYS   163      40.504  63.722  34.684  1.00  0.00           N  
ATOM   2549  HZ1 LYS   163      40.781  63.739  35.738  1.00  0.00           H  
ATOM   2550  HZ2 LYS   163      40.181  64.717  34.377  1.00  0.00           H  
ATOM   2551  HZ3 LYS   163      39.733  63.000  34.414  1.00  0.00           H  
ATOM   2552  C   LYS   163      46.550  60.628  33.715  1.00  0.00           C  
ATOM   2553  O   LYS   163      46.899  61.362  32.757  1.00  0.00           O  
ATOM   2554  N   PRO   164      47.334  60.510  34.808  1.00  0.00           N  
ATOM   2555  CD  PRO   164      47.063  59.644  35.926  1.00  0.00           C  
ATOM   2556  HD2 PRO   164      47.147  58.646  35.496  1.00  0.00           H  
ATOM   2557  HD3 PRO   164      46.064  59.670  36.361  1.00  0.00           H  
ATOM   2558  CG  PRO   164      48.163  60.019  36.970  1.00  0.00           C  
ATOM   2559  HG2 PRO   164      48.467  59.092  37.458  1.00  0.00           H  
ATOM   2560  HG3 PRO   164      47.776  60.781  37.646  1.00  0.00           H  
ATOM   2561  CB  PRO   164      49.271  60.646  36.192  1.00  0.00           C  
ATOM   2562  HB2 PRO   164      49.906  59.926  35.878  1.00  0.00           H  
ATOM   2563  HB3 PRO   164      49.905  61.351  36.728  1.00  0.00           H  
ATOM   2564  CA  PRO   164      48.582  61.209  34.938  1.00  0.00           C  
ATOM   2565  HA  PRO   164      48.242  62.232  35.097  1.00  0.00           H  
ATOM   2566  C   PRO   164      49.469  61.108  33.665  1.00  0.00           C  
ATOM   2567  O   PRO   164      49.984  61.998  33.056  1.00  0.00           O  
ATOM   2568  N   SER   165      49.645  59.878  33.179  1.00  0.00           N  
ATOM   2569  H   SER   165      49.274  59.132  33.749  1.00  0.00           H  
ATOM   2570  CA  SER   165      50.549  59.570  32.087  1.00  0.00           C  
ATOM   2571  HA  SER   165      51.458  59.905  32.373  1.00  0.00           H  
ATOM   2572  CB  SER   165      50.466  58.092  31.793  1.00  0.00           C  
ATOM   2573  HB2 SER   165      51.405  57.882  31.281  1.00  0.00           H  
ATOM   2574  HB3 SER   165      50.476  57.579  32.755  1.00  0.00           H  
ATOM   2575  OG  SER   165      49.403  57.637  30.981  1.00  0.00           O  
ATOM   2576  HG  SER   165      48.519  57.877  31.572  1.00  0.00           H  
ATOM   2577  C   SER   165      50.205  60.217  30.683  1.00  0.00           C  
ATOM   2578  O   SER   165      51.135  60.324  29.848  1.00  0.00           O  
ATOM   2579  N   GLY   166      48.974  60.657  30.490  1.00  0.00           N  
ATOM   2580  H   GLY   166      48.348  60.718  31.380  1.00  0.00           H  
ATOM   2581  CA  GLY   166      48.338  61.083  29.197  1.00  0.00           C  
ATOM   2582  HA2 GLY   166      47.448  61.443  29.510  1.00  0.00           H  
ATOM   2583  HA3 GLY   166      48.852  61.861  28.809  1.00  0.00           H  
ATOM   2584  C   GLY   166      48.165  59.987  28.146  1.00  0.00           C  
ATOM   2585  O   GLY   166      47.702  60.332  27.068  1.00  0.00           O  
ATOM   2586  N   MET   167      48.518  58.722  28.381  1.00  0.00           N  
ATOM   2587  H   MET   167      48.999  58.563  29.255  1.00  0.00           H  
ATOM   2588  CA  MET   167      48.097  57.583  27.566  1.00  0.00           C  
ATOM   2589  HA  MET   167      48.320  57.826  26.527  1.00  0.00           H  
ATOM   2590  CB  MET   167      49.126  56.454  27.844  1.00  0.00           C  
ATOM   2591  HB2 MET   167      48.881  56.106  28.848  1.00  0.00           H  
ATOM   2592  HB3 MET   167      48.912  55.585  27.223  1.00  0.00           H  
ATOM   2593  CG  MET   167      50.570  56.902  27.615  1.00  0.00           C  
ATOM   2594  HG2 MET   167      50.602  57.543  26.734  1.00  0.00           H  
ATOM   2595  HG3 MET   167      50.921  57.467  28.478  1.00  0.00           H  
ATOM   2596  SD  MET   167      51.854  55.651  27.462  1.00  0.00           S  
ATOM   2597  CE  MET   167      52.145  55.483  29.246  1.00  0.00           C  
ATOM   2598  HE1 MET   167      52.304  56.508  29.581  1.00  0.00           H  
ATOM   2599  HE2 MET   167      51.348  55.064  29.860  1.00  0.00           H  
ATOM   2600  HE3 MET   167      53.046  54.887  29.388  1.00  0.00           H  
ATOM   2601  C   MET   167      46.610  57.047  27.750  1.00  0.00           C  
ATOM   2602  O   MET   167      46.067  57.024  28.862  1.00  0.00           O  
ATOM   2603  N   PRO   168      45.894  56.674  26.669  1.00  0.00           N  
ATOM   2604  CD  PRO   168      46.081  57.043  25.370  1.00  0.00           C  
ATOM   2605  HD2 PRO   168      46.964  56.560  24.951  1.00  0.00           H  
ATOM   2606  HD3 PRO   168      46.195  58.123  25.268  1.00  0.00           H  
ATOM   2607  CG  PRO   168      44.776  56.832  24.583  1.00  0.00           C  
ATOM   2608  HG2 PRO   168      44.886  56.662  23.512  1.00  0.00           H  
ATOM   2609  HG3 PRO   168      44.099  57.675  24.721  1.00  0.00           H  
ATOM   2610  CB  PRO   168      44.132  55.568  25.343  1.00  0.00           C  
ATOM   2611  HB2 PRO   168      44.584  54.695  24.872  1.00  0.00           H  
ATOM   2612  HB3 PRO   168      43.043  55.586  25.390  1.00  0.00           H  
ATOM   2613  CA  PRO   168      44.707  55.815  26.771  1.00  0.00           C  
ATOM   2614  HA  PRO   168      43.971  56.320  27.398  1.00  0.00           H  
ATOM   2615  C   PRO   168      45.140  54.521  27.439  1.00  0.00           C  
ATOM   2616  O   PRO   168      46.282  54.187  27.537  1.00  0.00           O  
ATOM   2617  N   TYR   169      44.129  53.885  28.009  1.00  0.00           N  
ATOM   2618  H   TYR   169      43.118  54.268  27.874  1.00  0.00           H  
ATOM   2619  CA  TYR   169      44.272  52.653  28.852  1.00  0.00           C  
ATOM   2620  HA  TYR   169      44.944  52.909  29.561  1.00  0.00           H  
ATOM   2621  CB  TYR   169      43.007  52.188  29.571  1.00  0.00           C  
ATOM   2622  HB2 TYR   169      42.677  53.026  30.185  1.00  0.00           H  
ATOM   2623  HB3 TYR   169      42.208  52.004  28.853  1.00  0.00           H  
ATOM   2624  CG  TYR   169      43.337  50.989  30.468  1.00  0.00           C  
ATOM   2625  CD1 TYR   169      43.637  51.248  31.799  1.00  0.00           C  
ATOM   2626  HD1 TYR   169      43.741  52.173  32.192  1.00  0.00           H  
ATOM   2627  CE1 TYR   169      43.835  50.143  32.708  1.00  0.00           C  
ATOM   2628  HE1 TYR   169      44.231  50.281  33.714  1.00  0.00           H  
ATOM   2629  CZ  TYR   169      43.902  48.847  32.192  1.00  0.00           C  
ATOM   2630  OH  TYR   169      44.338  47.806  32.959  1.00  0.00           O  
ATOM   2631  HH  TYR   169      43.807  46.877  32.751  1.00  0.00           H  
ATOM   2632  CE2 TYR   169      43.648  48.620  30.830  1.00  0.00           C  
ATOM   2633  HE2 TYR   169      43.795  47.602  30.468  1.00  0.00           H  
ATOM   2634  CD2 TYR   169      43.325  49.640  29.981  1.00  0.00           C  
ATOM   2635  HD2 TYR   169      43.017  49.418  29.099  1.00  0.00           H  
ATOM   2636  C   TYR   169      44.927  51.542  28.054  1.00  0.00           C  
ATOM   2637  O   TYR   169      45.953  51.045  28.486  1.00  0.00           O  
ATOM   2638  N   GLU   170      44.310  51.057  26.952  1.00  0.00           N  
ATOM   2639  H   GLU   170      43.314  51.425  26.707  1.00  0.00           H  
ATOM   2640  CA  GLU   170      44.857  49.986  26.156  1.00  0.00           C  
ATOM   2641  HA  GLU   170      44.844  49.095  26.785  1.00  0.00           H  
ATOM   2642  CB  GLU   170      43.934  49.819  24.947  1.00  0.00           C  
ATOM   2643  HB2 GLU   170      42.971  49.563  25.388  1.00  0.00           H  
ATOM   2644  HB3 GLU   170      43.888  50.723  24.339  1.00  0.00           H  
ATOM   2645  CG  GLU   170      44.310  48.740  23.940  1.00  0.00           C  
ATOM   2646  HG2 GLU   170      45.171  49.049  23.349  1.00  0.00           H  
ATOM   2647  HG3 GLU   170      44.600  47.876  24.538  1.00  0.00           H  
ATOM   2648  CD  GLU   170      43.160  48.538  22.956  1.00  0.00           C  
ATOM   2649  OE1 GLU   170      43.388  47.688  22.104  1.00  0.00           O  
ATOM   2650  OE2 GLU   170      42.122  49.226  23.056  1.00  0.00           O  
ATOM   2651  C   GLU   170      46.394  50.285  25.757  1.00  0.00           C  
ATOM   2652  O   GLU   170      47.178  49.330  25.820  1.00  0.00           O  
ATOM   2653  N   GLN   171      46.698  51.573  25.404  1.00  0.00           N  
ATOM   2654  H   GLN   171      45.884  52.292  25.485  1.00  0.00           H  
ATOM   2655  CA  GLN   171      48.052  52.045  25.071  1.00  0.00           C  
ATOM   2656  HA  GLN   171      48.345  51.422  24.226  1.00  0.00           H  
ATOM   2657  CB  GLN   171      48.084  53.486  24.517  1.00  0.00           C  
ATOM   2658  HB2 GLN   171      47.516  53.612  23.595  1.00  0.00           H  
ATOM   2659  HB3 GLN   171      47.620  54.115  25.276  1.00  0.00           H  
ATOM   2660  CG  GLN   171      49.506  53.978  24.220  1.00  0.00           C  
ATOM   2661  HG2 GLN   171      50.046  54.156  25.150  1.00  0.00           H  
ATOM   2662  HG3 GLN   171      50.098  53.292  23.614  1.00  0.00           H  
ATOM   2663  CD  GLN   171      49.441  55.341  23.510  1.00  0.00           C  
ATOM   2664  OE1 GLN   171      48.444  55.968  23.152  1.00  0.00           O  
ATOM   2665  NE2 GLN   171      50.557  55.904  22.985  1.00  0.00           N  
ATOM   2666 HE21 GLN   171      51.357  55.184  22.813  1.00  0.00           H  
ATOM   2667 HE22 GLN   171      50.509  56.563  22.221  1.00  0.00           H  
ATOM   2668  C   GLN   171      48.912  51.923  26.298  1.00  0.00           C  
ATOM   2669  O   GLN   171      49.901  51.237  26.208  1.00  0.00           O  
ATOM   2670  N   ALA   172      48.467  52.422  27.459  1.00  0.00           N  
ATOM   2671  H   ALA   172      47.502  52.900  27.545  1.00  0.00           H  
ATOM   2672  CA  ALA   172      49.275  52.453  28.684  1.00  0.00           C  
ATOM   2673  HA  ALA   172      50.098  52.902  28.477  1.00  0.00           H  
ATOM   2674  CB  ALA   172      48.503  53.224  29.708  1.00  0.00           C  
ATOM   2675  HB1 ALA   172      49.276  53.452  30.443  1.00  0.00           H  
ATOM   2676  HB2 ALA   172      48.122  54.158  29.323  1.00  0.00           H  
ATOM   2677  HB3 ALA   172      47.589  52.762  30.052  1.00  0.00           H  
ATOM   2678  C   ALA   172      49.616  50.994  29.102  1.00  0.00           C  
ATOM   2679  O   ALA   172      50.839  50.705  29.307  1.00  0.00           O  
ATOM   2680  N   MET   173      48.648  50.133  29.180  1.00  0.00           N  
ATOM   2681  H   MET   173      47.670  50.487  28.853  1.00  0.00           H  
ATOM   2682  CA  MET   173      48.824  48.785  29.612  1.00  0.00           C  
ATOM   2683  HA  MET   173      49.289  48.932  30.587  1.00  0.00           H  
ATOM   2684  CB  MET   173      47.447  48.132  29.856  1.00  0.00           C  
ATOM   2685  HB2 MET   173      46.789  48.956  30.131  1.00  0.00           H  
ATOM   2686  HB3 MET   173      46.968  47.736  28.960  1.00  0.00           H  
ATOM   2687  CG  MET   173      47.476  47.054  30.925  1.00  0.00           C  
ATOM   2688  HG2 MET   173      48.144  47.297  31.751  1.00  0.00           H  
ATOM   2689  HG3 MET   173      46.565  47.131  31.355  1.00  0.00           H  
ATOM   2690  SD  MET   173      47.946  45.304  30.486  1.00  0.00           S  
ATOM   2691  CE  MET   173      46.589  44.747  29.425  1.00  0.00           C  
ATOM   2692  HE1 MET   173      46.544  43.673  29.318  1.00  0.00           H  
ATOM   2693  HE2 MET   173      45.683  45.021  29.965  1.00  0.00           H  
ATOM   2694  HE3 MET   173      46.596  45.365  28.527  1.00  0.00           H  
ATOM   2695  C   MET   173      49.723  47.913  28.649  1.00  0.00           C  
ATOM   2696  O   MET   173      50.495  47.116  29.122  1.00  0.00           O  
ATOM   2697  N   THR   174      49.589  48.077  27.316  1.00  0.00           N  
ATOM   2698  H   THR   174      48.893  48.832  26.949  1.00  0.00           H  
ATOM   2699  CA  THR   174      50.518  47.495  26.341  1.00  0.00           C  
ATOM   2700  HA  THR   174      50.543  46.418  26.504  1.00  0.00           H  
ATOM   2701  CB  THR   174      49.964  47.680  24.848  1.00  0.00           C  
ATOM   2702  HB  THR   174      50.018  48.728  24.555  1.00  0.00           H  
ATOM   2703  CG2 THR   174      50.690  46.906  23.803  1.00  0.00           C  
ATOM   2704 HG21 THR   174      50.297  47.075  22.888  1.00  0.00           H  
ATOM   2705 HG22 THR   174      51.689  47.029  23.883  1.00  0.00           H  
ATOM   2706 HG23 THR   174      50.534  45.928  24.000  1.00  0.00           H  
ATOM   2707  OG1 THR   174      48.681  47.231  24.892  1.00  0.00           O  
ATOM   2708  HG1 THR   174      48.025  47.985  25.327  1.00  0.00           H  
ATOM   2709  C   THR   174      51.983  48.005  26.387  1.00  0.00           C  
ATOM   2710  O   THR   174      52.824  47.068  26.320  1.00  0.00           O  
ATOM   2711  N   THR   175      52.286  49.301  26.437  1.00  0.00           N  
ATOM   2712  H   THR   175      51.487  50.036  26.536  1.00  0.00           H  
ATOM   2713  CA  THR   175      53.696  49.732  26.589  1.00  0.00           C  
ATOM   2714  HA  THR   175      54.321  49.185  25.883  1.00  0.00           H  
ATOM   2715  CB  THR   175      53.886  51.147  26.018  1.00  0.00           C  
ATOM   2716  HB  THR   175      53.475  51.252  25.014  1.00  0.00           H  
ATOM   2717  CG2 THR   175      53.320  52.338  26.692  1.00  0.00           C  
ATOM   2718 HG21 THR   175      52.309  52.178  27.068  1.00  0.00           H  
ATOM   2719 HG22 THR   175      53.858  52.674  27.479  1.00  0.00           H  
ATOM   2720 HG23 THR   175      53.245  53.113  25.930  1.00  0.00           H  
ATOM   2721  OG1 THR   175      55.241  51.506  25.925  1.00  0.00           O  
ATOM   2722  HG1 THR   175      55.764  50.959  25.140  1.00  0.00           H  
ATOM   2723  C   THR   175      54.304  49.538  28.018  1.00  0.00           C  
ATOM   2724  O   THR   175      55.483  49.261  28.212  1.00  0.00           O  
ATOM   2725  N   ARG   176      53.430  49.692  29.029  1.00  0.00           N  
ATOM   2726  H   ARG   176      52.386  49.815  28.742  1.00  0.00           H  
ATOM   2727  CA  ARG   176      53.853  49.566  30.434  1.00  0.00           C  
ATOM   2728  HA  ARG   176      54.923  49.772  30.460  1.00  0.00           H  
ATOM   2729  CB  ARG   176      53.191  50.563  31.465  1.00  0.00           C  
ATOM   2730  HB2 ARG   176      52.229  50.272  31.572  1.00  0.00           H  
ATOM   2731  HB3 ARG   176      53.654  50.376  32.284  1.00  0.00           H  
ATOM   2732  CG  ARG   176      53.328  52.043  31.038  1.00  0.00           C  
ATOM   2733  HG2 ARG   176      54.392  52.250  30.928  1.00  0.00           H  
ATOM   2734  HG3 ARG   176      52.729  52.224  30.145  1.00  0.00           H  
ATOM   2735  CD  ARG   176      53.019  53.010  32.208  1.00  0.00           C  
ATOM   2736  HD2 ARG   176      51.942  53.104  32.347  1.00  0.00           H  
ATOM   2737  HD3 ARG   176      53.517  52.613  33.093  1.00  0.00           H  
ATOM   2738  NE  ARG   176      53.520  54.352  32.073  1.00  0.00           N  
ATOM   2739  HE  ARG   176      54.300  54.526  31.333  1.00  0.00           H  
ATOM   2740  CZ  ARG   176      53.307  55.363  32.895  1.00  0.00           C  
ATOM   2741  NH1 ARG   176      52.561  55.263  33.940  1.00  0.00           N  
ATOM   2742 HH11 ARG   176      52.204  54.265  34.195  1.00  0.00           H  
ATOM   2743 HH12 ARG   176      52.335  56.174  34.495  1.00  0.00           H  
ATOM   2744  NH2 ARG   176      53.897  56.564  32.658  1.00  0.00           N  
ATOM   2745 HH21 ARG   176      54.417  56.756  31.814  1.00  0.00           H  
ATOM   2746 HH22 ARG   176      53.713  57.368  33.370  1.00  0.00           H  
ATOM   2747  C   ARG   176      53.779  48.126  31.048  1.00  0.00           C  
ATOM   2748  O   ARG   176      54.472  47.844  32.004  1.00  0.00           O  
ATOM   2749  N   VAL   177      52.998  47.224  30.589  1.00  0.00           N  
ATOM   2750  H   VAL   177      52.113  47.564  30.050  1.00  0.00           H  
ATOM   2751  CA  VAL   177      52.967  45.850  31.165  1.00  0.00           C  
ATOM   2752  HA  VAL   177      53.695  45.749  31.970  1.00  0.00           H  
ATOM   2753  CB  VAL   177      51.599  45.480  31.950  1.00  0.00           C  
ATOM   2754  HB  VAL   177      50.739  45.550  31.285  1.00  0.00           H  
ATOM   2755  CG1 VAL   177      51.742  44.000  32.498  1.00  0.00           C  
ATOM   2756 HG11 VAL   177      51.862  43.330  31.753  1.00  0.00           H  
ATOM   2757 HG12 VAL   177      52.441  43.840  33.137  1.00  0.00           H  
ATOM   2758 HG13 VAL   177      50.802  43.699  32.960  1.00  0.00           H  
ATOM   2759  CG2 VAL   177      51.346  46.356  33.195  1.00  0.00           C  
ATOM   2760 HG21 VAL   177      50.459  45.871  33.603  1.00  0.00           H  
ATOM   2761 HG22 VAL   177      52.151  46.262  33.923  1.00  0.00           H  
ATOM   2762 HG23 VAL   177      51.270  47.409  32.922  1.00  0.00           H  
ATOM   2763  C   VAL   177      53.268  44.770  30.114  1.00  0.00           C  
ATOM   2764  O   VAL   177      54.156  43.933  30.248  1.00  0.00           O  
ATOM   2765  N   LEU   178      52.480  44.858  28.994  1.00  0.00           N  
ATOM   2766  H   LEU   178      51.739  45.655  28.933  1.00  0.00           H  
ATOM   2767  CA  LEU   178      52.569  43.825  27.975  1.00  0.00           C  
ATOM   2768  HA  LEU   178      52.470  42.895  28.534  1.00  0.00           H  
ATOM   2769  CB  LEU   178      51.380  43.873  26.939  1.00  0.00           C  
ATOM   2770  HB2 LEU   178      51.547  44.671  26.215  1.00  0.00           H  
ATOM   2771  HB3 LEU   178      51.448  42.933  26.391  1.00  0.00           H  
ATOM   2772  CG  LEU   178      49.955  43.906  27.560  1.00  0.00           C  
ATOM   2773  HG  LEU   178      49.663  44.746  28.039  1.00  0.00           H  
ATOM   2774  CD1 LEU   178      48.942  43.636  26.413  1.00  0.00           C  
ATOM   2775 HD11 LEU   178      48.012  43.542  26.796  1.00  0.00           H  
ATOM   2776 HD12 LEU   178      48.941  44.325  25.674  1.00  0.00           H  
ATOM   2777 HD13 LEU   178      49.070  42.716  26.016  1.00  0.00           H  
ATOM   2778  CD2 LEU   178      49.730  42.727  28.550  1.00  0.00           C  
ATOM   2779 HD21 LEU   178      48.674  42.875  28.775  1.00  0.00           H  
ATOM   2780 HD22 LEU   178      49.905  41.833  28.114  1.00  0.00           H  
ATOM   2781 HD23 LEU   178      50.271  42.823  29.397  1.00  0.00           H  
ATOM   2782  C   LEU   178      53.972  43.650  27.387  1.00  0.00           C  
ATOM   2783  O   LEU   178      54.565  42.633  27.370  1.00  0.00           O  
ATOM   2784  N   LYS   179      54.530  44.762  26.885  1.00  0.00           N  
ATOM   2785  H   LYS   179      53.960  45.595  26.853  1.00  0.00           H  
ATOM   2786  CA  LYS   179      55.789  44.784  26.248  1.00  0.00           C  
ATOM   2787  HA  LYS   179      55.907  44.069  25.433  1.00  0.00           H  
ATOM   2788  CB  LYS   179      55.975  46.081  25.476  1.00  0.00           C  
ATOM   2789  HB2 LYS   179      55.220  46.012  24.693  1.00  0.00           H  
ATOM   2790  HB3 LYS   179      55.631  46.918  26.082  1.00  0.00           H  
ATOM   2791  CG  LYS   179      57.390  46.282  24.935  1.00  0.00           C  
ATOM   2792  HG2 LYS   179      57.910  45.333  24.801  1.00  0.00           H  
ATOM   2793  HG3 LYS   179      57.277  46.742  23.953  1.00  0.00           H  
ATOM   2794  CD  LYS   179      58.273  47.201  25.751  1.00  0.00           C  
ATOM   2795  HD2 LYS   179      57.731  48.141  25.854  1.00  0.00           H  
ATOM   2796  HD3 LYS   179      58.575  46.922  26.760  1.00  0.00           H  
ATOM   2797  CE  LYS   179      59.551  47.459  24.963  1.00  0.00           C  
ATOM   2798  HE2 LYS   179      60.028  46.578  24.838  1.00  0.00           H  
ATOM   2799  HE3 LYS   179      59.322  47.898  23.991  1.00  0.00           H  
ATOM   2800  NZ  LYS   179      60.393  48.470  25.732  1.00  0.00           N  
ATOM   2801  HZ1 LYS   179      60.813  48.055  26.649  1.00  0.00           H  
ATOM   2802  HZ2 LYS   179      61.256  48.678  25.100  1.00  0.00           H  
ATOM   2803  HZ3 LYS   179      59.810  49.386  25.829  1.00  0.00           H  
ATOM   2804  C   LYS   179      56.938  44.439  27.244  1.00  0.00           C  
ATOM   2805  O   LYS   179      57.828  43.698  26.809  1.00  0.00           O  
ATOM   2806  N   PRO   180      56.966  44.986  28.504  1.00  0.00           N  
ATOM   2807  CD  PRO   180      56.324  46.191  28.885  1.00  0.00           C  
ATOM   2808  HD2 PRO   180      55.322  46.017  29.276  1.00  0.00           H  
ATOM   2809  HD3 PRO   180      56.435  46.952  28.112  1.00  0.00           H  
ATOM   2810  CG  PRO   180      57.188  46.754  29.986  1.00  0.00           C  
ATOM   2811  HG2 PRO   180      56.634  47.333  30.725  1.00  0.00           H  
ATOM   2812  HG3 PRO   180      58.023  47.357  29.630  1.00  0.00           H  
ATOM   2813  CB  PRO   180      57.787  45.498  30.696  1.00  0.00           C  
ATOM   2814  HB2 PRO   180      57.038  45.040  31.341  1.00  0.00           H  
ATOM   2815  HB3 PRO   180      58.667  45.804  31.263  1.00  0.00           H  
ATOM   2816  CA  PRO   180      58.034  44.642  29.493  1.00  0.00           C  
ATOM   2817  HA  PRO   180      58.972  44.936  29.023  1.00  0.00           H  
ATOM   2818  C   PRO   180      58.134  43.140  29.780  1.00  0.00           C  
ATOM   2819  O   PRO   180      59.269  42.601  30.075  1.00  0.00           O  
ATOM   2820  N   LEU   181      57.010  42.427  29.624  1.00  0.00           N  
ATOM   2821  H   LEU   181      56.080  42.994  29.582  1.00  0.00           H  
ATOM   2822  CA  LEU   181      56.907  40.953  29.650  1.00  0.00           C  
ATOM   2823  HA  LEU   181      57.842  40.585  30.073  1.00  0.00           H  
ATOM   2824  CB  LEU   181      55.741  40.542  30.647  1.00  0.00           C  
ATOM   2825  HB2 LEU   181      54.922  41.262  30.657  1.00  0.00           H  
ATOM   2826  HB3 LEU   181      55.150  39.674  30.355  1.00  0.00           H  
ATOM   2827  CG  LEU   181      56.195  40.437  32.138  1.00  0.00           C  
ATOM   2828  HG  LEU   181      57.174  40.189  32.129  1.00  0.00           H  
ATOM   2829  CD1 LEU   181      55.937  41.736  32.893  1.00  0.00           C  
ATOM   2830 HD11 LEU   181      54.955  41.966  32.935  1.00  0.00           H  
ATOM   2831 HD12 LEU   181      56.406  41.606  33.778  1.00  0.00           H  
ATOM   2832 HD13 LEU   181      56.423  42.458  32.380  1.00  0.00           H  
ATOM   2833  CD2 LEU   181      55.399  39.312  32.794  1.00  0.00           C  
ATOM   2834 HD21 LEU   181      54.403  39.174  32.373  1.00  0.00           H  
ATOM   2835 HD22 LEU   181      55.855  38.344  32.587  1.00  0.00           H  
ATOM   2836 HD23 LEU   181      55.310  39.520  33.860  1.00  0.00           H  
ATOM   2837  C   LEU   181      56.927  40.170  28.349  1.00  0.00           C  
ATOM   2838  O   LEU   181      56.922  38.932  28.406  1.00  0.00           O  
ATOM   2839  N   LYS   182      56.884  40.841  27.200  1.00  0.00           N  
ATOM   2840  H   LYS   182      57.036  41.920  27.188  1.00  0.00           H  
ATOM   2841  CA  LYS   182      56.720  40.310  25.883  1.00  0.00           C  
ATOM   2842  HA  LYS   182      56.439  41.148  25.245  1.00  0.00           H  
ATOM   2843  CB  LYS   182      57.993  39.726  25.267  1.00  0.00           C  
ATOM   2844  HB2 LYS   182      58.173  38.815  25.838  1.00  0.00           H  
ATOM   2845  HB3 LYS   182      57.783  39.327  24.274  1.00  0.00           H  
ATOM   2846  CG  LYS   182      59.122  40.755  25.335  1.00  0.00           C  
ATOM   2847  HG2 LYS   182      58.800  41.700  24.898  1.00  0.00           H  
ATOM   2848  HG3 LYS   182      59.284  40.867  26.407  1.00  0.00           H  
ATOM   2849  CD  LYS   182      60.448  40.258  24.674  1.00  0.00           C  
ATOM   2850  HD2 LYS   182      60.851  39.463  25.150  1.00  0.00           H  
ATOM   2851  HD3 LYS   182      60.178  39.944  23.666  1.00  0.00           H  
ATOM   2852  CE  LYS   182      61.584  41.238  24.698  1.00  0.00           C  
ATOM   2853  HE2 LYS   182      61.243  42.196  24.305  1.00  0.00           H  
ATOM   2854  HE3 LYS   182      61.944  41.262  25.726  1.00  0.00           H  
ATOM   2855  NZ  LYS   182      62.755  40.809  23.936  1.00  0.00           N  
ATOM   2856  HZ1 LYS   182      63.371  41.708  23.925  1.00  0.00           H  
ATOM   2857  HZ2 LYS   182      63.298  39.955  24.340  1.00  0.00           H  
ATOM   2858  HZ3 LYS   182      62.391  40.579  22.934  1.00  0.00           H  
ATOM   2859  C   LYS   182      55.489  39.435  25.645  1.00  0.00           C  
ATOM   2860  O   LYS   182      55.577  38.432  24.985  1.00  0.00           O  
ATOM   2861  N   LEU   183      54.368  39.839  26.204  1.00  0.00           N  
ATOM   2862  H   LEU   183      54.384  40.732  26.676  1.00  0.00           H  
ATOM   2863  CA  LEU   183      53.087  39.183  26.019  1.00  0.00           C  
ATOM   2864  HA  LEU   183      53.270  38.112  25.941  1.00  0.00           H  
ATOM   2865  CB  LEU   183      52.171  39.496  27.211  1.00  0.00           C  
ATOM   2866  HB2 LEU   183      52.045  40.578  27.234  1.00  0.00           H  
ATOM   2867  HB3 LEU   183      51.184  39.055  27.073  1.00  0.00           H  
ATOM   2868  CG  LEU   183      52.753  39.110  28.606  1.00  0.00           C  
ATOM   2869  HG  LEU   183      53.842  39.159  28.586  1.00  0.00           H  
ATOM   2870  CD1 LEU   183      52.092  39.854  29.758  1.00  0.00           C  
ATOM   2871 HD11 LEU   183      51.019  39.736  29.607  1.00  0.00           H  
ATOM   2872 HD12 LEU   183      52.490  39.443  30.686  1.00  0.00           H  
ATOM   2873 HD13 LEU   183      52.378  40.905  29.726  1.00  0.00           H  
ATOM   2874  CD2 LEU   183      52.201  37.670  28.751  1.00  0.00           C  
ATOM   2875 HD21 LEU   183      52.550  37.101  29.612  1.00  0.00           H  
ATOM   2876 HD22 LEU   183      51.111  37.700  28.738  1.00  0.00           H  
ATOM   2877 HD23 LEU   183      52.411  37.024  27.898  1.00  0.00           H  
ATOM   2878  C   LEU   183      52.393  39.507  24.683  1.00  0.00           C  
ATOM   2879  O   LEU   183      51.308  40.047  24.640  1.00  0.00           O  
ATOM   2880  N   ASP   184      53.036  39.176  23.556  1.00  0.00           N  
ATOM   2881  H   ASP   184      53.853  38.465  23.684  1.00  0.00           H  
ATOM   2882  CA  ASP   184      52.537  39.561  22.234  1.00  0.00           C  
ATOM   2883  HA  ASP   184      52.431  40.564  22.288  1.00  0.00           H  
ATOM   2884  CB  ASP   184      53.533  39.063  21.129  1.00  0.00           C  
ATOM   2885  HB2 ASP   184      53.643  38.060  21.176  1.00  0.00           H  
ATOM   2886  HB3 ASP   184      53.107  39.298  20.244  1.00  0.00           H  
ATOM   2887  CG  ASP   184      54.860  39.783  21.172  1.00  0.00           C  
ATOM   2888  OD1 ASP   184      54.852  40.968  21.645  1.00  0.00           O  
ATOM   2889  OD2 ASP   184      55.841  39.329  20.535  1.00  0.00           O  
ATOM   2890  C   ASP   184      51.130  39.040  21.862  1.00  0.00           C  
ATOM   2891  O   ASP   184      50.507  39.639  20.974  1.00  0.00           O  
ATOM   2892  N   HIP   185      50.695  37.909  22.458  1.00  0.00           N  
ATOM   2893  H   HIP   185      51.279  37.587  23.320  1.00  0.00           H  
ATOM   2894  CA  HIP   185      49.356  37.394  22.197  1.00  0.00           C  
ATOM   2895  HA  HIP   185      48.969  37.649  21.210  1.00  0.00           H  
ATOM   2896  CB  HIP   185      49.358  35.898  22.118  1.00  0.00           C  
ATOM   2897  HB2 HIP   185      49.480  35.439  23.099  1.00  0.00           H  
ATOM   2898  HB3 HIP   185      48.382  35.618  21.720  1.00  0.00           H  
ATOM   2899  CG  HIP   185      50.354  35.272  21.191  1.00  0.00           C  
ATOM   2900  ND1 HIP   185      50.202  35.239  19.811  1.00  0.00           N  
ATOM   2901  HD1 HIP   185      49.288  35.526  19.292  1.00  0.00           H  
ATOM   2902  CE1 HIP   185      51.405  34.936  19.248  1.00  0.00           C  
ATOM   2903  HE1 HIP   185      51.591  34.734  18.193  1.00  0.00           H  
ATOM   2904  NE2 HIP   185      52.237  34.690  20.257  1.00  0.00           N  
ATOM   2905  HE2 HIP   185      53.302  34.564  20.063  1.00  0.00           H  
ATOM   2906  CD2 HIP   185      51.657  35.054  21.481  1.00  0.00           C  
ATOM   2907  HD2 HIP   185      52.151  35.149  22.448  1.00  0.00           H  
ATOM   2908  C   HIP   185      48.244  37.844  23.081  1.00  0.00           C  
ATOM   2909  O   HIP   185      47.142  37.333  22.892  1.00  0.00           O  
ATOM   2910  N   THR   186      48.452  38.774  24.030  1.00  0.00           N  
ATOM   2911  H   THR   186      49.490  39.045  24.223  1.00  0.00           H  
ATOM   2912  CA  THR   186      47.473  39.361  24.947  1.00  0.00           C  
ATOM   2913  HA  THR   186      46.688  38.614  25.064  1.00  0.00           H  
ATOM   2914  CB  THR   186      47.999  39.519  26.353  1.00  0.00           C  
ATOM   2915  HB  THR   186      48.863  40.182  26.303  1.00  0.00           H  
ATOM   2916  CG2 THR   186      46.977  40.157  27.304  1.00  0.00           C  
ATOM   2917 HG21 THR   186      46.659  41.169  27.052  1.00  0.00           H  
ATOM   2918 HG22 THR   186      46.160  39.462  27.498  1.00  0.00           H  
ATOM   2919 HG23 THR   186      47.395  40.267  28.304  1.00  0.00           H  
ATOM   2920  OG1 THR   186      48.564  38.294  26.826  1.00  0.00           O  
ATOM   2921  HG1 THR   186      49.217  37.885  26.173  1.00  0.00           H  
ATOM   2922  C   THR   186      46.972  40.651  24.256  1.00  0.00           C  
ATOM   2923  O   THR   186      47.726  41.605  24.003  1.00  0.00           O  
ATOM   2924  N   TRP   187      45.668  40.833  24.082  1.00  0.00           N  
ATOM   2925  H   TRP   187      45.068  40.041  24.504  1.00  0.00           H  
ATOM   2926  CA  TRP   187      44.880  41.887  23.376  1.00  0.00           C  
ATOM   2927  HA  TRP   187      45.511  42.667  23.258  1.00  0.00           H  
ATOM   2928  CB  TRP   187      44.625  41.387  21.952  1.00  0.00           C  
ATOM   2929  HB2 TRP   187      43.910  40.568  22.033  1.00  0.00           H  
ATOM   2930  HB3 TRP   187      44.206  42.271  21.471  1.00  0.00           H  
ATOM   2931  CG  TRP   187      45.762  40.929  21.096  1.00  0.00           C  
ATOM   2932  CD1 TRP   187      46.191  39.664  21.004  1.00  0.00           C  
ATOM   2933  HD1 TRP   187      45.697  38.772  21.390  1.00  0.00           H  
ATOM   2934  NE1 TRP   187      47.233  39.559  20.087  1.00  0.00           N  
ATOM   2935  HE1 TRP   187      47.673  38.684  19.841  1.00  0.00           H  
ATOM   2936  CE2 TRP   187      47.570  40.854  19.586  1.00  0.00           C  
ATOM   2937  CZ2 TRP   187      48.475  41.344  18.638  1.00  0.00           C  
ATOM   2938  HZ2 TRP   187      49.104  40.661  18.066  1.00  0.00           H  
ATOM   2939  CH2 TRP   187      48.633  42.732  18.499  1.00  0.00           C  
ATOM   2940  HH2 TRP   187      49.325  43.088  17.737  1.00  0.00           H  
ATOM   2941  CZ3 TRP   187      47.751  43.574  19.082  1.00  0.00           C  
ATOM   2942  HZ3 TRP   187      47.800  44.658  18.985  1.00  0.00           H  
ATOM   2943  CE3 TRP   187      46.814  43.067  19.964  1.00  0.00           C  
ATOM   2944  HE3 TRP   187      46.178  43.762  20.511  1.00  0.00           H  
ATOM   2945  CD2 TRP   187      46.713  41.702  20.244  1.00  0.00           C  
ATOM   2946  C   TRP   187      43.591  42.190  24.024  1.00  0.00           C  
ATOM   2947  O   TRP   187      42.879  41.470  24.639  1.00  0.00           O  
ATOM   2948  N   ILE   188      43.219  43.463  23.725  1.00  0.00           N  
ATOM   2949  H   ILE   188      43.919  44.013  23.095  1.00  0.00           H  
ATOM   2950  CA  ILE   188      41.818  43.972  23.839  1.00  0.00           C  
ATOM   2951  HA  ILE   188      41.363  43.177  24.431  1.00  0.00           H  
ATOM   2952  CB  ILE   188      41.639  45.272  24.605  1.00  0.00           C  
ATOM   2953  HB  ILE   188      42.187  46.023  24.035  1.00  0.00           H  
ATOM   2954  CG2 ILE   188      40.230  45.759  24.585  1.00  0.00           C  
ATOM   2955 HG21 ILE   188      39.680  45.178  25.325  1.00  0.00           H  
ATOM   2956 HG22 ILE   188      40.166  46.741  24.812  1.00  0.00           H  
ATOM   2957 HG23 ILE   188      39.818  45.719  23.718  1.00  0.00           H  
ATOM   2958  CG1 ILE   188      42.132  45.446  26.034  1.00  0.00           C  
ATOM   2959 HG12 ILE   188      41.948  46.430  26.465  1.00  0.00           H  
ATOM   2960 HG13 ILE   188      41.595  44.722  26.648  1.00  0.00           H  
ATOM   2961  CD1 ILE   188      43.636  45.290  26.301  1.00  0.00           C  
ATOM   2962 HD11 ILE   188      43.864  45.655  27.215  1.00  0.00           H  
ATOM   2963 HD12 ILE   188      43.900  44.243  26.337  1.00  0.00           H  
ATOM   2964 HD13 ILE   188      44.096  45.848  25.596  1.00  0.00           H  
ATOM   2965  C   ILE   188      41.161  43.889  22.478  1.00  0.00           C  
ATOM   2966  O   ILE   188      40.076  43.370  22.306  1.00  0.00           O  
ATOM   2967  N   ASN   189      41.860  44.214  21.363  1.00  0.00           N  
ATOM   2968  H   ASN   189      42.874  44.557  21.509  1.00  0.00           H  
ATOM   2969  CA  ASN   189      41.401  44.107  20.019  1.00  0.00           C  
ATOM   2970  HA  ASN   189      40.351  43.856  20.048  1.00  0.00           H  
ATOM   2971  CB  ASN   189      41.374  45.501  19.400  1.00  0.00           C  
ATOM   2972  HB2 ASN   189      42.297  45.911  19.383  1.00  0.00           H  
ATOM   2973  HB3 ASN   189      41.066  45.357  18.375  1.00  0.00           H  
ATOM   2974  CG  ASN   189      40.423  46.455  20.006  1.00  0.00           C  
ATOM   2975  OD1 ASN   189      39.382  46.581  19.418  1.00  0.00           O  
ATOM   2976  ND2 ASN   189      40.782  47.204  21.034  1.00  0.00           N  
ATOM   2977 HD21 ASN   189      40.103  47.978  21.394  1.00  0.00           H  
ATOM   2978 HD22 ASN   189      41.806  47.203  21.407  1.00  0.00           H  
ATOM   2979  C   ASN   189      42.272  43.163  19.284  1.00  0.00           C  
ATOM   2980  O   ASN   189      43.388  43.437  18.838  1.00  0.00           O  
ATOM   2981  N   VAL   190      41.742  41.985  19.125  1.00  0.00           N  
ATOM   2982  H   VAL   190      40.801  41.786  19.638  1.00  0.00           H  
ATOM   2983  CA  VAL   190      42.361  40.813  18.487  1.00  0.00           C  
ATOM   2984  HA  VAL   190      43.351  40.640  18.907  1.00  0.00           H  
ATOM   2985  CB  VAL   190      41.433  39.577  18.623  1.00  0.00           C  
ATOM   2986  HB  VAL   190      40.543  39.790  18.194  1.00  0.00           H  
ATOM   2987  CG1 VAL   190      41.954  38.279  18.017  1.00  0.00           C  
ATOM   2988 HG11 VAL   190      42.984  38.093  18.323  1.00  0.00           H  
ATOM   2989 HG12 VAL   190      41.241  37.470  18.174  1.00  0.00           H  
ATOM   2990 HG13 VAL   190      42.045  38.377  16.935  1.00  0.00           H  
ATOM   2991  CG2 VAL   190      41.211  39.245  20.077  1.00  0.00           C  
ATOM   2992 HG21 VAL   190      42.165  39.112  20.566  1.00  0.00           H  
ATOM   2993 HG22 VAL   190      40.675  39.968  20.535  1.00  0.00           H  
ATOM   2994 HG23 VAL   190      40.622  38.340  20.049  1.00  0.00           H  
ATOM   2995  C   VAL   190      42.562  41.021  16.917  1.00  0.00           C  
ATOM   2996  O   VAL   190      41.581  41.066  16.267  1.00  0.00           O  
ATOM   2997  N   PRO   191      43.750  41.267  16.424  1.00  0.00           N  
ATOM   2998  CD  PRO   191      45.026  41.213  17.138  1.00  0.00           C  
ATOM   2999  HD2 PRO   191      45.326  40.179  17.310  1.00  0.00           H  
ATOM   3000  HD3 PRO   191      45.004  41.783  18.066  1.00  0.00           H  
ATOM   3001  CG  PRO   191      46.013  41.940  16.239  1.00  0.00           C  
ATOM   3002  HG2 PRO   191      47.031  41.598  16.425  1.00  0.00           H  
ATOM   3003  HG3 PRO   191      45.866  43.009  16.394  1.00  0.00           H  
ATOM   3004  CB  PRO   191      45.581  41.440  14.902  1.00  0.00           C  
ATOM   3005  HB2 PRO   191      46.115  40.499  14.770  1.00  0.00           H  
ATOM   3006  HB3 PRO   191      45.925  42.173  14.173  1.00  0.00           H  
ATOM   3007  CA  PRO   191      44.042  41.285  15.009  1.00  0.00           C  
ATOM   3008  HA  PRO   191      43.648  42.218  14.606  1.00  0.00           H  
ATOM   3009  C   PRO   191      43.516  40.062  14.193  1.00  0.00           C  
ATOM   3010  O   PRO   191      43.245  38.985  14.716  1.00  0.00           O  
ATOM   3011  N   LYS   192      43.392  40.214  12.852  1.00  0.00           N  
ATOM   3012  H   LYS   192      43.617  41.174  12.388  1.00  0.00           H  
ATOM   3013  CA  LYS   192      42.783  39.114  12.026  1.00  0.00           C  
ATOM   3014  HA  LYS   192      41.822  38.927  12.505  1.00  0.00           H  
ATOM   3015  CB  LYS   192      42.527  39.665  10.620  1.00  0.00           C  
ATOM   3016  HB2 LYS   192      43.425  40.142  10.228  1.00  0.00           H  
ATOM   3017  HB3 LYS   192      42.277  38.842   9.950  1.00  0.00           H  
ATOM   3018  CG  LYS   192      41.406  40.716  10.531  1.00  0.00           C  
ATOM   3019  HG2 LYS   192      40.519  40.301  10.778  1.00  0.00           H  
ATOM   3020  HG3 LYS   192      41.459  41.456  11.329  1.00  0.00           H  
ATOM   3021  CD  LYS   192      41.188  41.487   9.232  1.00  0.00           C  
ATOM   3022  HD2 LYS   192      42.065  42.123   9.109  1.00  0.00           H  
ATOM   3023  HD3 LYS   192      41.112  40.795   8.393  1.00  0.00           H  
ATOM   3024  CE  LYS   192      39.863  42.317   9.233  1.00  0.00           C  
ATOM   3025  HE2 LYS   192      39.046  41.727   9.308  1.00  0.00           H  
ATOM   3026  HE3 LYS   192      39.924  42.888  10.159  1.00  0.00           H  
ATOM   3027  NZ  LYS   192      39.851  43.222   8.030  1.00  0.00           N  
ATOM   3028  HZ1 LYS   192      40.495  44.085   8.199  1.00  0.00           H  
ATOM   3029  HZ2 LYS   192      39.919  42.649   7.201  1.00  0.00           H  
ATOM   3030  HZ3 LYS   192      38.910  43.568   7.907  1.00  0.00           H  
ATOM   3031  C   LYS   192      43.578  37.827  11.969  1.00  0.00           C  
ATOM   3032  O   LYS   192      42.880  36.747  11.807  1.00  0.00           O  
ATOM   3033  N   ALA   193      44.909  37.776  12.125  1.00  0.00           N  
ATOM   3034  H   ALA   193      45.479  38.703  12.063  1.00  0.00           H  
ATOM   3035  CA  ALA   193      45.626  36.489  12.052  1.00  0.00           C  
ATOM   3036  HA  ALA   193      45.095  35.866  11.459  1.00  0.00           H  
ATOM   3037  CB  ALA   193      47.028  36.668  11.445  1.00  0.00           C  
ATOM   3038  HB1 ALA   193      46.987  37.162  10.474  1.00  0.00           H  
ATOM   3039  HB2 ALA   193      47.610  37.301  12.115  1.00  0.00           H  
ATOM   3040  HB3 ALA   193      47.552  35.730  11.261  1.00  0.00           H  
ATOM   3041  C   ALA   193      45.706  35.849  13.431  1.00  0.00           C  
ATOM   3042  O   ALA   193      46.034  34.673  13.435  1.00  0.00           O  
ATOM   3043  N   GLU   194      45.409  36.591  14.483  1.00  0.00           N  
ATOM   3044  H   GLU   194      45.244  37.659  14.342  1.00  0.00           H  
ATOM   3045  CA  GLU   194      45.253  36.104  15.834  1.00  0.00           C  
ATOM   3046  HA  GLU   194      46.011  35.353  16.059  1.00  0.00           H  
ATOM   3047  CB  GLU   194      45.643  37.267  16.736  1.00  0.00           C  
ATOM   3048  HB2 GLU   194      46.688  37.541  16.590  1.00  0.00           H  
ATOM   3049  HB3 GLU   194      45.035  38.157  16.575  1.00  0.00           H  
ATOM   3050  CG  GLU   194      45.649  36.878  18.204  1.00  0.00           C  
ATOM   3051  HG2 GLU   194      45.504  37.761  18.827  1.00  0.00           H  
ATOM   3052  HG3 GLU   194      44.864  36.166  18.460  1.00  0.00           H  
ATOM   3053  CD  GLU   194      46.979  36.192  18.616  1.00  0.00           C  
ATOM   3054  OE1 GLU   194      47.158  34.943  18.453  1.00  0.00           O  
ATOM   3055  OE2 GLU   194      47.945  36.905  18.967  1.00  0.00           O  
ATOM   3056  C   GLU   194      43.802  35.606  16.100  1.00  0.00           C  
ATOM   3057  O   GLU   194      43.610  34.618  16.758  1.00  0.00           O  
ATOM   3058  N   GLU   195      42.771  36.261  15.464  1.00  0.00           N  
ATOM   3059  H   GLU   195      42.948  37.263  15.075  1.00  0.00           H  
ATOM   3060  CA  GLU   195      41.386  35.806  15.316  1.00  0.00           C  
ATOM   3061  HA  GLU   195      41.035  35.880  16.345  1.00  0.00           H  
ATOM   3062  CB  GLU   195      40.603  36.750  14.437  1.00  0.00           C  
ATOM   3063  HB2 GLU   195      40.862  37.664  14.780  1.00  0.00           H  
ATOM   3064  HB3 GLU   195      40.895  36.696  13.388  1.00  0.00           H  
ATOM   3065  CG  GLU   195      39.090  36.637  14.508  1.00  0.00           C  
ATOM   3066  HG2 GLU   195      38.889  36.644  15.498  1.00  0.00           H  
ATOM   3067  HG3 GLU   195      38.719  37.470  14.073  1.00  0.00           H  
ATOM   3068  CD  GLU   195      38.507  35.476  13.667  1.00  0.00           C  
ATOM   3069  OE1 GLU   195      39.076  35.154  12.574  1.00  0.00           O  
ATOM   3070  OE2 GLU   195      37.551  34.875  14.194  1.00  0.00           O  
ATOM   3071  C   GLU   195      41.341  34.323  14.849  1.00  0.00           C  
ATOM   3072  O   GLU   195      40.535  33.541  15.260  1.00  0.00           O  
ATOM   3073  N   ALA   196      42.352  33.944  14.038  1.00  0.00           N  
ATOM   3074  H   ALA   196      43.060  34.636  13.584  1.00  0.00           H  
ATOM   3075  CA  ALA   196      42.505  32.547  13.552  1.00  0.00           C  
ATOM   3076  HA  ALA   196      41.618  32.160  13.049  1.00  0.00           H  
ATOM   3077  CB  ALA   196      43.639  32.552  12.512  1.00  0.00           C  
ATOM   3078  HB1 ALA   196      43.699  31.697  11.838  1.00  0.00           H  
ATOM   3079  HB2 ALA   196      43.466  33.445  11.913  1.00  0.00           H  
ATOM   3080  HB3 ALA   196      44.611  32.644  12.996  1.00  0.00           H  
ATOM   3081  C   ALA   196      42.770  31.476  14.618  1.00  0.00           C  
ATOM   3082  O   ALA   196      42.610  30.304  14.431  1.00  0.00           O  
ATOM   3083  N   HIE   197      43.125  31.898  15.812  1.00  0.00           N  
ATOM   3084  H   HIE   197      43.177  32.899  15.934  1.00  0.00           H  
ATOM   3085  CA  HIE   197      43.355  31.016  17.034  1.00  0.00           C  
ATOM   3086  HA  HIE   197      43.302  29.952  16.807  1.00  0.00           H  
ATOM   3087  CB  HIE   197      44.752  31.275  17.651  1.00  0.00           C  
ATOM   3088  HB2 HIE   197      44.916  32.332  17.859  1.00  0.00           H  
ATOM   3089  HB3 HIE   197      44.829  30.655  18.544  1.00  0.00           H  
ATOM   3090  CG  HIE   197      45.908  30.867  16.757  1.00  0.00           C  
ATOM   3091  ND1 HIE   197      46.218  29.513  16.557  1.00  0.00           N  
ATOM   3092  CE1 HIE   197      47.103  29.450  15.538  1.00  0.00           C  
ATOM   3093  HE1 HIE   197      47.658  28.578  15.193  1.00  0.00           H  
ATOM   3094  NE2 HIE   197      47.356  30.728  15.178  1.00  0.00           N  
ATOM   3095  HE2 HIE   197      48.000  30.959  14.435  1.00  0.00           H  
ATOM   3096  CD2 HIE   197      46.573  31.661  15.876  1.00  0.00           C  
ATOM   3097  HD2 HIE   197      46.493  32.737  15.726  1.00  0.00           H  
ATOM   3098  C   HIE   197      42.248  31.277  18.128  1.00  0.00           C  
ATOM   3099  O   HIE   197      42.103  30.460  19.049  1.00  0.00           O  
ATOM   3100  N   TYR   198      41.468  32.347  18.017  1.00  0.00           N  
ATOM   3101  H   TYR   198      41.652  32.957  17.133  1.00  0.00           H  
ATOM   3102  CA  TYR   198      40.490  32.767  19.037  1.00  0.00           C  
ATOM   3103  HA  TYR   198      40.851  32.699  20.063  1.00  0.00           H  
ATOM   3104  CB  TYR   198      40.183  34.267  18.737  1.00  0.00           C  
ATOM   3105  HB2 TYR   198      41.017  34.831  18.824  1.00  0.00           H  
ATOM   3106  HB3 TYR   198      40.011  34.341  17.664  1.00  0.00           H  
ATOM   3107  CG  TYR   198      39.084  34.993  19.549  1.00  0.00           C  
ATOM   3108  CD1 TYR   198      38.796  34.692  20.863  1.00  0.00           C  
ATOM   3109  HD1 TYR   198      39.273  33.878  21.409  1.00  0.00           H  
ATOM   3110  CE1 TYR   198      37.927  35.496  21.610  1.00  0.00           C  
ATOM   3111  HE1 TYR   198      37.708  35.246  22.648  1.00  0.00           H  
ATOM   3112  CZ  TYR   198      37.338  36.646  20.979  1.00  0.00           C  
ATOM   3113  OH  TYR   198      36.356  37.408  21.589  1.00  0.00           O  
ATOM   3114  HH  TYR   198      35.824  36.786  22.309  1.00  0.00           H  
ATOM   3115  CE2 TYR   198      37.751  37.043  19.728  1.00  0.00           C  
ATOM   3116  HE2 TYR   198      37.304  37.887  19.203  1.00  0.00           H  
ATOM   3117  CD2 TYR   198      38.480  36.163  19.002  1.00  0.00           C  
ATOM   3118  HD2 TYR   198      38.677  36.384  17.953  1.00  0.00           H  
ATOM   3119  C   TYR   198      39.286  31.907  19.077  1.00  0.00           C  
ATOM   3120  O   TYR   198      38.637  31.783  18.085  1.00  0.00           O  
ATOM   3121  N   ALA   199      38.994  31.254  20.207  1.00  0.00           N  
ATOM   3122  H   ALA   199      39.684  31.296  21.050  1.00  0.00           H  
ATOM   3123  CA  ALA   199      37.855  30.386  20.337  1.00  0.00           C  
ATOM   3124  HA  ALA   199      37.951  29.728  19.473  1.00  0.00           H  
ATOM   3125  CB  ALA   199      37.995  29.487  21.587  1.00  0.00           C  
ATOM   3126  HB1 ALA   199      37.015  29.112  21.882  1.00  0.00           H  
ATOM   3127  HB2 ALA   199      38.661  28.668  21.313  1.00  0.00           H  
ATOM   3128  HB3 ALA   199      38.359  29.948  22.409  1.00  0.00           H  
ATOM   3129  C   ALA   199      36.540  31.189  20.295  1.00  0.00           C  
ATOM   3130  O   ALA   199      36.457  32.429  20.376  1.00  0.00           O  
ATOM   3131  N   TRP   200      35.428  30.540  20.009  1.00  0.00           N  
ATOM   3132  H   TRP   200      35.513  29.540  19.895  1.00  0.00           H  
ATOM   3133  CA  TRP   200      34.067  31.020  20.303  1.00  0.00           C  
ATOM   3134  HA  TRP   200      34.015  32.106  20.233  1.00  0.00           H  
ATOM   3135  CB  TRP   200      33.127  30.523  19.200  1.00  0.00           C  
ATOM   3136  HB2 TRP   200      33.307  29.456  19.068  1.00  0.00           H  
ATOM   3137  HB3 TRP   200      32.070  30.622  19.448  1.00  0.00           H  
ATOM   3138  CG  TRP   200      33.307  31.309  17.899  1.00  0.00           C  
ATOM   3139  CD1 TRP   200      34.254  30.986  16.959  1.00  0.00           C  
ATOM   3140  HD1 TRP   200      35.012  30.216  16.992  1.00  0.00           H  
ATOM   3141  NE1 TRP   200      34.193  31.938  15.938  1.00  0.00           N  
ATOM   3142  HE1 TRP   200      34.803  31.931  15.133  1.00  0.00           H  
ATOM   3143  CE2 TRP   200      33.297  32.936  16.185  1.00  0.00           C  
ATOM   3144  CZ2 TRP   200      32.794  33.992  15.324  1.00  0.00           C  
ATOM   3145  HZ2 TRP   200      33.228  34.105  14.342  1.00  0.00           H  
ATOM   3146  CH2 TRP   200      31.731  34.761  15.912  1.00  0.00           C  
ATOM   3147  HH2 TRP   200      31.417  35.593  15.433  1.00  0.00           H  
ATOM   3148  CZ3 TRP   200      31.243  34.517  17.173  1.00  0.00           C  
ATOM   3149  HZ3 TRP   200      30.665  35.303  17.658  1.00  0.00           H  
ATOM   3150  CE3 TRP   200      31.717  33.433  17.955  1.00  0.00           C  
ATOM   3151  HE3 TRP   200      31.456  33.294  19.004  1.00  0.00           H  
ATOM   3152  CD2 TRP   200      32.636  32.536  17.378  1.00  0.00           C  
ATOM   3153  C   TRP   200      33.608  30.503  21.693  1.00  0.00           C  
ATOM   3154  O   TRP   200      33.895  29.347  21.917  1.00  0.00           O  
ATOM   3155  N   GLY   201      32.997  31.231  22.535  1.00  0.00           N  
ATOM   3156  H   GLY   201      32.688  32.065  22.173  1.00  0.00           H  
ATOM   3157  CA  GLY   201      32.349  30.803  23.785  1.00  0.00           C  
ATOM   3158  HA2 GLY   201      33.017  30.191  24.372  1.00  0.00           H  
ATOM   3159  HA3 GLY   201      32.175  31.680  24.391  1.00  0.00           H  
ATOM   3160  C   GLY   201      31.043  30.082  23.433  1.00  0.00           C  
ATOM   3161  O   GLY   201      30.536  30.295  22.335  1.00  0.00           O  
ATOM   3162  N   TYR   202      30.543  29.262  24.360  1.00  0.00           N  
ATOM   3163  H   TYR   202      30.996  29.125  25.343  1.00  0.00           H  
ATOM   3164  CA  TYR   202      29.251  28.558  24.142  1.00  0.00           C  
ATOM   3165  HA  TYR   202      28.747  29.064  23.319  1.00  0.00           H  
ATOM   3166  CB  TYR   202      29.462  27.143  23.628  1.00  0.00           C  
ATOM   3167  HB2 TYR   202      30.067  26.735  24.326  1.00  0.00           H  
ATOM   3168  HB3 TYR   202      28.507  26.622  23.573  1.00  0.00           H  
ATOM   3169  CG  TYR   202      30.038  27.078  22.257  1.00  0.00           C  
ATOM   3170  CD1 TYR   202      29.138  27.114  21.225  1.00  0.00           C  
ATOM   3171  HD1 TYR   202      28.067  27.086  21.425  1.00  0.00           H  
ATOM   3172  CE1 TYR   202      29.524  27.242  19.912  1.00  0.00           C  
ATOM   3173  HE1 TYR   202      28.798  27.372  19.109  1.00  0.00           H  
ATOM   3174  CZ  TYR   202      30.863  27.122  19.546  1.00  0.00           C  
ATOM   3175  OH  TYR   202      31.378  27.239  18.263  1.00  0.00           O  
ATOM   3176  HH  TYR   202      30.716  27.182  17.398  1.00  0.00           H  
ATOM   3177  CE2 TYR   202      31.837  26.993  20.620  1.00  0.00           C  
ATOM   3178  HE2 TYR   202      32.885  27.049  20.364  1.00  0.00           H  
ATOM   3179  CD2 TYR   202      31.455  26.984  22.003  1.00  0.00           C  
ATOM   3180  HD2 TYR   202      32.232  26.969  22.753  1.00  0.00           H  
ATOM   3181  C   TYR   202      28.212  28.674  25.274  1.00  0.00           C  
ATOM   3182  O   TYR   202      28.593  28.413  26.428  1.00  0.00           O  
ATOM   3183  N   ARG   203      27.003  29.168  24.958  1.00  0.00           N  
ATOM   3184  H   ARG   203      26.818  29.459  23.924  1.00  0.00           H  
ATOM   3185  CA  ARG   203      25.828  29.155  25.906  1.00  0.00           C  
ATOM   3186  HA  ARG   203      25.966  28.455  26.621  1.00  0.00           H  
ATOM   3187  CB  ARG   203      25.747  30.495  26.606  1.00  0.00           C  
ATOM   3188  HB2 ARG   203      26.623  30.804  27.176  1.00  0.00           H  
ATOM   3189  HB3 ARG   203      25.630  31.243  25.821  1.00  0.00           H  
ATOM   3190  CG  ARG   203      24.649  30.626  27.636  1.00  0.00           C  
ATOM   3191  HG2 ARG   203      23.697  30.492  27.145  1.00  0.00           H  
ATOM   3192  HG3 ARG   203      24.624  29.766  28.306  1.00  0.00           H  
ATOM   3193  CD  ARG   203      24.642  32.017  28.308  1.00  0.00           C  
ATOM   3194  HD2 ARG   203      24.800  32.641  27.441  1.00  0.00           H  
ATOM   3195  HD3 ARG   203      23.689  32.219  28.572  1.00  0.00           H  
ATOM   3196  NE  ARG   203      25.582  32.328  29.360  1.00  0.00           N  
ATOM   3197  HE  ARG   203      26.447  32.832  28.954  1.00  0.00           H  
ATOM   3198  CZ  ARG   203      25.301  32.325  30.635  1.00  0.00           C  
ATOM   3199  NH1 ARG   203      24.193  31.920  31.184  1.00  0.00           N  
ATOM   3200 HH11 ARG   203      23.558  31.474  30.433  1.00  0.00           H  
ATOM   3201 HH12 ARG   203      24.023  31.892  32.250  1.00  0.00           H  
ATOM   3202  NH2 ARG   203      26.121  32.855  31.476  1.00  0.00           N  
ATOM   3203 HH21 ARG   203      27.107  32.989  31.030  1.00  0.00           H  
ATOM   3204 HH22 ARG   203      25.850  32.663  32.430  1.00  0.00           H  
ATOM   3205  C   ARG   203      24.585  28.816  25.079  1.00  0.00           C  
ATOM   3206  O   ARG   203      24.405  29.256  23.971  1.00  0.00           O  
ATOM   3207  N   ASP   204      23.695  28.037  25.732  1.00  0.00           N  
ATOM   3208  H   ASP   204      23.964  27.760  26.741  1.00  0.00           H  
ATOM   3209  CA  ASP   204      22.393  27.554  25.132  1.00  0.00           C  
ATOM   3210  HA  ASP   204      22.036  26.787  25.803  1.00  0.00           H  
ATOM   3211  CB  ASP   204      21.325  28.642  25.071  1.00  0.00           C  
ATOM   3212  HB2 ASP   204      21.551  29.179  24.150  1.00  0.00           H  
ATOM   3213  HB3 ASP   204      20.433  28.168  25.081  1.00  0.00           H  
ATOM   3214  CG  ASP   204      21.249  29.628  26.242  1.00  0.00           C  
ATOM   3215  OD1 ASP   204      21.093  29.216  27.434  1.00  0.00           O  
ATOM   3216  OD2 ASP   204      21.150  30.865  25.956  1.00  0.00           O  
ATOM   3217  C   ASP   204      22.720  26.841  23.873  1.00  0.00           C  
ATOM   3218  O   ASP   204      21.952  26.797  22.934  1.00  0.00           O  
ATOM   3219  N   GLY   205      23.871  26.134  23.789  1.00  0.00           N  
ATOM   3220  H   GLY   205      24.570  26.158  24.612  1.00  0.00           H  
ATOM   3221  CA  GLY   205      24.286  25.384  22.557  1.00  0.00           C  
ATOM   3222  HA2 GLY   205      24.986  24.764  22.772  1.00  0.00           H  
ATOM   3223  HA3 GLY   205      23.492  24.852  22.054  1.00  0.00           H  
ATOM   3224  C   GLY   205      24.933  26.183  21.472  1.00  0.00           C  
ATOM   3225  O   GLY   205      25.405  25.647  20.512  1.00  0.00           O  
ATOM   3226  N   LYS   206      24.888  27.497  21.523  1.00  0.00           N  
ATOM   3227  H   LYS   206      24.532  28.026  22.407  1.00  0.00           H  
ATOM   3228  CA  LYS   206      25.293  28.442  20.475  1.00  0.00           C  
ATOM   3229  HA  LYS   206      25.606  27.823  19.634  1.00  0.00           H  
ATOM   3230  CB  LYS   206      24.106  29.105  19.872  1.00  0.00           C  
ATOM   3231  HB2 LYS   206      24.440  29.597  18.958  1.00  0.00           H  
ATOM   3232  HB3 LYS   206      23.345  28.379  19.588  1.00  0.00           H  
ATOM   3233  CG  LYS   206      23.405  30.073  20.766  1.00  0.00           C  
ATOM   3234  HG2 LYS   206      23.089  29.589  21.594  1.00  0.00           H  
ATOM   3235  HG3 LYS   206      23.984  30.854  21.039  1.00  0.00           H  
ATOM   3236  CD  LYS   206      22.262  30.771  19.946  1.00  0.00           C  
ATOM   3237  HD2 LYS   206      22.675  31.161  19.111  1.00  0.00           H  
ATOM   3238  HD3 LYS   206      21.778  29.954  19.601  1.00  0.00           H  
ATOM   3239  CE  LYS   206      21.365  31.838  20.649  1.00  0.00           C  
ATOM   3240  HE2 LYS   206      20.593  32.120  20.062  1.00  0.00           H  
ATOM   3241  HE3 LYS   206      20.935  31.531  21.510  1.00  0.00           H  
ATOM   3242  NZ  LYS   206      22.258  32.968  20.960  1.00  0.00           N  
ATOM   3243  HZ1 LYS   206      21.799  33.792  21.507  1.00  0.00           H  
ATOM   3244  HZ2 LYS   206      23.033  32.661  21.662  1.00  0.00           H  
ATOM   3245  HZ3 LYS   206      22.825  33.383  20.126  1.00  0.00           H  
ATOM   3246  C   LYS   206      26.480  29.364  20.787  1.00  0.00           C  
ATOM   3247  O   LYS   206      26.719  29.682  21.964  1.00  0.00           O  
ATOM   3248  N   ALA   207      27.153  29.873  19.743  1.00  0.00           N  
ATOM   3249  H   ALA   207      26.769  29.701  18.737  1.00  0.00           H  
ATOM   3250  CA  ALA   207      28.422  30.556  19.848  1.00  0.00           C  
ATOM   3251  HA  ALA   207      29.021  29.941  20.379  1.00  0.00           H  
ATOM   3252  CB  ALA   207      29.064  30.503  18.478  1.00  0.00           C  
ATOM   3253  HB1 ALA   207      30.071  30.905  18.596  1.00  0.00           H  
ATOM   3254  HB2 ALA   207      29.133  29.499  18.059  1.00  0.00           H  
ATOM   3255  HB3 ALA   207      28.542  31.154  17.778  1.00  0.00           H  
ATOM   3256  C   ALA   207      28.254  31.964  20.346  1.00  0.00           C  
ATOM   3257  O   ALA   207      27.229  32.539  20.010  1.00  0.00           O  
ATOM   3258  N   VAL   208      29.193  32.507  21.079  1.00  0.00           N  
ATOM   3259  H   VAL   208      29.985  31.930  21.325  1.00  0.00           H  
ATOM   3260  CA  VAL   208      29.244  33.791  21.747  1.00  0.00           C  
ATOM   3261  HA  VAL   208      28.607  34.466  21.350  1.00  0.00           H  
ATOM   3262  CB  VAL   208      28.871  33.650  23.291  1.00  0.00           C  
ATOM   3263  HB  VAL   208      29.531  33.000  23.693  1.00  0.00           H  
ATOM   3264  CG1 VAL   208      28.695  34.955  24.048  1.00  0.00           C  
ATOM   3265 HG11 VAL   208      28.047  35.604  23.459  1.00  0.00           H  
ATOM   3266 HG12 VAL   208      28.384  34.733  25.068  1.00  0.00           H  
ATOM   3267 HG13 VAL   208      29.556  35.466  24.188  1.00  0.00           H  
ATOM   3268  CG2 VAL   208      27.572  32.867  23.484  1.00  0.00           C  
ATOM   3269 HG21 VAL   208      27.140  33.027  24.471  1.00  0.00           H  
ATOM   3270 HG22 VAL   208      26.952  33.210  22.655  1.00  0.00           H  
ATOM   3271 HG23 VAL   208      27.856  31.909  23.337  1.00  0.00           H  
ATOM   3272  C   VAL   208      30.686  34.409  21.662  1.00  0.00           C  
ATOM   3273  O   VAL   208      31.682  33.691  21.783  1.00  0.00           O  
ATOM   3274  N   ARG   209      30.804  35.708  21.687  1.00  0.00           N  
ATOM   3275  H   ARG   209      29.870  36.258  21.567  1.00  0.00           H  
ATOM   3276  CA  ARG   209      32.052  36.445  22.076  1.00  0.00           C  
ATOM   3277  HA  ARG   209      32.645  35.841  22.762  1.00  0.00           H  
ATOM   3278  CB  ARG   209      32.823  36.713  20.770  1.00  0.00           C  
ATOM   3279  HB2 ARG   209      32.159  37.112  20.123  1.00  0.00           H  
ATOM   3280  HB3 ARG   209      33.560  37.490  20.973  1.00  0.00           H  
ATOM   3281  CG  ARG   209      33.602  35.466  20.272  1.00  0.00           C  
ATOM   3282  HG2 ARG   209      34.345  35.201  21.024  1.00  0.00           H  
ATOM   3283  HG3 ARG   209      32.946  34.660  19.945  1.00  0.00           H  
ATOM   3284  CD  ARG   209      34.313  35.822  18.993  1.00  0.00           C  
ATOM   3285  HD2 ARG   209      33.526  35.987  18.257  1.00  0.00           H  
ATOM   3286  HD3 ARG   209      34.860  36.763  19.058  1.00  0.00           H  
ATOM   3287  NE  ARG   209      35.262  34.688  18.565  1.00  0.00           N  
ATOM   3288  HE  ARG   209      35.588  33.974  19.322  1.00  0.00           H  
ATOM   3289  CZ  ARG   209      35.908  34.729  17.400  1.00  0.00           C  
ATOM   3290  NH1 ARG   209      35.854  35.724  16.593  1.00  0.00           N  
ATOM   3291 HH11 ARG   209      35.414  36.671  16.907  1.00  0.00           H  
ATOM   3292 HH12 ARG   209      36.477  35.718  15.699  1.00  0.00           H  
ATOM   3293  NH2 ARG   209      36.691  33.709  17.158  1.00  0.00           N  
ATOM   3294 HH21 ARG   209      37.239  33.730  16.216  1.00  0.00           H  
ATOM   3295 HH22 ARG   209      37.218  33.107  17.899  1.00  0.00           H  
ATOM   3296  C   ARG   209      31.727  37.733  22.753  1.00  0.00           C  
ATOM   3297  O   ARG   209      30.634  38.264  22.479  1.00  0.00           O  
ATOM   3298  N   VAL   210      32.615  38.171  23.686  1.00  0.00           N  
ATOM   3299  H   VAL   210      33.413  37.563  24.113  1.00  0.00           H  
ATOM   3300  CA  VAL   210      32.411  39.430  24.443  1.00  0.00           C  
ATOM   3301  HA  VAL   210      31.380  39.312  24.779  1.00  0.00           H  
ATOM   3302  CB  VAL   210      33.280  39.536  25.741  1.00  0.00           C  
ATOM   3303  HB  VAL   210      33.430  38.545  26.169  1.00  0.00           H  
ATOM   3304  CG1 VAL   210      34.657  39.952  25.441  1.00  0.00           C  
ATOM   3305 HG11 VAL   210      35.152  39.219  24.805  1.00  0.00           H  
ATOM   3306 HG12 VAL   210      34.753  40.879  24.875  1.00  0.00           H  
ATOM   3307 HG13 VAL   210      35.254  39.948  26.353  1.00  0.00           H  
ATOM   3308  CG2 VAL   210      32.682  40.453  26.778  1.00  0.00           C  
ATOM   3309 HG21 VAL   210      31.664  40.135  27.001  1.00  0.00           H  
ATOM   3310 HG22 VAL   210      33.222  40.459  27.631  1.00  0.00           H  
ATOM   3311 HG23 VAL   210      32.732  41.505  26.499  1.00  0.00           H  
ATOM   3312  C   VAL   210      32.467  40.642  23.507  1.00  0.00           C  
ATOM   3313  O   VAL   210      33.184  40.589  22.510  1.00  0.00           O  
ATOM   3314  N   SER   211      31.761  41.694  23.905  1.00  0.00           N  
ATOM   3315  H   SER   211      31.270  41.564  24.778  1.00  0.00           H  
ATOM   3316  CA  SER   211      31.619  42.914  23.121  1.00  0.00           C  
ATOM   3317  HA  SER   211      32.273  42.867  22.352  1.00  0.00           H  
ATOM   3318  CB  SER   211      30.179  43.061  22.782  1.00  0.00           C  
ATOM   3319  HB2 SER   211      29.614  42.725  23.550  1.00  0.00           H  
ATOM   3320  HB3 SER   211      29.901  44.020  22.629  1.00  0.00           H  
ATOM   3321  OG  SER   211      29.911  42.409  21.553  1.00  0.00           O  
ATOM   3322  HG  SER   211      29.070  42.940  21.107  1.00  0.00           H  
ATOM   3323  C   SER   211      32.096  44.159  23.993  1.00  0.00           C  
ATOM   3324  O   SER   211      32.388  43.994  25.187  1.00  0.00           O  
ATOM   3325  N   PRO   212      32.299  45.359  23.403  1.00  0.00           N  
ATOM   3326  CD  PRO   212      31.898  45.634  21.995  1.00  0.00           C  
ATOM   3327  HD2 PRO   212      30.835  45.875  21.995  1.00  0.00           H  
ATOM   3328  HD3 PRO   212      32.140  44.815  21.318  1.00  0.00           H  
ATOM   3329  CG  PRO   212      32.678  46.907  21.652  1.00  0.00           C  
ATOM   3330  HG2 PRO   212      32.067  47.585  21.056  1.00  0.00           H  
ATOM   3331  HG3 PRO   212      33.559  46.668  21.056  1.00  0.00           H  
ATOM   3332  CB  PRO   212      33.047  47.621  22.967  1.00  0.00           C  
ATOM   3333  HB2 PRO   212      32.462  48.440  23.041  1.00  0.00           H  
ATOM   3334  HB3 PRO   212      34.084  47.950  22.905  1.00  0.00           H  
ATOM   3335  CA  PRO   212      32.827  46.543  24.063  1.00  0.00           C  
ATOM   3336  HA  PRO   212      33.715  46.357  24.509  1.00  0.00           H  
ATOM   3337  C   PRO   212      31.834  47.137  25.023  1.00  0.00           C  
ATOM   3338  O   PRO   212      30.633  46.790  24.998  1.00  0.00           O  
ATOM   3339  N   GLY   213      32.309  48.052  25.843  1.00  0.00           N  
ATOM   3340  H   GLY   213      33.307  48.203  25.787  1.00  0.00           H  
ATOM   3341  CA  GLY   213      31.391  48.668  26.778  1.00  0.00           C  
ATOM   3342  HA2 GLY   213      30.730  49.299  26.183  1.00  0.00           H  
ATOM   3343  HA3 GLY   213      30.921  47.807  27.253  1.00  0.00           H  
ATOM   3344  C   GLY   213      32.098  49.575  27.761  1.00  0.00           C  
ATOM   3345  O   GLY   213      33.320  49.762  27.689  1.00  0.00           O  
ATOM   3346  N   MET   214      31.400  50.210  28.725  1.00  0.00           N  
ATOM   3347  H   MET   214      30.406  50.052  28.798  1.00  0.00           H  
ATOM   3348  CA  MET   214      31.994  51.318  29.522  1.00  0.00           C  
ATOM   3349  HA  MET   214      32.371  52.046  28.804  1.00  0.00           H  
ATOM   3350  CB  MET   214      31.081  52.057  30.505  1.00  0.00           C  
ATOM   3351  HB2 MET   214      30.731  51.333  31.241  1.00  0.00           H  
ATOM   3352  HB3 MET   214      31.602  52.784  31.129  1.00  0.00           H  
ATOM   3353  CG  MET   214      29.822  52.557  29.787  1.00  0.00           C  
ATOM   3354  HG2 MET   214      29.198  51.694  29.556  1.00  0.00           H  
ATOM   3355  HG3 MET   214      29.377  53.161  30.578  1.00  0.00           H  
ATOM   3356  SD  MET   214      30.185  53.449  28.251  1.00  0.00           S  
ATOM   3357  CE  MET   214      30.828  55.029  28.924  1.00  0.00           C  
ATOM   3358  HE1 MET   214      30.032  55.661  29.316  1.00  0.00           H  
ATOM   3359  HE2 MET   214      31.432  54.843  29.811  1.00  0.00           H  
ATOM   3360  HE3 MET   214      31.483  55.537  28.216  1.00  0.00           H  
ATOM   3361  C   MET   214      33.071  50.713  30.375  1.00  0.00           C  
ATOM   3362  O   MET   214      32.867  49.866  31.264  1.00  0.00           O  
ATOM   3363  N   LEU   215      34.330  51.134  30.233  1.00  0.00           N  
ATOM   3364  H   LEU   215      34.532  51.898  29.482  1.00  0.00           H  
ATOM   3365  CA  LEU   215      35.476  50.784  31.094  1.00  0.00           C  
ATOM   3366  HA  LEU   215      36.340  51.302  30.677  1.00  0.00           H  
ATOM   3367  CB  LEU   215      35.286  51.345  32.593  1.00  0.00           C  
ATOM   3368  HB2 LEU   215      34.490  50.794  33.095  1.00  0.00           H  
ATOM   3369  HB3 LEU   215      36.204  51.141  33.144  1.00  0.00           H  
ATOM   3370  CG  LEU   215      35.032  52.839  32.606  1.00  0.00           C  
ATOM   3371  HG  LEU   215      34.132  53.058  32.031  1.00  0.00           H  
ATOM   3372  CD1 LEU   215      34.901  53.523  33.998  1.00  0.00           C  
ATOM   3373 HD11 LEU   215      34.307  52.829  34.593  1.00  0.00           H  
ATOM   3374 HD12 LEU   215      35.806  53.728  34.395  1.00  0.00           H  
ATOM   3375 HD13 LEU   215      34.450  54.483  33.744  1.00  0.00           H  
ATOM   3376  CD2 LEU   215      36.241  53.583  32.040  1.00  0.00           C  
ATOM   3377 HD21 LEU   215      36.284  54.524  32.226  1.00  0.00           H  
ATOM   3378 HD22 LEU   215      37.118  53.156  32.526  1.00  0.00           H  
ATOM   3379 HD23 LEU   215      36.327  53.434  30.964  1.00  0.00           H  
ATOM   3380  C   LEU   215      35.926  49.275  30.911  1.00  0.00           C  
ATOM   3381  O   LEU   215      36.679  48.725  31.763  1.00  0.00           O  
ATOM   3382  N   ASP   216      35.685  48.726  29.692  1.00  0.00           N  
ATOM   3383  H   ASP   216      35.246  49.324  29.006  1.00  0.00           H  
ATOM   3384  CA  ASP   216      35.881  47.282  29.415  1.00  0.00           C  
ATOM   3385  HA  ASP   216      35.204  46.670  30.010  1.00  0.00           H  
ATOM   3386  CB  ASP   216      35.403  47.052  27.937  1.00  0.00           C  
ATOM   3387  HB2 ASP   216      35.697  46.066  27.578  1.00  0.00           H  
ATOM   3388  HB3 ASP   216      34.315  47.081  27.870  1.00  0.00           H  
ATOM   3389  CG  ASP   216      35.832  48.146  26.918  1.00  0.00           C  
ATOM   3390  OD1 ASP   216      36.863  48.827  27.085  1.00  0.00           O  
ATOM   3391  OD2 ASP   216      35.273  48.254  25.794  1.00  0.00           O  
ATOM   3392  C   ASP   216      37.302  46.770  29.624  1.00  0.00           C  
ATOM   3393  O   ASP   216      37.508  45.760  30.337  1.00  0.00           O  
ATOM   3394  N   ALA   217      38.290  47.434  29.007  1.00  0.00           N  
ATOM   3395  H   ALA   217      38.010  48.304  28.413  1.00  0.00           H  
ATOM   3396  CA  ALA   217      39.731  47.038  29.050  1.00  0.00           C  
ATOM   3397  HA  ALA   217      39.876  46.010  28.717  1.00  0.00           H  
ATOM   3398  CB  ALA   217      40.471  48.063  28.205  1.00  0.00           C  
ATOM   3399  HB1 ALA   217      40.451  49.032  28.703  1.00  0.00           H  
ATOM   3400  HB2 ALA   217      41.526  47.788  28.189  1.00  0.00           H  
ATOM   3401  HB3 ALA   217      39.972  48.064  27.236  1.00  0.00           H  
ATOM   3402  C   ALA   217      40.318  47.142  30.555  1.00  0.00           C  
ATOM   3403  O   ALA   217      41.044  46.281  30.999  1.00  0.00           O  
ATOM   3404  N   GLN   218      39.920  48.130  31.346  1.00  0.00           N  
ATOM   3405  H   GLN   218      39.330  48.942  30.919  1.00  0.00           H  
ATOM   3406  CA  GLN   218      40.250  48.213  32.761  1.00  0.00           C  
ATOM   3407  HA  GLN   218      41.339  48.252  32.802  1.00  0.00           H  
ATOM   3408  CB  GLN   218      39.695  49.526  33.362  1.00  0.00           C  
ATOM   3409  HB2 GLN   218      38.608  49.450  33.372  1.00  0.00           H  
ATOM   3410  HB3 GLN   218      40.062  49.507  34.388  1.00  0.00           H  
ATOM   3411  CG  GLN   218      40.161  50.874  32.789  1.00  0.00           C  
ATOM   3412  HG2 GLN   218      39.949  51.591  33.582  1.00  0.00           H  
ATOM   3413  HG3 GLN   218      41.170  50.921  32.785  1.00  0.00           H  
ATOM   3414  CD  GLN   218      39.536  51.308  31.470  1.00  0.00           C  
ATOM   3415  OE1 GLN   218      38.887  50.582  30.654  1.00  0.00           O  
ATOM   3416  NE2 GLN   218      39.700  52.623  31.129  1.00  0.00           N  
ATOM   3417 HE21 GLN   218      40.344  53.325  31.657  1.00  0.00           H  
ATOM   3418 HE22 GLN   218      39.354  52.805  30.111  1.00  0.00           H  
ATOM   3419  C   GLN   218      39.540  47.054  33.594  1.00  0.00           C  
ATOM   3420  O   GLN   218      39.997  46.825  34.734  1.00  0.00           O  
ATOM   3421  N   ALA   219      38.485  46.409  33.121  1.00  0.00           N  
ATOM   3422  H   ALA   219      38.122  46.639  32.119  1.00  0.00           H  
ATOM   3423  CA  ALA   219      37.647  45.525  33.891  1.00  0.00           C  
ATOM   3424  HA  ALA   219      38.049  45.515  34.904  1.00  0.00           H  
ATOM   3425  CB  ALA   219      36.325  46.230  33.954  1.00  0.00           C  
ATOM   3426  HB1 ALA   219      36.498  47.294  33.793  1.00  0.00           H  
ATOM   3427  HB2 ALA   219      35.662  45.750  33.234  1.00  0.00           H  
ATOM   3428  HB3 ALA   219      35.879  46.020  34.926  1.00  0.00           H  
ATOM   3429  C   ALA   219      37.463  44.084  33.495  1.00  0.00           C  
ATOM   3430  O   ALA   219      37.565  43.207  34.325  1.00  0.00           O  
ATOM   3431  N   TYR   220      37.292  43.776  32.185  1.00  0.00           N  
ATOM   3432  H   TYR   220      37.263  44.621  31.497  1.00  0.00           H  
ATOM   3433  CA  TYR   220      36.996  42.418  31.682  1.00  0.00           C  
ATOM   3434  HA  TYR   220      37.418  41.728  32.413  1.00  0.00           H  
ATOM   3435  CB  TYR   220      35.453  42.208  31.671  1.00  0.00           C  
ATOM   3436  HB2 TYR   220      35.179  41.341  31.231  1.00  0.00           H  
ATOM   3437  HB3 TYR   220      34.989  42.100  32.651  1.00  0.00           H  
ATOM   3438  CG  TYR   220      34.616  43.130  30.917  1.00  0.00           C  
ATOM   3439  CD1 TYR   220      34.589  43.145  29.506  1.00  0.00           C  
ATOM   3440  HD1 TYR   220      35.243  42.517  28.900  1.00  0.00           H  
ATOM   3441  CE1 TYR   220      33.644  43.949  28.787  1.00  0.00           C  
ATOM   3442  HE1 TYR   220      33.592  43.889  27.700  1.00  0.00           H  
ATOM   3443  CZ  TYR   220      32.769  44.823  29.523  1.00  0.00           C  
ATOM   3444  OH  TYR   220      31.969  45.624  28.833  1.00  0.00           O  
ATOM   3445  HH  TYR   220      31.586  46.405  29.490  1.00  0.00           H  
ATOM   3446  CE2 TYR   220      32.807  44.846  30.942  1.00  0.00           C  
ATOM   3447  HE2 TYR   220      32.265  45.498  31.491  1.00  0.00           H  
ATOM   3448  CD2 TYR   220      33.645  43.894  31.610  1.00  0.00           C  
ATOM   3449  HD2 TYR   220      33.636  43.824  32.698  1.00  0.00           H  
ATOM   3450  C   TYR   220      37.626  42.178  30.271  1.00  0.00           C  
ATOM   3451  O   TYR   220      37.791  41.029  29.885  1.00  0.00           O  
ATOM   3452  N   GLY   221      37.956  43.184  29.497  1.00  0.00           N  
ATOM   3453  H   GLY   221      37.720  44.107  29.833  1.00  0.00           H  
ATOM   3454  CA  GLY   221      37.904  43.082  27.982  1.00  0.00           C  
ATOM   3455  HA2 GLY   221      36.953  42.702  27.609  1.00  0.00           H  
ATOM   3456  HA3 GLY   221      37.970  44.015  27.601  1.00  0.00           H  
ATOM   3457  C   GLY   221      39.047  42.308  27.248  1.00  0.00           C  
ATOM   3458  O   GLY   221      39.120  42.421  26.012  1.00  0.00           O  
ATOM   3459  N   VAL   222      39.975  41.812  28.057  1.00  0.00           N  
ATOM   3460  H   VAL   222      39.764  41.664  29.116  1.00  0.00           H  
ATOM   3461  CA  VAL   222      41.242  41.259  27.647  1.00  0.00           C  
ATOM   3462  HA  VAL   222      41.485  41.845  26.760  1.00  0.00           H  
ATOM   3463  CB  VAL   222      42.362  41.325  28.638  1.00  0.00           C  
ATOM   3464  HB  VAL   222      42.114  40.671  29.366  1.00  0.00           H  
ATOM   3465  CG1 VAL   222      43.717  40.953  28.007  1.00  0.00           C  
ATOM   3466 HG11 VAL   222      44.004  41.634  27.206  1.00  0.00           H  
ATOM   3467 HG12 VAL   222      44.428  41.100  28.820  1.00  0.00           H  
ATOM   3468 HG13 VAL   222      43.774  39.974  27.530  1.00  0.00           H  
ATOM   3469  CG2 VAL   222      42.434  42.717  29.195  1.00  0.00           C  
ATOM   3470 HG21 VAL   222      42.806  43.314  28.470  1.00  0.00           H  
ATOM   3471 HG22 VAL   222      41.522  43.220  29.516  1.00  0.00           H  
ATOM   3472 HG23 VAL   222      43.134  42.729  30.030  1.00  0.00           H  
ATOM   3473  C   VAL   222      41.009  39.840  27.232  1.00  0.00           C  
ATOM   3474  O   VAL   222      40.341  39.021  27.866  1.00  0.00           O  
ATOM   3475  N   LYS   223      41.618  39.401  26.125  1.00  0.00           N  
ATOM   3476  H   LYS   223      42.285  40.081  25.595  1.00  0.00           H  
ATOM   3477  CA  LYS   223      41.710  38.039  25.558  1.00  0.00           C  
ATOM   3478  HA  LYS   223      41.205  37.428  26.184  1.00  0.00           H  
ATOM   3479  CB  LYS   223      41.073  38.027  24.113  1.00  0.00           C  
ATOM   3480  HB2 LYS   223      41.692  38.752  23.585  1.00  0.00           H  
ATOM   3481  HB3 LYS   223      41.218  37.048  23.657  1.00  0.00           H  
ATOM   3482  CG  LYS   223      39.602  38.442  24.011  1.00  0.00           C  
ATOM   3483  HG2 LYS   223      39.188  38.002  23.116  1.00  0.00           H  
ATOM   3484  HG3 LYS   223      39.092  38.021  24.876  1.00  0.00           H  
ATOM   3485  CD  LYS   223      39.343  39.902  24.065  1.00  0.00           C  
ATOM   3486  HD2 LYS   223      39.427  40.203  24.973  1.00  0.00           H  
ATOM   3487  HD3 LYS   223      40.092  40.382  23.452  1.00  0.00           H  
ATOM   3488  CE  LYS   223      37.984  40.280  23.598  1.00  0.00           C  
ATOM   3489  HE2 LYS   223      37.689  39.606  22.808  1.00  0.00           H  
ATOM   3490  HE3 LYS   223      37.268  40.145  24.395  1.00  0.00           H  
ATOM   3491  NZ  LYS   223      37.913  41.676  23.150  1.00  0.00           N  
ATOM   3492  HZ1 LYS   223      38.835  42.091  22.745  1.00  0.00           H  
ATOM   3493  HZ2 LYS   223      37.291  41.687  22.255  1.00  0.00           H  
ATOM   3494  HZ3 LYS   223      37.401  42.227  23.824  1.00  0.00           H  
ATOM   3495  C   LYS   223      43.215  37.630  25.408  1.00  0.00           C  
ATOM   3496  O   LYS   223      44.089  38.438  25.132  1.00  0.00           O  
ATOM   3497  N   THR   224      43.532  36.382  25.568  1.00  0.00           N  
ATOM   3498  H   THR   224      42.661  35.752  25.745  1.00  0.00           H  
ATOM   3499  CA  THR   224      44.841  35.874  25.456  1.00  0.00           C  
ATOM   3500  HA  THR   224      45.435  36.190  24.598  1.00  0.00           H  
ATOM   3501  CB  THR   224      45.675  36.326  26.640  1.00  0.00           C  
ATOM   3502  HB  THR   224      45.619  37.412  26.716  1.00  0.00           H  
ATOM   3503  CG2 THR   224      45.241  35.864  28.000  1.00  0.00           C  
ATOM   3504 HG21 THR   224      45.324  34.858  28.023  1.00  0.00           H  
ATOM   3505 HG22 THR   224      45.836  36.393  28.745  1.00  0.00           H  
ATOM   3506 HG23 THR   224      44.202  36.131  28.192  1.00  0.00           H  
ATOM   3507  OG1 THR   224      47.041  36.043  26.455  1.00  0.00           O  
ATOM   3508  HG1 THR   224      47.555  36.950  26.772  1.00  0.00           H  
ATOM   3509  C   THR   224      44.796  34.366  25.517  1.00  0.00           C  
ATOM   3510  O   THR   224      43.689  33.796  25.546  1.00  0.00           O  
ATOM   3511  N   ASN   225      45.943  33.731  25.278  1.00  0.00           N  
ATOM   3512  H   ASN   225      46.792  34.276  25.235  1.00  0.00           H  
ATOM   3513  CA  ASN   225      46.168  32.239  25.291  1.00  0.00           C  
ATOM   3514  HA  ASN   225      45.269  31.801  25.151  1.00  0.00           H  
ATOM   3515  CB  ASN   225      46.926  31.874  23.962  1.00  0.00           C  
ATOM   3516  HB2 ASN   225      46.934  30.805  23.749  1.00  0.00           H  
ATOM   3517  HB3 ASN   225      46.463  32.246  23.145  1.00  0.00           H  
ATOM   3518  CG  ASN   225      48.392  32.343  23.985  1.00  0.00           C  
ATOM   3519  OD1 ASN   225      48.962  32.407  25.045  1.00  0.00           O  
ATOM   3520  ND2 ASN   225      49.026  32.747  22.890  1.00  0.00           N  
ATOM   3521 HD21 ASN   225      50.036  33.155  22.925  1.00  0.00           H  
ATOM   3522 HD22 ASN   225      48.556  32.608  21.916  1.00  0.00           H  
ATOM   3523  C   ASN   225      46.704  31.651  26.608  1.00  0.00           C  
ATOM   3524  O   ASN   225      47.002  32.389  27.565  1.00  0.00           O  
ATOM   3525  N   VAL   226      46.773  30.326  26.688  1.00  0.00           N  
ATOM   3526  H   VAL   226      46.498  29.672  25.860  1.00  0.00           H  
ATOM   3527  CA  VAL   226      47.237  29.650  27.930  1.00  0.00           C  
ATOM   3528  HA  VAL   226      46.838  30.178  28.796  1.00  0.00           H  
ATOM   3529  CB  VAL   226      46.798  28.194  28.045  1.00  0.00           C  
ATOM   3530  HB  VAL   226      45.790  28.125  27.636  1.00  0.00           H  
ATOM   3531  CG1 VAL   226      47.637  27.197  27.230  1.00  0.00           C  
ATOM   3532 HG11 VAL   226      47.560  26.187  27.633  1.00  0.00           H  
ATOM   3533 HG12 VAL   226      47.237  27.235  26.216  1.00  0.00           H  
ATOM   3534 HG13 VAL   226      48.669  27.527  27.113  1.00  0.00           H  
ATOM   3535  CG2 VAL   226      46.776  27.652  29.532  1.00  0.00           C  
ATOM   3536 HG21 VAL   226      47.638  27.962  29.959  1.00  0.00           H  
ATOM   3537 HG22 VAL   226      45.960  28.083  30.112  1.00  0.00           H  
ATOM   3538 HG23 VAL   226      46.684  26.566  29.498  1.00  0.00           H  
ATOM   3539  C   VAL   226      48.742  29.970  28.240  1.00  0.00           C  
ATOM   3540  O   VAL   226      49.263  29.858  29.329  1.00  0.00           O  
ATOM   3541  N   GLN   227      49.471  30.363  27.210  1.00  0.00           N  
ATOM   3542  H   GLN   227      49.083  30.193  26.205  1.00  0.00           H  
ATOM   3543  CA  GLN   227      50.960  30.618  27.272  1.00  0.00           C  
ATOM   3544  HA  GLN   227      51.330  29.903  28.006  1.00  0.00           H  
ATOM   3545  CB  GLN   227      51.722  30.377  25.941  1.00  0.00           C  
ATOM   3546  HB2 GLN   227      51.459  31.100  25.169  1.00  0.00           H  
ATOM   3547  HB3 GLN   227      52.802  30.401  26.091  1.00  0.00           H  
ATOM   3548  CG  GLN   227      51.425  28.966  25.401  1.00  0.00           C  
ATOM   3549  HG2 GLN   227      51.812  28.282  25.953  1.00  0.00           H  
ATOM   3550  HG3 GLN   227      50.352  28.782  25.456  1.00  0.00           H  
ATOM   3551  CD  GLN   227      51.915  28.918  23.979  1.00  0.00           C  
ATOM   3552  OE1 GLN   227      53.003  28.548  23.673  1.00  0.00           O  
ATOM   3553  NE2 GLN   227      51.077  29.179  23.028  1.00  0.00           N  
ATOM   3554 HE21 GLN   227      50.059  29.489  23.261  1.00  0.00           H  
ATOM   3555 HE22 GLN   227      51.456  29.405  22.119  1.00  0.00           H  
ATOM   3556  C   GLN   227      51.311  31.998  27.778  1.00  0.00           C  
ATOM   3557  O   GLN   227      52.211  32.088  28.644  1.00  0.00           O  
ATOM   3558  N   ASP   228      50.592  33.001  27.380  1.00  0.00           N  
ATOM   3559  H   ASP   228      49.903  32.765  26.569  1.00  0.00           H  
ATOM   3560  CA  ASP   228      50.865  34.362  27.881  1.00  0.00           C  
ATOM   3561  HA  ASP   228      51.860  34.533  27.868  1.00  0.00           H  
ATOM   3562  CB  ASP   228      50.167  35.346  26.971  1.00  0.00           C  
ATOM   3563  HB2 ASP   228      49.350  34.886  26.594  1.00  0.00           H  
ATOM   3564  HB3 ASP   228      49.694  36.092  27.460  1.00  0.00           H  
ATOM   3565  CG  ASP   228      50.999  36.049  25.839  1.00  0.00           C  
ATOM   3566  OD1 ASP   228      50.565  37.080  25.338  1.00  0.00           O  
ATOM   3567  OD2 ASP   228      52.118  35.566  25.483  1.00  0.00           O  
ATOM   3568  C   ASP   228      50.338  34.440  29.325  1.00  0.00           C  
ATOM   3569  O   ASP   228      50.948  35.171  30.087  1.00  0.00           O  
ATOM   3570  N   MET   229      49.290  33.693  29.734  1.00  0.00           N  
ATOM   3571  H   MET   229      48.642  33.246  28.981  1.00  0.00           H  
ATOM   3572  CA  MET   229      48.876  33.600  31.119  1.00  0.00           C  
ATOM   3573  HA  MET   229      48.891  34.602  31.550  1.00  0.00           H  
ATOM   3574  CB  MET   229      47.435  33.057  31.361  1.00  0.00           C  
ATOM   3575  HB2 MET   229      47.356  32.198  30.696  1.00  0.00           H  
ATOM   3576  HB3 MET   229      47.310  32.870  32.428  1.00  0.00           H  
ATOM   3577  CG  MET   229      46.364  34.058  30.943  1.00  0.00           C  
ATOM   3578  HG2 MET   229      46.654  34.651  30.076  1.00  0.00           H  
ATOM   3579  HG3 MET   229      45.498  33.457  30.667  1.00  0.00           H  
ATOM   3580  SD  MET   229      45.843  35.151  32.249  1.00  0.00           S  
ATOM   3581  CE  MET   229      46.772  36.691  32.021  1.00  0.00           C  
ATOM   3582  HE1 MET   229      47.860  36.658  32.077  1.00  0.00           H  
ATOM   3583  HE2 MET   229      46.538  37.162  31.066  1.00  0.00           H  
ATOM   3584  HE3 MET   229      46.542  37.393  32.710  1.00  0.00           H  
ATOM   3585  C   MET   229      49.907  32.846  31.997  1.00  0.00           C  
ATOM   3586  O   MET   229      50.250  33.296  33.063  1.00  0.00           O  
ATOM   3587  N   ALA   230      50.566  31.854  31.434  1.00  0.00           N  
ATOM   3588  H   ALA   230      50.250  31.570  30.518  1.00  0.00           H  
ATOM   3589  CA  ALA   230      51.615  31.101  32.145  1.00  0.00           C  
ATOM   3590  HA  ALA   230      51.320  30.729  33.037  1.00  0.00           H  
ATOM   3591  CB  ALA   230      52.005  29.957  31.229  1.00  0.00           C  
ATOM   3592  HB1 ALA   230      52.860  29.551  31.770  1.00  0.00           H  
ATOM   3593  HB2 ALA   230      51.217  29.217  31.089  1.00  0.00           H  
ATOM   3594  HB3 ALA   230      52.335  30.334  30.352  1.00  0.00           H  
ATOM   3595  C   ALA   230      52.805  31.994  32.389  1.00  0.00           C  
ATOM   3596  O   ALA   230      53.341  32.049  33.539  1.00  0.00           O  
ATOM   3597  N   ASN   231      53.325  32.799  31.385  1.00  0.00           N  
ATOM   3598  H   ASN   231      52.956  32.696  30.451  1.00  0.00           H  
ATOM   3599  CA  ASN   231      54.249  33.869  31.571  1.00  0.00           C  
ATOM   3600  HA  ASN   231      55.179  33.416  31.916  1.00  0.00           H  
ATOM   3601  CB  ASN   231      54.568  34.555  30.230  1.00  0.00           C  
ATOM   3602  HB2 ASN   231      54.980  33.778  29.586  1.00  0.00           H  
ATOM   3603  HB3 ASN   231      53.618  34.772  29.740  1.00  0.00           H  
ATOM   3604  CG  ASN   231      55.491  35.788  30.181  1.00  0.00           C  
ATOM   3605  OD1 ASN   231      56.231  36.150  31.074  1.00  0.00           O  
ATOM   3606  ND2 ASN   231      55.487  36.411  29.026  1.00  0.00           N  
ATOM   3607 HD21 ASN   231      54.818  36.021  28.259  1.00  0.00           H  
ATOM   3608 HD22 ASN   231      55.868  37.432  28.988  1.00  0.00           H  
ATOM   3609  C   ASN   231      53.842  34.889  32.634  1.00  0.00           C  
ATOM   3610  O   ASN   231      54.605  35.228  33.534  1.00  0.00           O  
ATOM   3611  N   TRP   232      52.577  35.313  32.663  1.00  0.00           N  
ATOM   3612  H   TRP   232      51.996  34.913  31.831  1.00  0.00           H  
ATOM   3613  CA  TRP   232      52.017  36.276  33.699  1.00  0.00           C  
ATOM   3614  HA  TRP   232      52.563  37.220  33.708  1.00  0.00           H  
ATOM   3615  CB  TRP   232      50.663  36.729  33.202  1.00  0.00           C  
ATOM   3616  HB2 TRP   232      50.812  36.961  32.147  1.00  0.00           H  
ATOM   3617  HB3 TRP   232      49.970  35.889  33.171  1.00  0.00           H  
ATOM   3618  CG  TRP   232      50.048  37.779  34.036  1.00  0.00           C  
ATOM   3619  CD1 TRP   232      48.898  37.631  34.730  1.00  0.00           C  
ATOM   3620  HD1 TRP   232      48.306  36.718  34.782  1.00  0.00           H  
ATOM   3621  NE1 TRP   232      48.560  38.830  35.345  1.00  0.00           N  
ATOM   3622  HE1 TRP   232      47.583  39.027  35.787  1.00  0.00           H  
ATOM   3623  CE2 TRP   232      49.544  39.764  35.123  1.00  0.00           C  
ATOM   3624  CZ2 TRP   232      49.651  41.087  35.579  1.00  0.00           C  
ATOM   3625  HZ2 TRP   232      48.903  41.457  36.148  1.00  0.00           H  
ATOM   3626  CH2 TRP   232      50.814  41.804  35.135  1.00  0.00           C  
ATOM   3627  HH2 TRP   232      50.941  42.864  35.352  1.00  0.00           H  
ATOM   3628  CZ3 TRP   232      51.735  41.133  34.343  1.00  0.00           C  
ATOM   3629  HZ3 TRP   232      52.588  41.699  33.969  1.00  0.00           H  
ATOM   3630  CE3 TRP   232      51.599  39.831  33.851  1.00  0.00           C  
ATOM   3631  HE3 TRP   232      52.270  39.501  33.058  1.00  0.00           H  
ATOM   3632  CD2 TRP   232      50.540  39.106  34.312  1.00  0.00           C  
ATOM   3633  C   TRP   232      52.054  35.686  35.106  1.00  0.00           C  
ATOM   3634  O   TRP   232      52.342  36.341  36.097  1.00  0.00           O  
ATOM   3635  N   VAL   233      51.709  34.427  35.263  1.00  0.00           N  
ATOM   3636  H   VAL   233      51.311  33.946  34.470  1.00  0.00           H  
ATOM   3637  CA  VAL   233      51.785  33.621  36.525  1.00  0.00           C  
ATOM   3638  HA  VAL   233      51.323  34.174  37.232  1.00  0.00           H  
ATOM   3639  CB  VAL   233      51.032  32.237  36.501  1.00  0.00           C  
ATOM   3640  HB  VAL   233      51.407  31.666  35.651  1.00  0.00           H  
ATOM   3641  CG1 VAL   233      51.330  31.288  37.736  1.00  0.00           C  
ATOM   3642 HG11 VAL   233      51.393  31.901  38.635  1.00  0.00           H  
ATOM   3643 HG12 VAL   233      50.524  30.568  37.872  1.00  0.00           H  
ATOM   3644 HG13 VAL   233      52.335  30.872  37.665  1.00  0.00           H  
ATOM   3645  CG2 VAL   233      49.525  32.510  36.386  1.00  0.00           C  
ATOM   3646 HG21 VAL   233      49.382  33.277  35.625  1.00  0.00           H  
ATOM   3647 HG22 VAL   233      49.033  31.552  36.213  1.00  0.00           H  
ATOM   3648 HG23 VAL   233      49.165  32.877  37.255  1.00  0.00           H  
ATOM   3649  C   VAL   233      53.253  33.508  36.974  1.00  0.00           C  
ATOM   3650  O   VAL   233      53.524  33.692  38.127  1.00  0.00           O  
ATOM   3651  N   MET   234      54.164  33.209  35.966  1.00  0.00           N  
ATOM   3652  H   MET   234      53.850  33.179  34.933  1.00  0.00           H  
ATOM   3653  CA  MET   234      55.497  32.833  36.369  1.00  0.00           C  
ATOM   3654  HA  MET   234      55.406  32.073  37.131  1.00  0.00           H  
ATOM   3655  CB  MET   234      56.355  32.310  35.210  1.00  0.00           C  
ATOM   3656  HB2 MET   234      55.773  31.551  34.708  1.00  0.00           H  
ATOM   3657  HB3 MET   234      56.581  33.094  34.502  1.00  0.00           H  
ATOM   3658  CG  MET   234      57.671  31.633  35.660  1.00  0.00           C  
ATOM   3659  HG2 MET   234      58.400  32.420  35.463  1.00  0.00           H  
ATOM   3660  HG3 MET   234      57.613  31.261  36.597  1.00  0.00           H  
ATOM   3661  SD  MET   234      58.117  30.175  34.551  1.00  0.00           S  
ATOM   3662  CE  MET   234      58.314  31.047  32.989  1.00  0.00           C  
ATOM   3663  HE1 MET   234      57.571  31.730  32.992  1.00  0.00           H  
ATOM   3664  HE2 MET   234      59.233  31.629  33.059  1.00  0.00           H  
ATOM   3665  HE3 MET   234      58.345  30.304  32.192  1.00  0.00           H  
ATOM   3666  C   MET   234      56.213  34.157  36.770  1.00  0.00           C  
ATOM   3667  O   MET   234      57.017  34.152  37.704  1.00  0.00           O  
ATOM   3668  N   ALA   235      55.898  35.274  36.203  1.00  0.00           N  
ATOM   3669  H   ALA   235      55.242  35.209  35.335  1.00  0.00           H  
ATOM   3670  CA  ALA   235      56.416  36.579  36.575  1.00  0.00           C  
ATOM   3671  HA  ALA   235      57.506  36.588  36.566  1.00  0.00           H  
ATOM   3672  CB  ALA   235      55.926  37.556  35.548  1.00  0.00           C  
ATOM   3673  HB1 ALA   235      56.327  37.453  34.627  1.00  0.00           H  
ATOM   3674  HB2 ALA   235      54.847  37.553  35.508  1.00  0.00           H  
ATOM   3675  HB3 ALA   235      56.244  38.546  35.873  1.00  0.00           H  
ATOM   3676  C   ALA   235      55.899  37.021  38.004  1.00  0.00           C  
ATOM   3677  O   ALA   235      56.608  37.453  38.941  1.00  0.00           O  
ATOM   3678  N   ASN   236      54.577  36.870  38.209  1.00  0.00           N  
ATOM   3679  H   ASN   236      53.903  36.531  37.422  1.00  0.00           H  
ATOM   3680  CA  ASN   236      54.009  37.226  39.478  1.00  0.00           C  
ATOM   3681  HA  ASN   236      54.294  38.240  39.760  1.00  0.00           H  
ATOM   3682  CB  ASN   236      52.476  37.246  39.364  1.00  0.00           C  
ATOM   3683  HB2 ASN   236      52.060  36.418  38.790  1.00  0.00           H  
ATOM   3684  HB3 ASN   236      52.053  37.244  40.369  1.00  0.00           H  
ATOM   3685  CG  ASN   236      51.926  38.537  38.759  1.00  0.00           C  
ATOM   3686  OD1 ASN   236      51.540  39.452  39.467  1.00  0.00           O  
ATOM   3687  ND2 ASN   236      51.837  38.702  37.468  1.00  0.00           N  
ATOM   3688 HD21 ASN   236      51.656  39.590  37.024  1.00  0.00           H  
ATOM   3689 HD22 ASN   236      51.982  37.785  36.897  1.00  0.00           H  
ATOM   3690  C   ASN   236      54.523  36.336  40.644  1.00  0.00           C  
ATOM   3691  O   ASN   236      54.687  36.766  41.787  1.00  0.00           O  
ATOM   3692  N   MET   237      54.729  35.045  40.282  1.00  0.00           N  
ATOM   3693  H   MET   237      54.533  34.733  39.257  1.00  0.00           H  
ATOM   3694  CA  MET   237      55.423  34.125  41.207  1.00  0.00           C  
ATOM   3695  HA  MET   237      54.911  34.243  42.162  1.00  0.00           H  
ATOM   3696  CB  MET   237      55.148  32.661  40.778  1.00  0.00           C  
ATOM   3697  HB2 MET   237      54.068  32.530  40.848  1.00  0.00           H  
ATOM   3698  HB3 MET   237      55.300  32.624  39.700  1.00  0.00           H  
ATOM   3699  CG  MET   237      55.945  31.497  41.449  1.00  0.00           C  
ATOM   3700  HG2 MET   237      56.788  31.847  41.882  1.00  0.00           H  
ATOM   3701  HG3 MET   237      55.325  31.157  42.278  1.00  0.00           H  
ATOM   3702  SD  MET   237      56.249  30.037  40.339  1.00  0.00           S  
ATOM   3703  CE  MET   237      57.588  30.601  39.412  1.00  0.00           C  
ATOM   3704  HE1 MET   237      58.103  29.869  38.789  1.00  0.00           H  
ATOM   3705  HE2 MET   237      57.168  31.269  38.660  1.00  0.00           H  
ATOM   3706  HE3 MET   237      58.253  30.965  40.194  1.00  0.00           H  
ATOM   3707  C   MET   237      56.918  34.372  41.479  1.00  0.00           C  
ATOM   3708  O   MET   237      57.353  34.213  42.620  1.00  0.00           O  
ATOM   3709  N   ALA   238      57.689  34.680  40.487  1.00  0.00           N  
ATOM   3710  H   ALA   238      57.270  34.681  39.480  1.00  0.00           H  
ATOM   3711  CA  ALA   238      59.088  34.762  40.483  1.00  0.00           C  
ATOM   3712  HA  ALA   238      59.502  34.651  41.398  1.00  0.00           H  
ATOM   3713  CB  ALA   238      59.654  33.542  39.779  1.00  0.00           C  
ATOM   3714  HB1 ALA   238      59.602  32.695  40.462  1.00  0.00           H  
ATOM   3715  HB2 ALA   238      58.952  33.179  39.028  1.00  0.00           H  
ATOM   3716  HB3 ALA   238      60.649  33.761  39.393  1.00  0.00           H  
ATOM   3717  C   ALA   238      59.657  36.045  39.897  1.00  0.00           C  
ATOM   3718  O   ALA   238      60.253  36.082  38.817  1.00  0.00           O  
ATOM   3719  N   PRO   239      59.389  37.201  40.562  1.00  0.00           N  
ATOM   3720  CD  PRO   239      58.506  37.344  41.686  1.00  0.00           C  
ATOM   3721  HD2 PRO   239      58.792  36.757  42.456  1.00  0.00           H  
ATOM   3722  HD3 PRO   239      57.472  37.105  41.437  1.00  0.00           H  
ATOM   3723  CG  PRO   239      58.557  38.809  42.119  1.00  0.00           C  
ATOM   3724  HG2 PRO   239      59.341  39.025  42.717  1.00  0.00           H  
ATOM   3725  HG3 PRO   239      57.713  39.096  42.594  1.00  0.00           H  
ATOM   3726  CB  PRO   239      58.710  39.498  40.805  1.00  0.00           C  
ATOM   3727  HB2 PRO   239      59.275  40.422  40.924  1.00  0.00           H  
ATOM   3728  HB3 PRO   239      57.749  39.567  40.295  1.00  0.00           H  
ATOM   3729  CA  PRO   239      59.603  38.562  39.965  1.00  0.00           C  
ATOM   3730  HA  PRO   239      59.223  38.634  38.945  1.00  0.00           H  
ATOM   3731  C   PRO   239      61.071  38.919  39.828  1.00  0.00           C  
ATOM   3732  O   PRO   239      61.292  40.058  39.530  1.00  0.00           O  
ATOM   3733  N   GLU   240      62.015  37.997  39.774  1.00  0.00           N  
ATOM   3734  H   GLU   240      61.707  36.958  39.894  1.00  0.00           H  
ATOM   3735  CA  GLU   240      63.320  38.103  39.066  1.00  0.00           C  
ATOM   3736  HA  GLU   240      63.691  39.115  39.229  1.00  0.00           H  
ATOM   3737  CB  GLU   240      64.316  37.069  39.678  1.00  0.00           C  
ATOM   3738  HB2 GLU   240      63.837  36.183  39.752  1.00  0.00           H  
ATOM   3739  HB3 GLU   240      65.149  36.850  39.011  1.00  0.00           H  
ATOM   3740  CG  GLU   240      64.947  37.493  41.028  1.00  0.00           C  
ATOM   3741  HG2 GLU   240      64.242  37.398  41.854  1.00  0.00           H  
ATOM   3742  HG3 GLU   240      65.755  36.791  41.239  1.00  0.00           H  
ATOM   3743  CD  GLU   240      65.541  38.855  40.982  1.00  0.00           C  
ATOM   3744  OE1 GLU   240      65.991  39.261  39.887  1.00  0.00           O  
ATOM   3745  OE2 GLU   240      65.434  39.648  41.919  1.00  0.00           O  
ATOM   3746  C   GLU   240      63.364  37.827  37.597  1.00  0.00           C  
ATOM   3747  O   GLU   240      64.259  38.135  36.816  1.00  0.00           O  
ATOM   3748  N   ASN   241      62.207  37.286  37.022  1.00  0.00           N  
ATOM   3749  H   ASN   241      61.488  36.883  37.607  1.00  0.00           H  
ATOM   3750  CA  ASN   241      61.948  37.207  35.595  1.00  0.00           C  
ATOM   3751  HA  ASN   241      62.854  36.817  35.131  1.00  0.00           H  
ATOM   3752  CB  ASN   241      60.791  36.238  35.392  1.00  0.00           C  
ATOM   3753  HB2 ASN   241      59.969  36.605  36.007  1.00  0.00           H  
ATOM   3754  HB3 ASN   241      60.430  36.226  34.364  1.00  0.00           H  
ATOM   3755  CG  ASN   241      61.263  34.831  35.750  1.00  0.00           C  
ATOM   3756  OD1 ASN   241      62.218  34.290  35.202  1.00  0.00           O  
ATOM   3757  ND2 ASN   241      60.599  34.043  36.599  1.00  0.00           N  
ATOM   3758 HD21 ASN   241      60.692  32.958  36.637  1.00  0.00           H  
ATOM   3759 HD22 ASN   241      59.967  34.576  37.309  1.00  0.00           H  
ATOM   3760  C   ASN   241      61.510  38.594  35.002  1.00  0.00           C  
ATOM   3761  O   ASN   241      61.556  38.786  33.780  1.00  0.00           O  
ATOM   3762  N   VAL   242      61.215  39.591  35.858  1.00  0.00           N  
ATOM   3763  H   VAL   242      61.338  39.417  36.927  1.00  0.00           H  
ATOM   3764  CA  VAL   242      60.905  40.986  35.462  1.00  0.00           C  
ATOM   3765  HA  VAL   242      60.579  40.995  34.422  1.00  0.00           H  
ATOM   3766  CB  VAL   242      59.531  41.340  36.177  1.00  0.00           C  
ATOM   3767  HB  VAL   242      59.613  41.071  37.230  1.00  0.00           H  
ATOM   3768  CG1 VAL   242      59.154  42.869  36.144  1.00  0.00           C  
ATOM   3769 HG11 VAL   242      60.061  43.324  36.542  1.00  0.00           H  
ATOM   3770 HG12 VAL   242      59.042  43.132  35.176  1.00  0.00           H  
ATOM   3771 HG13 VAL   242      58.229  43.154  36.645  1.00  0.00           H  
ATOM   3772  CG2 VAL   242      58.394  40.515  35.723  1.00  0.00           C  
ATOM   3773 HG21 VAL   242      58.379  40.728  34.654  1.00  0.00           H  
ATOM   3774 HG22 VAL   242      58.482  39.454  35.957  1.00  0.00           H  
ATOM   3775 HG23 VAL   242      57.502  40.922  36.199  1.00  0.00           H  
ATOM   3776  C   VAL   242      62.070  41.875  35.690  1.00  0.00           C  
ATOM   3777  O   VAL   242      62.624  41.842  36.799  1.00  0.00           O  
ATOM   3778  N   ALA   243      62.432  42.625  34.617  1.00  0.00           N  
ATOM   3779  H   ALA   243      61.875  42.496  33.689  1.00  0.00           H  
ATOM   3780  CA  ALA   243      63.721  43.355  34.629  1.00  0.00           C  
ATOM   3781  HA  ALA   243      64.403  42.982  35.393  1.00  0.00           H  
ATOM   3782  CB  ALA   243      64.372  43.022  33.272  1.00  0.00           C  
ATOM   3783  HB1 ALA   243      63.748  43.455  32.491  1.00  0.00           H  
ATOM   3784  HB2 ALA   243      65.422  43.313  33.271  1.00  0.00           H  
ATOM   3785  HB3 ALA   243      64.302  41.940  33.161  1.00  0.00           H  
ATOM   3786  C   ALA   243      63.504  44.845  35.052  1.00  0.00           C  
ATOM   3787  O   ALA   243      64.413  45.468  35.551  1.00  0.00           O  
ATOM   3788  N   ASP   244      62.298  45.375  34.812  1.00  0.00           N  
ATOM   3789  H   ASP   244      61.488  44.783  34.696  1.00  0.00           H  
ATOM   3790  CA  ASP   244      61.968  46.765  34.726  1.00  0.00           C  
ATOM   3791  HA  ASP   244      62.851  47.379  34.548  1.00  0.00           H  
ATOM   3792  CB  ASP   244      61.022  47.017  33.524  1.00  0.00           C  
ATOM   3793  HB2 ASP   244      60.188  46.315  33.544  1.00  0.00           H  
ATOM   3794  HB3 ASP   244      60.690  48.055  33.512  1.00  0.00           H  
ATOM   3795  CG  ASP   244      61.722  46.769  32.183  1.00  0.00           C  
ATOM   3796  OD1 ASP   244      61.203  45.872  31.483  1.00  0.00           O  
ATOM   3797  OD2 ASP   244      62.837  47.229  31.989  1.00  0.00           O  
ATOM   3798  C   ASP   244      61.455  47.203  36.098  1.00  0.00           C  
ATOM   3799  O   ASP   244      60.299  46.924  36.528  1.00  0.00           O  
ATOM   3800  N   ALA   245      62.424  47.767  36.898  1.00  0.00           N  
ATOM   3801  H   ALA   245      63.231  48.261  36.358  1.00  0.00           H  
ATOM   3802  CA  ALA   245      62.276  48.124  38.314  1.00  0.00           C  
ATOM   3803  HA  ALA   245      62.413  47.235  38.930  1.00  0.00           H  
ATOM   3804  CB  ALA   245      63.339  49.170  38.550  1.00  0.00           C  
ATOM   3805  HB1 ALA   245      63.256  49.517  39.495  1.00  0.00           H  
ATOM   3806  HB2 ALA   245      64.154  48.584  38.442  1.00  0.00           H  
ATOM   3807  HB3 ALA   245      63.185  50.004  37.865  1.00  0.00           H  
ATOM   3808  C   ALA   245      60.889  48.658  38.695  1.00  0.00           C  
ATOM   3809  O   ALA   245      60.339  48.224  39.716  1.00  0.00           O  
ATOM   3810  N   SER   246      60.218  49.524  37.963  1.00  0.00           N  
ATOM   3811  H   SER   246      60.822  49.900  37.137  1.00  0.00           H  
ATOM   3812  CA  SER   246      58.871  50.081  38.279  1.00  0.00           C  
ATOM   3813  HA  SER   246      58.986  50.519  39.271  1.00  0.00           H  
ATOM   3814  CB  SER   246      58.412  51.268  37.358  1.00  0.00           C  
ATOM   3815  HB2 SER   246      57.444  51.618  37.717  1.00  0.00           H  
ATOM   3816  HB3 SER   246      59.062  52.117  37.565  1.00  0.00           H  
ATOM   3817  OG  SER   246      58.270  50.990  36.022  1.00  0.00           O  
ATOM   3818  HG  SER   246      57.372  50.530  35.962  1.00  0.00           H  
ATOM   3819  C   SER   246      57.747  49.013  38.275  1.00  0.00           C  
ATOM   3820  O   SER   246      56.943  49.014  39.175  1.00  0.00           O  
ATOM   3821  N   LEU   247      57.815  48.024  37.422  1.00  0.00           N  
ATOM   3822  H   LEU   247      58.634  47.992  36.703  1.00  0.00           H  
ATOM   3823  CA  LEU   247      56.861  46.920  37.266  1.00  0.00           C  
ATOM   3824  HA  LEU   247      55.946  47.305  37.450  1.00  0.00           H  
ATOM   3825  CB  LEU   247      57.053  46.287  35.914  1.00  0.00           C  
ATOM   3826  HB2 LEU   247      57.003  47.142  35.240  1.00  0.00           H  
ATOM   3827  HB3 LEU   247      58.079  45.923  35.860  1.00  0.00           H  
ATOM   3828  CG  LEU   247      56.037  45.130  35.768  1.00  0.00           C  
ATOM   3829  HG  LEU   247      56.294  44.253  36.361  1.00  0.00           H  
ATOM   3830  CD1 LEU   247      54.560  45.333  36.028  1.00  0.00           C  
ATOM   3831 HD11 LEU   247      54.276  46.286  35.582  1.00  0.00           H  
ATOM   3832 HD12 LEU   247      53.997  44.615  35.593  1.00  0.00           H  
ATOM   3833 HD13 LEU   247      54.357  45.277  37.097  1.00  0.00           H  
ATOM   3834  CD2 LEU   247      56.246  44.778  34.243  1.00  0.00           C  
ATOM   3835 HD21 LEU   247      55.539  44.009  33.933  1.00  0.00           H  
ATOM   3836 HD22 LEU   247      56.011  45.650  33.634  1.00  0.00           H  
ATOM   3837 HD23 LEU   247      57.286  44.507  34.063  1.00  0.00           H  
ATOM   3838  C   LEU   247      57.146  45.956  38.364  1.00  0.00           C  
ATOM   3839  O   LEU   247      56.210  45.369  38.923  1.00  0.00           O  
ATOM   3840  N   LYS   248      58.403  45.742  38.783  1.00  0.00           N  
ATOM   3841  H   LYS   248      59.111  46.295  38.322  1.00  0.00           H  
ATOM   3842  CA  LYS   248      58.836  44.743  39.761  1.00  0.00           C  
ATOM   3843  HA  LYS   248      58.247  43.846  39.568  1.00  0.00           H  
ATOM   3844  CB  LYS   248      60.290  44.512  39.575  1.00  0.00           C  
ATOM   3845  HB2 LYS   248      60.465  44.192  38.547  1.00  0.00           H  
ATOM   3846  HB3 LYS   248      60.781  45.460  39.797  1.00  0.00           H  
ATOM   3847  CG  LYS   248      61.008  43.369  40.326  1.00  0.00           C  
ATOM   3848  HG2 LYS   248      60.928  43.454  41.329  1.00  0.00           H  
ATOM   3849  HG3 LYS   248      60.501  42.585  40.102  1.00  0.00           H  
ATOM   3850  CD  LYS   248      62.467  43.212  39.985  1.00  0.00           C  
ATOM   3851  HD2 LYS   248      62.622  43.042  38.919  1.00  0.00           H  
ATOM   3852  HD3 LYS   248      63.037  44.119  40.189  1.00  0.00           H  
ATOM   3853  CE  LYS   248      63.122  42.068  40.800  1.00  0.00           C  
ATOM   3854  HE2 LYS   248      62.982  42.347  41.845  1.00  0.00           H  
ATOM   3855  HE3 LYS   248      62.663  41.099  40.602  1.00  0.00           H  
ATOM   3856  NZ  LYS   248      64.562  42.057  40.571  1.00  0.00           N  
ATOM   3857  HZ1 LYS   248      64.673  42.001  39.488  1.00  0.00           H  
ATOM   3858  HZ2 LYS   248      65.063  42.889  41.066  1.00  0.00           H  
ATOM   3859  HZ3 LYS   248      64.985  41.185  40.857  1.00  0.00           H  
ATOM   3860  C   LYS   248      58.400  45.204  41.129  1.00  0.00           C  
ATOM   3861  O   LYS   248      57.785  44.442  41.890  1.00  0.00           O  
ATOM   3862  N   GLN   249      58.557  46.542  41.430  1.00  0.00           N  
ATOM   3863  H   GLN   249      59.131  47.017  40.635  1.00  0.00           H  
ATOM   3864  CA  GLN   249      58.082  47.197  42.634  1.00  0.00           C  
ATOM   3865  HA  GLN   249      58.284  46.631  43.543  1.00  0.00           H  
ATOM   3866  CB  GLN   249      58.588  48.677  42.716  1.00  0.00           C  
ATOM   3867  HB2 GLN   249      59.671  48.661  42.842  1.00  0.00           H  
ATOM   3868  HB3 GLN   249      58.581  49.191  41.755  1.00  0.00           H  
ATOM   3869  CG  GLN   249      58.046  49.595  43.795  1.00  0.00           C  
ATOM   3870  HG2 GLN   249      58.701  50.462  43.707  1.00  0.00           H  
ATOM   3871  HG3 GLN   249      56.999  49.861  43.648  1.00  0.00           H  
ATOM   3872  CD  GLN   249      58.305  49.038  45.193  1.00  0.00           C  
ATOM   3873  OE1 GLN   249      58.109  47.869  45.521  1.00  0.00           O  
ATOM   3874  NE2 GLN   249      58.669  49.856  46.175  1.00  0.00           N  
ATOM   3875 HE21 GLN   249      58.644  50.932  46.003  1.00  0.00           H  
ATOM   3876 HE22 GLN   249      58.732  49.508  47.206  1.00  0.00           H  
ATOM   3877  C   GLN   249      56.512  47.187  42.529  1.00  0.00           C  
ATOM   3878  O   GLN   249      55.796  46.796  43.435  1.00  0.00           O  
ATOM   3879  N   GLY   250      55.974  47.576  41.384  1.00  0.00           N  
ATOM   3880  H   GLY   250      56.588  48.068  40.752  1.00  0.00           H  
ATOM   3881  CA  GLY   250      54.510  47.490  41.177  1.00  0.00           C  
ATOM   3882  HA2 GLY   250      53.944  48.171  41.812  1.00  0.00           H  
ATOM   3883  HA3 GLY   250      54.376  47.777  40.134  1.00  0.00           H  
ATOM   3884  C   GLY   250      53.833  46.149  41.456  1.00  0.00           C  
ATOM   3885  O   GLY   250      52.798  46.145  42.135  1.00  0.00           O  
ATOM   3886  N   ILE   251      54.301  44.989  41.012  1.00  0.00           N  
ATOM   3887  H   ILE   251      55.113  45.048  40.287  1.00  0.00           H  
ATOM   3888  CA  ILE   251      53.797  43.662  41.347  1.00  0.00           C  
ATOM   3889  HA  ILE   251      52.753  43.714  41.039  1.00  0.00           H  
ATOM   3890  CB  ILE   251      54.582  42.540  40.617  1.00  0.00           C  
ATOM   3891  HB  ILE   251      55.626  42.808  40.783  1.00  0.00           H  
ATOM   3892  CG2 ILE   251      54.367  41.211  41.350  1.00  0.00           C  
ATOM   3893 HG21 ILE   251      54.867  41.283  42.316  1.00  0.00           H  
ATOM   3894 HG22 ILE   251      53.298  41.004  41.416  1.00  0.00           H  
ATOM   3895 HG23 ILE   251      54.889  40.433  40.793  1.00  0.00           H  
ATOM   3896  CG1 ILE   251      54.250  42.483  39.088  1.00  0.00           C  
ATOM   3897 HG12 ILE   251      53.258  42.058  38.936  1.00  0.00           H  
ATOM   3898 HG13 ILE   251      54.201  43.488  38.670  1.00  0.00           H  
ATOM   3899  CD1 ILE   251      55.305  41.722  38.243  1.00  0.00           C  
ATOM   3900 HD11 ILE   251      55.211  40.736  38.442  1.00  0.00           H  
ATOM   3901 HD12 ILE   251      55.209  41.875  37.249  1.00  0.00           H  
ATOM   3902 HD13 ILE   251      56.252  41.989  38.471  1.00  0.00           H  
ATOM   3903  C   ILE   251      53.787  43.499  42.835  1.00  0.00           C  
ATOM   3904  O   ILE   251      52.751  43.098  43.433  1.00  0.00           O  
ATOM   3905  N   ALA   252      54.909  43.873  43.442  1.00  0.00           N  
ATOM   3906  H   ALA   252      55.743  44.312  42.894  1.00  0.00           H  
ATOM   3907  CA  ALA   252      54.999  43.756  44.935  1.00  0.00           C  
ATOM   3908  HA  ALA   252      54.714  42.820  45.186  1.00  0.00           H  
ATOM   3909  CB  ALA   252      56.474  43.798  45.224  1.00  0.00           C  
ATOM   3910  HB1 ALA   252      56.634  43.857  46.301  1.00  0.00           H  
ATOM   3911  HB2 ALA   252      56.899  42.965  44.843  1.00  0.00           H  
ATOM   3912  HB3 ALA   252      56.933  44.539  44.715  1.00  0.00           H  
ATOM   3913  C   ALA   252      54.132  44.711  45.776  1.00  0.00           C  
ATOM   3914  O   ALA   252      53.688  44.348  46.880  1.00  0.00           O  
ATOM   3915  N   LEU   253      53.850  45.942  45.273  1.00  0.00           N  
ATOM   3916  H   LEU   253      54.346  46.209  44.340  1.00  0.00           H  
ATOM   3917  CA  LEU   253      52.736  46.798  45.729  1.00  0.00           C  
ATOM   3918  HA  LEU   253      52.825  46.977  46.801  1.00  0.00           H  
ATOM   3919  CB  LEU   253      52.686  48.192  45.156  1.00  0.00           C  
ATOM   3920  HB2 LEU   253      52.690  48.105  44.150  1.00  0.00           H  
ATOM   3921  HB3 LEU   253      51.754  48.691  45.421  1.00  0.00           H  
ATOM   3922  CG  LEU   253      53.948  49.041  45.584  1.00  0.00           C  
ATOM   3923  HG  LEU   253      54.826  48.399  45.525  1.00  0.00           H  
ATOM   3924  CD1 LEU   253      54.197  50.140  44.543  1.00  0.00           C  
ATOM   3925 HD11 LEU   253      54.391  49.850  43.511  1.00  0.00           H  
ATOM   3926 HD12 LEU   253      53.352  50.691  44.584  1.00  0.00           H  
ATOM   3927 HD13 LEU   253      55.053  50.708  44.909  1.00  0.00           H  
ATOM   3928  CD2 LEU   253      53.709  49.557  47.055  1.00  0.00           C  
ATOM   3929 HD21 LEU   253      53.743  48.787  47.826  1.00  0.00           H  
ATOM   3930 HD22 LEU   253      54.422  50.368  47.202  1.00  0.00           H  
ATOM   3931 HD23 LEU   253      52.734  50.031  47.166  1.00  0.00           H  
ATOM   3932  C   LEU   253      51.352  46.166  45.569  1.00  0.00           C  
ATOM   3933  O   LEU   253      50.420  46.203  46.453  1.00  0.00           O  
ATOM   3934  N   ALA   254      51.177  45.509  44.413  1.00  0.00           N  
ATOM   3935  H   ALA   254      51.976  45.482  43.672  1.00  0.00           H  
ATOM   3936  CA  ALA   254      49.858  44.893  44.147  1.00  0.00           C  
ATOM   3937  HA  ALA   254      49.114  45.637  44.431  1.00  0.00           H  
ATOM   3938  CB  ALA   254      49.754  44.656  42.587  1.00  0.00           C  
ATOM   3939  HB1 ALA   254      50.242  45.510  42.117  1.00  0.00           H  
ATOM   3940  HB2 ALA   254      50.386  43.807  42.326  1.00  0.00           H  
ATOM   3941  HB3 ALA   254      48.719  44.432  42.329  1.00  0.00           H  
ATOM   3942  C   ALA   254      49.598  43.636  45.065  1.00  0.00           C  
ATOM   3943  O   ALA   254      48.524  43.571  45.634  1.00  0.00           O  
ATOM   3944  N   GLN   255      50.483  42.682  45.217  1.00  0.00           N  
ATOM   3945  H   GLN   255      51.290  42.742  44.613  1.00  0.00           H  
ATOM   3946  CA  GLN   255      50.626  41.637  46.319  1.00  0.00           C  
ATOM   3947  HA  GLN   255      49.770  40.968  46.224  1.00  0.00           H  
ATOM   3948  CB  GLN   255      51.998  40.854  46.077  1.00  0.00           C  
ATOM   3949  HB2 GLN   255      52.850  41.534  46.090  1.00  0.00           H  
ATOM   3950  HB3 GLN   255      52.202  40.042  46.774  1.00  0.00           H  
ATOM   3951  CG  GLN   255      51.948  40.164  44.683  1.00  0.00           C  
ATOM   3952  HG2 GLN   255      51.262  39.425  44.637  1.00  0.00           H  
ATOM   3953  HG3 GLN   255      51.739  40.887  43.895  1.00  0.00           H  
ATOM   3954  CD  GLN   255      53.322  39.672  44.288  1.00  0.00           C  
ATOM   3955  OE1 GLN   255      54.265  39.774  45.024  1.00  0.00           O  
ATOM   3956  NE2 GLN   255      53.343  38.725  43.378  1.00  0.00           N  
ATOM   3957 HE21 GLN   255      52.503  38.544  42.707  1.00  0.00           H  
ATOM   3958 HE22 GLN   255      54.212  38.080  43.252  1.00  0.00           H  
ATOM   3959  C   GLN   255      50.648  42.164  47.750  1.00  0.00           C  
ATOM   3960  O   GLN   255      50.691  41.439  48.790  1.00  0.00           O  
ATOM   3961  N   SER   256      50.599  43.520  47.988  1.00  0.00           N  
ATOM   3962  H   SER   256      50.412  44.241  47.192  1.00  0.00           H  
ATOM   3963  CA  SER   256      50.599  43.959  49.447  1.00  0.00           C  
ATOM   3964  HA  SER   256      51.197  43.312  50.089  1.00  0.00           H  
ATOM   3965  CB  SER   256      51.048  45.511  49.517  1.00  0.00           C  
ATOM   3966  HB2 SER   256      50.497  46.116  48.798  1.00  0.00           H  
ATOM   3967  HB3 SER   256      51.049  45.987  50.497  1.00  0.00           H  
ATOM   3968  OG  SER   256      52.385  45.514  49.216  1.00  0.00           O  
ATOM   3969  HG  SER   256      52.552  44.880  48.345  1.00  0.00           H  
ATOM   3970  C   SER   256      49.118  43.809  49.978  1.00  0.00           C  
ATOM   3971  O   SER   256      48.155  43.901  49.167  1.00  0.00           O  
ATOM   3972  N   ARG   257      48.901  43.393  51.238  1.00  0.00           N  
ATOM   3973  H   ARG   257      49.706  43.373  51.847  1.00  0.00           H  
ATOM   3974  CA  ARG   257      47.598  43.212  51.899  1.00  0.00           C  
ATOM   3975  HA  ARG   257      46.996  42.757  51.228  1.00  0.00           H  
ATOM   3976  CB  ARG   257      47.795  42.228  53.085  1.00  0.00           C  
ATOM   3977  HB2 ARG   257      48.675  42.591  53.616  1.00  0.00           H  
ATOM   3978  HB3 ARG   257      47.049  42.219  53.766  1.00  0.00           H  
ATOM   3979  CG  ARG   257      48.045  40.802  52.636  1.00  0.00           C  
ATOM   3980  HG2 ARG   257      47.144  40.529  52.087  1.00  0.00           H  
ATOM   3981  HG3 ARG   257      48.895  40.858  51.956  1.00  0.00           H  
ATOM   3982  CD  ARG   257      48.423  39.819  53.774  1.00  0.00           C  
ATOM   3983  HD2 ARG   257      49.336  39.996  54.168  1.00  0.00           H  
ATOM   3984  HD3 ARG   257      47.719  39.943  54.597  1.00  0.00           H  
ATOM   3985  NE  ARG   257      48.486  38.400  53.355  1.00  0.00           N  
ATOM   3986  HE  ARG   257      48.312  38.195  52.298  1.00  0.00           H  
ATOM   3987  CZ  ARG   257      48.631  37.341  54.088  1.00  0.00           C  
ATOM   3988  NH1 ARG   257      48.688  37.384  55.409  1.00  0.00           N  
ATOM   3989 HH11 ARG   257      48.596  36.419  55.908  1.00  0.00           H  
ATOM   3990 HH12 ARG   257      48.744  38.327  55.953  1.00  0.00           H  
ATOM   3991  NH2 ARG   257      48.655  36.217  53.472  1.00  0.00           N  
ATOM   3992 HH21 ARG   257      48.810  36.344  52.400  1.00  0.00           H  
ATOM   3993 HH22 ARG   257      49.127  35.315  53.862  1.00  0.00           H  
ATOM   3994  C   ARG   257      46.937  44.496  52.318  1.00  0.00           C  
ATOM   3995  O   ARG   257      47.344  45.014  53.388  1.00  0.00           O  
ATOM   3996  N   TYR   258      45.928  44.934  51.617  1.00  0.00           N  
ATOM   3997  H   TYR   258      45.807  44.566  50.598  1.00  0.00           H  
ATOM   3998  CA  TYR   258      45.260  46.201  51.995  1.00  0.00           C  
ATOM   3999  HA  TYR   258      45.996  46.964  52.248  1.00  0.00           H  
ATOM   4000  CB  TYR   258      44.632  46.780  50.754  1.00  0.00           C  
ATOM   4001  HB2 TYR   258      44.078  46.041  50.346  1.00  0.00           H  
ATOM   4002  HB3 TYR   258      44.042  47.476  51.051  1.00  0.00           H  
ATOM   4003  CG  TYR   258      45.704  47.313  49.755  1.00  0.00           C  
ATOM   4004  CD1 TYR   258      46.289  48.579  49.977  1.00  0.00           C  
ATOM   4005  HD1 TYR   258      45.870  49.264  50.715  1.00  0.00           H  
ATOM   4006  CE1 TYR   258      47.398  48.892  49.247  1.00  0.00           C  
ATOM   4007  HE1 TYR   258      47.788  49.901  49.381  1.00  0.00           H  
ATOM   4008  CZ  TYR   258      47.930  48.038  48.217  1.00  0.00           C  
ATOM   4009  OH  TYR   258      48.993  48.410  47.525  1.00  0.00           O  
ATOM   4010  HH  TYR   258      49.262  47.616  46.828  1.00  0.00           H  
ATOM   4011  CE2 TYR   258      47.408  46.780  48.049  1.00  0.00           C  
ATOM   4012  HE2 TYR   258      47.818  46.047  47.353  1.00  0.00           H  
ATOM   4013  CD2 TYR   258      46.246  46.408  48.788  1.00  0.00           C  
ATOM   4014  HD2 TYR   258      45.817  45.418  48.639  1.00  0.00           H  
ATOM   4015  C   TYR   258      44.099  45.972  53.061  1.00  0.00           C  
ATOM   4016  O   TYR   258      43.748  46.851  53.820  1.00  0.00           O  
ATOM   4017  N   TRP   259      43.548  44.734  53.077  1.00  0.00           N  
ATOM   4018  H   TRP   259      43.849  43.931  52.405  1.00  0.00           H  
ATOM   4019  CA  TRP   259      42.371  44.379  53.756  1.00  0.00           C  
ATOM   4020  HA  TRP   259      42.113  44.991  54.621  1.00  0.00           H  
ATOM   4021  CB  TRP   259      41.138  44.539  52.784  1.00  0.00           C  
ATOM   4022  HB2 TRP   259      41.310  44.004  51.944  1.00  0.00           H  
ATOM   4023  HB3 TRP   259      40.198  44.320  53.289  1.00  0.00           H  
ATOM   4024  CG  TRP   259      40.785  45.922  52.243  1.00  0.00           C  
ATOM   4025  CD1 TRP   259      41.069  46.408  50.993  1.00  0.00           C  
ATOM   4026  HD1 TRP   259      41.435  45.911  50.194  1.00  0.00           H  
ATOM   4027  NE1 TRP   259      40.758  47.776  51.017  1.00  0.00           N  
ATOM   4028  HE1 TRP   259      40.731  48.416  50.235  1.00  0.00           H  
ATOM   4029  CE2 TRP   259      40.232  48.179  52.203  1.00  0.00           C  
ATOM   4030  CZ2 TRP   259      39.800  49.404  52.647  1.00  0.00           C  
ATOM   4031  HZ2 TRP   259      39.979  50.210  52.065  1.00  0.00           H  
ATOM   4032  CH2 TRP   259      39.168  49.411  53.891  1.00  0.00           C  
ATOM   4033  HH2 TRP   259      38.773  50.268  54.250  1.00  0.00           H  
ATOM   4034  CZ3 TRP   259      38.986  48.247  54.661  1.00  0.00           C  
ATOM   4035  HZ3 TRP   259      38.541  48.364  55.561  1.00  0.00           H  
ATOM   4036  CE3 TRP   259      39.560  47.119  54.202  1.00  0.00           C  
ATOM   4037  HE3 TRP   259      39.599  46.326  54.949  1.00  0.00           H  
ATOM   4038  CD2 TRP   259      40.166  46.973  52.933  1.00  0.00           C  
ATOM   4039  C   TRP   259      42.289  42.896  54.155  1.00  0.00           C  
ATOM   4040  O   TRP   259      42.721  42.055  53.365  1.00  0.00           O  
ATOM   4041  N   ARG   260      41.794  42.631  55.350  1.00  0.00           N  
ATOM   4042  H   ARG   260      41.570  43.498  55.972  1.00  0.00           H  
ATOM   4043  CA  ARG   260      41.621  41.349  55.904  1.00  0.00           C  
ATOM   4044  HA  ARG   260      42.348  40.673  55.452  1.00  0.00           H  
ATOM   4045  CB  ARG   260      41.836  41.381  57.425  1.00  0.00           C  
ATOM   4046  HB2 ARG   260      42.884  41.638  57.472  1.00  0.00           H  
ATOM   4047  HB3 ARG   260      41.167  42.128  57.852  1.00  0.00           H  
ATOM   4048  CG  ARG   260      41.713  40.082  58.214  1.00  0.00           C  
ATOM   4049  HG2 ARG   260      41.030  39.551  57.799  1.00  0.00           H  
ATOM   4050  HG3 ARG   260      42.652  39.563  58.089  1.00  0.00           H  
ATOM   4051  CD  ARG   260      41.282  40.118  59.728  1.00  0.00           C  
ATOM   4052  HD2 ARG   260      41.961  40.723  60.310  1.00  0.00           H  
ATOM   4053  HD3 ARG   260      40.314  40.583  59.846  1.00  0.00           H  
ATOM   4054  NE  ARG   260      41.272  38.722  60.333  1.00  0.00           N  
ATOM   4055  HE  ARG   260      42.160  38.309  60.579  1.00  0.00           H  
ATOM   4056  CZ  ARG   260      40.192  37.986  60.352  1.00  0.00           C  
ATOM   4057  NH1 ARG   260      38.959  38.316  60.059  1.00  0.00           N  
ATOM   4058 HH11 ARG   260      38.765  39.356  59.798  1.00  0.00           H  
ATOM   4059 HH12 ARG   260      38.086  37.666  60.127  1.00  0.00           H  
ATOM   4060  NH2 ARG   260      40.377  36.863  60.855  1.00  0.00           N  
ATOM   4061 HH21 ARG   260      39.469  36.284  61.024  1.00  0.00           H  
ATOM   4062 HH22 ARG   260      41.381  36.454  60.962  1.00  0.00           H  
ATOM   4063  C   ARG   260      40.169  40.904  55.644  1.00  0.00           C  
ATOM   4064  O   ARG   260      39.239  41.400  56.289  1.00  0.00           O  
ATOM   4065  N   ILE   261      39.884  39.889  54.777  1.00  0.00           N  
ATOM   4066  H   ILE   261      40.627  39.310  54.412  1.00  0.00           H  
ATOM   4067  CA  ILE   261      38.531  39.297  54.594  1.00  0.00           C  
ATOM   4068  HA  ILE   261      37.796  40.032  54.921  1.00  0.00           H  
ATOM   4069  CB  ILE   261      38.290  38.905  53.105  1.00  0.00           C  
ATOM   4070  HB  ILE   261      39.201  38.342  52.906  1.00  0.00           H  
ATOM   4071  CG2 ILE   261      37.106  37.943  52.822  1.00  0.00           C  
ATOM   4072 HG21 ILE   261      36.276  38.220  53.326  1.00  0.00           H  
ATOM   4073 HG22 ILE   261      36.816  37.873  51.784  1.00  0.00           H  
ATOM   4074 HG23 ILE   261      37.353  36.927  53.131  1.00  0.00           H  
ATOM   4075  CG1 ILE   261      38.263  40.119  52.106  1.00  0.00           C  
ATOM   4076 HG12 ILE   261      37.277  40.388  51.757  1.00  0.00           H  
ATOM   4077 HG13 ILE   261      38.742  41.022  52.455  1.00  0.00           H  
ATOM   4078  CD1 ILE   261      38.981  39.718  50.827  1.00  0.00           C  
ATOM   4079 HD11 ILE   261      39.133  40.548  50.272  1.00  0.00           H  
ATOM   4080 HD12 ILE   261      39.992  39.370  50.978  1.00  0.00           H  
ATOM   4081 HD13 ILE   261      38.424  39.055  50.183  1.00  0.00           H  
ATOM   4082  C   ILE   261      38.288  38.071  55.505  1.00  0.00           C  
ATOM   4083  O   ILE   261      37.119  37.675  55.747  1.00  0.00           O  
ATOM   4084  N   GLY   262      39.329  37.549  56.126  1.00  0.00           N  
ATOM   4085  H   GLY   262      40.260  37.841  55.866  1.00  0.00           H  
ATOM   4086  CA  GLY   262      39.241  36.283  56.772  1.00  0.00           C  
ATOM   4087  HA2 GLY   262      38.986  36.392  57.743  1.00  0.00           H  
ATOM   4088  HA3 GLY   262      38.464  35.748  56.410  1.00  0.00           H  
ATOM   4089  C   GLY   262      40.579  35.566  56.465  1.00  0.00           C  
ATOM   4090  O   GLY   262      41.687  36.057  56.746  1.00  0.00           O  
ATOM   4091  N   SER   263      40.455  34.326  56.014  1.00  0.00           N  
ATOM   4092  H   SER   263      39.481  34.024  55.627  1.00  0.00           H  
ATOM   4093  CA  SER   263      41.659  33.606  55.509  1.00  0.00           C  
ATOM   4094  HA  SER   263      42.443  33.721  56.257  1.00  0.00           H  
ATOM   4095  CB  SER   263      41.347  32.101  55.432  1.00  0.00           C  
ATOM   4096  HB2 SER   263      42.212  31.608  55.266  1.00  0.00           H  
ATOM   4097  HB3 SER   263      40.965  31.718  56.379  1.00  0.00           H  
ATOM   4098  OG  SER   263      40.507  31.764  54.339  1.00  0.00           O  
ATOM   4099  HG  SER   263      40.232  30.829  54.602  1.00  0.00           H  
ATOM   4100  C   SER   263      42.154  34.254  54.215  1.00  0.00           C  
ATOM   4101  O   SER   263      43.305  34.213  53.896  1.00  0.00           O  
ATOM   4102  N   MET   264      41.258  34.775  53.403  1.00  0.00           N  
ATOM   4103  H   MET   264      40.228  34.627  53.728  1.00  0.00           H  
ATOM   4104  CA  MET   264      41.616  35.648  52.278  1.00  0.00           C  
ATOM   4105  HA  MET   264      42.466  35.195  51.767  1.00  0.00           H  
ATOM   4106  CB  MET   264      40.579  35.599  51.184  1.00  0.00           C  
ATOM   4107  HB2 MET   264      40.177  34.586  51.181  1.00  0.00           H  
ATOM   4108  HB3 MET   264      39.783  36.218  51.599  1.00  0.00           H  
ATOM   4109  CG  MET   264      40.885  35.986  49.781  1.00  0.00           C  
ATOM   4110  HG2 MET   264      41.194  37.028  49.696  1.00  0.00           H  
ATOM   4111  HG3 MET   264      41.701  35.480  49.467  1.00  0.00           H  
ATOM   4112  SD  MET   264      39.628  35.381  48.583  1.00  0.00           S  
ATOM   4113  CE  MET   264      38.187  36.282  49.186  1.00  0.00           C  
ATOM   4114  HE1 MET   264      38.087  36.121  50.260  1.00  0.00           H  
ATOM   4115  HE2 MET   264      38.268  37.322  48.872  1.00  0.00           H  
ATOM   4116  HE3 MET   264      37.227  35.968  48.775  1.00  0.00           H  
ATOM   4117  C   MET   264      41.974  37.082  52.668  1.00  0.00           C  
ATOM   4118  O   MET   264      41.533  37.692  53.633  1.00  0.00           O  
ATOM   4119  N   TYR   265      42.828  37.698  51.812  1.00  0.00           N  
ATOM   4120  H   TYR   265      43.202  37.135  50.956  1.00  0.00           H  
ATOM   4121  CA  TYR   265      43.169  39.101  51.891  1.00  0.00           C  
ATOM   4122  HA  TYR   265      42.383  39.579  52.476  1.00  0.00           H  
ATOM   4123  CB  TYR   265      44.566  39.424  52.392  1.00  0.00           C  
ATOM   4124  HB2 TYR   265      45.309  38.824  51.866  1.00  0.00           H  
ATOM   4125  HB3 TYR   265      44.778  40.411  52.363  1.00  0.00           H  
ATOM   4126  CG  TYR   265      44.706  38.983  53.812  1.00  0.00           C  
ATOM   4127  CD1 TYR   265      44.993  37.643  54.116  1.00  0.00           C  
ATOM   4128  HD1 TYR   265      44.976  36.859  53.359  1.00  0.00           H  
ATOM   4129  CE1 TYR   265      45.415  37.300  55.416  1.00  0.00           C  
ATOM   4130  HE1 TYR   265      45.592  36.243  55.616  1.00  0.00           H  
ATOM   4131  CZ  TYR   265      45.421  38.298  56.442  1.00  0.00           C  
ATOM   4132  OH  TYR   265      45.746  37.932  57.717  1.00  0.00           O  
ATOM   4133  HH  TYR   265      45.426  38.776  58.327  1.00  0.00           H  
ATOM   4134  CE2 TYR   265      45.134  39.619  56.137  1.00  0.00           C  
ATOM   4135  HE2 TYR   265      45.234  40.449  56.836  1.00  0.00           H  
ATOM   4136  CD2 TYR   265      44.949  39.989  54.817  1.00  0.00           C  
ATOM   4137  HD2 TYR   265      44.914  41.045  54.547  1.00  0.00           H  
ATOM   4138  C   TYR   265      43.107  39.729  50.473  1.00  0.00           C  
ATOM   4139  O   TYR   265      43.126  39.045  49.476  1.00  0.00           O  
ATOM   4140  N   GLN   266      43.020  41.034  50.449  1.00  0.00           N  
ATOM   4141  H   GLN   266      42.849  41.568  51.384  1.00  0.00           H  
ATOM   4142  CA  GLN   266      42.842  41.778  49.179  1.00  0.00           C  
ATOM   4143  HA  GLN   266      42.597  41.074  48.384  1.00  0.00           H  
ATOM   4144  CB  GLN   266      41.553  42.664  49.255  1.00  0.00           C  
ATOM   4145  HB2 GLN   266      40.693  42.099  49.616  1.00  0.00           H  
ATOM   4146  HB3 GLN   266      41.787  43.278  50.022  1.00  0.00           H  
ATOM   4147  CG  GLN   266      41.165  43.485  47.992  1.00  0.00           C  
ATOM   4148  HG2 GLN   266      40.381  44.162  48.332  1.00  0.00           H  
ATOM   4149  HG3 GLN   266      42.052  44.006  47.633  1.00  0.00           H  
ATOM   4150  CD  GLN   266      40.753  42.553  46.851  1.00  0.00           C  
ATOM   4151  OE1 GLN   266      39.691  41.954  46.875  1.00  0.00           O  
ATOM   4152  NE2 GLN   266      41.459  42.506  45.757  1.00  0.00           N  
ATOM   4153 HE21 GLN   266      42.404  42.862  45.743  1.00  0.00           H  
ATOM   4154 HE22 GLN   266      41.129  41.879  45.110  1.00  0.00           H  
ATOM   4155  C   GLN   266      44.094  42.631  48.773  1.00  0.00           C  
ATOM   4156  O   GLN   266      44.485  43.585  49.458  1.00  0.00           O  
ATOM   4157  N   GLY   267      44.589  42.298  47.546  1.00  0.00           N  
ATOM   4158  H   GLY   267      44.268  41.375  47.063  1.00  0.00           H  
ATOM   4159  CA  GLY   267      45.642  43.033  46.842  1.00  0.00           C  
ATOM   4160  HA2 GLY   267      46.329  43.538  47.520  1.00  0.00           H  
ATOM   4161  HA3 GLY   267      46.297  42.372  46.275  1.00  0.00           H  
ATOM   4162  C   GLY   267      45.094  44.049  45.908  1.00  0.00           C  
ATOM   4163  O   GLY   267      43.836  44.099  45.594  1.00  0.00           O  
ATOM   4164  N   LEU   268      45.972  44.665  45.120  1.00  0.00           N  
ATOM   4165  H   LEU   268      47.028  44.442  45.276  1.00  0.00           H  
ATOM   4166  CA  LEU   268      45.582  45.271  43.794  1.00  0.00           C  
ATOM   4167  HA  LEU   268      44.589  45.686  43.971  1.00  0.00           H  
ATOM   4168  CB  LEU   268      46.463  46.470  43.390  1.00  0.00           C  
ATOM   4169  HB2 LEU   268      47.455  46.172  43.087  1.00  0.00           H  
ATOM   4170  HB3 LEU   268      45.939  47.040  42.636  1.00  0.00           H  
ATOM   4171  CG  LEU   268      46.627  47.523  44.464  1.00  0.00           C  
ATOM   4172  HG  LEU   268      47.076  47.135  45.219  1.00  0.00           H  
ATOM   4173  CD1 LEU   268      47.565  48.590  43.848  1.00  0.00           C  
ATOM   4174 HD11 LEU   268      48.376  48.056  43.569  1.00  0.00           H  
ATOM   4175 HD12 LEU   268      47.101  48.930  42.934  1.00  0.00           H  
ATOM   4176 HD13 LEU   268      47.792  49.366  44.563  1.00  0.00           H  
ATOM   4177  CD2 LEU   268      45.386  48.316  44.943  1.00  0.00           C  
ATOM   4178 HD21 LEU   268      45.649  49.137  45.611  1.00  0.00           H  
ATOM   4179 HD22 LEU   268      44.881  48.761  44.086  1.00  0.00           H  
ATOM   4180 HD23 LEU   268      44.630  47.731  45.466  1.00  0.00           H  
ATOM   4181  C   LEU   268      45.445  44.239  42.716  1.00  0.00           C  
ATOM   4182  O   LEU   268      46.430  43.675  42.285  1.00  0.00           O  
ATOM   4183  N   GLY   269      44.216  44.091  42.266  1.00  0.00           N  
ATOM   4184  H   GLY   269      43.538  44.742  42.635  1.00  0.00           H  
ATOM   4185  CA  GLY   269      43.860  43.279  41.100  1.00  0.00           C  
ATOM   4186  HA2 GLY   269      42.913  43.664  40.722  1.00  0.00           H  
ATOM   4187  HA3 GLY   269      44.551  43.437  40.380  1.00  0.00           H  
ATOM   4188  C   GLY   269      43.706  41.767  41.367  1.00  0.00           C  
ATOM   4189  O   GLY   269      42.780  41.170  40.784  1.00  0.00           O  
ATOM   4190  N   TRP   270      44.612  41.198  42.189  1.00  0.00           N  
ATOM   4191  H   TRP   270      45.260  41.856  42.599  1.00  0.00           H  
ATOM   4192  CA  TRP   270      44.585  39.834  42.671  1.00  0.00           C  
ATOM   4193  HA  TRP   270      44.091  39.130  42.002  1.00  0.00           H  
ATOM   4194  CB  TRP   270      46.019  39.317  42.914  1.00  0.00           C  
ATOM   4195  HB2 TRP   270      46.413  39.931  43.612  1.00  0.00           H  
ATOM   4196  HB3 TRP   270      46.013  38.330  43.377  1.00  0.00           H  
ATOM   4197  CG  TRP   270      46.832  39.204  41.690  1.00  0.00           C  
ATOM   4198  CD1 TRP   270      47.573  40.258  41.200  1.00  0.00           C  
ATOM   4199  HD1 TRP   270      47.531  41.251  41.650  1.00  0.00           H  
ATOM   4200  NE1 TRP   270      48.360  39.793  40.145  1.00  0.00           N  
ATOM   4201  HE1 TRP   270      49.108  40.385  39.618  1.00  0.00           H  
ATOM   4202  CE2 TRP   270      48.012  38.508  39.822  1.00  0.00           C  
ATOM   4203  CZ2 TRP   270      48.371  37.649  38.755  1.00  0.00           C  
ATOM   4204  HZ2 TRP   270      49.050  37.948  37.957  1.00  0.00           H  
ATOM   4205  CH2 TRP   270      47.791  36.343  38.771  1.00  0.00           C  
ATOM   4206  HH2 TRP   270      48.115  35.613  38.029  1.00  0.00           H  
ATOM   4207  CZ3 TRP   270      46.913  35.908  39.766  1.00  0.00           C  
ATOM   4208  HZ3 TRP   270      46.597  34.865  39.747  1.00  0.00           H  
ATOM   4209  CE3 TRP   270      46.586  36.750  40.834  1.00  0.00           C  
ATOM   4210  HE3 TRP   270      45.970  36.421  41.564  1.00  0.00           H  
ATOM   4211  CD2 TRP   270      47.108  38.034  40.857  1.00  0.00           C  
ATOM   4212  C   TRP   270      43.928  39.694  44.060  1.00  0.00           C  
ATOM   4213  O   TRP   270      43.728  40.691  44.758  1.00  0.00           O  
ATOM   4214  N   GLU   271      43.659  38.465  44.531  1.00  0.00           N  
ATOM   4215  H   GLU   271      43.744  37.571  43.913  1.00  0.00           H  
ATOM   4216  CA  GLU   271      43.342  38.129  45.890  1.00  0.00           C  
ATOM   4217  HA  GLU   271      43.409  38.924  46.632  1.00  0.00           H  
ATOM   4218  CB  GLU   271      41.856  37.792  46.071  1.00  0.00           C  
ATOM   4219  HB2 GLU   271      41.507  36.987  45.424  1.00  0.00           H  
ATOM   4220  HB3 GLU   271      41.775  37.394  47.083  1.00  0.00           H  
ATOM   4221  CG  GLU   271      40.976  39.039  45.884  1.00  0.00           C  
ATOM   4222  HG2 GLU   271      40.084  38.802  46.464  1.00  0.00           H  
ATOM   4223  HG3 GLU   271      41.448  39.937  46.282  1.00  0.00           H  
ATOM   4224  CD  GLU   271      40.527  39.197  44.450  1.00  0.00           C  
ATOM   4225  OE1 GLU   271      40.236  38.293  43.671  1.00  0.00           O  
ATOM   4226  OE2 GLU   271      40.521  40.359  44.018  1.00  0.00           O  
ATOM   4227  C   GLU   271      44.228  36.975  46.339  1.00  0.00           C  
ATOM   4228  O   GLU   271      44.721  36.171  45.505  1.00  0.00           O  
ATOM   4229  N   MET   272      44.575  37.041  47.618  1.00  0.00           N  
ATOM   4230  H   MET   272      44.084  37.836  48.159  1.00  0.00           H  
ATOM   4231  CA  MET   272      45.535  36.203  48.337  1.00  0.00           C  
ATOM   4232  HA  MET   272      45.817  35.494  47.675  1.00  0.00           H  
ATOM   4233  CB  MET   272      46.805  36.957  48.679  1.00  0.00           C  
ATOM   4234  HB2 MET   272      46.664  37.477  49.627  1.00  0.00           H  
ATOM   4235  HB3 MET   272      47.529  36.143  48.716  1.00  0.00           H  
ATOM   4236  CG  MET   272      47.224  37.946  47.575  1.00  0.00           C  
ATOM   4237  HG2 MET   272      48.287  38.164  47.682  1.00  0.00           H  
ATOM   4238  HG3 MET   272      47.141  37.460  46.694  1.00  0.00           H  
ATOM   4239  SD  MET   272      46.491  39.564  47.385  1.00  0.00           S  
ATOM   4240  CE  MET   272      46.911  40.335  48.960  1.00  0.00           C  
ATOM   4241  HE1 MET   272      46.734  39.630  49.773  1.00  0.00           H  
ATOM   4242  HE2 MET   272      47.998  40.305  49.040  1.00  0.00           H  
ATOM   4243  HE3 MET   272      46.460  41.309  49.148  1.00  0.00           H  
ATOM   4244  C   MET   272      44.853  35.452  49.478  1.00  0.00           C  
ATOM   4245  O   MET   272      44.470  36.055  50.434  1.00  0.00           O  
ATOM   4246  N   LEU   273      44.960  34.112  49.306  1.00  0.00           N  
ATOM   4247  H   LEU   273      45.218  33.739  48.314  1.00  0.00           H  
ATOM   4248  CA  LEU   273      44.765  33.219  50.378  1.00  0.00           C  
ATOM   4249  HA  LEU   273      43.959  33.613  50.997  1.00  0.00           H  
ATOM   4250  CB  LEU   273      44.219  31.869  49.848  1.00  0.00           C  
ATOM   4251  HB2 LEU   273      44.459  31.687  48.801  1.00  0.00           H  
ATOM   4252  HB3 LEU   273      44.610  31.050  50.292  1.00  0.00           H  
ATOM   4253  CG  LEU   273      42.704  31.840  49.980  1.00  0.00           C  
ATOM   4254  HG  LEU   273      42.252  32.817  49.813  1.00  0.00           H  
ATOM   4255  CD1 LEU   273      42.163  30.960  48.888  1.00  0.00           C  
ATOM   4256 HD11 LEU   273      41.157  31.043  48.862  1.00  0.00           H  
ATOM   4257 HD12 LEU   273      42.517  31.462  47.999  1.00  0.00           H  
ATOM   4258 HD13 LEU   273      42.460  29.911  48.887  1.00  0.00           H  
ATOM   4259  CD2 LEU   273      42.256  31.276  51.343  1.00  0.00           C  
ATOM   4260 HD21 LEU   273      41.179  31.303  51.420  1.00  0.00           H  
ATOM   4261 HD22 LEU   273      42.639  30.282  51.521  1.00  0.00           H  
ATOM   4262 HD23 LEU   273      42.550  31.900  52.174  1.00  0.00           H  
ATOM   4263  C   LEU   273      46.051  33.078  51.186  1.00  0.00           C  
ATOM   4264  O   LEU   273      47.158  32.989  50.696  1.00  0.00           O  
ATOM   4265  N   ASN   274      45.858  33.024  52.479  1.00  0.00           N  
ATOM   4266  H   ASN   274      44.900  33.311  52.913  1.00  0.00           H  
ATOM   4267  CA  ASN   274      46.881  32.432  53.314  1.00  0.00           C  
ATOM   4268  HA  ASN   274      47.796  33.006  53.166  1.00  0.00           H  
ATOM   4269  CB  ASN   274      46.398  32.621  54.738  1.00  0.00           C  
ATOM   4270  HB2 ASN   274      46.150  33.653  54.987  1.00  0.00           H  
ATOM   4271  HB3 ASN   274      45.578  32.048  54.877  1.00  0.00           H  
ATOM   4272  CG  ASN   274      47.434  32.081  55.766  1.00  0.00           C  
ATOM   4273  OD1 ASN   274      48.587  32.127  55.473  1.00  0.00           O  
ATOM   4274  ND2 ASN   274      47.130  31.880  57.021  1.00  0.00           N  
ATOM   4275 HD21 ASN   274      46.084  31.797  57.317  1.00  0.00           H  
ATOM   4276 HD22 ASN   274      47.934  31.487  57.643  1.00  0.00           H  
ATOM   4277  C   ASN   274      47.096  30.977  52.930  1.00  0.00           C  
ATOM   4278  O   ASN   274      46.111  30.282  52.647  1.00  0.00           O  
ATOM   4279  N   TRP   275      48.328  30.550  52.982  1.00  0.00           N  
ATOM   4280  H   TRP   275      49.096  31.144  53.476  1.00  0.00           H  
ATOM   4281  CA  TRP   275      48.788  29.152  52.669  1.00  0.00           C  
ATOM   4282  HA  TRP   275      47.899  28.537  52.808  1.00  0.00           H  
ATOM   4283  CB  TRP   275      49.186  28.979  51.167  1.00  0.00           C  
ATOM   4284  HB2 TRP   275      48.368  29.253  50.641  1.00  0.00           H  
ATOM   4285  HB3 TRP   275      50.042  29.576  50.852  1.00  0.00           H  
ATOM   4286  CG  TRP   275      49.474  27.535  50.829  1.00  0.00           C  
ATOM   4287  CD1 TRP   275      50.623  26.875  50.757  1.00  0.00           C  
ATOM   4288  HD1 TRP   275      51.628  27.297  50.726  1.00  0.00           H  
ATOM   4289  NE1 TRP   275      50.420  25.565  50.410  1.00  0.00           N  
ATOM   4290  HE1 TRP   275      51.288  24.918  50.280  1.00  0.00           H  
ATOM   4291  CE2 TRP   275      49.112  25.190  50.522  1.00  0.00           C  
ATOM   4292  CZ2 TRP   275      48.435  23.965  50.411  1.00  0.00           C  
ATOM   4293  HZ2 TRP   275      48.982  23.045  50.205  1.00  0.00           H  
ATOM   4294  CH2 TRP   275      47.050  24.056  50.746  1.00  0.00           C  
ATOM   4295  HH2 TRP   275      46.482  23.127  50.774  1.00  0.00           H  
ATOM   4296  CZ3 TRP   275      46.334  25.256  51.083  1.00  0.00           C  
ATOM   4297  HZ3 TRP   275      45.272  25.167  51.312  1.00  0.00           H  
ATOM   4298  CE3 TRP   275      47.044  26.475  51.029  1.00  0.00           C  
ATOM   4299  HE3 TRP   275      46.460  27.372  51.236  1.00  0.00           H  
ATOM   4300  CD2 TRP   275      48.448  26.455  50.750  1.00  0.00           C  
ATOM   4301  C   TRP   275      49.838  28.677  53.696  1.00  0.00           C  
ATOM   4302  O   TRP   275      50.853  29.319  53.810  1.00  0.00           O  
ATOM   4303  N   PRO   276      49.648  27.605  54.477  1.00  0.00           N  
ATOM   4304  CD  PRO   276      50.814  27.012  55.200  1.00  0.00           C  
ATOM   4305  HD2 PRO   276      50.934  27.445  56.193  1.00  0.00           H  
ATOM   4306  HD3 PRO   276      51.723  27.201  54.631  1.00  0.00           H  
ATOM   4307  CG  PRO   276      50.542  25.546  55.323  1.00  0.00           C  
ATOM   4308  HG2 PRO   276      51.011  24.979  56.128  1.00  0.00           H  
ATOM   4309  HG3 PRO   276      50.752  25.047  54.377  1.00  0.00           H  
ATOM   4310  CB  PRO   276      48.995  25.529  55.377  1.00  0.00           C  
ATOM   4311  HB2 PRO   276      48.824  25.724  56.435  1.00  0.00           H  
ATOM   4312  HB3 PRO   276      48.524  24.571  55.158  1.00  0.00           H  
ATOM   4313  CA  PRO   276      48.492  26.639  54.411  1.00  0.00           C  
ATOM   4314  HA  PRO   276      48.382  26.245  53.401  1.00  0.00           H  
ATOM   4315  C   PRO   276      47.164  27.199  54.936  1.00  0.00           C  
ATOM   4316  O   PRO   276      47.252  28.053  55.887  1.00  0.00           O  
ATOM   4317  N   VAL   277      46.012  26.777  54.429  1.00  0.00           N  
ATOM   4318  H   VAL   277      46.203  26.012  53.690  1.00  0.00           H  
ATOM   4319  CA  VAL   277      44.590  27.021  54.948  1.00  0.00           C  
ATOM   4320  HA  VAL   277      44.544  27.261  56.000  1.00  0.00           H  
ATOM   4321  CB  VAL   277      43.789  28.159  54.240  1.00  0.00           C  
ATOM   4322  HB  VAL   277      44.313  29.013  54.368  1.00  0.00           H  
ATOM   4323  CG1 VAL   277      43.618  27.911  52.730  1.00  0.00           C  
ATOM   4324 HG11 VAL   277      43.941  26.888  52.541  1.00  0.00           H  
ATOM   4325 HG12 VAL   277      42.569  27.954  52.439  1.00  0.00           H  
ATOM   4326 HG13 VAL   277      44.208  28.664  52.207  1.00  0.00           H  
ATOM   4327  CG2 VAL   277      42.393  28.316  54.865  1.00  0.00           C  
ATOM   4328 HG21 VAL   277      41.713  27.651  54.523  1.00  0.00           H  
ATOM   4329 HG22 VAL   277      42.422  28.365  55.873  1.00  0.00           H  
ATOM   4330 HG23 VAL   277      42.016  29.195  54.541  1.00  0.00           H  
ATOM   4331  C   VAL   277      43.907  25.690  54.702  1.00  0.00           C  
ATOM   4332  O   VAL   277      44.320  24.914  53.789  1.00  0.00           O  
ATOM   4333  N   GLU   278      42.890  25.256  55.446  1.00  0.00           N  
ATOM   4334  H   GLU   278      42.577  25.956  56.221  1.00  0.00           H  
ATOM   4335  CA  GLU   278      42.027  24.085  55.127  1.00  0.00           C  
ATOM   4336  HA  GLU   278      42.602  23.168  54.997  1.00  0.00           H  
ATOM   4337  CB  GLU   278      41.073  23.924  56.328  1.00  0.00           C  
ATOM   4338  HB2 GLU   278      41.589  23.728  57.174  1.00  0.00           H  
ATOM   4339  HB3 GLU   278      40.402  24.765  56.425  1.00  0.00           H  
ATOM   4340  CG  GLU   278      40.098  22.727  56.098  1.00  0.00           C  
ATOM   4341  HG2 GLU   278      39.721  22.308  57.020  1.00  0.00           H  
ATOM   4342  HG3 GLU   278      39.278  22.975  55.440  1.00  0.00           H  
ATOM   4343  CD  GLU   278      40.779  21.586  55.316  1.00  0.00           C  
ATOM   4344  OE1 GLU   278      41.481  20.746  55.886  1.00  0.00           O  
ATOM   4345  OE2 GLU   278      40.660  21.434  54.070  1.00  0.00           O  
ATOM   4346  C   GLU   278      41.294  24.410  53.841  1.00  0.00           C  
ATOM   4347  O   GLU   278      40.262  25.107  53.901  1.00  0.00           O  
ATOM   4348  N   ALA   279      41.680  23.846  52.632  1.00  0.00           N  
ATOM   4349  H   ALA   279      42.602  23.266  52.670  1.00  0.00           H  
ATOM   4350  CA  ALA   279      41.122  24.216  51.303  1.00  0.00           C  
ATOM   4351  HA  ALA   279      41.100  25.292  51.132  1.00  0.00           H  
ATOM   4352  CB  ALA   279      42.020  23.572  50.193  1.00  0.00           C  
ATOM   4353  HB1 ALA   279      43.092  23.666  50.367  1.00  0.00           H  
ATOM   4354  HB2 ALA   279      41.729  22.663  49.864  1.00  0.00           H  
ATOM   4355  HB3 ALA   279      41.929  24.177  49.291  1.00  0.00           H  
ATOM   4356  C   ALA   279      39.672  23.798  51.158  1.00  0.00           C  
ATOM   4357  O   ALA   279      38.907  24.329  50.383  1.00  0.00           O  
ATOM   4358  N   ASN   280      39.209  22.870  52.001  1.00  0.00           N  
ATOM   4359  H   ASN   280      39.846  22.186  52.562  1.00  0.00           H  
ATOM   4360  CA  ASN   280      37.806  22.578  51.989  1.00  0.00           C  
ATOM   4361  HA  ASN   280      37.576  22.285  50.965  1.00  0.00           H  
ATOM   4362  CB  ASN   280      37.612  21.381  52.930  1.00  0.00           C  
ATOM   4363  HB2 ASN   280      38.152  21.465  53.873  1.00  0.00           H  
ATOM   4364  HB3 ASN   280      36.555  21.311  53.185  1.00  0.00           H  
ATOM   4365  CG  ASN   280      38.065  20.092  52.221  1.00  0.00           C  
ATOM   4366  OD1 ASN   280      37.386  19.511  51.379  1.00  0.00           O  
ATOM   4367  ND2 ASN   280      39.193  19.547  52.599  1.00  0.00           N  
ATOM   4368 HD21 ASN   280      39.727  18.848  51.954  1.00  0.00           H  
ATOM   4369 HD22 ASN   280      39.656  20.225  53.315  1.00  0.00           H  
ATOM   4370  C   ASN   280      36.845  23.713  52.387  1.00  0.00           C  
ATOM   4371  O   ASN   280      35.776  23.852  51.772  1.00  0.00           O  
ATOM   4372  N   THR   281      37.297  24.541  53.328  1.00  0.00           N  
ATOM   4373  H   THR   281      38.210  24.287  53.677  1.00  0.00           H  
ATOM   4374  CA  THR   281      36.710  25.876  53.700  1.00  0.00           C  
ATOM   4375  HA  THR   281      35.680  25.698  54.009  1.00  0.00           H  
ATOM   4376  CB  THR   281      37.350  26.536  54.912  1.00  0.00           C  
ATOM   4377  HB  THR   281      36.800  27.478  54.920  1.00  0.00           H  
ATOM   4378  CG2 THR   281      37.349  25.720  56.219  1.00  0.00           C  
ATOM   4379 HG21 THR   281      36.311  25.443  56.403  1.00  0.00           H  
ATOM   4380 HG22 THR   281      37.884  24.773  56.146  1.00  0.00           H  
ATOM   4381 HG23 THR   281      37.687  26.398  57.003  1.00  0.00           H  
ATOM   4382  OG1 THR   281      38.621  27.080  54.650  1.00  0.00           O  
ATOM   4383  HG1 THR   281      39.295  26.225  54.691  1.00  0.00           H  
ATOM   4384  C   THR   281      36.752  26.892  52.501  1.00  0.00           C  
ATOM   4385  O   THR   281      35.885  27.734  52.347  1.00  0.00           O  
ATOM   4386  N   VAL   282      37.769  26.899  51.662  1.00  0.00           N  
ATOM   4387  H   VAL   282      38.598  26.202  51.780  1.00  0.00           H  
ATOM   4388  CA  VAL   282      37.885  27.701  50.436  1.00  0.00           C  
ATOM   4389  HA  VAL   282      37.678  28.767  50.524  1.00  0.00           H  
ATOM   4390  CB  VAL   282      39.304  27.734  49.832  1.00  0.00           C  
ATOM   4391  HB  VAL   282      39.618  26.748  49.489  1.00  0.00           H  
ATOM   4392  CG1 VAL   282      39.319  28.560  48.523  1.00  0.00           C  
ATOM   4393 HG11 VAL   282      38.701  28.211  47.696  1.00  0.00           H  
ATOM   4394 HG12 VAL   282      39.178  29.631  48.665  1.00  0.00           H  
ATOM   4395 HG13 VAL   282      40.221  28.503  48.072  1.00  0.00           H  
ATOM   4396  CG2 VAL   282      40.413  28.166  50.875  1.00  0.00           C  
ATOM   4397 HG21 VAL   282      40.142  29.189  51.133  1.00  0.00           H  
ATOM   4398 HG22 VAL   282      40.415  27.670  51.846  1.00  0.00           H  
ATOM   4399 HG23 VAL   282      41.366  28.123  50.347  1.00  0.00           H  
ATOM   4400  C   VAL   282      36.987  27.065  49.416  1.00  0.00           C  
ATOM   4401  O   VAL   282      36.207  27.879  48.850  1.00  0.00           O  
ATOM   4402  N   VAL   283      36.927  25.786  49.129  1.00  0.00           N  
ATOM   4403  H   VAL   283      37.503  25.221  49.650  1.00  0.00           H  
ATOM   4404  CA  VAL   283      35.973  25.135  48.154  1.00  0.00           C  
ATOM   4405  HA  VAL   283      36.024  25.516  47.220  1.00  0.00           H  
ATOM   4406  CB  VAL   283      36.402  23.676  48.133  1.00  0.00           C  
ATOM   4407  HB  VAL   283      36.482  23.281  49.146  1.00  0.00           H  
ATOM   4408  CG1 VAL   283      35.342  22.819  47.495  1.00  0.00           C  
ATOM   4409 HG11 VAL   283      35.605  21.848  47.585  1.00  0.00           H  
ATOM   4410 HG12 VAL   283      34.415  22.883  48.066  1.00  0.00           H  
ATOM   4411 HG13 VAL   283      35.179  23.079  46.449  1.00  0.00           H  
ATOM   4412  CG2 VAL   283      37.746  23.460  47.414  1.00  0.00           C  
ATOM   4413 HG21 VAL   283      37.736  23.796  46.377  1.00  0.00           H  
ATOM   4414 HG22 VAL   283      38.508  24.025  47.760  1.00  0.00           H  
ATOM   4415 HG23 VAL   283      38.017  22.493  47.523  1.00  0.00           H  
ATOM   4416  C   VAL   283      34.549  25.417  48.605  1.00  0.00           C  
ATOM   4417  O   VAL   283      33.683  25.518  47.729  1.00  0.00           O  
ATOM   4418  N   GLU   284      34.279  25.702  49.892  1.00  0.00           N  
ATOM   4419  H   GLU   284      34.972  25.500  50.599  1.00  0.00           H  
ATOM   4420  CA  GLU   284      32.965  26.119  50.360  1.00  0.00           C  
ATOM   4421  HA  GLU   284      32.258  25.527  49.778  1.00  0.00           H  
ATOM   4422  CB  GLU   284      32.818  25.650  51.831  1.00  0.00           C  
ATOM   4423  HB2 GLU   284      33.074  24.593  51.906  1.00  0.00           H  
ATOM   4424  HB3 GLU   284      33.567  26.196  52.404  1.00  0.00           H  
ATOM   4425  CG  GLU   284      31.408  25.943  52.435  1.00  0.00           C  
ATOM   4426  HG2 GLU   284      31.606  25.905  53.506  1.00  0.00           H  
ATOM   4427  HG3 GLU   284      31.059  26.931  52.135  1.00  0.00           H  
ATOM   4428  CD  GLU   284      30.419  24.867  52.078  1.00  0.00           C  
ATOM   4429  OE1 GLU   284      30.516  23.727  52.583  1.00  0.00           O  
ATOM   4430  OE2 GLU   284      29.372  25.275  51.472  1.00  0.00           O  
ATOM   4431  C   GLU   284      32.608  27.599  50.107  1.00  0.00           C  
ATOM   4432  O   GLU   284      31.479  27.865  49.655  1.00  0.00           O  
ATOM   4433  N   GLY   285      33.517  28.589  50.341  1.00  0.00           N  
ATOM   4434  H   GLY   285      34.440  28.339  50.863  1.00  0.00           H  
ATOM   4435  CA  GLY   285      33.192  29.994  50.049  1.00  0.00           C  
ATOM   4436  HA2 GLY   285      32.194  30.315  50.347  1.00  0.00           H  
ATOM   4437  HA3 GLY   285      33.797  30.653  50.672  1.00  0.00           H  
ATOM   4438  C   GLY   285      33.435  30.331  48.611  1.00  0.00           C  
ATOM   4439  O   GLY   285      33.166  31.539  48.325  1.00  0.00           O  
ATOM   4440  N   SER   286      33.720  29.447  47.687  1.00  0.00           N  
ATOM   4441  H   SER   286      33.950  28.420  47.972  1.00  0.00           H  
ATOM   4442  CA  SER   286      33.901  29.733  46.245  1.00  0.00           C  
ATOM   4443  HA  SER   286      34.448  30.673  46.162  1.00  0.00           H  
ATOM   4444  CB  SER   286      34.778  28.576  45.729  1.00  0.00           C  
ATOM   4445  HB2 SER   286      34.366  27.645  46.119  1.00  0.00           H  
ATOM   4446  HB3 SER   286      34.647  28.604  44.648  1.00  0.00           H  
ATOM   4447  OG  SER   286      36.123  28.619  46.196  1.00  0.00           O  
ATOM   4448  HG  SER   286      36.072  28.445  47.271  1.00  0.00           H  
ATOM   4449  C   SER   286      32.628  29.870  45.453  1.00  0.00           C  
ATOM   4450  O   SER   286      32.641  30.256  44.265  1.00  0.00           O  
ATOM   4451  N   ASP   287      31.454  29.537  46.040  1.00  0.00           N  
ATOM   4452  H   ASP   287      31.608  29.070  47.013  1.00  0.00           H  
ATOM   4453  CA  ASP   287      30.060  29.784  45.480  1.00  0.00           C  
ATOM   4454  HA  ASP   287      29.920  29.093  44.648  1.00  0.00           H  
ATOM   4455  CB  ASP   287      29.163  29.245  46.533  1.00  0.00           C  
ATOM   4456  HB2 ASP   287      29.421  28.282  46.699  1.00  0.00           H  
ATOM   4457  HB3 ASP   287      29.355  29.863  47.410  1.00  0.00           H  
ATOM   4458  CG  ASP   287      27.708  29.249  46.084  1.00  0.00           C  
ATOM   4459  OD1 ASP   287      26.783  29.232  46.868  1.00  0.00           O  
ATOM   4460  OD2 ASP   287      27.472  29.247  44.871  1.00  0.00           O  
ATOM   4461  C   ASP   287      29.888  31.257  45.123  1.00  0.00           C  
ATOM   4462  O   ASP   287      30.077  32.159  45.922  1.00  0.00           O  
ATOM   4463  N   SER   288      29.575  31.405  43.816  1.00  0.00           N  
ATOM   4464  H   SER   288      29.719  30.539  43.170  1.00  0.00           H  
ATOM   4465  CA  SER   288      29.276  32.673  43.221  1.00  0.00           C  
ATOM   4466  HA  SER   288      30.245  33.167  43.151  1.00  0.00           H  
ATOM   4467  CB  SER   288      28.789  32.515  41.795  1.00  0.00           C  
ATOM   4468  HB2 SER   288      29.474  31.956  41.157  1.00  0.00           H  
ATOM   4469  HB3 SER   288      27.837  32.039  42.033  1.00  0.00           H  
ATOM   4470  OG  SER   288      28.441  33.635  41.045  1.00  0.00           O  
ATOM   4471  HG  SER   288      28.904  33.488  40.069  1.00  0.00           H  
ATOM   4472  C   SER   288      28.290  33.569  43.996  1.00  0.00           C  
ATOM   4473  O   SER   288      28.509  34.733  44.140  1.00  0.00           O  
ATOM   4474  N   LYS   289      27.275  32.997  44.657  1.00  0.00           N  
ATOM   4475  H   LYS   289      26.953  32.008  44.332  1.00  0.00           H  
ATOM   4476  CA  LYS   289      26.411  33.741  45.610  1.00  0.00           C  
ATOM   4477  HA  LYS   289      25.985  34.553  45.021  1.00  0.00           H  
ATOM   4478  CB  LYS   289      25.177  32.832  45.950  1.00  0.00           C  
ATOM   4479  HB2 LYS   289      25.482  31.954  46.344  1.00  0.00           H  
ATOM   4480  HB3 LYS   289      24.761  33.222  46.723  1.00  0.00           H  
ATOM   4481  CG  LYS   289      24.052  32.750  44.910  1.00  0.00           C  
ATOM   4482  HG2 LYS   289      24.235  31.912  44.238  1.00  0.00           H  
ATOM   4483  HG3 LYS   289      23.104  32.587  45.424  1.00  0.00           H  
ATOM   4484  CD  LYS   289      24.021  33.915  43.822  1.00  0.00           C  
ATOM   4485  HD2 LYS   289      23.956  34.828  44.414  1.00  0.00           H  
ATOM   4486  HD3 LYS   289      24.860  33.920  43.260  1.00  0.00           H  
ATOM   4487  CE  LYS   289      22.810  33.798  42.868  1.00  0.00           C  
ATOM   4488  HE2 LYS   289      22.709  32.803  42.436  1.00  0.00           H  
ATOM   4489  HE3 LYS   289      21.888  33.894  43.442  1.00  0.00           H  
ATOM   4490  NZ  LYS   289      22.928  34.670  41.727  1.00  0.00           N  
ATOM   4491  HZ1 LYS   289      22.206  34.527  41.036  1.00  0.00           H  
ATOM   4492  HZ2 LYS   289      22.742  35.707  42.007  1.00  0.00           H  
ATOM   4493  HZ3 LYS   289      23.876  34.620  41.190  1.00  0.00           H  
ATOM   4494  C   LYS   289      27.162  34.412  46.758  1.00  0.00           C  
ATOM   4495  O   LYS   289      26.741  35.450  47.235  1.00  0.00           O  
ATOM   4496  N   VAL   290      28.190  33.740  47.270  1.00  0.00           N  
ATOM   4497  H   VAL   290      28.555  32.847  46.763  1.00  0.00           H  
ATOM   4498  CA  VAL   290      29.170  34.188  48.303  1.00  0.00           C  
ATOM   4499  HA  VAL   290      28.548  34.826  48.930  1.00  0.00           H  
ATOM   4500  CB  VAL   290      29.659  32.924  49.074  1.00  0.00           C  
ATOM   4501  HB  VAL   290      29.842  32.268  48.397  1.00  0.00           H  
ATOM   4502  CG1 VAL   290      30.907  33.218  49.957  1.00  0.00           C  
ATOM   4503 HG11 VAL   290      31.129  32.329  50.548  1.00  0.00           H  
ATOM   4504 HG12 VAL   290      31.715  33.451  49.264  1.00  0.00           H  
ATOM   4505 HG13 VAL   290      30.771  34.026  50.547  1.00  0.00           H  
ATOM   4506  CG2 VAL   290      28.589  32.406  50.069  1.00  0.00           C  
ATOM   4507 HG21 VAL   290      27.706  32.120  49.496  1.00  0.00           H  
ATOM   4508 HG22 VAL   290      28.907  31.616  50.612  1.00  0.00           H  
ATOM   4509 HG23 VAL   290      28.278  33.187  50.764  1.00  0.00           H  
ATOM   4510  C   VAL   290      30.299  35.033  47.643  1.00  0.00           C  
ATOM   4511  O   VAL   290      30.824  35.885  48.335  1.00  0.00           O  
ATOM   4512  N   ALA   291      30.567  34.935  46.321  1.00  0.00           N  
ATOM   4513  H   ALA   291      29.920  34.405  45.753  1.00  0.00           H  
ATOM   4514  CA  ALA   291      31.672  35.811  45.803  1.00  0.00           C  
ATOM   4515  HA  ALA   291      32.431  35.904  46.463  1.00  0.00           H  
ATOM   4516  CB  ALA   291      32.323  35.132  44.587  1.00  0.00           C  
ATOM   4517  HB1 ALA   291      33.220  35.613  44.197  1.00  0.00           H  
ATOM   4518  HB2 ALA   291      32.631  34.178  44.708  1.00  0.00           H  
ATOM   4519  HB3 ALA   291      31.713  35.180  43.783  1.00  0.00           H  
ATOM   4520  C   ALA   291      31.209  37.191  45.404  1.00  0.00           C  
ATOM   4521  O   ALA   291      31.985  38.178  45.453  1.00  0.00           O  
ATOM   4522  N   LEU   292      29.930  37.354  45.134  1.00  0.00           N  
ATOM   4523  H   LEU   292      29.379  36.419  45.031  1.00  0.00           H  
ATOM   4524  CA  LEU   292      29.126  38.565  45.003  1.00  0.00           C  
ATOM   4525  HA  LEU   292      29.817  39.225  44.676  1.00  0.00           H  
ATOM   4526  CB  LEU   292      27.994  38.346  43.950  1.00  0.00           C  
ATOM   4527  HB2 LEU   292      27.279  37.612  44.323  1.00  0.00           H  
ATOM   4528  HB3 LEU   292      27.455  39.284  43.823  1.00  0.00           H  
ATOM   4529  CG  LEU   292      28.496  38.026  42.513  1.00  0.00           C  
ATOM   4530  HG  LEU   292      29.056  37.091  42.492  1.00  0.00           H  
ATOM   4531  CD1 LEU   292      27.364  37.885  41.527  1.00  0.00           C  
ATOM   4532 HD11 LEU   292      27.814  37.698  40.552  1.00  0.00           H  
ATOM   4533 HD12 LEU   292      26.863  36.928  41.676  1.00  0.00           H  
ATOM   4534 HD13 LEU   292      26.730  38.771  41.553  1.00  0.00           H  
ATOM   4535  CD2 LEU   292      29.338  39.158  41.900  1.00  0.00           C  
ATOM   4536 HD21 LEU   292      28.733  40.064  41.869  1.00  0.00           H  
ATOM   4537 HD22 LEU   292      30.225  39.362  42.500  1.00  0.00           H  
ATOM   4538 HD23 LEU   292      29.736  38.954  40.906  1.00  0.00           H  
ATOM   4539  C   LEU   292      28.583  39.209  46.320  1.00  0.00           C  
ATOM   4540  O   LEU   292      28.014  40.279  46.325  1.00  0.00           O  
ATOM   4541  N   ALA   293      28.762  38.560  47.476  1.00  0.00           N  
ATOM   4542  H   ALA   293      29.382  37.666  47.416  1.00  0.00           H  
ATOM   4543  CA  ALA   293      28.215  38.991  48.699  1.00  0.00           C  
ATOM   4544  HA  ALA   293      27.161  39.198  48.514  1.00  0.00           H  
ATOM   4545  CB  ALA   293      28.335  37.827  49.686  1.00  0.00           C  
ATOM   4546  HB1 ALA   293      27.921  38.226  50.612  1.00  0.00           H  
ATOM   4547  HB2 ALA   293      27.734  37.019  49.269  1.00  0.00           H  
ATOM   4548  HB3 ALA   293      29.365  37.583  49.946  1.00  0.00           H  
ATOM   4549  C   ALA   293      28.878  40.300  49.227  1.00  0.00           C  
ATOM   4550  O   ALA   293      30.137  40.415  49.014  1.00  0.00           O  
ATOM   4551  N   PRO   294      28.096  41.172  49.927  1.00  0.00           N  
ATOM   4552  CD  PRO   294      26.574  41.167  49.904  1.00  0.00           C  
ATOM   4553  HD2 PRO   294      26.133  40.277  50.353  1.00  0.00           H  
ATOM   4554  HD3 PRO   294      26.383  41.245  48.834  1.00  0.00           H  
ATOM   4555  CG  PRO   294      26.164  42.470  50.576  1.00  0.00           C  
ATOM   4556  HG2 PRO   294      25.969  42.284  51.633  1.00  0.00           H  
ATOM   4557  HG3 PRO   294      25.326  43.015  50.142  1.00  0.00           H  
ATOM   4558  CB  PRO   294      27.434  43.389  50.550  1.00  0.00           C  
ATOM   4559  HB2 PRO   294      27.495  44.157  51.321  1.00  0.00           H  
ATOM   4560  HB3 PRO   294      27.431  43.851  49.652  1.00  0.00           H  
ATOM   4561  CA  PRO   294      28.586  42.371  50.637  1.00  0.00           C  
ATOM   4562  HA  PRO   294      29.421  42.698  50.016  1.00  0.00           H  
ATOM   4563  C   PRO   294      29.066  42.073  52.038  1.00  0.00           C  
ATOM   4564  O   PRO   294      28.403  42.438  52.984  1.00  0.00           O  
ATOM   4565  N   LEU   295      30.207  41.380  52.066  1.00  0.00           N  
ATOM   4566  H   LEU   295      30.710  41.142  51.128  1.00  0.00           H  
ATOM   4567  CA  LEU   295      30.745  40.850  53.325  1.00  0.00           C  
ATOM   4568  HA  LEU   295      29.932  40.496  53.958  1.00  0.00           H  
ATOM   4569  CB  LEU   295      31.700  39.741  52.988  1.00  0.00           C  
ATOM   4570  HB2 LEU   295      32.376  39.973  52.165  1.00  0.00           H  
ATOM   4571  HB3 LEU   295      32.394  39.589  53.815  1.00  0.00           H  
ATOM   4572  CG  LEU   295      31.164  38.344  52.621  1.00  0.00           C  
ATOM   4573  HG  LEU   295      30.582  38.466  51.707  1.00  0.00           H  
ATOM   4574  CD1 LEU   295      32.265  37.336  52.430  1.00  0.00           C  
ATOM   4575 HD11 LEU   295      31.868  36.341  52.228  1.00  0.00           H  
ATOM   4576 HD12 LEU   295      32.889  37.538  51.559  1.00  0.00           H  
ATOM   4577 HD13 LEU   295      32.933  37.268  53.288  1.00  0.00           H  
ATOM   4578  CD2 LEU   295      30.206  37.767  53.657  1.00  0.00           C  
ATOM   4579 HD21 LEU   295      29.441  38.403  53.831  1.00  0.00           H  
ATOM   4580 HD22 LEU   295      29.931  36.789  53.263  1.00  0.00           H  
ATOM   4581 HD23 LEU   295      30.686  37.571  54.616  1.00  0.00           H  
ATOM   4582  C   LEU   295      31.567  41.940  54.155  1.00  0.00           C  
ATOM   4583  O   LEU   295      32.192  42.787  53.570  1.00  0.00           O  
ATOM   4584  N   PRO   296      31.507  41.980  55.491  1.00  0.00           N  
ATOM   4585  CD  PRO   296      30.807  40.980  56.299  1.00  0.00           C  
ATOM   4586  HD2 PRO   296      31.046  40.048  55.995  1.00  0.00           H  
ATOM   4587  HD3 PRO   296      29.729  41.143  56.286  1.00  0.00           H  
ATOM   4588  CG  PRO   296      31.500  41.200  57.642  1.00  0.00           C  
ATOM   4589  HG2 PRO   296      32.411  40.626  57.812  1.00  0.00           H  
ATOM   4590  HG3 PRO   296      30.808  40.900  58.429  1.00  0.00           H  
ATOM   4591  CB  PRO   296      31.837  42.662  57.739  1.00  0.00           C  
ATOM   4592  HB2 PRO   296      32.612  42.876  58.475  1.00  0.00           H  
ATOM   4593  HB3 PRO   296      30.927  43.250  57.861  1.00  0.00           H  
ATOM   4594  CA  PRO   296      32.291  42.925  56.319  1.00  0.00           C  
ATOM   4595  HA  PRO   296      32.063  43.906  56.241  1.00  0.00           H  
ATOM   4596  C   PRO   296      33.739  42.801  56.137  1.00  0.00           C  
ATOM   4597  O   PRO   296      34.165  41.622  55.930  1.00  0.00           O  
ATOM   4598  N   VAL   297      34.541  43.882  56.245  1.00  0.00           N  
ATOM   4599  H   VAL   297      34.043  44.825  56.470  1.00  0.00           H  
ATOM   4600  CA  VAL   297      36.044  43.839  55.985  1.00  0.00           C  
ATOM   4601  HA  VAL   297      36.524  42.880  56.178  1.00  0.00           H  
ATOM   4602  CB  VAL   297      36.241  44.066  54.470  1.00  0.00           C  
ATOM   4603  HB  VAL   297      35.659  43.386  53.849  1.00  0.00           H  
ATOM   4604  CG1 VAL   297      36.002  45.479  53.950  1.00  0.00           C  
ATOM   4605 HG11 VAL   297      34.952  45.739  53.818  1.00  0.00           H  
ATOM   4606 HG12 VAL   297      36.303  46.293  54.608  1.00  0.00           H  
ATOM   4607 HG13 VAL   297      36.621  45.670  53.074  1.00  0.00           H  
ATOM   4608  CG2 VAL   297      37.634  43.731  54.034  1.00  0.00           C  
ATOM   4609 HG21 VAL   297      37.732  43.665  52.950  1.00  0.00           H  
ATOM   4610 HG22 VAL   297      38.446  44.272  54.520  1.00  0.00           H  
ATOM   4611 HG23 VAL   297      37.733  42.690  54.338  1.00  0.00           H  
ATOM   4612  C   VAL   297      36.757  44.843  56.911  1.00  0.00           C  
ATOM   4613  O   VAL   297      36.451  46.012  57.025  1.00  0.00           O  
ATOM   4614  N   ALA   298      37.735  44.292  57.536  1.00  0.00           N  
ATOM   4615  H   ALA   298      37.926  43.234  57.356  1.00  0.00           H  
ATOM   4616  CA  ALA   298      38.669  44.979  58.445  1.00  0.00           C  
ATOM   4617  HA  ALA   298      38.164  45.862  58.836  1.00  0.00           H  
ATOM   4618  CB  ALA   298      38.921  44.065  59.670  1.00  0.00           C  
ATOM   4619  HB1 ALA   298      37.975  43.770  60.123  1.00  0.00           H  
ATOM   4620  HB2 ALA   298      39.411  43.143  59.356  1.00  0.00           H  
ATOM   4621  HB3 ALA   298      39.604  44.610  60.322  1.00  0.00           H  
ATOM   4622  C   ALA   298      39.939  45.489  57.651  1.00  0.00           C  
ATOM   4623  O   ALA   298      40.528  44.712  56.885  1.00  0.00           O  
ATOM   4624  N   GLU   299      40.319  46.742  57.824  1.00  0.00           N  
ATOM   4625  H   GLU   299      40.070  47.422  58.639  1.00  0.00           H  
ATOM   4626  CA  GLU   299      41.393  47.333  57.153  1.00  0.00           C  
ATOM   4627  HA  GLU   299      41.366  47.099  56.089  1.00  0.00           H  
ATOM   4628  CB  GLU   299      41.242  48.892  57.170  1.00  0.00           C  
ATOM   4629  HB2 GLU   299      40.294  49.238  57.126  1.00  0.00           H  
ATOM   4630  HB3 GLU   299      41.598  49.301  58.115  1.00  0.00           H  
ATOM   4631  CG  GLU   299      42.028  49.495  55.984  1.00  0.00           C  
ATOM   4632  HG2 GLU   299      43.110  49.413  56.086  1.00  0.00           H  
ATOM   4633  HG3 GLU   299      41.699  48.899  55.133  1.00  0.00           H  
ATOM   4634  CD  GLU   299      41.727  51.054  55.755  1.00  0.00           C  
ATOM   4635  OE1 GLU   299      42.697  51.871  55.941  1.00  0.00           O  
ATOM   4636  OE2 GLU   299      40.602  51.518  55.622  1.00  0.00           O  
ATOM   4637  C   GLU   299      42.753  46.958  57.690  1.00  0.00           C  
ATOM   4638  O   GLU   299      42.931  46.881  58.908  1.00  0.00           O  
ATOM   4639  N   VAL   300      43.745  46.782  56.813  1.00  0.00           N  
ATOM   4640  H   VAL   300      43.638  47.040  55.759  1.00  0.00           H  
ATOM   4641  CA  VAL   300      45.138  46.619  57.223  1.00  0.00           C  
ATOM   4642  HA  VAL   300      45.293  46.473  58.292  1.00  0.00           H  
ATOM   4643  CB  VAL   300      45.762  45.440  56.472  1.00  0.00           C  
ATOM   4644  HB  VAL   300      45.731  45.612  55.396  1.00  0.00           H  
ATOM   4645  CG1 VAL   300      47.241  45.254  56.864  1.00  0.00           C  
ATOM   4646 HG11 VAL   300      47.364  44.744  57.819  1.00  0.00           H  
ATOM   4647 HG12 VAL   300      47.706  44.640  56.093  1.00  0.00           H  
ATOM   4648 HG13 VAL   300      47.795  46.184  56.990  1.00  0.00           H  
ATOM   4649  CG2 VAL   300      44.883  44.167  56.743  1.00  0.00           C  
ATOM   4650 HG21 VAL   300      44.846  43.924  57.805  1.00  0.00           H  
ATOM   4651 HG22 VAL   300      43.849  44.362  56.461  1.00  0.00           H  
ATOM   4652 HG23 VAL   300      45.343  43.424  56.091  1.00  0.00           H  
ATOM   4653  C   VAL   300      45.823  47.930  56.989  1.00  0.00           C  
ATOM   4654  O   VAL   300      46.201  48.293  55.863  1.00  0.00           O  
ATOM   4655  N   ASN   301      45.998  48.715  58.084  1.00  0.00           N  
ATOM   4656  H   ASN   301      45.655  48.461  59.087  1.00  0.00           H  
ATOM   4657  CA  ASN   301      46.483  50.111  57.969  1.00  0.00           C  
ATOM   4658  HA  ASN   301      46.626  50.369  56.920  1.00  0.00           H  
ATOM   4659  CB  ASN   301      45.287  50.920  58.527  1.00  0.00           C  
ATOM   4660  HB2 ASN   301      44.298  50.648  58.158  1.00  0.00           H  
ATOM   4661  HB3 ASN   301      45.274  50.761  59.524  1.00  0.00           H  
ATOM   4662  CG  ASN   301      45.428  52.419  58.298  1.00  0.00           C  
ATOM   4663  OD1 ASN   301      46.232  53.038  59.011  1.00  0.00           O  
ATOM   4664  ND2 ASN   301      44.849  53.024  57.241  1.00  0.00           N  
ATOM   4665 HD21 ASN   301      45.234  53.990  56.913  1.00  0.00           H  
ATOM   4666 HD22 ASN   301      43.989  52.537  56.781  1.00  0.00           H  
ATOM   4667  C   ASN   301      47.787  50.339  58.725  1.00  0.00           C  
ATOM   4668  O   ASN   301      47.777  50.102  59.900  1.00  0.00           O  
ATOM   4669  N   PRO   302      48.852  50.926  58.112  1.00  0.00           N  
ATOM   4670  CD  PRO   302      50.084  51.070  58.837  1.00  0.00           C  
ATOM   4671  HD2 PRO   302      50.358  50.119  59.294  1.00  0.00           H  
ATOM   4672  HD3 PRO   302      50.005  51.901  59.539  1.00  0.00           H  
ATOM   4673  CG  PRO   302      51.205  51.397  57.788  1.00  0.00           C  
ATOM   4674  HG2 PRO   302      51.947  50.600  57.734  1.00  0.00           H  
ATOM   4675  HG3 PRO   302      51.696  52.337  58.042  1.00  0.00           H  
ATOM   4676  CB  PRO   302      50.406  51.562  56.499  1.00  0.00           C  
ATOM   4677  HB2 PRO   302      50.945  51.140  55.650  1.00  0.00           H  
ATOM   4678  HB3 PRO   302      50.326  52.562  56.380  1.00  0.00           H  
ATOM   4679  CA  PRO   302      49.013  50.945  56.626  1.00  0.00           C  
ATOM   4680  HA  PRO   302      48.266  51.566  56.132  1.00  0.00           H  
ATOM   4681  C   PRO   302      49.075  49.481  56.077  1.00  0.00           C  
ATOM   4682  O   PRO   302      49.305  48.545  56.833  1.00  0.00           O  
ATOM   4683  N   PRO   303      49.087  49.281  54.742  1.00  0.00           N  
ATOM   4684  CD  PRO   303      48.901  50.298  53.675  1.00  0.00           C  
ATOM   4685  HD2 PRO   303      49.778  50.945  53.669  1.00  0.00           H  
ATOM   4686  HD3 PRO   303      47.979  50.869  53.791  1.00  0.00           H  
ATOM   4687  CG  PRO   303      48.784  49.480  52.410  1.00  0.00           C  
ATOM   4688  HG2 PRO   303      49.418  49.881  51.619  1.00  0.00           H  
ATOM   4689  HG3 PRO   303      47.755  49.505  52.050  1.00  0.00           H  
ATOM   4690  CB  PRO   303      49.295  48.033  52.679  1.00  0.00           C  
ATOM   4691  HB2 PRO   303      50.298  47.998  52.572  1.00  0.00           H  
ATOM   4692  HB3 PRO   303      48.795  47.315  52.029  1.00  0.00           H  
ATOM   4693  CA  PRO   303      49.103  47.946  54.174  1.00  0.00           C  
ATOM   4694  HA  PRO   303      48.126  47.508  54.379  1.00  0.00           H  
ATOM   4695  C   PRO   303      50.256  47.045  54.698  1.00  0.00           C  
ATOM   4696  O   PRO   303      51.360  47.545  54.841  1.00  0.00           O  
ATOM   4697  N   ALA   304      50.034  45.766  55.090  1.00  0.00           N  
ATOM   4698  H   ALA   304      49.101  45.387  55.011  1.00  0.00           H  
ATOM   4699  CA  ALA   304      51.080  44.755  55.296  1.00  0.00           C  
ATOM   4700  HA  ALA   304      51.772  45.220  55.865  1.00  0.00           H  
ATOM   4701  CB  ALA   304      50.449  43.552  56.031  1.00  0.00           C  
ATOM   4702  HB1 ALA   304      49.771  44.020  56.745  1.00  0.00           H  
ATOM   4703  HB2 ALA   304      49.944  42.849  55.369  1.00  0.00           H  
ATOM   4704  HB3 ALA   304      51.317  43.085  56.495  1.00  0.00           H  
ATOM   4705  C   ALA   304      51.679  44.418  53.917  1.00  0.00           C  
ATOM   4706  O   ALA   304      51.031  44.276  52.895  1.00  0.00           O  
ATOM   4707  N   PRO   305      53.013  44.222  53.845  1.00  0.00           N  
ATOM   4708  CD  PRO   305      53.916  44.753  54.876  1.00  0.00           C  
ATOM   4709  HD2 PRO   305      53.792  44.349  55.880  1.00  0.00           H  
ATOM   4710  HD3 PRO   305      53.766  45.816  55.066  1.00  0.00           H  
ATOM   4711  CG  PRO   305      55.355  44.518  54.390  1.00  0.00           C  
ATOM   4712  HG2 PRO   305      55.955  43.833  54.989  1.00  0.00           H  
ATOM   4713  HG3 PRO   305      55.816  45.389  54.167  1.00  0.00           H  
ATOM   4714  CB  PRO   305      55.221  43.792  53.070  1.00  0.00           C  
ATOM   4715  HB2 PRO   305      55.745  42.837  53.115  1.00  0.00           H  
ATOM   4716  HB3 PRO   305      55.712  44.354  52.275  1.00  0.00           H  
ATOM   4717  CA  PRO   305      53.700  43.686  52.676  1.00  0.00           C  
ATOM   4718  HA  PRO   305      53.600  44.309  51.887  1.00  0.00           H  
ATOM   4719  C   PRO   305      53.324  42.306  52.140  1.00  0.00           C  
ATOM   4720  O   PRO   305      52.722  41.618  52.949  1.00  0.00           O  
ATOM   4721  N   PRO   306      53.845  41.938  50.883  1.00  0.00           N  
ATOM   4722  CD  PRO   306      54.656  42.804  50.030  1.00  0.00           C  
ATOM   4723  HD2 PRO   306      55.669  42.875  50.427  1.00  0.00           H  
ATOM   4724  HD3 PRO   306      54.170  43.754  49.807  1.00  0.00           H  
ATOM   4725  CG  PRO   306      54.670  42.096  48.715  1.00  0.00           C  
ATOM   4726  HG2 PRO   306      55.581  42.163  48.119  1.00  0.00           H  
ATOM   4727  HG3 PRO   306      53.705  42.182  48.215  1.00  0.00           H  
ATOM   4728  CB  PRO   306      54.744  40.672  49.156  1.00  0.00           C  
ATOM   4729  HB2 PRO   306      55.708  40.284  49.483  1.00  0.00           H  
ATOM   4730  HB3 PRO   306      54.267  40.040  48.407  1.00  0.00           H  
ATOM   4731  CA  PRO   306      53.769  40.596  50.361  1.00  0.00           C  
ATOM   4732  HA  PRO   306      52.762  40.460  49.965  1.00  0.00           H  
ATOM   4733  C   PRO   306      54.200  39.492  51.332  1.00  0.00           C  
ATOM   4734  O   PRO   306      55.086  39.581  52.165  1.00  0.00           O  
ATOM   4735  N   VAL   307      53.511  38.392  51.141  1.00  0.00           N  
ATOM   4736  H   VAL   307      52.926  38.468  50.224  1.00  0.00           H  
ATOM   4737  CA  VAL   307      53.510  37.210  52.056  1.00  0.00           C  
ATOM   4738  HA  VAL   307      54.411  37.148  52.667  1.00  0.00           H  
ATOM   4739  CB  VAL   307      52.303  36.993  52.959  1.00  0.00           C  
ATOM   4740  HB  VAL   307      51.442  36.679  52.367  1.00  0.00           H  
ATOM   4741  CG1 VAL   307      52.569  35.930  54.076  1.00  0.00           C  
ATOM   4742 HG11 VAL   307      53.480  36.187  54.616  1.00  0.00           H  
ATOM   4743 HG12 VAL   307      51.748  35.867  54.790  1.00  0.00           H  
ATOM   4744 HG13 VAL   307      52.723  34.960  53.604  1.00  0.00           H  
ATOM   4745  CG2 VAL   307      51.913  38.305  53.614  1.00  0.00           C  
ATOM   4746 HG21 VAL   307      51.291  38.201  54.503  1.00  0.00           H  
ATOM   4747 HG22 VAL   307      52.879  38.696  53.935  1.00  0.00           H  
ATOM   4748 HG23 VAL   307      51.568  39.013  52.861  1.00  0.00           H  
ATOM   4749  C   VAL   307      53.691  35.979  51.104  1.00  0.00           C  
ATOM   4750  O   VAL   307      52.759  35.590  50.431  1.00  0.00           O  
ATOM   4751  N   LYS   308      54.918  35.396  51.032  1.00  0.00           N  
ATOM   4752  H   LYS   308      55.737  35.813  51.619  1.00  0.00           H  
ATOM   4753  CA  LYS   308      55.150  34.342  50.041  1.00  0.00           C  
ATOM   4754  HA  LYS   308      54.703  34.636  49.091  1.00  0.00           H  
ATOM   4755  CB  LYS   308      56.612  34.009  49.869  1.00  0.00           C  
ATOM   4756  HB2 LYS   308      57.212  34.019  50.780  1.00  0.00           H  
ATOM   4757  HB3 LYS   308      56.599  32.999  49.461  1.00  0.00           H  
ATOM   4758  CG  LYS   308      57.409  34.929  48.875  1.00  0.00           C  
ATOM   4759  HG2 LYS   308      57.018  35.022  47.862  1.00  0.00           H  
ATOM   4760  HG3 LYS   308      57.398  35.912  49.346  1.00  0.00           H  
ATOM   4761  CD  LYS   308      58.850  34.482  48.745  1.00  0.00           C  
ATOM   4762  HD2 LYS   308      59.408  34.573  49.677  1.00  0.00           H  
ATOM   4763  HD3 LYS   308      58.942  33.470  48.352  1.00  0.00           H  
ATOM   4764  CE  LYS   308      59.489  35.385  47.656  1.00  0.00           C  
ATOM   4765  HE2 LYS   308      60.455  35.005  47.324  1.00  0.00           H  
ATOM   4766  HE3 LYS   308      58.829  35.380  46.788  1.00  0.00           H  
ATOM   4767  NZ  LYS   308      59.551  36.763  48.092  1.00  0.00           N  
ATOM   4768  HZ1 LYS   308      59.643  37.460  47.367  1.00  0.00           H  
ATOM   4769  HZ2 LYS   308      58.625  37.038  48.597  1.00  0.00           H  
ATOM   4770  HZ3 LYS   308      60.351  36.943  48.811  1.00  0.00           H  
ATOM   4771  C   LYS   308      54.499  33.018  50.269  1.00  0.00           C  
ATOM   4772  O   LYS   308      54.137  32.345  49.290  1.00  0.00           O  
ATOM   4773  N   ALA   309      54.197  32.732  51.548  1.00  0.00           N  
ATOM   4774  H   ALA   309      54.737  33.249  52.341  1.00  0.00           H  
ATOM   4775  CA  ALA   309      53.353  31.621  52.090  1.00  0.00           C  
ATOM   4776  HA  ALA   309      53.649  30.691  51.603  1.00  0.00           H  
ATOM   4777  CB  ALA   309      53.734  31.451  53.605  1.00  0.00           C  
ATOM   4778  HB1 ALA   309      53.147  30.613  53.980  1.00  0.00           H  
ATOM   4779  HB2 ALA   309      54.789  31.267  53.805  1.00  0.00           H  
ATOM   4780  HB3 ALA   309      53.432  32.283  54.242  1.00  0.00           H  
ATOM   4781  C   ALA   309      51.803  31.790  51.884  1.00  0.00           C  
ATOM   4782  O   ALA   309      51.017  32.021  52.777  1.00  0.00           O  
ATOM   4783  N   SER   310      51.476  32.018  50.631  1.00  0.00           N  
ATOM   4784  H   SER   310      52.195  31.816  49.837  1.00  0.00           H  
ATOM   4785  CA  SER   310      50.120  32.501  50.236  1.00  0.00           C  
ATOM   4786  HA  SER   310      49.451  32.188  51.037  1.00  0.00           H  
ATOM   4787  CB  SER   310      50.118  34.032  50.196  1.00  0.00           C  
ATOM   4788  HB2 SER   310      50.324  34.487  51.165  1.00  0.00           H  
ATOM   4789  HB3 SER   310      50.933  34.246  49.505  1.00  0.00           H  
ATOM   4790  OG  SER   310      48.921  34.639  49.670  1.00  0.00           O  
ATOM   4791  HG  SER   310      48.212  33.854  49.931  1.00  0.00           H  
ATOM   4792  C   SER   310      49.676  31.951  48.852  1.00  0.00           C  
ATOM   4793  O   SER   310      50.461  32.031  47.903  1.00  0.00           O  
ATOM   4794  N   TRP   311      48.522  31.333  48.737  1.00  0.00           N  
ATOM   4795  H   TRP   311      47.895  31.364  49.628  1.00  0.00           H  
ATOM   4796  CA  TRP   311      47.804  30.922  47.491  1.00  0.00           C  
ATOM   4797  HA  TRP   311      48.504  30.564  46.735  1.00  0.00           H  
ATOM   4798  CB  TRP   311      46.820  29.805  47.981  1.00  0.00           C  
ATOM   4799  HB2 TRP   311      47.470  28.931  48.019  1.00  0.00           H  
ATOM   4800  HB3 TRP   311      46.524  29.982  49.015  1.00  0.00           H  
ATOM   4801  CG  TRP   311      45.710  29.392  47.105  1.00  0.00           C  
ATOM   4802  CD1 TRP   311      45.487  29.746  45.798  1.00  0.00           C  
ATOM   4803  HD1 TRP   311      46.196  30.331  45.211  1.00  0.00           H  
ATOM   4804  NE1 TRP   311      44.434  28.951  45.366  1.00  0.00           N  
ATOM   4805  HE1 TRP   311      43.972  29.129  44.395  1.00  0.00           H  
ATOM   4806  CE2 TRP   311      43.983  28.067  46.271  1.00  0.00           C  
ATOM   4807  CZ2 TRP   311      43.114  26.978  46.232  1.00  0.00           C  
ATOM   4808  HZ2 TRP   311      42.723  26.688  45.347  1.00  0.00           H  
ATOM   4809  CH2 TRP   311      42.949  26.122  47.362  1.00  0.00           C  
ATOM   4810  HH2 TRP   311      42.282  25.365  47.311  1.00  0.00           H  
ATOM   4811  CZ3 TRP   311      43.731  26.341  48.493  1.00  0.00           C  
ATOM   4812  HZ3 TRP   311      43.760  25.682  49.258  1.00  0.00           H  
ATOM   4813  CE3 TRP   311      44.659  27.385  48.502  1.00  0.00           C  
ATOM   4814  HE3 TRP   311      45.137  27.512  49.383  1.00  0.00           H  
ATOM   4815  CD2 TRP   311      44.781  28.316  47.442  1.00  0.00           C  
ATOM   4816  C   TRP   311      47.189  32.267  46.899  1.00  0.00           C  
ATOM   4817  O   TRP   311      46.028  32.593  47.109  1.00  0.00           O  
ATOM   4818  N   VAL   312      48.028  33.020  46.158  1.00  0.00           N  
ATOM   4819  H   VAL   312      48.964  32.641  46.130  1.00  0.00           H  
ATOM   4820  CA  VAL   312      47.668  34.168  45.247  1.00  0.00           C  
ATOM   4821  HA  VAL   312      47.079  34.903  45.796  1.00  0.00           H  
ATOM   4822  CB  VAL   312      48.964  34.927  44.683  1.00  0.00           C  
ATOM   4823  HB  VAL   312      49.588  34.194  44.171  1.00  0.00           H  
ATOM   4824  CG1 VAL   312      48.602  36.112  43.724  1.00  0.00           C  
ATOM   4825 HG11 VAL   312      48.302  35.809  42.808  1.00  0.00           H  
ATOM   4826 HG12 VAL   312      47.902  36.829  44.152  1.00  0.00           H  
ATOM   4827 HG13 VAL   312      49.522  36.659  43.517  1.00  0.00           H  
ATOM   4828  CG2 VAL   312      49.723  35.522  45.841  1.00  0.00           C  
ATOM   4829 HG21 VAL   312      50.506  36.196  45.495  1.00  0.00           H  
ATOM   4830 HG22 VAL   312      49.080  36.189  46.415  1.00  0.00           H  
ATOM   4831 HG23 VAL   312      50.170  34.804  46.529  1.00  0.00           H  
ATOM   4832  C   VAL   312      46.736  33.613  44.121  1.00  0.00           C  
ATOM   4833  O   VAL   312      47.063  32.655  43.410  1.00  0.00           O  
ATOM   4834  N   HID   313      45.676  34.380  43.768  1.00  0.00           N  
ATOM   4835  H   HID   313      45.448  35.305  44.278  1.00  0.00           H  
ATOM   4836  CA  HID   313      44.717  33.912  42.805  1.00  0.00           C  
ATOM   4837  HA  HID   313      45.220  33.517  41.935  1.00  0.00           H  
ATOM   4838  CB  HID   313      43.875  32.814  43.458  1.00  0.00           C  
ATOM   4839  HB2 HID   313      43.193  32.364  42.737  1.00  0.00           H  
ATOM   4840  HB3 HID   313      44.471  32.036  43.704  1.00  0.00           H  
ATOM   4841  CG  HID   313      43.093  33.340  44.652  1.00  0.00           C  
ATOM   4842  ND1 HID   313      43.547  33.306  45.934  1.00  0.00           N  
ATOM   4843  HD1 HID   313      44.424  32.764  46.288  1.00  0.00           H  
ATOM   4844  CE1 HID   313      42.631  33.964  46.678  1.00  0.00           C  
ATOM   4845  HE1 HID   313      42.665  34.066  47.763  1.00  0.00           H  
ATOM   4846  NE2 HID   313      41.513  34.275  45.955  1.00  0.00           N  
ATOM   4847  CD2 HID   313      41.904  34.075  44.638  1.00  0.00           C  
ATOM   4848  HD2 HID   313      41.439  34.352  43.846  1.00  0.00           H  
ATOM   4849  C   HID   313      43.821  34.977  42.164  1.00  0.00           C  
ATOM   4850  O   HID   313      43.784  36.093  42.655  1.00  0.00           O  
ATOM   4851  N   LYS   314      43.123  34.589  41.116  1.00  0.00           N  
ATOM   4852  H   LYS   314      43.275  33.571  40.758  1.00  0.00           H  
ATOM   4853  CA  LYS   314      41.983  35.359  40.476  1.00  0.00           C  
ATOM   4854  HA  LYS   314      41.422  35.823  41.288  1.00  0.00           H  
ATOM   4855  CB  LYS   314      42.528  36.529  39.592  1.00  0.00           C  
ATOM   4856  HB2 LYS   314      43.288  37.021  40.199  1.00  0.00           H  
ATOM   4857  HB3 LYS   314      42.918  36.120  38.660  1.00  0.00           H  
ATOM   4858  CG  LYS   314      41.492  37.734  39.346  1.00  0.00           C  
ATOM   4859  HG2 LYS   314      41.999  38.536  39.001  1.00  0.00           H  
ATOM   4860  HG3 LYS   314      40.669  37.485  38.677  1.00  0.00           H  
ATOM   4861  CD  LYS   314      40.900  38.212  40.671  1.00  0.00           C  
ATOM   4862  HD2 LYS   314      40.310  37.441  41.166  1.00  0.00           H  
ATOM   4863  HD3 LYS   314      41.691  38.461  41.377  1.00  0.00           H  
ATOM   4864  CE  LYS   314      39.940  39.333  40.282  1.00  0.00           C  
ATOM   4865  HE2 LYS   314      40.489  40.150  39.838  1.00  0.00           H  
ATOM   4866  HE3 LYS   314      39.113  39.030  39.639  1.00  0.00           H  
ATOM   4867  NZ  LYS   314      39.170  39.739  41.435  1.00  0.00           N  
ATOM   4868  HZ1 LYS   314      39.787  39.626  42.314  1.00  0.00           H  
ATOM   4869  HZ2 LYS   314      38.854  40.769  41.362  1.00  0.00           H  
ATOM   4870  HZ3 LYS   314      38.461  39.072  41.705  1.00  0.00           H  
ATOM   4871  C   LYS   314      41.103  34.336  39.565  1.00  0.00           C  
ATOM   4872  O   LYS   314      41.522  33.206  39.455  1.00  0.00           O  
ATOM   4873  N   THR   315      39.879  34.665  39.256  1.00  0.00           N  
ATOM   4874  H   THR   315      39.654  35.618  39.504  1.00  0.00           H  
ATOM   4875  CA  THR   315      38.871  33.860  38.559  1.00  0.00           C  
ATOM   4876  HA  THR   315      39.237  33.134  37.848  1.00  0.00           H  
ATOM   4877  CB  THR   315      38.139  32.985  39.579  1.00  0.00           C  
ATOM   4878  HB  THR   315      38.860  32.414  40.145  1.00  0.00           H  
ATOM   4879  CG2 THR   315      37.265  33.705  40.610  1.00  0.00           C  
ATOM   4880 HG21 THR   315      36.542  33.171  41.226  1.00  0.00           H  
ATOM   4881 HG22 THR   315      37.878  34.321  41.269  1.00  0.00           H  
ATOM   4882 HG23 THR   315      36.652  34.318  40.092  1.00  0.00           H  
ATOM   4883  OG1 THR   315      37.329  32.058  38.880  1.00  0.00           O  
ATOM   4884  HG1 THR   315      36.802  31.505  39.657  1.00  0.00           H  
ATOM   4885  C   THR   315      37.940  34.778  37.803  1.00  0.00           C  
ATOM   4886  O   THR   315      37.901  35.947  38.134  1.00  0.00           O  
ATOM   4887  N   GLY   316      37.317  34.366  36.722  1.00  0.00           N  
ATOM   4888  H   GLY   316      37.526  33.345  36.405  1.00  0.00           H  
ATOM   4889  CA  GLY   316      36.424  35.263  36.000  1.00  0.00           C  
ATOM   4890  HA2 GLY   316      35.474  35.371  36.524  1.00  0.00           H  
ATOM   4891  HA3 GLY   316      36.927  36.211  35.814  1.00  0.00           H  
ATOM   4892  C   GLY   316      36.050  34.730  34.683  1.00  0.00           C  
ATOM   4893  O   GLY   316      36.429  33.678  34.193  1.00  0.00           O  
ATOM   4894  N   SER   317      35.119  35.484  34.051  1.00  0.00           N  
ATOM   4895  H   SER   317      34.908  36.439  34.533  1.00  0.00           H  
ATOM   4896  CA  SER   317      34.147  35.024  33.038  1.00  0.00           C  
ATOM   4897  HA  SER   317      34.619  34.387  32.412  1.00  0.00           H  
ATOM   4898  CB  SER   317      32.989  34.149  33.724  1.00  0.00           C  
ATOM   4899  HB2 SER   317      32.460  34.656  34.420  1.00  0.00           H  
ATOM   4900  HB3 SER   317      32.328  33.877  33.011  1.00  0.00           H  
ATOM   4901  OG  SER   317      33.495  33.011  34.442  1.00  0.00           O  
ATOM   4902  HG  SER   317      33.756  33.313  35.371  1.00  0.00           H  
ATOM   4903  C   SER   317      33.494  36.033  32.178  1.00  0.00           C  
ATOM   4904  O   SER   317      33.072  37.040  32.666  1.00  0.00           O  
ATOM   4905  N   THR   318      33.213  35.739  30.873  1.00  0.00           N  
ATOM   4906  H   THR   318      33.604  34.805  30.471  1.00  0.00           H  
ATOM   4907  CA  THR   318      32.292  36.481  29.967  1.00  0.00           C  
ATOM   4908  HA  THR   318      32.013  37.431  30.423  1.00  0.00           H  
ATOM   4909  CB  THR   318      33.068  36.844  28.690  1.00  0.00           C  
ATOM   4910  HB  THR   318      32.413  37.351  27.982  1.00  0.00           H  
ATOM   4911  CG2 THR   318      34.218  37.835  28.951  1.00  0.00           C  
ATOM   4912 HG21 THR   318      34.692  38.060  27.995  1.00  0.00           H  
ATOM   4913 HG22 THR   318      33.905  38.700  29.536  1.00  0.00           H  
ATOM   4914 HG23 THR   318      34.999  37.348  29.535  1.00  0.00           H  
ATOM   4915  OG1 THR   318      33.664  35.728  28.186  1.00  0.00           O  
ATOM   4916  HG1 THR   318      34.053  36.088  27.234  1.00  0.00           H  
ATOM   4917  C   THR   318      31.107  35.521  29.695  1.00  0.00           C  
ATOM   4918  O   THR   318      31.020  34.444  30.321  1.00  0.00           O  
ATOM   4919  N   GLY   319      30.047  35.995  29.082  1.00  0.00           N  
ATOM   4920  H   GLY   319      30.116  36.866  28.684  1.00  0.00           H  
ATOM   4921  CA  GLY   319      28.769  35.341  28.924  1.00  0.00           C  
ATOM   4922  HA2 GLY   319      28.104  35.375  29.787  1.00  0.00           H  
ATOM   4923  HA3 GLY   319      28.178  35.803  28.246  1.00  0.00           H  
ATOM   4924  C   GLY   319      28.928  33.955  28.406  1.00  0.00           C  
ATOM   4925  O   GLY   319      28.055  33.178  28.728  1.00  0.00           O  
ATOM   4926  N   GLY   320      30.035  33.582  27.713  1.00  0.00           N  
ATOM   4927  H   GLY   320      30.615  34.443  27.380  1.00  0.00           H  
ATOM   4928  CA  GLY   320      30.359  32.248  27.181  1.00  0.00           C  
ATOM   4929  HA2 GLY   320      29.559  31.546  27.416  1.00  0.00           H  
ATOM   4930  HA3 GLY   320      30.359  32.369  26.098  1.00  0.00           H  
ATOM   4931  C   GLY   320      31.723  31.656  27.593  1.00  0.00           C  
ATOM   4932  O   GLY   320      32.029  30.587  27.049  1.00  0.00           O  
ATOM   4933  N   PHE   321      32.429  32.211  28.543  1.00  0.00           N  
ATOM   4934  H   PHE   321      32.071  33.152  28.962  1.00  0.00           H  
ATOM   4935  CA  PHE   321      33.692  31.681  29.015  1.00  0.00           C  
ATOM   4936  HA  PHE   321      33.749  30.632  28.723  1.00  0.00           H  
ATOM   4937  CB  PHE   321      34.955  32.433  28.413  1.00  0.00           C
[truncated: 3,922,846 more chars]
