# Supplementary material for: Insights into the Enhanced Ceftazidime Hydrolysis by Ent385 AmpC β‑Lactamase from Multiscale Simulations
Source: ACS Catal. 2025 Jun 23;15(13):11739–48. doi: 10.1021/acscatal.5c02383 (PMC12235585; doi:10.1021/acscatal.5c02383)
Supplement: Supplementary file 2 [file cs5c02383_si_002.zip › SI_paper_AmpC_Ent385/representative-structures-ReactionSimulations/P99-Path1/P99.path1.AC.c2.pdb]

CRYST1   83.608   77.777   74.435  90.00  90.00  90.00               1
ATOM      1  N   PRO     1      47.113  19.026  58.186  1.00  0.00           N  
ATOM      2  H2  PRO     1      48.081  18.809  57.998  1.00  0.00           H  
ATOM      3  H3  PRO     1      46.882  18.401  58.945  1.00  0.00           H  
ATOM      4  CD  PRO     1      46.869  20.512  58.417  1.00  0.00           C  
ATOM      5  HD2 PRO     1      47.728  20.906  58.960  1.00  0.00           H  
ATOM      6  HD3 PRO     1      45.898  20.580  58.908  1.00  0.00           H  
ATOM      7  CG  PRO     1      46.856  21.213  57.101  1.00  0.00           C  
ATOM      8  HG2 PRO     1      47.871  21.395  56.749  1.00  0.00           H  
ATOM      9  HG3 PRO     1      46.227  22.103  57.066  1.00  0.00           H  
ATOM     10  CB  PRO     1      46.345  20.132  56.095  1.00  0.00           C  
ATOM     11  HB2 PRO     1      46.799  20.124  55.104  1.00  0.00           H  
ATOM     12  HB3 PRO     1      45.274  20.315  56.008  1.00  0.00           H  
ATOM     13  CA  PRO     1      46.424  18.793  56.866  1.00  0.00           C  
ATOM     14  HA  PRO     1      45.411  18.439  57.060  1.00  0.00           H  
ATOM     15  C   PRO     1      47.157  17.767  56.007  1.00  0.00           C  
ATOM     16  O   PRO     1      48.269  17.453  56.452  1.00  0.00           O  
ATOM     17  N   VAL     2      46.617  17.345  54.855  1.00  0.00           N  
ATOM     18  H   VAL     2      45.850  17.890  54.488  1.00  0.00           H  
ATOM     19  CA  VAL     2      47.103  16.246  53.913  1.00  0.00           C  
ATOM     20  HA  VAL     2      46.927  15.357  54.518  1.00  0.00           H  
ATOM     21  CB  VAL     2      46.137  16.049  52.738  1.00  0.00           C  
ATOM     22  HB  VAL     2      46.581  15.248  52.148  1.00  0.00           H  
ATOM     23  CG1 VAL     2      44.766  15.567  53.137  1.00  0.00           C  
ATOM     24 HG11 VAL     2      44.813  14.783  53.893  1.00  0.00           H  
ATOM     25 HG12 VAL     2      44.262  16.482  53.449  1.00  0.00           H  
ATOM     26 HG13 VAL     2      44.215  15.143  52.297  1.00  0.00           H  
ATOM     27  CG2 VAL     2      46.103  17.293  51.896  1.00  0.00           C  
ATOM     28 HG21 VAL     2      45.503  17.169  50.994  1.00  0.00           H  
ATOM     29 HG22 VAL     2      45.718  18.127  52.481  1.00  0.00           H  
ATOM     30 HG23 VAL     2      47.099  17.601  51.578  1.00  0.00           H  
ATOM     31  C   VAL     2      48.643  16.327  53.538  1.00  0.00           C  
ATOM     32  O   VAL     2      49.185  17.370  53.351  1.00  0.00           O  
ATOM     33  N   SER     3      49.314  15.162  53.499  1.00  0.00           N  
ATOM     34  H   SER     3      48.795  14.358  53.822  1.00  0.00           H  
ATOM     35  CA  SER     3      50.708  14.936  53.027  1.00  0.00           C  
ATOM     36  HA  SER     3      51.384  15.557  53.615  1.00  0.00           H  
ATOM     37  CB  SER     3      51.078  13.463  53.359  1.00  0.00           C  
ATOM     38  HB2 SER     3      52.148  13.327  53.204  1.00  0.00           H  
ATOM     39  HB3 SER     3      50.867  13.144  54.380  1.00  0.00           H  
ATOM     40  OG  SER     3      50.444  12.559  52.456  1.00  0.00           O  
ATOM     41  HG  SER     3      49.674  12.170  52.876  1.00  0.00           H  
ATOM     42  C   SER     3      50.844  15.202  51.507  1.00  0.00           C  
ATOM     43  O   SER     3      49.932  14.968  50.742  1.00  0.00           O  
ATOM     44  N   GLU     4      52.021  15.577  51.032  1.00  0.00           N  
ATOM     45  H   GLU     4      52.800  15.724  51.658  1.00  0.00           H  
ATOM     46  CA  GLU     4      52.232  15.802  49.562  1.00  0.00           C  
ATOM     47  HA  GLU     4      51.535  16.571  49.229  1.00  0.00           H  
ATOM     48  CB  GLU     4      53.698  16.143  49.196  1.00  0.00           C  
ATOM     49  HB2 GLU     4      54.365  15.336  49.499  1.00  0.00           H  
ATOM     50  HB3 GLU     4      53.713  16.251  48.111  1.00  0.00           H  
ATOM     51  CG  GLU     4      54.260  17.452  49.761  1.00  0.00           C  
ATOM     52  HG2 GLU     4      54.996  17.772  49.023  1.00  0.00           H  
ATOM     53  HG3 GLU     4      53.434  18.154  49.878  1.00  0.00           H  
ATOM     54  CD  GLU     4      55.111  17.216  51.021  1.00  0.00           C  
ATOM     55  OE1 GLU     4      54.561  16.698  52.011  1.00  0.00           O  
ATOM     56  OE2 GLU     4      56.323  17.561  51.103  1.00  0.00           O  
ATOM     57  C   GLU     4      51.904  14.578  48.677  1.00  0.00           C  
ATOM     58  O   GLU     4      51.406  14.677  47.541  1.00  0.00           O  
ATOM     59  N   LYS     5      51.995  13.381  49.206  1.00  0.00           N  
ATOM     60  H   LYS     5      52.299  13.417  50.169  1.00  0.00           H  
ATOM     61  CA  LYS     5      51.453  12.105  48.571  1.00  0.00           C  
ATOM     62  HA  LYS     5      51.726  12.131  47.516  1.00  0.00           H  
ATOM     63  CB  LYS     5      52.002  10.914  49.335  1.00  0.00           C  
ATOM     64  HB2 LYS     5      51.988  11.110  50.407  1.00  0.00           H  
ATOM     65  HB3 LYS     5      51.399  10.029  49.132  1.00  0.00           H  
ATOM     66  CG  LYS     5      53.446  10.578  48.868  1.00  0.00           C  
ATOM     67  HG2 LYS     5      53.322  10.225  47.844  1.00  0.00           H  
ATOM     68  HG3 LYS     5      54.092  11.456  48.879  1.00  0.00           H  
ATOM     69  CD  LYS     5      54.067   9.392  49.590  1.00  0.00           C  
ATOM     70  HD2 LYS     5      54.128   9.629  50.652  1.00  0.00           H  
ATOM     71  HD3 LYS     5      53.486   8.489  49.407  1.00  0.00           H  
ATOM     72  CE  LYS     5      55.495   9.388  49.026  1.00  0.00           C  
ATOM     73  HE2 LYS     5      55.536   9.322  47.939  1.00  0.00           H  
ATOM     74  HE3 LYS     5      55.965  10.313  49.361  1.00  0.00           H  
ATOM     75  NZ  LYS     5      56.162   8.224  49.688  1.00  0.00           N  
ATOM     76  HZ1 LYS     5      57.032   7.995  49.230  1.00  0.00           H  
ATOM     77  HZ2 LYS     5      56.196   8.281  50.695  1.00  0.00           H  
ATOM     78  HZ3 LYS     5      55.575   7.416  49.540  1.00  0.00           H  
ATOM     79  C   LYS     5      49.944  11.979  48.627  1.00  0.00           C  
ATOM     80  O   LYS     5      49.434  11.617  47.613  1.00  0.00           O  
ATOM     81  N   GLN     6      49.156  12.463  49.686  1.00  0.00           N  
ATOM     82  H   GLN     6      49.650  12.739  50.522  1.00  0.00           H  
ATOM     83  CA  GLN     6      47.682  12.606  49.693  1.00  0.00           C  
ATOM     84  HA  GLN     6      47.301  11.747  49.141  1.00  0.00           H  
ATOM     85  CB  GLN     6      47.213  12.764  51.148  1.00  0.00           C  
ATOM     86  HB2 GLN     6      47.914  13.486  51.565  1.00  0.00           H  
ATOM     87  HB3 GLN     6      46.194  13.140  51.233  1.00  0.00           H  
ATOM     88  CG  GLN     6      47.235  11.445  51.974  1.00  0.00           C  
ATOM     89  HG2 GLN     6      46.312  10.893  51.800  1.00  0.00           H  
ATOM     90  HG3 GLN     6      48.105  10.875  51.648  1.00  0.00           H  
ATOM     91  CD  GLN     6      47.427  11.692  53.544  1.00  0.00           C  
ATOM     92  OE1 GLN     6      47.737  12.751  54.030  1.00  0.00           O  
ATOM     93  NE2 GLN     6      47.220  10.726  54.419  1.00  0.00           N  
ATOM     94 HE21 GLN     6      47.216  10.849  55.421  1.00  0.00           H  
ATOM     95 HE22 GLN     6      46.845   9.849  54.085  1.00  0.00           H  
ATOM     96  C   GLN     6      47.122  13.784  48.797  1.00  0.00           C  
ATOM     97  O   GLN     6      46.164  13.664  48.011  1.00  0.00           O  
ATOM     98  N   LEU     7      47.809  14.897  48.964  1.00  0.00           N  
ATOM     99  H   LEU     7      48.663  14.854  49.502  1.00  0.00           H  
ATOM    100  CA  LEU     7      47.408  16.147  48.314  1.00  0.00           C  
ATOM    101  HA  LEU     7      46.391  16.452  48.561  1.00  0.00           H  
ATOM    102  CB  LEU     7      48.614  17.079  48.674  1.00  0.00           C  
ATOM    103  HB2 LEU     7      48.815  17.077  49.745  1.00  0.00           H  
ATOM    104  HB3 LEU     7      49.547  16.719  48.241  1.00  0.00           H  
ATOM    105  CG  LEU     7      48.562  18.537  48.261  1.00  0.00           C  
ATOM    106  HG  LEU     7      48.461  18.475  47.177  1.00  0.00           H  
ATOM    107  CD1 LEU     7      47.421  19.261  48.918  1.00  0.00           C  
ATOM    108 HD11 LEU     7      47.327  20.228  48.424  1.00  0.00           H  
ATOM    109 HD12 LEU     7      46.486  18.707  48.830  1.00  0.00           H  
ATOM    110 HD13 LEU     7      47.571  19.463  49.979  1.00  0.00           H  
ATOM    111  CD2 LEU     7      49.851  19.314  48.437  1.00  0.00           C  
ATOM    112 HD21 LEU     7      49.687  20.369  48.220  1.00  0.00           H  
ATOM    113 HD22 LEU     7      50.173  19.300  49.478  1.00  0.00           H  
ATOM    114 HD23 LEU     7      50.497  18.840  47.699  1.00  0.00           H  
ATOM    115  C   LEU     7      47.427  16.016  46.752  1.00  0.00           C  
ATOM    116  O   LEU     7      46.562  16.631  46.113  1.00  0.00           O  
ATOM    117  N   ALA     8      48.305  15.250  46.146  1.00  0.00           N  
ATOM    118  H   ALA     8      49.095  14.873  46.650  1.00  0.00           H  
ATOM    119  CA  ALA     8      48.303  15.080  44.743  1.00  0.00           C  
ATOM    120  HA  ALA     8      48.313  16.080  44.309  1.00  0.00           H  
ATOM    121  CB  ALA     8      49.493  14.286  44.356  1.00  0.00           C  
ATOM    122  HB1 ALA     8      49.558  13.301  44.819  1.00  0.00           H  
ATOM    123  HB2 ALA     8      49.538  14.108  43.282  1.00  0.00           H  
ATOM    124  HB3 ALA     8      50.422  14.815  44.568  1.00  0.00           H  
ATOM    125  C   ALA     8      47.059  14.248  44.271  1.00  0.00           C  
ATOM    126  O   ALA     8      46.410  14.641  43.304  1.00  0.00           O  
ATOM    127  N   GLU     9      46.670  13.241  45.011  1.00  0.00           N  
ATOM    128  H   GLU     9      47.135  13.076  45.893  1.00  0.00           H  
ATOM    129  CA  GLU     9      45.357  12.526  44.874  1.00  0.00           C  
ATOM    130  HA  GLU     9      45.223  12.132  43.866  1.00  0.00           H  
ATOM    131  CB  GLU     9      45.310  11.280  45.796  1.00  0.00           C  
ATOM    132  HB2 GLU     9      45.521  11.556  46.829  1.00  0.00           H  
ATOM    133  HB3 GLU     9      44.269  10.960  45.750  1.00  0.00           H  
ATOM    134  CG  GLU     9      46.225  10.147  45.442  1.00  0.00           C  
ATOM    135  HG2 GLU     9      47.183  10.611  45.210  1.00  0.00           H  
ATOM    136  HG3 GLU     9      46.256   9.459  46.287  1.00  0.00           H  
ATOM    137  CD  GLU     9      45.947   9.301  44.263  1.00  0.00           C  
ATOM    138  OE1 GLU     9      46.899   9.010  43.509  1.00  0.00           O  
ATOM    139  OE2 GLU     9      44.778   8.890  44.088  1.00  0.00           O  
ATOM    140  C   GLU     9      44.103  13.413  45.119  1.00  0.00           C  
ATOM    141  O   GLU     9      43.056  13.178  44.522  1.00  0.00           O  
ATOM    142  N   VAL    10      44.202  14.465  45.926  1.00  0.00           N  
ATOM    143  H   VAL    10      45.081  14.496  46.422  1.00  0.00           H  
ATOM    144  CA  VAL    10      43.069  15.490  46.123  1.00  0.00           C  
ATOM    145  HA  VAL    10      42.104  15.020  46.311  1.00  0.00           H  
ATOM    146  CB  VAL    10      43.247  16.465  47.325  1.00  0.00           C  
ATOM    147  HB  VAL    10      44.297  16.731  47.204  1.00  0.00           H  
ATOM    148  CG1 VAL    10      42.395  17.738  47.216  1.00  0.00           C  
ATOM    149 HG11 VAL    10      41.337  17.493  47.119  1.00  0.00           H  
ATOM    150 HG12 VAL    10      42.461  18.389  48.088  1.00  0.00           H  
ATOM    151 HG13 VAL    10      42.605  18.315  46.315  1.00  0.00           H  
ATOM    152  CG2 VAL    10      43.178  15.829  48.766  1.00  0.00           C  
ATOM    153 HG21 VAL    10      43.226  16.650  49.481  1.00  0.00           H  
ATOM    154 HG22 VAL    10      42.207  15.337  48.813  1.00  0.00           H  
ATOM    155 HG23 VAL    10      44.031  15.184  48.979  1.00  0.00           H  
ATOM    156  C   VAL    10      42.922  16.161  44.773  1.00  0.00           C  
ATOM    157  O   VAL    10      41.811  15.965  44.282  1.00  0.00           O  
ATOM    158  N   VAL    11      44.014  16.644  44.157  1.00  0.00           N  
ATOM    159  H   VAL    11      44.850  16.767  44.710  1.00  0.00           H  
ATOM    160  CA  VAL    11      43.952  17.285  42.844  1.00  0.00           C  
ATOM    161  HA  VAL    11      43.270  18.126  42.971  1.00  0.00           H  
ATOM    162  CB  VAL    11      45.339  17.869  42.431  1.00  0.00           C  
ATOM    163  HB  VAL    11      46.034  17.044  42.592  1.00  0.00           H  
ATOM    164  CG1 VAL    11      45.494  18.369  40.954  1.00  0.00           C  
ATOM    165 HG11 VAL    11      46.514  18.562  40.621  1.00  0.00           H  
ATOM    166 HG12 VAL    11      45.199  17.560  40.285  1.00  0.00           H  
ATOM    167 HG13 VAL    11      44.870  19.227  40.706  1.00  0.00           H  
ATOM    168  CG2 VAL    11      45.698  19.196  43.164  1.00  0.00           C  
ATOM    169 HG21 VAL    11      46.694  19.598  42.975  1.00  0.00           H  
ATOM    170 HG22 VAL    11      45.042  20.007  42.848  1.00  0.00           H  
ATOM    171 HG23 VAL    11      45.723  18.979  44.232  1.00  0.00           H  
ATOM    172  C   VAL    11      43.482  16.238  41.788  1.00  0.00           C  
ATOM    173  O   VAL    11      42.845  16.653  40.827  1.00  0.00           O  
ATOM    174  N   ALA    12      43.964  14.969  41.809  1.00  0.00           N  
ATOM    175  H   ALA    12      44.724  14.701  42.417  1.00  0.00           H  
ATOM    176  CA  ALA    12      43.652  14.037  40.720  1.00  0.00           C  
ATOM    177  HA  ALA    12      43.872  14.495  39.755  1.00  0.00           H  
ATOM    178  CB  ALA    12      44.661  12.925  40.901  1.00  0.00           C  
ATOM    179  HB1 ALA    12      44.720  12.606  41.941  1.00  0.00           H  
ATOM    180  HB2 ALA    12      44.478  12.113  40.198  1.00  0.00           H  
ATOM    181  HB3 ALA    12      45.614  13.335  40.564  1.00  0.00           H  
ATOM    182  C   ALA    12      42.210  13.533  40.690  1.00  0.00           C  
ATOM    183  O   ALA    12      41.513  13.406  39.709  1.00  0.00           O  
ATOM    184  N   ASN    13      41.643  13.264  41.880  1.00  0.00           N  
ATOM    185  H   ASN    13      42.204  13.381  42.711  1.00  0.00           H  
ATOM    186  CA  ASN    13      40.253  12.910  41.977  1.00  0.00           C  
ATOM    187  HA  ASN    13      39.939  12.301  41.129  1.00  0.00           H  
ATOM    188  CB  ASN    13      39.961  12.257  43.332  1.00  0.00           C  
ATOM    189  HB2 ASN    13      39.976  13.011  44.119  1.00  0.00           H  
ATOM    190  HB3 ASN    13      38.917  11.945  43.300  1.00  0.00           H  
ATOM    191  CG  ASN    13      40.731  10.951  43.637  1.00  0.00           C  
ATOM    192  OD1 ASN    13      41.355  10.355  42.818  1.00  0.00           O  
ATOM    193  ND2 ASN    13      40.572  10.422  44.797  1.00  0.00           N  
ATOM    194 HD21 ASN    13      41.202   9.682  45.072  1.00  0.00           H  
ATOM    195 HD22 ASN    13      40.034  10.922  45.490  1.00  0.00           H  
ATOM    196  C   ASN    13      39.354  14.143  41.935  1.00  0.00           C  
ATOM    197  O   ASN    13      38.127  14.001  41.889  1.00  0.00           O  
ATOM    198  N   THR    14      39.963  15.367  41.918  1.00  0.00           N  
ATOM    199  H   THR    14      40.959  15.481  42.040  1.00  0.00           H  
ATOM    200  CA  THR    14      39.159  16.597  41.666  1.00  0.00           C  
ATOM    201  HA  THR    14      38.094  16.421  41.819  1.00  0.00           H  
ATOM    202  CB  THR    14      39.646  17.727  42.625  1.00  0.00           C  
ATOM    203  HB  THR    14      40.702  17.874  42.401  1.00  0.00           H  
ATOM    204  CG2 THR    14      38.830  18.962  42.535  1.00  0.00           C  
ATOM    205 HG21 THR    14      38.913  19.667  43.362  1.00  0.00           H  
ATOM    206 HG22 THR    14      39.203  19.437  41.628  1.00  0.00           H  
ATOM    207 HG23 THR    14      37.833  18.665  42.210  1.00  0.00           H  
ATOM    208  OG1 THR    14      39.525  17.388  43.964  1.00  0.00           O  
ATOM    209  HG1 THR    14      40.357  16.950  44.158  1.00  0.00           H  
ATOM    210  C   THR    14      39.171  17.038  40.172  1.00  0.00           C  
ATOM    211  O   THR    14      38.160  17.308  39.561  1.00  0.00           O  
ATOM    212  N   ILE    15      40.394  17.149  39.612  1.00  0.00           N  
ATOM    213  H   ILE    15      41.200  16.820  40.125  1.00  0.00           H  
ATOM    214  CA  ILE    15      40.692  17.715  38.296  1.00  0.00           C  
ATOM    215  HA  ILE    15      40.064  18.583  38.096  1.00  0.00           H  
ATOM    216  CB  ILE    15      42.162  18.213  38.124  1.00  0.00           C  
ATOM    217  HB  ILE    15      42.837  17.395  38.377  1.00  0.00           H  
ATOM    218  CG2 ILE    15      42.522  18.512  36.678  1.00  0.00           C  
ATOM    219 HG21 ILE    15      43.557  18.852  36.707  1.00  0.00           H  
ATOM    220 HG22 ILE    15      42.509  17.493  36.293  1.00  0.00           H  
ATOM    221 HG23 ILE    15      41.890  19.208  36.126  1.00  0.00           H  
ATOM    222  CG1 ILE    15      42.434  19.409  39.088  1.00  0.00           C  
ATOM    223 HG12 ILE    15      42.230  19.109  40.116  1.00  0.00           H  
ATOM    224 HG13 ILE    15      43.499  19.642  39.064  1.00  0.00           H  
ATOM    225  CD1 ILE    15      41.618  20.766  38.915  1.00  0.00           C  
ATOM    226 HD11 ILE    15      41.726  21.168  37.908  1.00  0.00           H  
ATOM    227 HD12 ILE    15      40.568  20.483  38.991  1.00  0.00           H  
ATOM    228 HD13 ILE    15      41.864  21.360  39.794  1.00  0.00           H  
ATOM    229  C   ILE    15      40.342  16.741  37.184  1.00  0.00           C  
ATOM    230  O   ILE    15      39.821  17.178  36.180  1.00  0.00           O  
ATOM    231  N   THR    16      40.510  15.424  37.380  1.00  0.00           N  
ATOM    232  H   THR    16      40.887  15.037  38.233  1.00  0.00           H  
ATOM    233  CA  THR    16      40.222  14.480  36.228  1.00  0.00           C  
ATOM    234  HA  THR    16      40.580  15.003  35.341  1.00  0.00           H  
ATOM    235  CB  THR    16      41.134  13.210  36.387  1.00  0.00           C  
ATOM    236  HB  THR    16      40.782  12.499  37.134  1.00  0.00           H  
ATOM    237  CG2 THR    16      41.106  12.439  35.064  1.00  0.00           C  
ATOM    238 HG21 THR    16      41.781  11.588  35.160  1.00  0.00           H  
ATOM    239 HG22 THR    16      40.066  12.238  34.810  1.00  0.00           H  
ATOM    240 HG23 THR    16      41.526  13.030  34.250  1.00  0.00           H  
ATOM    241  OG1 THR    16      42.450  13.581  36.704  1.00  0.00           O  
ATOM    242  HG1 THR    16      42.761  12.796  37.161  1.00  0.00           H  
ATOM    243  C   THR    16      38.770  14.197  36.006  1.00  0.00           C  
ATOM    244  O   THR    16      38.382  14.184  34.830  1.00  0.00           O  
ATOM    245  N   PRO    17      37.921  14.056  37.061  1.00  0.00           N  
ATOM    246  CD  PRO    17      38.254  13.406  38.314  1.00  0.00           C  
ATOM    247  HD2 PRO    17      38.637  14.117  39.047  1.00  0.00           H  
ATOM    248  HD3 PRO    17      39.044  12.685  38.104  1.00  0.00           H  
ATOM    249  CG  PRO    17      36.932  12.854  38.811  1.00  0.00           C  
ATOM    250  HG2 PRO    17      36.862  12.652  39.880  1.00  0.00           H  
ATOM    251  HG3 PRO    17      36.634  11.959  38.265  1.00  0.00           H  
ATOM    252  CB  PRO    17      35.963  13.921  38.361  1.00  0.00           C  
ATOM    253  HB2 PRO    17      36.164  14.753  39.035  1.00  0.00           H  
ATOM    254  HB3 PRO    17      34.914  13.624  38.367  1.00  0.00           H  
ATOM    255  CA  PRO    17      36.447  14.119  36.959  1.00  0.00           C  
ATOM    256  HA  PRO    17      36.122  13.251  36.385  1.00  0.00           H  
ATOM    257  C   PRO    17      35.957  15.399  36.294  1.00  0.00           C  
ATOM    258  O   PRO    17      35.070  15.312  35.450  1.00  0.00           O  
ATOM    259  N   LEU    18      36.566  16.522  36.600  1.00  0.00           N  
ATOM    260  H   LEU    18      37.294  16.516  37.300  1.00  0.00           H  
ATOM    261  CA  LEU    18      36.212  17.750  35.923  1.00  0.00           C  
ATOM    262  HA  LEU    18      35.136  17.902  36.009  1.00  0.00           H  
ATOM    263  CB  LEU    18      36.862  18.885  36.678  1.00  0.00           C  
ATOM    264  HB2 LEU    18      36.540  18.881  37.719  1.00  0.00           H  
ATOM    265  HB3 LEU    18      37.909  18.589  36.739  1.00  0.00           H  
ATOM    266  CG  LEU    18      36.670  20.297  36.007  1.00  0.00           C  
ATOM    267  HG  LEU    18      36.838  20.210  34.934  1.00  0.00           H  
ATOM    268  CD1 LEU    18      35.290  20.899  36.261  1.00  0.00           C  
ATOM    269 HD11 LEU    18      35.214  20.896  37.348  1.00  0.00           H  
ATOM    270 HD12 LEU    18      35.225  21.947  35.968  1.00  0.00           H  
ATOM    271 HD13 LEU    18      34.542  20.158  35.978  1.00  0.00           H  
ATOM    272  CD2 LEU    18      37.793  21.220  36.570  1.00  0.00           C  
ATOM    273 HD21 LEU    18      37.447  21.429  37.582  1.00  0.00           H  
ATOM    274 HD22 LEU    18      38.834  20.902  36.505  1.00  0.00           H  
ATOM    275 HD23 LEU    18      37.761  22.191  36.074  1.00  0.00           H  
ATOM    276  C   LEU    18      36.613  17.752  34.451  1.00  0.00           C  
ATOM    277  O   LEU    18      35.820  18.231  33.637  1.00  0.00           O  
ATOM    278  N   MET    19      37.831  17.285  34.182  1.00  0.00           N  
ATOM    279  H   MET    19      38.438  16.988  34.933  1.00  0.00           H  
ATOM    280  CA  MET    19      38.342  17.201  32.815  1.00  0.00           C  
ATOM    281  HA  MET    19      38.077  18.151  32.351  1.00  0.00           H  
ATOM    282  CB  MET    19      39.852  17.079  32.718  1.00  0.00           C  
ATOM    283  HB2 MET    19      40.147  16.223  33.325  1.00  0.00           H  
ATOM    284  HB3 MET    19      40.160  16.918  31.685  1.00  0.00           H  
ATOM    285  CG  MET    19      40.679  18.283  33.168  1.00  0.00           C  
ATOM    286  HG2 MET    19      40.345  19.161  32.615  1.00  0.00           H  
ATOM    287  HG3 MET    19      40.437  18.539  34.200  1.00  0.00           H  
ATOM    288  SD  MET    19      42.530  18.131  32.974  1.00  0.00           S  
ATOM    289  CE  MET    19      42.771  18.139  31.218  1.00  0.00           C  
ATOM    290  HE1 MET    19      42.233  17.296  30.784  1.00  0.00           H  
ATOM    291  HE2 MET    19      42.332  19.084  30.900  1.00  0.00           H  
ATOM    292  HE3 MET    19      43.813  17.973  30.944  1.00  0.00           H  
ATOM    293  C   MET    19      37.496  16.231  31.948  1.00  0.00           C  
ATOM    294  O   MET    19      36.870  16.730  30.948  1.00  0.00           O  
ATOM    295  N   LYS    20      37.094  15.092  32.476  1.00  0.00           N  
ATOM    296  H   LYS    20      37.578  14.772  33.302  1.00  0.00           H  
ATOM    297  CA  LYS    20      36.142  14.190  31.778  1.00  0.00           C  
ATOM    298  HA  LYS    20      36.589  13.837  30.849  1.00  0.00           H  
ATOM    299  CB  LYS    20      35.916  12.976  32.692  1.00  0.00           C  
ATOM    300  HB2 LYS    20      36.844  12.405  32.708  1.00  0.00           H  
ATOM    301  HB3 LYS    20      35.686  13.267  33.717  1.00  0.00           H  
ATOM    302  CG  LYS    20      34.791  11.975  32.223  1.00  0.00           C  
ATOM    303  HG2 LYS    20      33.815  12.430  32.054  1.00  0.00           H  
ATOM    304  HG3 LYS    20      35.140  11.570  31.273  1.00  0.00           H  
ATOM    305  CD  LYS    20      34.705  10.866  33.222  1.00  0.00           C  
ATOM    306  HD2 LYS    20      35.673  10.375  33.323  1.00  0.00           H  
ATOM    307  HD3 LYS    20      34.346  11.175  34.204  1.00  0.00           H  
ATOM    308  CE  LYS    20      33.692   9.802  32.745  1.00  0.00           C  
ATOM    309  HE2 LYS    20      32.693  10.227  32.839  1.00  0.00           H  
ATOM    310  HE3 LYS    20      33.870   9.627  31.684  1.00  0.00           H  
ATOM    311  NZ  LYS    20      33.712   8.525  33.430  1.00  0.00           N  
ATOM    312  HZ1 LYS    20      34.443   7.861  33.218  1.00  0.00           H  
ATOM    313  HZ2 LYS    20      33.818   8.675  34.423  1.00  0.00           H  
ATOM    314  HZ3 LYS    20      32.793   8.134  33.282  1.00  0.00           H  
ATOM    315  C   LYS    20      34.867  14.937  31.473  1.00  0.00           C  
ATOM    316  O   LYS    20      34.388  14.859  30.359  1.00  0.00           O  
ATOM    317  N   ALA    21      34.222  15.540  32.515  1.00  0.00           N  
ATOM    318  H   ALA    21      34.672  15.469  33.417  1.00  0.00           H  
ATOM    319  CA  ALA    21      32.907  16.177  32.351  1.00  0.00           C  
ATOM    320  HA  ALA    21      32.211  15.473  31.895  1.00  0.00           H  
ATOM    321  CB  ALA    21      32.459  16.633  33.710  1.00  0.00           C  
ATOM    322  HB1 ALA    21      31.445  17.029  33.654  1.00  0.00           H  
ATOM    323  HB2 ALA    21      32.677  15.735  34.287  1.00  0.00           H  
ATOM    324  HB3 ALA    21      33.122  17.386  34.136  1.00  0.00           H  
ATOM    325  C   ALA    21      32.917  17.424  31.374  1.00  0.00           C  
ATOM    326  O   ALA    21      31.934  17.647  30.735  1.00  0.00           O  
ATOM    327  N   GLN    22      34.035  18.186  31.259  1.00  0.00           N  
ATOM    328  H   GLN    22      34.864  17.822  31.706  1.00  0.00           H  
ATOM    329  CA  GLN    22      34.137  19.471  30.495  1.00  0.00           C  
ATOM    330  HA  GLN    22      33.167  19.945  30.343  1.00  0.00           H  
ATOM    331  CB  GLN    22      34.841  20.438  31.454  1.00  0.00           C  
ATOM    332  HB2 GLN    22      35.879  20.160  31.634  1.00  0.00           H  
ATOM    333  HB3 GLN    22      34.918  21.332  30.836  1.00  0.00           H  
ATOM    334  CG  GLN    22      34.176  20.904  32.774  1.00  0.00           C  
ATOM    335  HG2 GLN    22      34.408  20.150  33.527  1.00  0.00           H  
ATOM    336  HG3 GLN    22      34.728  21.774  33.129  1.00  0.00           H  
ATOM    337  CD  GLN    22      32.637  21.053  32.821  1.00  0.00           C  
ATOM    338  OE1 GLN    22      32.111  21.743  31.981  1.00  0.00           O  
ATOM    339  NE2 GLN    22      31.930  20.341  33.639  1.00  0.00           N  
ATOM    340 HE21 GLN    22      32.419  19.814  34.349  1.00  0.00           H  
ATOM    341 HE22 GLN    22      30.922  20.361  33.576  1.00  0.00           H  
ATOM    342  C   GLN    22      34.787  19.396  29.115  1.00  0.00           C  
ATOM    343  O   GLN    22      34.721  20.393  28.397  1.00  0.00           O  
ATOM    344  N   SER    23      35.507  18.282  28.816  1.00  0.00           N  
ATOM    345  H   SER    23      35.558  17.586  29.547  1.00  0.00           H  
ATOM    346  CA  SER    23      36.273  18.015  27.592  1.00  0.00           C  
ATOM    347  HA  SER    23      36.787  17.080  27.815  1.00  0.00           H  
ATOM    348  CB  SER    23      35.342  17.802  26.383  1.00  0.00           C  
ATOM    349  HB2 SER    23      34.889  18.786  26.256  1.00  0.00           H  
ATOM    350  HB3 SER    23      35.943  17.490  25.529  1.00  0.00           H  
ATOM    351  OG  SER    23      34.361  16.784  26.745  1.00  0.00           O  
ATOM    352  HG  SER    23      33.639  17.245  27.179  1.00  0.00           H  
ATOM    353  C   SER    23      37.327  19.105  27.261  1.00  0.00           C  
ATOM    354  O   SER    23      37.398  19.576  26.120  1.00  0.00           O  
ATOM    355  N   VAL    24      38.094  19.498  28.351  1.00  0.00           N  
ATOM    356  H   VAL    24      37.749  19.195  29.250  1.00  0.00           H  
ATOM    357  CA  VAL    24      39.280  20.357  28.255  1.00  0.00           C  
ATOM    358  HA  VAL    24      39.026  21.240  27.670  1.00  0.00           H  
ATOM    359  CB  VAL    24      39.563  20.715  29.685  1.00  0.00           C  
ATOM    360  HB  VAL    24      39.569  19.871  30.376  1.00  0.00           H  
ATOM    361  CG1 VAL    24      40.896  21.477  29.827  1.00  0.00           C  
ATOM    362 HG11 VAL    24      41.139  21.804  30.838  1.00  0.00           H  
ATOM    363 HG12 VAL    24      41.734  20.868  29.489  1.00  0.00           H  
ATOM    364 HG13 VAL    24      40.857  22.324  29.143  1.00  0.00           H  
ATOM    365  CG2 VAL    24      38.444  21.618  30.223  1.00  0.00           C  
ATOM    366 HG21 VAL    24      38.642  21.656  31.294  1.00  0.00           H  
ATOM    367 HG22 VAL    24      38.369  22.574  29.705  1.00  0.00           H  
ATOM    368 HG23 VAL    24      37.511  21.058  30.164  1.00  0.00           H  
ATOM    369  C   VAL    24      40.338  19.552  27.594  1.00  0.00           C  
ATOM    370  O   VAL    24      40.729  18.522  28.154  1.00  0.00           O  
ATOM    371  N   PRO    25      40.886  20.049  26.449  1.00  0.00           N  
ATOM    372  CD  PRO    25      40.461  21.144  25.562  1.00  0.00           C  
ATOM    373  HD2 PRO    25      40.800  22.086  25.994  1.00  0.00           H  
ATOM    374  HD3 PRO    25      39.382  21.215  25.422  1.00  0.00           H  
ATOM    375  CG  PRO    25      41.151  20.735  24.165  1.00  0.00           C  
ATOM    376  HG2 PRO    25      41.334  21.583  23.505  1.00  0.00           H  
ATOM    377  HG3 PRO    25      40.587  19.887  23.776  1.00  0.00           H  
ATOM    378  CB  PRO    25      42.466  20.194  24.672  1.00  0.00           C  
ATOM    379  HB2 PRO    25      43.262  20.917  24.849  1.00  0.00           H  
ATOM    380  HB3 PRO    25      42.957  19.430  24.070  1.00  0.00           H  
ATOM    381  CA  PRO    25      42.091  19.459  25.969  1.00  0.00           C  
ATOM    382  HA  PRO    25      41.888  18.429  25.674  1.00  0.00           H  
ATOM    383  C   PRO    25      43.325  19.431  26.924  1.00  0.00           C  
ATOM    384  O   PRO    25      43.998  18.380  26.916  1.00  0.00           O  
ATOM    385  N   GLY    26      43.553  20.436  27.785  1.00  0.00           N  
ATOM    386  H   GLY    26      43.095  21.333  27.711  1.00  0.00           H  
ATOM    387  CA  GLY    26      44.728  20.458  28.587  1.00  0.00           C  
ATOM    388  HA2 GLY    26      44.880  19.485  29.054  1.00  0.00           H  
ATOM    389  HA3 GLY    26      45.609  20.767  28.025  1.00  0.00           H  
ATOM    390  C   GLY    26      44.606  21.429  29.779  1.00  0.00           C  
ATOM    391  O   GLY    26      43.798  22.355  29.801  1.00  0.00           O  
ATOM    392  N   MET    27      45.315  21.200  30.864  1.00  0.00           N  
ATOM    393  H   MET    27      45.966  20.429  30.894  1.00  0.00           H  
ATOM    394  CA  MET    27      45.143  21.866  32.139  1.00  0.00           C  
ATOM    395  HA  MET    27      44.999  22.906  31.845  1.00  0.00           H  
ATOM    396  CB  MET    27      44.052  21.343  32.995  1.00  0.00           C  
ATOM    397  HB2 MET    27      43.254  21.038  32.318  1.00  0.00           H  
ATOM    398  HB3 MET    27      44.456  20.524  33.590  1.00  0.00           H  
ATOM    399  CG  MET    27      43.546  22.455  33.866  1.00  0.00           C  
ATOM    400  HG2 MET    27      44.406  22.817  34.429  1.00  0.00           H  
ATOM    401  HG3 MET    27      43.096  23.171  33.178  1.00  0.00           H  
ATOM    402  SD  MET    27      42.253  21.935  35.045  1.00  0.00           S  
ATOM    403  CE  MET    27      40.689  21.898  34.004  1.00  0.00           C  
ATOM    404  HE1 MET    27      39.964  21.343  34.600  1.00  0.00           H  
ATOM    405  HE2 MET    27      40.346  22.915  33.814  1.00  0.00           H  
ATOM    406  HE3 MET    27      40.980  21.408  33.074  1.00  0.00           H  
ATOM    407  C   MET    27      46.449  21.899  32.972  1.00  0.00           C  
ATOM    408  O   MET    27      47.259  20.931  32.994  1.00  0.00           O  
ATOM    409  N   ALA    28      46.706  23.039  33.613  1.00  0.00           N  
ATOM    410  H   ALA    28      45.959  23.718  33.591  1.00  0.00           H  
ATOM    411  CA  ALA    28      47.769  23.267  34.653  1.00  0.00           C  
ATOM    412  HA  ALA    28      48.210  22.282  34.808  1.00  0.00           H  
ATOM    413  CB  ALA    28      48.815  24.247  34.112  1.00  0.00           C  
ATOM    414  HB1 ALA    28      49.653  24.180  34.806  1.00  0.00           H  
ATOM    415  HB2 ALA    28      49.057  23.899  33.108  1.00  0.00           H  
ATOM    416  HB3 ALA    28      48.410  25.254  34.013  1.00  0.00           H  
ATOM    417  C   ALA    28      47.229  23.875  35.959  1.00  0.00           C  
ATOM    418  O   ALA    28      46.343  24.743  35.876  1.00  0.00           O  
ATOM    419  N   VAL    29      47.783  23.371  37.119  1.00  0.00           N  
ATOM    420  H   VAL    29      48.589  22.776  36.995  1.00  0.00           H  
ATOM    421  CA  VAL    29      47.370  23.593  38.481  1.00  0.00           C  
ATOM    422  HA  VAL    29      46.848  24.542  38.364  1.00  0.00           H  
ATOM    423  CB  VAL    29      46.381  22.480  38.866  1.00  0.00           C  
ATOM    424  HB  VAL    29      46.963  21.572  39.024  1.00  0.00           H  
ATOM    425  CG1 VAL    29      45.692  22.556  40.211  1.00  0.00           C  
ATOM    426 HG11 VAL    29      46.398  22.841  40.992  1.00  0.00           H  
ATOM    427 HG12 VAL    29      44.841  23.232  40.127  1.00  0.00           H  
ATOM    428 HG13 VAL    29      45.202  21.619  40.476  1.00  0.00           H  
ATOM    429  CG2 VAL    29      45.261  22.193  37.860  1.00  0.00           C  
ATOM    430 HG21 VAL    29      44.683  23.009  37.425  1.00  0.00           H  
ATOM    431 HG22 VAL    29      45.629  21.480  37.123  1.00  0.00           H  
ATOM    432 HG23 VAL    29      44.514  21.571  38.353  1.00  0.00           H  
ATOM    433  C   VAL    29      48.466  23.653  39.564  1.00  0.00           C  
ATOM    434  O   VAL    29      49.244  22.720  39.742  1.00  0.00           O  
ATOM    435  N   ALA    30      48.634  24.805  40.197  1.00  0.00           N  
ATOM    436  H   ALA    30      48.045  25.603  40.003  1.00  0.00           H  
ATOM    437  CA  ALA    30      49.498  24.967  41.368  1.00  0.00           C  
ATOM    438  HA  ALA    30      50.190  24.129  41.448  1.00  0.00           H  
ATOM    439  CB  ALA    30      50.387  26.223  41.137  1.00  0.00           C  
ATOM    440  HB1 ALA    30      50.810  26.646  42.048  1.00  0.00           H  
ATOM    441  HB2 ALA    30      51.153  26.039  40.384  1.00  0.00           H  
ATOM    442  HB3 ALA    30      49.833  27.083  40.763  1.00  0.00           H  
ATOM    443  C   ALA    30      48.663  25.045  42.689  1.00  0.00           C  
ATOM    444  O   ALA    30      47.577  25.661  42.668  1.00  0.00           O  
ATOM    445  N   VAL    31      49.183  24.477  43.768  1.00  0.00           N  
ATOM    446  H   VAL    31      49.968  23.888  43.531  1.00  0.00           H  
ATOM    447  CA  VAL    31      48.568  24.406  45.113  1.00  0.00           C  
ATOM    448  HA  VAL    31      47.680  25.034  45.030  1.00  0.00           H  
ATOM    449  CB  VAL    31      48.159  23.027  45.558  1.00  0.00           C  
ATOM    450  HB  VAL    31      49.055  22.409  45.604  1.00  0.00           H  
ATOM    451  CG1 VAL    31      47.595  22.932  46.959  1.00  0.00           C  
ATOM    452 HG11 VAL    31      48.381  23.118  47.690  1.00  0.00           H  
ATOM    453 HG12 VAL    31      46.876  23.751  46.935  1.00  0.00           H  
ATOM    454 HG13 VAL    31      47.141  21.990  47.269  1.00  0.00           H  
ATOM    455  CG2 VAL    31      47.068  22.474  44.668  1.00  0.00           C  
ATOM    456 HG21 VAL    31      46.749  21.581  45.206  1.00  0.00           H  
ATOM    457 HG22 VAL    31      46.257  23.197  44.579  1.00  0.00           H  
ATOM    458 HG23 VAL    31      47.506  22.264  43.692  1.00  0.00           H  
ATOM    459  C   VAL    31      49.505  25.085  46.081  1.00  0.00           C  
ATOM    460  O   VAL    31      50.565  24.489  46.427  1.00  0.00           O  
ATOM    461  N   ILE    32      49.207  26.219  46.606  1.00  0.00           N  
ATOM    462  H   ILE    32      48.320  26.609  46.320  1.00  0.00           H  
ATOM    463  CA  ILE    32      50.037  26.900  47.627  1.00  0.00           C  
ATOM    464  HA  ILE    32      51.101  26.758  47.439  1.00  0.00           H  
ATOM    465  CB  ILE    32      49.838  28.423  47.562  1.00  0.00           C  
ATOM    466  HB  ILE    32      48.806  28.610  47.857  1.00  0.00           H  
ATOM    467  CG2 ILE    32      50.695  29.054  48.673  1.00  0.00           C  
ATOM    468 HG21 ILE    32      50.164  28.744  49.573  1.00  0.00           H  
ATOM    469 HG22 ILE    32      51.730  28.711  48.694  1.00  0.00           H  
ATOM    470 HG23 ILE    32      50.692  30.134  48.526  1.00  0.00           H  
ATOM    471  CG1 ILE    32      50.074  29.099  46.151  1.00  0.00           C  
ATOM    472 HG12 ILE    32      50.491  30.088  46.339  1.00  0.00           H  
ATOM    473 HG13 ILE    32      50.799  28.517  45.583  1.00  0.00           H  
ATOM    474  CD1 ILE    32      48.802  29.135  45.360  1.00  0.00           C  
ATOM    475 HD11 ILE    32      49.116  29.614  44.433  1.00  0.00           H  
ATOM    476 HD12 ILE    32      48.456  28.130  45.117  1.00  0.00           H  
ATOM    477 HD13 ILE    32      47.943  29.624  45.819  1.00  0.00           H  
ATOM    478  C   ILE    32      49.718  26.358  49.029  1.00  0.00           C  
ATOM    479  O   ILE    32      48.649  26.595  49.588  1.00  0.00           O  
ATOM    480  N   TYR    33      50.706  25.612  49.519  1.00  0.00           N  
ATOM    481  H   TYR    33      51.550  25.563  48.967  1.00  0.00           H  
ATOM    482  CA  TYR    33      50.584  24.941  50.786  1.00  0.00           C  
ATOM    483  HA  TYR    33      50.019  25.598  51.446  1.00  0.00           H  
ATOM    484  CB  TYR    33      49.764  23.639  50.588  1.00  0.00           C  
ATOM    485  HB2 TYR    33      48.728  23.893  50.363  1.00  0.00           H  
ATOM    486  HB3 TYR    33      50.142  23.056  49.748  1.00  0.00           H  
ATOM    487  CG  TYR    33      49.793  22.625  51.764  1.00  0.00           C  
ATOM    488  CD1 TYR    33      49.212  22.981  52.957  1.00  0.00           C  
ATOM    489  HD1 TYR    33      48.852  23.992  53.081  1.00  0.00           H  
ATOM    490  CE1 TYR    33      49.084  22.098  54.009  1.00  0.00           C  
ATOM    491  HE1 TYR    33      48.708  22.384  54.980  1.00  0.00           H  
ATOM    492  CZ  TYR    33      49.565  20.785  53.782  1.00  0.00           C  
ATOM    493  OH  TYR    33      49.287  19.757  54.616  1.00  0.00           O  
ATOM    494  HH  TYR    33      49.385  18.935  54.131  1.00  0.00           H  
ATOM    495  CE2 TYR    33      50.077  20.468  52.543  1.00  0.00           C  
ATOM    496  HE2 TYR    33      50.420  19.472  52.303  1.00  0.00           H  
ATOM    497  CD2 TYR    33      50.363  21.380  51.535  1.00  0.00           C  
ATOM    498  HD2 TYR    33      50.947  21.077  50.678  1.00  0.00           H  
ATOM    499  C   TYR    33      51.942  24.715  51.466  1.00  0.00           C  
ATOM    500  O   TYR    33      52.973  24.723  50.790  1.00  0.00           O  
ATOM    501  N   GLN    34      51.954  24.658  52.817  1.00  0.00           N  
ATOM    502  H   GLN    34      51.075  24.701  53.313  1.00  0.00           H  
ATOM    503  CA  GLN    34      53.122  24.848  53.675  1.00  0.00           C  
ATOM    504  HA  GLN    34      52.603  25.315  54.512  1.00  0.00           H  
ATOM    505  CB  GLN    34      53.832  23.502  54.024  1.00  0.00           C  
ATOM    506  HB2 GLN    34      54.190  23.055  53.096  1.00  0.00           H  
ATOM    507  HB3 GLN    34      54.723  23.723  54.612  1.00  0.00           H  
ATOM    508  CG  GLN    34      52.966  22.532  54.831  1.00  0.00           C  
ATOM    509  HG2 GLN    34      52.792  22.957  55.819  1.00  0.00           H  
ATOM    510  HG3 GLN    34      52.023  22.406  54.298  1.00  0.00           H  
ATOM    511  CD  GLN    34      53.706  21.156  55.195  1.00  0.00           C  
ATOM    512  OE1 GLN    34      54.658  21.170  56.005  1.00  0.00           O  
ATOM    513  NE2 GLN    34      53.370  20.113  54.484  1.00  0.00           N  
ATOM    514 HE21 GLN    34      52.821  20.261  53.649  1.00  0.00           H  
ATOM    515 HE22 GLN    34      53.976  19.330  54.681  1.00  0.00           H  
ATOM    516  C   GLN    34      54.142  25.916  53.177  1.00  0.00           C  
ATOM    517  O   GLN    34      55.307  25.628  52.880  1.00  0.00           O  
ATOM    518  N   GLY    35      53.582  27.104  52.873  1.00  0.00           N  
ATOM    519  H   GLY    35      52.646  27.290  53.206  1.00  0.00           H  
ATOM    520  CA  GLY    35      54.272  28.208  52.313  1.00  0.00           C  
ATOM    521  HA2 GLY    35      53.521  28.995  52.247  1.00  0.00           H  
ATOM    522  HA3 GLY    35      54.950  28.499  53.116  1.00  0.00           H  
ATOM    523  C   GLY    35      55.004  28.122  50.940  1.00  0.00           C  
ATOM    524  O   GLY    35      55.992  28.801  50.777  1.00  0.00           O  
ATOM    525  N   LYS    36      54.635  27.144  50.077  1.00  0.00           N  
ATOM    526  H   LYS    36      53.924  26.497  50.386  1.00  0.00           H  
ATOM    527  CA  LYS    36      55.263  27.000  48.716  1.00  0.00           C  
ATOM    528  HA  LYS    36      55.613  27.968  48.357  1.00  0.00           H  
ATOM    529  CB  LYS    36      56.480  26.111  48.690  1.00  0.00           C  
ATOM    530  HB2 LYS    36      56.238  25.070  48.903  1.00  0.00           H  
ATOM    531  HB3 LYS    36      57.007  26.079  47.736  1.00  0.00           H  
ATOM    532  CG  LYS    36      57.612  26.544  49.659  1.00  0.00           C  
ATOM    533  HG2 LYS    36      57.990  27.544  49.447  1.00  0.00           H  
ATOM    534  HG3 LYS    36      57.303  26.547  50.704  1.00  0.00           H  
ATOM    535  CD  LYS    36      58.735  25.528  49.515  1.00  0.00           C  
ATOM    536  HD2 LYS    36      58.245  24.555  49.557  1.00  0.00           H  
ATOM    537  HD3 LYS    36      59.274  25.694  48.583  1.00  0.00           H  
ATOM    538  CE  LYS    36      59.699  25.499  50.640  1.00  0.00           C  
ATOM    539  HE2 LYS    36      59.186  25.309  51.582  1.00  0.00           H  
ATOM    540  HE3 LYS    36      60.314  24.630  50.404  1.00  0.00           H  
ATOM    541  NZ  LYS    36      60.536  26.780  50.823  1.00  0.00           N  
ATOM    542  HZ1 LYS    36      61.216  26.913  50.089  1.00  0.00           H  
ATOM    543  HZ2 LYS    36      59.958  27.606  50.884  1.00  0.00           H  
ATOM    544  HZ3 LYS    36      61.090  26.701  51.664  1.00  0.00           H  
ATOM    545  C   LYS    36      54.205  26.502  47.739  1.00  0.00           C  
ATOM    546  O   LYS    36      53.286  25.820  48.130  1.00  0.00           O  
ATOM    547  N   PRO    37      54.220  26.935  46.472  1.00  0.00           N  
ATOM    548  CD  PRO    37      55.217  27.858  45.903  1.00  0.00           C  
ATOM    549  HD2 PRO    37      56.213  27.612  46.270  1.00  0.00           H  
ATOM    550  HD3 PRO    37      54.941  28.885  46.143  1.00  0.00           H  
ATOM    551  CG  PRO    37      55.111  27.648  44.406  1.00  0.00           C  
ATOM    552  HG2 PRO    37      55.800  26.880  44.054  1.00  0.00           H  
ATOM    553  HG3 PRO    37      55.269  28.544  43.804  1.00  0.00           H  
ATOM    554  CB  PRO    37      53.705  27.014  44.233  1.00  0.00           C  
ATOM    555  HB2 PRO    37      53.616  26.332  43.387  1.00  0.00           H  
ATOM    556  HB3 PRO    37      52.870  27.713  44.193  1.00  0.00           H  
ATOM    557  CA  PRO    37      53.435  26.200  45.457  1.00  0.00           C  
ATOM    558  HA  PRO    37      52.357  26.203  45.614  1.00  0.00           H  
ATOM    559  C   PRO    37      53.957  24.810  45.311  1.00  0.00           C  
ATOM    560  O   PRO    37      55.138  24.561  45.481  1.00  0.00           O  
ATOM    561  N   HIP    38      53.112  23.842  45.028  1.00  0.00           N  
ATOM    562  H   HIP    38      52.192  24.204  44.819  1.00  0.00           H  
ATOM    563  CA  HIP    38      53.376  22.441  44.631  1.00  0.00           C  
ATOM    564  HA  HIP    38      54.446  22.265  44.521  1.00  0.00           H  
ATOM    565  CB  HIP    38      52.860  21.563  45.761  1.00  0.00           C  
ATOM    566  HB2 HIP    38      51.801  21.682  45.988  1.00  0.00           H  
ATOM    567  HB3 HIP    38      53.026  20.531  45.451  1.00  0.00           H  
ATOM    568  CG  HIP    38      53.632  21.811  46.999  1.00  0.00           C  
ATOM    569  ND1 HIP    38      54.819  21.212  47.345  1.00  0.00           N  
ATOM    570  HD1 HIP    38      55.313  20.606  46.706  1.00  0.00           H  
ATOM    571  CE1 HIP    38      55.295  21.759  48.506  1.00  0.00           C  
ATOM    572  HE1 HIP    38      56.288  21.761  48.932  1.00  0.00           H  
ATOM    573  NE2 HIP    38      54.454  22.743  48.908  1.00  0.00           N  
ATOM    574  HE2 HIP    38      54.666  23.221  49.772  1.00  0.00           H  
ATOM    575  CD2 HIP    38      53.361  22.740  48.017  1.00  0.00           C  
ATOM    576  HD2 HIP    38      52.519  23.416  48.040  1.00  0.00           H  
ATOM    577  C   HIP    38      52.691  22.275  43.262  1.00  0.00           C  
ATOM    578  O   HIP    38      51.576  22.834  43.072  1.00  0.00           O  
ATOM    579  N   TYR    39      53.336  21.615  42.282  1.00  0.00           N  
ATOM    580  H   TYR    39      54.131  21.031  42.499  1.00  0.00           H  
ATOM    581  CA  TYR    39      52.961  21.730  40.855  1.00  0.00           C  
ATOM    582  HA  TYR    39      52.140  22.445  40.811  1.00  0.00           H  
ATOM    583  CB  TYR    39      54.056  22.304  40.040  1.00  0.00           C  
ATOM    584  HB2 TYR    39      54.882  21.593  40.025  1.00  0.00           H  
ATOM    585  HB3 TYR    39      53.858  22.362  38.969  1.00  0.00           H  
ATOM    586  CG  TYR    39      54.472  23.660  40.480  1.00  0.00           C  
ATOM    587  CD1 TYR    39      53.677  24.763  40.089  1.00  0.00           C  
ATOM    588  HD1 TYR    39      52.831  24.644  39.427  1.00  0.00           H  
ATOM    589  CE1 TYR    39      54.048  26.113  40.481  1.00  0.00           C  
ATOM    590  HE1 TYR    39      53.422  26.907  40.102  1.00  0.00           H  
ATOM    591  CZ  TYR    39      55.291  26.302  41.102  1.00  0.00           C  
ATOM    592  OH  TYR    39      55.643  27.584  41.326  1.00  0.00           O  
ATOM    593  HH  TYR    39      56.597  27.663  41.404  1.00  0.00           H  
ATOM    594  CE2 TYR    39      56.068  25.206  41.597  1.00  0.00           C  
ATOM    595  HE2 TYR    39      56.989  25.485  42.088  1.00  0.00           H  
ATOM    596  CD2 TYR    39      55.586  23.882  41.355  1.00  0.00           C  
ATOM    597  HD2 TYR    39      56.268  23.168  41.793  1.00  0.00           H  
ATOM    598  C   TYR    39      52.393  20.504  40.125  1.00  0.00           C  
ATOM    599  O   TYR    39      52.970  19.419  40.216  1.00  0.00           O  
ATOM    600  N   TYR    40      51.416  20.702  39.321  1.00  0.00           N  
ATOM    601  H   TYR    40      50.925  21.583  39.380  1.00  0.00           H  
ATOM    602  CA  TYR    40      50.634  19.662  38.653  1.00  0.00           C  
ATOM    603  HA  TYR    40      51.251  18.801  38.394  1.00  0.00           H  
ATOM    604  CB  TYR    40      49.510  19.200  39.576  1.00  0.00           C  
ATOM    605  HB2 TYR    40      48.666  19.880  39.461  1.00  0.00           H  
ATOM    606  HB3 TYR    40      49.063  18.349  39.062  1.00  0.00           H  
ATOM    607  CG  TYR    40      49.777  19.011  41.004  1.00  0.00           C  
ATOM    608  CD1 TYR    40      50.056  17.720  41.461  1.00  0.00           C  
ATOM    609  HD1 TYR    40      50.090  16.939  40.715  1.00  0.00           H  
ATOM    610  CE1 TYR    40      50.525  17.623  42.780  1.00  0.00           C  
ATOM    611  HE1 TYR    40      50.956  16.662  43.020  1.00  0.00           H  
ATOM    612  CZ  TYR    40      50.530  18.712  43.640  1.00  0.00           C  
ATOM    613  OH  TYR    40      50.911  18.540  44.947  1.00  0.00           O  
ATOM    614  HH  TYR    40      51.335  17.687  45.065  1.00  0.00           H  
ATOM    615  CE2 TYR    40      49.904  19.920  43.200  1.00  0.00           C  
ATOM    616  HE2 TYR    40      49.994  20.777  43.851  1.00  0.00           H  
ATOM    617  CD2 TYR    40      49.620  20.140  41.897  1.00  0.00           C  
ATOM    618  HD2 TYR    40      49.270  21.124  41.621  1.00  0.00           H  
ATOM    619  C   TYR    40      50.106  20.168  37.292  1.00  0.00           C  
ATOM    620  O   TYR    40      49.766  21.336  37.108  1.00  0.00           O  
ATOM    621  N   THR    41      50.143  19.220  36.330  1.00  0.00           N  
ATOM    622  H   THR    41      50.595  18.344  36.547  1.00  0.00           H  
ATOM    623  CA  THR    41      49.896  19.525  34.925  1.00  0.00           C  
ATOM    624  HA  THR    41      49.103  20.268  34.840  1.00  0.00           H  
ATOM    625  CB  THR    41      51.122  20.044  34.084  1.00  0.00           C  
ATOM    626  HB  THR    41      50.661  20.316  33.135  1.00  0.00           H  
ATOM    627  CG2 THR    41      51.836  21.234  34.728  1.00  0.00           C  
ATOM    628 HG21 THR    41      52.621  21.516  34.027  1.00  0.00           H  
ATOM    629 HG22 THR    41      51.057  21.987  34.852  1.00  0.00           H  
ATOM    630 HG23 THR    41      52.350  20.850  35.609  1.00  0.00           H  
ATOM    631  OG1 THR    41      52.033  19.057  33.781  1.00  0.00           O  
ATOM    632  HG1 THR    41      52.554  18.853  34.561  1.00  0.00           H  
ATOM    633  C   THR    41      49.398  18.264  34.156  1.00  0.00           C  
ATOM    634  O   THR    41      49.778  17.100  34.408  1.00  0.00           O  
ATOM    635  N   PHE    42      48.558  18.443  33.220  1.00  0.00           N  
ATOM    636  H   PHE    42      48.276  19.403  33.077  1.00  0.00           H  
ATOM    637  CA  PHE    42      47.702  17.406  32.651  1.00  0.00           C  
ATOM    638  HA  PHE    42      48.261  16.470  32.650  1.00  0.00           H  
ATOM    639  CB  PHE    42      46.349  17.301  33.392  1.00  0.00           C  
ATOM    640  HB2 PHE    42      45.777  18.209  33.199  1.00  0.00           H  
ATOM    641  HB3 PHE    42      45.772  16.470  32.986  1.00  0.00           H  
ATOM    642  CG  PHE    42      46.478  17.154  34.894  1.00  0.00           C  
ATOM    643  CD1 PHE    42      46.409  18.323  35.736  1.00  0.00           C  
ATOM    644  HD1 PHE    42      46.205  19.273  35.264  1.00  0.00           H  
ATOM    645  CE1 PHE    42      46.583  18.212  37.125  1.00  0.00           C  
ATOM    646  HE1 PHE    42      46.683  19.079  37.762  1.00  0.00           H  
ATOM    647  CZ  PHE    42      46.757  16.908  37.686  1.00  0.00           C  
ATOM    648  HZ  PHE    42      46.957  16.805  38.742  1.00  0.00           H  
ATOM    649  CE2 PHE    42      46.739  15.710  36.906  1.00  0.00           C  
ATOM    650  HE2 PHE    42      46.978  14.718  37.260  1.00  0.00           H  
ATOM    651  CD2 PHE    42      46.628  15.838  35.470  1.00  0.00           C  
ATOM    652  HD2 PHE    42      46.860  14.985  34.849  1.00  0.00           H  
ATOM    653  C   PHE    42      47.327  17.856  31.173  1.00  0.00           C  
ATOM    654  O   PHE    42      46.994  18.978  30.854  1.00  0.00           O  
ATOM    655  N   GLY    43      47.064  16.864  30.344  1.00  0.00           N  
ATOM    656  H   GLY    43      47.021  15.926  30.714  1.00  0.00           H  
ATOM    657  CA  GLY    43      46.595  16.967  28.923  1.00  0.00           C  
ATOM    658  HA2 GLY    43      46.544  15.986  28.451  1.00  0.00           H  
ATOM    659  HA3 GLY    43      45.585  17.378  28.899  1.00  0.00           H  
ATOM    660  C   GLY    43      47.459  17.781  27.964  1.00  0.00           C  
ATOM    661  O   GLY    43      48.644  18.012  28.201  1.00  0.00           O  
ATOM    662  N   LYS    44      46.871  18.251  26.832  1.00  0.00           N  
ATOM    663  H   LYS    44      45.863  18.283  26.784  1.00  0.00           H  
ATOM    664  CA  LYS    44      47.667  18.784  25.694  1.00  0.00           C  
ATOM    665  HA  LYS    44      48.724  18.691  25.945  1.00  0.00           H  
ATOM    666  CB  LYS    44      47.480  17.768  24.484  1.00  0.00           C  
ATOM    667  HB2 LYS    44      48.260  18.042  23.774  1.00  0.00           H  
ATOM    668  HB3 LYS    44      47.649  16.748  24.828  1.00  0.00           H  
ATOM    669  CG  LYS    44      46.061  17.852  23.792  1.00  0.00           C  
ATOM    670  HG2 LYS    44      45.509  18.671  24.253  1.00  0.00           H  
ATOM    671  HG3 LYS    44      46.104  18.186  22.755  1.00  0.00           H  
ATOM    672  CD  LYS    44      45.118  16.620  23.928  1.00  0.00           C  
ATOM    673  HD2 LYS    44      45.229  16.412  24.992  1.00  0.00           H  
ATOM    674  HD3 LYS    44      44.120  16.990  23.690  1.00  0.00           H  
ATOM    675  CE  LYS    44      45.529  15.520  22.887  1.00  0.00           C  
ATOM    676  HE2 LYS    44      45.310  15.748  21.844  1.00  0.00           H  
ATOM    677  HE3 LYS    44      46.601  15.344  22.967  1.00  0.00           H  
ATOM    678  NZ  LYS    44      44.900  14.232  23.180  1.00  0.00           N  
ATOM    679  HZ1 LYS    44      43.911  14.389  23.310  1.00  0.00           H  
ATOM    680  HZ2 LYS    44      45.038  13.621  22.388  1.00  0.00           H  
ATOM    681  HZ3 LYS    44      45.229  13.802  24.032  1.00  0.00           H  
ATOM    682  C   LYS    44      47.451  20.281  25.397  1.00  0.00           C  
ATOM    683  O   LYS    44      46.302  20.712  25.358  1.00  0.00           O  
ATOM    684  N   ALA    45      48.588  21.010  25.213  1.00  0.00           N  
ATOM    685  H   ALA    45      49.433  20.458  25.187  1.00  0.00           H  
ATOM    686  CA  ALA    45      48.731  22.429  24.800  1.00  0.00           C  
ATOM    687  HA  ALA    45      48.148  23.100  25.430  1.00  0.00           H  
ATOM    688  CB  ALA    45      50.229  22.836  24.858  1.00  0.00           C  
ATOM    689  HB1 ALA    45      50.545  22.163  24.061  1.00  0.00           H  
ATOM    690  HB2 ALA    45      50.404  23.863  24.536  1.00  0.00           H  
ATOM    691  HB3 ALA    45      50.671  22.600  25.827  1.00  0.00           H  
ATOM    692  C   ALA    45      48.166  22.677  23.375  1.00  0.00           C  
ATOM    693  O   ALA    45      47.545  23.693  23.125  1.00  0.00           O  
ATOM    694  N   ASP    46      48.502  21.750  22.414  1.00  0.00           N  
ATOM    695  H   ASP    46      48.967  20.874  22.609  1.00  0.00           H  
ATOM    696  CA  ASP    46      48.067  21.830  21.021  1.00  0.00           C  
ATOM    697  HA  ASP    46      47.114  22.358  21.063  1.00  0.00           H  
ATOM    698  CB  ASP    46      49.023  22.671  20.210  1.00  0.00           C  
ATOM    699  HB2 ASP    46      48.994  23.703  20.562  1.00  0.00           H  
ATOM    700  HB3 ASP    46      50.035  22.313  20.400  1.00  0.00           H  
ATOM    701  CG  ASP    46      48.823  22.707  18.721  1.00  0.00           C  
ATOM    702  OD1 ASP    46      47.837  22.175  18.230  1.00  0.00           O  
ATOM    703  OD2 ASP    46      49.645  23.382  18.052  1.00  0.00           O  
ATOM    704  C   ASP    46      47.892  20.400  20.504  1.00  0.00           C  
ATOM    705  O   ASP    46      48.888  19.718  20.255  1.00  0.00           O  
ATOM    706  N   ILE    47      46.637  19.931  20.185  1.00  0.00           N  
ATOM    707  H   ILE    47      45.902  20.562  20.470  1.00  0.00           H  
ATOM    708  CA  ILE    47      46.309  18.579  19.624  1.00  0.00           C  
ATOM    709  HA  ILE    47      46.673  17.856  20.355  1.00  0.00           H  
ATOM    710  CB  ILE    47      44.827  18.404  19.320  1.00  0.00           C  
ATOM    711  HB  ILE    47      44.597  19.285  18.720  1.00  0.00           H  
ATOM    712  CG2 ILE    47      44.667  17.085  18.589  1.00  0.00           C  
ATOM    713 HG21 ILE    47      44.986  17.122  17.547  1.00  0.00           H  
ATOM    714 HG22 ILE    47      45.193  16.298  19.130  1.00  0.00           H  
ATOM    715 HG23 ILE    47      43.588  16.931  18.588  1.00  0.00           H  
ATOM    716  CG1 ILE    47      44.047  18.461  20.698  1.00  0.00           C  
ATOM    717 HG12 ILE    47      43.858  17.432  21.004  1.00  0.00           H  
ATOM    718 HG13 ILE    47      44.574  19.123  21.385  1.00  0.00           H  
ATOM    719  CD1 ILE    47      42.604  19.016  20.519  1.00  0.00           C  
ATOM    720 HD11 ILE    47      42.135  18.541  19.657  1.00  0.00           H  
ATOM    721 HD12 ILE    47      42.071  18.769  21.437  1.00  0.00           H  
ATOM    722 HD13 ILE    47      42.565  20.086  20.316  1.00  0.00           H  
ATOM    723  C   ILE    47      47.014  18.446  18.280  1.00  0.00           C  
ATOM    724  O   ILE    47      47.463  17.401  17.917  1.00  0.00           O  
ATOM    725  N   ALA    48      47.089  19.570  17.525  1.00  0.00           N  
ATOM    726  H   ALA    48      46.984  20.475  17.961  1.00  0.00           H  
ATOM    727  CA  ALA    48      47.627  19.461  16.171  1.00  0.00           C  
ATOM    728  HA  ALA    48      47.155  18.631  15.647  1.00  0.00           H  
ATOM    729  CB  ALA    48      47.326  20.753  15.382  1.00  0.00           C  
ATOM    730  HB1 ALA    48      47.895  21.613  15.737  1.00  0.00           H  
ATOM    731  HB2 ALA    48      47.619  20.702  14.333  1.00  0.00           H  
ATOM    732  HB3 ALA    48      46.288  21.026  15.571  1.00  0.00           H  
ATOM    733  C   ALA    48      49.111  19.055  16.244  1.00  0.00           C  
ATOM    734  O   ALA    48      49.559  18.141  15.531  1.00  0.00           O  
ATOM    735  N   ALA    49      49.907  19.736  17.081  1.00  0.00           N  
ATOM    736  H   ALA    49      49.451  20.486  17.582  1.00  0.00           H  
ATOM    737  CA  ALA    49      51.352  19.449  17.352  1.00  0.00           C  
ATOM    738  HA  ALA    49      51.930  19.313  16.438  1.00  0.00           H  
ATOM    739  CB  ALA    49      51.938  20.651  18.046  1.00  0.00           C  
ATOM    740  HB1 ALA    49      51.494  21.584  17.699  1.00  0.00           H  
ATOM    741  HB2 ALA    49      51.645  20.603  19.095  1.00  0.00           H  
ATOM    742  HB3 ALA    49      53.020  20.570  17.939  1.00  0.00           H  
ATOM    743  C   ALA    49      51.689  18.113  18.115  1.00  0.00           C  
ATOM    744  O   ALA    49      52.855  17.753  18.313  1.00  0.00           O  
ATOM    745  N   ASN    50      50.697  17.382  18.653  1.00  0.00           N  
ATOM    746  H   ASN    50      49.746  17.689  18.503  1.00  0.00           H  
ATOM    747  CA  ASN    50      50.835  16.408  19.784  1.00  0.00           C  
ATOM    748  HA  ASN    50      49.852  16.181  20.197  1.00  0.00           H  
ATOM    749  CB  ASN    50      51.324  15.056  19.191  1.00  0.00           C  
ATOM    750  HB2 ASN    50      52.338  15.169  18.807  1.00  0.00           H  
ATOM    751  HB3 ASN    50      51.347  14.339  20.011  1.00  0.00           H  
ATOM    752  CG  ASN    50      50.501  14.558  18.056  1.00  0.00           C  
ATOM    753  OD1 ASN    50      49.321  14.687  17.958  1.00  0.00           O  
ATOM    754  ND2 ASN    50      51.183  13.816  17.216  1.00  0.00           N  
ATOM    755 HD21 ASN    50      52.117  13.497  17.431  1.00  0.00           H  
ATOM    756 HD22 ASN    50      50.666  13.322  16.503  1.00  0.00           H  
ATOM    757  C   ASN    50      51.556  16.889  21.056  1.00  0.00           C  
ATOM    758  O   ASN    50      52.018  16.110  21.872  1.00  0.00           O  
ATOM    759  N   LYS    51      51.650  18.184  21.220  1.00  0.00           N  
ATOM    760  H   LYS    51      51.334  18.761  20.453  1.00  0.00           H  
ATOM    761  CA  LYS    51      52.369  18.769  22.412  1.00  0.00           C  
ATOM    762  HA  LYS    51      53.261  18.155  22.531  1.00  0.00           H  
ATOM    763  CB  LYS    51      52.811  20.302  22.274  1.00  0.00           C  
ATOM    764  HB2 LYS    51      51.897  20.880  22.131  1.00  0.00           H  
ATOM    765  HB3 LYS    51      53.291  20.628  23.196  1.00  0.00           H  
ATOM    766  CG  LYS    51      53.872  20.590  21.113  1.00  0.00           C  
ATOM    767  HG2 LYS    51      53.552  20.023  20.238  1.00  0.00           H  
ATOM    768  HG3 LYS    51      53.832  21.642  20.833  1.00  0.00           H  
ATOM    769  CD  LYS    51      55.346  20.359  21.468  1.00  0.00           C  
ATOM    770  HD2 LYS    51      55.456  21.010  22.336  1.00  0.00           H  
ATOM    771  HD3 LYS    51      55.524  19.338  21.806  1.00  0.00           H  
ATOM    772  CE  LYS    51      56.309  20.536  20.323  1.00  0.00           C  
ATOM    773  HE2 LYS    51      57.246  20.006  20.498  1.00  0.00           H  
ATOM    774  HE3 LYS    51      55.934  20.242  19.343  1.00  0.00           H  
ATOM    775  NZ  LYS    51      56.709  22.015  20.124  1.00  0.00           N  
ATOM    776  HZ1 LYS    51      57.173  22.310  20.971  1.00  0.00           H  
ATOM    777  HZ2 LYS    51      57.346  22.128  19.348  1.00  0.00           H  
ATOM    778  HZ3 LYS    51      55.899  22.597  19.966  1.00  0.00           H  
ATOM    779  C   LYS    51      51.601  18.740  23.760  1.00  0.00           C  
ATOM    780  O   LYS    51      50.526  19.390  23.795  1.00  0.00           O  
ATOM    781  N   PRO    52      52.113  18.101  24.812  1.00  0.00           N  
ATOM    782  CD  PRO    52      53.327  17.237  24.868  1.00  0.00           C  
ATOM    783  HD2 PRO    52      54.231  17.715  24.491  1.00  0.00           H  
ATOM    784  HD3 PRO    52      53.140  16.381  24.219  1.00  0.00           H  
ATOM    785  CG  PRO    52      53.477  16.838  26.371  1.00  0.00           C  
ATOM    786  HG2 PRO    52      54.243  17.447  26.851  1.00  0.00           H  
ATOM    787  HG3 PRO    52      53.771  15.788  26.387  1.00  0.00           H  
ATOM    788  CB  PRO    52      52.089  16.950  26.879  1.00  0.00           C  
ATOM    789  HB2 PRO    52      52.012  17.156  27.946  1.00  0.00           H  
ATOM    790  HB3 PRO    52      51.561  16.046  26.575  1.00  0.00           H  
ATOM    791  CA  PRO    52      51.490  18.164  26.165  1.00  0.00           C  
ATOM    792  HA  PRO    52      50.427  17.992  25.998  1.00  0.00           H  
ATOM    793  C   PRO    52      51.708  19.547  26.889  1.00  0.00           C  
ATOM    794  O   PRO    52      52.612  20.382  26.573  1.00  0.00           O  
ATOM    795  N   VAL    53      50.842  19.819  27.842  1.00  0.00           N  
ATOM    796  H   VAL    53      50.180  19.101  28.099  1.00  0.00           H  
ATOM    797  CA  VAL    53      50.862  20.984  28.773  1.00  0.00           C  
ATOM    798  HA  VAL    53      51.162  21.838  28.165  1.00  0.00           H  
ATOM    799  CB  VAL    53      49.541  21.260  29.521  1.00  0.00           C  
ATOM    800  HB  VAL    53      49.319  20.350  30.077  1.00  0.00           H  
ATOM    801  CG1 VAL    53      49.609  22.288  30.646  1.00  0.00           C  
ATOM    802 HG11 VAL    53      50.051  23.253  30.395  1.00  0.00           H  
ATOM    803 HG12 VAL    53      48.627  22.473  31.082  1.00  0.00           H  
ATOM    804 HG13 VAL    53      50.243  21.949  31.465  1.00  0.00           H  
ATOM    805  CG2 VAL    53      48.409  21.594  28.543  1.00  0.00           C  
ATOM    806 HG21 VAL    53      48.233  20.723  27.911  1.00  0.00           H  
ATOM    807 HG22 VAL    53      47.494  21.851  29.077  1.00  0.00           H  
ATOM    808 HG23 VAL    53      48.633  22.492  27.967  1.00  0.00           H  
ATOM    809  C   VAL    53      51.927  20.764  29.847  1.00  0.00           C  
ATOM    810  O   VAL    53      52.155  19.632  30.330  1.00  0.00           O  
ATOM    811  N   THR    54      52.665  21.840  30.155  1.00  0.00           N  
ATOM    812  H   THR    54      52.514  22.707  29.659  1.00  0.00           H  
ATOM    813  CA  THR    54      53.767  21.874  31.154  1.00  0.00           C  
ATOM    814  HA  THR    54      53.623  21.091  31.898  1.00  0.00           H  
ATOM    815  CB  THR    54      55.151  21.679  30.431  1.00  0.00           C  
ATOM    816  HB  THR    54      55.859  21.293  31.165  1.00  0.00           H  
ATOM    817  CG2 THR    54      55.122  20.794  29.128  1.00  0.00           C  
ATOM    818 HG21 THR    54      54.632  19.899  29.512  1.00  0.00           H  
ATOM    819 HG22 THR    54      54.545  21.283  28.343  1.00  0.00           H  
ATOM    820 HG23 THR    54      56.109  20.504  28.768  1.00  0.00           H  
ATOM    821  OG1 THR    54      55.620  23.010  30.113  1.00  0.00           O  
ATOM    822  HG1 THR    54      56.247  22.887  29.397  1.00  0.00           H  
ATOM    823  C   THR    54      53.845  23.117  32.039  1.00  0.00           C  
ATOM    824  O   THR    54      53.199  24.119  31.684  1.00  0.00           O  
ATOM    825  N   PRO    55      54.721  23.186  33.069  1.00  0.00           N  
ATOM    826  CD  PRO    55      55.373  22.059  33.706  1.00  0.00           C  
ATOM    827  HD2 PRO    55      56.221  21.733  33.103  1.00  0.00           H  
ATOM    828  HD3 PRO    55      54.579  21.319  33.801  1.00  0.00           H  
ATOM    829  CG  PRO    55      55.795  22.567  35.064  1.00  0.00           C  
ATOM    830  HG2 PRO    55      56.766  22.226  35.423  1.00  0.00           H  
ATOM    831  HG3 PRO    55      55.080  22.321  35.849  1.00  0.00           H  
ATOM    832  CB  PRO    55      55.935  24.092  34.867  1.00  0.00           C  
ATOM    833  HB2 PRO    55      56.943  24.174  34.460  1.00  0.00           H  
ATOM    834  HB3 PRO    55      55.770  24.701  35.755  1.00  0.00           H  
ATOM    835  CA  PRO    55      54.934  24.413  33.805  1.00  0.00           C  
ATOM    836  HA  PRO    55      53.987  24.633  34.298  1.00  0.00           H  
ATOM    837  C   PRO    55      55.471  25.633  33.139  1.00  0.00           C  
ATOM    838  O   PRO    55      55.590  26.728  33.698  1.00  0.00           O  
ATOM    839  N   GLN    56      56.017  25.393  31.939  1.00  0.00           N  
ATOM    840  H   GLN    56      56.039  24.463  31.546  1.00  0.00           H  
ATOM    841  CA  GLN    56      56.432  26.575  31.037  1.00  0.00           C  
ATOM    842  HA  GLN    56      56.743  27.436  31.628  1.00  0.00           H  
ATOM    843  CB  GLN    56      57.711  26.129  30.336  1.00  0.00           C  
ATOM    844  HB2 GLN    56      57.483  25.256  29.724  1.00  0.00           H  
ATOM    845  HB3 GLN    56      58.045  26.982  29.745  1.00  0.00           H  
ATOM    846  CG  GLN    56      58.934  25.772  31.187  1.00  0.00           C  
ATOM    847  HG2 GLN    56      59.783  25.522  30.551  1.00  0.00           H  
ATOM    848  HG3 GLN    56      59.316  26.600  31.784  1.00  0.00           H  
ATOM    849  CD  GLN    56      58.839  24.498  32.064  1.00  0.00           C  
ATOM    850  OE1 GLN    56      59.342  24.505  33.218  1.00  0.00           O  
ATOM    851  NE2 GLN    56      58.452  23.361  31.541  1.00  0.00           N  
ATOM    852 HE21 GLN    56      58.547  22.606  32.206  1.00  0.00           H  
ATOM    853 HE22 GLN    56      58.389  23.287  30.536  1.00  0.00           H  
ATOM    854  C   GLN    56      55.270  27.083  30.166  1.00  0.00           C  
ATOM    855  O   GLN    56      55.383  28.229  29.753  1.00  0.00           O  
ATOM    856  N   THR    57      54.249  26.174  29.790  1.00  0.00           N  
ATOM    857  H   THR    57      54.243  25.196  30.042  1.00  0.00           H  
ATOM    858  CA  THR    57      53.079  26.524  28.967  1.00  0.00           C  
ATOM    859  HA  THR    57      53.450  26.551  27.942  1.00  0.00           H  
ATOM    860  CB  THR    57      51.936  25.514  28.941  1.00  0.00           C  
ATOM    861  HB  THR    57      51.470  25.415  29.921  1.00  0.00           H  
ATOM    862  CG2 THR    57      50.861  25.817  27.841  1.00  0.00           C  
ATOM    863 HG21 THR    57      51.286  26.013  26.857  1.00  0.00           H  
ATOM    864 HG22 THR    57      50.170  24.977  27.776  1.00  0.00           H  
ATOM    865 HG23 THR    57      50.212  26.655  28.095  1.00  0.00           H  
ATOM    866  OG1 THR    57      52.566  24.286  28.593  1.00  0.00           O  
ATOM    867  HG1 THR    57      53.190  24.347  27.866  1.00  0.00           H  
ATOM    868  C   THR    57      52.566  27.915  29.236  1.00  0.00           C  
ATOM    869  O   THR    57      52.188  28.241  30.382  1.00  0.00           O  
ATOM    870  N   LEU    58      52.375  28.828  28.245  1.00  0.00           N  
ATOM    871  H   LEU    58      52.443  28.406  27.330  1.00  0.00           H  
ATOM    872  CA  LEU    58      51.756  30.107  28.346  1.00  0.00           C  
ATOM    873  HA  LEU    58      51.810  30.425  29.387  1.00  0.00           H  
ATOM    874  CB  LEU    58      52.520  31.246  27.623  1.00  0.00           C  
ATOM    875  HB2 LEU    58      52.411  31.118  26.546  1.00  0.00           H  
ATOM    876  HB3 LEU    58      51.966  32.173  27.765  1.00  0.00           H  
ATOM    877  CG  LEU    58      54.048  31.388  28.028  1.00  0.00           C  
ATOM    878  HG  LEU    58      54.538  30.415  28.040  1.00  0.00           H  
ATOM    879  CD1 LEU    58      54.735  32.335  27.047  1.00  0.00           C  
ATOM    880 HD11 LEU    58      54.647  31.958  26.028  1.00  0.00           H  
ATOM    881 HD12 LEU    58      54.101  33.222  27.059  1.00  0.00           H  
ATOM    882 HD13 LEU    58      55.786  32.439  27.316  1.00  0.00           H  
ATOM    883  CD2 LEU    58      54.043  31.987  29.478  1.00  0.00           C  
ATOM    884 HD21 LEU    58      53.448  31.486  30.242  1.00  0.00           H  
ATOM    885 HD22 LEU    58      55.047  31.865  29.885  1.00  0.00           H  
ATOM    886 HD23 LEU    58      53.725  33.029  29.528  1.00  0.00           H  
ATOM    887  C   LEU    58      50.220  29.996  28.084  1.00  0.00           C  
ATOM    888  O   LEU    58      49.846  29.514  27.015  1.00  0.00           O  
ATOM    889  N   PHE    59      49.373  30.442  28.970  1.00  0.00           N  
ATOM    890  H   PHE    59      49.801  30.666  29.857  1.00  0.00           H  
ATOM    891  CA  PHE    59      47.892  30.595  28.933  1.00  0.00           C  
ATOM    892  HA  PHE    59      47.565  30.064  28.039  1.00  0.00           H  
ATOM    893  CB  PHE    59      47.358  29.871  30.141  1.00  0.00           C  
ATOM    894  HB2 PHE    59      47.814  30.373  30.994  1.00  0.00           H  
ATOM    895  HB3 PHE    59      46.293  30.102  30.157  1.00  0.00           H  
ATOM    896  CG  PHE    59      47.564  28.366  30.260  1.00  0.00           C  
ATOM    897  CD1 PHE    59      48.732  27.905  31.008  1.00  0.00           C  
ATOM    898  HD1 PHE    59      49.403  28.655  31.399  1.00  0.00           H  
ATOM    899  CE1 PHE    59      49.017  26.582  31.261  1.00  0.00           C  
ATOM    900  HE1 PHE    59      49.844  26.188  31.834  1.00  0.00           H  
ATOM    901  CZ  PHE    59      48.080  25.600  30.770  1.00  0.00           C  
ATOM    902  HZ  PHE    59      48.182  24.561  31.047  1.00  0.00           H  
ATOM    903  CE2 PHE    59      46.887  26.065  30.068  1.00  0.00           C  
ATOM    904  HE2 PHE    59      46.168  25.309  29.787  1.00  0.00           H  
ATOM    905  CD2 PHE    59      46.677  27.413  29.765  1.00  0.00           C  
ATOM    906  HD2 PHE    59      45.794  27.795  29.275  1.00  0.00           H  
ATOM    907  C   PHE    59      47.430  32.063  28.876  1.00  0.00           C  
ATOM    908  O   PHE    59      48.025  32.984  29.357  1.00  0.00           O  
ATOM    909  N   GLU    60      46.263  32.167  28.214  1.00  0.00           N  
ATOM    910  H   GLU    60      45.806  31.322  27.904  1.00  0.00           H  
ATOM    911  CA  GLU    60      45.594  33.487  28.162  1.00  0.00           C  
ATOM    912  HA  GLU    60      46.308  34.306  28.249  1.00  0.00           H  
ATOM    913  CB  GLU    60      44.838  33.730  26.937  1.00  0.00           C  
ATOM    914  HB2 GLU    60      44.066  32.961  26.964  1.00  0.00           H  
ATOM    915  HB3 GLU    60      44.386  34.722  26.943  1.00  0.00           H  
ATOM    916  CG  GLU    60      45.666  33.589  25.658  1.00  0.00           C  
ATOM    917  HG2 GLU    60      46.359  34.429  25.621  1.00  0.00           H  
ATOM    918  HG3 GLU    60      46.285  32.694  25.722  1.00  0.00           H  
ATOM    919  CD  GLU    60      44.884  33.601  24.391  1.00  0.00           C  
ATOM    920  OE1 GLU    60      43.613  33.560  24.433  1.00  0.00           O  
ATOM    921  OE2 GLU    60      45.556  33.680  23.357  1.00  0.00           O  
ATOM    922  C   GLU    60      44.773  33.715  29.437  1.00  0.00           C  
ATOM    923  O   GLU    60      44.022  32.787  29.857  1.00  0.00           O  
ATOM    924  N   LEU    61      44.748  34.916  30.040  1.00  0.00           N  
ATOM    925  H   LEU    61      45.321  35.671  29.692  1.00  0.00           H  
ATOM    926  CA  LEU    61      44.016  35.115  31.283  1.00  0.00           C  
ATOM    927  HA  LEU    61      43.842  34.199  31.848  1.00  0.00           H  
ATOM    928  CB  LEU    61      44.872  36.106  32.159  1.00  0.00           C  
ATOM    929  HB2 LEU    61      45.171  37.046  31.695  1.00  0.00           H  
ATOM    930  HB3 LEU    61      44.216  36.441  32.962  1.00  0.00           H  
ATOM    931  CG  LEU    61      46.164  35.624  32.721  1.00  0.00           C  
ATOM    932  HG  LEU    61      46.995  35.604  32.016  1.00  0.00           H  
ATOM    933  CD1 LEU    61      46.621  36.437  33.930  1.00  0.00           C  
ATOM    934 HD11 LEU    61      46.802  37.451  33.571  1.00  0.00           H  
ATOM    935 HD12 LEU    61      45.986  36.402  34.814  1.00  0.00           H  
ATOM    936 HD13 LEU    61      47.547  36.019  34.325  1.00  0.00           H  
ATOM    937  CD2 LEU    61      46.054  34.189  33.299  1.00  0.00           C  
ATOM    938 HD21 LEU    61      46.917  33.947  33.919  1.00  0.00           H  
ATOM    939 HD22 LEU    61      45.173  34.036  33.923  1.00  0.00           H  
ATOM    940 HD23 LEU    61      45.962  33.482  32.474  1.00  0.00           H  
ATOM    941  C   LEU    61      42.563  35.633  31.100  1.00  0.00           C  
ATOM    942  O   LEU    61      41.736  35.228  31.856  1.00  0.00           O  
ATOM    943  N   GLY    62      42.328  36.450  30.099  1.00  0.00           N  
ATOM    944  H   GLY    62      43.112  36.729  29.526  1.00  0.00           H  
ATOM    945  CA  GLY    62      41.218  37.366  30.129  1.00  0.00           C  
ATOM    946  HA2 GLY    62      41.408  38.062  29.311  1.00  0.00           H  
ATOM    947  HA3 GLY    62      40.266  36.865  29.955  1.00  0.00           H  
ATOM    948  C   GLY    62      41.109  38.135  31.425  1.00  0.00           C  
ATOM    949  O   GLY    62      42.057  38.796  31.884  1.00  0.00           O  
ATOM    950  N   CTZ    63      40.003  37.970  32.169  1.00  0.00           N  
ATOM    951  H4  CTZ    63      39.231  37.509  31.776  1.00  0.00           H  
ATOM    952  C9  CTZ    63      39.701  38.659  33.375  1.00  0.00           C  
ATOM    953  H5  CTZ    63      39.794  39.670  33.177  1.00  0.00           H  
ATOM    954  C   CTZ    63      40.689  38.473  34.518  1.00  0.00           C  
ATOM    955  O   CTZ    63      40.576  39.324  35.412  1.00  0.00           O  
ATOM    956  CB  CTZ    63      38.264  38.396  33.826  1.00  0.00           C  
ATOM    957  H6  CTZ    63      38.216  37.334  33.991  1.00  0.00           H  
ATOM    958  H7  CTZ    63      37.980  38.986  34.794  1.00  0.00           H  
ATOM    959  OG  CTZ    63      37.226  38.830  32.866  1.00  0.00           O  
ATOM    960  S1  CTZ    63      32.920  37.199  31.082  1.00  0.00           S  
ATOM    961  C2  CTZ    63      31.938  35.869  31.847  1.00  0.00           C  
ATOM    962  H12 CTZ    63      31.689  35.138  31.106  1.00  0.00           H  
ATOM    963  H13 CTZ    63      30.988  36.353  32.257  1.00  0.00           H  
ATOM    964  C3  CTZ    63      32.702  35.309  32.958  1.00  0.00           C  
ATOM    965  C3' CTZ    63      32.285  35.116  34.170  1.00  0.00           C  
ATOM    966  H14 CTZ    63      31.381  35.514  34.637  1.00  0.00           H  
ATOM    967  H15 CTZ    63      32.852  34.523  34.847  1.00  0.00           H  
ATOM    968  CA  CTZ    63      34.206  34.902  32.587  1.00  0.00           C  
ATOM    969  C4' CTZ    63      34.493  33.446  32.505  1.00  0.00           C  
ATOM    970  O4A CTZ    63      35.676  32.917  32.734  1.00  0.00           O  
ATOM    971  O4B CTZ    63      33.522  32.657  32.151  1.00  0.00           O  
ATOM    972  N5  CTZ    63      35.060  35.803  32.255  1.00  0.00           N  
ATOM    973  C6  CTZ    63      34.523  37.162  32.041  1.00  0.00           C  
ATOM    974  H16 CTZ    63      34.347  37.567  33.073  1.00  0.00           H  
ATOM    975  C7  CTZ    63      35.544  38.050  31.266  1.00  0.00           C  
ATOM    976  H17 CTZ    63      35.324  39.109  31.163  1.00  0.00           H  
ATOM    977  C8  CTZ    63      36.848  37.814  32.044  1.00  0.00           C  
ATOM    978  O9  CTZ    63      37.437  36.741  31.972  1.00  0.00           O  
ATOM    979  N10 CTZ    63      35.618  37.423  29.990  1.00  0.00           N  
ATOM    980  H18 CTZ    63      35.234  36.426  29.917  1.00  0.00           H  
ATOM    981  C11 CTZ    63      36.072  38.108  28.935  1.00  0.00           C  
ATOM    982  O12 CTZ    63      36.432  39.324  29.114  1.00  0.00           O  
ATOM    983  C13 CTZ    63      36.145  37.533  27.577  1.00  0.00           C  
ATOM    984  C14 CTZ    63      37.276  37.845  26.703  1.00  0.00           C  
ATOM    985  C15 CTZ    63      38.554  38.320  27.056  1.00  0.00           C  
ATOM    986  H19 CTZ    63      38.885  38.355  28.073  1.00  0.00           H  
ATOM    987  N16 CTZ    63      35.154  36.832  27.069  1.00  0.00           N  
ATOM    988  S16 CTZ    63      39.609  38.410  25.668  1.00  0.00           S  
ATOM    989  C17 CTZ    63      38.329  37.729  24.760  1.00  0.00           C  
ATOM    990  N18 CTZ    63      38.487  37.142  23.507  1.00  0.00           N  
ATOM    991  H20 CTZ    63      37.671  37.035  22.912  1.00  0.00           H  
ATOM    992  H21 CTZ    63      39.354  37.309  22.952  1.00  0.00           H  
ATOM    993  O17 CTZ    63      34.090  36.605  27.933  1.00  0.00           O  
ATOM    994  C18 CTZ    63      33.073  35.850  27.146  1.00  0.00           C  
ATOM    995  C19 CTZ    63      32.317  36.914  26.399  1.00  0.00           C  
ATOM    996  H22 CTZ    63      32.976  37.646  25.803  1.00  0.00           H  
ATOM    997  H23 CTZ    63      31.497  36.478  25.813  1.00  0.00           H  
ATOM    998  H24 CTZ    63      31.847  37.520  27.126  1.00  0.00           H  
ATOM    999  C20 CTZ    63      32.190  35.220  28.194  1.00  0.00           C  
ATOM   1000  H25 CTZ    63      32.803  34.488  28.786  1.00  0.00           H  
ATOM   1001  H26 CTZ    63      31.862  35.985  28.976  1.00  0.00           H  
ATOM   1002  H27 CTZ    63      31.295  34.659  27.814  1.00  0.00           H  
ATOM   1003  C21 CTZ    63      33.706  34.751  26.304  1.00  0.00           C  
ATOM   1004  O2A CTZ    63      34.385  33.837  26.842  1.00  0.00           O  
ATOM   1005  O2B CTZ    63      33.404  34.790  24.994  1.00  0.00           O  
ATOM   1006  N19 CTZ    63      37.182  37.502  25.371  1.00  0.00           N  
ATOM   1007  N   ILE    64      41.640  37.485  34.504  1.00  0.00           N  
ATOM   1008  H   ILE    64      41.493  36.653  33.923  1.00  0.00           H  
ATOM   1009  CA  ILE    64      42.584  37.516  35.627  1.00  0.00           C  
ATOM   1010  HA  ILE    64      41.920  37.843  36.491  1.00  0.00           H  
ATOM   1011  CB  ILE    64      43.184  36.079  35.896  1.00  0.00           C  
ATOM   1012  HB  ILE    64      43.728  35.675  35.121  1.00  0.00           H  
ATOM   1013  CG2 ILE    64      44.208  36.107  37.078  1.00  0.00           C  
ATOM   1014 HG21 ILE    64      45.171  36.528  36.914  1.00  0.00           H  
ATOM   1015 HG22 ILE    64      43.824  36.542  37.998  1.00  0.00           H  
ATOM   1016 HG23 ILE    64      44.526  35.104  37.434  1.00  0.00           H  
ATOM   1017  CG1 ILE    64      42.012  35.122  36.186  1.00  0.00           C  
ATOM   1018 HG12 ILE    64      41.177  35.636  36.647  1.00  0.00           H  
ATOM   1019 HG13 ILE    64      41.566  34.805  35.209  1.00  0.00           H  
ATOM   1020  CD1 ILE    64      42.393  33.825  36.912  1.00  0.00           C  
ATOM   1021 HD11 ILE    64      41.602  33.127  36.780  1.00  0.00           H  
ATOM   1022 HD12 ILE    64      43.291  33.319  36.510  1.00  0.00           H  
ATOM   1023 HD13 ILE    64      42.630  34.073  37.976  1.00  0.00           H  
ATOM   1024  C   ILE    64      43.630  38.590  35.466  1.00  0.00           C  
ATOM   1025  O   ILE    64      44.103  39.107  36.423  1.00  0.00           O  
ATOM   1026  N   SER    65      43.815  39.056  34.200  1.00  0.00           N  
ATOM   1027  H   SER    65      43.386  38.534  33.440  1.00  0.00           H  
ATOM   1028  CA  SER    65      44.649  40.246  33.787  1.00  0.00           C  
ATOM   1029  HA  SER    65      45.739  40.124  34.012  1.00  0.00           H  
ATOM   1030  CB  SER    65      44.442  40.789  32.343  1.00  0.00           C  
ATOM   1031  HB2 SER    65      43.452  41.223  32.203  1.00  0.00           H  
ATOM   1032  HB3 SER    65      45.138  41.614  32.249  1.00  0.00           H  
ATOM   1033  OG  SER    65      44.429  39.797  31.345  1.00  0.00           O  
ATOM   1034  HG  SER    65      43.575  39.272  31.326  1.00  0.00           H  
ATOM   1035  C   SER    65      44.275  41.409  34.693  1.00  0.00           C  
ATOM   1036  O   SER    65      45.202  42.103  35.188  1.00  0.00           O  
ATOM   1037  N   LYS    66      42.990  41.629  34.987  1.00  0.00           N  
ATOM   1038  H   LYS    66      42.375  40.939  34.578  1.00  0.00           H  
ATOM   1039  CA  LYS    66      42.400  42.723  35.775  1.00  0.00           C  
ATOM   1040  HA  LYS    66      42.677  43.663  35.297  1.00  0.00           H  
ATOM   1041  CB  LYS    66      40.824  42.583  35.794  1.00  0.00           C  
ATOM   1042  HB2 LYS    66      40.519  41.607  36.172  1.00  0.00           H  
ATOM   1043  HB3 LYS    66      40.500  43.274  36.572  1.00  0.00           H  
ATOM   1044  CG  LYS    66      40.218  42.809  34.384  1.00  0.00           C  
ATOM   1045  HG2 LYS    66      40.210  43.856  34.080  1.00  0.00           H  
ATOM   1046  HG3 LYS    66      40.777  42.182  33.689  1.00  0.00           H  
ATOM   1047  CD  LYS    66      38.760  42.378  34.468  1.00  0.00           C  
ATOM   1048  HD2 LYS    66      38.694  41.506  35.119  1.00  0.00           H  
ATOM   1049  HD3 LYS    66      38.065  43.108  34.883  1.00  0.00           H  
ATOM   1050  CE  LYS    66      38.228  42.160  33.002  1.00  0.00           C  
ATOM   1051  HE2 LYS    66      38.233  43.108  32.463  1.00  0.00           H  
ATOM   1052  HE3 LYS    66      38.818  41.426  32.453  1.00  0.00           H  
ATOM   1053  NZ  LYS    66      36.892  41.693  32.991  1.00  0.00           N  
ATOM   1054  HZ1 LYS    66      36.768  40.881  33.707  1.00  0.00           H  
ATOM   1055  HZ2 LYS    66      36.252  42.404  33.316  1.00  0.00           H  
ATOM   1056  HZ3 LYS    66      36.459  41.380  32.041  1.00  0.00           H  
ATOM   1057  C   LYS    66      42.950  42.697  37.232  1.00  0.00           C  
ATOM   1058  O   LYS    66      42.982  43.753  37.887  1.00  0.00           O  
ATOM   1059  N   THR    67      43.366  41.564  37.779  1.00  0.00           N  
ATOM   1060  H   THR    67      43.151  40.697  37.308  1.00  0.00           H  
ATOM   1061  CA  THR    67      44.048  41.573  39.085  1.00  0.00           C  
ATOM   1062  HA  THR    67      43.463  41.959  39.812  1.00  0.00           H  
ATOM   1063  CB  THR    67      44.430  40.139  39.514  1.00  0.00           C  
ATOM   1064  HB  THR    67      44.873  40.254  40.414  1.00  0.00           H  
ATOM   1065  CG2 THR    67      43.236  39.212  39.678  1.00  0.00           C  
ATOM   1066 HG21 THR    67      42.507  39.669  40.348  1.00  0.00           H  
ATOM   1067 HG22 THR    67      42.812  38.863  38.736  1.00  0.00           H  
ATOM   1068 HG23 THR    67      43.514  38.221  40.038  1.00  0.00           H  
ATOM   1069  OG1 THR    67      45.413  39.507  38.695  1.00  0.00           O  
ATOM   1070  HG1 THR    67      44.893  39.259  37.928  1.00  0.00           H  
ATOM   1071  C   THR    67      45.280  42.412  38.986  1.00  0.00           C  
ATOM   1072  O   THR    67      45.552  43.266  39.847  1.00  0.00           O  
ATOM   1073  N   PHE    68      46.147  42.244  37.981  1.00  0.00           N  
ATOM   1074  H   PHE    68      46.074  41.493  37.195  1.00  0.00           H  
ATOM   1075  CA  PHE    68      47.365  43.016  37.800  1.00  0.00           C  
ATOM   1076  HA  PHE    68      47.989  42.959  38.693  1.00  0.00           H  
ATOM   1077  CB  PHE    68      48.172  42.439  36.673  1.00  0.00           C  
ATOM   1078  HB2 PHE    68      47.602  42.662  35.771  1.00  0.00           H  
ATOM   1079  HB3 PHE    68      49.134  42.909  36.473  1.00  0.00           H  
ATOM   1080  CG  PHE    68      48.480  40.980  36.781  1.00  0.00           C  
ATOM   1081  CD1 PHE    68      49.760  40.627  37.294  1.00  0.00           C  
ATOM   1082  HD1 PHE    68      50.410  41.433  37.635  1.00  0.00           H  
ATOM   1083  CE1 PHE    68      50.140  39.276  37.425  1.00  0.00           C  
ATOM   1084  HE1 PHE    68      51.111  39.046  37.863  1.00  0.00           H  
ATOM   1085  CZ  PHE    68      49.312  38.282  36.939  1.00  0.00           C  
ATOM   1086  HZ  PHE    68      49.618  37.236  36.921  1.00  0.00           H  
ATOM   1087  CE2 PHE    68      48.019  38.604  36.493  1.00  0.00           C  
ATOM   1088  HE2 PHE    68      47.357  37.806  36.156  1.00  0.00           H  
ATOM   1089  CD2 PHE    68      47.642  39.992  36.320  1.00  0.00           C  
ATOM   1090  HD2 PHE    68      46.793  40.299  35.867  1.00  0.00           H  
ATOM   1091  C   PHE    68      47.026  44.569  37.620  1.00  0.00           C  
ATOM   1092  O   PHE    68      47.621  45.430  38.192  1.00  0.00           O  
ATOM   1093  N   THR    69      46.002  44.841  36.751  1.00  0.00           N  
ATOM   1094  H   THR    69      45.491  44.120  36.114  1.00  0.00           H  
ATOM   1095  CA  THR    69      45.455  46.212  36.463  1.00  0.00           C  
ATOM   1096  HA  THR    69      46.241  46.825  36.023  1.00  0.00           H  
ATOM   1097  CB  THR    69      44.206  46.196  35.516  1.00  0.00           C  
ATOM   1098  HB  THR    69      43.250  45.861  35.918  1.00  0.00           H  
ATOM   1099  CG2 THR    69      43.973  47.586  34.865  1.00  0.00           C  
ATOM   1100 HG21 THR    69      44.788  47.948  34.390  1.00  0.00           H  
ATOM   1101 HG22 THR    69      43.159  47.628  34.357  1.00  0.00           H  
ATOM   1102 HG23 THR    69      43.628  48.252  35.656  1.00  0.00           H  
ATOM   1103  OG1 THR    69      44.486  45.253  34.401  1.00  0.00           O  
ATOM   1104  HG1 THR    69      43.911  45.705  33.593  1.00  0.00           H  
ATOM   1105  C   THR    69      45.100  46.871  37.787  1.00  0.00           C  
ATOM   1106  O   THR    69      45.507  48.002  38.086  1.00  0.00           O  
ATOM   1107  N   GLY    70      44.258  46.148  38.606  1.00  0.00           N  
ATOM   1108  H   GLY    70      43.817  45.231  38.243  1.00  0.00           H  
ATOM   1109  CA  GLY    70      43.925  46.404  40.002  1.00  0.00           C  
ATOM   1110  HA2 GLY    70      43.110  47.128  40.026  1.00  0.00           H  
ATOM   1111  HA3 GLY    70      43.629  45.538  40.429  1.00  0.00           H  
ATOM   1112  C   GLY    70      45.119  46.955  40.828  1.00  0.00           C  
ATOM   1113  O   GLY    70      45.073  48.085  41.196  1.00  0.00           O  
ATOM   1114  N   VAL    71      46.167  46.157  41.049  1.00  0.00           N  
ATOM   1115  H   VAL    71      46.134  45.256  40.719  1.00  0.00           H  
ATOM   1116  CA  VAL    71      47.258  46.367  41.991  1.00  0.00           C  
ATOM   1117  HA  VAL    71      46.973  46.583  42.936  1.00  0.00           H  
ATOM   1118  CB  VAL    71      48.062  45.041  42.105  1.00  0.00           C  
ATOM   1119  HB  VAL    71      48.345  44.776  41.086  1.00  0.00           H  
ATOM   1120  CG1 VAL    71      49.287  45.181  42.970  1.00  0.00           C  
ATOM   1121 HG11 VAL    71      48.967  45.489  43.955  1.00  0.00           H  
ATOM   1122 HG12 VAL    71      49.751  44.202  43.090  1.00  0.00           H  
ATOM   1123 HG13 VAL    71      50.042  45.883  42.614  1.00  0.00           H  
ATOM   1124  CG2 VAL    71      47.216  43.979  42.769  1.00  0.00           C  
ATOM   1125 HG21 VAL    71      47.833  43.096  42.690  1.00  0.00           H  
ATOM   1126 HG22 VAL    71      46.932  44.245  43.777  1.00  0.00           H  
ATOM   1127 HG23 VAL    71      46.296  43.876  42.212  1.00  0.00           H  
ATOM   1128  C   VAL    71      48.175  47.461  41.531  1.00  0.00           C  
ATOM   1129  O   VAL    71      48.714  48.209  42.295  1.00  0.00           O  
ATOM   1130  N   LEU    72      48.352  47.596  40.168  1.00  0.00           N  
ATOM   1131  H   LEU    72      47.925  46.844  39.504  1.00  0.00           H  
ATOM   1132  CA  LEU    72      49.051  48.716  39.555  1.00  0.00           C  
ATOM   1133  HA  LEU    72      49.991  48.786  40.102  1.00  0.00           H  
ATOM   1134  CB  LEU    72      49.252  48.375  38.072  1.00  0.00           C  
ATOM   1135  HB2 LEU    72      49.499  47.316  38.003  1.00  0.00           H  
ATOM   1136  HB3 LEU    72      48.389  48.505  37.565  1.00  0.00           H  
ATOM   1137  CG  LEU    72      50.298  49.306  37.331  1.00  0.00           C  
ATOM   1138  HG  LEU    72      50.975  49.691  38.093  1.00  0.00           H  
ATOM   1139  CD1 LEU    72      50.960  48.538  36.224  1.00  0.00           C  
ATOM   1140 HD11 LEU    72      51.719  49.190  35.791  1.00  0.00           H  
ATOM   1141 HD12 LEU    72      51.443  47.671  36.674  1.00  0.00           H  
ATOM   1142 HD13 LEU    72      50.243  48.289  35.558  1.00  0.00           H  
ATOM   1143  CD2 LEU    72      49.525  50.490  36.702  1.00  0.00           C  
ATOM   1144 HD21 LEU    72      48.694  50.068  36.137  1.00  0.00           H  
ATOM   1145 HD22 LEU    72      49.186  51.139  37.510  1.00  0.00           H  
ATOM   1146 HD23 LEU    72      50.098  51.120  36.021  1.00  0.00           H  
ATOM   1147  C   LEU    72      48.247  50.055  39.773  1.00  0.00           C  
ATOM   1148  O   LEU    72      48.893  51.022  40.045  1.00  0.00           O  
ATOM   1149  N   GLY    73      46.956  50.149  39.630  1.00  0.00           N  
ATOM   1150  H   GLY    73      46.439  49.295  39.191  1.00  0.00           H  
ATOM   1151  CA  GLY    73      46.181  51.347  39.975  1.00  0.00           C  
ATOM   1152  HA2 GLY    73      46.603  52.204  39.449  1.00  0.00           H  
ATOM   1153  HA3 GLY    73      45.135  51.183  39.716  1.00  0.00           H  
ATOM   1154  C   GLY    73      46.231  51.604  41.442  1.00  0.00           C  
ATOM   1155  O   GLY    73      46.270  52.771  41.782  1.00  0.00           O  
ATOM   1156  N   GLY    74      46.315  50.559  42.301  1.00  0.00           N  
ATOM   1157  H   GLY    74      45.830  49.608  42.077  1.00  0.00           H  
ATOM   1158  CA  GLY    74      46.751  50.619  43.622  1.00  0.00           C  
ATOM   1159  HA2 GLY    74      46.104  51.265  44.215  1.00  0.00           H  
ATOM   1160  HA3 GLY    74      46.745  49.628  44.077  1.00  0.00           H  
ATOM   1161  C   GLY    74      48.154  51.229  43.861  1.00  0.00           C  
ATOM   1162  O   GLY    74      48.289  52.244  44.553  1.00  0.00           O  
ATOM   1163  N   ASP    75      49.187  50.771  43.143  1.00  0.00           N  
ATOM   1164  H   ASP    75      49.101  49.904  42.487  1.00  0.00           H  
ATOM   1165  CA  ASP    75      50.591  51.300  43.272  1.00  0.00           C  
ATOM   1166  HA  ASP    75      50.853  51.264  44.329  1.00  0.00           H  
ATOM   1167  CB  ASP    75      51.544  50.382  42.451  1.00  0.00           C  
ATOM   1168  HB2 ASP    75      51.622  49.519  42.970  1.00  0.00           H  
ATOM   1169  HB3 ASP    75      51.231  50.191  41.425  1.00  0.00           H  
ATOM   1170  CG  ASP    75      53.001  50.839  42.339  1.00  0.00           C  
ATOM   1171  OD1 ASP    75      53.694  50.802  43.406  1.00  0.00           O  
ATOM   1172  OD2 ASP    75      53.495  51.009  41.161  1.00  0.00           O  
ATOM   1173  C   ASP    75      50.556  52.720  42.779  1.00  0.00           C  
ATOM   1174  O   ASP    75      51.165  53.591  43.387  1.00  0.00           O  
ATOM   1175  N   ALA    76      49.847  53.076  41.732  1.00  0.00           N  
ATOM   1176  H   ALA    76      49.295  52.373  41.108  1.00  0.00           H  
ATOM   1177  CA  ALA    76      49.685  54.496  41.263  1.00  0.00           C  
ATOM   1178  HA  ALA    76      50.671  54.943  41.134  1.00  0.00           H  
ATOM   1179  CB  ALA    76      48.866  54.524  39.987  1.00  0.00           C  
ATOM   1180  HB1 ALA    76      49.418  53.975  39.224  1.00  0.00           H  
ATOM   1181  HB2 ALA    76      47.844  54.202  40.186  1.00  0.00           H  
ATOM   1182  HB3 ALA    76      48.769  55.565  39.682  1.00  0.00           H  
ATOM   1183  C   ALA    76      49.109  55.448  42.383  1.00  0.00           C  
ATOM   1184  O   ALA    76      49.600  56.601  42.548  1.00  0.00           O  
ATOM   1185  N   ILE    77      48.073  54.991  43.142  1.00  0.00           N  
ATOM   1186  H   ILE    77      47.734  53.970  42.965  1.00  0.00           H  
ATOM   1187  CA  ILE    77      47.447  55.759  44.229  1.00  0.00           C  
ATOM   1188  HA  ILE    77      47.187  56.736  43.820  1.00  0.00           H  
ATOM   1189  CB  ILE    77      46.158  55.067  44.785  1.00  0.00           C  
ATOM   1190  HB  ILE    77      46.392  54.084  44.794  1.00  0.00           H  
ATOM   1191  CG2 ILE    77      45.669  55.526  46.195  1.00  0.00           C  
ATOM   1192 HG21 ILE    77      44.724  55.202  46.343  1.00  0.00           H  
ATOM   1193 HG22 ILE    77      46.336  55.270  47.019  1.00  0.00           H  
ATOM   1194 HG23 ILE    77      45.582  56.601  46.040  1.00  0.00           H  
ATOM   1195  CG1 ILE    77      44.962  55.170  43.813  1.00  0.00           C  
ATOM   1196 HG12 ILE    77      44.348  56.005  44.151  1.00  0.00           H  
ATOM   1197 HG13 ILE    77      45.248  55.496  42.813  1.00  0.00           H  
ATOM   1198  CD1 ILE    77      44.026  53.932  43.817  1.00  0.00           C  
ATOM   1199 HD11 ILE    77      43.227  54.117  43.099  1.00  0.00           H  
ATOM   1200 HD12 ILE    77      44.587  53.002  43.729  1.00  0.00           H  
ATOM   1201 HD13 ILE    77      43.525  53.924  44.695  1.00  0.00           H  
ATOM   1202  C   ILE    77      48.456  55.964  45.361  1.00  0.00           C  
ATOM   1203  O   ILE    77      48.590  57.053  45.930  1.00  0.00           O  
ATOM   1204  N   ALA    78      49.146  54.870  45.640  1.00  0.00           N  
ATOM   1205  H   ALA    78      48.933  53.929  45.133  1.00  0.00           H  
ATOM   1206  CA  ALA    78      50.275  54.879  46.561  1.00  0.00           C  
ATOM   1207  HA  ALA    78      49.957  55.333  47.499  1.00  0.00           H  
ATOM   1208  CB  ALA    78      50.632  53.400  46.878  1.00  0.00           C  
ATOM   1209  HB1 ALA    78      49.749  52.775  47.011  1.00  0.00           H  
ATOM   1210  HB2 ALA    78      51.057  52.997  46.055  1.00  0.00           H  
ATOM   1211  HB3 ALA    78      51.321  53.290  47.716  1.00  0.00           H  
ATOM   1212  C   ALA    78      51.499  55.783  46.127  1.00  0.00           C  
ATOM   1213  O   ALA    78      52.188  56.235  47.073  1.00  0.00           O  
ATOM   1214  N   ARG    79      51.755  55.954  44.839  1.00  0.00           N  
ATOM   1215  H   ARG    79      51.363  55.319  44.159  1.00  0.00           H  
ATOM   1216  CA  ARG    79      52.558  57.003  44.309  1.00  0.00           C  
ATOM   1217  HA  ARG    79      53.453  57.078  44.926  1.00  0.00           H  
ATOM   1218  CB  ARG    79      53.058  56.526  42.919  1.00  0.00           C  
ATOM   1219  HB2 ARG    79      52.187  56.368  42.283  1.00  0.00           H  
ATOM   1220  HB3 ARG    79      53.595  57.371  42.488  1.00  0.00           H  
ATOM   1221  CG  ARG    79      53.906  55.267  43.028  1.00  0.00           C  
ATOM   1222  HG2 ARG    79      54.933  55.442  43.347  1.00  0.00           H  
ATOM   1223  HG3 ARG    79      53.536  54.643  43.842  1.00  0.00           H  
ATOM   1224  CD  ARG    79      53.959  54.622  41.657  1.00  0.00           C  
ATOM   1225  HD2 ARG    79      52.952  54.309  41.383  1.00  0.00           H  
ATOM   1226  HD3 ARG    79      54.230  55.401  40.945  1.00  0.00           H  
ATOM   1227  NE  ARG    79      54.882  53.490  41.641  1.00  0.00           N  
ATOM   1228  HE  ARG    79      54.445  52.502  41.781  1.00  0.00           H  
ATOM   1229  CZ  ARG    79      56.139  53.419  41.380  1.00  0.00           C  
ATOM   1230  NH1 ARG    79      56.717  54.473  40.994  1.00  0.00           N  
ATOM   1231 HH11 ARG    79      56.248  55.454  41.072  1.00  0.00           H  
ATOM   1232 HH12 ARG    79      57.709  54.400  40.548  1.00  0.00           H  
ATOM   1233  NH2 ARG    79      56.697  52.265  41.369  1.00  0.00           N  
ATOM   1234 HH21 ARG    79      56.083  51.389  41.577  1.00  0.00           H  
ATOM   1235 HH22 ARG    79      57.605  52.172  40.936  1.00  0.00           H  
ATOM   1236  C   ARG    79      51.857  58.415  44.281  1.00  0.00           C  
ATOM   1237  O   ARG    79      52.513  59.424  44.091  1.00  0.00           O  
ATOM   1238  N   GLY    80      50.557  58.510  44.597  1.00  0.00           N  
ATOM   1239  H   GLY    80      49.943  57.653  44.877  1.00  0.00           H  
ATOM   1240  CA  GLY    80      49.837  59.821  44.467  1.00  0.00           C  
ATOM   1241  HA2 GLY    80      48.871  59.679  44.951  1.00  0.00           H  
ATOM   1242  HA3 GLY    80      50.386  60.590  45.010  1.00  0.00           H  
ATOM   1243  C   GLY    80      49.478  60.364  43.098  1.00  0.00           C  
ATOM   1244  O   GLY    80      48.858  61.429  42.926  1.00  0.00           O  
ATOM   1245  N   GLU    81      49.726  59.513  42.090  1.00  0.00           N  
ATOM   1246  H   GLU    81      49.998  58.569  42.327  1.00  0.00           H  
ATOM   1247  CA  GLU    81      49.547  59.870  40.666  1.00  0.00           C  
ATOM   1248  HA  GLU    81      50.031  60.720  40.417  1.00  0.00           H  
ATOM   1249  CB  GLU    81      50.388  58.853  39.921  1.00  0.00           C  
ATOM   1250  HB2 GLU    81      50.045  57.910  40.026  1.00  0.00           H  
ATOM   1251  HB3 GLU    81      50.442  59.084  38.939  1.00  0.00           H  
ATOM   1252  CG  GLU    81      51.880  58.853  40.312  1.00  0.00           C  
ATOM   1253  HG2 GLU    81      52.236  59.869  40.141  1.00  0.00           H  
ATOM   1254  HG3 GLU    81      52.110  58.528  41.240  1.00  0.00           H  
ATOM   1255  CD  GLU    81      52.731  57.965  39.419  1.00  0.00           C  
ATOM   1256  OE1 GLU    81      53.929  57.881  39.633  1.00  0.00           O  
ATOM   1257  OE2 GLU    81      52.158  57.248  38.535  1.00  0.00           O  
ATOM   1258  C   GLU    81      48.147  59.934  40.174  1.00  0.00           C  
ATOM   1259  O   GLU    81      47.849  60.717  39.253  1.00  0.00           O  
ATOM   1260  N   ILE    82      47.208  59.219  40.838  1.00  0.00           N  
ATOM   1261  H   ILE    82      47.639  58.490  41.525  1.00  0.00           H  
ATOM   1262  CA  ILE    82      45.686  59.261  40.614  1.00  0.00           C  
ATOM   1263  HA  ILE    82      45.443  60.243  40.208  1.00  0.00           H  
ATOM   1264  CB  ILE    82      45.282  58.172  39.535  1.00  0.00           C  
ATOM   1265  HB  ILE    82      44.304  58.400  39.432  1.00  0.00           H  
ATOM   1266  CG2 ILE    82      45.889  58.510  38.186  1.00  0.00           C  
ATOM   1267 HG21 ILE    82      46.960  58.305  38.172  1.00  0.00           H  
ATOM   1268 HG22 ILE    82      45.445  57.963  37.355  1.00  0.00           H  
ATOM   1269 HG23 ILE    82      45.769  59.564  37.936  1.00  0.00           H  
ATOM   1270  CG1 ILE    82      45.519  56.740  39.914  1.00  0.00           C  
ATOM   1271 HG12 ILE    82      46.502  56.453  39.540  1.00  0.00           H  
ATOM   1272 HG13 ILE    82      45.608  56.511  40.976  1.00  0.00           H  
ATOM   1273  CD1 ILE    82      44.447  55.775  39.228  1.00  0.00           C  
ATOM   1274 HD11 ILE    82      44.677  54.798  39.342  1.00  0.00           H  
ATOM   1275 HD12 ILE    82      43.459  55.853  39.682  1.00  0.00           H  
ATOM   1276 HD13 ILE    82      44.496  56.015  38.166  1.00  0.00           H  
ATOM   1277  C   ILE    82      45.012  59.062  41.955  1.00  0.00           C  
ATOM   1278  O   ILE    82      45.657  58.676  42.951  1.00  0.00           O  
ATOM   1279  N   SER    83      43.650  59.248  41.948  1.00  0.00           N  
ATOM   1280  H   SER    83      43.132  59.604  41.058  1.00  0.00           H  
ATOM   1281  CA  SER    83      42.842  58.798  43.033  1.00  0.00           C  
ATOM   1282  HA  SER    83      43.390  58.031  43.581  1.00  0.00           H  
ATOM   1283  CB  SER    83      42.555  60.003  44.044  1.00  0.00           C  
ATOM   1284  HB2 SER    83      43.036  59.680  44.967  1.00  0.00           H  
ATOM   1285  HB3 SER    83      43.127  60.876  43.727  1.00  0.00           H  
ATOM   1286  OG  SER    83      41.269  60.461  44.492  1.00  0.00           O  
ATOM   1287  HG  SER    83      41.039  61.296  43.972  1.00  0.00           H  
ATOM   1288  C   SER    83      41.497  58.261  42.519  1.00  0.00           C  
ATOM   1289  O   SER    83      40.973  58.626  41.472  1.00  0.00           O  
ATOM   1290  N   LEU    84      41.000  57.334  43.366  1.00  0.00           N  
ATOM   1291  H   LEU    84      41.484  57.185  44.331  1.00  0.00           H  
ATOM   1292  CA  LEU    84      39.748  56.696  43.131  1.00  0.00           C  
ATOM   1293  HA  LEU    84      39.740  56.191  42.165  1.00  0.00           H  
ATOM   1294  CB  LEU    84      39.516  55.565  44.143  1.00  0.00           C  
ATOM   1295  HB2 LEU    84      39.540  56.000  45.142  1.00  0.00           H  
ATOM   1296  HB3 LEU    84      38.485  55.224  44.052  1.00  0.00           H  
ATOM   1297  CG  LEU    84      40.503  54.373  44.087  1.00  0.00           C  
ATOM   1298  HG  LEU    84      41.511  54.779  44.181  1.00  0.00           H  
ATOM   1299  CD1 LEU    84      40.266  53.520  45.311  1.00  0.00           C  
ATOM   1300 HD11 LEU    84      41.041  52.781  45.517  1.00  0.00           H  
ATOM   1301 HD12 LEU    84      40.146  54.113  46.217  1.00  0.00           H  
ATOM   1302 HD13 LEU    84      39.320  52.980  45.269  1.00  0.00           H  
ATOM   1303  CD2 LEU    84      40.333  53.638  42.786  1.00  0.00           C  
ATOM   1304 HD21 LEU    84      39.342  53.197  42.884  1.00  0.00           H  
ATOM   1305 HD22 LEU    84      40.580  54.227  42.003  1.00  0.00           H  
ATOM   1306 HD23 LEU    84      41.125  52.889  42.752  1.00  0.00           H  
ATOM   1307  C   LEU    84      38.592  57.656  43.084  1.00  0.00           C  
ATOM   1308  O   LEU    84      37.807  57.680  42.099  1.00  0.00           O  
ATOM   1309  N   ASP    85      38.458  58.478  44.167  1.00  0.00           N  
ATOM   1310  H   ASP    85      39.274  58.277  44.861  1.00  0.00           H  
ATOM   1311  CA  ASP    85      37.393  59.503  44.421  1.00  0.00           C  
ATOM   1312  HA  ASP    85      36.522  59.130  44.573  1.00  0.00           H  
ATOM   1313  CB  ASP    85      37.662  60.204  45.722  1.00  0.00           C  
ATOM   1314  HB2 ASP    85      38.708  60.497  45.629  1.00  0.00           H  
ATOM   1315  HB3 ASP    85      37.123  61.025  45.958  1.00  0.00           H  
ATOM   1316  CG  ASP    85      37.418  59.383  46.993  1.00  0.00           C  
ATOM   1317  OD1 ASP    85      37.884  59.820  48.095  1.00  0.00           O  
ATOM   1318  OD2 ASP    85      36.688  58.368  46.901  1.00  0.00           O  
ATOM   1319  C   ASP    85      37.234  60.556  43.311  1.00  0.00           C  
ATOM   1320  O   ASP    85      36.246  61.209  43.371  1.00  0.00           O  
ATOM   1321  N   ASP    86      38.156  60.783  42.353  1.00  0.00           N  
ATOM   1322  H   ASP    86      39.026  60.149  42.525  1.00  0.00           H  
ATOM   1323  CA  ASP    86      38.201  61.832  41.380  1.00  0.00           C  
ATOM   1324  HA  ASP    86      37.943  62.747  41.722  1.00  0.00           H  
ATOM   1325  CB  ASP    86      39.658  61.892  40.889  1.00  0.00           C  
ATOM   1326  HB2 ASP    86      39.965  60.943  40.448  1.00  0.00           H  
ATOM   1327  HB3 ASP    86      39.636  62.628  40.085  1.00  0.00           H  
ATOM   1328  CG  ASP    86      40.749  62.436  41.805  1.00  0.00           C  
ATOM   1329  OD1 ASP    86      41.906  62.474  41.361  1.00  0.00           O  
ATOM   1330  OD2 ASP    86      40.589  62.777  43.002  1.00  0.00           O  
ATOM   1331  C   ASP    86      37.361  61.590  40.103  1.00  0.00           C  
ATOM   1332  O   ASP    86      37.440  60.511  39.549  1.00  0.00           O  
ATOM   1333  N   ALA    87      36.731  62.679  39.605  1.00  0.00           N  
ATOM   1334  H   ALA    87      36.614  63.553  40.246  1.00  0.00           H  
ATOM   1335  CA  ALA    87      36.090  62.622  38.369  1.00  0.00           C  
ATOM   1336  HA  ALA    87      35.382  61.801  38.485  1.00  0.00           H  
ATOM   1337  CB  ALA    87      35.304  63.907  38.164  1.00  0.00           C  
ATOM   1338  HB1 ALA    87      35.924  64.803  38.190  1.00  0.00           H  
ATOM   1339  HB2 ALA    87      34.679  63.778  37.280  1.00  0.00           H  
ATOM   1340  HB3 ALA    87      34.676  64.070  39.040  1.00  0.00           H  
ATOM   1341  C   ALA    87      36.933  62.241  37.170  1.00  0.00           C  
ATOM   1342  O   ALA    87      37.936  62.904  36.925  1.00  0.00           O  
ATOM   1343  N   VAL    88      36.501  61.284  36.306  1.00  0.00           N  
ATOM   1344  H   VAL    88      35.562  60.921  36.388  1.00  0.00           H  
ATOM   1345  CA  VAL    88      37.234  60.863  35.080  1.00  0.00           C  
ATOM   1346  HA  VAL    88      38.183  60.461  35.433  1.00  0.00           H  
ATOM   1347  CB  VAL    88      36.607  59.711  34.253  1.00  0.00           C  
ATOM   1348  HB  VAL    88      35.717  60.091  33.751  1.00  0.00           H  
ATOM   1349  CG1 VAL    88      37.484  59.169  33.026  1.00  0.00           C  
ATOM   1350 HG11 VAL    88      36.925  58.464  32.410  1.00  0.00           H  
ATOM   1351 HG12 VAL    88      37.734  59.945  32.431  1.00  0.00           H  
ATOM   1352 HG13 VAL    88      38.313  58.717  33.571  1.00  0.00           H  
ATOM   1353  CG2 VAL    88      36.220  58.506  35.065  1.00  0.00           C  
ATOM   1354 HG21 VAL    88      35.679  58.794  35.966  1.00  0.00           H  
ATOM   1355 HG22 VAL    88      35.623  57.783  34.508  1.00  0.00           H  
ATOM   1356 HG23 VAL    88      37.175  58.094  35.390  1.00  0.00           H  
ATOM   1357  C   VAL    88      37.669  62.002  34.164  1.00  0.00           C  
ATOM   1358  O   VAL    88      38.781  62.018  33.611  1.00  0.00           O  
ATOM   1359  N   THR    89      36.803  63.017  34.136  1.00  0.00           N  
ATOM   1360  H   THR    89      35.850  62.874  34.647  1.00  0.00           H  
ATOM   1361  CA  THR    89      37.017  64.346  33.417  1.00  0.00           C  
ATOM   1362  HA  THR    89      37.249  64.130  32.374  1.00  0.00           H  
ATOM   1363  CB  THR    89      35.715  65.218  33.382  1.00  0.00           C  
ATOM   1364  HB  THR    89      35.894  66.184  32.911  1.00  0.00           H  
ATOM   1365  CG2 THR    89      34.541  64.494  32.637  1.00  0.00           C  
ATOM   1366 HG21 THR    89      33.669  65.138  32.754  1.00  0.00           H  
ATOM   1367 HG22 THR    89      34.818  64.377  31.589  1.00  0.00           H  
ATOM   1368 HG23 THR    89      34.340  63.631  33.121  1.00  0.00           H  
ATOM   1369  OG1 THR    89      35.322  65.357  34.699  1.00  0.00           O  
ATOM   1370  HG1 THR    89      36.072  65.974  35.194  1.00  0.00           H  
ATOM   1371  C   THR    89      38.211  65.179  33.884  1.00  0.00           C  
ATOM   1372  O   THR    89      38.584  66.006  33.147  1.00  0.00           O  
ATOM   1373  N   ARG    90      38.821  64.817  35.046  1.00  0.00           N  
ATOM   1374  H   ARG    90      38.267  64.085  35.635  1.00  0.00           H  
ATOM   1375  CA  ARG    90      40.065  65.417  35.597  1.00  0.00           C  
ATOM   1376  HA  ARG    90      40.078  66.352  35.383  1.00  0.00           H  
ATOM   1377  CB  ARG    90      40.189  65.186  37.038  1.00  0.00           C  
ATOM   1378  HB2 ARG    90      39.376  65.607  37.630  1.00  0.00           H  
ATOM   1379  HB3 ARG    90      40.062  64.203  37.232  1.00  0.00           H  
ATOM   1380  CG  ARG    90      41.554  65.746  37.628  1.00  0.00           C  
ATOM   1381  HG2 ARG    90      42.453  65.298  37.204  1.00  0.00           H  
ATOM   1382  HG3 ARG    90      41.596  66.815  37.422  1.00  0.00           H  
ATOM   1383  CD  ARG    90      41.644  65.560  39.151  1.00  0.00           C  
ATOM   1384  HD2 ARG    90      41.980  66.537  39.499  1.00  0.00           H  
ATOM   1385  HD3 ARG    90      40.632  65.399  39.523  1.00  0.00           H  
ATOM   1386  NE  ARG    90      42.489  64.493  39.630  1.00  0.00           N  
ATOM   1387  HE  ARG    90      41.998  63.682  40.169  1.00  0.00           H  
ATOM   1388  CZ  ARG    90      43.803  64.562  39.806  1.00  0.00           C  
ATOM   1389  NH1 ARG    90      44.547  65.578  39.367  1.00  0.00           N  
ATOM   1390 HH11 ARG    90      45.637  65.580  39.353  1.00  0.00           H  
ATOM   1391 HH12 ARG    90      44.020  66.388  38.863  1.00  0.00           H  
ATOM   1392  NH2 ARG    90      44.460  63.571  40.373  1.00  0.00           N  
ATOM   1393 HH21 ARG    90      45.548  63.509  40.338  1.00  0.00           H  
ATOM   1394 HH22 ARG    90      43.872  62.909  40.859  1.00  0.00           H  
ATOM   1395  C   ARG    90      41.249  64.877  34.685  1.00  0.00           C  
ATOM   1396  O   ARG    90      42.142  65.645  34.426  1.00  0.00           O  
ATOM   1397  N   TYR    91      41.162  63.591  34.323  1.00  0.00           N  
ATOM   1398  H   TYR    91      40.248  63.174  34.425  1.00  0.00           H  
ATOM   1399  CA  TYR    91      42.196  62.737  33.700  1.00  0.00           C  
ATOM   1400  HA  TYR    91      43.133  63.043  33.917  1.00  0.00           H  
ATOM   1401  CB  TYR    91      42.171  61.339  34.240  1.00  0.00           C  
ATOM   1402  HB2 TYR    91      41.253  61.008  33.979  1.00  0.00           H  
ATOM   1403  HB3 TYR    91      42.874  60.796  33.760  1.00  0.00           H  
ATOM   1404  CG  TYR    91      42.374  61.267  35.710  1.00  0.00           C  
ATOM   1405  CD1 TYR    91      43.638  61.586  36.218  1.00  0.00           C  
ATOM   1406  HD1 TYR    91      44.415  61.977  35.704  1.00  0.00           H  
ATOM   1407  CE1 TYR    91      43.887  61.394  37.593  1.00  0.00           C  
ATOM   1408  HE1 TYR    91      44.893  61.528  37.991  1.00  0.00           H  
ATOM   1409  CZ  TYR    91      42.819  60.997  38.497  1.00  0.00           C  
ATOM   1410  OH  TYR    91      42.982  60.887  39.808  1.00  0.00           O  
ATOM   1411  HH  TYR    91      42.385  61.623  40.347  1.00  0.00           H  
ATOM   1412  CE2 TYR    91      41.541  60.886  37.958  1.00  0.00           C  
ATOM   1413  HE2 TYR    91      40.703  60.779  38.646  1.00  0.00           H  
ATOM   1414  CD2 TYR    91      41.357  60.880  36.562  1.00  0.00           C  
ATOM   1415  HD2 TYR    91      40.376  60.579  36.195  1.00  0.00           H  
ATOM   1416  C   TYR    91      42.038  62.738  32.163  1.00  0.00           C  
ATOM   1417  O   TYR    91      43.020  62.610  31.425  1.00  0.00           O  
ATOM   1418  N   TRP    92      40.813  62.939  31.608  1.00  0.00           N  
ATOM   1419  H   TRP    92      39.964  62.842  32.268  1.00  0.00           H  
ATOM   1420  CA  TRP    92      40.554  63.151  30.190  1.00  0.00           C  
ATOM   1421  HA  TRP    92      41.395  63.539  29.788  1.00  0.00           H  
ATOM   1422  CB  TRP    92      40.169  61.791  29.522  1.00  0.00           C  
ATOM   1423  HB2 TRP    92      40.930  61.074  29.832  1.00  0.00           H  
ATOM   1424  HB3 TRP    92      39.167  61.552  29.876  1.00  0.00           H  
ATOM   1425  CG  TRP    92      40.182  61.772  27.986  1.00  0.00           C  
ATOM   1426  CD1 TRP    92      40.564  62.830  27.252  1.00  0.00           C  
ATOM   1427  HD1 TRP    92      41.084  63.710  27.629  1.00  0.00           H  
ATOM   1428  NE1 TRP    92      40.460  62.428  25.946  1.00  0.00           N  
ATOM   1429  HE1 TRP    92      40.945  62.901  25.092  1.00  0.00           H  
ATOM   1430  CE2 TRP    92      40.026  61.132  25.841  1.00  0.00           C  
ATOM   1431  CZ2 TRP    92      39.805  60.257  24.753  1.00  0.00           C  
ATOM   1432  HZ2 TRP    92      39.987  60.533  23.714  1.00  0.00           H  
ATOM   1433  CH2 TRP    92      39.323  58.975  24.970  1.00  0.00           C  
ATOM   1434  HH2 TRP    92      39.012  58.374  24.115  1.00  0.00           H  
ATOM   1435  CZ3 TRP    92      39.124  58.476  26.269  1.00  0.00           C  
ATOM   1436  HZ3 TRP    92      38.751  57.457  26.367  1.00  0.00           H  
ATOM   1437  CE3 TRP    92      39.418  59.330  27.328  1.00  0.00           C  
ATOM   1438  HE3 TRP    92      39.359  58.961  28.267  1.00  0.00           H  
ATOM   1439  CD2 TRP    92      39.813  60.665  27.169  1.00  0.00           C  
ATOM   1440  C   TRP    92      39.446  64.187  29.939  1.00  0.00           C  
ATOM   1441  O   TRP    92      38.279  63.946  30.074  1.00  0.00           O  
ATOM   1442  N   PRO    93      39.881  65.472  29.807  1.00  0.00           N  
ATOM   1443  CD  PRO    93      41.222  65.918  29.962  1.00  0.00           C  
ATOM   1444  HD2 PRO    93      41.710  65.785  28.997  1.00  0.00           H  
ATOM   1445  HD3 PRO    93      41.739  65.505  30.828  1.00  0.00           H  
ATOM   1446  CG  PRO    93      41.046  67.392  30.207  1.00  0.00           C  
ATOM   1447  HG2 PRO    93      41.937  67.823  29.773  1.00  0.00           H  
ATOM   1448  HG3 PRO    93      40.992  67.590  31.277  1.00  0.00           H  
ATOM   1449  CB  PRO    93      39.767  67.844  29.403  1.00  0.00           C  
ATOM   1450  HB2 PRO    93      39.906  67.941  28.458  1.00  0.00           H  
ATOM   1451  HB3 PRO    93      39.216  68.641  29.881  1.00  0.00           H  
ATOM   1452  CA  PRO    93      38.861  66.622  29.726  1.00  0.00           C  
ATOM   1453  HA  PRO    93      38.412  66.657  30.707  1.00  0.00           H  
ATOM   1454  C   PRO    93      37.720  66.448  28.771  1.00  0.00           C  
ATOM   1455  O   PRO    93      36.567  66.748  29.242  1.00  0.00           O  
ATOM   1456  N   GLN    94      37.987  65.827  27.618  1.00  0.00           N  
ATOM   1457  H   GLN    94      39.069  65.703  27.578  1.00  0.00           H  
ATOM   1458  CA  GLN    94      37.181  65.783  26.414  1.00  0.00           C  
ATOM   1459  HA  GLN    94      36.867  66.785  26.161  1.00  0.00           H  
ATOM   1460  CB  GLN    94      38.013  65.164  25.265  1.00  0.00           C  
ATOM   1461  HB2 GLN    94      38.629  64.358  25.638  1.00  0.00           H  
ATOM   1462  HB3 GLN    94      37.433  64.803  24.522  1.00  0.00           H  
ATOM   1463  CG  GLN    94      38.887  66.209  24.603  1.00  0.00           C  
ATOM   1464  HG2 GLN    94      39.366  65.874  23.694  1.00  0.00           H  
ATOM   1465  HG3 GLN    94      38.295  67.058  24.296  1.00  0.00           H  
ATOM   1466  CD  GLN    94      40.090  66.688  25.445  1.00  0.00           C  
ATOM   1467  OE1 GLN    94      40.731  65.878  26.136  1.00  0.00           O  
ATOM   1468  NE2 GLN    94      40.503  67.886  25.283  1.00  0.00           N  
ATOM   1469 HE21 GLN    94      39.949  68.540  24.749  1.00  0.00           H  
ATOM   1470 HE22 GLN    94      41.417  68.161  25.787  1.00  0.00           H  
ATOM   1471  C   GLN    94      35.836  65.026  26.752  1.00  0.00           C  
ATOM   1472  O   GLN    94      34.847  65.081  25.997  1.00  0.00           O  
ATOM   1473  N   LEU    95      35.803  64.344  27.920  1.00  0.00           N  
ATOM   1474  H   LEU    95      36.616  64.200  28.502  1.00  0.00           H  
ATOM   1475  CA  LEU    95      34.587  63.578  28.282  1.00  0.00           C  
ATOM   1476  HA  LEU    95      34.165  63.110  27.393  1.00  0.00           H  
ATOM   1477  CB  LEU    95      35.043  62.546  29.308  1.00  0.00           C  
ATOM   1478  HB2 LEU    95      35.639  62.972  30.116  1.00  0.00           H  
ATOM   1479  HB3 LEU    95      34.185  62.052  29.763  1.00  0.00           H  
ATOM   1480  CG  LEU    95      35.911  61.391  28.752  1.00  0.00           C  
ATOM   1481  HG  LEU    95      36.856  61.863  28.483  1.00  0.00           H  
ATOM   1482  CD1 LEU    95      36.131  60.490  29.987  1.00  0.00           C  
ATOM   1483 HD11 LEU    95      36.457  61.009  30.888  1.00  0.00           H  
ATOM   1484 HD12 LEU    95      35.254  59.875  30.191  1.00  0.00           H  
ATOM   1485 HD13 LEU    95      36.821  59.684  29.735  1.00  0.00           H  
ATOM   1486  CD2 LEU    95      35.330  60.613  27.599  1.00  0.00           C  
ATOM   1487 HD21 LEU    95      35.950  59.719  27.539  1.00  0.00           H  
ATOM   1488 HD22 LEU    95      34.305  60.363  27.870  1.00  0.00           H  
ATOM   1489 HD23 LEU    95      35.342  61.221  26.792  1.00  0.00           H  
ATOM   1490  C   LEU    95      33.479  64.501  28.841  1.00  0.00           C  
ATOM   1491  O   LEU    95      32.390  64.033  29.214  1.00  0.00           O  
ATOM   1492  N   THR    96      33.727  65.786  29.033  1.00  0.00           N  
ATOM   1493  H   THR    96      34.699  65.999  28.863  1.00  0.00           H  
ATOM   1494  CA  THR    96      32.802  66.689  29.773  1.00  0.00           C  
ATOM   1495  HA  THR    96      32.629  66.173  30.718  1.00  0.00           H  
ATOM   1496  CB  THR    96      33.414  68.105  29.949  1.00  0.00           C  
ATOM   1497  HB  THR    96      33.661  68.534  28.978  1.00  0.00           H  
ATOM   1498  CG2 THR    96      32.493  68.973  30.739  1.00  0.00           C  
ATOM   1499 HG21 THR    96      33.058  69.658  31.370  1.00  0.00           H  
ATOM   1500 HG22 THR    96      31.875  69.559  30.059  1.00  0.00           H  
ATOM   1501 HG23 THR    96      31.831  68.364  31.355  1.00  0.00           H  
ATOM   1502  OG1 THR    96      34.555  68.030  30.632  1.00  0.00           O  
ATOM   1503  HG1 THR    96      35.091  67.322  30.152  1.00  0.00           H  
ATOM   1504  C   THR    96      31.399  66.784  29.124  1.00  0.00           C  
ATOM   1505  O   THR    96      31.321  67.205  27.947  1.00  0.00           O  
ATOM   1506  N   GLY    97      30.377  66.312  29.784  1.00  0.00           N  
ATOM   1507  H   GLY    97      30.453  66.168  30.862  1.00  0.00           H  
ATOM   1508  CA  GLY    97      29.042  65.983  29.165  1.00  0.00           C  
ATOM   1509  HA2 GLY    97      28.384  66.846  29.076  1.00  0.00           H  
ATOM   1510  HA3 GLY    97      29.166  65.517  28.187  1.00  0.00           H  
ATOM   1511  C   GLY    97      28.187  65.122  30.095  1.00  0.00           C  
ATOM   1512  O   GLY    97      28.632  64.601  31.136  1.00  0.00           O  
ATOM   1513  N   LYS    98      26.877  65.002  29.800  1.00  0.00           N  
ATOM   1514  H   LYS    98      26.527  65.475  28.882  1.00  0.00           H  
ATOM   1515  CA  LYS    98      25.844  64.517  30.772  1.00  0.00           C  
ATOM   1516  HA  LYS    98      25.992  65.214  31.597  1.00  0.00           H  
ATOM   1517  CB  LYS    98      24.450  64.796  30.201  1.00  0.00           C  
ATOM   1518  HB2 LYS    98      24.407  65.766  29.706  1.00  0.00           H  
ATOM   1519  HB3 LYS    98      24.002  63.978  29.638  1.00  0.00           H  
ATOM   1520  CG  LYS    98      23.504  65.106  31.402  1.00  0.00           C  
ATOM   1521  HG2 LYS    98      23.275  64.238  31.866  1.00  0.00           H  
ATOM   1522  HG3 LYS    98      23.885  65.763  31.990  1.00  0.00           H  
ATOM   1523  CD  LYS    98      22.231  65.812  30.839  1.00  0.00           C  
ATOM   1524  HD2 LYS    98      22.502  66.701  30.271  1.00  0.00           H  
ATOM   1525  HD3 LYS    98      21.685  65.204  30.118  1.00  0.00           H  
ATOM   1526  CE  LYS    98      21.220  66.049  31.964  1.00  0.00           C  
ATOM   1527  HE2 LYS    98      20.739  65.112  32.242  1.00  0.00           H  
ATOM   1528  HE3 LYS    98      21.760  66.494  32.800  1.00  0.00           H  
ATOM   1529  NZ  LYS    98      20.217  67.001  31.541  1.00  0.00           N  
ATOM   1530  HZ1 LYS    98      19.514  66.532  30.852  1.00  0.00           H  
ATOM   1531  HZ2 LYS    98      19.640  67.466  32.340  1.00  0.00           H  
ATOM   1532  HZ3 LYS    98      20.788  67.777  31.031  1.00  0.00           H  
ATOM   1533  C   LYS    98      26.014  63.135  31.350  1.00  0.00           C  
ATOM   1534  O   LYS    98      26.069  62.946  32.574  1.00  0.00           O  
ATOM   1535  N   GLN    99      26.151  62.123  30.500  1.00  0.00           N  
ATOM   1536  H   GLN    99      26.148  62.395  29.528  1.00  0.00           H  
ATOM   1537  CA  GLN    99      26.570  60.699  30.905  1.00  0.00           C  
ATOM   1538  HA  GLN    99      25.794  60.343  31.445  1.00  0.00           H  
ATOM   1539  CB  GLN    99      26.812  59.929  29.608  1.00  0.00           C  
ATOM   1540  HB2 GLN    99      26.749  58.942  29.813  1.00  0.00           H  
ATOM   1541  HB3 GLN    99      26.015  60.061  29.002  1.00  0.00           H  
ATOM   1542  CG  GLN    99      28.061  60.198  28.769  1.00  0.00           C  
ATOM   1543  HG2 GLN    99      28.908  60.289  29.449  1.00  0.00           H  
ATOM   1544  HG3 GLN    99      28.225  59.249  28.258  1.00  0.00           H  
ATOM   1545  CD  GLN    99      28.096  61.444  27.882  1.00  0.00           C  
ATOM   1546  OE1 GLN    99      28.473  62.432  28.413  1.00  0.00           O  
ATOM   1547  NE2 GLN    99      27.781  61.448  26.569  1.00  0.00           N  
ATOM   1548 HE21 GLN    99      27.382  60.569  26.064  1.00  0.00           H  
ATOM   1549 HE22 GLN    99      27.641  62.371  26.183  1.00  0.00           H  
ATOM   1550  C   GLN    99      27.761  60.728  31.949  1.00  0.00           C  
ATOM   1551  O   GLN    99      27.715  59.985  32.966  1.00  0.00           O  
ATOM   1552  N   TRP   100      28.813  61.570  31.734  1.00  0.00           N  
ATOM   1553  H   TRP   100      28.820  62.153  30.909  1.00  0.00           H  
ATOM   1554  CA  TRP   100      30.057  61.677  32.498  1.00  0.00           C  
ATOM   1555  HA  TRP   100      30.245  60.657  32.835  1.00  0.00           H  
ATOM   1556  CB  TRP   100      31.293  62.043  31.596  1.00  0.00           C  
ATOM   1557  HB2 TRP   100      31.066  62.941  31.021  1.00  0.00           H  
ATOM   1558  HB3 TRP   100      32.100  62.287  32.287  1.00  0.00           H  
ATOM   1559  CG  TRP   100      31.761  61.027  30.595  1.00  0.00           C  
ATOM   1560  CD1 TRP   100      31.413  61.019  29.275  1.00  0.00           C  
ATOM   1561  HD1 TRP   100      30.953  61.882  28.793  1.00  0.00           H  
ATOM   1562  NE1 TRP   100      31.960  59.944  28.617  1.00  0.00           N  
ATOM   1563  HE1 TRP   100      31.823  59.515  27.625  1.00  0.00           H  
ATOM   1564  CE2 TRP   100      32.587  59.132  29.575  1.00  0.00           C  
ATOM   1565  CZ2 TRP   100      33.109  57.844  29.440  1.00  0.00           C  
ATOM   1566  HZ2 TRP   100      33.026  57.301  28.499  1.00  0.00           H  
ATOM   1567  CH2 TRP   100      33.801  57.265  30.555  1.00  0.00           C  
ATOM   1568  HH2 TRP   100      34.140  56.230  30.527  1.00  0.00           H  
ATOM   1569  CZ3 TRP   100      33.838  58.017  31.734  1.00  0.00           C  
ATOM   1570  HZ3 TRP   100      34.306  57.586  32.620  1.00  0.00           H  
ATOM   1571  CE3 TRP   100      33.146  59.201  31.880  1.00  0.00           C  
ATOM   1572  HE3 TRP   100      33.235  59.726  32.830  1.00  0.00           H  
ATOM   1573  CD2 TRP   100      32.493  59.779  30.784  1.00  0.00           C  
ATOM   1574  C   TRP   100      29.965  62.488  33.740  1.00  0.00           C  
ATOM   1575  O   TRP   100      30.938  62.780  34.428  1.00  0.00           O  
ATOM   1576  N   GLN   101      28.785  62.788  34.242  1.00  0.00           N  
ATOM   1577  H   GLN   101      28.013  62.412  33.710  1.00  0.00           H  
ATOM   1578  CA  GLN   101      28.612  63.695  35.426  1.00  0.00           C  
ATOM   1579  HA  GLN   101      29.391  64.443  35.574  1.00  0.00           H  
ATOM   1580  CB  GLN   101      27.217  64.378  35.409  1.00  0.00           C  
ATOM   1581  HB2 GLN   101      26.470  63.591  35.305  1.00  0.00           H  
ATOM   1582  HB3 GLN   101      27.103  64.832  36.394  1.00  0.00           H  
ATOM   1583  CG  GLN   101      27.018  65.527  34.478  1.00  0.00           C  
ATOM   1584  HG2 GLN   101      27.840  66.231  34.607  1.00  0.00           H  
ATOM   1585  HG3 GLN   101      27.204  65.088  33.498  1.00  0.00           H  
ATOM   1586  CD  GLN   101      25.731  66.378  34.513  1.00  0.00           C  
ATOM   1587  OE1 GLN   101      25.448  67.023  33.560  1.00  0.00           O  
ATOM   1588  NE2 GLN   101      24.733  66.241  35.399  1.00  0.00           N  
ATOM   1589 HE21 GLN   101      24.851  65.678  36.229  1.00  0.00           H  
ATOM   1590 HE22 GLN   101      23.841  66.683  35.228  1.00  0.00           H  
ATOM   1591  C   GLN   101      28.758  62.813  36.724  1.00  0.00           C  
ATOM   1592  O   GLN   101      28.109  61.774  36.854  1.00  0.00           O  
ATOM   1593  N   GLY   102      29.673  63.219  37.611  1.00  0.00           N  
ATOM   1594  H   GLY   102      30.164  64.159  37.402  1.00  0.00           H  
ATOM   1595  CA  GLY   102      29.954  62.568  38.874  1.00  0.00           C  
ATOM   1596  HA2 GLY   102      30.613  63.125  39.523  1.00  0.00           H  
ATOM   1597  HA3 GLY   102      29.065  62.391  39.462  1.00  0.00           H  
ATOM   1598  C   GLY   102      30.632  61.196  38.788  1.00  0.00           C  
ATOM   1599  O   GLY   102      30.683  60.459  39.773  1.00  0.00           O  
ATOM   1600  N   ILE   103      31.084  60.759  37.603  1.00  0.00           N  
ATOM   1601  H   ILE   103      31.060  61.571  36.878  1.00  0.00           H  
ATOM   1602  CA  ILE   103      31.624  59.430  37.298  1.00  0.00           C  
ATOM   1603  HA  ILE   103      31.067  58.669  37.845  1.00  0.00           H  
ATOM   1604  CB  ILE   103      31.423  59.051  35.824  1.00  0.00           C  
ATOM   1605  HB  ILE   103      31.727  59.868  35.315  1.00  0.00           H  
ATOM   1606  CG2 ILE   103      32.157  57.653  35.558  1.00  0.00           C  
ATOM   1607 HG21 ILE   103      33.218  57.676  35.805  1.00  0.00           H  
ATOM   1608 HG22 ILE   103      31.694  56.930  36.090  1.00  0.00           H  
ATOM   1609 HG23 ILE   103      32.070  57.510  34.562  1.00  0.00           H  
ATOM   1610  CG1 ILE   103      29.944  59.020  35.401  1.00  0.00           C  
ATOM   1611 HG12 ILE   103      29.464  59.996  35.474  1.00  0.00           H  
ATOM   1612 HG13 ILE   103      29.857  58.760  34.346  1.00  0.00           H  
ATOM   1613  CD1 ILE   103      29.030  58.171  36.253  1.00  0.00           C  
ATOM   1614 HD11 ILE   103      29.305  57.130  36.164  1.00  0.00           H  
ATOM   1615 HD12 ILE   103      28.988  58.404  37.235  1.00  0.00           H  
ATOM   1616 HD13 ILE   103      28.077  58.245  35.751  1.00  0.00           H  
ATOM   1617  C   ILE   103      33.102  59.356  37.882  1.00  0.00           C  
ATOM   1618  O   ILE   103      33.947  60.140  37.385  1.00  0.00           O  
ATOM   1619  N   ARG   104      33.310  58.561  38.972  1.00  0.00           N  
ATOM   1620  H   ARG   104      32.463  57.970  39.321  1.00  0.00           H  
ATOM   1621  CA  ARG   104      34.595  58.396  39.600  1.00  0.00           C  
ATOM   1622  HA  ARG   104      35.127  59.347  39.630  1.00  0.00           H  
ATOM   1623  CB  ARG   104      34.329  57.950  41.069  1.00  0.00           C  
ATOM   1624  HB2 ARG   104      33.816  56.990  41.128  1.00  0.00           H  
ATOM   1625  HB3 ARG   104      35.323  57.783  41.484  1.00  0.00           H  
ATOM   1626  CG  ARG   104      33.660  58.996  41.953  1.00  0.00           C  
ATOM   1627  HG2 ARG   104      34.325  59.826  42.188  1.00  0.00           H  
ATOM   1628  HG3 ARG   104      32.782  59.348  41.410  1.00  0.00           H  
ATOM   1629  CD  ARG   104      33.155  58.430  43.278  1.00  0.00           C  
ATOM   1630  HD2 ARG   104      33.969  57.935  43.807  1.00  0.00           H  
ATOM   1631  HD3 ARG   104      32.778  59.177  43.843  1.00  0.00           H  
ATOM   1632  NE  ARG   104      32.112  57.342  43.106  1.00  0.00           N  
ATOM   1633  HE  ARG   104      31.765  56.916  42.164  1.00  0.00           H  
ATOM   1634  CZ  ARG   104      31.628  56.621  44.110  1.00  0.00           C  
ATOM   1635  NH1 ARG   104      31.925  56.982  45.324  1.00  0.00           N  
ATOM   1636 HH11 ARG   104      32.625  57.809  45.442  1.00  0.00           H  
ATOM   1637 HH12 ARG   104      31.567  56.408  46.073  1.00  0.00           H  
ATOM   1638  NH2 ARG   104      30.912  55.520  43.885  1.00  0.00           N  
ATOM   1639 HH21 ARG   104      30.739  55.131  42.882  1.00  0.00           H  
ATOM   1640 HH22 ARG   104      30.318  55.156  44.723  1.00  0.00           H  
ATOM   1641  C   ARG   104      35.492  57.404  38.894  1.00  0.00           C  
ATOM   1642  O   ARG   104      35.062  56.375  38.363  1.00  0.00           O  
ATOM   1643  N   MET   105      36.849  57.581  39.057  1.00  0.00           N  
ATOM   1644  H   MET   105      37.254  58.432  39.421  1.00  0.00           H  
ATOM   1645  CA  MET   105      37.860  56.480  38.850  1.00  0.00           C  
ATOM   1646  HA  MET   105      37.761  56.242  37.873  1.00  0.00           H  
ATOM   1647  CB  MET   105      39.138  57.141  39.053  1.00  0.00           C  
ATOM   1648  HB2 MET   105      39.144  57.686  39.904  1.00  0.00           H  
ATOM   1649  HB3 MET   105      39.855  56.472  39.295  1.00  0.00           H  
ATOM   1650  CG  MET   105      39.655  58.045  37.843  1.00  0.00           C  
ATOM   1651  HG2 MET   105      38.842  58.751  37.676  1.00  0.00           H  
ATOM   1652  HG3 MET   105      40.410  58.616  38.194  1.00  0.00           H  
ATOM   1653  SD  MET   105      40.263  57.246  36.382  1.00  0.00           S  
ATOM   1654  CE  MET   105      41.942  56.791  36.840  1.00  0.00           C  
ATOM   1655  HE1 MET   105      42.624  57.642  36.853  1.00  0.00           H  
ATOM   1656  HE2 MET   105      41.835  56.323  37.819  1.00  0.00           H  
ATOM   1657  HE3 MET   105      42.317  55.995  36.197  1.00  0.00           H  
ATOM   1658  C   MET   105      37.662  55.234  39.659  1.00  0.00           C  
ATOM   1659  O   MET   105      37.872  54.112  39.241  1.00  0.00           O  
ATOM   1660  N   LEU   106      37.029  55.371  40.830  1.00  0.00           N  
ATOM   1661  H   LEU   106      37.032  56.349  41.312  1.00  0.00           H  
ATOM   1662  CA  LEU   106      36.488  54.306  41.613  1.00  0.00           C  
ATOM   1663  HA  LEU   106      37.341  53.691  41.899  1.00  0.00           H  
ATOM   1664  CB  LEU   106      35.832  54.846  42.887  1.00  0.00           C  
ATOM   1665  HB2 LEU   106      36.473  55.433  43.545  1.00  0.00           H  
ATOM   1666  HB3 LEU   106      35.234  55.624  42.649  1.00  0.00           H  
ATOM   1667  CG  LEU   106      35.267  53.821  43.825  1.00  0.00           C  
ATOM   1668  HG  LEU   106      34.481  53.283  43.295  1.00  0.00           H  
ATOM   1669  CD1 LEU   106      36.234  52.745  44.272  1.00  0.00           C  
ATOM   1670 HD11 LEU   106      36.468  52.205  43.355  1.00  0.00           H  
ATOM   1671 HD12 LEU   106      37.149  53.158  44.696  1.00  0.00           H  
ATOM   1672 HD13 LEU   106      35.660  52.122  44.958  1.00  0.00           H  
ATOM   1673  CD2 LEU   106      34.594  54.472  45.001  1.00  0.00           C  
ATOM   1674 HD21 LEU   106      35.318  55.064  45.383  1.00  0.00           H  
ATOM   1675 HD22 LEU   106      33.832  55.152  44.620  1.00  0.00           H  
ATOM   1676 HD23 LEU   106      34.260  53.688  45.681  1.00  0.00           H  
ATOM   1677  C   LEU   106      35.389  53.508  40.880  1.00  0.00           C  
ATOM   1678  O   LEU   106      35.386  52.256  40.897  1.00  0.00           O  
ATOM   1679  N   ASP   107      34.383  54.213  40.292  1.00  0.00           N  
ATOM   1680  H   ASP   107      34.508  55.290  40.181  1.00  0.00           H  
ATOM   1681  CA  ASP   107      33.263  53.653  39.485  1.00  0.00           C  
ATOM   1682  HA  ASP   107      32.775  52.906  40.110  1.00  0.00           H  
ATOM   1683  CB  ASP   107      32.295  54.720  39.144  1.00  0.00           C  
ATOM   1684  HB2 ASP   107      32.755  55.462  38.490  1.00  0.00           H  
ATOM   1685  HB3 ASP   107      31.550  54.248  38.504  1.00  0.00           H  
ATOM   1686  CG  ASP   107      31.643  55.298  40.365  1.00  0.00           C  
ATOM   1687  OD1 ASP   107      31.640  56.522  40.432  1.00  0.00           O  
ATOM   1688  OD2 ASP   107      30.931  54.548  41.027  1.00  0.00           O  
ATOM   1689  C   ASP   107      33.668  52.898  38.171  1.00  0.00           C  
ATOM   1690  O   ASP   107      33.139  51.766  38.024  1.00  0.00           O  
ATOM   1691  N   LEU   108      34.685  53.364  37.503  1.00  0.00           N  
ATOM   1692  H   LEU   108      34.888  54.432  37.575  1.00  0.00           H  
ATOM   1693  CA  LEU   108      35.316  52.605  36.458  1.00  0.00           C  
ATOM   1694  HA  LEU   108      34.492  52.241  35.845  1.00  0.00           H  
ATOM   1695  CB  LEU   108      36.467  53.423  35.764  1.00  0.00           C  
ATOM   1696  HB2 LEU   108      37.277  53.776  36.402  1.00  0.00           H  
ATOM   1697  HB3 LEU   108      36.932  52.733  35.060  1.00  0.00           H  
ATOM   1698  CG  LEU   108      35.969  54.675  35.002  1.00  0.00           C  
ATOM   1699  HG  LEU   108      35.546  55.448  35.643  1.00  0.00           H  
ATOM   1700  CD1 LEU   108      37.055  55.238  34.186  1.00  0.00           C  
ATOM   1701 HD11 LEU   108      36.771  56.047  33.513  1.00  0.00           H  
ATOM   1702 HD12 LEU   108      37.858  55.651  34.795  1.00  0.00           H  
ATOM   1703 HD13 LEU   108      37.537  54.435  33.628  1.00  0.00           H  
ATOM   1704  CD2 LEU   108      34.707  54.358  34.167  1.00  0.00           C  
ATOM   1705 HD21 LEU   108      34.487  55.207  33.519  1.00  0.00           H  
ATOM   1706 HD22 LEU   108      34.858  53.466  33.560  1.00  0.00           H  
ATOM   1707 HD23 LEU   108      33.909  54.098  34.730  1.00  0.00           H  
ATOM   1708  C   LEU   108      36.009  51.336  37.083  1.00  0.00           C  
ATOM   1709  O   LEU   108      35.928  50.255  36.404  1.00  0.00           O  
ATOM   1710  N   ALA   109      36.649  51.475  38.252  1.00  0.00           N  
ATOM   1711  H   ALA   109      36.501  52.354  38.879  1.00  0.00           H  
ATOM   1712  CA  ALA   109      37.436  50.398  38.845  1.00  0.00           C  
ATOM   1713  HA  ALA   109      38.008  49.868  38.083  1.00  0.00           H  
ATOM   1714  CB  ALA   109      38.462  50.980  39.839  1.00  0.00           C  
ATOM   1715  HB1 ALA   109      38.966  51.872  39.467  1.00  0.00           H  
ATOM   1716  HB2 ALA   109      37.938  51.273  40.749  1.00  0.00           H  
ATOM   1717  HB3 ALA   109      39.186  50.310  40.053  1.00  0.00           H  
ATOM   1718  C   ALA   109      36.530  49.240  39.450  1.00  0.00           C  
ATOM   1719  O   ALA   109      36.972  48.115  39.435  1.00  0.00           O  
ATOM   1720  N   THR   110      35.311  49.594  39.865  1.00  0.00           N  
ATOM   1721  H   THR   110      35.184  50.677  39.896  1.00  0.00           H  
ATOM   1722  CA  THR   110      34.393  48.775  40.642  1.00  0.00           C  
ATOM   1723  HA  THR   110      34.817  47.778  40.522  1.00  0.00           H  
ATOM   1724  CB  THR   110      34.453  49.068  42.158  1.00  0.00           C  
ATOM   1725  HB  THR   110      33.817  48.343  42.666  1.00  0.00           H  
ATOM   1726  CG2 THR   110      35.786  48.945  42.850  1.00  0.00           C  
ATOM   1727 HG21 THR   110      36.447  49.527  42.356  1.00  0.00           H  
ATOM   1728 HG22 THR   110      35.666  49.211  43.901  1.00  0.00           H  
ATOM   1729 HG23 THR   110      36.110  47.927  42.638  1.00  0.00           H  
ATOM   1730  OG1 THR   110      34.094  50.370  42.466  1.00  0.00           O  
ATOM   1731  HG1 THR   110      34.641  51.071  41.835  1.00  0.00           H  
ATOM   1732  C   THR   110      32.944  48.566  40.110  1.00  0.00           C  
ATOM   1733  O   THR   110      31.989  48.213  40.853  1.00  0.00           O  
ATOM   1734  N   TYR   111      32.712  48.830  38.837  1.00  0.00           N  
ATOM   1735  H   TYR   111      33.620  49.061  38.279  1.00  0.00           H  
ATOM   1736  CA  TYR   111      31.483  48.458  38.016  1.00  0.00           C  
ATOM   1737  HA  TYR   111      31.690  48.836  37.015  1.00  0.00           H  
ATOM   1738  CB  TYR   111      31.429  46.906  37.829  1.00  0.00           C  
ATOM   1739  HB2 TYR   111      30.964  46.651  38.689  1.00  0.00           H  
ATOM   1740  HB3 TYR   111      30.697  46.586  37.087  1.00  0.00           H  
ATOM   1741  CG  TYR   111      32.785  46.344  37.527  1.00  0.00           C  
ATOM   1742  CD1 TYR   111      33.548  46.652  36.356  1.00  0.00           C  
ATOM   1743  HD1 TYR   111      33.036  47.266  35.615  1.00  0.00           H  
ATOM   1744  CE1 TYR   111      34.840  46.152  36.165  1.00  0.00           C  
ATOM   1745  HE1 TYR   111      35.430  46.410  35.285  1.00  0.00           H  
ATOM   1746  CZ  TYR   111      35.317  45.250  37.113  1.00  0.00           C  
ATOM   1747  OH  TYR   111      36.419  44.429  36.830  1.00  0.00           O  
ATOM   1748  HH  TYR   111      36.745  43.730  37.600  1.00  0.00           H  
ATOM   1749  CE2 TYR   111      34.607  45.012  38.350  1.00  0.00           C  
ATOM   1750  HE2 TYR   111      35.039  44.289  39.041  1.00  0.00           H  
ATOM   1751  CD2 TYR   111      33.305  45.524  38.534  1.00  0.00           C  
ATOM   1752  HD2 TYR   111      32.805  45.257  39.465  1.00  0.00           H  
ATOM   1753  C   TYR   111      30.182  49.280  38.287  1.00  0.00           C  
ATOM   1754  O   TYR   111      29.163  48.842  37.834  1.00  0.00           O  
ATOM   1755  N   THR   112      30.263  50.449  39.014  1.00  0.00           N  
ATOM   1756  H   THR   112      31.254  50.835  39.252  1.00  0.00           H  
ATOM   1757  CA  THR   112      29.127  51.326  39.448  1.00  0.00           C  
ATOM   1758  HA  THR   112      28.230  50.732  39.277  1.00  0.00           H  
ATOM   1759  CB  THR   112      29.258  51.576  40.923  1.00  0.00           C  
ATOM   1760  HB  THR   112      28.517  52.333  41.181  1.00  0.00           H  
ATOM   1761  CG2 THR   112      28.999  50.416  41.811  1.00  0.00           C  
ATOM   1762 HG21 THR   112      28.886  50.901  42.690  1.00  0.00           H  
ATOM   1763 HG22 THR   112      28.177  49.973  41.587  1.00  0.00           H  
ATOM   1764 HG23 THR   112      29.804  49.682  41.855  1.00  0.00           H  
ATOM   1765  OG1 THR   112      30.497  52.046  41.329  1.00  0.00           O  
ATOM   1766  HG1 THR   112      30.520  53.135  41.291  1.00  0.00           H  
ATOM   1767  C   THR   112      29.009  52.601  38.626  1.00  0.00           C  
ATOM   1768  O   THR   112      28.190  53.476  38.980  1.00  0.00           O  
ATOM   1769  N   ALA   113      29.596  52.744  37.421  1.00  0.00           N  
ATOM   1770  H   ALA   113      30.291  52.099  37.267  1.00  0.00           H  
ATOM   1771  CA  ALA   113      29.435  53.993  36.634  1.00  0.00           C  
ATOM   1772  HA  ALA   113      29.581  54.851  37.273  1.00  0.00           H  
ATOM   1773  CB  ALA   113      30.597  54.084  35.665  1.00  0.00           C  
ATOM   1774  HB1 ALA   113      30.512  53.330  34.883  1.00  0.00           H  
ATOM   1775  HB2 ALA   113      30.697  55.020  35.301  1.00  0.00           H  
ATOM   1776  HB3 ALA   113      31.547  53.887  36.141  1.00  0.00           H  
ATOM   1777  C   ALA   113      28.082  54.104  35.882  1.00  0.00           C  
ATOM   1778  O   ALA   113      27.865  55.152  35.304  1.00  0.00           O  
ATOM   1779  N   GLY   114      27.149  53.156  36.010  1.00  0.00           N  
ATOM   1780  H   GLY   114      27.469  52.352  36.673  1.00  0.00           H  
ATOM   1781  CA  GLY   114      25.801  53.261  35.446  1.00  0.00           C  
ATOM   1782  HA2 GLY   114      25.172  52.906  36.249  1.00  0.00           H  
ATOM   1783  HA3 GLY   114      25.537  54.300  35.318  1.00  0.00           H  
ATOM   1784  C   GLY   114      25.561  52.394  34.152  1.00  0.00           C  
ATOM   1785  O   GLY   114      24.552  52.445  33.536  1.00  0.00           O  
ATOM   1786  N   GLY   115      26.538  51.528  33.905  1.00  0.00           N  
ATOM   1787  H   GLY   115      27.316  51.504  34.549  1.00  0.00           H  
ATOM   1788  CA  GLY   115      26.504  50.430  32.878  1.00  0.00           C  
ATOM   1789  HA2 GLY   115      27.121  49.632  33.292  1.00  0.00           H  
ATOM   1790  HA3 GLY   115      25.454  50.171  32.739  1.00  0.00           H  
ATOM   1791  C   GLY   115      27.114  50.817  31.527  1.00  0.00           C  
ATOM   1792  O   GLY   115      26.397  51.050  30.550  1.00  0.00           O  
ATOM   1793  N   LEU   116      28.450  50.881  31.524  1.00  0.00           N  
ATOM   1794  H   LEU   116      28.899  50.817  32.515  1.00  0.00           H  
ATOM   1795  CA  LEU   116      29.241  50.825  30.276  1.00  0.00           C  
ATOM   1796  HA  LEU   116      28.898  51.638  29.636  1.00  0.00           H  
ATOM   1797  CB  LEU   116      30.719  51.005  30.597  1.00  0.00           C  
ATOM   1798  HB2 LEU   116      30.998  50.369  31.437  1.00  0.00           H  
ATOM   1799  HB3 LEU   116      31.320  50.675  29.750  1.00  0.00           H  
ATOM   1800  CG  LEU   116      30.998  52.492  30.910  1.00  0.00           C  
ATOM   1801  HG  LEU   116      30.229  52.915  31.410  1.00  0.00           H  
ATOM   1802  CD1 LEU   116      32.264  52.782  31.671  1.00  0.00           C  
ATOM   1803 HD11 LEU   116      33.140  52.408  31.141  1.00  0.00           H  
ATOM   1804 HD12 LEU   116      32.401  53.854  31.812  1.00  0.00           H  
ATOM   1805 HD13 LEU   116      32.176  52.361  32.673  1.00  0.00           H  
ATOM   1806  CD2 LEU   116      31.130  53.185  29.550  1.00  0.00           C  
ATOM   1807 HD21 LEU   116      30.246  53.310  29.196  1.00  0.00           H  
ATOM   1808 HD22 LEU   116      31.694  54.115  29.619  1.00  0.00           H  
ATOM   1809 HD23 LEU   116      31.668  52.500  28.894  1.00  0.00           H  
ATOM   1810  C   LEU   116      29.126  49.446  29.618  1.00  0.00           C  
ATOM   1811  O   LEU   116      29.126  48.388  30.258  1.00  0.00           O  
ATOM   1812  N   PRO   117      29.055  49.403  28.229  1.00  0.00           N  
ATOM   1813  CD  PRO   117      28.572  50.544  27.442  1.00  0.00           C  
ATOM   1814  HD2 PRO   117      29.324  51.333  27.426  1.00  0.00           H  
ATOM   1815  HD3 PRO   117      27.722  50.887  27.867  1.00  0.00           H  
ATOM   1816  CG  PRO   117      28.340  50.097  26.034  1.00  0.00           C  
ATOM   1817  HG2 PRO   117      28.725  50.727  25.345  1.00  0.00           H  
ATOM   1818  HG3 PRO   117      27.274  49.910  25.902  1.00  0.00           H  
ATOM   1819  CB  PRO   117      29.197  48.836  25.928  1.00  0.00           C  
ATOM   1820  HB2 PRO   117      30.248  49.124  25.910  1.00  0.00           H  
ATOM   1821  HB3 PRO   117      28.789  48.188  25.153  1.00  0.00           H  
ATOM   1822  CA  PRO   117      29.000  48.248  27.340  1.00  0.00           C  
ATOM   1823  HA  PRO   117      28.087  47.821  27.401  1.00  0.00           H  
ATOM   1824  C   PRO   117      30.127  47.249  27.690  1.00  0.00           C  
ATOM   1825  O   PRO   117      31.172  47.584  28.220  1.00  0.00           O  
ATOM   1826  N   LEU   118      29.915  45.977  27.321  1.00  0.00           N  
ATOM   1827  H   LEU   118      29.154  45.716  26.710  1.00  0.00           H  
ATOM   1828  CA  LEU   118      30.800  44.896  27.865  1.00  0.00           C  
ATOM   1829  HA  LEU   118      30.874  45.073  28.938  1.00  0.00           H  
ATOM   1830  CB  LEU   118      30.035  43.573  27.598  1.00  0.00           C  
ATOM   1831  HB2 LEU   118      29.095  43.663  28.143  1.00  0.00           H  
ATOM   1832  HB3 LEU   118      29.593  43.467  26.607  1.00  0.00           H  
ATOM   1833  CG  LEU   118      30.681  42.201  27.996  1.00  0.00           C  
ATOM   1834  HG  LEU   118      31.632  42.068  27.480  1.00  0.00           H  
ATOM   1835  CD1 LEU   118      30.930  42.086  29.517  1.00  0.00           C  
ATOM   1836 HD11 LEU   118      29.991  41.977  30.060  1.00  0.00           H  
ATOM   1837 HD12 LEU   118      31.499  41.188  29.759  1.00  0.00           H  
ATOM   1838 HD13 LEU   118      31.390  43.007  29.873  1.00  0.00           H  
ATOM   1839  CD2 LEU   118      29.743  41.029  27.725  1.00  0.00           C  
ATOM   1840 HD21 LEU   118      29.606  40.892  26.653  1.00  0.00           H  
ATOM   1841 HD22 LEU   118      30.111  40.084  28.126  1.00  0.00           H  
ATOM   1842 HD23 LEU   118      28.726  41.204  28.075  1.00  0.00           H  
ATOM   1843  C   LEU   118      32.285  44.812  27.345  1.00  0.00           C  
ATOM   1844  O   LEU   118      33.121  44.349  28.036  1.00  0.00           O  
ATOM   1845  N   GLN   119      32.501  45.360  26.121  1.00  0.00           N  
ATOM   1846  H   GLN   119      31.608  45.684  25.587  1.00  0.00           H  
ATOM   1847  CA  GLN   119      33.736  45.447  25.374  1.00  0.00           C  
ATOM   1848  HA  GLN   119      34.491  45.658  26.131  1.00  0.00           H  
ATOM   1849  CB  GLN   119      34.116  44.171  24.651  1.00  0.00           C  
ATOM   1850  HB2 GLN   119      35.039  44.349  24.098  1.00  0.00           H  
ATOM   1851  HB3 GLN   119      34.328  43.283  25.246  1.00  0.00           H  
ATOM   1852  CG  GLN   119      33.075  43.739  23.577  1.00  0.00           C  
ATOM   1853  HG2 GLN   119      32.461  44.613  23.361  1.00  0.00           H  
ATOM   1854  HG3 GLN   119      33.562  43.513  22.629  1.00  0.00           H  
ATOM   1855  CD  GLN   119      32.362  42.407  23.892  1.00  0.00           C  
ATOM   1856  OE1 GLN   119      33.044  41.429  23.718  1.00  0.00           O  
ATOM   1857  NE2 GLN   119      31.113  42.316  24.221  1.00  0.00           N  
ATOM   1858 HE21 GLN   119      30.563  43.237  24.414  1.00  0.00           H  
ATOM   1859 HE22 GLN   119      30.672  41.330  24.371  1.00  0.00           H  
ATOM   1860  C   GLN   119      33.787  46.656  24.366  1.00  0.00           C  
ATOM   1861  O   GLN   119      32.793  46.964  23.762  1.00  0.00           O  
ATOM   1862  N   VAL   120      34.935  47.274  24.181  1.00  0.00           N  
ATOM   1863  H   VAL   120      35.731  46.679  24.628  1.00  0.00           H  
ATOM   1864  CA  VAL   120      35.105  48.325  23.145  1.00  0.00           C  
ATOM   1865  HA  VAL   120      34.435  49.165  23.331  1.00  0.00           H  
ATOM   1866  CB  VAL   120      36.484  48.940  23.232  1.00  0.00           C  
ATOM   1867  HB  VAL   120      37.274  48.242  22.954  1.00  0.00           H  
ATOM   1868  CG1 VAL   120      36.584  50.066  22.167  1.00  0.00           C  
ATOM   1869 HG11 VAL   120      37.627  50.373  22.085  1.00  0.00           H  
ATOM   1870 HG12 VAL   120      36.428  49.651  21.171  1.00  0.00           H  
ATOM   1871 HG13 VAL   120      35.938  50.896  22.451  1.00  0.00           H  
ATOM   1872  CG2 VAL   120      36.953  49.567  24.503  1.00  0.00           C  
ATOM   1873 HG21 VAL   120      37.984  49.908  24.413  1.00  0.00           H  
ATOM   1874 HG22 VAL   120      36.544  50.545  24.759  1.00  0.00           H  
ATOM   1875 HG23 VAL   120      36.714  48.904  25.334  1.00  0.00           H  
ATOM   1876  C   VAL   120      34.805  47.859  21.768  1.00  0.00           C  
ATOM   1877  O   VAL   120      35.397  46.855  21.412  1.00  0.00           O  
ATOM   1878  N   PRO   121      33.940  48.443  20.943  1.00  0.00           N  
ATOM   1879  CD  PRO   121      33.019  49.483  21.412  1.00  0.00           C  
ATOM   1880  HD2 PRO   121      33.557  50.428  21.486  1.00  0.00           H  
ATOM   1881  HD3 PRO   121      32.491  49.301  22.348  1.00  0.00           H  
ATOM   1882  CG  PRO   121      31.901  49.549  20.283  1.00  0.00           C  
ATOM   1883  HG2 PRO   121      31.532  50.543  20.030  1.00  0.00           H  
ATOM   1884  HG3 PRO   121      30.999  48.982  20.512  1.00  0.00           H  
ATOM   1885  CB  PRO   121      32.639  48.959  19.039  1.00  0.00           C  
ATOM   1886  HB2 PRO   121      33.075  49.668  18.467  1.00  0.00           H  
ATOM   1887  HB3 PRO   121      31.958  48.473  18.473  1.00  0.00           H  
ATOM   1888  CA  PRO   121      33.685  48.050  19.556  1.00  0.00           C  
ATOM   1889  HA  PRO   121      33.245  47.146  19.653  1.00  0.00           H  
ATOM   1890  C   PRO   121      34.939  47.998  18.640  1.00  0.00           C  
ATOM   1891  O   PRO   121      35.844  48.844  18.731  1.00  0.00           O  
ATOM   1892  N   ASP   122      35.103  47.038  17.695  1.00  0.00           N  
ATOM   1893  H   ASP   122      34.447  46.173  17.792  1.00  0.00           H  
ATOM   1894  CA  ASP   122      36.144  46.897  16.653  1.00  0.00           C  
ATOM   1895  HA  ASP   122      37.103  46.727  17.143  1.00  0.00           H  
ATOM   1896  CB  ASP   122      35.802  45.607  15.865  1.00  0.00           C  
ATOM   1897  HB2 ASP   122      36.636  45.464  15.177  1.00  0.00           H  
ATOM   1898  HB3 ASP   122      35.788  44.873  16.558  1.00  0.00           H  
ATOM   1899  CG  ASP   122      34.458  45.640  15.056  1.00  0.00           C  
ATOM   1900  OD1 ASP   122      34.536  45.952  13.804  1.00  0.00           O  
ATOM   1901  OD2 ASP   122      33.365  45.435  15.562  1.00  0.00           O  
ATOM   1902  C   ASP   122      36.331  48.030  15.641  1.00  0.00           C  
ATOM   1903  O   ASP   122      37.311  48.120  15.000  1.00  0.00           O  
ATOM   1904  N   GLU   123      35.376  48.996  15.594  1.00  0.00           N  
ATOM   1905  H   GLU   123      34.454  48.887  16.165  1.00  0.00           H  
ATOM   1906  CA  GLU   123      35.454  50.192  14.823  1.00  0.00           C  
ATOM   1907  HA  GLU   123      35.801  49.984  13.811  1.00  0.00           H  
ATOM   1908  CB  GLU   123      34.040  50.744  14.821  1.00  0.00           C  
ATOM   1909  HB2 GLU   123      33.658  50.849  15.836  1.00  0.00           H  
ATOM   1910  HB3 GLU   123      34.107  51.790  14.520  1.00  0.00           H  
ATOM   1911  CG  GLU   123      33.095  49.996  13.901  1.00  0.00           C  
ATOM   1912  HG2 GLU   123      33.104  48.957  14.231  1.00  0.00           H  
ATOM   1913  HG3 GLU   123      32.132  50.478  14.074  1.00  0.00           H  
ATOM   1914  CD  GLU   123      33.506  50.171  12.420  1.00  0.00           C  
ATOM   1915  OE1 GLU   123      33.284  49.264  11.590  1.00  0.00           O  
ATOM   1916  OE2 GLU   123      34.136  51.202  12.073  1.00  0.00           O  
ATOM   1917  C   GLU   123      36.425  51.160  15.501  1.00  0.00           C  
ATOM   1918  O   GLU   123      36.691  52.233  14.965  1.00  0.00           O  
ATOM   1919  N   VAL   124      36.751  50.927  16.742  1.00  0.00           N  
ATOM   1920  H   VAL   124      36.369  50.013  17.198  1.00  0.00           H  
ATOM   1921  CA  VAL   124      37.604  51.783  17.614  1.00  0.00           C  
ATOM   1922  HA  VAL   124      37.325  52.788  17.296  1.00  0.00           H  
ATOM   1923  CB  VAL   124      37.342  51.628  19.079  1.00  0.00           C  
ATOM   1924  HB  VAL   124      37.579  50.583  19.278  1.00  0.00           H  
ATOM   1925  CG1 VAL   124      38.235  52.496  19.991  1.00  0.00           C  
ATOM   1926 HG11 VAL   124      39.262  52.141  19.903  1.00  0.00           H  
ATOM   1927 HG12 VAL   124      38.189  53.548  19.710  1.00  0.00           H  
ATOM   1928 HG13 VAL   124      37.868  52.401  21.013  1.00  0.00           H  
ATOM   1929  CG2 VAL   124      35.845  51.912  19.423  1.00  0.00           C  
ATOM   1930 HG21 VAL   124      35.700  51.712  20.402  1.00  0.00           H  
ATOM   1931 HG22 VAL   124      35.655  52.981  19.324  1.00  0.00           H  
ATOM   1932 HG23 VAL   124      35.048  51.343  18.945  1.00  0.00           H  
ATOM   1933  C   VAL   124      39.081  51.445  17.275  1.00  0.00           C  
ATOM   1934  O   VAL   124      39.513  50.369  17.674  1.00  0.00           O  
ATOM   1935  N   THR   125      39.787  52.289  16.539  1.00  0.00           N  
ATOM   1936  H   THR   125      39.309  53.210  16.204  1.00  0.00           H  
ATOM   1937  CA  THR   125      41.189  52.103  16.120  1.00  0.00           C  
ATOM   1938  HA  THR   125      41.542  51.139  16.484  1.00  0.00           H  
ATOM   1939  CB  THR   125      41.285  52.098  14.573  1.00  0.00           C  
ATOM   1940  HB  THR   125      42.297  51.913  14.212  1.00  0.00           H  
ATOM   1941  CG2 THR   125      40.433  50.942  14.024  1.00  0.00           C  
ATOM   1942 HG21 THR   125      40.762  50.812  12.993  1.00  0.00           H  
ATOM   1943 HG22 THR   125      40.772  50.076  14.416  1.00  0.00           H  
ATOM   1944 HG23 THR   125      39.390  51.254  14.085  1.00  0.00           H  
ATOM   1945  OG1 THR   125      40.809  53.329  14.008  1.00  0.00           O  
ATOM   1946  HG1 THR   125      41.770  53.767  13.737  1.00  0.00           H  
ATOM   1947  C   THR   125      42.102  53.175  16.699  1.00  0.00           C  
ATOM   1948  O   THR   125      43.311  53.049  16.532  1.00  0.00           O  
ATOM   1949  N   ASP   126      41.546  54.189  17.364  1.00  0.00           N  
ATOM   1950  H   ASP   126      40.489  54.065  17.600  1.00  0.00           H  
ATOM   1951  CA  ASP   126      42.211  55.451  17.747  1.00  0.00           C  
ATOM   1952  HA  ASP   126      43.210  55.184  18.094  1.00  0.00           H  
ATOM   1953  CB  ASP   126      42.447  56.371  16.509  1.00  0.00           C  
ATOM   1954  HB2 ASP   126      43.187  57.144  16.716  1.00  0.00           H  
ATOM   1955  HB3 ASP   126      42.860  55.794  15.790  1.00  0.00           H  
ATOM   1956  CG  ASP   126      41.199  56.977  15.928  1.00  0.00           C  
ATOM   1957  OD1 ASP   126      41.395  57.779  15.010  1.00  0.00           O  
ATOM   1958  OD2 ASP   126      40.052  56.594  16.328  1.00  0.00           O  
ATOM   1959  C   ASP   126      41.505  56.220  18.859  1.00  0.00           C  
ATOM   1960  O   ASP   126      40.437  55.797  19.328  1.00  0.00           O  
ATOM   1961  N   ASN   127      42.088  57.315  19.301  1.00  0.00           N  
ATOM   1962  H   ASN   127      43.151  57.442  19.094  1.00  0.00           H  
ATOM   1963  CA  ASN   127      41.535  58.023  20.418  1.00  0.00           C  
ATOM   1964  HA  ASN   127      41.418  57.312  21.236  1.00  0.00           H  
ATOM   1965  CB  ASN   127      42.560  59.128  20.824  1.00  0.00           C  
ATOM   1966  HB2 ASN   127      43.518  58.627  20.965  1.00  0.00           H  
ATOM   1967  HB3 ASN   127      42.542  59.810  19.974  1.00  0.00           H  
ATOM   1968  CG  ASN   127      42.244  59.895  22.083  1.00  0.00           C  
ATOM   1969  OD1 ASN   127      41.894  61.056  22.037  1.00  0.00           O  
ATOM   1970  ND2 ASN   127      42.410  59.304  23.233  1.00  0.00           N  
ATOM   1971 HD21 ASN   127      42.296  59.962  24.095  1.00  0.00           H  
ATOM   1972 HD22 ASN   127      42.761  58.275  23.304  1.00  0.00           H  
ATOM   1973  C   ASN   127      40.155  58.612  19.943  1.00  0.00           C  
ATOM   1974  O   ASN   127      39.260  58.320  20.710  1.00  0.00           O  
ATOM   1975  N   ALA   128      40.019  59.282  18.803  1.00  0.00           N  
ATOM   1976  H   ALA   128      40.980  59.521  18.347  1.00  0.00           H  
ATOM   1977  CA  ALA   128      38.774  59.976  18.422  1.00  0.00           C  
ATOM   1978  HA  ALA   128      38.457  60.636  19.230  1.00  0.00           H  
ATOM   1979  CB  ALA   128      38.926  60.801  17.148  1.00  0.00           C  
ATOM   1980  HB1 ALA   128      38.166  61.457  17.040  1.00  0.00           H  
ATOM   1981  HB2 ALA   128      39.708  61.358  17.166  1.00  0.00           H  
ATOM   1982  HB3 ALA   128      38.981  60.201  16.240  1.00  0.00           H  
ATOM   1983  C   ALA   128      37.594  58.922  18.310  1.00  0.00           C  
ATOM   1984  O   ALA   128      36.531  59.196  18.831  1.00  0.00           O  
ATOM   1985  N   SER   129      37.962  57.725  17.857  1.00  0.00           N  
ATOM   1986  H   SER   129      39.000  57.489  17.624  1.00  0.00           H  
ATOM   1987  CA  SER   129      36.877  56.710  17.887  1.00  0.00           C  
ATOM   1988  HA  SER   129      35.940  57.139  17.534  1.00  0.00           H  
ATOM   1989  CB  SER   129      37.148  55.573  16.834  1.00  0.00           C  
ATOM   1990  HB2 SER   129      36.351  54.838  16.945  1.00  0.00           H  
ATOM   1991  HB3 SER   129      37.239  55.946  15.900  1.00  0.00           H  
ATOM   1992  OG  SER   129      38.452  54.997  17.093  1.00  0.00           O  
ATOM   1993  HG  SER   129      39.230  55.742  16.929  1.00  0.00           H  
ATOM   1994  C   SER   129      36.648  56.012  19.231  1.00  0.00           C  
ATOM   1995  O   SER   129      35.514  55.731  19.498  1.00  0.00           O  
ATOM   1996  N   LEU   130      37.565  55.826  20.133  1.00  0.00           N  
ATOM   1997  H   LEU   130      38.536  56.099  19.720  1.00  0.00           H  
ATOM   1998  CA  LEU   130      37.273  55.458  21.509  1.00  0.00           C  
ATOM   1999  HA  LEU   130      36.703  54.532  21.582  1.00  0.00           H  
ATOM   2000  CB  LEU   130      38.594  55.168  22.223  1.00  0.00           C  
ATOM   2001  HB2 LEU   130      39.204  54.567  21.686  1.00  0.00           H  
ATOM   2002  HB3 LEU   130      39.142  56.110  22.244  1.00  0.00           H  
ATOM   2003  CG  LEU   130      38.433  54.742  23.665  1.00  0.00           C  
ATOM   2004  HG  LEU   130      37.786  55.484  24.134  1.00  0.00           H  
ATOM   2005  CD1 LEU   130      37.938  53.300  23.832  1.00  0.00           C  
ATOM   2006 HD11 LEU   130      37.088  53.267  23.287  1.00  0.00           H  
ATOM   2007 HD12 LEU   130      38.698  52.697  23.335  1.00  0.00           H  
ATOM   2008 HD13 LEU   130      37.813  52.918  24.845  1.00  0.00           H  
ATOM   2009  CD2 LEU   130      39.818  54.902  24.362  1.00  0.00           C  
ATOM   2010 HD21 LEU   130      39.791  54.771  25.444  1.00  0.00           H  
ATOM   2011 HD22 LEU   130      40.478  54.216  24.026  1.00  0.00           H  
ATOM   2012 HD23 LEU   130      40.156  55.839  24.199  1.00  0.00           H  
ATOM   2013  C   LEU   130      36.426  56.535  22.195  1.00  0.00           C  
ATOM   2014  O   LEU   130      35.491  56.217  22.882  1.00  0.00           O  
ATOM   2015  N   LEU   131      36.834  57.813  22.082  1.00  0.00           N  
ATOM   2016  H   LEU   131      37.619  57.879  21.328  1.00  0.00           H  
ATOM   2017  CA  LEU   131      36.179  59.051  22.490  1.00  0.00           C  
ATOM   2018  HA  LEU   131      36.154  59.026  23.580  1.00  0.00           H  
ATOM   2019  CB  LEU   131      37.136  60.188  22.076  1.00  0.00           C  
ATOM   2020  HB2 LEU   131      38.155  59.989  22.408  1.00  0.00           H  
ATOM   2021  HB3 LEU   131      37.198  60.345  20.999  1.00  0.00           H  
ATOM   2022  CG  LEU   131      36.630  61.566  22.582  1.00  0.00           C  
ATOM   2023  HG  LEU   131      35.727  61.760  22.174  1.00  0.00           H  
ATOM   2024  CD1 LEU   131      36.578  61.795  24.064  1.00  0.00           C  
ATOM   2025 HD11 LEU   131      36.188  62.795  24.250  1.00  0.00           H  
ATOM   2026 HD12 LEU   131      35.845  61.135  24.528  1.00  0.00           H  
ATOM   2027 HD13 LEU   131      37.557  61.608  24.506  1.00  0.00           H  
ATOM   2028  CD2 LEU   131      37.582  62.605  22.000  1.00  0.00           C  
ATOM   2029 HD21 LEU   131      37.359  62.684  20.936  1.00  0.00           H  
ATOM   2030 HD22 LEU   131      37.475  63.512  22.431  1.00  0.00           H  
ATOM   2031 HD23 LEU   131      38.468  62.363  22.280  1.00  0.00           H  
ATOM   2032  C   LEU   131      34.669  59.163  21.929  1.00  0.00           C  
ATOM   2033  O   LEU   131      33.828  59.571  22.704  1.00  0.00           O  
ATOM   2034  N   ARG   132      34.445  58.695  20.718  1.00  0.00           N  
ATOM   2035  H   ARG   132      35.344  58.378  20.189  1.00  0.00           H  
ATOM   2036  CA  ARG   132      33.161  58.590  19.979  1.00  0.00           C  
ATOM   2037  HA  ARG   132      32.608  59.527  20.045  1.00  0.00           H  
ATOM   2038  CB  ARG   132      33.446  58.335  18.507  1.00  0.00           C  
ATOM   2039  HB2 ARG   132      34.077  59.091  18.040  1.00  0.00           H  
ATOM   2040  HB3 ARG   132      33.880  57.349  18.339  1.00  0.00           H  
ATOM   2041  CG  ARG   132      32.115  58.254  17.694  1.00  0.00           C  
ATOM   2042  HG2 ARG   132      31.520  57.432  18.093  1.00  0.00           H  
ATOM   2043  HG3 ARG   132      31.546  59.180  17.783  1.00  0.00           H  
ATOM   2044  CD  ARG   132      32.276  58.111  16.214  1.00  0.00           C  
ATOM   2045  HD2 ARG   132      32.984  58.866  15.872  1.00  0.00           H  
ATOM   2046  HD3 ARG   132      32.750  57.243  16.011  1.00  0.00           H  
ATOM   2047  NE  ARG   132      31.035  58.290  15.441  1.00  0.00           N  
ATOM   2048  HE  ARG   132      30.210  58.802  15.937  1.00  0.00           H  
ATOM   2049  CZ  ARG   132      30.829  58.166  14.116  1.00  0.00           C  
ATOM   2050  NH1 ARG   132      31.710  57.650  13.300  1.00  0.00           N  
ATOM   2051 HH11 ARG   132      31.411  57.473  12.267  1.00  0.00           H  
ATOM   2052 HH12 ARG   132      32.738  57.457  13.605  1.00  0.00           H  
ATOM   2053  NH2 ARG   132      29.712  58.587  13.585  1.00  0.00           N  
ATOM   2054 HH21 ARG   132      28.919  59.022  14.192  1.00  0.00           H  
ATOM   2055 HH22 ARG   132      29.609  58.598  12.500  1.00  0.00           H  
ATOM   2056  C   ARG   132      32.239  57.564  20.639  1.00  0.00           C  
ATOM   2057  O   ARG   132      31.143  57.858  21.114  1.00  0.00           O  
ATOM   2058  N   PHE   133      32.708  56.323  20.841  1.00  0.00           N  
ATOM   2059  H   PHE   133      33.666  56.222  20.535  1.00  0.00           H  
ATOM   2060  CA  PHE   133      32.033  55.312  21.609  1.00  0.00           C  
ATOM   2061  HA  PHE   133      31.163  54.948  21.247  1.00  0.00           H  
ATOM   2062  CB  PHE   133      33.006  54.081  21.619  1.00  0.00           C  
ATOM   2063  HB2 PHE   133      32.997  53.589  20.737  1.00  0.00           H  
ATOM   2064  HB3 PHE   133      33.928  54.483  21.713  1.00  0.00           H  
ATOM   2065  CG  PHE   133      32.809  53.101  22.691  1.00  0.00           C  
ATOM   2066  CD1 PHE   133      31.574  52.313  22.710  1.00  0.00           C  
ATOM   2067  HD1 PHE   133      30.915  52.429  21.953  1.00  0.00           H  
ATOM   2068  CE1 PHE   133      31.370  51.381  23.708  1.00  0.00           C  
ATOM   2069  HE1 PHE   133      30.487  50.744  23.664  1.00  0.00           H  
ATOM   2070  CZ  PHE   133      32.284  51.320  24.811  1.00  0.00           C  
ATOM   2071  HZ  PHE   133      32.147  50.579  25.599  1.00  0.00           H  
ATOM   2072  CE2 PHE   133      33.506  52.045  24.704  1.00  0.00           C  
ATOM   2073  HE2 PHE   133      34.303  51.774  25.396  1.00  0.00           H  
ATOM   2074  CD2 PHE   133      33.753  52.937  23.664  1.00  0.00           C  
ATOM   2075  HD2 PHE   133      34.630  53.575  23.772  1.00  0.00           H  
ATOM   2076  C   PHE   133      31.650  55.806  23.017  1.00  0.00           C  
ATOM   2077  O   PHE   133      30.447  55.778  23.402  1.00  0.00           O  
ATOM   2078  N   TYR   134      32.580  56.511  23.640  1.00  0.00           N  
ATOM   2079  H   TYR   134      33.528  56.486  23.292  1.00  0.00           H  
ATOM   2080  CA  TYR   134      32.386  57.101  24.953  1.00  0.00           C  
ATOM   2081  HA  TYR   134      31.813  56.355  25.504  1.00  0.00           H  
ATOM   2082  CB  TYR   134      33.732  57.276  25.705  1.00  0.00           C  
ATOM   2083  HB2 TYR   134      34.368  57.880  25.059  1.00  0.00           H  
ATOM   2084  HB3 TYR   134      33.648  57.923  26.578  1.00  0.00           H  
ATOM   2085  CG  TYR   134      34.411  55.969  26.200  1.00  0.00           C  
ATOM   2086  CD1 TYR   134      33.758  55.040  27.101  1.00  0.00           C  
ATOM   2087  HD1 TYR   134      32.728  55.239  27.399  1.00  0.00           H  
ATOM   2088  CE1 TYR   134      34.509  54.049  27.683  1.00  0.00           C  
ATOM   2089  HE1 TYR   134      33.991  53.321  28.307  1.00  0.00           H  
ATOM   2090  CZ  TYR   134      35.849  53.806  27.291  1.00  0.00           C  
ATOM   2091  OH  TYR   134      36.681  52.819  27.728  1.00  0.00           O  
ATOM   2092  HH  TYR   134      36.420  52.111  28.515  1.00  0.00           H  
ATOM   2093  CE2 TYR   134      36.483  54.704  26.463  1.00  0.00           C  
ATOM   2094  HE2 TYR   134      37.558  54.633  26.296  1.00  0.00           H  
ATOM   2095  CD2 TYR   134      35.769  55.797  25.947  1.00  0.00           C  
ATOM   2096  HD2 TYR   134      36.173  56.564  25.428  1.00  0.00           H  
ATOM   2097  C   TYR   134      31.478  58.338  25.033  1.00  0.00           C  
ATOM   2098  O   TYR   134      31.061  58.724  26.131  1.00  0.00           O  
ATOM   2099  N   GLN   135      31.017  58.991  23.921  1.00  0.00           N  
ATOM   2100  H   GLN   135      31.562  58.721  23.017  1.00  0.00           H  
ATOM   2101  CA  GLN   135      30.058  60.058  23.884  1.00  0.00           C  
ATOM   2102  HA  GLN   135      29.765  60.323  24.900  1.00  0.00           H  
ATOM   2103  CB  GLN   135      30.668  61.295  23.290  1.00  0.00           C  
ATOM   2104  HB2 GLN   135      30.916  61.004  22.280  1.00  0.00           H  
ATOM   2105  HB3 GLN   135      29.817  61.961  23.144  1.00  0.00           H  
ATOM   2106  CG  GLN   135      31.851  61.971  24.056  1.00  0.00           C  
ATOM   2107  HG2 GLN   135      31.792  61.972  25.134  1.00  0.00           H  
ATOM   2108  HG3 GLN   135      32.712  61.412  23.720  1.00  0.00           H  
ATOM   2109  CD  GLN   135      31.913  63.402  23.668  1.00  0.00           C  
ATOM   2110  OE1 GLN   135      32.295  63.745  22.590  1.00  0.00           O  
ATOM   2111  NE2 GLN   135      31.486  64.290  24.566  1.00  0.00           N  
ATOM   2112 HE21 GLN   135      31.441  65.306  24.202  1.00  0.00           H  
ATOM   2113 HE22 GLN   135      31.232  63.963  25.563  1.00  0.00           H  
ATOM   2114  C   GLN   135      28.817  59.671  23.144  1.00  0.00           C  
ATOM   2115  O   GLN   135      27.763  60.309  23.260  1.00  0.00           O  
ATOM   2116  N   ASN   136      28.856  58.534  22.432  1.00  0.00           N  
ATOM   2117  H   ASN   136      29.765  57.965  22.309  1.00  0.00           H  
ATOM   2118  CA  ASN   136      27.519  57.934  22.102  1.00  0.00           C  
ATOM   2119  HA  ASN   136      26.934  58.747  21.698  1.00  0.00           H  
ATOM   2120  CB  ASN   136      27.643  56.902  20.917  1.00  0.00           C  
ATOM   2121  HB2 ASN   136      28.473  56.221  21.032  1.00  0.00           H  
ATOM   2122  HB3 ASN   136      26.822  56.408  20.855  1.00  0.00           H  
ATOM   2123  CG  ASN   136      27.759  57.711  19.637  1.00  0.00           C  
ATOM   2124  OD1 ASN   136      26.791  57.880  18.912  1.00  0.00           O  
ATOM   2125  ND2 ASN   136      28.882  58.228  19.289  1.00  0.00           N  
ATOM   2126 HD21 ASN   136      28.926  58.776  18.442  1.00  0.00           H  
ATOM   2127 HD22 ASN   136      29.726  57.877  19.864  1.00  0.00           H  
ATOM   2128  C   ASN   136      26.888  57.165  23.302  1.00  0.00           C  
ATOM   2129  O   ASN   136      25.669  56.943  23.323  1.00  0.00           O  
ATOM   2130  N   TRP   137      27.702  56.684  24.305  1.00  0.00           N  
ATOM   2131  H   TRP   137      28.748  56.819  24.027  1.00  0.00           H  
ATOM   2132  CA  TRP   137      27.261  55.998  25.545  1.00  0.00           C  
ATOM   2133  HA  TRP   137      26.594  55.213  25.187  1.00  0.00           H  
ATOM   2134  CB  TRP   137      28.467  55.335  26.338  1.00  0.00           C  
ATOM   2135  HB2 TRP   137      28.739  54.438  25.782  1.00  0.00           H  
ATOM   2136  HB3 TRP   137      29.231  56.081  26.556  1.00  0.00           H  
ATOM   2137  CG  TRP   137      28.104  54.821  27.704  1.00  0.00           C  
ATOM   2138  CD1 TRP   137      27.299  53.683  27.933  1.00  0.00           C  
ATOM   2139  HD1 TRP   137      26.970  53.006  27.260  1.00  0.00           H  
ATOM   2140  NE1 TRP   137      27.224  53.485  29.339  1.00  0.00           N  
ATOM   2141  HE1 TRP   137      26.688  52.742  29.763  1.00  0.00           H  
ATOM   2142  CE2 TRP   137      27.827  54.501  30.059  1.00  0.00           C  
ATOM   2143  CZ2 TRP   137      27.876  54.754  31.410  1.00  0.00           C  
ATOM   2144  HZ2 TRP   137      27.437  54.119  32.061  1.00  0.00           H  
ATOM   2145  CH2 TRP   137      28.514  55.891  31.859  1.00  0.00           C  
ATOM   2146  HH2 TRP   137      28.490  56.134  32.921  1.00  0.00           H  
ATOM   2147  CZ3 TRP   137      29.097  56.800  30.911  1.00  0.00           C  
ATOM   2148  HZ3 TRP   137      29.436  57.758  31.303  1.00  0.00           H  
ATOM   2149  CE3 TRP   137      29.096  56.501  29.533  1.00  0.00           C  
ATOM   2150  HE3 TRP   137      29.462  57.253  28.834  1.00  0.00           H  
ATOM   2151  CD2 TRP   137      28.382  55.389  29.041  1.00  0.00           C  
ATOM   2152  C   TRP   137      26.424  56.881  26.501  1.00  0.00           C  
ATOM   2153  O   TRP   137      26.524  58.097  26.472  1.00  0.00           O  
ATOM   2154  N   GLN   138      25.538  56.206  27.219  1.00  0.00           N  
ATOM   2155  H   GLN   138      25.633  55.201  27.219  1.00  0.00           H  
ATOM   2156  CA  GLN   138      24.751  56.834  28.268  1.00  0.00           C  
ATOM   2157  HA  GLN   138      25.389  57.602  28.705  1.00  0.00           H  
ATOM   2158  CB  GLN   138      23.527  57.616  27.726  1.00  0.00           C  
ATOM   2159  HB2 GLN   138      23.878  58.504  27.200  1.00  0.00           H  
ATOM   2160  HB3 GLN   138      23.060  57.021  26.941  1.00  0.00           H  
ATOM   2161  CG  GLN   138      22.423  58.057  28.767  1.00  0.00           C  
ATOM   2162  HG2 GLN   138      22.036  57.206  29.149  1.00  0.00           H  
ATOM   2163  HG3 GLN   138      22.712  58.457  29.649  1.00  0.00           H  
ATOM   2164  CD  GLN   138      21.292  58.913  28.173  1.00  0.00           C  
ATOM   2165  OE1 GLN   138      21.499  59.690  27.247  1.00  0.00           O  
ATOM   2166  NE2 GLN   138      20.036  58.791  28.600  1.00  0.00           N  
ATOM   2167 HE21 GLN   138      19.997  58.084  29.430  1.00  0.00           H  
ATOM   2168 HE22 GLN   138      19.246  59.031  28.019  1.00  0.00           H  
ATOM   2169  C   GLN   138      24.448  55.763  29.378  1.00  0.00           C  
ATOM   2170  O   GLN   138      23.951  54.682  28.992  1.00  0.00           O  
ATOM   2171  N   PRO   139      24.735  55.976  30.665  1.00  0.00           N  
ATOM   2172  CD  PRO   139      25.222  57.187  31.251  1.00  0.00           C  
ATOM   2173  HD2 PRO   139      24.743  58.026  30.768  1.00  0.00           H  
ATOM   2174  HD3 PRO   139      26.301  57.214  31.100  1.00  0.00           H  
ATOM   2175  CG  PRO   139      24.792  57.138  32.754  1.00  0.00           C  
ATOM   2176  HG2 PRO   139      23.842  57.651  32.770  1.00  0.00           H  
ATOM   2177  HG3 PRO   139      25.454  57.497  33.428  1.00  0.00           H  
ATOM   2178  CB  PRO   139      24.618  55.688  33.145  1.00  0.00           C  
ATOM   2179  HB2 PRO   139      23.809  55.642  33.858  1.00  0.00           H  
ATOM   2180  HB3 PRO   139      25.504  55.264  33.594  1.00  0.00           H  
ATOM   2181  CA  PRO   139      24.281  55.054  31.747  1.00  0.00           C  
ATOM   2182  HA  PRO   139      24.871  54.150  31.719  1.00  0.00           H  
ATOM   2183  C   PRO   139      22.753  54.678  31.737  1.00  0.00           C  
ATOM   2184  O   PRO   139      21.918  55.559  31.788  1.00  0.00           O  
ATOM   2185  N   GLN   140      22.429  53.382  31.739  1.00  0.00           N  
ATOM   2186  H   GLN   140      23.281  52.703  31.726  1.00  0.00           H  
ATOM   2187  CA  GLN   140      21.051  52.840  31.800  1.00  0.00           C  
ATOM   2188  HA  GLN   140      20.370  53.610  31.437  1.00  0.00           H  
ATOM   2189  CB  GLN   140      20.798  51.788  30.728  1.00  0.00           C  
ATOM   2190  HB2 GLN   140      20.896  50.895  31.189  1.00  0.00           H  
ATOM   2191  HB3 GLN   140      19.775  51.828  30.354  1.00  0.00           H  
ATOM   2192  CG  GLN   140      21.753  51.743  29.485  1.00  0.00           C  
ATOM   2193  HG2 GLN   140      21.706  52.626  28.997  1.00  0.00           H  
ATOM   2194  HG3 GLN   140      22.722  51.672  29.762  1.00  0.00           H  
ATOM   2195  CD  GLN   140      21.526  50.631  28.551  1.00  0.00           C  
ATOM   2196  OE1 GLN   140      20.829  49.635  28.810  1.00  0.00           O  
ATOM   2197  NE2 GLN   140      22.096  50.708  27.414  1.00  0.00           N  
ATOM   2198 HE21 GLN   140      22.646  51.588  27.080  1.00  0.00           H  
ATOM   2199 HE22 GLN   140      22.055  49.787  26.832  1.00  0.00           H  
ATOM   2200  C   GLN   140      20.582  52.393  33.215  1.00  0.00           C  
ATOM   2201  O   GLN   140      19.542  51.802  33.401  1.00  0.00           O  
ATOM   2202  N   TRP   141      21.451  52.592  34.239  1.00  0.00           N  
ATOM   2203  H   TRP   141      22.360  53.141  33.998  1.00  0.00           H  
ATOM   2204  CA  TRP   141      21.186  52.364  35.654  1.00  0.00           C  
ATOM   2205  HA  TRP   141      20.117  52.308  35.861  1.00  0.00           H  
ATOM   2206  CB  TRP   141      21.978  51.171  36.090  1.00  0.00           C  
ATOM   2207  HB2 TRP   141      22.897  51.236  35.507  1.00  0.00           H  
ATOM   2208  HB3 TRP   141      22.202  51.221  37.155  1.00  0.00           H  
ATOM   2209  CG  TRP   141      21.412  49.877  35.692  1.00  0.00           C  
ATOM   2210  CD1 TRP   141      20.603  49.083  36.421  1.00  0.00           C  
ATOM   2211  HD1 TRP   141      20.298  49.202  37.460  1.00  0.00           H  
ATOM   2212  NE1 TRP   141      20.213  47.995  35.689  1.00  0.00           N  
ATOM   2213  HE1 TRP   141      19.556  47.209  36.062  1.00  0.00           H  
ATOM   2214  CE2 TRP   141      20.946  47.949  34.489  1.00  0.00           C  
ATOM   2215  CZ2 TRP   141      20.940  47.015  33.394  1.00  0.00           C  
ATOM   2216  HZ2 TRP   141      20.316  46.122  33.439  1.00  0.00           H  
ATOM   2217  CH2 TRP   141      21.750  47.346  32.281  1.00  0.00           C  
ATOM   2218  HH2 TRP   141      21.760  46.728  31.483  1.00  0.00           H  
ATOM   2219  CZ3 TRP   141      22.539  48.515  32.242  1.00  0.00           C  
ATOM   2220  HZ3 TRP   141      23.140  48.853  31.398  1.00  0.00           H  
ATOM   2221  CE3 TRP   141      22.450  49.426  33.392  1.00  0.00           C  
ATOM   2222  HE3 TRP   141      23.105  50.297  33.361  1.00  0.00           H  
ATOM   2223  CD2 TRP   141      21.627  49.158  34.448  1.00  0.00           C  
ATOM   2224  C   TRP   141      21.745  53.611  36.355  1.00  0.00           C  
ATOM   2225  O   TRP   141      22.701  54.232  35.891  1.00  0.00           O  
ATOM   2226  N   LYS   142      21.170  54.026  37.514  1.00  0.00           N  
ATOM   2227  H   LYS   142      20.438  53.445  37.895  1.00  0.00           H  
ATOM   2228  CA  LYS   142      21.815  55.103  38.359  1.00  0.00           C  
ATOM   2229  HA  LYS   142      21.748  56.033  37.814  1.00  0.00           H  
ATOM   2230  CB  LYS   142      20.876  55.402  39.574  1.00  0.00           C  
ATOM   2231  HB2 LYS   142      19.989  55.879  39.185  1.00  0.00           H  
ATOM   2232  HB3 LYS   142      20.637  54.475  40.075  1.00  0.00           H  
ATOM   2233  CG  LYS   142      21.554  56.358  40.588  1.00  0.00           C  
ATOM   2234  HG2 LYS   142      22.461  56.049  40.907  1.00  0.00           H  
ATOM   2235  HG3 LYS   142      21.660  57.307  40.085  1.00  0.00           H  
ATOM   2236  CD  LYS   142      20.632  56.562  41.802  1.00  0.00           C  
ATOM   2237  HD2 LYS   142      19.719  56.959  41.360  1.00  0.00           H  
ATOM   2238  HD3 LYS   142      20.384  55.600  42.250  1.00  0.00           H  
ATOM   2239  CE  LYS   142      21.187  57.443  42.911  1.00  0.00           C  
ATOM   2240  HE2 LYS   142      22.020  56.879  43.330  1.00  0.00           H  
ATOM   2241  HE3 LYS   142      21.666  58.350  42.541  1.00  0.00           H  
ATOM   2242  NZ  LYS   142      20.154  57.733  43.940  1.00  0.00           N  
ATOM   2243  HZ1 LYS   142      20.035  56.914  44.519  1.00  0.00           H  
ATOM   2244  HZ2 LYS   142      20.571  58.460  44.505  1.00  0.00           H  
ATOM   2245  HZ3 LYS   142      19.143  57.924  43.580  1.00  0.00           H  
ATOM   2246  C   LYS   142      23.232  54.684  38.798  1.00  0.00           C  
ATOM   2247  O   LYS   142      23.436  53.517  39.252  1.00  0.00           O  
ATOM   2248  N   PRO   143      24.229  55.572  38.797  1.00  0.00           N  
ATOM   2249  CD  PRO   143      24.114  56.912  38.266  1.00  0.00           C  
ATOM   2250  HD2 PRO   143      23.779  57.571  38.954  1.00  0.00           H  
ATOM   2251  HD3 PRO   143      23.575  57.016  37.418  1.00  0.00           H  
ATOM   2252  CG  PRO   143      25.567  57.291  37.912  1.00  0.00           C  
ATOM   2253  HG2 PRO   143      25.710  58.364  37.782  1.00  0.00           H  
ATOM   2254  HG3 PRO   143      25.822  56.863  37.034  1.00  0.00           H  
ATOM   2255  CB  PRO   143      26.384  56.651  39.040  1.00  0.00           C  
ATOM   2256  HB2 PRO   143      26.409  57.229  39.964  1.00  0.00           H  
ATOM   2257  HB3 PRO   143      27.367  56.412  38.633  1.00  0.00           H  
ATOM   2258  CA  PRO   143      25.636  55.314  39.270  1.00  0.00           C  
ATOM   2259  HA  PRO   143      26.073  54.477  38.745  1.00  0.00           H  
ATOM   2260  C   PRO   143      25.557  54.968  40.738  1.00  0.00           C  
ATOM   2261  O   PRO   143      24.667  55.461  41.474  1.00  0.00           O  
ATOM   2262  N   GLY   144      26.350  54.036  41.283  1.00  0.00           N  
ATOM   2263  H   GLY   144      27.048  53.518  40.624  1.00  0.00           H  
ATOM   2264  CA  GLY   144      26.443  53.665  42.739  1.00  0.00           C  
ATOM   2265  HA2 GLY   144      27.343  53.238  42.903  1.00  0.00           H  
ATOM   2266  HA3 GLY   144      26.395  54.606  43.286  1.00  0.00           H  
ATOM   2267  C   GLY   144      25.216  52.890  43.260  1.00  0.00           C  
ATOM   2268  O   GLY   144      24.849  52.935  44.414  1.00  0.00           O  
ATOM   2269  N   THR   145      24.597  52.076  42.412  1.00  0.00           N  
ATOM   2270  H   THR   145      25.046  52.038  41.420  1.00  0.00           H  
ATOM   2271  CA  THR   145      23.476  51.170  42.694  1.00  0.00           C  
ATOM   2272  HA  THR   145      23.272  51.124  43.763  1.00  0.00           H  
ATOM   2273  CB  THR   145      22.173  51.531  41.946  1.00  0.00           C  
ATOM   2274  HB  THR   145      21.355  50.848  42.178  1.00  0.00           H  
ATOM   2275  CG2 THR   145      21.737  52.969  42.448  1.00  0.00           C  
ATOM   2276 HG21 THR   145      22.563  53.680  42.447  1.00  0.00           H  
ATOM   2277 HG22 THR   145      20.957  53.312  41.769  1.00  0.00           H  
ATOM   2278 HG23 THR   145      21.354  52.937  43.468  1.00  0.00           H  
ATOM   2279  OG1 THR   145      22.376  51.491  40.574  1.00  0.00           O  
ATOM   2280  HG1 THR   145      22.780  52.436  40.211  1.00  0.00           H  
ATOM   2281  C   THR   145      23.689  49.739  42.259  1.00  0.00           C  
ATOM   2282  O   THR   145      23.220  48.872  42.962  1.00  0.00           O  
ATOM   2283  N   THR   146      24.378  49.440  41.161  1.00  0.00           N  
ATOM   2284  H   THR   146      24.750  50.299  40.603  1.00  0.00           H  
ATOM   2285  CA  THR   146      24.378  48.166  40.520  1.00  0.00           C  
ATOM   2286  HA  THR   146      24.045  47.385  41.204  1.00  0.00           H  
ATOM   2287  CB  THR   146      23.413  48.243  39.302  1.00  0.00           C  
ATOM   2288  HB  THR   146      23.699  48.988  38.559  1.00  0.00           H  
ATOM   2289  CG2 THR   146      23.137  46.911  38.657  1.00  0.00           C  
ATOM   2290 HG21 THR   146      22.853  46.099  39.326  1.00  0.00           H  
ATOM   2291 HG22 THR   146      22.552  47.069  37.751  1.00  0.00           H  
ATOM   2292 HG23 THR   146      24.051  46.445  38.289  1.00  0.00           H  
ATOM   2293  OG1 THR   146      22.129  48.716  39.837  1.00  0.00           O  
ATOM   2294  HG1 THR   146      22.156  49.725  39.818  1.00  0.00           H  
ATOM   2295  C   THR   146      25.755  47.852  40.018  1.00  0.00           C  
ATOM   2296  O   THR   146      26.436  48.650  39.334  1.00  0.00           O  
ATOM   2297  N   ARG   147      26.210  46.621  40.307  1.00  0.00           N  
ATOM   2298  H   ARG   147      25.605  45.912  40.872  1.00  0.00           H  
ATOM   2299  CA  ARG   147      27.400  45.998  39.670  1.00  0.00           C  
ATOM   2300  HA  ARG   147      28.072  46.682  39.622  1.00  0.00           H  
ATOM   2301  CB  ARG   147      27.875  44.878  40.612  1.00  0.00           C  
ATOM   2302  HB2 ARG   147      27.992  45.197  41.648  1.00  0.00           H  
ATOM   2303  HB3 ARG   147      27.185  44.142  40.565  1.00  0.00           H  
ATOM   2304  CG  ARG   147      29.184  44.250  40.020  1.00  0.00           C  
ATOM   2305  HG2 ARG   147      29.177  44.120  38.938  1.00  0.00           H  
ATOM   2306  HG3 ARG   147      29.977  44.961  40.250  1.00  0.00           H  
ATOM   2307  CD  ARG   147      29.427  42.921  40.750  1.00  0.00           C  
ATOM   2308  HD2 ARG   147      29.024  43.093  41.748  1.00  0.00           H  
ATOM   2309  HD3 ARG   147      28.841  42.139  40.268  1.00  0.00           H  
ATOM   2310  NE  ARG   147      30.901  42.645  40.769  1.00  0.00           N  
ATOM   2311  HE  ARG   147      31.422  43.305  41.232  1.00  0.00           H  
ATOM   2312  CZ  ARG   147      31.550  41.704  40.135  1.00  0.00           C  
ATOM   2313  NH1 ARG   147      30.959  40.727  39.457  1.00  0.00           N  
ATOM   2314 HH11 ARG   147      29.929  40.449  39.684  1.00  0.00           H  
ATOM   2315 HH12 ARG   147      31.574  40.150  38.902  1.00  0.00           H  
ATOM   2316  NH2 ARG   147      32.792  41.730  40.089  1.00  0.00           N  
ATOM   2317 HH21 ARG   147      33.325  42.466  40.691  1.00  0.00           H  
ATOM   2318 HH22 ARG   147      33.417  40.900  39.759  1.00  0.00           H  
ATOM   2319  C   ARG   147      27.139  45.468  38.238  1.00  0.00           C  
ATOM   2320  O   ARG   147      26.416  44.524  38.115  1.00  0.00           O  
ATOM   2321  N   LEU   148      27.748  46.139  37.278  1.00  0.00           N  
ATOM   2322  H   LEU   148      28.297  47.042  37.548  1.00  0.00           H  
ATOM   2323  CA  LEU   148      27.766  45.759  35.847  1.00  0.00           C  
ATOM   2324  HA  LEU   148      27.198  44.929  35.750  1.00  0.00           H  
ATOM   2325  CB  LEU   148      27.036  46.838  35.057  1.00  0.00           C  
ATOM   2326  HB2 LEU   148      27.509  47.716  35.215  1.00  0.00           H  
ATOM   2327  HB3 LEU   148      27.152  46.412  34.149  1.00  0.00           H  
ATOM   2328  CG  LEU   148      25.461  46.851  35.365  1.00  0.00           C  
ATOM   2329  HG  LEU   148      25.301  46.137  36.061  1.00  0.00           H  
ATOM   2330  CD1 LEU   148      24.978  48.164  36.053  1.00  0.00           C  
ATOM   2331 HD11 LEU   148      25.572  48.381  36.941  1.00  0.00           H  
ATOM   2332 HD12 LEU   148      25.042  48.949  35.421  1.00  0.00           H  
ATOM   2333 HD13 LEU   148      23.990  48.152  36.261  1.00  0.00           H  
ATOM   2334  CD2 LEU   148      24.644  46.614  34.099  1.00  0.00           C  
ATOM   2335 HD21 LEU   148      24.971  47.334  33.348  1.00  0.00           H  
ATOM   2336 HD22 LEU   148      24.703  45.601  33.700  1.00  0.00           H  
ATOM   2337 HD23 LEU   148      23.591  46.861  34.233  1.00  0.00           H  
ATOM   2338  C   LEU   148      29.278  45.493  35.378  1.00  0.00           C  
ATOM   2339  O   LEU   148      29.844  46.399  34.792  1.00  0.00           O  
ATOM   2340  N   TYC   149      29.735  44.248  35.461  1.00  0.00           N  
ATOM   2341  H   TYC   149      29.110  43.485  35.926  1.00  0.00           H  
ATOM   2342  CA  TYC   149      31.087  43.883  35.102  1.00  0.00           C  
ATOM   2343  HA  TYC   149      31.809  44.491  35.648  1.00  0.00           H  
ATOM   2344  CB  TYC   149      31.312  42.393  35.512  1.00  0.00           C  
ATOM   2345  HB2 TYC   149      31.006  42.282  36.617  1.00  0.00           H  
ATOM   2346  HB3 TYC   149      30.581  41.713  34.860  1.00  0.00           H  
ATOM   2347  CG  TYC   149      32.693  41.905  35.491  1.00  0.00           C  
ATOM   2348  CD1 TYC   149      33.610  42.326  36.503  1.00  0.00           C  
ATOM   2349  HD1 TYC   149      33.250  42.782  37.437  1.00  0.00           H  
ATOM   2350  CE1 TYC   149      34.921  41.835  36.510  1.00  0.00           C  
ATOM   2351  HE1 TYC   149      35.537  42.076  37.390  1.00  0.00           H  
ATOM   2352  CZ  TYC   149      35.369  40.881  35.550  1.00  0.00           C  
ATOM   2353  OH  TYC   149      36.573  40.286  35.580  1.00  0.00           O  
ATOM   2354  CE2 TYC   149      34.413  40.434  34.522  1.00  0.00           C  
ATOM   2355  HE2 TYC   149      34.847  39.698  33.821  1.00  0.00           H  
ATOM   2356  CD2 TYC   149      33.093  40.941  34.533  1.00  0.00           C  
ATOM   2357  HD2 TYC   149      32.475  40.680  33.603  1.00  0.00           H  
ATOM   2358  C   TYC   149      31.445  44.054  33.605  1.00  0.00           C  
ATOM   2359  O   TYC   149      30.768  43.561  32.708  1.00  0.00           O  
ATOM   2360  N   ALA   150      32.517  44.808  33.390  1.00  0.00           N  
ATOM   2361  H   ALA   150      32.989  45.336  34.109  1.00  0.00           H  
ATOM   2362  CA  ALA   150      32.860  45.245  32.046  1.00  0.00           C  
ATOM   2363  HA  ALA   150      32.719  44.360  31.426  1.00  0.00           H  
ATOM   2364  CB  ALA   150      32.031  46.477  31.603  1.00  0.00           C  
ATOM   2365  HB1 ALA   150      31.965  46.523  30.516  1.00  0.00           H  
ATOM   2366  HB2 ALA   150      31.038  46.377  32.040  1.00  0.00           H  
ATOM   2367  HB3 ALA   150      32.582  47.363  31.918  1.00  0.00           H  
ATOM   2368  C   ALA   150      34.365  45.493  31.735  1.00  0.00           C  
ATOM   2369  O   ALA   150      35.011  46.312  32.346  1.00  0.00           O  
ATOM   2370  N   ASN   151      34.856  44.979  30.607  1.00  0.00           N  
ATOM   2371  H   ASN   151      34.361  44.229  29.991  1.00  0.00           H  
ATOM   2372  CA  ASN   151      36.174  45.259  30.082  1.00  0.00           C  
ATOM   2373  HA  ASN   151      36.986  44.998  30.761  1.00  0.00           H  
ATOM   2374  CB  ASN   151      36.384  44.340  28.831  1.00  0.00           C  
ATOM   2375  HB2 ASN   151      35.531  44.220  28.164  1.00  0.00           H  
ATOM   2376  HB3 ASN   151      37.162  44.860  28.271  1.00  0.00           H  
ATOM   2377  CG  ASN   151      36.867  42.896  29.108  1.00  0.00           C  
ATOM   2378  OD1 ASN   151      37.168  42.561  30.239  1.00  0.00           O  
ATOM   2379  ND2 ASN   151      37.056  42.049  28.091  1.00  0.00           N  
ATOM   2380 HD21 ASN   151      37.026  42.395  27.058  1.00  0.00           H  
ATOM   2381 HD22 ASN   151      37.252  41.016  28.380  1.00  0.00           H  
ATOM   2382  C   ASN   151      36.426  46.773  29.805  1.00  0.00           C  
ATOM   2383  O   ASN   151      37.432  47.356  30.279  1.00  0.00           O  
ATOM   2384  N   ALA   152      35.556  47.343  29.049  1.00  0.00           N  
ATOM   2385  H   ALA   152      34.840  46.768  28.627  1.00  0.00           H  
ATOM   2386  CA  ALA   152      35.652  48.771  28.568  1.00  0.00           C  
ATOM   2387  HA  ALA   152      36.569  48.850  27.985  1.00  0.00           H  
ATOM   2388  CB  ALA   152      34.453  49.048  27.637  1.00  0.00           C  
ATOM   2389  HB1 ALA   152      33.519  48.956  28.192  1.00  0.00           H  
ATOM   2390  HB2 ALA   152      34.487  50.012  27.129  1.00  0.00           H  
ATOM   2391  HB3 ALA   152      34.399  48.307  26.839  1.00  0.00           H  
ATOM   2392  C   ALA   152      35.701  49.713  29.781  1.00  0.00           C  
ATOM   2393  O   ALA   152      36.186  50.840  29.646  1.00  0.00           O  
ATOM   2394  N   SER   153      35.142  49.262  30.949  1.00  0.00           N  
ATOM   2395  H   SER   153      34.637  48.369  30.999  1.00  0.00           H  
ATOM   2396  CA  SER   153      35.196  49.941  32.324  1.00  0.00           C  
ATOM   2397  HA  SER   153      34.977  50.949  32.220  1.00  0.00           H  
ATOM   2398  CB  SER   153      34.163  49.325  33.346  1.00  0.00           C  
ATOM   2399  HB2 SER   153      33.261  49.251  32.683  1.00  0.00           H  
ATOM   2400  HB3 SER   153      34.406  48.331  33.780  1.00  0.00           H  
ATOM   2401  OG  SER   153      33.973  50.298  34.360  1.00  0.00           O  
ATOM   2402  HG  SER   153      34.713  50.183  34.956  1.00  0.00           H  
ATOM   2403  C   SER   153      36.662  49.894  32.875  1.00  0.00           C  
ATOM   2404  O   SER   153      37.210  50.921  33.143  1.00  0.00           O  
ATOM   2405  N   ILE   154      37.133  48.722  33.293  1.00  0.00           N  
ATOM   2406  H   ILE   154      36.647  47.837  32.883  1.00  0.00           H  
ATOM   2407  CA  ILE   154      38.356  48.636  34.116  1.00  0.00           C  
ATOM   2408  HA  ILE   154      38.322  49.470  34.684  1.00  0.00           H  
ATOM   2409  CB  ILE   154      38.261  47.437  35.108  1.00  0.00           C  
ATOM   2410  HB  ILE   154      37.336  47.475  35.512  1.00  0.00           H  
ATOM   2411  CG2 ILE   154      38.588  46.152  34.286  1.00  0.00           C  
ATOM   2412 HG21 ILE   154      39.646  46.136  34.022  1.00  0.00           H  
ATOM   2413 HG22 ILE   154      38.162  45.377  34.923  1.00  0.00           H  
ATOM   2414 HG23 ILE   154      38.080  46.113  33.414  1.00  0.00           H  
ATOM   2415  CG1 ILE   154      39.260  47.552  36.295  1.00  0.00           C  
ATOM   2416 HG12 ILE   154      40.266  47.544  35.875  1.00  0.00           H  
ATOM   2417 HG13 ILE   154      39.012  48.421  36.904  1.00  0.00           H  
ATOM   2418  CD1 ILE   154      39.157  46.456  37.332  1.00  0.00           C  
ATOM   2419 HD11 ILE   154      39.622  45.569  37.007  1.00  0.00           H  
ATOM   2420 HD12 ILE   154      39.583  46.918  38.222  1.00  0.00           H  
ATOM   2421 HD13 ILE   154      38.205  46.297  37.628  1.00  0.00           H  
ATOM   2422  C   ILE   154      39.645  48.841  33.249  1.00  0.00           C  
ATOM   2423  O   ILE   154      40.736  49.098  33.761  1.00  0.00           O  
ATOM   2424  N   GLY   155      39.485  48.628  31.939  1.00  0.00           N  
ATOM   2425  H   GLY   155      38.529  48.450  31.665  1.00  0.00           H  
ATOM   2426  CA  GLY   155      40.528  48.852  30.942  1.00  0.00           C  
ATOM   2427  HA2 GLY   155      41.407  48.264  31.207  1.00  0.00           H  
ATOM   2428  HA3 GLY   155      40.070  48.613  29.983  1.00  0.00           H  
ATOM   2429  C   GLY   155      40.934  50.345  30.849  1.00  0.00           C  
ATOM   2430  O   GLY   155      42.154  50.719  30.913  1.00  0.00           O  
ATOM   2431  N   LEU   156      39.898  51.276  30.864  1.00  0.00           N  
ATOM   2432  H   LEU   156      38.846  50.994  30.896  1.00  0.00           H  
ATOM   2433  CA  LEU   156      40.113  52.801  30.905  1.00  0.00           C  
ATOM   2434  HA  LEU   156      40.750  53.085  30.175  1.00  0.00           H  
ATOM   2435  CB  LEU   156      38.756  53.464  30.521  1.00  0.00           C  
ATOM   2436  HB2 LEU   156      38.517  53.187  29.494  1.00  0.00           H  
ATOM   2437  HB3 LEU   156      37.915  53.042  31.070  1.00  0.00           H  
ATOM   2438  CG  LEU   156      38.732  54.997  30.480  1.00  0.00           C  
ATOM   2439  HG  LEU   156      39.134  55.363  31.425  1.00  0.00           H  
ATOM   2440  CD1 LEU   156      39.561  55.609  29.355  1.00  0.00           C  
ATOM   2441 HD11 LEU   156      39.369  56.682  29.392  1.00  0.00           H  
ATOM   2442 HD12 LEU   156      40.538  55.375  29.459  1.00  0.00           H  
ATOM   2443 HD13 LEU   156      39.233  55.231  28.536  1.00  0.00           H  
ATOM   2444  CD2 LEU   156      37.283  55.429  30.224  1.00  0.00           C  
ATOM   2445 HD21 LEU   156      36.774  55.303  31.180  1.00  0.00           H  
ATOM   2446 HD22 LEU   156      37.195  56.440  29.828  1.00  0.00           H  
ATOM   2447 HD23 LEU   156      36.788  54.751  29.529  1.00  0.00           H  
ATOM   2448  C   LEU   156      40.709  53.272  32.230  1.00  0.00           C  
ATOM   2449  O   LEU   156      41.575  54.212  32.255  1.00  0.00           O  
ATOM   2450  N   PHE   157      40.324  52.589  33.281  1.00  0.00           N  
ATOM   2451  H   PHE   157      39.570  51.811  33.163  1.00  0.00           H  
ATOM   2452  CA  PHE   157      40.871  52.934  34.624  1.00  0.00           C  
ATOM   2453  HA  PHE   157      40.680  53.992  34.805  1.00  0.00           H  
ATOM   2454  CB  PHE   157      40.210  52.149  35.799  1.00  0.00           C  
ATOM   2455  HB2 PHE   157      39.200  52.540  35.921  1.00  0.00           H  
ATOM   2456  HB3 PHE   157      40.028  51.159  35.378  1.00  0.00           H  
ATOM   2457  CG  PHE   157      41.031  52.108  37.091  1.00  0.00           C  
ATOM   2458  CD1 PHE   157      41.050  53.205  37.963  1.00  0.00           C  
ATOM   2459  HD1 PHE   157      40.278  53.967  37.858  1.00  0.00           H  
ATOM   2460  CE1 PHE   157      41.760  53.178  39.152  1.00  0.00           C  
ATOM   2461  HE1 PHE   157      41.710  54.012  39.852  1.00  0.00           H  
ATOM   2462  CZ  PHE   157      42.579  52.141  39.449  1.00  0.00           C  
ATOM   2463  HZ  PHE   157      43.206  52.203  40.338  1.00  0.00           H  
ATOM   2464  CE2 PHE   157      42.543  51.047  38.611  1.00  0.00           C  
ATOM   2465  HE2 PHE   157      43.182  50.200  38.859  1.00  0.00           H  
ATOM   2466  CD2 PHE   157      41.733  50.982  37.463  1.00  0.00           C  
ATOM   2467  HD2 PHE   157      41.733  50.142  36.768  1.00  0.00           H  
ATOM   2468  C   PHE   157      42.390  52.690  34.633  1.00  0.00           C  
ATOM   2469  O   PHE   157      43.094  53.575  35.100  1.00  0.00           O  
ATOM   2470  N   GLY   158      42.747  51.595  34.000  1.00  0.00           N  
ATOM   2471  H   GLY   158      41.914  50.921  33.797  1.00  0.00           H  
ATOM   2472  CA  GLY   158      44.190  51.224  33.803  1.00  0.00           C  
ATOM   2473  HA2 GLY   158      44.564  51.359  34.731  1.00  0.00           H  
ATOM   2474  HA3 GLY   158      44.363  50.195  33.488  1.00  0.00           H  
ATOM   2475  C   GLY   158      44.932  52.084  32.837  1.00  0.00           C  
ATOM   2476  O   GLY   158      46.026  52.540  33.124  1.00  0.00           O  
ATOM   2477  N   ALA   159      44.347  52.559  31.777  1.00  0.00           N  
ATOM   2478  H   ALA   159      43.335  52.227  31.545  1.00  0.00           H  
ATOM   2479  CA  ALA   159      44.965  53.494  30.749  1.00  0.00           C  
ATOM   2480  HA  ALA   159      45.936  53.014  30.626  1.00  0.00           H  
ATOM   2481  CB  ALA   159      44.150  53.178  29.456  1.00  0.00           C  
ATOM   2482  HB1 ALA   159      44.330  53.810  28.689  1.00  0.00           H  
ATOM   2483  HB2 ALA   159      44.385  52.140  29.218  1.00  0.00           H  
ATOM   2484  HB3 ALA   159      43.120  53.234  29.808  1.00  0.00           H  
ATOM   2485  C   ALA   159      45.161  54.947  31.224  1.00  0.00           C  
ATOM   2486  O   ALA   159      46.121  55.617  30.833  1.00  0.00           O  
ATOM   2487  N   LEU   160      44.139  55.338  32.026  1.00  0.00           N  
ATOM   2488  H   LEU   160      43.334  54.631  32.164  1.00  0.00           H  
ATOM   2489  CA  LEU   160      44.250  56.597  32.776  1.00  0.00           C  
ATOM   2490  HA  LEU   160      44.882  57.212  32.153  1.00  0.00           H  
ATOM   2491  CB  LEU   160      42.855  57.199  32.993  1.00  0.00           C  
ATOM   2492  HB2 LEU   160      42.244  56.465  33.498  1.00  0.00           H  
ATOM   2493  HB3 LEU   160      43.020  58.095  33.572  1.00  0.00           H  
ATOM   2494  CG  LEU   160      42.112  57.548  31.709  1.00  0.00           C  
ATOM   2495  HG  LEU   160      41.994  56.717  31.147  1.00  0.00           H  
ATOM   2496  CD1 LEU   160      40.835  58.221  32.181  1.00  0.00           C  
ATOM   2497 HD11 LEU   160      40.943  59.269  32.460  1.00  0.00           H  
ATOM   2498 HD12 LEU   160      40.098  58.196  31.378  1.00  0.00           H  
ATOM   2499 HD13 LEU   160      40.405  57.687  33.028  1.00  0.00           H  
ATOM   2500  CD2 LEU   160      42.683  58.591  30.861  1.00  0.00           C  
ATOM   2501 HD21 LEU   160      42.873  59.546  31.350  1.00  0.00           H  
ATOM   2502 HD22 LEU   160      43.629  58.383  30.362  1.00  0.00           H  
ATOM   2503 HD23 LEU   160      41.981  58.809  30.057  1.00  0.00           H  
ATOM   2504  C   LEU   160      45.127  56.504  34.042  1.00  0.00           C  
ATOM   2505  O   LEU   160      45.736  57.525  34.448  1.00  0.00           O  
ATOM   2506  N   ALA   161      45.307  55.343  34.649  1.00  0.00           N  
ATOM   2507  H   ALA   161      44.667  54.605  34.394  1.00  0.00           H  
ATOM   2508  CA  ALA   161      46.127  55.277  35.827  1.00  0.00           C  
ATOM   2509  HA  ALA   161      45.802  56.040  36.534  1.00  0.00           H  
ATOM   2510  CB  ALA   161      45.907  53.843  36.429  1.00  0.00           C  
ATOM   2511  HB1 ALA   161      46.648  53.772  37.211  1.00  0.00           H  
ATOM   2512  HB2 ALA   161      44.936  53.703  36.904  1.00  0.00           H  
ATOM   2513  HB3 ALA   161      46.069  53.123  35.628  1.00  0.00           H  
ATOM   2514  C   ALA   161      47.646  55.490  35.473  1.00  0.00           C  
ATOM   2515  O   ALA   161      48.403  56.013  36.293  1.00  0.00           O  
ATOM   2516  N   VAL   162      48.068  55.052  34.259  1.00  0.00           N  
ATOM   2517  H   VAL   162      47.333  54.481  33.690  1.00  0.00           H  
ATOM   2518  CA  VAL   162      49.399  55.245  33.664  1.00  0.00           C  
ATOM   2519  HA  VAL   162      50.097  55.249  34.394  1.00  0.00           H  
ATOM   2520  CB  VAL   162      49.807  54.027  32.742  1.00  0.00           C  
ATOM   2521  HB  VAL   162      50.854  54.133  32.459  1.00  0.00           H  
ATOM   2522  CG1 VAL   162      49.981  52.760  33.565  1.00  0.00           C  
ATOM   2523 HG11 VAL   162      50.547  51.986  33.047  1.00  0.00           H  
ATOM   2524 HG12 VAL   162      50.496  53.164  34.437  1.00  0.00           H  
ATOM   2525 HG13 VAL   162      48.991  52.391  33.833  1.00  0.00           H  
ATOM   2526  CG2 VAL   162      49.013  53.656  31.502  1.00  0.00           C  
ATOM   2527 HG21 VAL   162      49.106  54.526  30.852  1.00  0.00           H  
ATOM   2528 HG22 VAL   162      49.604  52.913  30.967  1.00  0.00           H  
ATOM   2529 HG23 VAL   162      48.031  53.481  31.662  1.00  0.00           H  
ATOM   2530  C   VAL   162      49.597  56.480  32.845  1.00  0.00           C  
ATOM   2531  O   VAL   162      50.728  56.711  32.363  1.00  0.00           O  
ATOM   2532  N   LYS   163      48.565  57.364  32.762  1.00  0.00           N  
ATOM   2533  H   LYS   163      47.572  57.093  33.120  1.00  0.00           H  
ATOM   2534  CA  LYS   163      48.691  58.576  32.004  1.00  0.00           C  
ATOM   2535  HA  LYS   163      49.166  58.410  31.037  1.00  0.00           H  
ATOM   2536  CB  LYS   163      47.386  59.130  31.619  1.00  0.00           C  
ATOM   2537  HB2 LYS   163      46.963  58.398  31.066  1.00  0.00           H  
ATOM   2538  HB3 LYS   163      46.869  59.328  32.557  1.00  0.00           H  
ATOM   2539  CG  LYS   163      47.534  60.434  30.800  1.00  0.00           C  
ATOM   2540  HG2 LYS   163      47.952  61.275  31.354  1.00  0.00           H  
ATOM   2541  HG3 LYS   163      48.180  60.306  29.931  1.00  0.00           H  
ATOM   2542  CD  LYS   163      46.140  60.843  30.213  1.00  0.00           C  
ATOM   2543  HD2 LYS   163      45.735  60.105  29.520  1.00  0.00           H  
ATOM   2544  HD3 LYS   163      45.472  60.889  31.073  1.00  0.00           H  
ATOM   2545  CE  LYS   163      46.123  62.218  29.549  1.00  0.00           C  
ATOM   2546  HE2 LYS   163      46.669  62.843  30.256  1.00  0.00           H  
ATOM   2547  HE3 LYS   163      46.621  62.034  28.597  1.00  0.00           H  
ATOM   2548  NZ  LYS   163      44.831  62.796  29.313  1.00  0.00           N  
ATOM   2549  HZ1 LYS   163      44.937  63.764  28.824  1.00  0.00           H  
ATOM   2550  HZ2 LYS   163      44.213  62.066  28.790  1.00  0.00           H  
ATOM   2551  HZ3 LYS   163      44.265  62.933  30.234  1.00  0.00           H  
ATOM   2552  C   LYS   163      49.563  59.621  32.734  1.00  0.00           C  
ATOM   2553  O   LYS   163      50.399  60.256  32.016  1.00  0.00           O  
ATOM   2554  N   PRO   164      49.621  59.805  34.073  1.00  0.00           N  
ATOM   2555  CD  PRO   164      48.589  59.416  35.034  1.00  0.00           C  
ATOM   2556  HD2 PRO   164      48.910  58.447  35.414  1.00  0.00           H  
ATOM   2557  HD3 PRO   164      47.647  59.295  34.499  1.00  0.00           H  
ATOM   2558  CG  PRO   164      48.428  60.560  35.997  1.00  0.00           C  
ATOM   2559  HG2 PRO   164      47.984  60.282  36.953  1.00  0.00           H  
ATOM   2560  HG3 PRO   164      47.840  61.325  35.491  1.00  0.00           H  
ATOM   2561  CB  PRO   164      49.822  61.074  36.091  1.00  0.00           C  
ATOM   2562  HB2 PRO   164      50.205  60.442  36.780  1.00  0.00           H  
ATOM   2563  HB3 PRO   164      49.709  62.134  36.320  1.00  0.00           H  
ATOM   2564  CA  PRO   164      50.386  60.866  34.684  1.00  0.00           C  
ATOM   2565  HA  PRO   164      50.152  61.744  34.082  1.00  0.00           H  
ATOM   2566  C   PRO   164      51.816  60.578  34.688  1.00  0.00           C  
ATOM   2567  O   PRO   164      52.468  61.595  34.735  1.00  0.00           O  
ATOM   2568  N   SER   165      52.351  59.366  34.701  1.00  0.00           N  
ATOM   2569  H   SER   165      51.747  58.569  34.838  1.00  0.00           H  
ATOM   2570  CA  SER   165      53.746  59.070  34.402  1.00  0.00           C  
ATOM   2571  HA  SER   165      54.364  59.821  34.673  1.00  0.00           H  
ATOM   2572  CB  SER   165      54.196  57.861  35.291  1.00  0.00           C  
ATOM   2573  HB2 SER   165      55.248  57.686  35.067  1.00  0.00           H  
ATOM   2574  HB3 SER   165      54.190  58.051  36.364  1.00  0.00           H  
ATOM   2575  OG  SER   165      53.517  56.651  34.921  1.00  0.00           O  
ATOM   2576  HG  SER   165      52.537  56.720  35.393  1.00  0.00           H  
ATOM   2577  C   SER   165      54.047  58.814  32.830  1.00  0.00           C  
ATOM   2578  O   SER   165      55.267  58.616  32.435  1.00  0.00           O  
ATOM   2579  N   GLY   166      53.002  58.847  31.967  1.00  0.00           N  
ATOM   2580  H   GLY   166      52.052  59.191  32.378  1.00  0.00           H  
ATOM   2581  CA  GLY   166      53.209  58.987  30.493  1.00  0.00           C  
ATOM   2582  HA2 GLY   166      52.355  59.288  30.047  1.00  0.00           H  
ATOM   2583  HA3 GLY   166      53.872  59.735  30.348  1.00  0.00           H  
ATOM   2584  C   GLY   166      53.688  57.782  29.739  1.00  0.00           C  
ATOM   2585  O   GLY   166      53.307  57.617  28.598  1.00  0.00           O  
ATOM   2586  N   MET   167      54.425  56.925  30.460  1.00  0.00           N  
ATOM   2587  H   MET   167      54.707  57.113  31.411  1.00  0.00           H  
ATOM   2588  CA  MET   167      54.817  55.558  30.016  1.00  0.00           C  
ATOM   2589  HA  MET   167      55.603  55.787  29.296  1.00  0.00           H  
ATOM   2590  CB  MET   167      55.541  54.787  31.141  1.00  0.00           C  
ATOM   2591  HB2 MET   167      54.793  54.691  31.928  1.00  0.00           H  
ATOM   2592  HB3 MET   167      55.741  53.803  30.717  1.00  0.00           H  
ATOM   2593  CG  MET   167      56.862  55.397  31.666  1.00  0.00           C  
ATOM   2594  HG2 MET   167      57.490  55.623  30.804  1.00  0.00           H  
ATOM   2595  HG3 MET   167      56.658  56.374  32.104  1.00  0.00           H  
ATOM   2596  SD  MET   167      57.747  54.363  32.795  1.00  0.00           S  
ATOM   2597  CE  MET   167      56.714  54.584  34.378  1.00  0.00           C  
ATOM   2598  HE1 MET   167      56.839  55.582  34.798  1.00  0.00           H  
ATOM   2599  HE2 MET   167      55.645  54.456  34.205  1.00  0.00           H  
ATOM   2600  HE3 MET   167      57.064  53.890  35.142  1.00  0.00           H  
ATOM   2601  C   MET   167      53.712  54.658  29.383  1.00  0.00           C  
ATOM   2602  O   MET   167      52.561  54.723  29.882  1.00  0.00           O  
ATOM   2603  N   PRO   168      54.004  53.843  28.376  1.00  0.00           N  
ATOM   2604  CD  PRO   168      55.104  54.074  27.445  1.00  0.00           C  
ATOM   2605  HD2 PRO   168      56.018  53.622  27.831  1.00  0.00           H  
ATOM   2606  HD3 PRO   168      55.324  55.132  27.308  1.00  0.00           H  
ATOM   2607  CG  PRO   168      54.698  53.444  26.120  1.00  0.00           C  
ATOM   2608  HG2 PRO   168      55.513  53.015  25.537  1.00  0.00           H  
ATOM   2609  HG3 PRO   168      54.099  54.113  25.502  1.00  0.00           H  
ATOM   2610  CB  PRO   168      53.776  52.286  26.596  1.00  0.00           C  
ATOM   2611  HB2 PRO   168      54.398  51.420  26.820  1.00  0.00           H  
ATOM   2612  HB3 PRO   168      52.950  52.032  25.932  1.00  0.00           H  
ATOM   2613  CA  PRO   168      53.078  52.888  27.856  1.00  0.00           C  
ATOM   2614  HA  PRO   168      52.130  53.339  27.564  1.00  0.00           H  
ATOM   2615  C   PRO   168      52.751  51.855  28.889  1.00  0.00           C  
ATOM   2616  O   PRO   168      53.648  51.456  29.679  1.00  0.00           O  
ATOM   2617  N   TYR   169      51.581  51.250  28.877  1.00  0.00           N  
ATOM   2618  H   TYR   169      50.873  51.451  28.073  1.00  0.00           H  
ATOM   2619  CA  TYR   169      51.172  50.248  29.911  1.00  0.00           C  
ATOM   2620  HA  TYR   169      51.191  50.792  30.762  1.00  0.00           H  
ATOM   2621  CB  TYR   169      49.722  49.853  29.703  1.00  0.00           C  
ATOM   2622  HB2 TYR   169      49.128  50.757  29.573  1.00  0.00           H  
ATOM   2623  HB3 TYR   169      49.557  49.292  28.783  1.00  0.00           H  
ATOM   2624  CG  TYR   169      49.118  49.021  30.795  1.00  0.00           C  
ATOM   2625  CD1 TYR   169      48.706  49.725  31.921  1.00  0.00           C  
ATOM   2626  HD1 TYR   169      48.800  50.721  32.061  1.00  0.00           H  
ATOM   2627  CE1 TYR   169      48.194  48.914  33.033  1.00  0.00           C  
ATOM   2628  HE1 TYR   169      47.840  49.288  33.993  1.00  0.00           H  
ATOM   2629  CZ  TYR   169      47.987  47.567  32.879  1.00  0.00           C  
ATOM   2630  OH  TYR   169      47.419  46.903  33.940  1.00  0.00           O  
ATOM   2631  HH  TYR   169      47.422  45.824  33.781  1.00  0.00           H  
ATOM   2632  CE2 TYR   169      48.526  46.805  31.778  1.00  0.00           C  
ATOM   2633  HE2 TYR   169      48.501  45.723  31.647  1.00  0.00           H  
ATOM   2634  CD2 TYR   169      49.118  47.570  30.710  1.00  0.00           C  
ATOM   2635  HD2 TYR   169      49.483  47.211  29.897  1.00  0.00           H  
ATOM   2636  C   TYR   169      52.121  49.032  30.094  1.00  0.00           C  
ATOM   2637  O   TYR   169      52.348  48.682  31.221  1.00  0.00           O  
ATOM   2638  N   GLU   170      52.675  48.401  29.006  1.00  0.00           N  
ATOM   2639  H   GLU   170      52.448  48.796  28.016  1.00  0.00           H  
ATOM   2640  CA  GLU   170      53.589  47.211  29.056  1.00  0.00           C  
ATOM   2641  HA  GLU   170      53.209  46.416  29.699  1.00  0.00           H  
ATOM   2642  CB  GLU   170      53.793  46.753  27.604  1.00  0.00           C  
ATOM   2643  HB2 GLU   170      52.786  46.422  27.351  1.00  0.00           H  
ATOM   2644  HB3 GLU   170      54.126  47.538  26.925  1.00  0.00           H  
ATOM   2645  CG  GLU   170      54.641  45.425  27.473  1.00  0.00           C  
ATOM   2646  HG2 GLU   170      54.471  44.867  28.394  1.00  0.00           H  
ATOM   2647  HG3 GLU   170      54.156  44.873  26.668  1.00  0.00           H  
ATOM   2648  CD  GLU   170      56.100  45.577  27.087  1.00  0.00           C  
ATOM   2649  OE1 GLU   170      56.379  46.631  26.402  1.00  0.00           O  
ATOM   2650  OE2 GLU   170      56.939  44.666  27.347  1.00  0.00           O  
ATOM   2651  C   GLU   170      54.943  47.575  29.696  1.00  0.00           C  
ATOM   2652  O   GLU   170      55.428  46.818  30.605  1.00  0.00           O  
ATOM   2653  N   GLN   171      55.571  48.703  29.427  1.00  0.00           N  
ATOM   2654  H   GLN   171      55.222  49.368  28.637  1.00  0.00           H  
ATOM   2655  CA  GLN   171      56.719  49.141  30.188  1.00  0.00           C  
ATOM   2656  HA  GLN   171      57.558  48.447  30.152  1.00  0.00           H  
ATOM   2657  CB  GLN   171      57.235  50.442  29.549  1.00  0.00           C  
ATOM   2658  HB2 GLN   171      57.734  49.994  28.689  1.00  0.00           H  
ATOM   2659  HB3 GLN   171      56.433  51.009  29.076  1.00  0.00           H  
ATOM   2660  CG  GLN   171      58.271  51.298  30.380  1.00  0.00           C  
ATOM   2661  HG2 GLN   171      57.768  51.835  31.185  1.00  0.00           H  
ATOM   2662  HG3 GLN   171      59.014  50.707  30.916  1.00  0.00           H  
ATOM   2663  CD  GLN   171      58.960  52.304  29.474  1.00  0.00           C  
ATOM   2664  OE1 GLN   171      58.386  52.873  28.525  1.00  0.00           O  
ATOM   2665  NE2 GLN   171      60.076  52.761  29.822  1.00  0.00           N  
ATOM   2666 HE21 GLN   171      60.441  52.472  30.808  1.00  0.00           H  
ATOM   2667 HE22 GLN   171      60.478  53.329  29.091  1.00  0.00           H  
ATOM   2668  C   GLN   171      56.309  49.452  31.658  1.00  0.00           C  
ATOM   2669  O   GLN   171      57.125  49.267  32.538  1.00  0.00           O  
ATOM   2670  N   ALA   172      55.130  50.033  31.949  1.00  0.00           N  
ATOM   2671  H   ALA   172      54.541  50.416  31.128  1.00  0.00           H  
ATOM   2672  CA  ALA   172      54.661  50.270  33.311  1.00  0.00           C  
ATOM   2673  HA  ALA   172      55.373  50.714  33.778  1.00  0.00           H  
ATOM   2674  CB  ALA   172      53.480  51.125  33.286  1.00  0.00           C  
ATOM   2675  HB1 ALA   172      53.747  51.899  32.566  1.00  0.00           H  
ATOM   2676  HB2 ALA   172      52.660  50.475  33.021  1.00  0.00           H  
ATOM   2677  HB3 ALA   172      53.340  51.524  34.280  1.00  0.00           H  
ATOM   2678  C   ALA   172      54.445  49.105  34.226  1.00  0.00           C  
ATOM   2679  O   ALA   172      54.807  49.157  35.371  1.00  0.00           O  
ATOM   2680  N   MET   173      53.820  48.056  33.664  1.00  0.00           N  
ATOM   2681  H   MET   173      53.413  48.206  32.663  1.00  0.00           H  
ATOM   2682  CA  MET   173      53.604  46.773  34.382  1.00  0.00           C  
ATOM   2683  HA  MET   173      53.188  46.873  35.385  1.00  0.00           H  
ATOM   2684  CB  MET   173      52.582  45.912  33.488  1.00  0.00           C  
ATOM   2685  HB2 MET   173      51.702  46.502  33.233  1.00  0.00           H  
ATOM   2686  HB3 MET   173      53.184  45.674  32.612  1.00  0.00           H  
ATOM   2687  CG  MET   173      52.165  44.580  34.084  1.00  0.00           C  
ATOM   2688  HG2 MET   173      51.696  44.016  33.278  1.00  0.00           H  
ATOM   2689  HG3 MET   173      53.005  44.117  34.400  1.00  0.00           H  
ATOM   2690  SD  MET   173      51.095  44.636  35.517  1.00  0.00           S  
ATOM   2691  CE  MET   173      49.679  45.428  34.784  1.00  0.00           C  
ATOM   2692  HE1 MET   173      50.084  46.305  34.303  1.00  0.00           H  
ATOM   2693  HE2 MET   173      49.239  44.763  34.041  1.00  0.00           H  
ATOM   2694  HE3 MET   173      48.998  45.686  35.595  1.00  0.00           H  
ATOM   2695  C   MET   173      54.948  46.124  34.601  1.00  0.00           C  
ATOM   2696  O   MET   173      55.132  45.581  35.717  1.00  0.00           O  
ATOM   2697  N   THR   174      55.885  46.199  33.640  1.00  0.00           N  
ATOM   2698  H   THR   174      55.615  46.663  32.691  1.00  0.00           H  
ATOM   2699  CA  THR   174      57.230  45.717  33.739  1.00  0.00           C  
ATOM   2700  HA  THR   174      57.237  44.677  34.066  1.00  0.00           H  
ATOM   2701  CB  THR   174      58.053  45.994  32.452  1.00  0.00           C  
ATOM   2702  HB  THR   174      57.980  47.056  32.218  1.00  0.00           H  
ATOM   2703  CG2 THR   174      59.522  45.523  32.604  1.00  0.00           C  
ATOM   2704 HG21 THR   174      59.974  46.144  33.261  1.00  0.00           H  
ATOM   2705 HG22 THR   174      59.532  44.607  33.028  1.00  0.00           H  
ATOM   2706 HG23 THR   174      59.920  45.418  31.682  1.00  0.00           H  
ATOM   2707  OG1 THR   174      57.431  45.219  31.518  1.00  0.00           O  
ATOM   2708  HG1 THR   174      56.778  45.877  30.943  1.00  0.00           H  
ATOM   2709  C   THR   174      57.910  46.480  34.850  1.00  0.00           C  
ATOM   2710  O   THR   174      58.411  45.892  35.801  1.00  0.00           O  
ATOM   2711  N   THR   175      57.902  47.785  34.820  1.00  0.00           N  
ATOM   2712  H   THR   175      57.528  48.320  33.946  1.00  0.00           H  
ATOM   2713  CA  THR   175      58.666  48.535  35.733  1.00  0.00           C  
ATOM   2714  HA  THR   175      59.707  48.214  35.685  1.00  0.00           H  
ATOM   2715  CB  THR   175      58.837  50.042  35.322  1.00  0.00           C  
ATOM   2716  HB  THR   175      57.895  50.590  35.353  1.00  0.00           H  
ATOM   2717  CG2 THR   175      59.852  50.814  36.167  1.00  0.00           C  
ATOM   2718 HG21 THR   175      59.637  50.780  37.236  1.00  0.00           H  
ATOM   2719 HG22 THR   175      60.788  50.448  36.072  1.00  0.00           H  
ATOM   2720 HG23 THR   175      59.839  51.866  35.881  1.00  0.00           H  
ATOM   2721  OG1 THR   175      59.325  50.155  34.044  1.00  0.00           O  
ATOM   2722  HG1 THR   175      58.514  50.037  33.325  1.00  0.00           H  
ATOM   2723  C   THR   175      58.215  48.456  37.138  1.00  0.00           C  
ATOM   2724  O   THR   175      59.029  48.254  38.067  1.00  0.00           O  
ATOM   2725  N   ARG   176      56.844  48.536  37.327  1.00  0.00           N  
ATOM   2726  H   ARG   176      56.278  48.601  36.397  1.00  0.00           H  
ATOM   2727  CA  ARG   176      56.099  48.628  38.647  1.00  0.00           C  
ATOM   2728  HA  ARG   176      56.806  48.966  39.405  1.00  0.00           H  
ATOM   2729  CB  ARG   176      54.914  49.622  38.486  1.00  0.00           C  
ATOM   2730  HB2 ARG   176      54.409  49.238  37.700  1.00  0.00           H  
ATOM   2731  HB3 ARG   176      54.382  49.674  39.283  1.00  0.00           H  
ATOM   2732  CG  ARG   176      55.460  51.010  38.044  1.00  0.00           C  
ATOM   2733  HG2 ARG   176      56.196  51.381  38.757  1.00  0.00           H  
ATOM   2734  HG3 ARG   176      55.877  50.966  37.037  1.00  0.00           H  
ATOM   2735  CD  ARG   176      54.327  52.003  38.014  1.00  0.00           C  
ATOM   2736  HD2 ARG   176      53.677  51.736  37.180  1.00  0.00           H  
ATOM   2737  HD3 ARG   176      53.760  51.984  38.945  1.00  0.00           H  
ATOM   2738  NE  ARG   176      54.793  53.353  37.731  1.00  0.00           N  
ATOM   2739  HE  ARG   176      55.844  53.596  37.575  1.00  0.00           H  
ATOM   2740  CZ  ARG   176      54.125  54.429  38.030  1.00  0.00           C  
ATOM   2741  NH1 ARG   176      52.879  54.485  38.478  1.00  0.00           N  
ATOM   2742 HH11 ARG   176      52.492  53.528  38.826  1.00  0.00           H  
ATOM   2743 HH12 ARG   176      52.414  55.469  38.547  1.00  0.00           H  
ATOM   2744  NH2 ARG   176      54.722  55.579  38.127  1.00  0.00           N  
ATOM   2745 HH21 ARG   176      55.666  55.638  37.774  1.00  0.00           H  
ATOM   2746 HH22 ARG   176      54.175  56.502  38.317  1.00  0.00           H  
ATOM   2747  C   ARG   176      55.589  47.306  39.235  1.00  0.00           C  
ATOM   2748  O   ARG   176      55.061  47.460  40.343  1.00  0.00           O  
ATOM   2749  N   VAL   177      55.698  46.170  38.564  1.00  0.00           N  
ATOM   2750  H   VAL   177      56.080  46.233  37.545  1.00  0.00           H  
ATOM   2751  CA  VAL   177      55.181  44.818  39.063  1.00  0.00           C  
ATOM   2752  HA  VAL   177      55.157  44.719  40.149  1.00  0.00           H  
ATOM   2753  CB  VAL   177      53.702  44.623  38.586  1.00  0.00           C  
ATOM   2754  HB  VAL   177      53.843  44.592  37.506  1.00  0.00           H  
ATOM   2755  CG1 VAL   177      53.035  43.251  38.899  1.00  0.00           C  
ATOM   2756 HG11 VAL   177      52.652  43.356  39.828  1.00  0.00           H  
ATOM   2757 HG12 VAL   177      52.246  43.278  38.352  1.00  0.00           H  
ATOM   2758 HG13 VAL   177      53.709  42.418  38.700  1.00  0.00           H  
ATOM   2759  CG2 VAL   177      52.814  45.858  38.982  1.00  0.00           C  
ATOM   2760 HG21 VAL   177      53.067  46.736  38.389  1.00  0.00           H  
ATOM   2761 HG22 VAL   177      51.825  45.657  38.570  1.00  0.00           H  
ATOM   2762 HG23 VAL   177      52.757  46.125  40.037  1.00  0.00           H  
ATOM   2763  C   VAL   177      56.103  43.725  38.582  1.00  0.00           C  
ATOM   2764  O   VAL   177      56.637  43.016  39.404  1.00  0.00           O  
ATOM   2765  N   LEU   178      56.260  43.512  37.248  1.00  0.00           N  
ATOM   2766  H   LEU   178      55.801  44.190  36.529  1.00  0.00           H  
ATOM   2767  CA  LEU   178      56.807  42.301  36.710  1.00  0.00           C  
ATOM   2768  HA  LEU   178      56.346  41.420  37.155  1.00  0.00           H  
ATOM   2769  CB  LEU   178      56.499  42.098  35.210  1.00  0.00           C  
ATOM   2770  HB2 LEU   178      56.941  42.866  34.576  1.00  0.00           H  
ATOM   2771  HB3 LEU   178      56.959  41.127  35.024  1.00  0.00           H  
ATOM   2772  CG  LEU   178      55.017  42.129  34.848  1.00  0.00           C  
ATOM   2773  HG  LEU   178      54.598  42.999  35.145  1.00  0.00           H  
ATOM   2774  CD1 LEU   178      54.787  41.785  33.340  1.00  0.00           C  
ATOM   2775 HD11 LEU   178      55.191  40.890  33.105  1.00  0.00           H  
ATOM   2776 HD12 LEU   178      53.790  41.871  33.204  1.00  0.00           H  
ATOM   2777 HD13 LEU   178      55.165  42.475  32.707  1.00  0.00           H  
ATOM   2778  CD2 LEU   178      54.254  40.953  35.601  1.00  0.00           C  
ATOM   2779 HD21 LEU   178      53.210  41.178  35.384  1.00  0.00           H  
ATOM   2780 HD22 LEU   178      54.441  40.009  35.295  1.00  0.00           H  
ATOM   2781 HD23 LEU   178      54.276  41.047  36.606  1.00  0.00           H  
ATOM   2782  C   LEU   178      58.379  42.120  36.978  1.00  0.00           C  
ATOM   2783  O   LEU   178      58.804  40.969  37.309  1.00  0.00           O  
ATOM   2784  N   LYS   179      59.123  43.216  37.119  1.00  0.00           N  
ATOM   2785  H   LYS   179      58.690  44.032  36.711  1.00  0.00           H  
ATOM   2786  CA  LYS   179      60.502  43.283  37.533  1.00  0.00           C  
ATOM   2787  HA  LYS   179      61.001  42.390  37.156  1.00  0.00           H  
ATOM   2788  CB  LYS   179      61.238  44.495  37.013  1.00  0.00           C  
ATOM   2789  HB2 LYS   179      60.699  45.415  37.239  1.00  0.00           H  
ATOM   2790  HB3 LYS   179      62.147  44.531  37.614  1.00  0.00           H  
ATOM   2791  CG  LYS   179      61.725  44.261  35.578  1.00  0.00           C  
ATOM   2792  HG2 LYS   179      62.480  43.475  35.591  1.00  0.00           H  
ATOM   2793  HG3 LYS   179      60.799  43.979  35.078  1.00  0.00           H  
ATOM   2794  CD  LYS   179      62.292  45.496  34.913  1.00  0.00           C  
ATOM   2795  HD2 LYS   179      62.673  45.252  33.921  1.00  0.00           H  
ATOM   2796  HD3 LYS   179      61.535  46.270  34.787  1.00  0.00           H  
ATOM   2797  CE  LYS   179      63.497  46.073  35.746  1.00  0.00           C  
ATOM   2798  HE2 LYS   179      63.215  46.304  36.687  1.00  0.00           H  
ATOM   2799  HE3 LYS   179      64.314  45.350  35.729  1.00  0.00           H  
ATOM   2800  NZ  LYS   179      64.083  47.217  35.075  1.00  0.00           N  
ATOM   2801  HZ1 LYS   179      63.422  48.084  35.059  1.00  0.00           H  
ATOM   2802  HZ2 LYS   179      65.034  47.571  35.473  1.00  0.00           H  
ATOM   2803  HZ3 LYS   179      64.422  46.890  34.093  1.00  0.00           H  
ATOM   2804  C   LYS   179      60.601  43.068  39.022  1.00  0.00           C  
ATOM   2805  O   LYS   179      61.209  42.055  39.405  1.00  0.00           O  
ATOM   2806  N   PRO   180      59.954  43.874  39.935  1.00  0.00           N  
ATOM   2807  CD  PRO   180      59.242  45.099  39.713  1.00  0.00           C  
ATOM   2808  HD2 PRO   180      58.583  45.055  38.846  1.00  0.00           H  
ATOM   2809  HD3 PRO   180      59.909  45.949  39.572  1.00  0.00           H  
ATOM   2810  CG  PRO   180      58.537  45.390  40.995  1.00  0.00           C  
ATOM   2811  HG2 PRO   180      57.635  44.806  41.175  1.00  0.00           H  
ATOM   2812  HG3 PRO   180      58.188  46.411  41.154  1.00  0.00           H  
ATOM   2813  CB  PRO   180      59.516  44.989  42.027  1.00  0.00           C  
ATOM   2814  HB2 PRO   180      59.068  44.815  43.005  1.00  0.00           H  
ATOM   2815  HB3 PRO   180      60.275  45.741  42.243  1.00  0.00           H  
ATOM   2816  CA  PRO   180      60.230  43.783  41.339  1.00  0.00           C  
ATOM   2817  HA  PRO   180      61.308  43.911  41.439  1.00  0.00           H  
ATOM   2818  C   PRO   180      59.810  42.378  41.860  1.00  0.00           C  
ATOM   2819  O   PRO   180      60.530  41.806  42.656  1.00  0.00           O  
ATOM   2820  N   LEU   181      58.666  41.764  41.428  1.00  0.00           N  
ATOM   2821  H   LEU   181      57.986  42.231  40.716  1.00  0.00           H  
ATOM   2822  CA  LEU   181      58.103  40.511  41.790  1.00  0.00           C  
ATOM   2823  HA  LEU   181      58.292  40.441  42.861  1.00  0.00           H  
ATOM   2824  CB  LEU   181      56.607  40.572  41.632  1.00  0.00           C  
ATOM   2825  HB2 LEU   181      56.316  40.650  40.584  1.00  0.00           H  
ATOM   2826  HB3 LEU   181      56.331  39.570  41.962  1.00  0.00           H  
ATOM   2827  CG  LEU   181      55.821  41.656  42.441  1.00  0.00           C  
ATOM   2828  HG  LEU   181      56.111  42.582  42.161  1.00  0.00           H  
ATOM   2829  CD1 LEU   181      54.332  41.493  42.112  1.00  0.00           C  
ATOM   2830 HD11 LEU   181      53.971  40.588  42.377  1.00  0.00           H  
ATOM   2831 HD12 LEU   181      53.829  42.208  42.618  1.00  0.00           H  
ATOM   2832 HD13 LEU   181      54.299  41.576  41.106  1.00  0.00           H  
ATOM   2833  CD2 LEU   181      56.010  41.547  43.965  1.00  0.00           C  
ATOM   2834 HD21 LEU   181      55.222  41.992  44.573  1.00  0.00           H  
ATOM   2835 HD22 LEU   181      56.314  40.524  44.183  1.00  0.00           H  
ATOM   2836 HD23 LEU   181      56.926  42.055  44.265  1.00  0.00           H  
ATOM   2837  C   LEU   181      58.765  39.288  41.034  1.00  0.00           C  
ATOM   2838  O   LEU   181      58.216  38.152  41.118  1.00  0.00           O  
ATOM   2839  N   LYS   182      59.805  39.603  40.220  1.00  0.00           N  
ATOM   2840  H   LYS   182      60.152  40.635  40.255  1.00  0.00           H  
ATOM   2841  CA  LYS   182      60.404  38.669  39.275  1.00  0.00           C  
ATOM   2842  HA  LYS   182      60.819  39.185  38.409  1.00  0.00           H  
ATOM   2843  CB  LYS   182      61.566  37.940  40.058  1.00  0.00           C  
ATOM   2844  HB2 LYS   182      62.114  37.331  39.339  1.00  0.00           H  
ATOM   2845  HB3 LYS   182      62.202  38.719  40.481  1.00  0.00           H  
ATOM   2846  CG  LYS   182      61.181  37.058  41.133  1.00  0.00           C  
ATOM   2847  HG2 LYS   182      60.764  37.697  41.912  1.00  0.00           H  
ATOM   2848  HG3 LYS   182      60.303  36.479  40.848  1.00  0.00           H  
ATOM   2849  CD  LYS   182      62.215  36.102  41.747  1.00  0.00           C  
ATOM   2850  HD2 LYS   182      61.728  35.461  42.358  1.00  0.00           H  
ATOM   2851  HD3 LYS   182      62.614  35.459  40.963  1.00  0.00           H  
ATOM   2852  CE  LYS   182      63.444  36.765  42.421  1.00  0.00           C  
ATOM   2853  HE2 LYS   182      64.278  36.080  42.575  1.00  0.00           H  
ATOM   2854  HE3 LYS   182      63.843  37.575  41.811  1.00  0.00           H  
ATOM   2855  NZ  LYS   182      63.063  37.351  43.725  1.00  0.00           N  
ATOM   2856  HZ1 LYS   182      63.149  36.669  44.570  1.00  0.00           H  
ATOM   2857  HZ2 LYS   182      63.742  38.187  43.894  1.00  0.00           H  
ATOM   2858  HZ3 LYS   182      62.022  37.662  43.809  1.00  0.00           H  
ATOM   2859  C   LYS   182      59.480  37.755  38.506  1.00  0.00           C  
ATOM   2860  O   LYS   182      59.613  36.543  38.410  1.00  0.00           O  
ATOM   2861  N   LEU   183      58.489  38.252  37.844  1.00  0.00           N  
ATOM   2862  H   LEU   183      58.463  39.262  37.843  1.00  0.00           H  
ATOM   2863  CA  LEU   183      57.552  37.569  36.872  1.00  0.00           C  
ATOM   2864  HA  LEU   183      57.536  36.513  37.142  1.00  0.00           H  
ATOM   2865  CB  LEU   183      56.165  38.189  37.035  1.00  0.00           C  
ATOM   2866  HB2 LEU   183      56.229  39.274  36.959  1.00  0.00           H  
ATOM   2867  HB3 LEU   183      55.463  37.854  36.272  1.00  0.00           H  
ATOM   2868  CG  LEU   183      55.495  37.853  38.374  1.00  0.00           C  
ATOM   2869  HG  LEU   183      56.177  37.900  39.223  1.00  0.00           H  
ATOM   2870  CD1 LEU   183      54.308  38.777  38.685  1.00  0.00           C  
ATOM   2871 HD11 LEU   183      54.809  39.745  38.700  1.00  0.00           H  
ATOM   2872 HD12 LEU   183      53.542  38.745  37.910  1.00  0.00           H  
ATOM   2873 HD13 LEU   183      53.955  38.607  39.701  1.00  0.00           H  
ATOM   2874  CD2 LEU   183      54.962  36.409  38.272  1.00  0.00           C  
ATOM   2875 HD21 LEU   183      55.771  35.768  37.922  1.00  0.00           H  
ATOM   2876 HD22 LEU   183      54.610  36.135  39.266  1.00  0.00           H  
ATOM   2877 HD23 LEU   183      54.110  36.362  37.593  1.00  0.00           H  
ATOM   2878  C   LEU   183      58.176  37.661  35.451  1.00  0.00           C  
ATOM   2879  O   LEU   183      57.666  38.370  34.595  1.00  0.00           O  
ATOM   2880  N   ASP   184      59.287  37.021  35.137  1.00  0.00           N  
ATOM   2881  H   ASP   184      59.713  36.386  35.914  1.00  0.00           H  
ATOM   2882  CA  ASP   184      59.898  37.090  33.827  1.00  0.00           C  
ATOM   2883  HA  ASP   184      59.883  38.069  33.576  1.00  0.00           H  
ATOM   2884  CB  ASP   184      61.369  36.452  33.969  1.00  0.00           C  
ATOM   2885  HB2 ASP   184      61.213  35.467  34.127  1.00  0.00           H  
ATOM   2886  HB3 ASP   184      61.731  36.539  33.030  1.00  0.00           H  
ATOM   2887  CG  ASP   184      62.350  36.923  34.993  1.00  0.00           C  
ATOM   2888  OD1 ASP   184      62.308  38.115  35.400  1.00  0.00           O  
ATOM   2889  OD2 ASP   184      63.253  36.130  35.287  1.00  0.00           O  
ATOM   2890  C   ASP   184      59.144  36.429  32.677  1.00  0.00           C  
ATOM   2891  O   ASP   184      59.639  36.426  31.491  1.00  0.00           O  
ATOM   2892  N   HIP   185      57.912  35.883  32.918  1.00  0.00           N  
ATOM   2893  H   HIP   185      57.425  36.142  33.858  1.00  0.00           H  
ATOM   2894  CA  HIP   185      57.203  35.011  32.000  1.00  0.00           C  
ATOM   2895  HA  HIP   185      57.561  34.990  30.971  1.00  0.00           H  
ATOM   2896  CB  HIP   185      57.428  33.562  32.493  1.00  0.00           C  
ATOM   2897  HB2 HIP   185      57.156  33.488  33.546  1.00  0.00           H  
ATOM   2898  HB3 HIP   185      56.851  32.913  31.835  1.00  0.00           H  
ATOM   2899  CG  HIP   185      58.910  33.069  32.442  1.00  0.00           C  
ATOM   2900  ND1 HIP   185      59.833  33.096  33.488  1.00  0.00           N  
ATOM   2901  HD1 HIP   185      59.672  33.504  34.486  1.00  0.00           H  
ATOM   2902  CE1 HIP   185      61.014  32.467  33.093  1.00  0.00           C  
ATOM   2903  HE1 HIP   185      61.916  32.344  33.692  1.00  0.00           H  
ATOM   2904  NE2 HIP   185      60.911  32.232  31.762  1.00  0.00           N  
ATOM   2905  HE2 HIP   185      61.649  31.774  31.105  1.00  0.00           H  
ATOM   2906  CD2 HIP   185      59.578  32.511  31.342  1.00  0.00           C  
ATOM   2907  HD2 HIP   185      59.118  32.407  30.359  1.00  0.00           H  
ATOM   2908  C   HIP   185      55.742  35.329  31.855  1.00  0.00           C  
ATOM   2909  O   HIP   185      54.939  34.653  31.306  1.00  0.00           O  
ATOM   2910  N   THR   186      55.399  36.533  32.360  1.00  0.00           N  
ATOM   2911  H   THR   186      56.176  37.095  32.879  1.00  0.00           H  
ATOM   2912  CA  THR   186      54.133  37.266  32.186  1.00  0.00           C  
ATOM   2913  HA  THR   186      53.341  36.602  31.841  1.00  0.00           H  
ATOM   2914  CB  THR   186      53.787  37.787  33.592  1.00  0.00           C  
ATOM   2915  HB  THR   186      54.548  38.499  33.910  1.00  0.00           H  
ATOM   2916  CG2 THR   186      52.353  38.364  33.564  1.00  0.00           C  
ATOM   2917 HG21 THR   186      52.261  39.398  33.230  1.00  0.00           H  
ATOM   2918 HG22 THR   186      51.692  37.842  32.873  1.00  0.00           H  
ATOM   2919 HG23 THR   186      51.962  38.378  34.581  1.00  0.00           H  
ATOM   2920  OG1 THR   186      53.802  36.658  34.484  1.00  0.00           O  
ATOM   2921  HG1 THR   186      54.743  36.308  34.598  1.00  0.00           H  
ATOM   2922  C   THR   186      54.208  38.275  31.013  1.00  0.00           C  
ATOM   2923  O   THR   186      55.167  39.043  30.861  1.00  0.00           O  
ATOM   2924  N   TRP   187      53.297  38.226  30.018  1.00  0.00           N  
ATOM   2925  H   TRP   187      52.499  37.513  30.164  1.00  0.00           H  
ATOM   2926  CA  TRP   187      53.401  38.792  28.697  1.00  0.00           C  
ATOM   2927  HA  TRP   187      54.095  39.525  28.665  1.00  0.00           H  
ATOM   2928  CB  TRP   187      53.766  37.767  27.608  1.00  0.00           C  
ATOM   2929  HB2 TRP   187      52.994  37.007  27.487  1.00  0.00           H  
ATOM   2930  HB3 TRP   187      53.816  38.220  26.618  1.00  0.00           H  
ATOM   2931  CG  TRP   187      55.036  36.998  27.885  1.00  0.00           C  
ATOM   2932  CD1 TRP   187      55.101  35.731  28.386  1.00  0.00           C  
ATOM   2933  HD1 TRP   187      54.240  35.135  28.687  1.00  0.00           H  
ATOM   2934  NE1 TRP   187      56.423  35.288  28.415  1.00  0.00           N  
ATOM   2935  HE1 TRP   187      56.585  34.334  28.705  1.00  0.00           H  
ATOM   2936  CE2 TRP   187      57.324  36.239  27.948  1.00  0.00           C  
ATOM   2937  CZ2 TRP   187      58.692  36.233  27.713  1.00  0.00           C  
ATOM   2938  HZ2 TRP   187      59.285  35.349  27.946  1.00  0.00           H  
ATOM   2939  CH2 TRP   187      59.256  37.394  27.232  1.00  0.00           C  
ATOM   2940  HH2 TRP   187      60.344  37.442  27.178  1.00  0.00           H  
ATOM   2941  CZ3 TRP   187      58.427  38.451  26.765  1.00  0.00           C  
ATOM   2942  HZ3 TRP   187      58.831  39.366  26.333  1.00  0.00           H  
ATOM   2943  CE3 TRP   187      56.993  38.382  26.976  1.00  0.00           C  
ATOM   2944  HE3 TRP   187      56.271  39.184  26.822  1.00  0.00           H  
ATOM   2945  CD2 TRP   187      56.430  37.270  27.584  1.00  0.00           C  
ATOM   2946  C   TRP   187      52.079  39.474  28.341  1.00  0.00           C  
ATOM   2947  O   TRP   187      50.980  38.904  28.526  1.00  0.00           O  
ATOM   2948  N   ILE   188      52.246  40.670  27.723  1.00  0.00           N  
ATOM   2949  H   ILE   188      53.253  41.080  27.801  1.00  0.00           H  
ATOM   2950  CA  ILE   188      51.117  41.392  27.142  1.00  0.00           C  
ATOM   2951  HA  ILE   188      50.181  40.991  27.529  1.00  0.00           H  
ATOM   2952  CB  ILE   188      51.257  42.923  27.460  1.00  0.00           C  
ATOM   2953  HB  ILE   188      52.313  43.194  27.436  1.00  0.00           H  
ATOM   2954  CG2 ILE   188      50.589  43.878  26.456  1.00  0.00           C  
ATOM   2955 HG21 ILE   188      49.533  43.613  26.404  1.00  0.00           H  
ATOM   2956 HG22 ILE   188      50.677  44.832  26.776  1.00  0.00           H  
ATOM   2957 HG23 ILE   188      51.034  43.913  25.606  1.00  0.00           H  
ATOM   2958  CG1 ILE   188      50.805  43.104  28.923  1.00  0.00           C  
ATOM   2959 HG12 ILE   188      49.728  42.941  28.918  1.00  0.00           H  
ATOM   2960 HG13 ILE   188      51.212  42.265  29.488  1.00  0.00           H  
ATOM   2961  CD1 ILE   188      51.320  44.379  29.581  1.00  0.00           C  
ATOM   2962 HD11 ILE   188      52.324  44.488  29.574  1.00  0.00           H  
ATOM   2963 HD12 ILE   188      50.895  45.222  29.057  1.00  0.00           H  
ATOM   2964 HD13 ILE   188      50.885  44.409  30.492  1.00  0.00           H  
ATOM   2965  C   ILE   188      50.981  41.045  25.643  1.00  0.00           C  
ATOM   2966  O   ILE   188      49.911  40.828  25.156  1.00  0.00           O  
ATOM   2967  N   ASN   189      52.159  40.941  25.049  1.00  0.00           N  
ATOM   2968  H   ASN   189      53.058  41.044  25.640  1.00  0.00           H  
ATOM   2969  CA  ASN   189      52.438  40.453  23.703  1.00  0.00           C  
ATOM   2970  HA  ASN   189      51.562  39.934  23.343  1.00  0.00           H  
ATOM   2971  CB  ASN   189      52.856  41.663  22.808  1.00  0.00           C  
ATOM   2972  HB2 ASN   189      52.045  42.254  22.696  1.00  0.00           H  
ATOM   2973  HB3 ASN   189      53.605  42.272  23.292  1.00  0.00           H  
ATOM   2974  CG  ASN   189      53.289  41.184  21.403  1.00  0.00           C  
ATOM   2975  OD1 ASN   189      52.812  40.181  20.897  1.00  0.00           O  
ATOM   2976  ND2 ASN   189      54.094  41.948  20.745  1.00  0.00           N  
ATOM   2977 HD21 ASN   189      54.438  41.622  19.764  1.00  0.00           H  
ATOM   2978 HD22 ASN   189      54.686  42.700  21.267  1.00  0.00           H  
ATOM   2979  C   ASN   189      53.583  39.372  23.777  1.00  0.00           C  
ATOM   2980  O   ASN   189      54.696  39.643  24.182  1.00  0.00           O  
ATOM   2981  N   VAL   190      53.258  38.054  23.524  1.00  0.00           N  
ATOM   2982  H   VAL   190      52.288  37.886  23.055  1.00  0.00           H  
ATOM   2983  CA  VAL   190      54.182  36.896  23.627  1.00  0.00           C  
ATOM   2984  HA  VAL   190      54.743  37.029  24.552  1.00  0.00           H  
ATOM   2985  CB  VAL   190      53.443  35.548  23.828  1.00  0.00           C  
ATOM   2986  HB  VAL   190      52.769  35.489  23.078  1.00  0.00           H  
ATOM   2987  CG1 VAL   190      54.348  34.321  23.872  1.00  0.00           C  
ATOM   2988 HG11 VAL   190      55.031  34.519  24.699  1.00  0.00           H  
ATOM   2989 HG12 VAL   190      53.846  33.417  24.214  1.00  0.00           H  
ATOM   2990 HG13 VAL   190      54.888  34.086  22.955  1.00  0.00           H  
ATOM   2991  CG2 VAL   190      52.584  35.565  25.140  1.00  0.00           C  
ATOM   2992 HG21 VAL   190      53.286  35.611  25.960  1.00  0.00           H  
ATOM   2993 HG22 VAL   190      51.974  36.369  25.180  1.00  0.00           H  
ATOM   2994 HG23 VAL   190      51.883  34.744  25.143  1.00  0.00           H  
ATOM   2995  C   VAL   190      55.179  36.873  22.476  1.00  0.00           C  
ATOM   2996  O   VAL   190      54.620  36.890  21.327  1.00  0.00           O  
ATOM   2997  N   PRO   191      56.508  36.988  22.667  1.00  0.00           N  
ATOM   2998  CD  PRO   191      57.146  37.024  23.973  1.00  0.00           C  
ATOM   2999  HD2 PRO   191      56.805  36.167  24.553  1.00  0.00           H  
ATOM   3000  HD3 PRO   191      56.874  38.001  24.371  1.00  0.00           H  
ATOM   3001  CG  PRO   191      58.609  37.162  23.621  1.00  0.00           C  
ATOM   3002  HG2 PRO   191      59.059  36.170  23.671  1.00  0.00           H  
ATOM   3003  HG3 PRO   191      59.188  37.740  24.342  1.00  0.00           H  
ATOM   3004  CB  PRO   191      58.736  37.600  22.159  1.00  0.00           C  
ATOM   3005  HB2 PRO   191      59.599  37.140  21.677  1.00  0.00           H  
ATOM   3006  HB3 PRO   191      58.729  38.676  21.981  1.00  0.00           H  
ATOM   3007  CA  PRO   191      57.490  36.969  21.552  1.00  0.00           C  
ATOM   3008  HA  PRO   191      57.123  37.630  20.767  1.00  0.00           H  
ATOM   3009  C   PRO   191      57.606  35.522  21.046  1.00  0.00           C  
ATOM   3010  O   PRO   191      57.399  34.511  21.719  1.00  0.00           O  
ATOM   3011  N   LYS   192      58.193  35.441  19.870  1.00  0.00           N  
ATOM   3012  H   LYS   192      58.536  36.361  19.398  1.00  0.00           H  
ATOM   3013  CA  LYS   192      58.166  34.202  19.059  1.00  0.00           C  
ATOM   3014  HA  LYS   192      57.098  33.984  19.058  1.00  0.00           H  
ATOM   3015  CB  LYS   192      58.679  34.399  17.622  1.00  0.00           C  
ATOM   3016  HB2 LYS   192      58.128  35.188  17.111  1.00  0.00           H  
ATOM   3017  HB3 LYS   192      59.727  34.648  17.787  1.00  0.00           H  
ATOM   3018  CG  LYS   192      58.590  33.133  16.681  1.00  0.00           C  
ATOM   3019  HG2 LYS   192      59.175  33.329  15.881  1.00  0.00           H  
ATOM   3020  HG3 LYS   192      58.949  32.211  17.137  1.00  0.00           H  
ATOM   3021  CD  LYS   192      57.137  32.836  16.218  1.00  0.00           C  
ATOM   3022  HD2 LYS   192      56.544  32.585  17.097  1.00  0.00           H  
ATOM   3023  HD3 LYS   192      56.699  33.673  15.676  1.00  0.00           H  
ATOM   3024  CE  LYS   192      56.859  31.817  15.163  1.00  0.00           C  
ATOM   3025  HE2 LYS   192      57.056  32.214  14.256  1.00  0.00           H  
ATOM   3026  HE3 LYS   192      57.541  30.975  15.276  1.00  0.00           H  
ATOM   3027  NZ  LYS   192      55.399  31.574  15.209  1.00  0.00           N  
ATOM   3028  HZ1 LYS   192      54.990  32.519  14.849  1.00  0.00           H  
ATOM   3029  HZ2 LYS   192      55.058  30.842  14.601  1.00  0.00           H  
ATOM   3030  HZ3 LYS   192      55.110  31.408  16.162  1.00  0.00           H  
ATOM   3031  C   LYS   192      58.862  33.078  19.756  1.00  0.00           C  
ATOM   3032  O   LYS   192      58.259  31.986  19.857  1.00  0.00           O  
ATOM   3033  N   ALA   193      59.991  33.327  20.382  1.00  0.00           N  
ATOM   3034  H   ALA   193      60.496  34.286  20.272  1.00  0.00           H  
ATOM   3035  CA  ALA   193      60.812  32.306  21.120  1.00  0.00           C  
ATOM   3036  HA  ALA   193      61.116  31.565  20.505  1.00  0.00           H  
ATOM   3037  CB  ALA   193      62.075  33.054  21.572  1.00  0.00           C  
ATOM   3038  HB1 ALA   193      62.906  32.352  21.637  1.00  0.00           H  
ATOM   3039  HB2 ALA   193      62.255  33.780  20.779  1.00  0.00           H  
ATOM   3040  HB3 ALA   193      61.917  33.596  22.505  1.00  0.00           H  
ATOM   3041  C   ALA   193      59.972  31.604  22.229  1.00  0.00           C  
ATOM   3042  O   ALA   193      60.067  30.439  22.504  1.00  0.00           O  
ATOM   3043  N   GLU   194      59.075  32.296  22.892  1.00  0.00           N  
ATOM   3044  H   GLU   194      59.064  33.369  22.701  1.00  0.00           H  
ATOM   3045  CA  GLU   194      58.166  31.838  23.965  1.00  0.00           C  
ATOM   3046  HA  GLU   194      58.518  30.894  24.383  1.00  0.00           H  
ATOM   3047  CB  GLU   194      57.998  32.830  25.121  1.00  0.00           C  
ATOM   3048  HB2 GLU   194      57.353  33.660  24.833  1.00  0.00           H  
ATOM   3049  HB3 GLU   194      57.426  32.242  25.838  1.00  0.00           H  
ATOM   3050  CG  GLU   194      59.213  33.248  25.986  1.00  0.00           C  
ATOM   3051  HG2 GLU   194      59.488  34.267  25.712  1.00  0.00           H  
ATOM   3052  HG3 GLU   194      58.745  33.438  26.952  1.00  0.00           H  
ATOM   3053  CD  GLU   194      60.492  32.365  26.039  1.00  0.00           C  
ATOM   3054  OE1 GLU   194      61.421  32.635  25.238  1.00  0.00           O  
ATOM   3055  OE2 GLU   194      60.571  31.451  26.883  1.00  0.00           O  
ATOM   3056  C   GLU   194      56.774  31.545  23.424  1.00  0.00           C  
ATOM   3057  O   GLU   194      56.046  30.865  24.121  1.00  0.00           O  
ATOM   3058  N   GLU   195      56.440  31.853  22.135  1.00  0.00           N  
ATOM   3059  H   GLU   195      57.250  32.224  21.508  1.00  0.00           H  
ATOM   3060  CA  GLU   195      55.222  31.376  21.511  1.00  0.00           C  
ATOM   3061  HA  GLU   195      54.507  31.625  22.295  1.00  0.00           H  
ATOM   3062  CB  GLU   195      54.892  32.331  20.400  1.00  0.00           C  
ATOM   3063  HB2 GLU   195      54.973  33.289  20.711  1.00  0.00           H  
ATOM   3064  HB3 GLU   195      55.718  32.293  19.690  1.00  0.00           H  
ATOM   3065  CG  GLU   195      53.628  32.249  19.570  1.00  0.00           C  
ATOM   3066  HG2 GLU   195      52.822  32.179  20.175  1.00  0.00           H  
ATOM   3067  HG3 GLU   195      53.505  33.043  18.958  1.00  0.00           H  
ATOM   3068  CD  GLU   195      53.621  31.086  18.611  1.00  0.00           C  
ATOM   3069  OE1 GLU   195      54.602  30.807  17.869  1.00  0.00           O  
ATOM   3070  OE2 GLU   195      52.662  30.342  18.544  1.00  0.00           O  
ATOM   3071  C   GLU   195      55.294  29.936  21.136  1.00  0.00           C  
ATOM   3072  O   GLU   195      54.255  29.272  21.072  1.00  0.00           O  
ATOM   3073  N   ALA   196      56.494  29.270  21.246  1.00  0.00           N  
ATOM   3074  H   ALA   196      57.368  29.914  21.344  1.00  0.00           H  
ATOM   3075  CA  ALA   196      56.624  27.753  21.238  1.00  0.00           C  
ATOM   3076  HA  ALA   196      56.066  27.353  20.392  1.00  0.00           H  
ATOM   3077  CB  ALA   196      58.135  27.405  20.975  1.00  0.00           C  
ATOM   3078  HB1 ALA   196      58.524  27.961  20.122  1.00  0.00           H  
ATOM   3079  HB2 ALA   196      58.749  27.865  21.749  1.00  0.00           H  
ATOM   3080  HB3 ALA   196      58.329  26.348  20.796  1.00  0.00           H  
ATOM   3081  C   ALA   196      56.131  26.997  22.509  1.00  0.00           C  
ATOM   3082  O   ALA   196      55.800  25.778  22.578  1.00  0.00           O  
ATOM   3083  N   HIE   197      56.042  27.747  23.603  1.00  0.00           N  
ATOM   3084  H   HIE   197      56.580  28.602  23.629  1.00  0.00           H  
ATOM   3085  CA  HIE   197      55.308  27.462  24.867  1.00  0.00           C  
ATOM   3086  HA  HIE   197      55.119  26.389  24.835  1.00  0.00           H  
ATOM   3087  CB  HIE   197      56.148  27.864  26.055  1.00  0.00           C  
ATOM   3088  HB2 HIE   197      56.469  28.901  25.950  1.00  0.00           H  
ATOM   3089  HB3 HIE   197      55.517  27.863  26.943  1.00  0.00           H  
ATOM   3090  CG  HIE   197      57.298  27.016  26.431  1.00  0.00           C  
ATOM   3091  ND1 HIE   197      58.540  27.483  26.793  1.00  0.00           N  
ATOM   3092  CE1 HIE   197      59.191  26.435  27.291  1.00  0.00           C  
ATOM   3093  HE1 HIE   197      60.218  26.454  27.658  1.00  0.00           H  
ATOM   3094  NE2 HIE   197      58.424  25.309  27.067  1.00  0.00           N  
ATOM   3095  HE2 HIE   197      58.751  24.354  27.087  1.00  0.00           H  
ATOM   3096  CD2 HIE   197      57.179  25.703  26.666  1.00  0.00           C  
ATOM   3097  HD2 HIE   197      56.304  25.072  26.506  1.00  0.00           H  
ATOM   3098  C   HIE   197      53.899  28.016  24.927  1.00  0.00           C  
ATOM   3099  O   HIE   197      53.188  27.783  25.915  1.00  0.00           O  
ATOM   3100  N   TYR   198      53.404  28.725  23.911  1.00  0.00           N  
ATOM   3101  H   TYR   198      54.032  28.894  23.036  1.00  0.00           H  
ATOM   3102  CA  TYR   198      52.075  29.317  24.044  1.00  0.00           C  
ATOM   3103  HA  TYR   198      51.825  29.446  25.097  1.00  0.00           H  
ATOM   3104  CB  TYR   198      52.133  30.646  23.262  1.00  0.00           C  
ATOM   3105  HB2 TYR   198      52.920  31.120  23.682  1.00  0.00           H  
ATOM   3106  HB3 TYR   198      52.353  30.517  22.202  1.00  0.00           H  
ATOM   3107  CG  TYR   198      51.012  31.624  23.188  1.00  0.00           C  
ATOM   3108  CD1 TYR   198      49.699  31.396  23.724  1.00  0.00           C  
ATOM   3109  HD1 TYR   198      49.521  30.470  24.272  1.00  0.00           H  
ATOM   3110  CE1 TYR   198      48.592  32.310  23.470  1.00  0.00           C  
ATOM   3111  HE1 TYR   198      47.586  32.124  23.847  1.00  0.00           H  
ATOM   3112  CZ  TYR   198      48.843  33.533  22.802  1.00  0.00           C  
ATOM   3113  OH  TYR   198      47.895  34.451  22.554  1.00  0.00           O  
ATOM   3114  HH  TYR   198      46.942  34.021  22.861  1.00  0.00           H  
ATOM   3115  CE2 TYR   198      50.207  33.782  22.478  1.00  0.00           C  
ATOM   3116  HE2 TYR   198      50.428  34.794  22.137  1.00  0.00           H  
ATOM   3117  CD2 TYR   198      51.229  32.860  22.552  1.00  0.00           C  
ATOM   3118  HD2 TYR   198      52.235  33.042  22.175  1.00  0.00           H  
ATOM   3119  C   TYR   198      51.072  28.294  23.505  1.00  0.00           C  
ATOM   3120  O   TYR   198      51.089  27.956  22.293  1.00  0.00           O  
ATOM   3121  N   ALA   199      50.074  27.952  24.304  1.00  0.00           N  
ATOM   3122  H   ALA   199      49.982  28.279  25.340  1.00  0.00           H  
ATOM   3123  CA  ALA   199      49.024  27.043  23.937  1.00  0.00           C  
ATOM   3124  HA  ALA   199      49.351  26.129  23.441  1.00  0.00           H  
ATOM   3125  CB  ALA   199      48.375  26.541  25.161  1.00  0.00           C  
ATOM   3126  HB1 ALA   199      47.420  26.095  24.881  1.00  0.00           H  
ATOM   3127  HB2 ALA   199      48.894  25.661  25.542  1.00  0.00           H  
ATOM   3128  HB3 ALA   199      48.278  27.281  25.841  1.00  0.00           H  
ATOM   3129  C   ALA   199      48.077  27.712  22.925  1.00  0.00           C  
ATOM   3130  O   ALA   199      48.061  28.945  22.727  1.00  0.00           O  
ATOM   3131  N   TRP   200      47.347  26.896  22.222  1.00  0.00           N  
ATOM   3132  H   TRP   200      47.609  25.923  22.281  1.00  0.00           H  
ATOM   3133  CA  TRP   200      46.105  27.316  21.559  1.00  0.00           C  
ATOM   3134  HA  TRP   200      46.122  28.368  21.275  1.00  0.00           H  
ATOM   3135  CB  TRP   200      45.967  26.603  20.270  1.00  0.00           C  
ATOM   3136  HB2 TRP   200      46.110  25.546  20.493  1.00  0.00           H  
ATOM   3137  HB3 TRP   200      44.952  26.728  19.891  1.00  0.00           H  
ATOM   3138  CG  TRP   200      46.845  27.091  19.156  1.00  0.00           C  
ATOM   3139  CD1 TRP   200      48.183  26.853  19.052  1.00  0.00           C  
ATOM   3140  HD1 TRP   200      48.791  26.278  19.735  1.00  0.00           H  
ATOM   3141  NE1 TRP   200      48.779  27.742  18.164  1.00  0.00           N  
ATOM   3142  HE1 TRP   200      49.774  27.836  18.018  1.00  0.00           H  
ATOM   3143  CE2 TRP   200      47.908  28.616  17.652  1.00  0.00           C  
ATOM   3144  CZ2 TRP   200      48.041  29.669  16.720  1.00  0.00           C  
ATOM   3145  HZ2 TRP   200      48.994  29.986  16.322  1.00  0.00           H  
ATOM   3146  CH2 TRP   200      46.908  30.504  16.603  1.00  0.00           C  
ATOM   3147  HH2 TRP   200      46.950  31.416  16.171  1.00  0.00           H  
ATOM   3148  CZ3 TRP   200      45.670  30.176  17.160  1.00  0.00           C  
ATOM   3149  HZ3 TRP   200      44.786  30.751  16.885  1.00  0.00           H  
ATOM   3150  CE3 TRP   200      45.536  29.032  17.961  1.00  0.00           C  
ATOM   3151  HE3 TRP   200      44.585  28.885  18.473  1.00  0.00           H  
ATOM   3152  CD2 TRP   200      46.665  28.260  18.250  1.00  0.00           C  
ATOM   3153  C   TRP   200      44.905  27.038  22.466  1.00  0.00           C  
ATOM   3154  O   TRP   200      44.820  25.965  23.076  1.00  0.00           O  
ATOM   3155  N   GLY   201      43.948  27.988  22.549  1.00  0.00           N  
ATOM   3156  H   GLY   201      44.123  28.785  22.043  1.00  0.00           H  
ATOM   3157  CA  GLY   201      42.616  27.838  23.099  1.00  0.00           C  
ATOM   3158  HA2 GLY   201      42.564  27.293  24.030  1.00  0.00           H  
ATOM   3159  HA3 GLY   201      42.217  28.830  23.251  1.00  0.00           H  
ATOM   3160  C   GLY   201      41.715  27.082  22.073  1.00  0.00           C  
ATOM   3161  O   GLY   201      42.098  26.938  20.899  1.00  0.00           O  
ATOM   3162  N   TYR   202      40.476  26.641  22.525  1.00  0.00           N  
ATOM   3163  H   TYR   202      40.121  26.916  23.518  1.00  0.00           H  
ATOM   3164  CA  TYR   202      39.600  25.750  21.699  1.00  0.00           C  
ATOM   3165  HA  TYR   202      39.753  26.084  20.673  1.00  0.00           H  
ATOM   3166  CB  TYR   202      39.854  24.259  21.831  1.00  0.00           C  
ATOM   3167  HB2 TYR   202      39.706  24.090  22.815  1.00  0.00           H  
ATOM   3168  HB3 TYR   202      39.081  23.709  21.295  1.00  0.00           H  
ATOM   3169  CG  TYR   202      41.224  23.781  21.391  1.00  0.00           C  
ATOM   3170  CD1 TYR   202      41.375  23.444  20.045  1.00  0.00           C  
ATOM   3171  HD1 TYR   202      40.523  23.494  19.368  1.00  0.00           H  
ATOM   3172  CE1 TYR   202      42.616  23.079  19.597  1.00  0.00           C  
ATOM   3173  HE1 TYR   202      42.674  22.808  18.543  1.00  0.00           H  
ATOM   3174  CZ  TYR   202      43.712  22.925  20.478  1.00  0.00           C  
ATOM   3175  OH  TYR   202      44.655  22.159  19.932  1.00  0.00           O  
ATOM   3176  HH  TYR   202      44.655  22.334  18.856  1.00  0.00           H  
ATOM   3177  CE2 TYR   202      43.609  23.256  21.784  1.00  0.00           C  
ATOM   3178  HE2 TYR   202      44.458  23.128  22.439  1.00  0.00           H  
ATOM   3179  CD2 TYR   202      42.321  23.626  22.276  1.00  0.00           C  
ATOM   3180  HD2 TYR   202      42.203  23.951  23.300  1.00  0.00           H  
ATOM   3181  C   TYR   202      38.041  26.067  21.910  1.00  0.00           C  
ATOM   3182  O   TYR   202      37.613  26.047  23.107  1.00  0.00           O  
ATOM   3183  N   ARG   203      37.261  26.401  20.893  1.00  0.00           N  
ATOM   3184  H   ARG   203      37.742  26.387  19.914  1.00  0.00           H  
ATOM   3185  CA  ARG   203      35.874  26.719  20.916  1.00  0.00           C  
ATOM   3186  HA  ARG   203      35.459  26.021  21.517  1.00  0.00           H  
ATOM   3187  CB  ARG   203      35.620  28.198  21.463  1.00  0.00           C  
ATOM   3188  HB2 ARG   203      36.204  28.237  22.382  1.00  0.00           H  
ATOM   3189  HB3 ARG   203      36.000  28.908  20.728  1.00  0.00           H  
ATOM   3190  CG  ARG   203      34.067  28.450  21.783  1.00  0.00           C  
ATOM   3191  HG2 ARG   203      33.485  28.343  20.880  1.00  0.00           H  
ATOM   3192  HG3 ARG   203      33.683  27.697  22.471  1.00  0.00           H  
ATOM   3193  CD  ARG   203      33.949  29.834  22.223  1.00  0.00           C  
ATOM   3194  HD2 ARG   203      34.360  30.512  21.490  1.00  0.00           H  
ATOM   3195  HD3 ARG   203      32.987  30.095  22.391  1.00  0.00           H  
ATOM   3196  NE  ARG   203      34.613  30.164  23.514  1.00  0.00           N  
ATOM   3197  HE  ARG   203      35.259  29.460  24.018  1.00  0.00           H  
ATOM   3198  CZ  ARG   203      34.369  31.282  24.217  1.00  0.00           C  
ATOM   3199  NH1 ARG   203      33.581  32.264  23.820  1.00  0.00           N  
ATOM   3200 HH11 ARG   203      33.158  32.295  22.827  1.00  0.00           H  
ATOM   3201 HH12 ARG   203      33.551  33.192  24.373  1.00  0.00           H  
ATOM   3202  NH2 ARG   203      34.999  31.412  25.314  1.00  0.00           N  
ATOM   3203 HH21 ARG   203      35.289  30.558  25.926  1.00  0.00           H  
ATOM   3204 HH22 ARG   203      34.991  32.298  25.798  1.00  0.00           H  
ATOM   3205  C   ARG   203      35.189  26.625  19.561  1.00  0.00           C  
ATOM   3206  O   ARG   203      35.724  26.949  18.516  1.00  0.00           O  
ATOM   3207  N   ASP   204      33.963  26.164  19.533  1.00  0.00           N  
ATOM   3208  H   ASP   204      33.567  25.970  20.519  1.00  0.00           H  
ATOM   3209  CA  ASP   204      33.176  25.657  18.410  1.00  0.00           C  
ATOM   3210  HA  ASP   204      32.175  25.371  18.696  1.00  0.00           H  
ATOM   3211  CB  ASP   204      32.863  26.803  17.291  1.00  0.00           C  
ATOM   3212  HB2 ASP   204      33.844  27.026  16.871  1.00  0.00           H  
ATOM   3213  HB3 ASP   204      32.356  26.571  16.448  1.00  0.00           H  
ATOM   3214  CG  ASP   204      32.209  28.027  17.916  1.00  0.00           C  
ATOM   3215  OD1 ASP   204      32.496  29.158  17.430  1.00  0.00           O  
ATOM   3216  OD2 ASP   204      31.444  27.843  18.973  1.00  0.00           O  
ATOM   3217  C   ASP   204      33.701  24.397  17.737  1.00  0.00           C  
ATOM   3218  O   ASP   204      33.480  24.241  16.536  1.00  0.00           O  
ATOM   3219  N   GLY   205      34.573  23.648  18.425  1.00  0.00           N  
ATOM   3220  H   GLY   205      34.782  23.786  19.475  1.00  0.00           H  
ATOM   3221  CA  GLY   205      35.423  22.691  17.706  1.00  0.00           C  
ATOM   3222  HA2 GLY   205      35.681  22.097  18.414  1.00  0.00           H  
ATOM   3223  HA3 GLY   205      34.848  22.033  17.071  1.00  0.00           H  
ATOM   3224  C   GLY   205      36.722  23.290  17.088  1.00  0.00           C  
ATOM   3225  O   GLY   205      37.495  22.572  16.391  1.00  0.00           O  
ATOM   3226  N   LYS   206      36.989  24.631  17.249  1.00  0.00           N  
ATOM   3227  H   LYS   206      36.204  25.190  17.757  1.00  0.00           H  
ATOM   3228  CA  LYS   206      38.086  25.375  16.579  1.00  0.00           C  
ATOM   3229  HA  LYS   206      38.565  24.728  15.844  1.00  0.00           H  
ATOM   3230  CB  LYS   206      37.558  26.628  15.839  1.00  0.00           C  
ATOM   3231  HB2 LYS   206      37.332  27.397  16.577  1.00  0.00           H  
ATOM   3232  HB3 LYS   206      38.389  26.917  15.195  1.00  0.00           H  
ATOM   3233  CG  LYS   206      36.297  26.397  15.054  1.00  0.00           C  
ATOM   3234  HG2 LYS   206      36.316  25.596  14.440  1.00  0.00           H  
ATOM   3235  HG3 LYS   206      35.577  26.279  15.754  1.00  0.00           H  
ATOM   3236  CD  LYS   206      35.938  27.551  14.086  1.00  0.00           C  
ATOM   3237  HD2 LYS   206      35.632  28.243  14.755  1.00  0.00           H  
ATOM   3238  HD3 LYS   206      36.784  27.942  13.696  1.00  0.00           H  
ATOM   3239  CE  LYS   206      34.837  27.141  13.075  1.00  0.00           C  
ATOM   3240  HE2 LYS   206      35.259  26.676  12.284  1.00  0.00           H  
ATOM   3241  HE3 LYS   206      34.237  26.454  13.508  1.00  0.00           H  
ATOM   3242  NZ  LYS   206      34.064  28.196  12.529  1.00  0.00           N  
ATOM   3243  HZ1 LYS   206      33.443  28.599  13.330  1.00  0.00           H  
ATOM   3244  HZ2 LYS   206      34.615  29.042  12.120  1.00  0.00           H  
ATOM   3245  HZ3 LYS   206      33.419  27.817  11.737  1.00  0.00           H  
ATOM   3246  C   LYS   206      39.253  25.845  17.459  1.00  0.00           C  
ATOM   3247  O   LYS   206      38.993  26.314  18.534  1.00  0.00           O  
ATOM   3248  N   ALA   207      40.517  25.802  16.958  1.00  0.00           N  
ATOM   3249  H   ALA   207      40.681  25.526  15.916  1.00  0.00           H  
ATOM   3250  CA  ALA   207      41.685  26.452  17.603  1.00  0.00           C  
ATOM   3251  HA  ALA   207      41.490  26.347  18.588  1.00  0.00           H  
ATOM   3252  CB  ALA   207      42.922  25.634  17.149  1.00  0.00           C  
ATOM   3253  HB1 ALA   207      43.238  25.880  16.135  1.00  0.00           H  
ATOM   3254  HB2 ALA   207      43.755  25.995  17.752  1.00  0.00           H  
ATOM   3255  HB3 ALA   207      42.707  24.567  17.217  1.00  0.00           H  
ATOM   3256  C   ALA   207      41.806  27.955  17.392  1.00  0.00           C  
ATOM   3257  O   ALA   207      41.678  28.508  16.300  1.00  0.00           O  
ATOM   3258  N   VAL   208      41.965  28.637  18.567  1.00  0.00           N  
ATOM   3259  H   VAL   208      42.266  28.091  19.362  1.00  0.00           H  
ATOM   3260  CA  VAL   208      41.769  30.128  18.685  1.00  0.00           C  
ATOM   3261  HA  VAL   208      41.919  30.514  17.764  1.00  0.00           H  
ATOM   3262  CB  VAL   208      40.283  30.375  19.007  1.00  0.00           C  
ATOM   3263  HB  VAL   208      39.825  29.962  18.207  1.00  0.00           H  
ATOM   3264  CG1 VAL   208      39.756  29.609  20.289  1.00  0.00           C  
ATOM   3265 HG11 VAL   208      38.765  30.033  20.448  1.00  0.00           H  
ATOM   3266 HG12 VAL   208      39.729  28.524  20.182  1.00  0.00           H  
ATOM   3267 HG13 VAL   208      40.335  29.927  21.053  1.00  0.00           H  
ATOM   3268  CG2 VAL   208      39.853  31.814  19.052  1.00  0.00           C  
ATOM   3269 HG21 VAL   208      39.810  32.205  20.068  1.00  0.00           H  
ATOM   3270 HG22 VAL   208      40.488  32.478  18.465  1.00  0.00           H  
ATOM   3271 HG23 VAL   208      38.917  31.921  18.687  1.00  0.00           H  
ATOM   3272  C   VAL   208      42.849  30.691  19.666  1.00  0.00           C  
ATOM   3273  O   VAL   208      43.262  29.949  20.573  1.00  0.00           O  
ATOM   3274  N   ARG   209      43.251  31.970  19.573  1.00  0.00           N  
ATOM   3275  H   ARG   209      42.877  32.501  18.697  1.00  0.00           H  
ATOM   3276  CA  ARG   209      43.934  32.788  20.573  1.00  0.00           C  
ATOM   3277  HA  ARG   209      43.743  32.404  21.575  1.00  0.00           H  
ATOM   3278  CB  ARG   209      45.380  32.869  20.343  1.00  0.00           C  
ATOM   3279  HB2 ARG   209      45.543  33.013  19.356  1.00  0.00           H  
ATOM   3280  HB3 ARG   209      45.757  33.757  20.850  1.00  0.00           H  
ATOM   3281  CG  ARG   209      46.166  31.559  20.631  1.00  0.00           C  
ATOM   3282  HG2 ARG   209      46.271  31.529  21.715  1.00  0.00           H  
ATOM   3283  HG3 ARG   209      45.589  30.718  20.245  1.00  0.00           H  
ATOM   3284  CD  ARG   209      47.550  31.751  19.988  1.00  0.00           C  
ATOM   3285  HD2 ARG   209      47.412  31.496  18.937  1.00  0.00           H  
ATOM   3286  HD3 ARG   209      47.889  32.777  20.131  1.00  0.00           H  
ATOM   3287  NE  ARG   209      48.491  30.799  20.427  1.00  0.00           N  
ATOM   3288  HE  ARG   209      48.242  30.063  21.191  1.00  0.00           H  
ATOM   3289  CZ  ARG   209      49.700  30.735  19.836  1.00  0.00           C  
ATOM   3290  NH1 ARG   209      49.989  31.634  18.967  1.00  0.00           N  
ATOM   3291 HH11 ARG   209      49.288  32.424  18.695  1.00  0.00           H  
ATOM   3292 HH12 ARG   209      50.991  31.704  18.541  1.00  0.00           H  
ATOM   3293  NH2 ARG   209      50.602  29.884  20.216  1.00  0.00           N  
ATOM   3294 HH21 ARG   209      51.488  29.884  19.580  1.00  0.00           H  
ATOM   3295 HH22 ARG   209      50.244  29.118  20.904  1.00  0.00           H  
ATOM   3296  C   ARG   209      43.364  34.168  20.470  1.00  0.00           C  
ATOM   3297  O   ARG   209      42.882  34.564  19.400  1.00  0.00           O  
ATOM   3298  N   VAL   210      43.488  34.919  21.539  1.00  0.00           N  
ATOM   3299  H   VAL   210      44.034  34.399  22.326  1.00  0.00           H  
ATOM   3300  CA  VAL   210      42.980  36.262  21.752  1.00  0.00           C  
ATOM   3301  HA  VAL   210      41.906  36.264  21.569  1.00  0.00           H  
ATOM   3302  CB  VAL   210      43.271  36.649  23.208  1.00  0.00           C  
ATOM   3303  HB  VAL   210      43.013  35.768  23.796  1.00  0.00           H  
ATOM   3304  CG1 VAL   210      44.764  36.960  23.576  1.00  0.00           C  
ATOM   3305 HG11 VAL   210      44.957  38.033  23.607  1.00  0.00           H  
ATOM   3306 HG12 VAL   210      44.945  36.617  24.594  1.00  0.00           H  
ATOM   3307 HG13 VAL   210      45.438  36.433  22.900  1.00  0.00           H  
ATOM   3308  CG2 VAL   210      42.398  37.769  23.592  1.00  0.00           C  
ATOM   3309 HG21 VAL   210      42.558  38.672  23.004  1.00  0.00           H  
ATOM   3310 HG22 VAL   210      41.425  37.533  23.459  1.00  0.00           H  
ATOM   3311 HG23 VAL   210      42.661  37.954  24.634  1.00  0.00           H  
ATOM   3312  C   VAL   210      43.644  37.278  20.695  1.00  0.00           C  
ATOM   3313  O   VAL   210      44.747  37.057  20.156  1.00  0.00           O  
ATOM   3314  N   SER   211      42.974  38.407  20.451  1.00  0.00           N  
ATOM   3315  H   SER   211      42.096  38.564  20.926  1.00  0.00           H  
ATOM   3316  CA  SER   211      43.430  39.489  19.584  1.00  0.00           C  
ATOM   3317  HA  SER   211      44.305  39.141  19.220  1.00  0.00           H  
ATOM   3318  CB  SER   211      42.407  39.611  18.433  1.00  0.00           C  
ATOM   3319  HB2 SER   211      42.743  40.211  17.693  1.00  0.00           H  
ATOM   3320  HB3 SER   211      42.240  38.706  18.018  1.00  0.00           H  
ATOM   3321  OG  SER   211      41.195  40.185  18.942  1.00  0.00           O  
ATOM   3322  HG  SER   211      40.856  40.951  18.244  1.00  0.00           H  
ATOM   3323  C   SER   211      43.677  40.807  20.257  1.00  0.00           C  
ATOM   3324  O   SER   211      43.086  41.033  21.334  1.00  0.00           O  
ATOM   3325  N   PRO   212      44.610  41.658  19.751  1.00  0.00           N  
ATOM   3326  CD  PRO   212      45.343  41.465  18.501  1.00  0.00           C  
ATOM   3327  HD2 PRO   212      44.725  40.975  17.750  1.00  0.00           H  
ATOM   3328  HD3 PRO   212      46.226  40.843  18.647  1.00  0.00           H  
ATOM   3329  CG  PRO   212      45.828  42.824  18.010  1.00  0.00           C  
ATOM   3330  HG2 PRO   212      45.077  43.288  17.371  1.00  0.00           H  
ATOM   3331  HG3 PRO   212      46.800  42.752  17.522  1.00  0.00           H  
ATOM   3332  CB  PRO   212      46.013  43.599  19.366  1.00  0.00           C  
ATOM   3333  HB2 PRO   212      45.964  44.601  19.249  1.00  0.00           H  
ATOM   3334  HB3 PRO   212      46.952  43.262  19.805  1.00  0.00           H  
ATOM   3335  CA  PRO   212      44.861  43.028  20.223  1.00  0.00           C  
ATOM   3336  HA  PRO   212      45.123  42.967  21.197  1.00  0.00           H  
ATOM   3337  C   PRO   212      43.574  43.827  19.989  1.00  0.00           C  
ATOM   3338  O   PRO   212      42.675  43.372  19.282  1.00  0.00           O  
ATOM   3339  N   GLY   213      43.402  44.928  20.821  1.00  0.00           N  
ATOM   3340  H   GLY   213      44.233  45.240  21.303  1.00  0.00           H  
ATOM   3341  CA  GLY   213      42.327  45.884  20.689  1.00  0.00           C  
ATOM   3342  HA2 GLY   213      42.039  46.034  19.649  1.00  0.00           H  
ATOM   3343  HA3 GLY   213      41.469  45.477  21.224  1.00  0.00           H  
ATOM   3344  C   GLY   213      42.666  47.245  21.276  1.00  0.00           C  
ATOM   3345  O   GLY   213      43.836  47.465  21.642  1.00  0.00           O  
ATOM   3346  N   MET   214      41.691  48.135  21.353  1.00  0.00           N  
ATOM   3347  H   MET   214      40.760  47.799  21.152  1.00  0.00           H  
ATOM   3348  CA  MET   214      41.788  49.336  22.127  1.00  0.00           C  
ATOM   3349  HA  MET   214      42.724  49.816  21.840  1.00  0.00           H  
ATOM   3350  CB  MET   214      40.693  50.298  21.692  1.00  0.00           C  
ATOM   3351  HB2 MET   214      40.599  50.137  20.619  1.00  0.00           H  
ATOM   3352  HB3 MET   214      39.741  49.975  22.114  1.00  0.00           H  
ATOM   3353  CG  MET   214      41.077  51.720  22.188  1.00  0.00           C  
ATOM   3354  HG2 MET   214      40.257  52.382  21.910  1.00  0.00           H  
ATOM   3355  HG3 MET   214      41.341  51.713  23.245  1.00  0.00           H  
ATOM   3356  SD  MET   214      42.586  52.423  21.388  1.00  0.00           S  
ATOM   3357  CE  MET   214      42.578  54.231  21.863  1.00  0.00           C  
ATOM   3358  HE1 MET   214      41.543  54.546  21.729  1.00  0.00           H  
ATOM   3359  HE2 MET   214      42.858  54.355  22.909  1.00  0.00           H  
ATOM   3360  HE3 MET   214      43.306  54.729  21.221  1.00  0.00           H  
ATOM   3361  C   MET   214      41.675  48.992  23.618  1.00  0.00           C  
ATOM   3362  O   MET   214      40.749  48.275  24.041  1.00  0.00           O  
ATOM   3363  N   LEU   215      42.605  49.536  24.469  1.00  0.00           N  
ATOM   3364  H   LEU   215      43.456  49.989  23.961  1.00  0.00           H  
ATOM   3365  CA  LEU   215      42.794  49.315  25.889  1.00  0.00           C  
ATOM   3366  HA  LEU   215      43.800  49.684  26.090  1.00  0.00           H  
ATOM   3367  CB  LEU   215      41.765  50.180  26.736  1.00  0.00           C  
ATOM   3368  HB2 LEU   215      40.769  49.832  26.460  1.00  0.00           H  
ATOM   3369  HB3 LEU   215      41.964  50.070  27.802  1.00  0.00           H  
ATOM   3370  CG  LEU   215      41.643  51.671  26.365  1.00  0.00           C  
ATOM   3371  HG  LEU   215      41.071  51.678  25.437  1.00  0.00           H  
ATOM   3372  CD1 LEU   215      40.882  52.431  27.459  1.00  0.00           C  
ATOM   3373 HD11 LEU   215      40.526  53.404  27.122  1.00  0.00           H  
ATOM   3374 HD12 LEU   215      40.092  51.855  27.713  1.00  0.00           H  
ATOM   3375 HD13 LEU   215      41.446  52.602  28.376  1.00  0.00           H  
ATOM   3376  CD2 LEU   215      42.969  52.360  26.141  1.00  0.00           C  
ATOM   3377 HD21 LEU   215      43.500  52.100  25.385  1.00  0.00           H  
ATOM   3378 HD22 LEU   215      42.681  53.400  25.984  1.00  0.00           H  
ATOM   3379 HD23 LEU   215      43.582  52.267  27.037  1.00  0.00           H  
ATOM   3380  C   LEU   215      42.826  47.793  26.204  1.00  0.00           C  
ATOM   3381  O   LEU   215      42.092  47.292  27.085  1.00  0.00           O  
ATOM   3382  N   ASP   216      43.568  46.996  25.493  1.00  0.00           N  
ATOM   3383  H   ASP   216      44.164  47.498  24.850  1.00  0.00           H  
ATOM   3384  CA  ASP   216      43.560  45.501  25.639  1.00  0.00           C  
ATOM   3385  HA  ASP   216      42.510  45.264  25.811  1.00  0.00           H  
ATOM   3386  CB  ASP   216      44.100  44.928  24.325  1.00  0.00           C  
ATOM   3387  HB2 ASP   216      44.145  43.842  24.409  1.00  0.00           H  
ATOM   3388  HB3 ASP   216      43.373  45.290  23.598  1.00  0.00           H  
ATOM   3389  CG  ASP   216      45.433  45.411  23.846  1.00  0.00           C  
ATOM   3390  OD1 ASP   216      46.080  46.219  24.410  1.00  0.00           O  
ATOM   3391  OD2 ASP   216      45.808  45.033  22.715  1.00  0.00           O  
ATOM   3392  C   ASP   216      44.178  44.925  26.854  1.00  0.00           C  
ATOM   3393  O   ASP   216      43.528  44.206  27.584  1.00  0.00           O  
ATOM   3394  N   ALA   217      45.457  45.241  27.099  1.00  0.00           N  
ATOM   3395  H   ALA   217      45.942  45.963  26.443  1.00  0.00           H  
ATOM   3396  CA  ALA   217      46.241  44.677  28.176  1.00  0.00           C  
ATOM   3397  HA  ALA   217      46.235  43.587  28.151  1.00  0.00           H  
ATOM   3398  CB  ALA   217      47.693  45.171  28.140  1.00  0.00           C  
ATOM   3399  HB1 ALA   217      48.255  44.435  28.716  1.00  0.00           H  
ATOM   3400  HB2 ALA   217      47.994  45.074  27.097  1.00  0.00           H  
ATOM   3401  HB3 ALA   217      47.878  46.199  28.452  1.00  0.00           H  
ATOM   3402  C   ALA   217      45.708  45.063  29.548  1.00  0.00           C  
ATOM   3403  O   ALA   217      45.860  44.347  30.494  1.00  0.00           O  
ATOM   3404  N   GLN   218      45.070  46.222  29.648  1.00  0.00           N  
ATOM   3405  H   GLN   218      44.828  46.797  28.754  1.00  0.00           H  
ATOM   3406  CA  GLN   218      44.381  46.712  30.806  1.00  0.00           C  
ATOM   3407  HA  GLN   218      45.029  46.406  31.628  1.00  0.00           H  
ATOM   3408  CB  GLN   218      44.211  48.185  30.771  1.00  0.00           C  
ATOM   3409  HB2 GLN   218      43.505  48.364  29.961  1.00  0.00           H  
ATOM   3410  HB3 GLN   218      43.701  48.608  31.637  1.00  0.00           H  
ATOM   3411  CG  GLN   218      45.510  48.948  30.431  1.00  0.00           C  
ATOM   3412  HG2 GLN   218      45.390  49.916  30.919  1.00  0.00           H  
ATOM   3413  HG3 GLN   218      46.341  48.562  30.856  1.00  0.00           H  
ATOM   3414  CD  GLN   218      45.635  49.174  28.964  1.00  0.00           C  
ATOM   3415  OE1 GLN   218      45.055  48.567  28.055  1.00  0.00           O  
ATOM   3416  NE2 GLN   218      46.550  50.016  28.580  1.00  0.00           N  
ATOM   3417 HE21 GLN   218      47.049  50.555  29.386  1.00  0.00           H  
ATOM   3418 HE22 GLN   218      46.751  50.172  27.521  1.00  0.00           H  
ATOM   3419  C   GLN   218      43.023  46.045  31.055  1.00  0.00           C  
ATOM   3420  O   GLN   218      42.708  45.883  32.239  1.00  0.00           O  
ATOM   3421  N   ALA   219      42.285  45.556  30.059  1.00  0.00           N  
ATOM   3422  H   ALA   219      42.726  45.490  29.065  1.00  0.00           H  
ATOM   3423  CA  ALA   219      41.048  44.741  30.288  1.00  0.00           C  
ATOM   3424  HA  ALA   219      40.688  45.015  31.279  1.00  0.00           H  
ATOM   3425  CB  ALA   219      40.007  45.128  29.222  1.00  0.00           C  
ATOM   3426  HB1 ALA   219      39.815  46.199  29.288  1.00  0.00           H  
ATOM   3427  HB2 ALA   219      40.489  44.989  28.254  1.00  0.00           H  
ATOM   3428  HB3 ALA   219      39.067  44.577  29.226  1.00  0.00           H  
ATOM   3429  C   ALA   219      41.133  43.199  30.195  1.00  0.00           C  
ATOM   3430  O   ALA   219      40.408  42.499  30.904  1.00  0.00           O  
ATOM   3431  N   TYR   220      41.966  42.633  29.287  1.00  0.00           N  
ATOM   3432  H   TYR   220      42.593  43.346  28.752  1.00  0.00           H  
ATOM   3433  CA  TYR   220      41.984  41.160  28.953  1.00  0.00           C  
ATOM   3434  HA  TYR   220      41.702  40.578  29.830  1.00  0.00           H  
ATOM   3435  CB  TYR   220      40.884  40.952  27.988  1.00  0.00           C  
ATOM   3436  HB2 TYR   220      40.714  39.957  27.950  1.00  0.00           H  
ATOM   3437  HB3 TYR   220      39.969  41.299  28.467  1.00  0.00           H  
ATOM   3438  CG  TYR   220      41.144  41.540  26.653  1.00  0.00           C  
ATOM   3439  CD1 TYR   220      41.960  40.763  25.848  1.00  0.00           C  
ATOM   3440  HD1 TYR   220      42.224  39.742  26.122  1.00  0.00           H  
ATOM   3441  CE1 TYR   220      42.361  41.317  24.583  1.00  0.00           C  
ATOM   3442  HE1 TYR   220      42.997  40.755  23.899  1.00  0.00           H  
ATOM   3443  CZ  TYR   220      41.879  42.572  24.181  1.00  0.00           C  
ATOM   3444  OH  TYR   220      42.165  42.929  22.903  1.00  0.00           O  
ATOM   3445  HH  TYR   220      42.770  42.199  22.366  1.00  0.00           H  
ATOM   3446  CE2 TYR   220      41.089  43.414  25.065  1.00  0.00           C  
ATOM   3447  HE2 TYR   220      40.747  44.304  24.732  1.00  0.00           H  
ATOM   3448  CD2 TYR   220      40.717  42.840  26.273  1.00  0.00           C  
ATOM   3449  HD2 TYR   220      40.028  43.309  26.975  1.00  0.00           H  
ATOM   3450  C   TYR   220      43.303  40.616  28.440  1.00  0.00           C  
ATOM   3451  O   TYR   220      43.416  39.423  28.332  1.00  0.00           O  
ATOM   3452  N   GLY   221      44.298  41.440  28.180  1.00  0.00           N  
ATOM   3453  H   GLY   221      44.205  42.407  28.454  1.00  0.00           H  
ATOM   3454  CA  GLY   221      45.432  41.137  27.275  1.00  0.00           C  
ATOM   3455  HA2 GLY   221      45.097  40.629  26.371  1.00  0.00           H  
ATOM   3456  HA3 GLY   221      45.806  42.025  26.970  1.00  0.00           H  
ATOM   3457  C   GLY   221      46.525  40.341  27.877  1.00  0.00           C  
ATOM   3458  O   GLY   221      47.464  40.143  27.096  1.00  0.00           O  
ATOM   3459  N   VAL   222      46.549  39.958  29.158  1.00  0.00           N  
ATOM   3460  H   VAL   222      45.586  39.994  29.667  1.00  0.00           H  
ATOM   3461  CA  VAL   222      47.737  39.295  29.704  1.00  0.00           C  
ATOM   3462  HA  VAL   222      48.563  39.767  29.173  1.00  0.00           H  
ATOM   3463  CB  VAL   222      47.814  39.634  31.210  1.00  0.00           C  
ATOM   3464  HB  VAL   222      47.040  39.200  31.693  1.00  0.00           H  
ATOM   3465  CG1 VAL   222      49.004  39.034  31.959  1.00  0.00           C  
ATOM   3466 HG11 VAL   222      48.894  37.975  32.193  1.00  0.00           H  
ATOM   3467 HG12 VAL   222      49.985  39.261  31.541  1.00  0.00           H  
ATOM   3468 HG13 VAL   222      48.985  39.424  32.977  1.00  0.00           H  
ATOM   3469  CG2 VAL   222      47.812  41.131  31.360  1.00  0.00           C  
ATOM   3470 HG21 VAL   222      46.894  41.508  31.170  1.00  0.00           H  
ATOM   3471 HG22 VAL   222      48.070  41.428  32.377  1.00  0.00           H  
ATOM   3472 HG23 VAL   222      48.594  41.618  30.778  1.00  0.00           H  
ATOM   3473  C   VAL   222      47.709  37.813  29.459  1.00  0.00           C  
ATOM   3474  O   VAL   222      46.615  37.186  29.492  1.00  0.00           O  
ATOM   3475  N   LYS   223      48.924  37.272  29.368  1.00  0.00           N  
ATOM   3476  H   LYS   223      49.715  38.009  29.232  1.00  0.00           H  
ATOM   3477  CA  LYS   223      49.269  35.894  29.084  1.00  0.00           C  
ATOM   3478  HA  LYS   223      48.459  35.328  29.298  1.00  0.00           H  
ATOM   3479  CB  LYS   223      49.791  35.692  27.635  1.00  0.00           C  
ATOM   3480  HB2 LYS   223      50.672  36.325  27.540  1.00  0.00           H  
ATOM   3481  HB3 LYS   223      50.040  34.647  27.450  1.00  0.00           H  
ATOM   3482  CG  LYS   223      48.659  36.080  26.687  1.00  0.00           C  
ATOM   3483  HG2 LYS   223      48.650  35.324  25.916  1.00  0.00           H  
ATOM   3484  HG3 LYS   223      47.685  36.095  27.177  1.00  0.00           H  
ATOM   3485  CD  LYS   223      48.806  37.363  25.899  1.00  0.00           C  
ATOM   3486  HD2 LYS   223      48.823  38.170  26.419  1.00  0.00           H  
ATOM   3487  HD3 LYS   223      49.693  37.255  25.292  1.00  0.00           H  
ATOM   3488  CE  LYS   223      47.581  37.685  25.017  1.00  0.00           C  
ATOM   3489  HE2 LYS   223      47.458  36.809  24.398  1.00  0.00           H  
ATOM   3490  HE3 LYS   223      46.690  37.812  25.614  1.00  0.00           H  
ATOM   3491  NZ  LYS   223      47.861  38.921  24.266  1.00  0.00           N  
ATOM   3492  HZ1 LYS   223      48.715  38.704  23.624  1.00  0.00           H  
ATOM   3493  HZ2 LYS   223      46.984  39.399  23.831  1.00  0.00           H  
ATOM   3494  HZ3 LYS   223      48.242  39.640  24.864  1.00  0.00           H  
ATOM   3495  C   LYS   223      50.372  35.390  30.068  1.00  0.00           C  
ATOM   3496  O   LYS   223      51.212  36.240  30.492  1.00  0.00           O  
ATOM   3497  N   THR   224      50.309  34.158  30.584  1.00  0.00           N  
ATOM   3498  H   THR   224      49.455  33.513  30.377  1.00  0.00           H  
ATOM   3499  CA  THR   224      51.306  33.741  31.671  1.00  0.00           C  
ATOM   3500  HA  THR   224      52.311  33.976  31.319  1.00  0.00           H  
ATOM   3501  CB  THR   224      51.187  34.548  32.931  1.00  0.00           C  
ATOM   3502  HB  THR   224      51.250  35.633  32.851  1.00  0.00           H  
ATOM   3503  CG2 THR   224      49.987  34.336  33.807  1.00  0.00           C  
ATOM   3504 HG21 THR   224      49.116  34.259  33.301  1.00  0.00           H  
ATOM   3505 HG22 THR   224      50.116  33.367  34.289  1.00  0.00           H  
ATOM   3506 HG23 THR   224      49.729  35.158  34.475  1.00  0.00           H  
ATOM   3507  OG1 THR   224      52.272  34.182  33.767  1.00  0.00           O  
ATOM   3508  HG1 THR   224      52.745  35.115  34.073  1.00  0.00           H  
ATOM   3509  C   THR   224      51.345  32.210  31.898  1.00  0.00           C  
ATOM   3510  O   THR   224      50.436  31.457  31.506  1.00  0.00           O  
ATOM   3511  N   ASN   225      52.333  31.675  32.606  1.00  0.00           N  
ATOM   3512  H   ASN   225      52.915  32.330  33.108  1.00  0.00           H  
ATOM   3513  CA  ASN   225      52.489  30.268  32.974  1.00  0.00           C  
ATOM   3514  HA  ASN   225      51.825  29.716  32.451  1.00  0.00           H  
ATOM   3515  CB  ASN   225      53.900  29.719  32.620  1.00  0.00           C  
ATOM   3516  HB2 ASN   225      53.881  28.629  32.611  1.00  0.00           H  
ATOM   3517  HB3 ASN   225      54.160  30.026  31.693  1.00  0.00           H  
ATOM   3518  CG  ASN   225      54.977  30.117  33.576  1.00  0.00           C  
ATOM   3519  OD1 ASN   225      54.859  29.940  34.778  1.00  0.00           O  
ATOM   3520  ND2 ASN   225      56.151  30.551  33.232  1.00  0.00           N  
ATOM   3521 HD21 ASN   225      56.901  30.704  34.008  1.00  0.00           H  
ATOM   3522 HD22 ASN   225      56.360  30.641  32.166  1.00  0.00           H  
ATOM   3523  C   ASN   225      51.936  30.056  34.493  1.00  0.00           C  
ATOM   3524  O   ASN   225      51.702  31.004  35.340  1.00  0.00           O  
ATOM   3525  N   VAL   226      51.747  28.719  34.787  1.00  0.00           N  
ATOM   3526  H   VAL   226      51.864  27.985  33.990  1.00  0.00           H  
ATOM   3527  CA  VAL   226      51.314  28.288  36.155  1.00  0.00           C  
ATOM   3528  HA  VAL   226      50.399  28.828  36.397  1.00  0.00           H  
ATOM   3529  CB  VAL   226      51.006  26.737  36.099  1.00  0.00           C  
ATOM   3530  HB  VAL   226      50.475  26.461  35.188  1.00  0.00           H  
ATOM   3531  CG1 VAL   226      52.255  25.888  36.131  1.00  0.00           C  
ATOM   3532 HG11 VAL   226      52.103  24.824  35.949  1.00  0.00           H  
ATOM   3533 HG12 VAL   226      52.946  26.338  35.417  1.00  0.00           H  
ATOM   3534 HG13 VAL   226      52.687  25.930  37.131  1.00  0.00           H  
ATOM   3535  CG2 VAL   226      50.082  26.407  37.289  1.00  0.00           C  
ATOM   3536 HG21 VAL   226      49.809  25.445  37.147  1.00  0.00           H  
ATOM   3537 HG22 VAL   226      50.589  26.693  38.210  1.00  0.00           H  
ATOM   3538 HG23 VAL   226      49.193  26.993  37.056  1.00  0.00           H  
ATOM   3539  C   VAL   226      52.283  28.668  37.222  1.00  0.00           C  
ATOM   3540  O   VAL   226      51.810  28.991  38.294  1.00  0.00           O  
ATOM   3541  N   GLN   227      53.553  28.650  37.011  1.00  0.00           N  
ATOM   3542  H   GLN   227      53.883  28.400  36.003  1.00  0.00           H  
ATOM   3543  CA  GLN   227      54.533  29.057  38.009  1.00  0.00           C  
ATOM   3544  HA  GLN   227      54.250  28.585  38.950  1.00  0.00           H  
ATOM   3545  CB  GLN   227      55.928  28.593  37.569  1.00  0.00           C  
ATOM   3546  HB2 GLN   227      56.204  29.184  36.695  1.00  0.00           H  
ATOM   3547  HB3 GLN   227      56.566  28.723  38.442  1.00  0.00           H  
ATOM   3548  CG  GLN   227      56.082  27.160  37.065  1.00  0.00           C  
ATOM   3549  HG2 GLN   227      55.817  26.542  37.750  1.00  0.00           H  
ATOM   3550  HG3 GLN   227      55.475  27.110  36.161  1.00  0.00           H  
ATOM   3551  CD  GLN   227      57.542  26.951  36.681  1.00  0.00           C  
ATOM   3552  OE1 GLN   227      58.513  26.898  37.439  1.00  0.00           O  
ATOM   3553  NE2 GLN   227      57.887  26.898  35.452  1.00  0.00           N  
ATOM   3554 HE21 GLN   227      57.106  26.892  34.691  1.00  0.00           H  
ATOM   3555 HE22 GLN   227      58.839  27.125  35.204  1.00  0.00           H  
ATOM   3556  C   GLN   227      54.420  30.573  38.285  1.00  0.00           C  
ATOM   3557  O   GLN   227      54.519  31.000  39.467  1.00  0.00           O  
ATOM   3558  N   ASP   228      54.280  31.410  37.268  1.00  0.00           N  
ATOM   3559  H   ASP   228      54.462  30.965  36.290  1.00  0.00           H  
ATOM   3560  CA  ASP   228      54.153  32.922  37.395  1.00  0.00           C  
ATOM   3561  HA  ASP   228      54.836  33.223  38.075  1.00  0.00           H  
ATOM   3562  CB  ASP   228      54.434  33.646  35.988  1.00  0.00           C  
ATOM   3563  HB2 ASP   228      54.306  33.041  35.191  1.00  0.00           H  
ATOM   3564  HB3 ASP   228      53.804  34.435  35.951  1.00  0.00           H  
ATOM   3565  CG  ASP   228      55.851  34.205  35.785  1.00  0.00           C  
ATOM   3566  OD1 ASP   228      56.834  33.659  36.344  1.00  0.00           O  
ATOM   3567  OD2 ASP   228      55.940  35.190  34.980  1.00  0.00           O  
ATOM   3568  C   ASP   228      52.860  33.315  38.063  1.00  0.00           C  
ATOM   3569  O   ASP   228      52.823  34.170  38.939  1.00  0.00           O  
ATOM   3570  N   MET   229      51.711  32.671  37.720  1.00  0.00           N  
ATOM   3571  H   MET   229      51.768  31.915  36.936  1.00  0.00           H  
ATOM   3572  CA  MET   229      50.464  32.830  38.539  1.00  0.00           C  
ATOM   3573  HA  MET   229      50.249  33.888  38.689  1.00  0.00           H  
ATOM   3574  CB  MET   229      49.372  32.204  37.711  1.00  0.00           C  
ATOM   3575  HB2 MET   229      49.587  32.452  36.671  1.00  0.00           H  
ATOM   3576  HB3 MET   229      49.512  31.124  37.738  1.00  0.00           H  
ATOM   3577  CG  MET   229      47.928  32.580  38.146  1.00  0.00           C  
ATOM   3578  HG2 MET   229      47.295  32.210  37.339  1.00  0.00           H  
ATOM   3579  HG3 MET   229      47.691  32.034  39.059  1.00  0.00           H  
ATOM   3580  SD  MET   229      47.655  34.274  38.564  1.00  0.00           S  
ATOM   3581  CE  MET   229      47.718  34.989  36.911  1.00  0.00           C  
ATOM   3582  HE1 MET   229      48.726  34.792  36.545  1.00  0.00           H  
ATOM   3583  HE2 MET   229      46.934  34.527  36.310  1.00  0.00           H  
ATOM   3584  HE3 MET   229      47.569  35.986  36.962  1.00  0.00           H  
ATOM   3585  C   MET   229      50.612  32.275  39.961  1.00  0.00           C  
ATOM   3586  O   MET   229      50.038  32.935  40.893  1.00  0.00           O  
ATOM   3587  N   ALA   230      51.356  31.237  40.246  1.00  0.00           N  
ATOM   3588  H   ALA   230      51.686  30.694  39.462  1.00  0.00           H  
ATOM   3589  CA  ALA   230      51.572  30.931  41.678  1.00  0.00           C  
ATOM   3590  HA  ALA   230      50.652  30.868  42.088  1.00  0.00           H  
ATOM   3591  CB  ALA   230      52.193  29.555  41.776  1.00  0.00           C  
ATOM   3592  HB1 ALA   230      53.144  29.653  41.252  1.00  0.00           H  
ATOM   3593  HB2 ALA   230      52.542  29.449  42.803  1.00  0.00           H  
ATOM   3594  HB3 ALA   230      51.595  28.812  41.445  1.00  0.00           H  
ATOM   3595  C   ALA   230      52.392  31.971  42.495  1.00  0.00           C  
ATOM   3596  O   ALA   230      52.020  32.430  43.565  1.00  0.00           O  
ATOM   3597  N   ASN   231      53.460  32.493  41.833  1.00  0.00           N  
ATOM   3598  H   ASN   231      53.811  31.994  41.029  1.00  0.00           H  
ATOM   3599  CA  ASN   231      54.188  33.629  42.263  1.00  0.00           C  
ATOM   3600  HA  ASN   231      54.657  33.444  43.230  1.00  0.00           H  
ATOM   3601  CB  ASN   231      55.515  33.811  41.412  1.00  0.00           C  
ATOM   3602  HB2 ASN   231      56.095  32.891  41.340  1.00  0.00           H  
ATOM   3603  HB3 ASN   231      55.097  34.028  40.429  1.00  0.00           H  
ATOM   3604  CG  ASN   231      56.445  34.948  41.793  1.00  0.00           C  
ATOM   3605  OD1 ASN   231      56.613  35.262  42.946  1.00  0.00           O  
ATOM   3606  ND2 ASN   231      56.768  35.749  40.804  1.00  0.00           N  
ATOM   3607 HD21 ASN   231      56.644  35.354  39.796  1.00  0.00           H  
ATOM   3608 HD22 ASN   231      57.289  36.697  40.937  1.00  0.00           H  
ATOM   3609  C   ASN   231      53.345  34.916  42.564  1.00  0.00           C  
ATOM   3610  O   ASN   231      53.608  35.631  43.543  1.00  0.00           O  
ATOM   3611  N   TRP   232      52.422  35.184  41.702  1.00  0.00           N  
ATOM   3612  H   TRP   232      52.379  34.515  40.842  1.00  0.00           H  
ATOM   3613  CA  TRP   232      51.561  36.343  41.743  1.00  0.00           C  
ATOM   3614  HA  TRP   232      52.222  37.202  41.854  1.00  0.00           H  
ATOM   3615  CB  TRP   232      50.771  36.621  40.468  1.00  0.00           C  
ATOM   3616  HB2 TRP   232      51.520  36.714  39.681  1.00  0.00           H  
ATOM   3617  HB3 TRP   232      50.255  35.703  40.186  1.00  0.00           H  
ATOM   3618  CG  TRP   232      49.719  37.694  40.513  1.00  0.00           C  
ATOM   3619  CD1 TRP   232      48.450  37.504  40.163  1.00  0.00           C  
ATOM   3620  HD1 TRP   232      48.034  36.581  39.759  1.00  0.00           H  
ATOM   3621  NE1 TRP   232      47.914  38.745  39.962  1.00  0.00           N  
ATOM   3622  HE1 TRP   232      46.893  38.924  39.627  1.00  0.00           H  
ATOM   3623  CE2 TRP   232      48.707  39.732  40.564  1.00  0.00           C  
ATOM   3624  CZ2 TRP   232      48.565  41.101  40.738  1.00  0.00           C  
ATOM   3625  HZ2 TRP   232      47.711  41.607  40.553  1.00  0.00           H  
ATOM   3626  CH2 TRP   232      49.777  41.913  40.895  1.00  0.00           C  
ATOM   3627  HH2 TRP   232      49.733  43.002  40.937  1.00  0.00           H  
ATOM   3628  CZ3 TRP   232      51.005  41.296  41.117  1.00  0.00           C  
ATOM   3629  HZ3 TRP   232      51.890  41.886  41.353  1.00  0.00           H  
ATOM   3630  CE3 TRP   232      51.091  39.881  41.132  1.00  0.00           C  
ATOM   3631  HE3 TRP   232      52.020  39.354  41.347  1.00  0.00           H  
ATOM   3632  CD2 TRP   232      49.980  39.132  40.710  1.00  0.00           C  
ATOM   3633  C   TRP   232      50.622  36.209  42.943  1.00  0.00           C  
ATOM   3634  O   TRP   232      50.535  37.234  43.644  1.00  0.00           O  
ATOM   3635  N   VAL   233      50.085  34.984  43.189  1.00  0.00           N  
ATOM   3636  H   VAL   233      50.226  34.244  42.515  1.00  0.00           H  
ATOM   3637  CA  VAL   233      49.451  34.765  44.450  1.00  0.00           C  
ATOM   3638  HA  VAL   233      48.773  35.509  44.530  1.00  0.00           H  
ATOM   3639  CB  VAL   233      48.715  33.410  44.565  1.00  0.00           C  
ATOM   3640  HB  VAL   233      49.493  32.654  44.460  1.00  0.00           H  
ATOM   3641  CG1 VAL   233      48.168  33.211  46.024  1.00  0.00           C  
ATOM   3642 HG11 VAL   233      47.497  32.353  46.042  1.00  0.00           H  
ATOM   3643 HG12 VAL   233      48.998  33.059  46.715  1.00  0.00           H  
ATOM   3644 HG13 VAL   233      47.512  34.067  46.186  1.00  0.00           H  
ATOM   3645  CG2 VAL   233      47.634  33.272  43.442  1.00  0.00           C  
ATOM   3646 HG21 VAL   233      47.250  32.258  43.552  1.00  0.00           H  
ATOM   3647 HG22 VAL   233      46.796  33.874  43.794  1.00  0.00           H  
ATOM   3648 HG23 VAL   233      47.967  33.568  42.536  1.00  0.00           H  
ATOM   3649  C   VAL   233      50.374  35.002  45.603  1.00  0.00           C  
ATOM   3650  O   VAL   233      50.039  35.683  46.530  1.00  0.00           O  
ATOM   3651  N   MET   234      51.633  34.528  45.576  1.00  0.00           N  
ATOM   3652  H   MET   234      52.043  34.073  44.686  1.00  0.00           H  
ATOM   3653  CA  MET   234      52.604  34.656  46.656  1.00  0.00           C  
ATOM   3654  HA  MET   234      52.135  34.147  47.485  1.00  0.00           H  
ATOM   3655  CB  MET   234      53.870  33.819  46.393  1.00  0.00           C  
ATOM   3656  HB2 MET   234      54.186  33.879  45.362  1.00  0.00           H  
ATOM   3657  HB3 MET   234      54.707  34.206  46.955  1.00  0.00           H  
ATOM   3658  CG  MET   234      53.476  32.356  46.726  1.00  0.00           C  
ATOM   3659  HG2 MET   234      52.581  32.007  46.210  1.00  0.00           H  
ATOM   3660  HG3 MET   234      54.222  31.761  46.396  1.00  0.00           H  
ATOM   3661  SD  MET   234      53.238  31.993  48.513  1.00  0.00           S  
ATOM   3662  CE  MET   234      54.477  33.136  49.183  1.00  0.00           C  
ATOM   3663  HE1 MET   234      54.172  34.095  49.098  1.00  0.00           H  
ATOM   3664  HE2 MET   234      54.567  32.903  50.244  1.00  0.00           H  
ATOM   3665  HE3 MET   234      55.422  32.920  48.684  1.00  0.00           H  
ATOM   3666  C   MET   234      52.835  36.131  47.055  1.00  0.00           C  
ATOM   3667  O   MET   234      52.767  36.528  48.204  1.00  0.00           O  
ATOM   3668  N   ALA   235      53.184  36.966  46.075  1.00  0.00           N  
ATOM   3669  H   ALA   235      53.193  36.602  45.048  1.00  0.00           H  
ATOM   3670  CA  ALA   235      53.140  38.425  46.249  1.00  0.00           C  
ATOM   3671  HA  ALA   235      54.039  38.691  46.803  1.00  0.00           H  
ATOM   3672  CB  ALA   235      53.177  39.173  44.921  1.00  0.00           C  
ATOM   3673  HB1 ALA   235      54.033  38.997  44.414  1.00  0.00           H  
ATOM   3674  HB2 ALA   235      52.342  38.873  44.306  1.00  0.00           H  
ATOM   3675  HB3 ALA   235      53.177  40.239  45.149  1.00  0.00           H  
ATOM   3676  C   ALA   235      51.890  38.985  47.099  1.00  0.00           C  
ATOM   3677  O   ALA   235      52.071  39.665  48.086  1.00  0.00           O  
ATOM   3678  N   ASN   236      50.660  38.789  46.530  1.00  0.00           N  
ATOM   3679  H   ASN   236      50.585  38.226  45.599  1.00  0.00           H  
ATOM   3680  CA  ASN   236      49.458  39.204  47.125  1.00  0.00           C  
ATOM   3681  HA  ASN   236      49.629  40.176  47.589  1.00  0.00           H  
ATOM   3682  CB  ASN   236      48.216  39.220  46.134  1.00  0.00           C  
ATOM   3683  HB2 ASN   236      47.914  38.198  45.908  1.00  0.00           H  
ATOM   3684  HB3 ASN   236      47.426  39.761  46.655  1.00  0.00           H  
ATOM   3685  CG  ASN   236      48.451  39.989  44.855  1.00  0.00           C  
ATOM   3686  OD1 ASN   236      47.849  41.029  44.662  1.00  0.00           O  
ATOM   3687  ND2 ASN   236      49.224  39.611  43.899  1.00  0.00           N  
ATOM   3688 HD21 ASN   236      49.124  40.146  43.048  1.00  0.00           H  
ATOM   3689 HD22 ASN   236      49.699  38.635  43.802  1.00  0.00           H  
ATOM   3690  C   ASN   236      49.085  38.455  48.414  1.00  0.00           C  
ATOM   3691  O   ASN   236      48.333  38.956  49.278  1.00  0.00           O  
ATOM   3692  N   MET   237      49.695  37.297  48.730  1.00  0.00           N  
ATOM   3693  H   MET   237      50.415  36.967  47.981  1.00  0.00           H  
ATOM   3694  CA  MET   237      49.430  36.542  49.979  1.00  0.00           C  
ATOM   3695  HA  MET   237      48.503  36.886  50.438  1.00  0.00           H  
ATOM   3696  CB  MET   237      49.261  35.094  49.710  1.00  0.00           C  
ATOM   3697  HB2 MET   237      48.669  34.909  48.813  1.00  0.00           H  
ATOM   3698  HB3 MET   237      50.172  34.550  49.461  1.00  0.00           H  
ATOM   3699  CG  MET   237      48.639  34.365  50.926  1.00  0.00           C  
ATOM   3700  HG2 MET   237      49.254  34.494  51.717  1.00  0.00           H  
ATOM   3701  HG3 MET   237      47.688  34.809  51.220  1.00  0.00           H  
ATOM   3702  SD  MET   237      48.282  32.674  50.797  1.00  0.00           S  
ATOM   3703  CE  MET   237      49.919  31.824  50.656  1.00  0.00           C  
ATOM   3704  HE1 MET   237      49.826  30.777  50.366  1.00  0.00           H  
ATOM   3705  HE2 MET   237      50.449  32.224  49.791  1.00  0.00           H  
ATOM   3706  HE3 MET   237      50.465  31.915  51.595  1.00  0.00           H  
ATOM   3707  C   MET   237      50.490  36.808  51.113  1.00  0.00           C  
ATOM   3708  O   MET   237      50.249  36.812  52.291  1.00  0.00           O  
ATOM   3709  N   ALA   238      51.778  37.061  50.795  1.00  0.00           N  
ATOM   3710  H   ALA   238      51.988  37.165  49.730  1.00  0.00           H  
ATOM   3711  CA  ALA   238      52.937  37.238  51.658  1.00  0.00           C  
ATOM   3712  HA  ALA   238      52.645  37.211  52.624  1.00  0.00           H  
ATOM   3713  CB  ALA   238      53.947  36.115  51.466  1.00  0.00           C  
ATOM   3714  HB1 ALA   238      54.830  36.257  52.089  1.00  0.00           H  
ATOM   3715  HB2 ALA   238      53.576  35.119  51.709  1.00  0.00           H  
ATOM   3716  HB3 ALA   238      54.273  36.126  50.426  1.00  0.00           H  
ATOM   3717  C   ALA   238      53.576  38.599  51.429  1.00  0.00           C  
ATOM   3718  O   ALA   238      54.703  38.770  51.015  1.00  0.00           O  
ATOM   3719  N   PRO   239      52.837  39.661  51.770  1.00  0.00           N  
ATOM   3720  CD  PRO   239      51.511  39.590  52.540  1.00  0.00           C  
ATOM   3721  HD2 PRO   239      51.697  39.108  53.408  1.00  0.00           H  
ATOM   3722  HD3 PRO   239      50.636  39.279  51.970  1.00  0.00           H  
ATOM   3723  CG  PRO   239      51.285  41.097  52.953  1.00  0.00           C  
ATOM   3724  HG2 PRO   239      51.761  41.330  53.813  1.00  0.00           H  
ATOM   3725  HG3 PRO   239      50.301  41.328  52.961  1.00  0.00           H  
ATOM   3726  CB  PRO   239      51.832  41.904  51.776  1.00  0.00           C  
ATOM   3727  HB2 PRO   239      52.054  42.905  52.145  1.00  0.00           H  
ATOM   3728  HB3 PRO   239      51.149  42.015  50.934  1.00  0.00           H  
ATOM   3729  CA  PRO   239      53.115  41.099  51.407  1.00  0.00           C  
ATOM   3730  HA  PRO   239      53.248  41.108  50.325  1.00  0.00           H  
ATOM   3731  C   PRO   239      54.377  41.649  52.082  1.00  0.00           C  
ATOM   3732  O   PRO   239      54.950  42.582  51.616  1.00  0.00           O  
ATOM   3733  N   GLU   240      54.758  41.044  53.179  1.00  0.00           N  
ATOM   3734  H   GLU   240      54.150  40.199  53.500  1.00  0.00           H  
ATOM   3735  CA  GLU   240      55.983  41.350  53.904  1.00  0.00           C  
ATOM   3736  HA  GLU   240      56.036  42.401  54.186  1.00  0.00           H  
ATOM   3737  CB  GLU   240      55.988  40.569  55.219  1.00  0.00           C  
ATOM   3738  HB2 GLU   240      56.665  40.954  55.862  1.00  0.00           H  
ATOM   3739  HB3 GLU   240      55.116  40.763  55.843  1.00  0.00           H  
ATOM   3740  CG  GLU   240      56.059  38.987  55.094  1.00  0.00           C  
ATOM   3741  HG2 GLU   240      56.759  38.697  54.310  1.00  0.00           H  
ATOM   3742  HG3 GLU   240      56.437  38.639  56.055  1.00  0.00           H  
ATOM   3743  CD  GLU   240      54.620  38.289  54.914  1.00  0.00           C  
ATOM   3744  OE1 GLU   240      53.530  38.909  55.057  1.00  0.00           O  
ATOM   3745  OE2 GLU   240      54.634  37.068  54.735  1.00  0.00           O  
ATOM   3746  C   GLU   240      57.241  41.196  53.042  1.00  0.00           C  
ATOM   3747  O   GLU   240      58.215  41.856  53.335  1.00  0.00           O  
ATOM   3748  N   ASN   241      57.180  40.272  52.106  1.00  0.00           N  
ATOM   3749  H   ASN   241      56.416  39.623  51.989  1.00  0.00           H  
ATOM   3750  CA  ASN   241      58.344  40.018  51.293  1.00  0.00           C  
ATOM   3751  HA  ASN   241      59.158  40.265  51.974  1.00  0.00           H  
ATOM   3752  CB  ASN   241      58.385  38.553  50.860  1.00  0.00           C  
ATOM   3753  HB2 ASN   241      57.504  38.287  50.276  1.00  0.00           H  
ATOM   3754  HB3 ASN   241      59.246  38.291  50.245  1.00  0.00           H  
ATOM   3755  CG  ASN   241      58.425  37.631  52.153  1.00  0.00           C  
ATOM   3756  OD1 ASN   241      59.192  37.890  53.088  1.00  0.00           O  
ATOM   3757  ND2 ASN   241      57.568  36.586  52.248  1.00  0.00           N  
ATOM   3758 HD21 ASN   241      57.429  36.087  53.207  1.00  0.00           H  
ATOM   3759 HD22 ASN   241      56.955  36.384  51.370  1.00  0.00           H  
ATOM   3760  C   ASN   241      58.464  40.904  50.046  1.00  0.00           C  
ATOM   3761  O   ASN   241      59.462  40.736  49.327  1.00  0.00           O  
ATOM   3762  N   VAL   242      57.506  41.835  49.879  1.00  0.00           N  
ATOM   3763  H   VAL   242      56.655  42.016  50.534  1.00  0.00           H  
ATOM   3764  CA  VAL   242      57.500  42.784  48.761  1.00  0.00           C  
ATOM   3765  HA  VAL   242      57.923  42.249  47.911  1.00  0.00           H  
ATOM   3766  CB  VAL   242      56.136  43.371  48.352  1.00  0.00           C  
ATOM   3767  HB  VAL   242      55.678  43.921  49.174  1.00  0.00           H  
ATOM   3768  CG1 VAL   242      56.301  44.454  47.182  1.00  0.00           C  
ATOM   3769 HG11 VAL   242      56.745  43.940  46.329  1.00  0.00           H  
ATOM   3770 HG12 VAL   242      55.370  44.801  47.003  1.00  0.00           H  
ATOM   3771 HG13 VAL   242      56.997  45.229  47.502  1.00  0.00           H  
ATOM   3772  CG2 VAL   242      55.180  42.278  47.889  1.00  0.00           C  
ATOM   3773 HG21 VAL   242      55.626  41.724  47.063  1.00  0.00           H  
ATOM   3774 HG22 VAL   242      54.851  41.703  48.755  1.00  0.00           H  
ATOM   3775 HG23 VAL   242      54.298  42.717  47.422  1.00  0.00           H  
ATOM   3776  C   VAL   242      58.479  43.853  49.225  1.00  0.00           C  
ATOM   3777  O   VAL   242      58.183  44.582  50.224  1.00  0.00           O  
ATOM   3778  N   ALA   243      59.642  44.121  48.624  1.00  0.00           N  
ATOM   3779  H   ALA   243      59.976  43.561  47.751  1.00  0.00           H  
ATOM   3780  CA  ALA   243      60.463  45.310  48.992  1.00  0.00           C  
ATOM   3781  HA  ALA   243      60.656  45.269  50.064  1.00  0.00           H  
ATOM   3782  CB  ALA   243      61.774  45.239  48.183  1.00  0.00           C  
ATOM   3783  HB1 ALA   243      62.302  44.297  48.333  1.00  0.00           H  
ATOM   3784  HB2 ALA   243      61.542  45.447  47.139  1.00  0.00           H  
ATOM   3785  HB3 ALA   243      62.461  45.982  48.589  1.00  0.00           H  
ATOM   3786  C   ALA   243      59.832  46.714  48.841  1.00  0.00           C  
ATOM   3787  O   ALA   243      59.744  47.455  49.798  1.00  0.00           O  
ATOM   3788  N   ASP   244      59.287  47.109  47.689  1.00  0.00           N  
ATOM   3789  H   ASP   244      59.363  46.423  46.952  1.00  0.00           H  
ATOM   3790  CA  ASP   244      58.814  48.449  47.313  1.00  0.00           C  
ATOM   3791  HA  ASP   244      59.532  49.201  47.642  1.00  0.00           H  
ATOM   3792  CB  ASP   244      58.784  48.576  45.820  1.00  0.00           C  
ATOM   3793  HB2 ASP   244      58.052  47.885  45.404  1.00  0.00           H  
ATOM   3794  HB3 ASP   244      58.503  49.570  45.471  1.00  0.00           H  
ATOM   3795  CG  ASP   244      60.158  48.400  45.156  1.00  0.00           C  
ATOM   3796  OD1 ASP   244      61.252  48.813  45.624  1.00  0.00           O  
ATOM   3797  OD2 ASP   244      60.117  47.761  44.076  1.00  0.00           O  
ATOM   3798  C   ASP   244      57.459  48.686  47.974  1.00  0.00           C  
ATOM   3799  O   ASP   244      56.438  48.038  47.648  1.00  0.00           O  
ATOM   3800  N   ALA   245      57.431  49.660  48.871  1.00  0.00           N  
ATOM   3801  H   ALA   245      58.433  50.038  49.072  1.00  0.00           H  
ATOM   3802  CA  ALA   245      56.355  50.084  49.751  1.00  0.00           C  
ATOM   3803  HA  ALA   245      56.119  49.244  50.403  1.00  0.00           H  
ATOM   3804  CB  ALA   245      56.929  51.132  50.653  1.00  0.00           C  
ATOM   3805  HB1 ALA   245      57.705  50.687  51.122  1.00  0.00           H  
ATOM   3806  HB2 ALA   245      57.221  51.874  50.033  1.00  0.00           H  
ATOM   3807  HB3 ALA   245      56.348  51.506  51.496  1.00  0.00           H  
ATOM   3808  C   ALA   245      55.110  50.537  49.000  1.00  0.00           C  
ATOM   3809  O   ALA   245      53.949  50.415  49.455  1.00  0.00           O  
ATOM   3810  N   SER   246      55.283  51.062  47.805  1.00  0.00           N  
ATOM   3811  H   SER   246      56.326  51.152  47.502  1.00  0.00           H  
ATOM   3812  CA  SER   246      54.192  51.561  46.925  1.00  0.00           C  
ATOM   3813  HA  SER   246      53.477  52.080  47.565  1.00  0.00           H  
ATOM   3814  CB  SER   246      54.678  52.552  45.876  1.00  0.00           C  
ATOM   3815  HB2 SER   246      53.882  53.089  45.359  1.00  0.00           H  
ATOM   3816  HB3 SER   246      55.298  53.318  46.342  1.00  0.00           H  
ATOM   3817  OG  SER   246      55.422  51.895  44.876  1.00  0.00           O  
ATOM   3818  HG  SER   246      54.837  51.470  44.171  1.00  0.00           H  
ATOM   3819  C   SER   246      53.485  50.396  46.265  1.00  0.00           C  
ATOM   3820  O   SER   246      52.243  50.245  46.231  1.00  0.00           O  
ATOM   3821  N   LEU   247      54.225  49.323  45.965  1.00  0.00           N  
ATOM   3822  H   LEU   247      55.304  49.391  46.107  1.00  0.00           H  
ATOM   3823  CA  LEU   247      53.647  48.108  45.440  1.00  0.00           C  
ATOM   3824  HA  LEU   247      52.994  48.357  44.710  1.00  0.00           H  
ATOM   3825  CB  LEU   247      54.737  47.333  44.730  1.00  0.00           C  
ATOM   3826  HB2 LEU   247      55.112  48.042  43.991  1.00  0.00           H  
ATOM   3827  HB3 LEU   247      55.451  47.052  45.505  1.00  0.00           H  
ATOM   3828  CG  LEU   247      54.208  46.114  43.949  1.00  0.00           C  
ATOM   3829  HG  LEU   247      53.779  45.376  44.627  1.00  0.00           H  
ATOM   3830  CD1 LEU   247      53.101  46.538  43.027  1.00  0.00           C  
ATOM   3831 HD11 LEU   247      53.480  47.310  42.357  1.00  0.00           H  
ATOM   3832 HD12 LEU   247      52.874  45.752  42.433  1.00  0.00           H  
ATOM   3833 HD13 LEU   247      52.177  46.808  43.537  1.00  0.00           H  
ATOM   3834  CD2 LEU   247      55.348  45.533  43.089  1.00  0.00           C  
ATOM   3835 HD21 LEU   247      56.080  45.161  43.806  1.00  0.00           H  
ATOM   3836 HD22 LEU   247      54.994  44.668  42.529  1.00  0.00           H  
ATOM   3837 HD23 LEU   247      55.880  46.280  42.500  1.00  0.00           H  
ATOM   3838  C   LEU   247      52.881  47.262  46.424  1.00  0.00           C  
ATOM   3839  O   LEU   247      51.767  46.775  46.182  1.00  0.00           O  
ATOM   3840  N   LYS   248      53.485  47.210  47.580  1.00  0.00           N  
ATOM   3841  H   LYS   248      54.390  47.650  47.670  1.00  0.00           H  
ATOM   3842  CA  LYS   248      52.978  46.549  48.755  1.00  0.00           C  
ATOM   3843  HA  LYS   248      52.737  45.513  48.518  1.00  0.00           H  
ATOM   3844  CB  LYS   248      54.103  46.482  49.752  1.00  0.00           C  
ATOM   3845  HB2 LYS   248      55.045  46.089  49.369  1.00  0.00           H  
ATOM   3846  HB3 LYS   248      54.263  47.489  50.137  1.00  0.00           H  
ATOM   3847  CG  LYS   248      53.694  45.493  50.878  1.00  0.00           C  
ATOM   3848  HG2 LYS   248      52.791  45.830  51.179  1.00  0.00           H  
ATOM   3849  HG3 LYS   248      53.625  44.599  50.534  1.00  0.00           H  
ATOM   3850  CD  LYS   248      54.602  45.527  52.175  1.00  0.00           C  
ATOM   3851  HD2 LYS   248      54.249  44.863  52.965  1.00  0.00           H  
ATOM   3852  HD3 LYS   248      55.628  45.251  51.931  1.00  0.00           H  
ATOM   3853  CE  LYS   248      54.603  46.984  52.761  1.00  0.00           C  
ATOM   3854  HE2 LYS   248      55.110  47.639  52.053  1.00  0.00           H  
ATOM   3855  HE3 LYS   248      53.581  47.328  52.923  1.00  0.00           H  
ATOM   3856  NZ  LYS   248      55.400  46.980  54.006  1.00  0.00           N  
ATOM   3857  HZ1 LYS   248      56.458  46.790  53.821  1.00  0.00           H  
ATOM   3858  HZ2 LYS   248      55.358  47.967  54.466  1.00  0.00           H  
ATOM   3859  HZ3 LYS   248      55.192  46.228  54.647  1.00  0.00           H  
ATOM   3860  C   LYS   248      51.734  47.243  49.231  1.00  0.00           C  
ATOM   3861  O   LYS   248      50.782  46.557  49.645  1.00  0.00           O  
ATOM   3862  N   GLN   249      51.652  48.569  49.107  1.00  0.00           N  
ATOM   3863  H   GLN   249      52.520  49.129  48.759  1.00  0.00           H  
ATOM   3864  CA  GLN   249      50.415  49.337  49.401  1.00  0.00           C  
ATOM   3865  HA  GLN   249      49.984  48.970  50.333  1.00  0.00           H  
ATOM   3866  CB  GLN   249      50.660  50.810  49.655  1.00  0.00           C  
ATOM   3867  HB2 GLN   249      51.497  50.789  50.353  1.00  0.00           H  
ATOM   3868  HB3 GLN   249      50.949  51.271  48.711  1.00  0.00           H  
ATOM   3869  CG  GLN   249      49.484  51.516  50.284  1.00  0.00           C  
ATOM   3870  HG2 GLN   249      49.699  52.558  50.520  1.00  0.00           H  
ATOM   3871  HG3 GLN   249      48.581  51.476  49.675  1.00  0.00           H  
ATOM   3872  CD  GLN   249      49.057  50.967  51.626  1.00  0.00           C  
ATOM   3873  OE1 GLN   249      49.750  50.298  52.406  1.00  0.00           O  
ATOM   3874  NE2 GLN   249      47.865  51.342  52.059  1.00  0.00           N  
ATOM   3875 HE21 GLN   249      47.435  52.154  51.473  1.00  0.00           H  
ATOM   3876 HE22 GLN   249      47.549  50.978  53.037  1.00  0.00           H  
ATOM   3877  C   GLN   249      49.385  49.183  48.297  1.00  0.00           C  
ATOM   3878  O   GLN   249      48.259  49.038  48.691  1.00  0.00           O  
ATOM   3879  N   GLY   250      49.728  49.190  47.034  1.00  0.00           N  
ATOM   3880  H   GLY   250      50.634  49.481  46.694  1.00  0.00           H  
ATOM   3881  CA  GLY   250      48.796  48.762  45.985  1.00  0.00           C  
ATOM   3882  HA2 GLY   250      48.065  49.543  45.777  1.00  0.00           H  
ATOM   3883  HA3 GLY   250      49.285  48.608  45.023  1.00  0.00           H  
ATOM   3884  C   GLY   250      48.012  47.433  46.245  1.00  0.00           C  
ATOM   3885  O   GLY   250      46.821  47.404  46.033  1.00  0.00           O  
ATOM   3886  N   ILE   251      48.677  46.423  46.710  1.00  0.00           N  
ATOM   3887  H   ILE   251      49.680  46.480  47.133  1.00  0.00           H  
ATOM   3888  CA  ILE   251      47.949  45.218  47.193  1.00  0.00           C  
ATOM   3889  HA  ILE   251      47.332  44.797  46.400  1.00  0.00           H  
ATOM   3890  CB  ILE   251      48.970  44.099  47.544  1.00  0.00           C  
ATOM   3891  HB  ILE   251      49.557  44.494  48.373  1.00  0.00           H  
ATOM   3892  CG2 ILE   251      48.225  42.911  48.058  1.00  0.00           C  
ATOM   3893 HG21 ILE   251      48.912  42.105  48.314  1.00  0.00           H  
ATOM   3894 HG22 ILE   251      47.644  43.072  48.966  1.00  0.00           H  
ATOM   3895 HG23 ILE   251      47.536  42.541  47.298  1.00  0.00           H  
ATOM   3896  CG1 ILE   251      49.973  43.735  46.362  1.00  0.00           C  
ATOM   3897 HG12 ILE   251      49.457  43.034  45.706  1.00  0.00           H  
ATOM   3898 HG13 ILE   251      50.285  44.646  45.852  1.00  0.00           H  
ATOM   3899  CD1 ILE   251      51.277  43.010  46.940  1.00  0.00           C  
ATOM   3900 HD11 ILE   251      51.977  42.954  46.214  1.00  0.00           H  
ATOM   3901 HD12 ILE   251      51.740  43.561  47.649  1.00  0.00           H  
ATOM   3902 HD13 ILE   251      51.006  42.136  47.367  1.00  0.00           H  
ATOM   3903  C   ILE   251      46.969  45.522  48.292  1.00  0.00           C  
ATOM   3904  O   ILE   251      45.763  45.088  48.250  1.00  0.00           O  
ATOM   3905  N   ALA   252      47.327  46.272  49.324  1.00  0.00           N  
ATOM   3906  H   ALA   252      48.383  46.532  49.403  1.00  0.00           H  
ATOM   3907  CA  ALA   252      46.428  46.419  50.461  1.00  0.00           C  
ATOM   3908  HA  ALA   252      46.110  45.481  50.658  1.00  0.00           H  
ATOM   3909  CB  ALA   252      47.219  46.811  51.648  1.00  0.00           C  
ATOM   3910  HB1 ALA   252      48.041  46.129  51.862  1.00  0.00           H  
ATOM   3911  HB2 ALA   252      47.603  47.715  51.412  1.00  0.00           H  
ATOM   3912  HB3 ALA   252      46.568  46.794  52.421  1.00  0.00           H  
ATOM   3913  C   ALA   252      45.287  47.345  50.118  1.00  0.00           C  
ATOM   3914  O   ALA   252      44.095  47.143  50.439  1.00  0.00           O  
ATOM   3915  N   LEU   253      45.539  48.264  49.202  1.00  0.00           N  
ATOM   3916  H   LEU   253      46.599  48.419  49.000  1.00  0.00           H  
ATOM   3917  CA  LEU   253      44.526  49.040  48.516  1.00  0.00           C  
ATOM   3918  HA  LEU   253      43.900  49.513  49.272  1.00  0.00           H  
ATOM   3919  CB  LEU   253      45.309  50.117  47.707  1.00  0.00           C  
ATOM   3920  HB2 LEU   253      46.114  49.682  47.279  1.00  0.00           H  
ATOM   3921  HB3 LEU   253      44.611  50.483  46.954  1.00  0.00           H  
ATOM   3922  CG  LEU   253      45.822  51.296  48.520  1.00  0.00           C  
ATOM   3923  HG  LEU   253      46.356  50.959  49.409  1.00  0.00           H  
ATOM   3924  CD1 LEU   253      46.789  52.195  47.678  1.00  0.00           C  
ATOM   3925 HD11 LEU   253      46.376  52.517  46.722  1.00  0.00           H  
ATOM   3926 HD12 LEU   253      47.096  53.025  48.165  1.00  0.00           H  
ATOM   3927 HD13 LEU   253      47.650  51.646  47.296  1.00  0.00           H  
ATOM   3928  CD2 LEU   253      44.662  52.213  48.859  1.00  0.00           C  
ATOM   3929 HD21 LEU   253      43.930  51.642  49.430  1.00  0.00           H  
ATOM   3930 HD22 LEU   253      45.020  53.108  49.368  1.00  0.00           H  
ATOM   3931 HD23 LEU   253      44.226  52.596  47.936  1.00  0.00           H  
ATOM   3932  C   LEU   253      43.630  48.225  47.617  1.00  0.00           C  
ATOM   3933  O   LEU   253      42.389  48.307  47.762  1.00  0.00           O  
ATOM   3934  N   ALA   254      44.185  47.317  46.906  1.00  0.00           N  
ATOM   3935  H   ALA   254      45.268  47.348  46.787  1.00  0.00           H  
ATOM   3936  CA  ALA   254      43.451  46.427  46.020  1.00  0.00           C  
ATOM   3937  HA  ALA   254      42.670  47.065  45.606  1.00  0.00           H  
ATOM   3938  CB  ALA   254      44.388  45.761  45.021  1.00  0.00           C  
ATOM   3939  HB1 ALA   254      44.852  46.501  44.370  1.00  0.00           H  
ATOM   3940  HB2 ALA   254      45.064  45.182  45.650  1.00  0.00           H  
ATOM   3941  HB3 ALA   254      43.879  45.084  44.334  1.00  0.00           H  
ATOM   3942  C   ALA   254      42.649  45.361  46.745  1.00  0.00           C  
ATOM   3943  O   ALA   254      41.653  44.860  46.241  1.00  0.00           O  
ATOM   3944  N   GLN   255      43.029  45.009  47.954  1.00  0.00           N  
ATOM   3945  H   GLN   255      43.966  45.336  48.140  1.00  0.00           H  
ATOM   3946  CA  GLN   255      42.352  44.036  48.804  1.00  0.00           C  
ATOM   3947  HA  GLN   255      41.658  43.358  48.307  1.00  0.00           H  
ATOM   3948  CB  GLN   255      43.389  43.229  49.650  1.00  0.00           C  
ATOM   3949  HB2 GLN   255      44.150  43.912  50.028  1.00  0.00           H  
ATOM   3950  HB3 GLN   255      43.002  42.789  50.569  1.00  0.00           H  
ATOM   3951  CG  GLN   255      44.120  42.196  48.790  1.00  0.00           C  
ATOM   3952  HG2 GLN   255      43.414  41.670  48.296  1.00  0.00           H  
ATOM   3953  HG3 GLN   255      44.610  42.700  47.957  1.00  0.00           H  
ATOM   3954  CD  GLN   255      45.062  41.216  49.436  1.00  0.00           C  
ATOM   3955  OE1 GLN   255      45.340  41.234  50.635  1.00  0.00           O  
ATOM   3956  NE2 GLN   255      45.527  40.301  48.633  1.00  0.00           N  
ATOM   3957 HE21 GLN   255      45.239  40.233  47.584  1.00  0.00           H  
ATOM   3958 HE22 GLN   255      46.393  39.730  48.966  1.00  0.00           H  
ATOM   3959  C   GLN   255      41.385  44.695  49.847  1.00  0.00           C  
ATOM   3960  O   GLN   255      40.741  44.044  50.683  1.00  0.00           O  
ATOM   3961  N   SER   256      41.279  46.021  49.848  1.00  0.00           N  
ATOM   3962  H   SER   256      41.961  46.457  49.118  1.00  0.00           H  
ATOM   3963  CA  SER   256      40.319  46.865  50.617  1.00  0.00           C  
ATOM   3964  HA  SER   256      40.352  46.584  51.670  1.00  0.00           H  
ATOM   3965  CB  SER   256      40.738  48.289  50.546  1.00  0.00           C  
ATOM   3966  HB2 SER   256      40.703  48.631  49.511  1.00  0.00           H  
ATOM   3967  HB3 SER   256      39.942  48.901  50.970  1.00  0.00           H  
ATOM   3968  OG  SER   256      41.991  48.618  51.206  1.00  0.00           O  
ATOM   3969  HG  SER   256      42.758  47.881  50.968  1.00  0.00           H  
ATOM   3970  C   SER   256      38.893  46.566  49.976  1.00  0.00           C  
ATOM   3971  O   SER   256      38.764  46.299  48.817  1.00  0.00           O  
ATOM   3972  N   ARG   257      37.780  46.555  50.758  1.00  0.00           N  
ATOM   3973  H   ARG   257      37.788  46.842  51.726  1.00  0.00           H  
ATOM   3974  CA  ARG   257      36.461  46.225  50.192  1.00  0.00           C  
ATOM   3975  HA  ARG   257      36.543  45.701  49.332  1.00  0.00           H  
ATOM   3976  CB  ARG   257      35.647  45.406  51.158  1.00  0.00           C  
ATOM   3977  HB2 ARG   257      35.538  45.982  52.077  1.00  0.00           H  
ATOM   3978  HB3 ARG   257      34.793  45.268  50.636  1.00  0.00           H  
ATOM   3979  CG  ARG   257      36.260  43.992  51.280  1.00  0.00           C  
ATOM   3980  HG2 ARG   257      35.438  43.371  51.635  1.00  0.00           H  
ATOM   3981  HG3 ARG   257      36.546  43.572  50.316  1.00  0.00           H  
ATOM   3982  CD  ARG   257      37.422  43.931  52.357  1.00  0.00           C  
ATOM   3983  HD2 ARG   257      38.259  44.436  52.103  1.00  0.00           H  
ATOM   3984  HD3 ARG   257      37.129  44.327  53.329  1.00  0.00           H  
ATOM   3985  NE  ARG   257      37.829  42.509  52.507  1.00  0.00           N  
ATOM   3986  HE  ARG   257      38.773  42.161  52.088  1.00  0.00           H  
ATOM   3987  CZ  ARG   257      36.950  41.529  52.830  1.00  0.00           C  
ATOM   3988  NH1 ARG   257      35.905  41.679  53.553  1.00  0.00           N  
ATOM   3989 HH11 ARG   257      35.217  40.859  53.758  1.00  0.00           H  
ATOM   3990 HH12 ARG   257      35.716  42.677  53.949  1.00  0.00           H  
ATOM   3991  NH2 ARG   257      37.185  40.267  52.660  1.00  0.00           N  
ATOM   3992 HH21 ARG   257      38.107  39.911  52.199  1.00  0.00           H  
ATOM   3993 HH22 ARG   257      36.424  39.651  53.140  1.00  0.00           H  
ATOM   3994  C   ARG   257      35.801  47.566  49.882  1.00  0.00           C  
ATOM   3995  O   ARG   257      35.700  48.418  50.764  1.00  0.00           O  
ATOM   3996  N   TYR   258      35.287  47.727  48.595  1.00  0.00           N  
ATOM   3997  H   TYR   258      35.737  47.020  47.898  1.00  0.00           H  
ATOM   3998  CA  TYR   258      34.642  48.974  48.023  1.00  0.00           C  
ATOM   3999  HA  TYR   258      34.848  49.728  48.782  1.00  0.00           H  
ATOM   4000  CB  TYR   258      35.297  49.296  46.725  1.00  0.00           C  
ATOM   4001  HB2 TYR   258      35.165  48.522  46.090  1.00  0.00           H  
ATOM   4002  HB3 TYR   258      34.920  50.134  46.447  1.00  0.00           H  
ATOM   4003  CG  TYR   258      36.815  49.656  46.916  1.00  0.00           C  
ATOM   4004  CD1 TYR   258      37.087  50.983  47.265  1.00  0.00           C  
ATOM   4005  HD1 TYR   258      36.287  51.722  47.315  1.00  0.00           H  
ATOM   4006  CE1 TYR   258      38.481  51.339  47.608  1.00  0.00           C  
ATOM   4007  HE1 TYR   258      38.721  52.390  47.764  1.00  0.00           H  
ATOM   4008  CZ  TYR   258      39.463  50.375  47.507  1.00  0.00           C  
ATOM   4009  OH  TYR   258      40.740  50.608  47.856  1.00  0.00           O  
ATOM   4010  HH  TYR   258      41.338  49.703  47.754  1.00  0.00           H  
ATOM   4011  CE2 TYR   258      39.121  49.036  47.178  1.00  0.00           C  
ATOM   4012  HE2 TYR   258      39.885  48.259  47.182  1.00  0.00           H  
ATOM   4013  CD2 TYR   258      37.843  48.677  46.885  1.00  0.00           C  
ATOM   4014  HD2 TYR   258      37.582  47.635  46.699  1.00  0.00           H  
ATOM   4015  C   TYR   258      33.155  48.852  47.841  1.00  0.00           C  
ATOM   4016  O   TYR   258      32.392  49.828  47.945  1.00  0.00           O  
ATOM   4017  N   TRP   259      32.764  47.561  47.726  1.00  0.00           N  
ATOM   4018  H   TRP   259      33.545  46.804  47.646  1.00  0.00           H  
ATOM   4019  CA  TRP   259      31.323  47.179  47.771  1.00  0.00           C  
ATOM   4020  HA  TRP   259      30.911  47.904  48.473  1.00  0.00           H  
ATOM   4021  CB  TRP   259      30.680  47.195  46.391  1.00  0.00           C  
ATOM   4022  HB2 TRP   259      30.981  46.415  45.825  1.00  0.00           H  
ATOM   4023  HB3 TRP   259      29.601  47.111  46.524  1.00  0.00           H  
ATOM   4024  CG  TRP   259      30.938  48.481  45.607  1.00  0.00           C  
ATOM   4025  CD1 TRP   259      31.861  48.728  44.636  1.00  0.00           C  
ATOM   4026  HD1 TRP   259      32.605  48.136  44.296  1.00  0.00           H  
ATOM   4027  NE1 TRP   259      31.708  50.005  44.087  1.00  0.00           N  
ATOM   4028  HE1 TRP   259      32.342  50.341  43.375  1.00  0.00           H  
ATOM   4029  CE2 TRP   259      30.729  50.712  44.731  1.00  0.00           C  
ATOM   4030  CZ2 TRP   259      30.187  51.967  44.595  1.00  0.00           C  
ATOM   4031  HZ2 TRP   259      30.615  52.666  44.004  1.00  0.00           H  
ATOM   4032  CH2 TRP   259      29.074  52.403  45.379  1.00  0.00           C  
ATOM   4033  HH2 TRP   259      28.654  53.303  45.195  1.00  0.00           H  
ATOM   4034  CZ3 TRP   259      28.478  51.455  46.246  1.00  0.00           C  
ATOM   4035  HZ3 TRP   259      27.664  51.720  46.782  1.00  0.00           H  
ATOM   4036  CE3 TRP   259      29.061  50.154  46.392  1.00  0.00           C  
ATOM   4037  HE3 TRP   259      28.625  49.460  47.110  1.00  0.00           H  
ATOM   4038  CD2 TRP   259      30.133  49.722  45.602  1.00  0.00           C  
ATOM   4039  C   TRP   259      31.145  45.748  48.315  1.00  0.00           C  
ATOM   4040  O   TRP   259      32.031  44.906  48.252  1.00  0.00           O  
ATOM   4041  N   ARG   260      29.929  45.452  48.847  1.00  0.00           N  
ATOM   4042  H   ARG   260      29.174  46.231  48.957  1.00  0.00           H  
ATOM   4043  CA  ARG   260      29.435  44.057  48.934  1.00  0.00           C  
ATOM   4044  HA  ARG   260      30.153  43.296  48.631  1.00  0.00           H  
ATOM   4045  CB  ARG   260      29.075  43.728  50.396  1.00  0.00           C  
ATOM   4046  HB2 ARG   260      29.769  44.225  51.058  1.00  0.00           H  
ATOM   4047  HB3 ARG   260      28.141  44.231  50.649  1.00  0.00           H  
ATOM   4048  CG  ARG   260      28.950  42.204  50.598  1.00  0.00           C  
ATOM   4049  HG2 ARG   260      28.115  41.985  50.178  1.00  0.00           H  
ATOM   4050  HG3 ARG   260      29.798  41.717  50.140  1.00  0.00           H  
ATOM   4051  CD  ARG   260      28.818  41.777  52.039  1.00  0.00           C  
ATOM   4052  HD2 ARG   260      29.561  42.260  52.657  1.00  0.00           H  
ATOM   4053  HD3 ARG   260      27.818  41.942  52.410  1.00  0.00           H  
ATOM   4054  NE  ARG   260      29.144  40.333  52.115  1.00  0.00           N  
ATOM   4055  HE  ARG   260      29.617  39.908  51.330  1.00  0.00           H  
ATOM   4056  CZ  ARG   260      29.294  39.527  53.157  1.00  0.00           C  
ATOM   4057  NH1 ARG   260      29.148  39.944  54.417  1.00  0.00           N  
ATOM   4058 HH11 ARG   260      28.639  40.899  54.551  1.00  0.00           H  
ATOM   4059 HH12 ARG   260      29.278  39.295  55.282  1.00  0.00           H  
ATOM   4060  NH2 ARG   260      29.730  38.335  52.939  1.00  0.00           N  
ATOM   4061 HH21 ARG   260      29.950  37.668  53.773  1.00  0.00           H  
ATOM   4062 HH22 ARG   260      30.077  38.026  51.953  1.00  0.00           H  
ATOM   4063  C   ARG   260      28.303  43.929  47.970  1.00  0.00           C  
ATOM   4064  O   ARG   260      27.581  44.905  47.729  1.00  0.00           O  
ATOM   4065  N   ILE   261      28.246  42.746  47.408  1.00  0.00           N  
ATOM   4066  H   ILE   261      28.968  42.051  47.536  1.00  0.00           H  
ATOM   4067  CA  ILE   261      27.172  42.292  46.455  1.00  0.00           C  
ATOM   4068  HA  ILE   261      26.339  42.981  46.592  1.00  0.00           H  
ATOM   4069  CB  ILE   261      27.736  42.425  44.990  1.00  0.00           C  
ATOM   4070  HB  ILE   261      28.580  41.740  44.905  1.00  0.00           H  
ATOM   4071  CG2 ILE   261      26.714  42.094  43.910  1.00  0.00           C  
ATOM   4072 HG21 ILE   261      27.034  42.393  43.000  1.00  0.00           H  
ATOM   4073 HG22 ILE   261      26.458  41.047  43.982  1.00  0.00           H  
ATOM   4074 HG23 ILE   261      25.805  42.657  44.123  1.00  0.00           H  
ATOM   4075  CG1 ILE   261      28.532  43.768  44.598  1.00  0.00           C  
ATOM   4076 HG12 ILE   261      28.396  44.149  43.597  1.00  0.00           H  
ATOM   4077 HG13 ILE   261      28.226  44.513  45.317  1.00  0.00           H  
ATOM   4078  CD1 ILE   261      30.094  43.559  44.831  1.00  0.00           C  
ATOM   4079 HD11 ILE   261      30.311  43.181  45.742  1.00  0.00           H  
ATOM   4080 HD12 ILE   261      30.532  42.885  44.109  1.00  0.00           H  
ATOM   4081 HD13 ILE   261      30.589  44.510  44.704  1.00  0.00           H  
ATOM   4082  C   ILE   261      26.777  40.801  46.811  1.00  0.00           C  
ATOM   4083  O   ILE   261      27.399  39.870  46.400  1.00  0.00           O  
ATOM   4084  N   GLY   262      25.748  40.670  47.605  1.00  0.00           N  
ATOM   4085  H   GLY   262      25.158  41.471  47.778  1.00  0.00           H  
ATOM   4086  CA  GLY   262      25.288  39.368  48.049  1.00  0.00           C  
ATOM   4087  HA2 GLY   262      24.390  39.441  48.505  1.00  0.00           H  
ATOM   4088  HA3 GLY   262      25.150  38.716  47.290  1.00  0.00           H  
ATOM   4089  C   GLY   262      26.308  38.899  49.053  1.00  0.00           C  
ATOM   4090  O   GLY   262      26.549  39.755  49.909  1.00  0.00           O  
ATOM   4091  N   SER   263      26.941  37.732  48.911  1.00  0.00           N  
ATOM   4092  H   SER   263      26.745  37.215  47.972  1.00  0.00           H  
ATOM   4093  CA  SER   263      28.039  37.262  49.771  1.00  0.00           C  
ATOM   4094  HA  SER   263      27.732  37.579  50.768  1.00  0.00           H  
ATOM   4095  CB  SER   263      28.285  35.718  49.777  1.00  0.00           C  
ATOM   4096  HB2 SER   263      27.363  35.332  49.921  1.00  0.00           H  
ATOM   4097  HB3 SER   263      28.837  35.439  48.879  1.00  0.00           H  
ATOM   4098  OG  SER   263      29.083  35.254  50.807  1.00  0.00           O  
ATOM   4099  HG  SER   263      28.555  35.167  51.663  1.00  0.00           H  
ATOM   4100  C   SER   263      29.361  37.912  49.368  1.00  0.00           C  
ATOM   4101  O   SER   263      30.104  38.414  50.194  1.00  0.00           O  
ATOM   4102  N   MET   264      29.672  37.929  48.090  1.00  0.00           N  
ATOM   4103  H   MET   264      29.020  37.299  47.485  1.00  0.00           H  
ATOM   4104  CA  MET   264      30.983  38.441  47.562  1.00  0.00           C  
ATOM   4105  HA  MET   264      31.833  38.017  48.097  1.00  0.00           H  
ATOM   4106  CB  MET   264      31.056  38.042  46.051  1.00  0.00           C  
ATOM   4107  HB2 MET   264      30.904  36.962  46.036  1.00  0.00           H  
ATOM   4108  HB3 MET   264      30.179  38.395  45.510  1.00  0.00           H  
ATOM   4109  CG  MET   264      32.333  38.235  45.264  1.00  0.00           C  
ATOM   4110  HG2 MET   264      32.823  39.185  45.479  1.00  0.00           H  
ATOM   4111  HG3 MET   264      32.900  37.418  45.444  1.00  0.00           H  
ATOM   4112  SD  MET   264      31.974  38.427  43.525  1.00  0.00           S  
ATOM   4113  CE  MET   264      31.434  40.191  43.287  1.00  0.00           C  
ATOM   4114  HE1 MET   264      30.964  40.294  42.309  1.00  0.00           H  
ATOM   4115  HE2 MET   264      30.710  40.552  44.018  1.00  0.00           H  
ATOM   4116  HE3 MET   264      32.269  40.852  43.518  1.00  0.00           H  
ATOM   4117  C   MET   264      31.179  39.992  47.619  1.00  0.00           C  
ATOM   4118  O   MET   264      30.314  40.848  47.487  1.00  0.00           O  
ATOM   4119  N   TYR   265      32.412  40.333  47.906  1.00  0.00           N  
ATOM   4120  H   TYR   265      33.097  39.506  48.091  1.00  0.00           H  
ATOM   4121  CA  TYR   265      32.909  41.700  47.851  1.00  0.00           C  
ATOM   4122  HA  TYR   265      32.038  42.347  47.956  1.00  0.00           H  
ATOM   4123  CB  TYR   265      33.762  42.086  49.027  1.00  0.00           C  
ATOM   4124  HB2 TYR   265      34.605  41.395  49.052  1.00  0.00           H  
ATOM   4125  HB3 TYR   265      34.070  43.043  48.927  1.00  0.00           H  
ATOM   4126  CG  TYR   265      33.086  41.874  50.380  1.00  0.00           C  
ATOM   4127  CD1 TYR   265      33.209  40.535  50.906  1.00  0.00           C  
ATOM   4128  HD1 TYR   265      33.538  39.667  50.334  1.00  0.00           H  
ATOM   4129  CE1 TYR   265      32.721  40.361  52.224  1.00  0.00           C  
ATOM   4130  HE1 TYR   265      32.619  39.351  52.619  1.00  0.00           H  
ATOM   4131  CZ  TYR   265      32.332  41.478  53.031  1.00  0.00           C  
ATOM   4132  OH  TYR   265      32.150  41.201  54.319  1.00  0.00           O  
ATOM   4133  HH  TYR   265      32.192  42.167  54.821  1.00  0.00           H  
ATOM   4134  CE2 TYR   265      32.252  42.824  52.515  1.00  0.00           C  
ATOM   4135  HE2 TYR   265      31.852  43.603  53.165  1.00  0.00           H  
ATOM   4136  CD2 TYR   265      32.670  42.970  51.144  1.00  0.00           C  
ATOM   4137  HD2 TYR   265      32.707  43.936  50.641  1.00  0.00           H  
ATOM   4138  C   TYR   265      33.673  42.100  46.616  1.00  0.00           C  
ATOM   4139  O   TYR   265      34.303  41.238  45.949  1.00  0.00           O  
ATOM   4140  N   GLN   266      33.667  43.398  46.351  1.00  0.00           N  
ATOM   4141  H   GLN   266      33.138  44.072  47.025  1.00  0.00           H  
ATOM   4142  CA  GLN   266      34.536  44.060  45.408  1.00  0.00           C  
ATOM   4143  HA  GLN   266      34.810  43.354  44.623  1.00  0.00           H  
ATOM   4144  CB  GLN   266      33.635  45.108  44.703  1.00  0.00           C  
ATOM   4145  HB2 GLN   266      32.617  44.740  44.582  1.00  0.00           H  
ATOM   4146  HB3 GLN   266      33.617  45.968  45.232  1.00  0.00           H  
ATOM   4147  CG  GLN   266      34.209  45.408  43.313  1.00  0.00           C  
ATOM   4148  HG2 GLN   266      33.506  46.085  42.828  1.00  0.00           H  
ATOM   4149  HG3 GLN   266      35.177  45.886  43.465  1.00  0.00           H  
ATOM   4150  CD  GLN   266      34.405  44.197  42.327  1.00  0.00           C  
ATOM   4151  OE1 GLN   266      33.535  43.384  42.193  1.00  0.00           O  
ATOM   4152  NE2 GLN   266      35.551  44.039  41.830  1.00  0.00           N  
ATOM   4153 HE21 GLN   266      36.316  44.671  42.020  1.00  0.00           H  
ATOM   4154 HE22 GLN   266      35.758  43.172  41.473  1.00  0.00           H  
ATOM   4155  C   GLN   266      35.780  44.651  45.984  1.00  0.00           C  
ATOM   4156  O   GLN   266      35.781  45.708  46.645  1.00  0.00           O  
ATOM   4157  N   GLY   267      36.919  44.235  45.417  1.00  0.00           N  
ATOM   4158  H   GLY   267      36.924  43.407  44.707  1.00  0.00           H  
ATOM   4159  CA  GLY   267      38.202  45.030  45.465  1.00  0.00           C  
ATOM   4160  HA2 GLY   267      38.082  45.845  46.179  1.00  0.00           H  
ATOM   4161  HA3 GLY   267      39.058  44.397  45.698  1.00  0.00           H  
ATOM   4162  C   GLY   267      38.475  45.752  44.135  1.00  0.00           C  
ATOM   4163  O   GLY   267      37.703  45.709  43.118  1.00  0.00           O  
ATOM   4164  N   LEU   268      39.637  46.462  44.109  1.00  0.00           N  
ATOM   4165  H   LEU   268      40.246  46.269  44.992  1.00  0.00           H  
ATOM   4166  CA  LEU   268      40.279  46.935  42.899  1.00  0.00           C  
ATOM   4167  HA  LEU   268      39.574  47.332  42.168  1.00  0.00           H  
ATOM   4168  CB  LEU   268      41.343  47.963  43.195  1.00  0.00           C  
ATOM   4169  HB2 LEU   268      42.301  47.527  43.440  1.00  0.00           H  
ATOM   4170  HB3 LEU   268      41.509  48.414  42.228  1.00  0.00           H  
ATOM   4171  CG  LEU   268      41.110  49.115  44.091  1.00  0.00           C  
ATOM   4172  HG  LEU   268      41.103  48.817  45.004  1.00  0.00           H  
ATOM   4173  CD1 LEU   268      42.256  50.080  43.935  1.00  0.00           C  
ATOM   4174 HD11 LEU   268      43.060  49.514  44.164  1.00  0.00           H  
ATOM   4175 HD12 LEU   268      42.468  50.338  42.908  1.00  0.00           H  
ATOM   4176 HD13 LEU   268      42.208  50.958  44.563  1.00  0.00           H  
ATOM   4177  CD2 LEU   268      39.805  49.864  43.760  1.00  0.00           C  
ATOM   4178 HD21 LEU   268      39.704  50.723  44.424  1.00  0.00           H  
ATOM   4179 HD22 LEU   268      40.014  50.284  42.776  1.00  0.00           H  
ATOM   4180 HD23 LEU   268      38.937  49.207  43.811  1.00  0.00           H  
ATOM   4181  C   LEU   268      40.896  45.640  42.147  1.00  0.00           C  
ATOM   4182  O   LEU   268      41.829  45.038  42.565  1.00  0.00           O  
ATOM   4183  N   GLY   269      40.404  45.358  40.964  1.00  0.00           N  
ATOM   4184  H   GLY   269      39.570  45.869  40.711  1.00  0.00           H  
ATOM   4185  CA  GLY   269      40.718  44.299  39.986  1.00  0.00           C  
ATOM   4186  HA2 GLY   269      40.121  44.374  39.077  1.00  0.00           H  
ATOM   4187  HA3 GLY   269      41.704  44.269  39.768  1.00  0.00           H  
ATOM   4188  C   GLY   269      40.428  42.866  40.537  1.00  0.00           C  
ATOM   4189  O   GLY   269      40.205  41.883  39.856  1.00  0.00           O  
ATOM   4190  N   TRP   270      40.501  42.684  41.862  1.00  0.00           N  
ATOM   4191  H   TRP   270      40.794  43.489  42.397  1.00  0.00           H  
ATOM   4192  CA  TRP   270      40.254  41.420  42.611  1.00  0.00           C  
ATOM   4193  HA  TRP   270      40.377  40.528  41.996  1.00  0.00           H  
ATOM   4194  CB  TRP   270      41.228  41.316  43.775  1.00  0.00           C  
ATOM   4195  HB2 TRP   270      41.136  42.109  44.392  1.00  0.00           H  
ATOM   4196  HB3 TRP   270      40.955  40.412  44.320  1.00  0.00           H  
ATOM   4197  CG  TRP   270      42.718  41.121  43.473  1.00  0.00           C  
ATOM   4198  CD1 TRP   270      43.627  42.104  43.175  1.00  0.00           C  
ATOM   4199  HD1 TRP   270      43.327  43.122  42.925  1.00  0.00           H  
ATOM   4200  NE1 TRP   270      44.825  41.558  42.876  1.00  0.00           N  
ATOM   4201  HE1 TRP   270      45.678  42.126  42.505  1.00  0.00           H  
ATOM   4202  CE2 TRP   270      44.790  40.211  42.944  1.00  0.00           C  
ATOM   4203  CZ2 TRP   270      45.744  39.213  42.662  1.00  0.00           C  
ATOM   4204  HZ2 TRP   270      46.770  39.487  42.418  1.00  0.00           H  
ATOM   4205  CH2 TRP   270      45.299  37.883  42.593  1.00  0.00           C  
ATOM   4206  HH2 TRP   270      46.096  37.262  42.185  1.00  0.00           H  
ATOM   4207  CZ3 TRP   270      43.939  37.577  42.723  1.00  0.00           C  
ATOM   4208  HZ3 TRP   270      43.634  36.543  42.560  1.00  0.00           H  
ATOM   4209  CE3 TRP   270      43.035  38.601  43.041  1.00  0.00           C  
ATOM   4210  HE3 TRP   270      42.052  38.381  43.104  1.00  0.00           H  
ATOM   4211  CD2 TRP   270      43.458  39.910  43.256  1.00  0.00           C  
ATOM   4212  C   TRP   270      38.774  41.367  43.074  1.00  0.00           C  
ATOM   4213  O   TRP   270      38.038  42.362  43.107  1.00  0.00           O  
ATOM   4214  N   GLU   271      38.316  40.172  43.479  1.00  0.00           N  
ATOM   4215  H   GLU   271      39.015  39.340  43.393  1.00  0.00           H  
ATOM   4216  CA  GLU   271      37.076  39.958  44.339  1.00  0.00           C  
ATOM   4217  HA  GLU   271      36.681  40.867  44.792  1.00  0.00           H  
ATOM   4218  CB  GLU   271      35.961  39.295  43.488  1.00  0.00           C  
ATOM   4219  HB2 GLU   271      36.294  38.396  42.968  1.00  0.00           H  
ATOM   4220  HB3 GLU   271      35.181  38.908  44.143  1.00  0.00           H  
ATOM   4221  CG  GLU   271      35.343  40.290  42.491  1.00  0.00           C  
ATOM   4222  HG2 GLU   271      34.359  39.957  42.161  1.00  0.00           H  
ATOM   4223  HG3 GLU   271      35.176  41.237  43.004  1.00  0.00           H  
ATOM   4224  CD  GLU   271      35.928  40.467  41.117  1.00  0.00           C  
ATOM   4225  OE1 GLU   271      36.069  39.437  40.385  1.00  0.00           O  
ATOM   4226  OE2 GLU   271      36.088  41.562  40.592  1.00  0.00           O  
ATOM   4227  C   GLU   271      37.456  39.078  45.527  1.00  0.00           C  
ATOM   4228  O   GLU   271      38.568  38.495  45.663  1.00  0.00           O  
ATOM   4229  N   MET   272      36.530  39.007  46.499  1.00  0.00           N  
ATOM   4230  H   MET   272      35.587  39.504  46.329  1.00  0.00           H  
ATOM   4231  CA  MET   272      36.776  38.446  47.755  1.00  0.00           C  
ATOM   4232  HA  MET   272      37.513  37.765  47.636  1.00  0.00           H  
ATOM   4233  CB  MET   272      37.247  39.500  48.866  1.00  0.00           C  
ATOM   4234  HB2 MET   272      36.445  40.235  48.940  1.00  0.00           H  
ATOM   4235  HB3 MET   272      37.268  39.027  49.848  1.00  0.00           H  
ATOM   4236  CG  MET   272      38.589  40.230  48.573  1.00  0.00           C  
ATOM   4237  HG2 MET   272      39.438  39.565  48.731  1.00  0.00           H  
ATOM   4238  HG3 MET   272      38.486  40.534  47.616  1.00  0.00           H  
ATOM   4239  SD  MET   272      38.900  41.752  49.458  1.00  0.00           S  
ATOM   4240  CE  MET   272      38.541  42.947  48.113  1.00  0.00           C  
ATOM   4241  HE1 MET   272      38.580  43.944  48.551  1.00  0.00           H  
ATOM   4242  HE2 MET   272      39.190  42.702  47.272  1.00  0.00           H  
ATOM   4243  HE3 MET   272      37.466  42.886  47.944  1.00  0.00           H  
ATOM   4244  C   MET   272      35.533  37.826  48.391  1.00  0.00           C  
ATOM   4245  O   MET   272      34.496  38.386  48.392  1.00  0.00           O  
ATOM   4246  N   LEU   273      35.646  36.636  48.953  1.00  0.00           N  
ATOM   4247  H   LEU   273      36.555  36.052  48.807  1.00  0.00           H  
ATOM   4248  CA  LEU   273      34.719  36.287  50.024  1.00  0.00           C  
ATOM   4249  HA  LEU   273      33.830  36.916  50.060  1.00  0.00           H  
ATOM   4250  CB  LEU   273      34.179  34.879  49.717  1.00  0.00           C  
ATOM   4251  HB2 LEU   273      34.982  34.141  49.737  1.00  0.00           H  
ATOM   4252  HB3 LEU   273      33.675  34.589  50.543  1.00  0.00           H  
ATOM   4253  CG  LEU   273      33.454  34.753  48.435  1.00  0.00           C  
ATOM   4254  HG  LEU   273      33.485  35.570  47.714  1.00  0.00           H  
ATOM   4255  CD1 LEU   273      33.807  33.413  47.761  1.00  0.00           C  
ATOM   4256 HD11 LEU   273      33.312  33.379  46.881  1.00  0.00           H  
ATOM   4257 HD12 LEU   273      34.847  33.408  47.469  1.00  0.00           H  
ATOM   4258 HD13 LEU   273      33.638  32.553  48.409  1.00  0.00           H  
ATOM   4259  CD2 LEU   273      31.979  34.925  48.787  1.00  0.00           C  
ATOM   4260 HD21 LEU   273      31.661  35.920  49.063  1.00  0.00           H  
ATOM   4261 HD22 LEU   273      31.347  34.719  47.936  1.00  0.00           H  
ATOM   4262 HD23 LEU   273      31.732  34.240  49.586  1.00  0.00           H  
ATOM   4263  C   LEU   273      35.350  36.432  51.370  1.00  0.00           C  
ATOM   4264  O   LEU   273      36.483  36.751  51.386  1.00  0.00           O  
ATOM   4265  N   ASN   274      34.645  36.326  52.478  1.00  0.00           N  
ATOM   4266  H   ASN   274      33.600  36.019  52.419  1.00  0.00           H  
ATOM   4267  CA  ASN   274      35.308  36.083  53.772  1.00  0.00           C  
ATOM   4268  HA  ASN   274      36.316  36.466  53.612  1.00  0.00           H  
ATOM   4269  CB  ASN   274      34.677  36.839  54.940  1.00  0.00           C  
ATOM   4270  HB2 ASN   274      33.785  36.308  55.273  1.00  0.00           H  
ATOM   4271  HB3 ASN   274      35.318  36.913  55.718  1.00  0.00           H  
ATOM   4272  CG  ASN   274      34.305  38.261  54.628  1.00  0.00           C  
ATOM   4273  OD1 ASN   274      34.936  39.093  53.985  1.00  0.00           O  
ATOM   4274  ND2 ASN   274      33.199  38.691  55.173  1.00  0.00           N  
ATOM   4275 HD21 ASN   274      32.626  38.039  55.832  1.00  0.00           H  
ATOM   4276 HD22 ASN   274      32.995  39.755  55.057  1.00  0.00           H  
ATOM   4277  C   ASN   274      35.308  34.555  54.093  1.00  0.00           C  
ATOM   4278  O   ASN   274      34.277  33.837  53.903  1.00  0.00           O  
ATOM   4279  N   TRP   275      36.349  33.998  54.662  1.00  0.00           N  
ATOM   4280  H   TRP   275      37.196  34.664  54.826  1.00  0.00           H  
ATOM   4281  CA  TRP   275      36.391  32.611  55.136  1.00  0.00           C  
ATOM   4282  HA  TRP   275      35.651  32.088  54.530  1.00  0.00           H  
ATOM   4283  CB  TRP   275      37.785  32.009  54.772  1.00  0.00           C  
ATOM   4284  HB2 TRP   275      38.094  32.377  53.884  1.00  0.00           H  
ATOM   4285  HB3 TRP   275      38.482  32.282  55.565  1.00  0.00           H  
ATOM   4286  CG  TRP   275      37.827  30.544  54.638  1.00  0.00           C  
ATOM   4287  CD1 TRP   275      38.138  29.670  55.689  1.00  0.00           C  
ATOM   4288  HD1 TRP   275      38.342  29.965  56.718  1.00  0.00           H  
ATOM   4289  NE1 TRP   275      38.302  28.417  55.170  1.00  0.00           N  
ATOM   4290  HE1 TRP   275      38.640  27.564  55.758  1.00  0.00           H  
ATOM   4291  CE2 TRP   275      37.993  28.313  53.833  1.00  0.00           C  
ATOM   4292  CZ2 TRP   275      37.926  27.257  52.938  1.00  0.00           C  
ATOM   4293  HZ2 TRP   275      38.237  26.251  53.217  1.00  0.00           H  
ATOM   4294  CH2 TRP   275      37.469  27.469  51.613  1.00  0.00           C  
ATOM   4295  HH2 TRP   275      37.231  26.623  50.968  1.00  0.00           H  
ATOM   4296  CZ3 TRP   275      37.214  28.788  51.156  1.00  0.00           C  
ATOM   4297  HZ3 TRP   275      36.985  28.998  50.111  1.00  0.00           H  
ATOM   4298  CE3 TRP   275      37.269  29.845  52.122  1.00  0.00           C  
ATOM   4299  HE3 TRP   275      37.088  30.846  51.730  1.00  0.00           H  
ATOM   4300  CD2 TRP   275      37.708  29.668  53.477  1.00  0.00           C  
ATOM   4301  C   TRP   275      36.027  32.419  56.601  1.00  0.00           C  
ATOM   4302  O   TRP   275      36.539  33.163  57.450  1.00  0.00           O  
ATOM   4303  N   PRO   276      35.265  31.429  56.970  1.00  0.00           N  
ATOM   4304  CD  PRO   276      34.940  31.188  58.401  1.00  0.00           C  
ATOM   4305  HD2 PRO   276      33.972  31.632  58.630  1.00  0.00           H  
ATOM   4306  HD3 PRO   276      35.694  31.535  59.107  1.00  0.00           H  
ATOM   4307  CG  PRO   276      34.927  29.642  58.370  1.00  0.00           C  
ATOM   4308  HG2 PRO   276      34.527  29.266  59.312  1.00  0.00           H  
ATOM   4309  HG3 PRO   276      35.963  29.341  58.216  1.00  0.00           H  
ATOM   4310  CB  PRO   276      34.196  29.270  57.057  1.00  0.00           C  
ATOM   4311  HB2 PRO   276      33.141  29.180  57.313  1.00  0.00           H  
ATOM   4312  HB3 PRO   276      34.661  28.409  56.577  1.00  0.00           H  
ATOM   4313  CA  PRO   276      34.467  30.488  56.123  1.00  0.00           C  
ATOM   4314  HA  PRO   276      35.183  30.119  55.388  1.00  0.00           H  
ATOM   4315  C   PRO   276      33.197  31.105  55.563  1.00  0.00           C  
ATOM   4316  O   PRO   276      32.576  31.885  56.228  1.00  0.00           O  
ATOM   4317  N   VAL   277      32.589  30.496  54.574  1.00  0.00           N  
ATOM   4318  H   VAL   277      33.176  29.768  54.034  1.00  0.00           H  
ATOM   4319  CA  VAL   277      31.327  30.810  53.915  1.00  0.00           C  
ATOM   4320  HA  VAL   277      30.720  31.335  54.637  1.00  0.00           H  
ATOM   4321  CB  VAL   277      31.551  31.637  52.689  1.00  0.00           C  
ATOM   4322  HB  VAL   277      32.098  32.458  52.903  1.00  0.00           H  
ATOM   4323  CG1 VAL   277      32.220  30.764  51.603  1.00  0.00           C  
ATOM   4324 HG11 VAL   277      31.699  29.847  51.327  1.00  0.00           H  
ATOM   4325 HG12 VAL   277      32.499  31.329  50.713  1.00  0.00           H  
ATOM   4326 HG13 VAL   277      33.212  30.548  52.000  1.00  0.00           H  
ATOM   4327  CG2 VAL   277      30.265  32.190  51.968  1.00  0.00           C  
ATOM   4328 HG21 VAL   277      29.722  32.597  52.716  1.00  0.00           H  
ATOM   4329 HG22 VAL   277      30.545  32.882  51.287  1.00  0.00           H  
ATOM   4330 HG23 VAL   277      29.809  31.488  51.403  1.00  0.00           H  
ATOM   4331  C   VAL   277      30.582  29.507  53.629  1.00  0.00           C  
ATOM   4332  O   VAL   277      31.060  28.395  53.591  1.00  0.00           O  
ATOM   4333  N   GLU   278      29.226  29.589  53.518  1.00  0.00           N  
ATOM   4334  H   GLU   278      28.751  30.569  53.564  1.00  0.00           H  
ATOM   4335  CA  GLU   278      28.432  28.454  53.048  1.00  0.00           C  
ATOM   4336  HA  GLU   278      28.774  27.541  53.536  1.00  0.00           H  
ATOM   4337  CB  GLU   278      26.950  28.691  53.349  1.00  0.00           C  
ATOM   4338  HB2 GLU   278      26.805  29.182  54.219  1.00  0.00           H  
ATOM   4339  HB3 GLU   278      26.416  29.297  52.632  1.00  0.00           H  
ATOM   4340  CG  GLU   278      26.160  27.351  53.455  1.00  0.00           C  
ATOM   4341  HG2 GLU   278      26.581  26.663  54.173  1.00  0.00           H  
ATOM   4342  HG3 GLU   278      25.167  27.496  53.856  1.00  0.00           H  
ATOM   4343  CD  GLU   278      26.023  26.630  52.019  1.00  0.00           C  
ATOM   4344  OE1 GLU   278      26.197  25.368  51.892  1.00  0.00           O  
ATOM   4345  OE2 GLU   278      25.670  27.239  51.011  1.00  0.00           O  
ATOM   4346  C   GLU   278      28.650  28.368  51.561  1.00  0.00           C  
ATOM   4347  O   GLU   278      28.349  29.274  50.777  1.00  0.00           O  
ATOM   4348  N   ALA   279      29.224  27.210  51.136  1.00  0.00           N  
ATOM   4349  H   ALA   279      29.255  26.444  51.911  1.00  0.00           H  
ATOM   4350  CA  ALA   279      29.921  26.901  49.961  1.00  0.00           C  
ATOM   4351  HA  ALA   279      30.529  27.768  49.706  1.00  0.00           H  
ATOM   4352  CB  ALA   279      30.818  25.647  50.080  1.00  0.00           C  
ATOM   4353  HB1 ALA   279      31.583  25.724  50.853  1.00  0.00           H  
ATOM   4354  HB2 ALA   279      30.241  24.843  50.283  1.00  0.00           H  
ATOM   4355  HB3 ALA   279      31.276  25.342  49.139  1.00  0.00           H  
ATOM   4356  C   ALA   279      28.975  26.707  48.753  1.00  0.00           C  
ATOM   4357  O   ALA   279      29.245  27.164  47.662  1.00  0.00           O  
ATOM   4358  N   ASN   280      27.826  26.069  49.012  1.00  0.00           N  
ATOM   4359  H   ASN   280      27.438  25.922  50.020  1.00  0.00           H  
ATOM   4360  CA  ASN   280      26.839  25.815  47.965  1.00  0.00           C  
ATOM   4361  HA  ASN   280      27.395  25.428  47.111  1.00  0.00           H  
ATOM   4362  CB  ASN   280      25.818  24.856  48.487  1.00  0.00           C  
ATOM   4363  HB2 ASN   280      25.194  25.303  49.261  1.00  0.00           H  
ATOM   4364  HB3 ASN   280      25.154  24.588  47.665  1.00  0.00           H  
ATOM   4365  CG  ASN   280      26.388  23.479  48.900  1.00  0.00           C  
ATOM   4366  OD1 ASN   280      26.402  22.645  48.028  1.00  0.00           O  
ATOM   4367  ND2 ASN   280      26.526  23.160  50.148  1.00  0.00           N  
ATOM   4368 HD21 ASN   280      26.819  22.165  50.485  1.00  0.00           H  
ATOM   4369 HD22 ASN   280      26.407  23.972  50.866  1.00  0.00           H  
ATOM   4370  C   ASN   280      26.186  27.172  47.541  1.00  0.00           C  
ATOM   4371  O   ASN   280      25.737  27.294  46.374  1.00  0.00           O  
ATOM   4372  N   THR   281      26.123  28.123  48.482  1.00  0.00           N  
ATOM   4373  H   THR   281      26.444  27.985  49.429  1.00  0.00           H  
ATOM   4374  CA  THR   281      25.493  29.427  48.196  1.00  0.00           C  
ATOM   4375  HA  THR   281      24.560  29.240  47.663  1.00  0.00           H  
ATOM   4376  CB  THR   281      25.110  30.059  49.519  1.00  0.00           C  
ATOM   4377  HB  THR   281      26.002  30.003  50.142  1.00  0.00           H  
ATOM   4378  CG2 THR   281      24.569  31.504  49.541  1.00  0.00           C  
ATOM   4379 HG21 THR   281      25.316  32.211  49.181  1.00  0.00           H  
ATOM   4380 HG22 THR   281      23.728  31.503  48.848  1.00  0.00           H  
ATOM   4381 HG23 THR   281      24.231  31.813  50.530  1.00  0.00           H  
ATOM   4382  OG1 THR   281      24.192  29.214  50.152  1.00  0.00           O  
ATOM   4383  HG1 THR   281      24.649  28.257  50.404  1.00  0.00           H  
ATOM   4384  C   THR   281      26.318  30.334  47.327  1.00  0.00           C  
ATOM   4385  O   THR   281      25.750  30.983  46.474  1.00  0.00           O  
ATOM   4386  N   VAL   282      27.650  30.166  47.351  1.00  0.00           N  
ATOM   4387  H   VAL   282      28.061  29.549  48.150  1.00  0.00           H  
ATOM   4388  CA  VAL   282      28.637  30.936  46.572  1.00  0.00           C  
ATOM   4389  HA  VAL   282      28.154  31.835  46.190  1.00  0.00           H  
ATOM   4390  CB  VAL   282      29.834  31.294  47.442  1.00  0.00           C  
ATOM   4391  HB  VAL   282      30.607  31.865  46.929  1.00  0.00           H  
ATOM   4392  CG1 VAL   282      29.357  32.279  48.564  1.00  0.00           C  
ATOM   4393 HG11 VAL   282      30.193  32.652  49.156  1.00  0.00           H  
ATOM   4394 HG12 VAL   282      28.806  33.173  48.275  1.00  0.00           H  
ATOM   4395 HG13 VAL   282      28.736  31.868  49.247  1.00  0.00           H  
ATOM   4396  CG2 VAL   282      30.561  30.077  48.043  1.00  0.00           C  
ATOM   4397 HG21 VAL   282      30.968  29.370  47.320  1.00  0.00           H  
ATOM   4398 HG22 VAL   282      31.332  30.448  48.718  1.00  0.00           H  
ATOM   4399 HG23 VAL   282      29.754  29.619  48.615  1.00  0.00           H  
ATOM   4400  C   VAL   282      29.164  30.194  45.326  1.00  0.00           C  
ATOM   4401  O   VAL   282      29.611  30.824  44.408  1.00  0.00           O  
ATOM   4402  N   VAL   283      29.016  28.843  45.241  1.00  0.00           N  
ATOM   4403  H   VAL   283      28.796  28.401  46.064  1.00  0.00           H  
ATOM   4404  CA  VAL   283      28.955  28.060  44.010  1.00  0.00           C  
ATOM   4405  HA  VAL   283      29.790  28.197  43.458  1.00  0.00           H  
ATOM   4406  CB  VAL   283      29.049  26.548  44.235  1.00  0.00           C  
ATOM   4407  HB  VAL   283      28.390  26.216  45.037  1.00  0.00           H  
ATOM   4408  CG1 VAL   283      28.646  25.775  42.965  1.00  0.00           C  
ATOM   4409 HG11 VAL   283      29.304  26.019  42.239  1.00  0.00           H  
ATOM   4410 HG12 VAL   283      28.802  24.758  43.323  1.00  0.00           H  
ATOM   4411 HG13 VAL   283      27.617  25.834  42.611  1.00  0.00           H  
ATOM   4412  CG2 VAL   283      30.453  26.152  44.712  1.00  0.00           C  
ATOM   4413 HG21 VAL   283      30.595  26.558  45.714  1.00  0.00           H  
ATOM   4414 HG22 VAL   283      30.586  25.152  44.761  1.00  0.00           H  
ATOM   4415 HG23 VAL   283      31.167  26.493  44.085  1.00  0.00           H  
ATOM   4416  C   VAL   283      27.775  28.558  43.177  1.00  0.00           C  
ATOM   4417  O   VAL   283      27.922  28.920  42.008  1.00  0.00           O  
ATOM   4418  N   GLU   284      26.538  28.668  43.661  1.00  0.00           N  
ATOM   4419  H   GLU   284      26.350  28.480  44.636  1.00  0.00           H  
ATOM   4420  CA  GLU   284      25.373  29.128  42.866  1.00  0.00           C  
ATOM   4421  HA  GLU   284      25.240  28.482  41.999  1.00  0.00           H  
ATOM   4422  CB  GLU   284      24.150  28.693  43.672  1.00  0.00           C  
ATOM   4423  HB2 GLU   284      24.217  27.605  43.683  1.00  0.00           H  
ATOM   4424  HB3 GLU   284      24.067  29.132  44.666  1.00  0.00           H  
ATOM   4425  CG  GLU   284      22.838  29.214  43.069  1.00  0.00           C  
ATOM   4426  HG2 GLU   284      22.063  29.055  43.819  1.00  0.00           H  
ATOM   4427  HG3 GLU   284      22.950  30.272  42.833  1.00  0.00           H  
ATOM   4428  CD  GLU   284      22.319  28.395  41.884  1.00  0.00           C  
ATOM   4429  OE1 GLU   284      21.562  28.933  41.105  1.00  0.00           O  
ATOM   4430  OE2 GLU   284      22.610  27.214  41.768  1.00  0.00           O  
ATOM   4431  C   GLU   284      25.432  30.620  42.442  1.00  0.00           C  
ATOM   4432  O   GLU   284      25.288  30.905  41.257  1.00  0.00           O  
ATOM   4433  N   GLY   285      25.808  31.567  43.315  1.00  0.00           N  
ATOM   4434  H   GLY   285      26.020  31.248  44.335  1.00  0.00           H  
ATOM   4435  CA  GLY   285      26.078  32.905  42.887  1.00  0.00           C  
ATOM   4436  HA2 GLY   285      25.222  33.322  42.356  1.00  0.00           H  
ATOM   4437  HA3 GLY   285      26.245  33.493  43.789  1.00  0.00           H  
ATOM   4438  C   GLY   285      27.337  33.056  42.046  1.00  0.00           C  
ATOM   4439  O   GLY   285      27.498  34.145  41.511  1.00  0.00           O  
ATOM   4440  N   SER   286      28.147  32.017  41.815  1.00  0.00           N  
ATOM   4441  H   SER   286      27.906  31.036  42.222  1.00  0.00           H  
ATOM   4442  CA  SER   286      29.333  32.212  40.898  1.00  0.00           C  
ATOM   4443  HA  SER   286      29.948  33.093  41.082  1.00  0.00           H  
ATOM   4444  CB  SER   286      30.369  31.073  41.063  1.00  0.00           C  
ATOM   4445  HB2 SER   286      31.267  31.318  40.496  1.00  0.00           H  
ATOM   4446  HB3 SER   286      30.633  30.941  42.113  1.00  0.00           H  
ATOM   4447  OG  SER   286      30.055  29.829  40.561  1.00  0.00           O  
ATOM   4448  HG  SER   286      29.357  29.364  41.257  1.00  0.00           H  
ATOM   4449  C   SER   286      28.962  32.194  39.367  1.00  0.00           C  
ATOM   4450  O   SER   286      29.852  32.522  38.515  1.00  0.00           O  
ATOM   4451  N   ASP   287      27.801  31.690  38.993  1.00  0.00           N  
ATOM   4452  H   ASP   287      27.154  31.458  39.839  1.00  0.00           H  
ATOM   4453  CA  ASP   287      27.529  31.297  37.579  1.00  0.00           C  
ATOM   4454  HA  ASP   287      28.335  30.634  37.264  1.00  0.00           H  
ATOM   4455  CB  ASP   287      26.228  30.471  37.433  1.00  0.00           C  
ATOM   4456  HB2 ASP   287      26.187  30.037  38.344  1.00  0.00           H  
ATOM   4457  HB3 ASP   287      25.422  31.176  37.227  1.00  0.00           H  
ATOM   4458  CG  ASP   287      26.332  29.478  36.214  1.00  0.00           C  
ATOM   4459  OD1 ASP   287      27.256  29.563  35.369  1.00  0.00           O  
ATOM   4460  OD2 ASP   287      25.502  28.522  36.236  1.00  0.00           O  
ATOM   4461  C   ASP   287      27.553  32.570  36.708  1.00  0.00           C  
ATOM   4462  O   ASP   287      27.234  33.723  37.039  1.00  0.00           O  
ATOM   4463  N   SER   288      27.841  32.367  35.419  1.00  0.00           N  
ATOM   4464  H   SER   288      27.895  31.315  35.138  1.00  0.00           H  
ATOM   4465  CA  SER   288      27.951  33.451  34.331  1.00  0.00           C  
ATOM   4466  HA  SER   288      28.790  34.107  34.561  1.00  0.00           H  
ATOM   4467  CB  SER   288      28.380  32.793  32.985  1.00  0.00           C  
ATOM   4468  HB2 SER   288      29.259  32.178  33.177  1.00  0.00           H  
ATOM   4469  HB3 SER   288      27.621  32.152  32.537  1.00  0.00           H  
ATOM   4470  OG  SER   288      28.770  33.710  32.028  1.00  0.00           O  
ATOM   4471  HG  SER   288      27.868  33.842  31.430  1.00  0.00           H  
ATOM   4472  C   SER   288      26.718  34.362  34.265  1.00  0.00           C  
ATOM   4473  O   SER   288      26.913  35.585  34.344  1.00  0.00           O  
ATOM   4474  N   LYS   289      25.490  33.796  34.264  1.00  0.00           N  
ATOM   4475  H   LYS   289      25.454  32.711  34.360  1.00  0.00           H  
ATOM   4476  CA  LYS   289      24.256  34.575  34.244  1.00  0.00           C  
ATOM   4477  HA  LYS   289      24.436  35.298  33.448  1.00  0.00           H  
ATOM   4478  CB  LYS   289      22.972  33.710  33.832  1.00  0.00           C  
ATOM   4479  HB2 LYS   289      22.233  34.249  33.404  1.00  0.00           H  
ATOM   4480  HB3 LYS   289      23.261  33.123  33.130  1.00  0.00           H  
ATOM   4481  CG  LYS   289      22.354  32.861  34.933  1.00  0.00           C  
ATOM   4482  HG2 LYS   289      23.009  32.024  35.174  1.00  0.00           H  
ATOM   4483  HG3 LYS   289      22.202  33.450  35.838  1.00  0.00           H  
ATOM   4484  CD  LYS   289      20.987  32.231  34.561  1.00  0.00           C  
ATOM   4485  HD2 LYS   289      20.295  32.970  34.158  1.00  0.00           H  
ATOM   4486  HD3 LYS   289      21.182  31.529  33.862  1.00  0.00           H  
ATOM   4487  CE  LYS   289      20.292  31.659  35.745  1.00  0.00           C  
ATOM   4488  HE2 LYS   289      20.389  32.371  36.565  1.00  0.00           H  
ATOM   4489  HE3 LYS   289      19.242  31.660  35.450  1.00  0.00           H  
ATOM   4490  NZ  LYS   289      20.678  30.289  36.067  1.00  0.00           N  
ATOM   4491  HZ1 LYS   289      20.611  29.601  35.331  1.00  0.00           H  
ATOM   4492  HZ2 LYS   289      21.710  30.306  36.415  1.00  0.00           H  
ATOM   4493  HZ3 LYS   289      20.104  29.886  36.901  1.00  0.00           H  
ATOM   4494  C   LYS   289      24.052  35.369  35.564  1.00  0.00           C  
ATOM   4495  O   LYS   289      23.259  36.317  35.498  1.00  0.00           O  
ATOM   4496  N   VAL   290      24.632  34.960  36.692  1.00  0.00           N  
ATOM   4497  H   VAL   290      25.205  34.034  36.726  1.00  0.00           H  
ATOM   4498  CA  VAL   290      24.716  35.741  37.896  1.00  0.00           C  
ATOM   4499  HA  VAL   290      23.739  36.200  38.047  1.00  0.00           H  
ATOM   4500  CB  VAL   290      24.909  34.860  39.138  1.00  0.00           C  
ATOM   4501  HB  VAL   290      25.832  34.650  39.296  1.00  0.00           H  
ATOM   4502  CG1 VAL   290      24.382  35.656  40.318  1.00  0.00           C  
ATOM   4503 HG11 VAL   290      24.723  35.299  41.290  1.00  0.00           H  
ATOM   4504 HG12 VAL   290      24.638  36.709  40.197  1.00  0.00           H  
ATOM   4505 HG13 VAL   290      23.381  35.675  40.450  1.00  0.00           H  
ATOM   4506  CG2 VAL   290      24.159  33.504  39.034  1.00  0.00           C  
ATOM   4507 HG21 VAL   290      24.296  32.965  39.972  1.00  0.00           H  
ATOM   4508 HG22 VAL   290      23.163  33.583  38.889  1.00  0.00           H  
ATOM   4509 HG23 VAL   290      24.598  32.863  38.269  1.00  0.00           H  
ATOM   4510  C   VAL   290      25.803  36.881  37.840  1.00  0.00           C  
ATOM   4511  O   VAL   290      25.539  37.988  38.271  1.00  0.00           O  
ATOM   4512  N   ALA   291      27.012  36.545  37.316  1.00  0.00           N  
ATOM   4513  H   ALA   291      27.086  35.671  36.816  1.00  0.00           H  
ATOM   4514  CA  ALA   291      28.221  37.440  37.302  1.00  0.00           C  
ATOM   4515  HA  ALA   291      28.329  37.829  38.228  1.00  0.00           H  
ATOM   4516  CB  ALA   291      29.418  36.508  37.120  1.00  0.00           C  
ATOM   4517  HB1 ALA   291      30.327  37.059  37.363  1.00  0.00           H  
ATOM   4518  HB2 ALA   291      29.360  35.732  37.763  1.00  0.00           H  
ATOM   4519  HB3 ALA   291      29.461  36.145  36.178  1.00  0.00           H  
ATOM   4520  C   ALA   291      28.100  38.532  36.301  1.00  0.00           C  
ATOM   4521  O   ALA   291      28.495  39.630  36.533  1.00  0.00           O  
ATOM   4522  N   LEU   292      27.429  38.314  35.164  1.00  0.00           N  
ATOM   4523  H   LEU   292      27.230  37.282  34.876  1.00  0.00           H  
ATOM   4524  CA  LEU   292      27.062  39.353  34.236  1.00  0.00           C  
ATOM   4525  HA  LEU   292      27.738  40.089  34.382  1.00  0.00           H  
ATOM   4526  CB  LEU   292      27.184  38.796  32.785  1.00  0.00           C  
ATOM   4527  HB2 LEU   292      26.747  37.802  32.688  1.00  0.00           H  
ATOM   4528  HB3 LEU   292      26.643  39.436  32.088  1.00  0.00           H  
ATOM   4529  CG  LEU   292      28.654  38.551  32.284  1.00  0.00           C  
ATOM   4530  HG  LEU   292      29.176  37.867  32.952  1.00  0.00           H  
ATOM   4531  CD1 LEU   292      28.584  37.895  30.916  1.00  0.00           C  
ATOM   4532 HD11 LEU   292      28.256  38.692  30.248  1.00  0.00           H  
ATOM   4533 HD12 LEU   292      29.515  37.583  30.442  1.00  0.00           H  
ATOM   4534 HD13 LEU   292      27.896  37.053  30.849  1.00  0.00           H  
ATOM   4535  CD2 LEU   292      29.417  39.834  32.200  1.00  0.00           C  
ATOM   4536 HD21 LEU   292      30.400  39.602  31.791  1.00  0.00           H  
ATOM   4537 HD22 LEU   292      28.835  40.518  31.582  1.00  0.00           H  
ATOM   4538 HD23 LEU   292      29.587  40.340  33.150  1.00  0.00           H  
ATOM   4539  C   LEU   292      25.720  40.026  34.464  1.00  0.00           C  
ATOM   4540  O   LEU   292      25.176  40.779  33.688  1.00  0.00           O  
ATOM   4541  N   ALA   293      25.008  39.694  35.512  1.00  0.00           N  
ATOM   4542  H   ALA   293      25.297  38.779  36.028  1.00  0.00           H  
ATOM   4543  CA  ALA   293      23.682  40.208  35.752  1.00  0.00           C  
ATOM   4544  HA  ALA   293      23.164  40.297  34.797  1.00  0.00           H  
ATOM   4545  CB  ALA   293      22.846  39.256  36.578  1.00  0.00           C  
ATOM   4546  HB1 ALA   293      22.496  38.357  36.071  1.00  0.00           H  
ATOM   4547  HB2 ALA   293      23.248  39.028  37.566  1.00  0.00           H  
ATOM   4548  HB3 ALA   293      21.957  39.858  36.769  1.00  0.00           H  
ATOM   4549  C   ALA   293      23.774  41.617  36.502  1.00  0.00           C  
ATOM   4550  O   ALA   293      24.711  41.917  37.179  1.00  0.00           O  
ATOM   4551  N   PRO   294      22.762  42.496  36.321  1.00  0.00           N  
ATOM   4552  CD  PRO   294      21.599  42.289  35.519  1.00  0.00           C  
ATOM   4553  HD2 PRO   294      20.936  41.576  36.010  1.00  0.00           H  
ATOM   4554  HD3 PRO   294      21.877  42.017  34.501  1.00  0.00           H  
ATOM   4555  CG  PRO   294      20.731  43.528  35.608  1.00  0.00           C  
ATOM   4556  HG2 PRO   294      19.971  43.400  36.378  1.00  0.00           H  
ATOM   4557  HG3 PRO   294      20.171  43.949  34.773  1.00  0.00           H  
ATOM   4558  CB  PRO   294      21.643  44.627  36.144  1.00  0.00           C  
ATOM   4559  HB2 PRO   294      21.052  45.370  36.678  1.00  0.00           H  
ATOM   4560  HB3 PRO   294      22.008  45.153  35.363  1.00  0.00           H  
ATOM   4561  CA  PRO   294      22.669  43.833  36.947  1.00  0.00           C  
ATOM   4562  HA  PRO   294      23.586  44.395  36.773  1.00  0.00           H  
ATOM   4563  C   PRO   294      22.317  43.647  38.472  1.00  0.00           C  
ATOM   4564  O   PRO   294      21.325  44.075  38.963  1.00  0.00           O  
ATOM   4565  N   LEU   295      23.224  43.083  39.341  1.00  0.00           N  
ATOM   4566  H   LEU   295      24.164  42.757  38.897  1.00  0.00           H  
ATOM   4567  CA  LEU   295      23.024  42.851  40.767  1.00  0.00           C  
ATOM   4568  HA  LEU   295      22.064  42.411  41.037  1.00  0.00           H  
ATOM   4569  CB  LEU   295      24.059  41.858  41.310  1.00  0.00           C  
ATOM   4570  HB2 LEU   295      25.043  42.298  41.150  1.00  0.00           H  
ATOM   4571  HB3 LEU   295      23.838  41.824  42.377  1.00  0.00           H  
ATOM   4572  CG  LEU   295      23.967  40.416  40.760  1.00  0.00           C  
ATOM   4573  HG  LEU   295      24.350  40.378  39.740  1.00  0.00           H  
ATOM   4574  CD1 LEU   295      24.867  39.512  41.648  1.00  0.00           C  
ATOM   4575 HD11 LEU   295      24.522  39.461  42.681  1.00  0.00           H  
ATOM   4576 HD12 LEU   295      24.923  38.518  41.204  1.00  0.00           H  
ATOM   4577 HD13 LEU   295      25.797  40.079  41.707  1.00  0.00           H  
ATOM   4578  CD2 LEU   295      22.570  39.760  40.845  1.00  0.00           C  
ATOM   4579 HD21 LEU   295      21.956  40.109  40.123  1.00  0.00           H  
ATOM   4580 HD22 LEU   295      22.551  38.670  40.857  1.00  0.00           H  
ATOM   4581 HD23 LEU   295      22.123  40.085  41.785  1.00  0.00           H  
ATOM   4582  C   LEU   295      23.134  44.192  41.530  1.00  0.00           C  
ATOM   4583  O   LEU   295      24.194  44.892  41.469  1.00  0.00           O  
ATOM   4584  N   PRO   296      22.160  44.604  42.428  1.00  0.00           N  
ATOM   4585  CD  PRO   296      21.045  43.731  42.767  1.00  0.00           C  
ATOM   4586  HD2 PRO   296      21.367  42.780  42.879  1.00  0.00           H  
ATOM   4587  HD3 PRO   296      20.353  43.729  41.925  1.00  0.00           H  
ATOM   4588  CG  PRO   296      20.358  44.331  44.034  1.00  0.00           C  
ATOM   4589  HG2 PRO   296      20.834  43.853  44.890  1.00  0.00           H  
ATOM   4590  HG3 PRO   296      19.274  44.235  43.980  1.00  0.00           H  
ATOM   4591  CB  PRO   296      20.782  45.809  43.984  1.00  0.00           C  
ATOM   4592  HB2 PRO   296      20.767  46.213  44.997  1.00  0.00           H  
ATOM   4593  HB3 PRO   296      20.072  46.292  43.313  1.00  0.00           H  
ATOM   4594  CA  PRO   296      22.181  45.752  43.383  1.00  0.00           C  
ATOM   4595  HA  PRO   296      22.350  46.620  42.894  1.00  0.00           H  
ATOM   4596  C   PRO   296      23.250  45.612  44.477  1.00  0.00           C  
ATOM   4597  O   PRO   296      23.600  44.467  44.861  1.00  0.00           O  
ATOM   4598  N   VAL   297      23.827  46.703  45.004  1.00  0.00           N  
ATOM   4599  H   VAL   297      23.510  47.689  44.664  1.00  0.00           H  
ATOM   4600  CA  VAL   297      25.076  46.832  45.816  1.00  0.00           C  
ATOM   4601  HA  VAL   297      25.315  45.821  46.146  1.00  0.00           H  
ATOM   4602  CB  VAL   297      26.237  47.356  44.944  1.00  0.00           C  
ATOM   4603  HB  VAL   297      27.126  47.227  45.562  1.00  0.00           H  
ATOM   4604  CG1 VAL   297      26.367  46.598  43.613  1.00  0.00           C  
ATOM   4605 HG11 VAL   297      25.606  46.896  42.892  1.00  0.00           H  
ATOM   4606 HG12 VAL   297      27.376  46.844  43.283  1.00  0.00           H  
ATOM   4607 HG13 VAL   297      26.247  45.515  43.643  1.00  0.00           H  
ATOM   4608  CG2 VAL   297      26.227  48.872  44.667  1.00  0.00           C  
ATOM   4609 HG21 VAL   297      25.221  49.105  44.318  1.00  0.00           H  
ATOM   4610 HG22 VAL   297      26.390  49.435  45.586  1.00  0.00           H  
ATOM   4611 HG23 VAL   297      27.003  49.106  43.938  1.00  0.00           H  
ATOM   4612  C   VAL   297      24.984  47.625  47.125  1.00  0.00           C  
ATOM   4613  O   VAL   297      24.188  48.543  47.346  1.00  0.00           O  
ATOM   4614  N   ALA   298      25.848  47.144  47.993  1.00  0.00           N  
ATOM   4615  H   ALA   298      26.580  46.366  47.773  1.00  0.00           H  
ATOM   4616  CA  ALA   298      26.159  47.715  49.323  1.00  0.00           C  
ATOM   4617  HA  ALA   298      25.296  48.307  49.628  1.00  0.00           H  
ATOM   4618  CB  ALA   298      26.116  46.575  50.348  1.00  0.00           C  
ATOM   4619  HB1 ALA   298      26.911  45.886  50.063  1.00  0.00           H  
ATOM   4620  HB2 ALA   298      26.172  46.935  51.375  1.00  0.00           H  
ATOM   4621  HB3 ALA   298      25.177  46.042  50.197  1.00  0.00           H  
ATOM   4622  C   ALA   298      27.394  48.605  49.239  1.00  0.00           C  
ATOM   4623  O   ALA   298      28.539  48.065  49.108  1.00  0.00           O  
ATOM   4624  N   GLU   299      27.196  49.908  49.509  1.00  0.00           N  
ATOM   4625  H   GLU   299      26.159  50.169  49.718  1.00  0.00           H  
ATOM   4626  CA  GLU   299      28.252  50.973  49.721  1.00  0.00           C  
ATOM   4627  HA  GLU   299      28.876  51.112  48.838  1.00  0.00           H  
ATOM   4628  CB  GLU   299      27.641  52.328  50.091  1.00  0.00           C  
ATOM   4629  HB2 GLU   299      27.253  52.731  49.251  1.00  0.00           H  
ATOM   4630  HB3 GLU   299      26.915  52.160  50.887  1.00  0.00           H  
ATOM   4631  CG  GLU   299      28.636  53.372  50.569  1.00  0.00           C  
ATOM   4632  HG2 GLU   299      29.006  53.056  51.544  1.00  0.00           H  
ATOM   4633  HG3 GLU   299      29.477  53.389  49.876  1.00  0.00           H  
ATOM   4634  CD  GLU   299      28.110  54.814  50.614  1.00  0.00           C  
ATOM   4635  OE1 GLU   299      28.684  55.840  51.187  1.00  0.00           O  
ATOM   4636  OE2 GLU   299      27.121  55.088  49.932  1.00  0.00           O  
ATOM   4637  C   GLU   299      29.155  50.439  50.813  1.00  0.00           C  
ATOM   4638  O   GLU   299      28.682  50.127  51.922  1.00  0.00           O  
ATOM   4639  N   VAL   300      30.486  50.362  50.578  1.00  0.00           N  
ATOM   4640  H   VAL   300      30.940  50.498  49.596  1.00  0.00           H  
ATOM   4641  CA  VAL   300      31.490  50.219  51.696  1.00  0.00           C  
ATOM   4642  HA  VAL   300      30.916  50.176  52.622  1.00  0.00           H  
ATOM   4643  CB  VAL   300      32.317  48.932  51.560  1.00  0.00           C  
ATOM   4644  HB  VAL   300      32.834  48.973  50.602  1.00  0.00           H  
ATOM   4645  CG1 VAL   300      33.286  48.727  52.692  1.00  0.00           C  
ATOM   4646 HG11 VAL   300      33.697  47.717  52.700  1.00  0.00           H  
ATOM   4647 HG12 VAL   300      34.086  49.465  52.636  1.00  0.00           H  
ATOM   4648 HG13 VAL   300      32.990  48.963  53.714  1.00  0.00           H  
ATOM   4649  CG2 VAL   300      31.319  47.756  51.524  1.00  0.00           C  
ATOM   4650 HG21 VAL   300      30.690  47.704  50.635  1.00  0.00           H  
ATOM   4651 HG22 VAL   300      31.873  46.826  51.648  1.00  0.00           H  
ATOM   4652 HG23 VAL   300      30.542  47.860  52.282  1.00  0.00           H  
ATOM   4653  C   VAL   300      32.300  51.483  51.789  1.00  0.00           C  
ATOM   4654  O   VAL   300      33.205  51.743  51.020  1.00  0.00           O  
ATOM   4655  N   ASN   301      31.932  52.333  52.766  1.00  0.00           N  
ATOM   4656  H   ASN   301      31.042  52.131  53.361  1.00  0.00           H  
ATOM   4657  CA  ASN   301      32.439  53.658  52.928  1.00  0.00           C  
ATOM   4658  HA  ASN   301      33.361  53.715  52.350  1.00  0.00           H  
ATOM   4659  CB  ASN   301      31.478  54.595  52.186  1.00  0.00           C  
ATOM   4660  HB2 ASN   301      31.117  54.252  51.217  1.00  0.00           H  
ATOM   4661  HB3 ASN   301      30.604  54.653  52.688  1.00  0.00           H  
ATOM   4662  CG  ASN   301      32.001  56.050  52.040  1.00  0.00           C  
ATOM   4663  OD1 ASN   301      33.115  56.376  52.223  1.00  0.00           O  
ATOM   4664  ND2 ASN   301      31.102  56.974  51.814  1.00  0.00           N  
ATOM   4665 HD21 ASN   301      31.309  58.044  51.812  1.00  0.00           H  
ATOM   4666 HD22 ASN   301      30.094  56.625  51.591  1.00  0.00           H  
ATOM   4667  C   ASN   301      32.646  54.059  54.345  1.00  0.00           C  
ATOM   4668  O   ASN   301      31.649  54.043  55.156  1.00  0.00           O  
ATOM   4669  N   PRO   302      33.870  54.478  54.755  1.00  0.00           N  
ATOM   4670  CD  PRO   302      34.086  55.108  56.042  1.00  0.00           C  
ATOM   4671  HD2 PRO   302      33.535  54.513  56.771  1.00  0.00           H  
ATOM   4672  HD3 PRO   302      33.816  56.164  56.030  1.00  0.00           H  
ATOM   4673  CG  PRO   302      35.580  55.073  56.301  1.00  0.00           C  
ATOM   4674  HG2 PRO   302      35.914  54.288  56.979  1.00  0.00           H  
ATOM   4675  HG3 PRO   302      35.903  55.970  56.829  1.00  0.00           H  
ATOM   4676  CB  PRO   302      36.183  54.860  54.928  1.00  0.00           C  
ATOM   4677  HB2 PRO   302      36.999  54.139  54.980  1.00  0.00           H  
ATOM   4678  HB3 PRO   302      36.512  55.729  54.532  1.00  0.00           H  
ATOM   4679  CA  PRO   302      35.126  54.387  53.960  1.00  0.00           C  
ATOM   4680  HA  PRO   302      35.104  55.038  53.087  1.00  0.00           H  
ATOM   4681  C   PRO   302      35.402  52.918  53.536  1.00  0.00           C  
ATOM   4682  O   PRO   302      34.896  52.053  54.255  1.00  0.00           O  
ATOM   4683  N   PRO   303      36.185  52.600  52.499  1.00  0.00           N  
ATOM   4684  CD  PRO   303      37.041  53.495  51.693  1.00  0.00           C  
ATOM   4685  HD2 PRO   303      37.382  54.369  52.247  1.00  0.00           H  
ATOM   4686  HD3 PRO   303      36.471  53.734  50.795  1.00  0.00           H  
ATOM   4687  CG  PRO   303      38.212  52.562  51.337  1.00  0.00           C  
ATOM   4688  HG2 PRO   303      38.891  52.346  52.163  1.00  0.00           H  
ATOM   4689  HG3 PRO   303      38.821  52.978  50.535  1.00  0.00           H  
ATOM   4690  CB  PRO   303      37.524  51.241  50.961  1.00  0.00           C  
ATOM   4691  HB2 PRO   303      38.126  50.436  50.857  1.00  0.00           H  
ATOM   4692  HB3 PRO   303      36.944  51.328  50.042  1.00  0.00           H  
ATOM   4693  CA  PRO   303      36.566  51.256  52.170  1.00  0.00           C  
ATOM   4694  HA  PRO   303      35.669  50.685  51.927  1.00  0.00           H  
ATOM   4695  C   PRO   303      37.241  50.552  53.412  1.00  0.00           C  
ATOM   4696  O   PRO   303      37.930  51.216  54.168  1.00  0.00           O  
ATOM   4697  N   ALA   304      36.848  49.324  53.659  1.00  0.00           N  
ATOM   4698  H   ALA   304      36.160  48.874  53.072  1.00  0.00           H  
ATOM   4699  CA  ALA   304      37.315  48.559  54.726  1.00  0.00           C  
ATOM   4700  HA  ALA   304      37.445  49.138  55.543  1.00  0.00           H  
ATOM   4701  CB  ALA   304      36.172  47.601  55.141  1.00  0.00           C  
ATOM   4702  HB1 ALA   304      35.268  48.203  55.237  1.00  0.00           H  
ATOM   4703  HB2 ALA   304      36.096  46.793  54.414  1.00  0.00           H  
ATOM   4704  HB3 ALA   304      36.220  47.234  56.166  1.00  0.00           H  
ATOM   4705  C   ALA   304      38.659  47.883  54.382  1.00  0.00           C  
ATOM   4706  O   ALA   304      38.854  47.348  53.279  1.00  0.00           O  
ATOM   4707  N   PRO   305      39.632  47.914  55.364  1.00  0.00           N  
ATOM   4708  CD  PRO   305      39.592  48.466  56.792  1.00  0.00           C  
ATOM   4709  HD2 PRO   305      38.745  48.089  57.367  1.00  0.00           H  
ATOM   4710  HD3 PRO   305      39.521  49.549  56.891  1.00  0.00           H  
ATOM   4711  CG  PRO   305      40.897  47.997  57.483  1.00  0.00           C  
ATOM   4712  HG2 PRO   305      40.816  47.024  57.968  1.00  0.00           H  
ATOM   4713  HG3 PRO   305      41.026  48.791  58.093  1.00  0.00           H  
ATOM   4714  CB  PRO   305      41.754  48.007  56.276  1.00  0.00           C  
ATOM   4715  HB2 PRO   305      42.648  47.421  56.490  1.00  0.00           H  
ATOM   4716  HB3 PRO   305      42.060  49.031  56.060  1.00  0.00           H  
ATOM   4717  CA  PRO   305      40.969  47.481  55.075  1.00  0.00           C  
ATOM   4718  HA  PRO   305      41.293  47.948  54.240  1.00  0.00           H  
ATOM   4719  C   PRO   305      41.093  45.902  54.892  1.00  0.00           C  
ATOM   4720  O   PRO   305      40.133  45.212  55.257  1.00  0.00           O  
ATOM   4721  N   PRO   306      42.271  45.423  54.389  1.00  0.00           N  
ATOM   4722  CD  PRO   306      43.301  46.186  53.769  1.00  0.00           C  
ATOM   4723  HD2 PRO   306      43.979  46.575  54.527  1.00  0.00           H  
ATOM   4724  HD3 PRO   306      42.887  46.941  53.100  1.00  0.00           H  
ATOM   4725  CG  PRO   306      44.047  45.142  52.853  1.00  0.00           C  
ATOM   4726  HG2 PRO   306      45.128  45.281  52.834  1.00  0.00           H  
ATOM   4727  HG3 PRO   306      43.628  45.168  51.847  1.00  0.00           H  
ATOM   4728  CB  PRO   306      43.753  43.739  53.460  1.00  0.00           C  
ATOM   4729  HB2 PRO   306      44.488  43.652  54.260  1.00  0.00           H  
ATOM   4730  HB3 PRO   306      43.640  42.878  52.802  1.00  0.00           H  
ATOM   4731  CA  PRO   306      42.332  44.021  54.133  1.00  0.00           C  
ATOM   4732  HA  PRO   306      41.543  43.788  53.418  1.00  0.00           H  
ATOM   4733  C   PRO   306      42.291  43.164  55.452  1.00  0.00           C  
ATOM   4734  O   PRO   306      42.424  43.695  56.524  1.00  0.00           O  
ATOM   4735  N   VAL   307      42.082  41.882  55.347  1.00  0.00           N  
ATOM   4736  H   VAL   307      42.036  41.498  54.327  1.00  0.00           H  
ATOM   4737  CA  VAL   307      42.060  40.920  56.454  1.00  0.00           C  
ATOM   4738  HA  VAL   307      42.677  41.300  57.268  1.00  0.00           H  
ATOM   4739  CB  VAL   307      40.606  40.753  57.010  1.00  0.00           C  
ATOM   4740  HB  VAL   307      40.648  39.935  57.729  1.00  0.00           H  
ATOM   4741  CG1 VAL   307      40.034  41.899  57.752  1.00  0.00           C  
ATOM   4742 HG11 VAL   307      39.924  42.722  57.046  1.00  0.00           H  
ATOM   4743 HG12 VAL   307      39.074  41.625  58.188  1.00  0.00           H  
ATOM   4744 HG13 VAL   307      40.748  42.200  58.519  1.00  0.00           H  
ATOM   4745  CG2 VAL   307      39.637  40.260  55.915  1.00  0.00           C  
ATOM   4746 HG21 VAL   307      39.624  41.043  55.157  1.00  0.00           H  
ATOM   4747 HG22 VAL   307      40.067  39.380  55.436  1.00  0.00           H  
ATOM   4748 HG23 VAL   307      38.680  40.045  56.390  1.00  0.00           H  
ATOM   4749  C   VAL   307      42.655  39.524  56.026  1.00  0.00           C  
ATOM   4750  O   VAL   307      42.483  39.081  54.885  1.00  0.00           O  
ATOM   4751  N   LYS   308      43.097  38.806  57.079  1.00  0.00           N  
ATOM   4752  H   LYS   308      43.144  39.254  58.072  1.00  0.00           H  
ATOM   4753  CA  LYS   308      43.793  37.491  56.819  1.00  0.00           C  
ATOM   4754  HA  LYS   308      44.497  37.481  55.987  1.00  0.00           H  
ATOM   4755  CB  LYS   308      44.592  37.106  58.116  1.00  0.00           C  
ATOM   4756  HB2 LYS   308      43.841  36.968  58.894  1.00  0.00           H  
ATOM   4757  HB3 LYS   308      44.961  36.120  57.834  1.00  0.00           H  
ATOM   4758  CG  LYS   308      45.691  38.093  58.574  1.00  0.00           C  
ATOM   4759  HG2 LYS   308      46.542  37.975  57.903  1.00  0.00           H  
ATOM   4760  HG3 LYS   308      45.379  39.135  58.509  1.00  0.00           H  
ATOM   4761  CD  LYS   308      46.111  37.713  60.028  1.00  0.00           C  
ATOM   4762  HD2 LYS   308      45.222  37.872  60.639  1.00  0.00           H  
ATOM   4763  HD3 LYS   308      46.537  36.722  60.184  1.00  0.00           H  
ATOM   4764  CE  LYS   308      47.121  38.761  60.538  1.00  0.00           C  
ATOM   4765  HE2 LYS   308      46.665  39.722  60.298  1.00  0.00           H  
ATOM   4766  HE3 LYS   308      47.186  38.665  61.622  1.00  0.00           H  
ATOM   4767  NZ  LYS   308      48.447  38.551  59.852  1.00  0.00           N  
ATOM   4768  HZ1 LYS   308      48.462  38.662  58.848  1.00  0.00           H  
ATOM   4769  HZ2 LYS   308      49.266  39.112  60.301  1.00  0.00           H  
ATOM   4770  HZ3 LYS   308      48.688  37.520  60.110  1.00  0.00           H  
ATOM   4771  C   LYS   308      42.778  36.431  56.576  1.00  0.00           C  
ATOM   4772  O   LYS   308      43.110  35.472  55.811  1.00  0.00           O  
ATOM   4773  N   ALA   309      41.544  36.595  57.008  1.00  0.00           N  
ATOM   4774  H   ALA   309      41.485  37.394  57.748  1.00  0.00           H  
ATOM   4775  CA  ALA   309      40.416  35.743  56.701  1.00  0.00           C  
ATOM   4776  HA  ALA   309      40.628  34.674  56.721  1.00  0.00           H  
ATOM   4777  CB  ALA   309      39.337  36.036  57.749  1.00  0.00           C  
ATOM   4778  HB1 ALA   309      39.084  37.093  57.831  1.00  0.00           H  
ATOM   4779  HB2 ALA   309      38.440  35.444  57.567  1.00  0.00           H  
ATOM   4780  HB3 ALA   309      39.606  35.693  58.748  1.00  0.00           H  
ATOM   4781  C   ALA   309      39.802  35.859  55.279  1.00  0.00           C  
ATOM   4782  O   ALA   309      38.847  35.130  55.038  1.00  0.00           O  
ATOM   4783  N   SER   310      40.280  36.711  54.406  1.00  0.00           N  
ATOM   4784  H   SER   310      41.079  37.346  54.789  1.00  0.00           H  
ATOM   4785  CA  SER   310      39.739  37.047  53.079  1.00  0.00           C  
ATOM   4786  HA  SER   310      38.660  37.171  53.177  1.00  0.00           H  
ATOM   4787  CB  SER   310      40.270  38.384  52.541  1.00  0.00           C  
ATOM   4788  HB2 SER   310      40.344  38.940  53.475  1.00  0.00           H  
ATOM   4789  HB3 SER   310      41.264  38.309  52.101  1.00  0.00           H  
ATOM   4790  OG  SER   310      39.500  38.949  51.590  1.00  0.00           O  
ATOM   4791  HG  SER   310      39.984  39.924  51.528  1.00  0.00           H  
ATOM   4792  C   SER   310      40.029  35.980  52.083  1.00  0.00           C  
ATOM   4793  O   SER   310      41.220  35.671  51.926  1.00  0.00           O  
ATOM   4794  N   TRP   311      38.989  35.373  51.484  1.00  0.00           N  
ATOM   4795  H   TRP   311      37.984  35.596  51.841  1.00  0.00           H  
ATOM   4796  CA  TRP   311      39.140  34.435  50.376  1.00  0.00           C  
ATOM   4797  HA  TRP   311      40.141  34.006  50.424  1.00  0.00           H  
ATOM   4798  CB  TRP   311      37.955  33.347  50.403  1.00  0.00           C  
ATOM   4799  HB2 TRP   311      38.269  32.644  51.174  1.00  0.00           H  
ATOM   4800  HB3 TRP   311      37.054  33.935  50.575  1.00  0.00           H  
ATOM   4801  CG  TRP   311      37.709  32.554  49.117  1.00  0.00           C  
ATOM   4802  CD1 TRP   311      38.501  32.463  48.055  1.00  0.00           C  
ATOM   4803  HD1 TRP   311      39.476  32.939  47.950  1.00  0.00           H  
ATOM   4804  NE1 TRP   311      37.918  31.603  47.152  1.00  0.00           N  
ATOM   4805  HE1 TRP   311      38.398  31.464  46.183  1.00  0.00           H  
ATOM   4806  CE2 TRP   311      36.804  30.979  47.629  1.00  0.00           C  
ATOM   4807  CZ2 TRP   311      35.948  30.048  47.066  1.00  0.00           C  
ATOM   4808  HZ2 TRP   311      36.010  29.716  46.114  1.00  0.00           H  
ATOM   4809  CH2 TRP   311      34.833  29.563  47.829  1.00  0.00           C  
ATOM   4810  HH2 TRP   311      34.155  28.929  47.431  1.00  0.00           H  
ATOM   4811  CZ3 TRP   311      34.609  30.179  49.075  1.00  0.00           C  
ATOM   4812  HZ3 TRP   311      33.861  29.752  49.602  1.00  0.00           H  
ATOM   4813  CE3 TRP   311      35.528  31.128  49.624  1.00  0.00           C  
ATOM   4814  HE3 TRP   311      35.406  31.494  50.557  1.00  0.00           H  
ATOM   4815  CD2 TRP   311      36.653  31.568  48.891  1.00  0.00           C  
ATOM   4816  C   TRP   311      39.212  35.224  49.067  1.00  0.00           C  
ATOM   4817  O   TRP   311      38.250  35.398  48.285  1.00  0.00           O  
ATOM   4818  N   VAL   312      40.397  35.853  48.793  1.00  0.00           N  
ATOM   4819  H   VAL   312      41.128  35.570  49.429  1.00  0.00           H  
ATOM   4820  CA  VAL   312      40.735  36.709  47.650  1.00  0.00           C  
ATOM   4821  HA  VAL   312      39.935  37.427  47.469  1.00  0.00           H  
ATOM   4822  CB  VAL   312      42.033  37.502  47.687  1.00  0.00           C  
ATOM   4823  HB  VAL   312      42.860  36.798  47.594  1.00  0.00           H  
ATOM   4824  CG1 VAL   312      42.006  38.425  46.397  1.00  0.00           C  
ATOM   4825 HG11 VAL   312      42.252  37.846  45.607  1.00  0.00           H  
ATOM   4826 HG12 VAL   312      41.018  38.886  46.372  1.00  0.00           H  
ATOM   4827 HG13 VAL   312      42.758  39.201  46.541  1.00  0.00           H  
ATOM   4828  CG2 VAL   312      42.121  38.305  49.016  1.00  0.00           C  
ATOM   4829 HG21 VAL   312      43.065  38.801  49.241  1.00  0.00           H  
ATOM   4830 HG22 VAL   312      41.422  39.138  48.947  1.00  0.00           H  
ATOM   4831 HG23 VAL   312      41.786  37.698  49.857  1.00  0.00           H  
ATOM   4832  C   VAL   312      40.716  35.738  46.443  1.00  0.00           C  
ATOM   4833  O   VAL   312      41.270  34.598  46.528  1.00  0.00           O  
ATOM   4834  N   HID   313      40.153  36.111  45.321  1.00  0.00           N  
ATOM   4835  H   HID   313      39.725  37.102  45.352  1.00  0.00           H  
ATOM   4836  CA  HID   313      39.962  35.263  44.185  1.00  0.00           C  
ATOM   4837  HA  HID   313      40.794  34.585  44.066  1.00  0.00           H  
ATOM   4838  CB  HID   313      38.806  34.346  44.518  1.00  0.00           C  
ATOM   4839  HB2 HID   313      38.643  33.639  43.705  1.00  0.00           H  
ATOM   4840  HB3 HID   313      39.050  33.872  45.376  1.00  0.00           H  
ATOM   4841  CG  HID   313      37.427  35.012  44.761  1.00  0.00           C  
ATOM   4842  ND1 HID   313      36.853  35.226  45.995  1.00  0.00           N  
ATOM   4843  HD1 HID   313      37.404  35.231  46.935  1.00  0.00           H  
ATOM   4844  CE1 HID   313      35.627  35.750  45.746  1.00  0.00           C  
ATOM   4845  HE1 HID   313      34.915  35.980  46.538  1.00  0.00           H  
ATOM   4846  NE2 HID   313      35.429  35.900  44.441  1.00  0.00           N  
ATOM   4847  CD2 HID   313      36.552  35.456  43.799  1.00  0.00           C  
ATOM   4848  HD2 HID   313      36.767  35.512  42.865  1.00  0.00           H  
ATOM   4849  C   HID   313      39.758  36.085  42.890  1.00  0.00           C  
ATOM   4850  O   HID   313      39.508  37.297  42.898  1.00  0.00           O  
ATOM   4851  N   LYS   314      39.774  35.380  41.747  1.00  0.00           N  
ATOM   4852  H   LYS   314      40.192  34.382  41.878  1.00  0.00           H  
ATOM   4853  CA  LYS   314      39.369  35.831  40.409  1.00  0.00           C  
ATOM   4854  HA  LYS   314      38.475  36.445  40.514  1.00  0.00           H  
ATOM   4855  CB  LYS   314      40.493  36.665  39.833  1.00  0.00           C  
ATOM   4856  HB2 LYS   314      40.900  37.140  40.725  1.00  0.00           H  
ATOM   4857  HB3 LYS   314      41.198  35.970  39.376  1.00  0.00           H  
ATOM   4858  CG  LYS   314      40.079  37.596  38.726  1.00  0.00           C  
ATOM   4859  HG2 LYS   314      40.968  37.904  38.360  1.00  0.00           H  
ATOM   4860  HG3 LYS   314      39.563  37.029  37.951  1.00  0.00           H  
ATOM   4861  CD  LYS   314      39.180  38.731  39.202  1.00  0.00           C  
ATOM   4862  HD2 LYS   314      38.278  38.278  39.612  1.00  0.00           H  
ATOM   4863  HD3 LYS   314      39.568  39.356  40.007  1.00  0.00           H  
ATOM   4864  CE  LYS   314      38.719  39.559  37.969  1.00  0.00           C  
ATOM   4865  HE2 LYS   314      39.509  39.947  37.343  1.00  0.00           H  
ATOM   4866  HE3 LYS   314      38.146  38.867  37.351  1.00  0.00           H  
ATOM   4867  NZ  LYS   314      37.749  40.625  38.318  1.00  0.00           N  
ATOM   4868  HZ1 LYS   314      38.236  41.450  38.817  1.00  0.00           H  
ATOM   4869  HZ2 LYS   314      37.098  40.975  37.531  1.00  0.00           H  
ATOM   4870  HZ3 LYS   314      37.116  40.303  39.037  1.00  0.00           H  
ATOM   4871  C   LYS   314      39.105  34.676  39.470  1.00  0.00           C  
ATOM   4872  O   LYS   314      39.796  33.681  39.453  1.00  0.00           O  
ATOM   4873  N   THR   315      38.147  34.863  38.605  1.00  0.00           N  
ATOM   4874  H   THR   315      37.615  35.719  38.681  1.00  0.00           H  
ATOM   4875  CA  THR   315      37.932  34.025  37.423  1.00  0.00           C  
ATOM   4876  HA  THR   315      38.616  33.192  37.356  1.00  0.00           H  
ATOM   4877  CB  THR   315      36.526  33.460  37.459  1.00  0.00           C  
ATOM   4878  HB  THR   315      36.354  32.993  38.418  1.00  0.00           H  
ATOM   4879  CG2 THR   315      35.520  34.559  37.247  1.00  0.00           C  
ATOM   4880 HG21 THR   315      34.560  34.261  37.667  1.00  0.00           H  
ATOM   4881 HG22 THR   315      35.780  35.486  37.760  1.00  0.00           H  
ATOM   4882 HG23 THR   315      35.450  34.774  36.262  1.00  0.00           H  
ATOM   4883  OG1 THR   315      36.284  32.588  36.416  1.00  0.00           O  
ATOM   4884  HG1 THR   315      35.237  32.291  36.357  1.00  0.00           H  
ATOM   4885  C   THR   315      38.113  34.803  36.123  1.00  0.00           C  
ATOM   4886  O   THR   315      37.972  36.034  36.112  1.00  0.00           O  
ATOM   4887  N   GLY   316      38.551  34.188  35.039  1.00  0.00           N  
ATOM   4888  H   GLY   316      38.814  33.134  35.126  1.00  0.00           H  
ATOM   4889  CA  GLY   316      38.394  34.642  33.688  1.00  0.00           C  
ATOM   4890  HA2 GLY   316      37.453  35.192  33.685  1.00  0.00           H  
ATOM   4891  HA3 GLY   316      39.201  35.325  33.425  1.00  0.00           H  
ATOM   4892  C   GLY   316      38.343  33.565  32.609  1.00  0.00           C  
ATOM   4893  O   GLY   316      38.615  32.379  32.814  1.00  0.00           O  
ATOM   4894  N   SER   317      38.215  34.058  31.401  1.00  0.00           N  
ATOM   4895  H   SER   317      37.956  35.102  31.225  1.00  0.00           H  
ATOM   4896  CA  SER   317      38.441  33.365  30.147  1.00  0.00           C  
ATOM   4897  HA  SER   317      39.143  32.655  30.301  1.00  0.00           H  
ATOM   4898  CB  SER   317      37.084  32.732  29.736  1.00  0.00           C  
ATOM   4899  HB2 SER   317      36.285  33.350  29.729  1.00  0.00           H  
ATOM   4900  HB3 SER   317      37.221  32.432  28.781  1.00  0.00           H  
ATOM   4901  OG  SER   317      36.711  31.708  30.642  1.00  0.00           O  
ATOM   4902  HG  SER   317      36.571  32.188  31.521  1.00  0.00           H  
ATOM   4903  C   SER   317      38.875  34.401  29.049  1.00  0.00           C  
ATOM   4904  O   SER   317      38.460  35.596  29.010  1.00  0.00           O  
ATOM   4905  N   THR   318      39.381  33.808  27.957  1.00  0.00           N  
ATOM   4906  H   THR   318      39.396  32.718  27.940  1.00  0.00           H  
ATOM   4907  CA  THR   318      39.335  34.344  26.577  1.00  0.00           C  
ATOM   4908  HA  THR   318      38.935  35.358  26.542  1.00  0.00           H  
ATOM   4909  CB  THR   318      40.735  34.627  26.017  1.00  0.00           C  
ATOM   4910  HB  THR   318      40.497  35.238  25.147  1.00  0.00           H  
ATOM   4911  CG2 THR   318      41.643  35.343  26.958  1.00  0.00           C  
ATOM   4912 HG21 THR   318      41.127  36.085  27.567  1.00  0.00           H  
ATOM   4913 HG22 THR   318      42.181  34.694  27.649  1.00  0.00           H  
ATOM   4914 HG23 THR   318      42.431  35.739  26.317  1.00  0.00           H  
ATOM   4915  OG1 THR   318      41.329  33.354  25.676  1.00  0.00           O  
ATOM   4916  HG1 THR   318      42.253  33.576  25.141  1.00  0.00           H  
ATOM   4917  C   THR   318      38.424  33.414  25.726  1.00  0.00           C  
ATOM   4918  O   THR   318      37.878  32.457  26.200  1.00  0.00           O  
ATOM   4919  N   GLY   319      38.352  33.686  24.419  1.00  0.00           N  
ATOM   4920  H   GLY   319      38.885  34.408  24.078  1.00  0.00           H  
ATOM   4921  CA  GLY   319      37.341  33.156  23.490  1.00  0.00           C  
ATOM   4922  HA2 GLY   319      36.384  33.067  24.004  1.00  0.00           H  
ATOM   4923  HA3 GLY   319      37.259  33.784  22.704  1.00  0.00           H  
ATOM   4924  C   GLY   319      37.773  31.684  23.053  1.00  0.00           C  
ATOM   4925  O   GLY   319      37.242  31.165  22.101  1.00  0.00           O  
ATOM   4926  N   GLY   320      38.601  31.044  23.867  1.00  0.00           N  
ATOM   4927  H   GLY   320      38.908  31.593  24.757  1.00  0.00           H  
ATOM   4928  CA  GLY   320      38.889  29.611  23.884  1.00  0.00           C  
ATOM   4929  HA2 GLY   320      37.952  29.060  23.966  1.00  0.00           H  
ATOM   4930  HA3 GLY   320      39.341  29.309  22.939  1.00  0.00           H  
ATOM   4931  C   GLY   320      39.703  29.073  25.079  1.00  0.00           C  
ATOM   4932  O   GLY   320      40.238  27.935  25.044  1.00  0.00           O  
ATOM   4933  N   PHE   321      39.938  29.796  26.129  1.00  0.00           N  
ATOM   4934  H   PHE   321      39.382  30.733  26.119  1.00  0.00           H  
ATOM   4935  CA  PHE   321      40.597  29.437  27.382  1.00  0.00           C  
ATOM   4936  HA  PHE   321      40.812  28.373  27.280  1.00  0.00           H  
ATOM   4937  CB  PHE   321      41.935  30.265  27.447  1.00  0.00           C
[truncated: 3,922,846 more chars]
