# Supplementary material for: Insights into the Enhanced Ceftazidime Hydrolysis by Ent385 AmpC β‑Lactamase from Multiscale Simulations
Source: ACS Catal. 2025 Jun 23;15(13):11739–48. doi: 10.1021/acscatal.5c02383 (PMC12235585; doi:10.1021/acscatal.5c02383)
Supplement: Supplementary file 2 [file cs5c02383_si_002.zip › SI_paper_AmpC_Ent385/representative-structures-ReactionSimulations/P99-Path1/P99.path1.TS.c1.pdb]

CRYST1   83.670   77.835   74.490  90.00  90.00  90.00               1
ATOM      1  N   PRO     1      57.910  11.814  42.581  1.00  0.00           N  
ATOM      2  H2  PRO     1      58.249  11.072  41.986  1.00  0.00           H  
ATOM      3  H3  PRO     1      57.093  11.440  43.043  1.00  0.00           H  
ATOM      4  CD  PRO     1      58.898  12.272  43.638  1.00  0.00           C  
ATOM      5  HD2 PRO     1      59.878  12.021  43.232  1.00  0.00           H  
ATOM      6  HD3 PRO     1      58.774  11.895  44.653  1.00  0.00           H  
ATOM      7  CG  PRO     1      58.963  13.801  43.428  1.00  0.00           C  
ATOM      8  HG2 PRO     1      59.933  14.170  43.762  1.00  0.00           H  
ATOM      9  HG3 PRO     1      58.119  14.203  43.987  1.00  0.00           H  
ATOM     10  CB  PRO     1      58.699  14.019  41.933  1.00  0.00           C  
ATOM     11  HB2 PRO     1      59.550  13.748  41.308  1.00  0.00           H  
ATOM     12  HB3 PRO     1      58.364  15.045  41.781  1.00  0.00           H  
ATOM     13  CA  PRO     1      57.519  12.989  41.761  1.00  0.00           C  
ATOM     14  HA  PRO     1      56.620  13.338  42.268  1.00  0.00           H  
ATOM     15  C   PRO     1      57.251  12.661  40.294  1.00  0.00           C  
ATOM     16  O   PRO     1      57.992  11.901  39.652  1.00  0.00           O  
ATOM     17  N   VAL     2      56.182  13.317  39.797  1.00  0.00           N  
ATOM     18  H   VAL     2      55.698  13.895  40.469  1.00  0.00           H  
ATOM     19  CA  VAL     2      55.676  13.223  38.426  1.00  0.00           C  
ATOM     20  HA  VAL     2      55.862  12.188  38.139  1.00  0.00           H  
ATOM     21  CB  VAL     2      54.172  13.501  38.424  1.00  0.00           C  
ATOM     22  HB  VAL     2      53.732  12.944  39.252  1.00  0.00           H  
ATOM     23  CG1 VAL     2      54.026  15.014  38.665  1.00  0.00           C  
ATOM     24 HG11 VAL     2      54.801  15.449  39.296  1.00  0.00           H  
ATOM     25 HG12 VAL     2      53.894  15.503  37.700  1.00  0.00           H  
ATOM     26 HG13 VAL     2      53.142  15.166  39.284  1.00  0.00           H  
ATOM     27  CG2 VAL     2      53.452  13.207  37.084  1.00  0.00           C  
ATOM     28 HG21 VAL     2      53.667  12.179  36.792  1.00  0.00           H  
ATOM     29 HG22 VAL     2      52.379  13.396  37.046  1.00  0.00           H  
ATOM     30 HG23 VAL     2      53.820  13.808  36.253  1.00  0.00           H  
ATOM     31  C   VAL     2      56.625  13.985  37.484  1.00  0.00           C  
ATOM     32  O   VAL     2      57.118  15.073  37.795  1.00  0.00           O  
ATOM     33  N   SER     3      56.861  13.298  36.339  1.00  0.00           N  
ATOM     34  H   SER     3      56.352  12.459  36.101  1.00  0.00           H  
ATOM     35  CA  SER     3      57.467  14.008  35.161  1.00  0.00           C  
ATOM     36  HA  SER     3      58.149  14.788  35.498  1.00  0.00           H  
ATOM     37  CB  SER     3      58.259  13.066  34.282  1.00  0.00           C  
ATOM     38  HB2 SER     3      58.711  13.488  33.384  1.00  0.00           H  
ATOM     39  HB3 SER     3      59.061  12.529  34.787  1.00  0.00           H  
ATOM     40  OG  SER     3      57.458  12.084  33.701  1.00  0.00           O  
ATOM     41  HG  SER     3      57.092  11.555  34.413  1.00  0.00           H  
ATOM     42  C   SER     3      56.387  14.687  34.259  1.00  0.00           C  
ATOM     43  O   SER     3      55.207  14.363  34.300  1.00  0.00           O  
ATOM     44  N   GLU     4      56.730  15.740  33.531  1.00  0.00           N  
ATOM     45  H   GLU     4      57.697  16.026  33.591  1.00  0.00           H  
ATOM     46  CA  GLU     4      55.864  16.705  32.865  1.00  0.00           C  
ATOM     47  HA  GLU     4      55.238  17.146  33.641  1.00  0.00           H  
ATOM     48  CB  GLU     4      56.561  17.887  32.321  1.00  0.00           C  
ATOM     49  HB2 GLU     4      56.840  17.613  31.303  1.00  0.00           H  
ATOM     50  HB3 GLU     4      55.908  18.746  32.162  1.00  0.00           H  
ATOM     51  CG  GLU     4      57.844  18.369  33.073  1.00  0.00           C  
ATOM     52  HG2 GLU     4      57.976  19.439  32.912  1.00  0.00           H  
ATOM     53  HG3 GLU     4      57.718  18.104  34.123  1.00  0.00           H  
ATOM     54  CD  GLU     4      59.091  17.671  32.569  1.00  0.00           C  
ATOM     55  OE1 GLU     4      59.840  18.279  31.727  1.00  0.00           O  
ATOM     56  OE2 GLU     4      59.227  16.427  32.834  1.00  0.00           O  
ATOM     57  C   GLU     4      55.035  16.114  31.736  1.00  0.00           C  
ATOM     58  O   GLU     4      53.915  16.589  31.487  1.00  0.00           O  
ATOM     59  N   LYS     5      55.539  14.999  31.083  1.00  0.00           N  
ATOM     60  H   LYS     5      56.492  14.812  31.357  1.00  0.00           H  
ATOM     61  CA  LYS     5      54.763  14.165  30.187  1.00  0.00           C  
ATOM     62  HA  LYS     5      54.303  14.792  29.424  1.00  0.00           H  
ATOM     63  CB  LYS     5      55.636  13.221  29.371  1.00  0.00           C  
ATOM     64  HB2 LYS     5      55.110  12.887  28.477  1.00  0.00           H  
ATOM     65  HB3 LYS     5      56.490  13.838  29.093  1.00  0.00           H  
ATOM     66  CG  LYS     5      56.236  11.997  30.096  1.00  0.00           C  
ATOM     67  HG2 LYS     5      56.557  12.343  31.079  1.00  0.00           H  
ATOM     68  HG3 LYS     5      55.516  11.180  30.128  1.00  0.00           H  
ATOM     69  CD  LYS     5      57.428  11.625  29.269  1.00  0.00           C  
ATOM     70  HD2 LYS     5      57.142  11.616  28.217  1.00  0.00           H  
ATOM     71  HD3 LYS     5      58.230  12.334  29.479  1.00  0.00           H  
ATOM     72  CE  LYS     5      58.014  10.248  29.693  1.00  0.00           C  
ATOM     73  HE2 LYS     5      57.198   9.531  29.602  1.00  0.00           H  
ATOM     74  HE3 LYS     5      58.809   9.980  28.997  1.00  0.00           H  
ATOM     75  NZ  LYS     5      58.505  10.271  31.091  1.00  0.00           N  
ATOM     76  HZ1 LYS     5      59.184  11.006  31.227  1.00  0.00           H  
ATOM     77  HZ2 LYS     5      57.707  10.390  31.699  1.00  0.00           H  
ATOM     78  HZ3 LYS     5      58.930   9.421  31.433  1.00  0.00           H  
ATOM     79  C   LYS     5      53.660  13.456  30.848  1.00  0.00           C  
ATOM     80  O   LYS     5      52.590  13.317  30.268  1.00  0.00           O  
ATOM     81  N   GLN     6      53.824  12.909  32.059  1.00  0.00           N  
ATOM     82  H   GLN     6      54.678  12.976  32.593  1.00  0.00           H  
ATOM     83  CA  GLN     6      52.734  12.281  32.888  1.00  0.00           C  
ATOM     84  HA  GLN     6      52.171  11.646  32.203  1.00  0.00           H  
ATOM     85  CB  GLN     6      53.439  11.335  33.937  1.00  0.00           C  
ATOM     86  HB2 GLN     6      54.175  10.734  33.401  1.00  0.00           H  
ATOM     87  HB3 GLN     6      53.974  11.902  34.699  1.00  0.00           H  
ATOM     88  CG  GLN     6      52.402  10.527  34.769  1.00  0.00           C  
ATOM     89  HG2 GLN     6      51.808  11.230  35.353  1.00  0.00           H  
ATOM     90  HG3 GLN     6      51.710  10.075  34.058  1.00  0.00           H  
ATOM     91  CD  GLN     6      52.916   9.437  35.671  1.00  0.00           C  
ATOM     92  OE1 GLN     6      54.067   9.512  36.179  1.00  0.00           O  
ATOM     93  NE2 GLN     6      52.191   8.410  36.057  1.00  0.00           N  
ATOM     94 HE21 GLN     6      52.658   7.688  36.588  1.00  0.00           H  
ATOM     95 HE22 GLN     6      51.206   8.432  35.835  1.00  0.00           H  
ATOM     96  C   GLN     6      51.789  13.354  33.541  1.00  0.00           C  
ATOM     97  O   GLN     6      50.619  13.110  33.859  1.00  0.00           O  
ATOM     98  N   LEU     7      52.348  14.600  33.713  1.00  0.00           N  
ATOM     99  H   LEU     7      53.333  14.756  33.555  1.00  0.00           H  
ATOM    100  CA  LEU     7      51.560  15.771  34.150  1.00  0.00           C  
ATOM    101  HA  LEU     7      51.061  15.443  35.062  1.00  0.00           H  
ATOM    102  CB  LEU     7      52.615  16.856  34.517  1.00  0.00           C  
ATOM    103  HB2 LEU     7      53.462  16.476  35.089  1.00  0.00           H  
ATOM    104  HB3 LEU     7      53.089  17.214  33.603  1.00  0.00           H  
ATOM    105  CG  LEU     7      52.058  18.109  35.207  1.00  0.00           C  
ATOM    106  HG  LEU     7      51.398  18.617  34.503  1.00  0.00           H  
ATOM    107  CD1 LEU     7      51.402  17.800  36.529  1.00  0.00           C  
ATOM    108 HD11 LEU     7      52.197  17.332  37.110  1.00  0.00           H  
ATOM    109 HD12 LEU     7      51.187  18.805  36.893  1.00  0.00           H  
ATOM    110 HD13 LEU     7      50.556  17.123  36.408  1.00  0.00           H  
ATOM    111  CD2 LEU     7      53.221  19.045  35.519  1.00  0.00           C  
ATOM    112 HD21 LEU     7      52.889  19.998  35.930  1.00  0.00           H  
ATOM    113 HD22 LEU     7      53.978  18.442  36.019  1.00  0.00           H  
ATOM    114 HD23 LEU     7      53.833  19.266  34.645  1.00  0.00           H  
ATOM    115  C   LEU     7      50.513  16.216  33.183  1.00  0.00           C  
ATOM    116  O   LEU     7      49.452  16.638  33.688  1.00  0.00           O  
ATOM    117  N   ALA     8      50.629  15.825  31.943  1.00  0.00           N  
ATOM    118  H   ALA     8      51.529  15.493  31.628  1.00  0.00           H  
ATOM    119  CA  ALA     8      49.549  15.909  30.895  1.00  0.00           C  
ATOM    120  HA  ALA     8      49.233  16.952  30.939  1.00  0.00           H  
ATOM    121  CB  ALA     8      50.106  15.505  29.533  1.00  0.00           C  
ATOM    122  HB1 ALA     8      50.942  16.157  29.279  1.00  0.00           H  
ATOM    123  HB2 ALA     8      50.590  14.529  29.552  1.00  0.00           H  
ATOM    124  HB3 ALA     8      49.338  15.419  28.764  1.00  0.00           H  
ATOM    125  C   ALA     8      48.366  14.992  31.250  1.00  0.00           C  
ATOM    126  O   ALA     8      47.222  15.391  31.097  1.00  0.00           O  
ATOM    127  N   GLU     9      48.678  13.720  31.676  1.00  0.00           N  
ATOM    128  H   GLU     9      49.646  13.485  31.844  1.00  0.00           H  
ATOM    129  CA  GLU     9      47.683  12.648  31.929  1.00  0.00           C  
ATOM    130  HA  GLU     9      46.901  12.682  31.171  1.00  0.00           H  
ATOM    131  CB  GLU     9      48.302  11.228  31.931  1.00  0.00           C  
ATOM    132  HB2 GLU     9      49.059  11.293  32.712  1.00  0.00           H  
ATOM    133  HB3 GLU     9      47.580  10.514  32.328  1.00  0.00           H  
ATOM    134  CG  GLU     9      48.854  10.628  30.657  1.00  0.00           C  
ATOM    135  HG2 GLU     9      49.640  11.277  30.272  1.00  0.00           H  
ATOM    136  HG3 GLU     9      49.398   9.710  30.879  1.00  0.00           H  
ATOM    137  CD  GLU     9      47.781  10.386  29.586  1.00  0.00           C  
ATOM    138  OE1 GLU     9      48.131   9.728  28.645  1.00  0.00           O  
ATOM    139  OE2 GLU     9      46.634  10.787  29.744  1.00  0.00           O  
ATOM    140  C   GLU     9      46.875  12.867  33.176  1.00  0.00           C  
ATOM    141  O   GLU     9      45.639  12.674  33.138  1.00  0.00           O  
ATOM    142  N   VAL    10      47.517  13.459  34.200  1.00  0.00           N  
ATOM    143  H   VAL    10      48.502  13.536  33.992  1.00  0.00           H  
ATOM    144  CA  VAL    10      46.963  13.996  35.477  1.00  0.00           C  
ATOM    145  HA  VAL    10      46.423  13.225  36.028  1.00  0.00           H  
ATOM    146  CB  VAL    10      48.116  14.496  36.419  1.00  0.00           C  
ATOM    147  HB  VAL    10      48.650  15.275  35.875  1.00  0.00           H  
ATOM    148  CG1 VAL    10      47.673  15.250  37.670  1.00  0.00           C  
ATOM    149 HG11 VAL    10      48.581  15.738  38.025  1.00  0.00           H  
ATOM    150 HG12 VAL    10      46.883  15.971  37.460  1.00  0.00           H  
ATOM    151 HG13 VAL    10      47.370  14.513  38.413  1.00  0.00           H  
ATOM    152  CG2 VAL    10      49.039  13.345  36.802  1.00  0.00           C  
ATOM    153 HG21 VAL    10      48.624  12.654  37.536  1.00  0.00           H  
ATOM    154 HG22 VAL    10      49.244  12.695  35.951  1.00  0.00           H  
ATOM    155 HG23 VAL    10      49.946  13.771  37.228  1.00  0.00           H  
ATOM    156  C   VAL    10      46.041  15.186  35.106  1.00  0.00           C  
ATOM    157  O   VAL    10      44.923  15.207  35.585  1.00  0.00           O  
ATOM    158  N   VAL    11      46.450  16.075  34.211  1.00  0.00           N  
ATOM    159  H   VAL    11      47.366  16.048  33.786  1.00  0.00           H  
ATOM    160  CA  VAL    11      45.489  17.092  33.724  1.00  0.00           C  
ATOM    161  HA  VAL    11      45.073  17.524  34.634  1.00  0.00           H  
ATOM    162  CB  VAL    11      46.308  18.137  32.916  1.00  0.00           C  
ATOM    163  HB  VAL    11      46.949  17.698  32.151  1.00  0.00           H  
ATOM    164  CG1 VAL    11      45.379  19.221  32.393  1.00  0.00           C  
ATOM    165 HG11 VAL    11      45.909  19.821  31.653  1.00  0.00           H  
ATOM    166 HG12 VAL    11      44.500  18.764  31.937  1.00  0.00           H  
ATOM    167 HG13 VAL    11      45.050  19.856  33.215  1.00  0.00           H  
ATOM    168  CG2 VAL    11      47.260  18.901  33.832  1.00  0.00           C  
ATOM    169 HG21 VAL    11      47.914  19.566  33.268  1.00  0.00           H  
ATOM    170 HG22 VAL    11      46.908  19.542  34.641  1.00  0.00           H  
ATOM    171 HG23 VAL    11      47.966  18.188  34.259  1.00  0.00           H  
ATOM    172  C   VAL    11      44.290  16.453  32.990  1.00  0.00           C  
ATOM    173  O   VAL    11      43.150  16.788  33.256  1.00  0.00           O  
ATOM    174  N   ALA    12      44.522  15.501  32.131  1.00  0.00           N  
ATOM    175  H   ALA    12      45.475  15.263  31.896  1.00  0.00           H  
ATOM    176  CA  ALA    12      43.471  14.772  31.417  1.00  0.00           C  
ATOM    177  HA  ALA    12      42.915  15.580  30.941  1.00  0.00           H  
ATOM    178  CB  ALA    12      44.116  13.961  30.319  1.00  0.00           C  
ATOM    179  HB1 ALA    12      44.970  14.477  29.880  1.00  0.00           H  
ATOM    180  HB2 ALA    12      44.324  12.960  30.696  1.00  0.00           H  
ATOM    181  HB3 ALA    12      43.351  14.021  29.545  1.00  0.00           H  
ATOM    182  C   ALA    12      42.372  14.063  32.239  1.00  0.00           C  
ATOM    183  O   ALA    12      41.133  14.248  32.117  1.00  0.00           O  
ATOM    184  N   ASN    13      42.746  13.209  33.180  1.00  0.00           N  
ATOM    185  H   ASN    13      43.734  13.109  33.367  1.00  0.00           H  
ATOM    186  CA  ASN    13      41.827  12.771  34.246  1.00  0.00           C  
ATOM    187  HA  ASN    13      41.087  12.192  33.694  1.00  0.00           H  
ATOM    188  CB  ASN    13      42.582  11.734  35.134  1.00  0.00           C  
ATOM    189  HB2 ASN    13      43.355  12.144  35.785  1.00  0.00           H  
ATOM    190  HB3 ASN    13      41.779  11.318  35.743  1.00  0.00           H  
ATOM    191  CG  ASN    13      43.033  10.429  34.409  1.00  0.00           C  
ATOM    192  OD1 ASN    13      42.893  10.346  33.180  1.00  0.00           O  
ATOM    193  ND2 ASN    13      43.656   9.479  35.104  1.00  0.00           N  
ATOM    194 HD21 ASN    13      43.816   8.546  34.754  1.00  0.00           H  
ATOM    195 HD22 ASN    13      43.738   9.695  36.087  1.00  0.00           H  
ATOM    196  C   ASN    13      41.129  13.887  35.028  1.00  0.00           C  
ATOM    197  O   ASN    13      40.006  13.718  35.387  1.00  0.00           O  
ATOM    198  N   THR    14      41.698  15.074  35.338  1.00  0.00           N  
ATOM    199  H   THR    14      42.651  15.178  35.021  1.00  0.00           H  
ATOM    200  CA  THR    14      41.077  16.175  36.065  1.00  0.00           C  
ATOM    201  HA  THR    14      40.516  15.858  36.944  1.00  0.00           H  
ATOM    202  CB  THR    14      42.114  17.209  36.552  1.00  0.00           C  
ATOM    203  HB  THR    14      42.580  17.895  35.845  1.00  0.00           H  
ATOM    204  CG2 THR    14      41.517  18.083  37.652  1.00  0.00           C  
ATOM    205 HG21 THR    14      42.256  18.727  38.130  1.00  0.00           H  
ATOM    206 HG22 THR    14      40.752  18.774  37.297  1.00  0.00           H  
ATOM    207 HG23 THR    14      41.087  17.406  38.391  1.00  0.00           H  
ATOM    208  OG1 THR    14      43.209  16.597  37.160  1.00  0.00           O  
ATOM    209  HG1 THR    14      43.761  16.163  36.505  1.00  0.00           H  
ATOM    210  C   THR    14      40.027  16.944  35.257  1.00  0.00           C  
ATOM    211  O   THR    14      39.141  17.489  35.824  1.00  0.00           O  
ATOM    212  N   ILE    15      40.184  17.082  33.932  1.00  0.00           N  
ATOM    213  H   ILE    15      41.042  16.758  33.510  1.00  0.00           H  
ATOM    214  CA  ILE    15      39.531  18.014  32.978  1.00  0.00           C  
ATOM    215  HA  ILE    15      38.974  18.737  33.574  1.00  0.00           H  
ATOM    216  CB  ILE    15      40.586  18.813  32.169  1.00  0.00           C  
ATOM    217  HB  ILE    15      41.304  18.128  31.717  1.00  0.00           H  
ATOM    218  CG2 ILE    15      40.035  19.687  31.033  1.00  0.00           C  
ATOM    219 HG21 ILE    15      39.690  19.020  30.243  1.00  0.00           H  
ATOM    220 HG22 ILE    15      39.278  20.359  31.437  1.00  0.00           H  
ATOM    221 HG23 ILE    15      40.887  20.184  30.570  1.00  0.00           H  
ATOM    222  CG1 ILE    15      41.480  19.711  33.096  1.00  0.00           C  
ATOM    223 HG12 ILE    15      41.665  19.275  34.078  1.00  0.00           H  
ATOM    224 HG13 ILE    15      42.414  19.906  32.568  1.00  0.00           H  
ATOM    225  CD1 ILE    15      40.994  21.070  33.394  1.00  0.00           C  
ATOM    226 HD11 ILE    15      39.970  21.012  33.762  1.00  0.00           H  
ATOM    227 HD12 ILE    15      41.702  21.553  34.067  1.00  0.00           H  
ATOM    228 HD13 ILE    15      40.947  21.644  32.469  1.00  0.00           H  
ATOM    229  C   ILE    15      38.549  17.373  32.026  1.00  0.00           C  
ATOM    230  O   ILE    15      37.367  17.863  31.924  1.00  0.00           O  
ATOM    231  N   THR    16      38.756  16.199  31.483  1.00  0.00           N  
ATOM    232  H   THR    16      39.632  15.750  31.705  1.00  0.00           H  
ATOM    233  CA  THR    16      37.863  15.487  30.514  1.00  0.00           C  
ATOM    234  HA  THR    16      37.718  16.198  29.700  1.00  0.00           H  
ATOM    235  CB  THR    16      38.590  14.262  29.901  1.00  0.00           C  
ATOM    236  HB  THR    16      38.028  13.768  29.109  1.00  0.00           H  
ATOM    237  CG2 THR    16      39.761  14.789  29.116  1.00  0.00           C  
ATOM    238 HG21 THR    16      40.505  15.212  29.791  1.00  0.00           H  
ATOM    239 HG22 THR    16      40.199  13.980  28.532  1.00  0.00           H  
ATOM    240 HG23 THR    16      39.444  15.616  28.481  1.00  0.00           H  
ATOM    241  OG1 THR    16      39.064  13.306  30.754  1.00  0.00           O  
ATOM    242  HG1 THR    16      39.660  13.607  31.444  1.00  0.00           H  
ATOM    243  C   THR    16      36.443  15.074  31.111  1.00  0.00           C  
ATOM    244  O   THR    16      35.463  15.415  30.420  1.00  0.00           O  
ATOM    245  N   PRO    17      36.229  14.609  32.409  1.00  0.00           N  
ATOM    246  CD  PRO    17      37.297  14.213  33.186  1.00  0.00           C  
ATOM    247  HD2 PRO    17      38.028  14.986  33.421  1.00  0.00           H  
ATOM    248  HD3 PRO    17      37.855  13.367  32.783  1.00  0.00           H  
ATOM    249  CG  PRO    17      36.658  13.889  34.566  1.00  0.00           C  
ATOM    250  HG2 PRO    17      36.739  14.739  35.244  1.00  0.00           H  
ATOM    251  HG3 PRO    17      37.060  12.951  34.951  1.00  0.00           H  
ATOM    252  CB  PRO    17      35.168  13.616  34.283  1.00  0.00           C  
ATOM    253  HB2 PRO    17      34.494  13.727  35.132  1.00  0.00           H  
ATOM    254  HB3 PRO    17      35.138  12.620  33.841  1.00  0.00           H  
ATOM    255  CA  PRO    17      34.884  14.518  33.072  1.00  0.00           C  
ATOM    256  HA  PRO    17      34.110  14.002  32.503  1.00  0.00           H  
ATOM    257  C   PRO    17      34.227  15.857  33.422  1.00  0.00           C  
ATOM    258  O   PRO    17      32.991  15.951  33.386  1.00  0.00           O  
ATOM    259  N   LEU    18      34.934  16.913  33.750  1.00  0.00           N  
ATOM    260  H   LEU    18      35.918  16.737  33.901  1.00  0.00           H  
ATOM    261  CA  LEU    18      34.410  18.262  33.997  1.00  0.00           C  
ATOM    262  HA  LEU    18      33.625  18.309  34.752  1.00  0.00           H  
ATOM    263  CB  LEU    18      35.519  19.097  34.656  1.00  0.00           C  
ATOM    264  HB2 LEU    18      35.753  18.704  35.645  1.00  0.00           H  
ATOM    265  HB3 LEU    18      36.393  18.967  34.017  1.00  0.00           H  
ATOM    266  CG  LEU    18      35.323  20.662  34.692  1.00  0.00           C  
ATOM    267  HG  LEU    18      35.031  21.024  33.706  1.00  0.00           H  
ATOM    268  CD1 LEU    18      34.210  21.224  35.576  1.00  0.00           C  
ATOM    269 HD11 LEU    18      34.110  22.275  35.305  1.00  0.00           H  
ATOM    270 HD12 LEU    18      33.237  20.733  35.582  1.00  0.00           H  
ATOM    271 HD13 LEU    18      34.629  21.321  36.578  1.00  0.00           H  
ATOM    272  CD2 LEU    18      36.615  21.260  35.158  1.00  0.00           C  
ATOM    273 HD21 LEU    18      37.412  21.087  34.435  1.00  0.00           H  
ATOM    274 HD22 LEU    18      36.584  22.350  35.183  1.00  0.00           H  
ATOM    275 HD23 LEU    18      36.893  20.891  36.145  1.00  0.00           H  
ATOM    276  C   LEU    18      33.901  18.812  32.686  1.00  0.00           C  
ATOM    277  O   LEU    18      32.794  19.358  32.790  1.00  0.00           O  
ATOM    278  N   MET    19      34.722  18.788  31.601  1.00  0.00           N  
ATOM    279  H   MET    19      35.713  18.608  31.675  1.00  0.00           H  
ATOM    280  CA  MET    19      34.324  19.279  30.280  1.00  0.00           C  
ATOM    281  HA  MET    19      34.109  20.347  30.309  1.00  0.00           H  
ATOM    282  CB  MET    19      35.358  18.956  29.200  1.00  0.00           C  
ATOM    283  HB2 MET    19      35.851  17.994  29.339  1.00  0.00           H  
ATOM    284  HB3 MET    19      34.866  18.900  28.229  1.00  0.00           H  
ATOM    285  CG  MET    19      36.577  19.911  29.099  1.00  0.00           C  
ATOM    286  HG2 MET    19      36.289  20.940  28.885  1.00  0.00           H  
ATOM    287  HG3 MET    19      37.002  20.019  30.098  1.00  0.00           H  
ATOM    288  SD  MET    19      37.927  19.489  27.898  1.00  0.00           S  
ATOM    289  CE  MET    19      37.068  20.145  26.463  1.00  0.00           C  
ATOM    290  HE1 MET    19      37.659  19.781  25.623  1.00  0.00           H  
ATOM    291  HE2 MET    19      36.036  19.806  26.374  1.00  0.00           H  
ATOM    292  HE3 MET    19      37.138  21.225  26.595  1.00  0.00           H  
ATOM    293  C   MET    19      33.000  18.589  29.846  1.00  0.00           C  
ATOM    294  O   MET    19      32.101  19.318  29.431  1.00  0.00           O  
ATOM    295  N   LYS    20      32.785  17.286  29.979  1.00  0.00           N  
ATOM    296  H   LYS    20      33.517  16.683  30.327  1.00  0.00           H  
ATOM    297  CA  LYS    20      31.477  16.642  29.652  1.00  0.00           C  
ATOM    298  HA  LYS    20      31.162  17.005  28.674  1.00  0.00           H  
ATOM    299  CB  LYS    20      31.667  15.141  29.601  1.00  0.00           C  
ATOM    300  HB2 LYS    20      32.120  14.900  30.563  1.00  0.00           H  
ATOM    301  HB3 LYS    20      30.670  14.698  29.617  1.00  0.00           H  
ATOM    302  CG  LYS    20      32.404  14.761  28.295  1.00  0.00           C  
ATOM    303  HG2 LYS    20      31.852  15.215  27.473  1.00  0.00           H  
ATOM    304  HG3 LYS    20      33.438  15.108  28.282  1.00  0.00           H  
ATOM    305  CD  LYS    20      32.497  13.231  28.286  1.00  0.00           C  
ATOM    306  HD2 LYS    20      33.046  12.951  29.186  1.00  0.00           H  
ATOM    307  HD3 LYS    20      31.537  12.715  28.260  1.00  0.00           H  
ATOM    308  CE  LYS    20      33.313  12.778  27.069  1.00  0.00           C  
ATOM    309  HE2 LYS    20      32.660  12.877  26.202  1.00  0.00           H  
ATOM    310  HE3 LYS    20      34.145  13.458  26.883  1.00  0.00           H  
ATOM    311  NZ  LYS    20      33.777  11.427  27.237  1.00  0.00           N  
ATOM    312  HZ1 LYS    20      34.349  11.317  28.063  1.00  0.00           H  
ATOM    313  HZ2 LYS    20      32.986  10.842  27.464  1.00  0.00           H  
ATOM    314  HZ3 LYS    20      34.138  11.080  26.360  1.00  0.00           H  
ATOM    315  C   LYS    20      30.309  17.067  30.560  1.00  0.00           C  
ATOM    316  O   LYS    20      29.212  17.284  30.063  1.00  0.00           O  
ATOM    317  N   ALA    21      30.545  17.237  31.862  1.00  0.00           N  
ATOM    318  H   ALA    21      31.498  17.242  32.197  1.00  0.00           H  
ATOM    319  CA  ALA    21      29.407  17.585  32.789  1.00  0.00           C  
ATOM    320  HA  ALA    21      28.561  16.914  32.640  1.00  0.00           H  
ATOM    321  CB  ALA    21      29.822  17.663  34.289  1.00  0.00           C  
ATOM    322  HB1 ALA    21      30.364  16.768  34.592  1.00  0.00           H  
ATOM    323  HB2 ALA    21      30.409  18.562  34.474  1.00  0.00           H  
ATOM    324  HB3 ALA    21      28.889  17.769  34.843  1.00  0.00           H  
ATOM    325  C   ALA    21      28.934  19.009  32.416  1.00  0.00           C  
ATOM    326  O   ALA    21      27.729  19.260  32.174  1.00  0.00           O  
ATOM    327  N   GLN    22      29.890  19.994  32.217  1.00  0.00           N  
ATOM    328  H   GLN    22      30.853  19.738  32.386  1.00  0.00           H  
ATOM    329  CA  GLN    22      29.507  21.435  31.972  1.00  0.00           C  
ATOM    330  HA  GLN    22      28.517  21.596  32.401  1.00  0.00           H  
ATOM    331  CB  GLN    22      30.339  22.441  32.757  1.00  0.00           C  
ATOM    332  HB2 GLN    22      31.178  22.669  32.101  1.00  0.00           H  
ATOM    333  HB3 GLN    22      29.896  23.435  32.680  1.00  0.00           H  
ATOM    334  CG  GLN    22      30.919  22.021  34.165  1.00  0.00           C  
ATOM    335  HG2 GLN    22      31.645  21.217  34.049  1.00  0.00           H  
ATOM    336  HG3 GLN    22      31.432  22.881  34.595  1.00  0.00           H  
ATOM    337  CD  GLN    22      29.848  21.532  35.203  1.00  0.00           C  
ATOM    338  OE1 GLN    22      28.685  21.430  34.913  1.00  0.00           O  
ATOM    339  NE2 GLN    22      30.192  21.133  36.436  1.00  0.00           N  
ATOM    340 HE21 GLN    22      31.182  21.164  36.633  1.00  0.00           H  
ATOM    341 HE22 GLN    22      29.502  21.026  37.165  1.00  0.00           H  
ATOM    342  C   GLN    22      29.243  21.605  30.447  1.00  0.00           C  
ATOM    343  O   GLN    22      29.139  22.731  29.991  1.00  0.00           O  
ATOM    344  N   SER    23      29.094  20.579  29.563  1.00  0.00           N  
ATOM    345  H   SER    23      29.246  19.703  30.042  1.00  0.00           H  
ATOM    346  CA  SER    23      28.907  20.635  28.083  1.00  0.00           C  
ATOM    347  HA  SER    23      29.089  19.656  27.638  1.00  0.00           H  
ATOM    348  CB  SER    23      27.465  20.887  27.707  1.00  0.00           C  
ATOM    349  HB2 SER    23      27.088  21.804  28.158  1.00  0.00           H  
ATOM    350  HB3 SER    23      27.334  20.921  26.625  1.00  0.00           H  
ATOM    351  OG  SER    23      26.630  19.844  28.197  1.00  0.00           O  
ATOM    352  HG  SER    23      26.621  19.698  29.146  1.00  0.00           H  
ATOM    353  C   SER    23      29.885  21.716  27.477  1.00  0.00           C  
ATOM    354  O   SER    23      29.423  22.583  26.716  1.00  0.00           O  
ATOM    355  N   VAL    24      31.091  21.700  27.940  1.00  0.00           N  
ATOM    356  H   VAL    24      31.327  20.899  28.509  1.00  0.00           H  
ATOM    357  CA  VAL    24      32.183  22.605  27.472  1.00  0.00           C  
ATOM    358  HA  VAL    24      31.714  23.525  27.125  1.00  0.00           H  
ATOM    359  CB  VAL    24      33.297  22.831  28.580  1.00  0.00           C  
ATOM    360  HB  VAL    24      33.792  21.911  28.891  1.00  0.00           H  
ATOM    361  CG1 VAL    24      34.406  23.752  28.084  1.00  0.00           C  
ATOM    362 HG11 VAL    24      34.014  24.683  27.675  1.00  0.00           H  
ATOM    363 HG12 VAL    24      35.061  23.989  28.922  1.00  0.00           H  
ATOM    364 HG13 VAL    24      34.983  23.214  27.331  1.00  0.00           H  
ATOM    365  CG2 VAL    24      32.661  23.335  29.892  1.00  0.00           C  
ATOM    366 HG21 VAL    24      33.266  22.939  30.707  1.00  0.00           H  
ATOM    367 HG22 VAL    24      32.640  24.422  29.976  1.00  0.00           H  
ATOM    368 HG23 VAL    24      31.680  22.880  30.022  1.00  0.00           H  
ATOM    369  C   VAL    24      32.790  22.017  26.194  1.00  0.00           C  
ATOM    370  O   VAL    24      33.400  20.945  26.289  1.00  0.00           O  
ATOM    371  N   PRO    25      32.712  22.729  25.026  1.00  0.00           N  
ATOM    372  CD  PRO    25      31.907  23.889  24.815  1.00  0.00           C  
ATOM    373  HD2 PRO    25      32.445  24.778  25.142  1.00  0.00           H  
ATOM    374  HD3 PRO    25      30.912  23.699  25.217  1.00  0.00           H  
ATOM    375  CG  PRO    25      31.694  23.896  23.264  1.00  0.00           C  
ATOM    376  HG2 PRO    25      31.665  24.874  22.784  1.00  0.00           H  
ATOM    377  HG3 PRO    25      30.791  23.323  23.053  1.00  0.00           H  
ATOM    378  CB  PRO    25      32.866  23.112  22.661  1.00  0.00           C  
ATOM    379  HB2 PRO    25      33.678  23.798  22.418  1.00  0.00           H  
ATOM    380  HB3 PRO    25      32.562  22.436  21.862  1.00  0.00           H  
ATOM    381  CA  PRO    25      33.295  22.209  23.836  1.00  0.00           C  
ATOM    382  HA  PRO    25      32.897  21.218  23.621  1.00  0.00           H  
ATOM    383  C   PRO    25      34.814  22.127  23.803  1.00  0.00           C  
ATOM    384  O   PRO    25      35.311  21.226  23.126  1.00  0.00           O  
ATOM    385  N   GLY    26      35.496  23.070  24.509  1.00  0.00           N  
ATOM    386  H   GLY    26      35.012  23.897  24.828  1.00  0.00           H  
ATOM    387  CA  GLY    26      36.956  23.086  24.472  1.00  0.00           C  
ATOM    388  HA2 GLY    26      37.320  22.059  24.486  1.00  0.00           H  
ATOM    389  HA3 GLY    26      37.240  23.450  23.484  1.00  0.00           H  
ATOM    390  C   GLY    26      37.622  24.005  25.527  1.00  0.00           C  
ATOM    391  O   GLY    26      36.977  24.767  26.197  1.00  0.00           O  
ATOM    392  N   MET    27      38.916  23.680  25.806  1.00  0.00           N  
ATOM    393  H   MET    27      39.398  22.969  25.275  1.00  0.00           H  
ATOM    394  CA  MET    27      39.607  24.105  26.968  1.00  0.00           C  
ATOM    395  HA  MET    27      39.341  25.138  27.191  1.00  0.00           H  
ATOM    396  CB  MET    27      39.448  23.140  28.200  1.00  0.00           C  
ATOM    397  HB2 MET    27      39.726  22.102  28.015  1.00  0.00           H  
ATOM    398  HB3 MET    27      40.148  23.502  28.953  1.00  0.00           H  
ATOM    399  CG  MET    27      38.060  23.239  28.878  1.00  0.00           C  
ATOM    400  HG2 MET    27      37.849  24.303  28.772  1.00  0.00           H  
ATOM    401  HG3 MET    27      37.273  22.718  28.332  1.00  0.00           H  
ATOM    402  SD  MET    27      37.949  22.704  30.683  1.00  0.00           S  
ATOM    403  CE  MET    27      38.963  24.022  31.483  1.00  0.00           C  
ATOM    404  HE1 MET    27      38.701  24.052  32.540  1.00  0.00           H  
ATOM    405  HE2 MET    27      40.025  23.826  31.335  1.00  0.00           H  
ATOM    406  HE3 MET    27      38.629  24.893  30.919  1.00  0.00           H  
ATOM    407  C   MET    27      41.098  24.053  26.691  1.00  0.00           C  
ATOM    408  O   MET    27      41.583  23.212  25.923  1.00  0.00           O  
ATOM    409  N   ALA    28      41.806  24.893  27.413  1.00  0.00           N  
ATOM    410  H   ALA    28      41.324  25.562  27.996  1.00  0.00           H  
ATOM    411  CA  ALA    28      43.260  25.017  27.453  1.00  0.00           C  
ATOM    412  HA  ALA    28      43.693  24.098  27.059  1.00  0.00           H  
ATOM    413  CB  ALA    28      43.718  26.197  26.577  1.00  0.00           C  
ATOM    414  HB1 ALA    28      44.803  26.307  26.547  1.00  0.00           H  
ATOM    415  HB2 ALA    28      43.265  26.158  25.587  1.00  0.00           H  
ATOM    416  HB3 ALA    28      43.221  27.119  26.879  1.00  0.00           H  
ATOM    417  C   ALA    28      43.706  25.199  28.864  1.00  0.00           C  
ATOM    418  O   ALA    28      43.070  25.964  29.620  1.00  0.00           O  
ATOM    419  N   VAL    29      44.803  24.582  29.216  1.00  0.00           N  
ATOM    420  H   VAL    29      45.370  24.151  28.500  1.00  0.00           H  
ATOM    421  CA  VAL    29      45.357  24.508  30.563  1.00  0.00           C  
ATOM    422  HA  VAL    29      44.934  25.315  31.161  1.00  0.00           H  
ATOM    423  CB  VAL    29      45.049  23.142  31.246  1.00  0.00           C  
ATOM    424  HB  VAL    29      45.405  22.376  30.557  1.00  0.00           H  
ATOM    425  CG1 VAL    29      45.743  22.888  32.618  1.00  0.00           C  
ATOM    426 HG11 VAL    29      45.237  22.043  33.084  1.00  0.00           H  
ATOM    427 HG12 VAL    29      46.791  22.587  32.617  1.00  0.00           H  
ATOM    428 HG13 VAL    29      45.583  23.709  33.316  1.00  0.00           H  
ATOM    429  CG2 VAL    29      43.544  22.971  31.375  1.00  0.00           C  
ATOM    430 HG21 VAL    29      43.122  23.072  30.375  1.00  0.00           H  
ATOM    431 HG22 VAL    29      43.491  21.981  31.827  1.00  0.00           H  
ATOM    432 HG23 VAL    29      43.093  23.700  32.049  1.00  0.00           H  
ATOM    433  C   VAL    29      46.869  24.754  30.385  1.00  0.00           C  
ATOM    434  O   VAL    29      47.502  24.497  29.340  1.00  0.00           O  
ATOM    435  N   ALA    30      47.460  25.199  31.510  1.00  0.00           N  
ATOM    436  H   ALA    30      46.937  25.399  32.351  1.00  0.00           H  
ATOM    437  CA  ALA    30      48.903  25.246  31.634  1.00  0.00           C  
ATOM    438  HA  ALA    30      49.281  24.310  31.221  1.00  0.00           H  
ATOM    439  CB  ALA    30      49.458  26.484  30.841  1.00  0.00           C  
ATOM    440  HB1 ALA    30      49.373  26.303  29.770  1.00  0.00           H  
ATOM    441  HB2 ALA    30      48.853  27.339  31.144  1.00  0.00           H  
ATOM    442  HB3 ALA    30      50.487  26.677  31.144  1.00  0.00           H  
ATOM    443  C   ALA    30      49.345  25.251  33.149  1.00  0.00           C  
ATOM    444  O   ALA    30      48.638  25.759  34.070  1.00  0.00           O  
ATOM    445  N   VAL    31      50.392  24.428  33.365  1.00  0.00           N  
ATOM    446  H   VAL    31      50.846  23.998  32.572  1.00  0.00           H  
ATOM    447  CA  VAL    31      50.930  24.186  34.754  1.00  0.00           C  
ATOM    448  HA  VAL    31      50.360  24.850  35.404  1.00  0.00           H  
ATOM    449  CB  VAL    31      50.723  22.757  35.183  1.00  0.00           C  
ATOM    450  HB  VAL    31      51.285  22.090  34.529  1.00  0.00           H  
ATOM    451  CG1 VAL    31      51.142  22.639  36.600  1.00  0.00           C  
ATOM    452 HG11 VAL    31      52.199  22.800  36.810  1.00  0.00           H  
ATOM    453 HG12 VAL    31      50.615  23.374  37.208  1.00  0.00           H  
ATOM    454 HG13 VAL    31      50.903  21.615  36.888  1.00  0.00           H  
ATOM    455  CG2 VAL    31      49.258  22.234  35.077  1.00  0.00           C  
ATOM    456 HG21 VAL    31      49.221  21.205  35.435  1.00  0.00           H  
ATOM    457 HG22 VAL    31      48.632  22.822  35.749  1.00  0.00           H  
ATOM    458 HG23 VAL    31      48.956  22.413  34.045  1.00  0.00           H  
ATOM    459  C   VAL    31      52.451  24.591  34.814  1.00  0.00           C  
ATOM    460  O   VAL    31      53.223  24.164  33.934  1.00  0.00           O  
ATOM    461  N   ILE    32      52.770  25.427  35.787  1.00  0.00           N  
ATOM    462  H   ILE    32      52.121  25.820  36.454  1.00  0.00           H  
ATOM    463  CA  ILE    32      54.166  25.856  36.009  1.00  0.00           C  
ATOM    464  HA  ILE    32      54.698  25.898  35.059  1.00  0.00           H  
ATOM    465  CB  ILE    32      54.128  27.279  36.604  1.00  0.00           C  
ATOM    466  HB  ILE    32      53.249  27.226  37.247  1.00  0.00           H  
ATOM    467  CG2 ILE    32      55.380  27.638  37.425  1.00  0.00           C  
ATOM    468 HG21 ILE    32      55.312  27.176  38.410  1.00  0.00           H  
ATOM    469 HG22 ILE    32      56.195  27.320  36.774  1.00  0.00           H  
ATOM    470 HG23 ILE    32      55.479  28.698  37.658  1.00  0.00           H  
ATOM    471  CG1 ILE    32      53.908  28.286  35.434  1.00  0.00           C  
ATOM    472 HG12 ILE    32      53.922  29.241  35.960  1.00  0.00           H  
ATOM    473 HG13 ILE    32      54.750  28.184  34.750  1.00  0.00           H  
ATOM    474  CD1 ILE    32      52.589  28.244  34.616  1.00  0.00           C  
ATOM    475 HD11 ILE    32      52.390  27.443  33.905  1.00  0.00           H  
ATOM    476 HD12 ILE    32      51.686  28.308  35.223  1.00  0.00           H  
ATOM    477 HD13 ILE    32      52.753  29.159  34.047  1.00  0.00           H  
ATOM    478  C   ILE    32      54.789  24.827  36.944  1.00  0.00           C  
ATOM    479  O   ILE    32      54.317  24.592  38.051  1.00  0.00           O  
ATOM    480  N   TYR    33      55.813  24.197  36.430  1.00  0.00           N  
ATOM    481  H   TYR    33      56.086  24.311  35.465  1.00  0.00           H  
ATOM    482  CA  TYR    33      56.494  23.118  37.188  1.00  0.00           C  
ATOM    483  HA  TYR    33      56.428  23.293  38.262  1.00  0.00           H  
ATOM    484  CB  TYR    33      55.800  21.769  36.868  1.00  0.00           C  
ATOM    485  HB2 TYR    33      54.724  21.854  37.018  1.00  0.00           H  
ATOM    486  HB3 TYR    33      55.803  21.600  35.792  1.00  0.00           H  
ATOM    487  CG  TYR    33      56.343  20.557  37.598  1.00  0.00           C  
ATOM    488  CD1 TYR    33      56.765  19.443  36.797  1.00  0.00           C  
ATOM    489  HD1 TYR    33      56.671  19.410  35.722  1.00  0.00           H  
ATOM    490  CE1 TYR    33      57.315  18.305  37.451  1.00  0.00           C  
ATOM    491  HE1 TYR    33      57.555  17.384  36.941  1.00  0.00           H  
ATOM    492  CZ  TYR    33      57.375  18.370  38.842  1.00  0.00           C  
ATOM    493  OH  TYR    33      57.722  17.232  39.455  1.00  0.00           O  
ATOM    494  HH  TYR    33      57.393  16.485  38.950  1.00  0.00           H  
ATOM    495  CE2 TYR    33      57.060  19.488  39.632  1.00  0.00           C  
ATOM    496  HE2 TYR    33      57.180  19.486  40.705  1.00  0.00           H  
ATOM    497  CD2 TYR    33      56.611  20.601  38.965  1.00  0.00           C  
ATOM    498  HD2 TYR    33      56.262  21.515  39.422  1.00  0.00           H  
ATOM    499  C   TYR    33      57.945  23.011  36.737  1.00  0.00           C  
ATOM    500  O   TYR    33      58.200  23.185  35.534  1.00  0.00           O  
ATOM    501  N   GLN    34      58.812  22.620  37.641  1.00  0.00           N  
ATOM    502  H   GLN    34      58.503  22.541  38.599  1.00  0.00           H  
ATOM    503  CA  GLN    34      60.308  22.409  37.380  1.00  0.00           C  
ATOM    504  HA  GLN    34      60.711  22.240  38.378  1.00  0.00           H  
ATOM    505  CB  GLN    34      60.685  21.073  36.671  1.00  0.00           C  
ATOM    506  HB2 GLN    34      60.149  21.046  35.722  1.00  0.00           H  
ATOM    507  HB3 GLN    34      61.763  20.972  36.546  1.00  0.00           H  
ATOM    508  CG  GLN    34      60.211  19.820  37.425  1.00  0.00           C  
ATOM    509  HG2 GLN    34      60.852  19.680  38.296  1.00  0.00           H  
ATOM    510  HG3 GLN    34      59.183  19.963  37.755  1.00  0.00           H  
ATOM    511  CD  GLN    34      60.295  18.623  36.470  1.00  0.00           C  
ATOM    512  OE1 GLN    34      60.463  18.678  35.289  1.00  0.00           O  
ATOM    513  NE2 GLN    34      60.274  17.411  37.029  1.00  0.00           N  
ATOM    514 HE21 GLN    34      60.371  17.360  38.033  1.00  0.00           H  
ATOM    515 HE22 GLN    34      60.443  16.555  36.521  1.00  0.00           H  
ATOM    516  C   GLN    34      61.038  23.609  36.769  1.00  0.00           C  
ATOM    517  O   GLN    34      62.053  23.549  36.078  1.00  0.00           O  
ATOM    518  N   GLY    35      60.620  24.823  37.148  1.00  0.00           N  
ATOM    519  H   GLY    35      59.711  24.902  37.581  1.00  0.00           H  
ATOM    520  CA  GLY    35      61.174  26.172  36.735  1.00  0.00           C  
ATOM    521  HA2 GLY    35      61.238  26.823  37.607  1.00  0.00           H  
ATOM    522  HA3 GLY    35      62.146  26.000  36.273  1.00  0.00           H  
ATOM    523  C   GLY    35      60.397  26.897  35.581  1.00  0.00           C  
ATOM    524  O   GLY    35      60.772  28.022  35.252  1.00  0.00           O  
ATOM    525  N   LYS    36      59.417  26.236  34.900  1.00  0.00           N  
ATOM    526  H   LYS    36      59.035  25.375  35.265  1.00  0.00           H  
ATOM    527  CA  LYS    36      58.852  26.699  33.596  1.00  0.00           C  
ATOM    528  HA  LYS    36      58.893  27.783  33.710  1.00  0.00           H  
ATOM    529  CB  LYS    36      59.835  26.264  32.476  1.00  0.00           C  
ATOM    530  HB2 LYS    36      59.644  26.762  31.525  1.00  0.00           H  
ATOM    531  HB3 LYS    36      60.813  26.669  32.736  1.00  0.00           H  
ATOM    532  CG  LYS    36      59.872  24.731  32.290  1.00  0.00           C  
ATOM    533  HG2 LYS    36      59.782  24.215  33.245  1.00  0.00           H  
ATOM    534  HG3 LYS    36      58.930  24.588  31.761  1.00  0.00           H  
ATOM    535  CD  LYS    36      61.068  24.071  31.520  1.00  0.00           C  
ATOM    536  HD2 LYS    36      61.058  22.996  31.699  1.00  0.00           H  
ATOM    537  HD3 LYS    36      60.923  24.133  30.441  1.00  0.00           H  
ATOM    538  CE  LYS    36      62.489  24.546  31.974  1.00  0.00           C  
ATOM    539  HE2 LYS    36      62.598  25.538  31.536  1.00  0.00           H  
ATOM    540  HE3 LYS    36      62.634  24.510  33.053  1.00  0.00           H  
ATOM    541  NZ  LYS    36      63.404  23.511  31.395  1.00  0.00           N  
ATOM    542  HZ1 LYS    36      63.339  23.501  30.387  1.00  0.00           H  
ATOM    543  HZ2 LYS    36      64.375  23.654  31.634  1.00  0.00           H  
ATOM    544  HZ3 LYS    36      63.104  22.577  31.636  1.00  0.00           H  
ATOM    545  C   LYS    36      57.362  26.279  33.380  1.00  0.00           C  
ATOM    546  O   LYS    36      56.952  25.287  33.947  1.00  0.00           O  
ATOM    547  N   PRO    37      56.593  27.006  32.585  1.00  0.00           N  
ATOM    548  CD  PRO    37      57.071  28.118  31.688  1.00  0.00           C  
ATOM    549  HD2 PRO    37      57.970  27.861  31.128  1.00  0.00           H  
ATOM    550  HD3 PRO    37      57.304  29.041  32.218  1.00  0.00           H  
ATOM    551  CG  PRO    37      55.892  28.495  30.691  1.00  0.00           C  
ATOM    552  HG2 PRO    37      56.049  28.008  29.729  1.00  0.00           H  
ATOM    553  HG3 PRO    37      55.729  29.573  30.711  1.00  0.00           H  
ATOM    554  CB  PRO    37      54.681  27.744  31.357  1.00  0.00           C  
ATOM    555  HB2 PRO    37      53.903  27.540  30.622  1.00  0.00           H  
ATOM    556  HB3 PRO    37      54.225  28.506  31.989  1.00  0.00           H  
ATOM    557  CA  PRO    37      55.265  26.515  32.077  1.00  0.00           C  
ATOM    558  HA  PRO    37      54.706  26.259  32.978  1.00  0.00           H  
ATOM    559  C   PRO    37      55.258  25.150  31.249  1.00  0.00           C  
ATOM    560  O   PRO    37      56.267  24.907  30.568  1.00  0.00           O  
ATOM    561  N   HIP    38      54.187  24.324  31.345  1.00  0.00           N  
ATOM    562  H   HIP    38      53.477  24.498  32.042  1.00  0.00           H  
ATOM    563  CA  HIP    38      53.945  23.143  30.490  1.00  0.00           C  
ATOM    564  HA  HIP    38      54.651  23.116  29.660  1.00  0.00           H  
ATOM    565  CB  HIP    38      54.319  21.929  31.351  1.00  0.00           C  
ATOM    566  HB2 HIP    38      53.664  21.948  32.221  1.00  0.00           H  
ATOM    567  HB3 HIP    38      54.144  21.025  30.767  1.00  0.00           H  
ATOM    568  CG  HIP    38      55.736  21.878  31.791  1.00  0.00           C  
ATOM    569  ND1 HIP    38      56.824  21.619  30.961  1.00  0.00           N  
ATOM    570  HD1 HIP    38      56.783  21.237  30.026  1.00  0.00           H  
ATOM    571  CE1 HIP    38      57.931  21.867  31.632  1.00  0.00           C  
ATOM    572  HE1 HIP    38      58.911  21.651  31.233  1.00  0.00           H  
ATOM    573  NE2 HIP    38      57.529  22.219  32.892  1.00  0.00           N  
ATOM    574  HE2 HIP    38      58.142  22.446  33.662  1.00  0.00           H  
ATOM    575  CD2 HIP    38      56.126  22.226  33.003  1.00  0.00           C  
ATOM    576  HD2 HIP    38      55.523  22.439  33.873  1.00  0.00           H  
ATOM    577  C   HIP    38      52.454  23.156  30.079  1.00  0.00           C  
ATOM    578  O   HIP    38      51.523  23.570  30.793  1.00  0.00           O  
ATOM    579  N   TYR    39      52.194  22.741  28.845  1.00  0.00           N  
ATOM    580  H   TYR    39      52.923  22.211  28.389  1.00  0.00           H  
ATOM    581  CA  TYR    39      50.996  23.268  28.069  1.00  0.00           C  
ATOM    582  HA  TYR    39      50.328  24.009  28.508  1.00  0.00           H  
ATOM    583  CB  TYR    39      51.507  23.940  26.752  1.00  0.00           C  
ATOM    584  HB2 TYR    39      52.239  23.253  26.327  1.00  0.00           H  
ATOM    585  HB3 TYR    39      50.676  24.078  26.060  1.00  0.00           H  
ATOM    586  CG  TYR    39      52.134  25.265  26.958  1.00  0.00           C  
ATOM    587  CD1 TYR    39      51.319  26.331  27.402  1.00  0.00           C  
ATOM    588  HD1 TYR    39      50.247  26.202  27.389  1.00  0.00           H  
ATOM    589  CE1 TYR    39      51.809  27.554  27.847  1.00  0.00           C  
ATOM    590  HE1 TYR    39      51.095  28.278  28.212  1.00  0.00           H  
ATOM    591  CZ  TYR    39      53.178  27.822  27.680  1.00  0.00           C  
ATOM    592  OH  TYR    39      53.709  29.045  27.945  1.00  0.00           O  
ATOM    593  HH  TYR    39      54.550  29.177  27.501  1.00  0.00           H  
ATOM    594  CE2 TYR    39      54.033  26.777  27.129  1.00  0.00           C  
ATOM    595  HE2 TYR    39      55.048  27.028  26.859  1.00  0.00           H  
ATOM    596  CD2 TYR    39      53.497  25.552  26.751  1.00  0.00           C  
ATOM    597  HD2 TYR    39      54.174  24.842  26.302  1.00  0.00           H  
ATOM    598  C   TYR    39      50.056  22.164  27.673  1.00  0.00           C  
ATOM    599  O   TYR    39      50.480  21.129  27.208  1.00  0.00           O  
ATOM    600  N   TYR    40      48.721  22.312  27.842  1.00  0.00           N  
ATOM    601  H   TYR    40      48.418  23.069  28.437  1.00  0.00           H  
ATOM    602  CA  TYR    40      47.735  21.207  27.615  1.00  0.00           C  
ATOM    603  HA  TYR    40      48.164  20.488  26.916  1.00  0.00           H  
ATOM    604  CB  TYR    40      47.376  20.389  28.887  1.00  0.00           C  
ATOM    605  HB2 TYR    40      46.824  20.966  29.628  1.00  0.00           H  
ATOM    606  HB3 TYR    40      46.808  19.474  28.721  1.00  0.00           H  
ATOM    607  CG  TYR    40      48.647  20.038  29.698  1.00  0.00           C  
ATOM    608  CD1 TYR    40      49.594  19.140  29.168  1.00  0.00           C  
ATOM    609  HD1 TYR    40      49.525  18.928  28.112  1.00  0.00           H  
ATOM    610  CE1 TYR    40      50.792  18.875  29.854  1.00  0.00           C  
ATOM    611  HE1 TYR    40      51.625  18.347  29.413  1.00  0.00           H  
ATOM    612  CZ  TYR    40      50.947  19.365  31.165  1.00  0.00           C  
ATOM    613  OH  TYR    40      52.130  19.163  31.827  1.00  0.00           O  
ATOM    614  HH  TYR    40      52.688  18.719  31.185  1.00  0.00           H  
ATOM    615  CE2 TYR    40      49.994  20.327  31.575  1.00  0.00           C  
ATOM    616  HE2 TYR    40      50.270  20.952  32.411  1.00  0.00           H  
ATOM    617  CD2 TYR    40      48.781  20.642  30.944  1.00  0.00           C  
ATOM    618  HD2 TYR    40      48.145  21.438  31.302  1.00  0.00           H  
ATOM    619  C   TYR    40      46.500  21.745  26.932  1.00  0.00           C  
ATOM    620  O   TYR    40      45.993  22.839  27.238  1.00  0.00           O  
ATOM    621  N   THR    41      45.926  20.989  25.981  1.00  0.00           N  
ATOM    622  H   THR    41      46.346  20.178  25.551  1.00  0.00           H  
ATOM    623  CA  THR    41      44.647  21.414  25.359  1.00  0.00           C  
ATOM    624  HA  THR    41      44.033  21.933  26.095  1.00  0.00           H  
ATOM    625  CB  THR    41      44.863  22.186  24.039  1.00  0.00           C  
ATOM    626  HB  THR    41      43.870  22.392  23.640  1.00  0.00           H  
ATOM    627  CG2 THR    41      45.514  23.468  24.205  1.00  0.00           C  
ATOM    628 HG21 THR    41      45.542  23.894  23.202  1.00  0.00           H  
ATOM    629 HG22 THR    41      44.998  24.171  24.860  1.00  0.00           H  
ATOM    630 HG23 THR    41      46.571  23.342  24.437  1.00  0.00           H  
ATOM    631  OG1 THR    41      45.504  21.526  22.964  1.00  0.00           O  
ATOM    632  HG1 THR    41      44.868  21.042  22.432  1.00  0.00           H  
ATOM    633  C   THR    41      43.808  20.232  25.102  1.00  0.00           C  
ATOM    634  O   THR    41      44.219  19.064  24.989  1.00  0.00           O  
ATOM    635  N   PHE    42      42.471  20.497  24.937  1.00  0.00           N  
ATOM    636  H   PHE    42      42.174  21.457  25.035  1.00  0.00           H  
ATOM    637  CA  PHE    42      41.436  19.509  24.627  1.00  0.00           C  
ATOM    638  HA  PHE    42      41.931  18.817  23.945  1.00  0.00           H  
ATOM    639  CB  PHE    42      40.964  18.721  25.890  1.00  0.00           C  
ATOM    640  HB2 PHE    42      40.095  19.192  26.348  1.00  0.00           H  
ATOM    641  HB3 PHE    42      40.510  17.778  25.584  1.00  0.00           H  
ATOM    642  CG  PHE    42      42.007  18.462  27.003  1.00  0.00           C  
ATOM    643  CD1 PHE    42      42.415  19.478  27.872  1.00  0.00           C  
ATOM    644  HD1 PHE    42      41.885  20.411  27.753  1.00  0.00           H  
ATOM    645  CE1 PHE    42      43.387  19.232  28.873  1.00  0.00           C  
ATOM    646  HE1 PHE    42      43.771  20.055  29.457  1.00  0.00           H  
ATOM    647  CZ  PHE    42      43.960  17.950  28.998  1.00  0.00           C  
ATOM    648  HZ  PHE    42      44.844  17.854  29.611  1.00  0.00           H  
ATOM    649  CE2 PHE    42      43.536  16.869  28.201  1.00  0.00           C  
ATOM    650  HE2 PHE    42      43.897  15.853  28.141  1.00  0.00           H  
ATOM    651  CD2 PHE    42      42.486  17.173  27.239  1.00  0.00           C  
ATOM    652  HD2 PHE    42      42.197  16.428  26.512  1.00  0.00           H  
ATOM    653  C   PHE    42      40.096  20.035  23.952  1.00  0.00           C  
ATOM    654  O   PHE    42      39.575  21.040  24.374  1.00  0.00           O  
ATOM    655  N   GLY    43      39.564  19.367  22.951  1.00  0.00           N  
ATOM    656  H   GLY    43      40.047  18.553  22.601  1.00  0.00           H  
ATOM    657  CA  GLY    43      38.353  19.761  22.305  1.00  0.00           C  
ATOM    658  HA2 GLY    43      37.893  19.008  21.666  1.00  0.00           H  
ATOM    659  HA3 GLY    43      37.590  20.040  23.032  1.00  0.00           H  
ATOM    660  C   GLY    43      38.471  20.963  21.393  1.00  0.00           C  
ATOM    661  O   GLY    43      39.493  21.168  20.789  1.00  0.00           O  
ATOM    662  N   LYS    44      37.431  21.809  21.298  1.00  0.00           N  
ATOM    663  H   LYS    44      36.611  21.602  21.850  1.00  0.00           H  
ATOM    664  CA  LYS    44      37.254  22.741  20.183  1.00  0.00           C  
ATOM    665  HA  LYS    44      38.160  22.858  19.589  1.00  0.00           H  
ATOM    666  CB  LYS    44      36.261  22.159  19.214  1.00  0.00           C  
ATOM    667  HB2 LYS    44      36.331  22.847  18.371  1.00  0.00           H  
ATOM    668  HB3 LYS    44      36.672  21.216  18.855  1.00  0.00           H  
ATOM    669  CG  LYS    44      34.838  21.949  19.740  1.00  0.00           C  
ATOM    670  HG2 LYS    44      34.819  21.592  20.770  1.00  0.00           H  
ATOM    671  HG3 LYS    44      34.458  22.970  19.742  1.00  0.00           H  
ATOM    672  CD  LYS    44      34.130  21.026  18.813  1.00  0.00           C  
ATOM    673  HD2 LYS    44      33.079  21.093  19.096  1.00  0.00           H  
ATOM    674  HD3 LYS    44      34.319  21.369  17.795  1.00  0.00           H  
ATOM    675  CE  LYS    44      34.660  19.581  18.857  1.00  0.00           C  
ATOM    676  HE2 LYS    44      35.517  19.530  18.186  1.00  0.00           H  
ATOM    677  HE3 LYS    44      34.998  19.251  19.839  1.00  0.00           H  
ATOM    678  NZ  LYS    44      33.708  18.565  18.247  1.00  0.00           N  
ATOM    679  HZ1 LYS    44      34.120  17.650  18.364  1.00  0.00           H  
ATOM    680  HZ2 LYS    44      32.884  18.495  18.827  1.00  0.00           H  
ATOM    681  HZ3 LYS    44      33.429  18.683  17.284  1.00  0.00           H  
ATOM    682  C   LYS    44      36.968  24.201  20.541  1.00  0.00           C  
ATOM    683  O   LYS    44      36.330  24.390  21.534  1.00  0.00           O  
ATOM    684  N   ALA    45      37.415  25.138  19.696  1.00  0.00           N  
ATOM    685  H   ALA    45      38.031  24.850  18.949  1.00  0.00           H  
ATOM    686  CA  ALA    45      37.155  26.540  19.898  1.00  0.00           C  
ATOM    687  HA  ALA    45      37.360  26.754  20.947  1.00  0.00           H  
ATOM    688  CB  ALA    45      38.313  27.291  19.123  1.00  0.00           C  
ATOM    689  HB1 ALA    45      38.118  27.382  18.054  1.00  0.00           H  
ATOM    690  HB2 ALA    45      38.683  28.224  19.548  1.00  0.00           H  
ATOM    691  HB3 ALA    45      39.215  26.700  19.287  1.00  0.00           H  
ATOM    692  C   ALA    45      35.763  27.023  19.437  1.00  0.00           C  
ATOM    693  O   ALA    45      35.455  28.205  19.806  1.00  0.00           O  
ATOM    694  N   ASP    46      35.077  26.205  18.656  1.00  0.00           N  
ATOM    695  H   ASP    46      35.472  25.303  18.431  1.00  0.00           H  
ATOM    696  CA  ASP    46      33.821  26.550  17.983  1.00  0.00           C  
ATOM    697  HA  ASP    46      33.112  26.954  18.705  1.00  0.00           H  
ATOM    698  CB  ASP    46      34.055  27.717  17.037  1.00  0.00           C  
ATOM    699  HB2 ASP    46      34.178  28.559  17.719  1.00  0.00           H  
ATOM    700  HB3 ASP    46      35.054  27.528  16.644  1.00  0.00           H  
ATOM    701  CG  ASP    46      32.931  28.015  16.041  1.00  0.00           C  
ATOM    702  OD1 ASP    46      33.188  28.552  14.928  1.00  0.00           O  
ATOM    703  OD2 ASP    46      31.777  27.788  16.476  1.00  0.00           O  
ATOM    704  C   ASP    46      33.178  25.248  17.455  1.00  0.00           C  
ATOM    705  O   ASP    46      33.893  24.427  16.908  1.00  0.00           O  
ATOM    706  N   ILE    47      31.891  25.110  17.679  1.00  0.00           N  
ATOM    707  H   ILE    47      31.358  25.873  18.070  1.00  0.00           H  
ATOM    708  CA  ILE    47      31.222  23.790  17.501  1.00  0.00           C  
ATOM    709  HA  ILE    47      31.879  22.974  17.805  1.00  0.00           H  
ATOM    710  CB  ILE    47      29.970  23.578  18.394  1.00  0.00           C  
ATOM    711  HB  ILE    47      29.267  24.380  18.166  1.00  0.00           H  
ATOM    712  CG2 ILE    47      29.241  22.279  18.078  1.00  0.00           C  
ATOM    713 HG21 ILE    47      28.191  22.375  18.352  1.00  0.00           H  
ATOM    714 HG22 ILE    47      29.221  22.075  17.007  1.00  0.00           H  
ATOM    715 HG23 ILE    47      29.768  21.477  18.595  1.00  0.00           H  
ATOM    716  CG1 ILE    47      30.262  23.719  19.867  1.00  0.00           C  
ATOM    717 HG12 ILE    47      31.086  23.054  20.127  1.00  0.00           H  
ATOM    718 HG13 ILE    47      30.558  24.729  20.149  1.00  0.00           H  
ATOM    719  CD1 ILE    47      28.988  23.418  20.694  1.00  0.00           C  
ATOM    720 HD11 ILE    47      28.086  23.750  20.179  1.00  0.00           H  
ATOM    721 HD12 ILE    47      29.044  22.416  21.119  1.00  0.00           H  
ATOM    722 HD13 ILE    47      29.106  23.983  21.619  1.00  0.00           H  
ATOM    723  C   ILE    47      30.955  23.666  15.971  1.00  0.00           C  
ATOM    724  O   ILE    47      31.185  22.598  15.412  1.00  0.00           O  
ATOM    725  N   ALA    48      30.603  24.770  15.399  1.00  0.00           N  
ATOM    726  H   ALA    48      30.663  25.610  15.955  1.00  0.00           H  
ATOM    727  CA  ALA    48      30.182  24.906  13.992  1.00  0.00           C  
ATOM    728  HA  ALA    48      29.478  24.163  13.617  1.00  0.00           H  
ATOM    729  CB  ALA    48      29.475  26.205  13.844  1.00  0.00           C  
ATOM    730  HB1 ALA    48      30.193  27.020  13.755  1.00  0.00           H  
ATOM    731  HB2 ALA    48      28.838  26.130  12.962  1.00  0.00           H  
ATOM    732  HB3 ALA    48      28.880  26.444  14.726  1.00  0.00           H  
ATOM    733  C   ALA    48      31.331  24.755  13.066  1.00  0.00           C  
ATOM    734  O   ALA    48      31.273  23.875  12.188  1.00  0.00           O  
ATOM    735  N   ALA    49      32.442  25.472  13.240  1.00  0.00           N  
ATOM    736  H   ALA    49      32.261  26.280  13.819  1.00  0.00           H  
ATOM    737  CA  ALA    49      33.811  25.182  12.685  1.00  0.00           C  
ATOM    738  HA  ALA    49      33.797  25.098  11.598  1.00  0.00           H  
ATOM    739  CB  ALA    49      34.617  26.371  13.178  1.00  0.00           C  
ATOM    740  HB1 ALA    49      35.645  26.294  12.825  1.00  0.00           H  
ATOM    741  HB2 ALA    49      34.189  27.297  12.794  1.00  0.00           H  
ATOM    742  HB3 ALA    49      34.647  26.411  14.267  1.00  0.00           H  
ATOM    743  C   ALA    49      34.424  23.822  13.193  1.00  0.00           C  
ATOM    744  O   ALA    49      35.441  23.462  12.554  1.00  0.00           O  
ATOM    745  N   ASN    50      34.027  23.168  14.299  1.00  0.00           N  
ATOM    746  H   ASN    50      33.244  23.569  14.794  1.00  0.00           H  
ATOM    747  CA  ASN    50      34.573  21.969  14.902  1.00  0.00           C  
ATOM    748  HA  ASN    50      34.004  21.838  15.822  1.00  0.00           H  
ATOM    749  CB  ASN    50      34.177  20.790  13.936  1.00  0.00           C  
ATOM    750  HB2 ASN    50      33.277  21.005  13.361  1.00  0.00           H  
ATOM    751  HB3 ASN    50      35.030  20.657  13.271  1.00  0.00           H  
ATOM    752  CG  ASN    50      34.032  19.446  14.595  1.00  0.00           C  
ATOM    753  OD1 ASN    50      34.255  19.318  15.806  1.00  0.00           O  
ATOM    754  ND2 ASN    50      33.769  18.375  13.859  1.00  0.00           N  
ATOM    755 HD21 ASN    50      33.560  18.395  12.871  1.00  0.00           H  
ATOM    756 HD22 ASN    50      33.694  17.487  14.335  1.00  0.00           H  
ATOM    757  C   ASN    50      36.102  22.176  15.278  1.00  0.00           C  
ATOM    758  O   ASN    50      36.819  21.172  15.335  1.00  0.00           O  
ATOM    759  N   LYS    51      36.583  23.410  15.341  1.00  0.00           N  
ATOM    760  H   LYS    51      35.971  24.209  15.257  1.00  0.00           H  
ATOM    761  CA  LYS    51      37.971  23.699  15.229  1.00  0.00           C  
ATOM    762  HA  LYS    51      38.258  23.066  14.390  1.00  0.00           H  
ATOM    763  CB  LYS    51      38.146  25.234  14.905  1.00  0.00           C  
ATOM    764  HB2 LYS    51      37.492  25.407  14.050  1.00  0.00           H  
ATOM    765  HB3 LYS    51      37.777  25.912  15.674  1.00  0.00           H  
ATOM    766  CG  LYS    51      39.558  25.645  14.601  1.00  0.00           C  
ATOM    767  HG2 LYS    51      40.215  25.436  15.445  1.00  0.00           H  
ATOM    768  HG3 LYS    51      39.968  25.062  13.776  1.00  0.00           H  
ATOM    769  CD  LYS    51      39.715  27.117  14.241  1.00  0.00           C  
ATOM    770  HD2 LYS    51      39.224  27.273  13.280  1.00  0.00           H  
ATOM    771  HD3 LYS    51      39.148  27.745  14.928  1.00  0.00           H  
ATOM    772  CE  LYS    51      41.126  27.582  14.239  1.00  0.00           C  
ATOM    773  HE2 LYS    51      41.452  27.842  15.246  1.00  0.00           H  
ATOM    774  HE3 LYS    51      41.715  26.704  13.971  1.00  0.00           H  
ATOM    775  NZ  LYS    51      41.269  28.729  13.258  1.00  0.00           N  
ATOM    776  HZ1 LYS    51      41.229  28.382  12.311  1.00  0.00           H  
ATOM    777  HZ2 LYS    51      40.434  29.277  13.413  1.00  0.00           H  
ATOM    778  HZ3 LYS    51      42.138  29.239  13.327  1.00  0.00           H  
ATOM    779  C   LYS    51      38.833  23.307  16.403  1.00  0.00           C  
ATOM    780  O   LYS    51      38.546  23.829  17.437  1.00  0.00           O  
ATOM    781  N   PRO    52      39.853  22.433  16.297  1.00  0.00           N  
ATOM    782  CD  PRO    52      40.376  21.744  15.132  1.00  0.00           C  
ATOM    783  HD2 PRO    52      40.206  22.404  14.282  1.00  0.00           H  
ATOM    784  HD3 PRO    52      39.840  20.804  15.001  1.00  0.00           H  
ATOM    785  CG  PRO    52      41.852  21.367  15.443  1.00  0.00           C  
ATOM    786  HG2 PRO    52      42.504  22.236  15.356  1.00  0.00           H  
ATOM    787  HG3 PRO    52      42.168  20.558  14.784  1.00  0.00           H  
ATOM    788  CB  PRO    52      41.702  20.961  16.908  1.00  0.00           C  
ATOM    789  HB2 PRO    52      42.560  21.002  17.578  1.00  0.00           H  
ATOM    790  HB3 PRO    52      41.415  19.918  17.046  1.00  0.00           H  
ATOM    791  CA  PRO    52      40.584  21.908  17.428  1.00  0.00           C  
ATOM    792  HA  PRO    52      39.875  21.411  18.091  1.00  0.00           H  
ATOM    793  C   PRO    52      41.141  23.102  18.260  1.00  0.00           C  
ATOM    794  O   PRO    52      41.522  24.154  17.749  1.00  0.00           O  
ATOM    795  N   VAL    53      41.194  22.932  19.612  1.00  0.00           N  
ATOM    796  H   VAL    53      40.929  22.036  19.994  1.00  0.00           H  
ATOM    797  CA  VAL    53      41.866  24.003  20.475  1.00  0.00           C  
ATOM    798  HA  VAL    53      41.719  25.006  20.074  1.00  0.00           H  
ATOM    799  CB  VAL    53      41.360  23.903  21.937  1.00  0.00           C  
ATOM    800  HB  VAL    53      41.549  22.886  22.283  1.00  0.00           H  
ATOM    801  CG1 VAL    53      42.150  24.828  22.873  1.00  0.00           C  
ATOM    802 HG11 VAL    53      43.200  24.545  22.941  1.00  0.00           H  
ATOM    803 HG12 VAL    53      42.169  25.817  22.416  1.00  0.00           H  
ATOM    804 HG13 VAL    53      41.719  24.857  23.874  1.00  0.00           H  
ATOM    805  CG2 VAL    53      39.893  24.186  22.060  1.00  0.00           C  
ATOM    806 HG21 VAL    53      39.534  23.768  23.000  1.00  0.00           H  
ATOM    807 HG22 VAL    53      39.724  25.258  21.959  1.00  0.00           H  
ATOM    808 HG23 VAL    53      39.449  23.642  21.226  1.00  0.00           H  
ATOM    809  C   VAL    53      43.396  23.822  20.401  1.00  0.00           C  
ATOM    810  O   VAL    53      43.819  22.664  20.175  1.00  0.00           O  
ATOM    811  N   THR    54      44.219  24.878  20.385  1.00  0.00           N  
ATOM    812  H   THR    54      43.720  25.757  20.379  1.00  0.00           H  
ATOM    813  CA  THR    54      45.701  24.934  20.330  1.00  0.00           C  
ATOM    814  HA  THR    54      46.034  23.961  20.694  1.00  0.00           H  
ATOM    815  CB  THR    54      46.179  25.267  18.880  1.00  0.00           C  
ATOM    816  HB  THR    54      47.268  25.265  18.935  1.00  0.00           H  
ATOM    817  CG2 THR    54      45.738  24.322  17.781  1.00  0.00           C  
ATOM    818 HG21 THR    54      44.678  24.088  17.887  1.00  0.00           H  
ATOM    819 HG22 THR    54      46.167  24.716  16.859  1.00  0.00           H  
ATOM    820 HG23 THR    54      46.268  23.384  17.942  1.00  0.00           H  
ATOM    821  OG1 THR    54      45.682  26.559  18.646  1.00  0.00           O  
ATOM    822  HG1 THR    54      44.747  26.496  18.853  1.00  0.00           H  
ATOM    823  C   THR    54      46.286  25.987  21.305  1.00  0.00           C  
ATOM    824  O   THR    54      45.520  26.868  21.797  1.00  0.00           O  
ATOM    825  N   PRO    55      47.644  26.026  21.633  1.00  0.00           N  
ATOM    826  CD  PRO    55      48.568  24.972  21.406  1.00  0.00           C  
ATOM    827  HD2 PRO    55      49.125  25.125  20.481  1.00  0.00           H  
ATOM    828  HD3 PRO    55      47.985  24.050  21.399  1.00  0.00           H  
ATOM    829  CG  PRO    55      49.435  25.076  22.615  1.00  0.00           C  
ATOM    830  HG2 PRO    55      50.387  24.588  22.408  1.00  0.00           H  
ATOM    831  HG3 PRO    55      48.957  24.605  23.474  1.00  0.00           H  
ATOM    832  CB  PRO    55      49.623  26.560  22.871  1.00  0.00           C  
ATOM    833  HB2 PRO    55      50.385  27.002  22.229  1.00  0.00           H  
ATOM    834  HB3 PRO    55      49.813  26.705  23.935  1.00  0.00           H  
ATOM    835  CA  PRO    55      48.210  26.997  22.546  1.00  0.00           C  
ATOM    836  HA  PRO    55      47.691  26.792  23.482  1.00  0.00           H  
ATOM    837  C   PRO    55      48.264  28.477  22.005  1.00  0.00           C  
ATOM    838  O   PRO    55      48.649  29.411  22.745  1.00  0.00           O  
ATOM    839  N   GLN    56      47.860  28.711  20.729  1.00  0.00           N  
ATOM    840  H   GLN    56      47.665  27.893  20.170  1.00  0.00           H  
ATOM    841  CA  GLN    56      47.551  29.945  20.077  1.00  0.00           C  
ATOM    842  HA  GLN    56      48.179  30.631  20.645  1.00  0.00           H  
ATOM    843  CB  GLN    56      48.048  30.059  18.594  1.00  0.00           C  
ATOM    844  HB2 GLN    56      47.515  29.281  18.047  1.00  0.00           H  
ATOM    845  HB3 GLN    56      47.878  31.096  18.305  1.00  0.00           H  
ATOM    846  CG  GLN    56      49.526  29.719  18.332  1.00  0.00           C  
ATOM    847  HG2 GLN    56      49.709  30.093  17.324  1.00  0.00           H  
ATOM    848  HG3 GLN    56      50.201  30.256  18.998  1.00  0.00           H  
ATOM    849  CD  GLN    56      49.678  28.153  18.420  1.00  0.00           C  
ATOM    850  OE1 GLN    56      48.985  27.380  17.782  1.00  0.00           O  
ATOM    851  NE2 GLN    56      50.522  27.671  19.253  1.00  0.00           N  
ATOM    852 HE21 GLN    56      50.621  26.666  19.270  1.00  0.00           H  
ATOM    853 HE22 GLN    56      51.213  28.324  19.593  1.00  0.00           H  
ATOM    854  C   GLN    56      46.098  30.408  20.262  1.00  0.00           C  
ATOM    855  O   GLN    56      45.807  31.629  20.148  1.00  0.00           O  
ATOM    856  N   THR    57      45.139  29.496  20.554  1.00  0.00           N  
ATOM    857  H   THR    57      45.428  28.529  20.526  1.00  0.00           H  
ATOM    858  CA  THR    57      43.671  29.864  20.605  1.00  0.00           C  
ATOM    859  HA  THR    57      43.318  30.090  19.598  1.00  0.00           H  
ATOM    860  CB  THR    57      42.854  28.580  20.947  1.00  0.00           C  
ATOM    861  HB  THR    57      43.197  28.201  21.910  1.00  0.00           H  
ATOM    862  CG2 THR    57      41.359  28.774  20.912  1.00  0.00           C  
ATOM    863 HG21 THR    57      41.061  29.372  21.774  1.00  0.00           H  
ATOM    864 HG22 THR    57      40.928  29.182  19.997  1.00  0.00           H  
ATOM    865 HG23 THR    57      40.937  27.769  20.911  1.00  0.00           H  
ATOM    866  OG1 THR    57      43.191  27.559  20.024  1.00  0.00           O  
ATOM    867  HG1 THR    57      43.004  28.021  19.204  1.00  0.00           H  
ATOM    868  C   THR    57      43.366  30.927  21.619  1.00  0.00           C  
ATOM    869  O   THR    57      43.746  30.791  22.811  1.00  0.00           O  
ATOM    870  N   LEU    58      42.654  31.970  21.207  1.00  0.00           N  
ATOM    871  H   LEU    58      42.143  31.853  20.344  1.00  0.00           H  
ATOM    872  CA  LEU    58      42.386  33.132  22.045  1.00  0.00           C  
ATOM    873  HA  LEU    58      43.241  33.195  22.718  1.00  0.00           H  
ATOM    874  CB  LEU    58      42.314  34.408  21.240  1.00  0.00           C  
ATOM    875  HB2 LEU    58      42.419  34.129  20.191  1.00  0.00           H  
ATOM    876  HB3 LEU    58      41.383  34.929  21.465  1.00  0.00           H  
ATOM    877  CG  LEU    58      43.493  35.371  21.613  1.00  0.00           C  
ATOM    878  HG  LEU    58      43.564  35.305  22.699  1.00  0.00           H  
ATOM    879  CD1 LEU    58      44.764  34.852  20.987  1.00  0.00           C  
ATOM    880 HD11 LEU    58      45.065  33.862  21.332  1.00  0.00           H  
ATOM    881 HD12 LEU    58      44.585  34.767  19.915  1.00  0.00           H  
ATOM    882 HD13 LEU    58      45.583  35.556  21.135  1.00  0.00           H  
ATOM    883  CD2 LEU    58      43.131  36.729  21.058  1.00  0.00           C  
ATOM    884 HD21 LEU    58      44.018  37.332  21.252  1.00  0.00           H  
ATOM    885 HD22 LEU    58      42.909  36.723  19.991  1.00  0.00           H  
ATOM    886 HD23 LEU    58      42.254  37.142  21.557  1.00  0.00           H  
ATOM    887  C   LEU    58      41.112  32.977  22.887  1.00  0.00           C  
ATOM    888  O   LEU    58      39.951  32.868  22.384  1.00  0.00           O  
ATOM    889  N   PHE    59      41.157  33.142  24.205  1.00  0.00           N  
ATOM    890  H   PHE    59      42.055  33.296  24.641  1.00  0.00           H  
ATOM    891  CA  PHE    59      39.995  33.131  25.129  1.00  0.00           C  
ATOM    892  HA  PHE    59      39.093  32.802  24.613  1.00  0.00           H  
ATOM    893  CB  PHE    59      40.178  32.047  26.225  1.00  0.00           C  
ATOM    894  HB2 PHE    59      40.969  32.359  26.907  1.00  0.00           H  
ATOM    895  HB3 PHE    59      39.272  32.123  26.827  1.00  0.00           H  
ATOM    896  CG  PHE    59      40.352  30.641  25.777  1.00  0.00           C  
ATOM    897  CD1 PHE    59      41.629  30.218  25.330  1.00  0.00           C  
ATOM    898  HD1 PHE    59      42.465  30.892  25.207  1.00  0.00           H  
ATOM    899  CE1 PHE    59      41.881  28.934  24.904  1.00  0.00           C  
ATOM    900  HE1 PHE    59      42.836  28.583  24.542  1.00  0.00           H  
ATOM    901  CZ  PHE    59      40.856  28.003  25.076  1.00  0.00           C  
ATOM    902  HZ  PHE    59      41.041  27.017  24.675  1.00  0.00           H  
ATOM    903  CE2 PHE    59      39.615  28.316  25.567  1.00  0.00           C  
ATOM    904  HE2 PHE    59      38.894  27.517  25.656  1.00  0.00           H  
ATOM    905  CD2 PHE    59      39.330  29.659  25.899  1.00  0.00           C  
ATOM    906  HD2 PHE    59      38.382  29.948  26.327  1.00  0.00           H  
ATOM    907  C   PHE    59      39.784  34.551  25.716  1.00  0.00           C  
ATOM    908  O   PHE    59      40.783  35.278  25.832  1.00  0.00           O  
ATOM    909  N   GLU    60      38.557  34.862  26.133  1.00  0.00           N  
ATOM    910  H   GLU    60      37.855  34.143  26.029  1.00  0.00           H  
ATOM    911  CA  GLU    60      38.165  36.022  26.905  1.00  0.00           C  
ATOM    912  HA  GLU    60      38.666  36.903  26.503  1.00  0.00           H  
ATOM    913  CB  GLU    60      36.664  36.282  26.783  1.00  0.00           C  
ATOM    914  HB2 GLU    60      36.115  35.390  27.084  1.00  0.00           H  
ATOM    915  HB3 GLU    60      36.321  37.092  27.427  1.00  0.00           H  
ATOM    916  CG  GLU    60      36.207  36.614  25.361  1.00  0.00           C  
ATOM    917  HG2 GLU    60      36.529  37.650  25.257  1.00  0.00           H  
ATOM    918  HG3 GLU    60      36.736  36.052  24.592  1.00  0.00           H  
ATOM    919  CD  GLU    60      34.686  36.531  25.150  1.00  0.00           C  
ATOM    920  OE1 GLU    60      34.000  36.578  26.156  1.00  0.00           O  
ATOM    921  OE2 GLU    60      34.192  36.625  23.981  1.00  0.00           O  
ATOM    922  C   GLU    60      38.383  35.768  28.420  1.00  0.00           C  
ATOM    923  O   GLU    60      37.847  34.889  28.994  1.00  0.00           O  
ATOM    924  N   LEU    61      39.219  36.577  29.105  1.00  0.00           N  
ATOM    925  H   LEU    61      39.492  37.447  28.670  1.00  0.00           H  
ATOM    926  CA  LEU    61      39.441  36.539  30.575  1.00  0.00           C  
ATOM    927  HA  LEU    61      39.806  35.558  30.878  1.00  0.00           H  
ATOM    928  CB  LEU    61      40.532  37.599  30.876  1.00  0.00           C  
ATOM    929  HB2 LEU    61      40.199  38.618  30.678  1.00  0.00           H  
ATOM    930  HB3 LEU    61      40.732  37.395  31.928  1.00  0.00           H  
ATOM    931  CG  LEU    61      41.841  37.397  30.109  1.00  0.00           C  
ATOM    932  HG  LEU    61      41.598  37.514  29.053  1.00  0.00           H  
ATOM    933  CD1 LEU    61      42.967  38.324  30.546  1.00  0.00           C  
ATOM    934 HD11 LEU    61      42.997  38.329  31.636  1.00  0.00           H  
ATOM    935 HD12 LEU    61      43.966  38.160  30.141  1.00  0.00           H  
ATOM    936 HD13 LEU    61      42.750  39.333  30.195  1.00  0.00           H  
ATOM    937  CD2 LEU    61      42.252  35.985  30.469  1.00  0.00           C  
ATOM    938 HD21 LEU    61      42.271  35.849  31.550  1.00  0.00           H  
ATOM    939 HD22 LEU    61      41.640  35.189  30.046  1.00  0.00           H  
ATOM    940 HD23 LEU    61      43.300  35.818  30.220  1.00  0.00           H  
ATOM    941  C   LEU    61      38.289  36.860  31.526  1.00  0.00           C  
ATOM    942  O   LEU    61      38.196  36.195  32.556  1.00  0.00           O  
ATOM    943  N   GLY    62      37.419  37.747  31.091  1.00  0.00           N  
ATOM    944  H   GLY    62      37.383  38.135  30.159  1.00  0.00           H  
ATOM    945  CA  GLY    62      36.506  38.340  32.093  1.00  0.00           C  
ATOM    946  HA2 GLY    62      35.756  38.963  31.607  1.00  0.00           H  
ATOM    947  HA3 GLY    62      36.015  37.465  32.519  1.00  0.00           H  
ATOM    948  C   GLY    62      37.238  39.028  33.212  1.00  0.00           C  
ATOM    949  O   GLY    62      38.257  39.700  32.953  1.00  0.00           O  
ATOM    950  N   CTZ    63      36.934  38.858  34.508  1.00  0.00           N  
ATOM    951  H4  CTZ    63      36.083  38.395  34.663  1.00  0.00           H  
ATOM    952  C9  CTZ    63      37.590  39.588  35.626  1.00  0.00           C  
ATOM    953  H5  CTZ    63      37.481  40.632  35.488  1.00  0.00           H  
ATOM    954  C   CTZ    63      39.031  39.144  35.911  1.00  0.00           C  
ATOM    955  O   CTZ    63      39.641  39.817  36.766  1.00  0.00           O  
ATOM    956  CB  CTZ    63      36.739  39.289  36.826  1.00  0.00           C  
ATOM    957  H6  CTZ    63      36.812  38.173  36.991  1.00  0.00           H  
ATOM    958  H7  CTZ    63      37.074  39.871  37.646  1.00  0.00           H  
ATOM    959  OG  CTZ    63      35.313  39.498  36.629  1.00  0.00           O  
ATOM    960  S1  CTZ    63      30.601  38.152  38.032  1.00  0.00           S  
ATOM    961  C2  CTZ    63      30.082  36.897  39.243  1.00  0.00           C  
ATOM    962  H12 CTZ    63      29.112  36.456  38.878  1.00  0.00           H  
ATOM    963  H13 CTZ    63      29.771  37.355  40.167  1.00  0.00           H  
ATOM    964  C3  CTZ    63      31.019  35.747  39.395  1.00  0.00           C  
ATOM    965  C3' CTZ    63      30.879  34.866  40.461  1.00  0.00           C  
ATOM    966  H14 CTZ    63      30.183  34.973  41.292  1.00  0.00           H  
ATOM    967  H15 CTZ    63      31.627  34.017  40.462  1.00  0.00           H  
ATOM    968  CA  CTZ    63      31.957  35.406  38.361  1.00  0.00           C  
ATOM    969  C4' CTZ    63      32.242  33.985  38.018  1.00  0.00           C  
ATOM    970  O4A CTZ    63      33.355  33.812  37.464  1.00  0.00           O  
ATOM    971  O4B CTZ    63      31.440  33.024  38.267  1.00  0.00           O  
ATOM    972  N5  CTZ    63      32.497  36.352  37.630  1.00  0.00           N  
ATOM    973  C6  CTZ    63      32.353  37.727  37.964  1.00  0.00           C  
ATOM    974  H16 CTZ    63      32.922  38.020  38.885  1.00  0.00           H  
ATOM    975  C7  CTZ    63      33.003  38.606  36.846  1.00  0.00           C  
ATOM    976  H17 CTZ    63      32.973  39.744  36.961  1.00  0.00           H  
ATOM    977  C8  CTZ    63      34.504  38.219  36.745  1.00  0.00           C  
ATOM    978  O9  CTZ    63      35.051  37.332  36.073  1.00  0.00           O  
ATOM    979  N10 CTZ    63      32.217  38.372  35.637  1.00  0.00           N  
ATOM    980  H18 CTZ    63      32.062  37.342  35.358  1.00  0.00           H  
ATOM    981  C11 CTZ    63      31.406  39.312  35.046  1.00  0.00           C  
ATOM    982  O12 CTZ    63      31.416  40.477  35.489  1.00  0.00           O  
ATOM    983  C13 CTZ    63      30.605  38.873  33.845  1.00  0.00           C  
ATOM    984  C14 CTZ    63      30.949  39.397  32.479  1.00  0.00           C  
ATOM    985  C15 CTZ    63      32.118  40.076  32.186  1.00  0.00           C  
ATOM    986  H19 CTZ    63      32.892  40.294  32.865  1.00  0.00           H  
ATOM    987  N16 CTZ    63      29.613  38.064  33.965  1.00  0.00           N  
ATOM    988  S16 CTZ    63      32.101  40.618  30.543  1.00  0.00           S  
ATOM    989  C17 CTZ    63      30.540  39.817  30.333  1.00  0.00           C  
ATOM    990  N18 CTZ    63      29.959  39.635  29.115  1.00  0.00           N  
ATOM    991  H20 CTZ    63      29.080  39.172  29.115  1.00  0.00           H  
ATOM    992  H21 CTZ    63      30.192  40.125  28.270  1.00  0.00           H  
ATOM    993  O17 CTZ    63      29.387  37.615  35.265  1.00  0.00           O  
ATOM    994  C18 CTZ    63      28.383  36.478  35.167  1.00  0.00           C  
ATOM    995  C19 CTZ    63      27.464  36.880  36.367  1.00  0.00           C  
ATOM    996  H22 CTZ    63      27.662  37.863  36.683  1.00  0.00           H  
ATOM    997  H23 CTZ    63      26.431  36.661  36.209  1.00  0.00           H  
ATOM    998  H24 CTZ    63      27.748  36.186  37.206  1.00  0.00           H  
ATOM    999  C20 CTZ    63      29.013  35.099  35.432  1.00  0.00           C  
ATOM   1000  H25 CTZ    63      28.261  34.439  35.741  1.00  0.00           H  
ATOM   1001  H26 CTZ    63      29.580  34.617  34.606  1.00  0.00           H  
ATOM   1002  H27 CTZ    63      29.611  35.210  36.337  1.00  0.00           H  
ATOM   1003  C21 CTZ    63      27.629  36.586  33.849  1.00  0.00           C  
ATOM   1004  O2A CTZ    63      27.897  35.775  32.920  1.00  0.00           O  
ATOM   1005  O2B CTZ    63      26.634  37.473  33.935  1.00  0.00           O  
ATOM   1006  N19 CTZ    63      30.041  39.272  31.417  1.00  0.00           N  
ATOM   1007  N   ILE    64      39.696  38.171  35.154  1.00  0.00           N  
ATOM   1008  H   ILE    64      39.201  37.538  34.500  1.00  0.00           H  
ATOM   1009  CA  ILE    64      41.124  37.945  35.235  1.00  0.00           C  
ATOM   1010  HA  ILE    64      41.411  37.956  36.241  1.00  0.00           H  
ATOM   1011  CB  ILE    64      41.462  36.508  34.683  1.00  0.00           C  
ATOM   1012  HB  ILE    64      40.904  36.336  33.703  1.00  0.00           H  
ATOM   1013  CG2 ILE    64      42.965  36.310  34.512  1.00  0.00           C  
ATOM   1014 HG21 ILE    64      43.150  35.394  34.025  1.00  0.00           H  
ATOM   1015 HG22 ILE    64      43.403  37.087  33.909  1.00  0.00           H  
ATOM   1016 HG23 ILE    64      43.466  36.390  35.460  1.00  0.00           H  
ATOM   1017  CG1 ILE    64      40.899  35.510  35.756  1.00  0.00           C  
ATOM   1018 HG12 ILE    64      41.383  35.505  36.717  1.00  0.00           H  
ATOM   1019 HG13 ILE    64      39.806  35.577  35.920  1.00  0.00           H  
ATOM   1020  CD1 ILE    64      40.906  34.106  35.189  1.00  0.00           C  
ATOM   1021 HD11 ILE    64      41.925  33.640  35.469  1.00  0.00           H  
ATOM   1022 HD12 ILE    64      40.175  33.571  35.747  1.00  0.00           H  
ATOM   1023 HD13 ILE    64      40.693  34.051  34.135  1.00  0.00           H  
ATOM   1024  C   ILE    64      41.881  39.136  34.609  1.00  0.00           C  
ATOM   1025  O   ILE    64      42.963  39.535  34.958  1.00  0.00           O  
ATOM   1026  N   SER    65      41.246  39.942  33.799  1.00  0.00           N  
ATOM   1027  H   SER    65      40.269  39.668  33.693  1.00  0.00           H  
ATOM   1028  CA  SER    65      41.668  41.235  33.302  1.00  0.00           C  
ATOM   1029  HA  SER    65      42.535  41.068  32.672  1.00  0.00           H  
ATOM   1030  CB  SER    65      40.536  41.809  32.465  1.00  0.00           C  
ATOM   1031  HB2 SER    65      39.705  41.986  33.133  1.00  0.00           H  
ATOM   1032  HB3 SER    65      40.769  42.643  31.874  1.00  0.00           H  
ATOM   1033  OG  SER    65      40.019  40.937  31.509  1.00  0.00           O  
ATOM   1034  HG  SER    65      39.380  40.360  31.937  1.00  0.00           H  
ATOM   1035  C   SER    65      41.993  42.310  34.345  1.00  0.00           C  
ATOM   1036  O   SER    65      42.866  43.101  34.147  1.00  0.00           O  
ATOM   1037  N   LYS    66      41.385  42.189  35.500  1.00  0.00           N  
ATOM   1038  H   LYS    66      40.732  41.425  35.599  1.00  0.00           H  
ATOM   1039  CA  LYS    66      41.608  43.040  36.685  1.00  0.00           C  
ATOM   1040  HA  LYS    66      41.511  44.085  36.390  1.00  0.00           H  
ATOM   1041  CB  LYS    66      40.576  42.751  37.780  1.00  0.00           C  
ATOM   1042  HB2 LYS    66      40.679  41.684  37.973  1.00  0.00           H  
ATOM   1043  HB3 LYS    66      40.819  43.303  38.688  1.00  0.00           H  
ATOM   1044  CG  LYS    66      39.133  43.178  37.359  1.00  0.00           C  
ATOM   1045  HG2 LYS    66      39.047  44.263  37.410  1.00  0.00           H  
ATOM   1046  HG3 LYS    66      39.006  42.787  36.349  1.00  0.00           H  
ATOM   1047  CD  LYS    66      38.051  42.504  38.237  1.00  0.00           C  
ATOM   1048  HD2 LYS    66      38.347  41.456  38.280  1.00  0.00           H  
ATOM   1049  HD3 LYS    66      38.081  42.823  39.279  1.00  0.00           H  
ATOM   1050  CE  LYS    66      36.737  42.871  37.631  1.00  0.00           C  
ATOM   1051  HE2 LYS    66      36.612  43.931  37.850  1.00  0.00           H  
ATOM   1052  HE3 LYS    66      36.732  42.599  36.575  1.00  0.00           H  
ATOM   1053  NZ  LYS    66      35.593  42.157  38.211  1.00  0.00           N  
ATOM   1054  HZ1 LYS    66      35.422  42.540  39.217  1.00  0.00           H  
ATOM   1055  HZ2 LYS    66      34.803  42.449  37.652  1.00  0.00           H  
ATOM   1056  HZ3 LYS    66      35.703  41.073  38.186  1.00  0.00           H  
ATOM   1057  C   LYS    66      42.977  42.803  37.256  1.00  0.00           C  
ATOM   1058  O   LYS    66      43.453  43.724  37.945  1.00  0.00           O  
ATOM   1059  N   THR    67      43.655  41.655  37.068  1.00  0.00           N  
ATOM   1060  H   THR    67      43.301  41.000  36.385  1.00  0.00           H  
ATOM   1061  CA  THR    67      45.045  41.503  37.506  1.00  0.00           C  
ATOM   1062  HA  THR    67      45.226  41.601  38.495  1.00  0.00           H  
ATOM   1063  CB  THR    67      45.481  40.067  37.242  1.00  0.00           C  
ATOM   1064  HB  THR    67      46.462  40.004  37.475  1.00  0.00           H  
ATOM   1065  CG2 THR    67      44.781  38.961  37.977  1.00  0.00           C  
ATOM   1066 HG21 THR    67      43.711  38.987  37.767  1.00  0.00           H  
ATOM   1067 HG22 THR    67      45.284  38.032  37.705  1.00  0.00           H  
ATOM   1068 HG23 THR    67      44.970  39.064  39.045  1.00  0.00           H  
ATOM   1069  OG1 THR    67      45.618  39.794  35.910  1.00  0.00           O  
ATOM   1070  HG1 THR    67      44.746  39.494  35.645  1.00  0.00           H  
ATOM   1071  C   THR    67      46.069  42.389  36.818  1.00  0.00           C  
ATOM   1072  O   THR    67      46.965  42.871  37.470  1.00  0.00           O  
ATOM   1073  N   PHE    68      45.771  42.875  35.622  1.00  0.00           N  
ATOM   1074  H   PHE    68      45.061  42.254  35.076  1.00  0.00           H  
ATOM   1075  CA  PHE    68      46.439  43.996  35.030  1.00  0.00           C  
ATOM   1076  HA  PHE    68      47.503  43.778  34.940  1.00  0.00           H  
ATOM   1077  CB  PHE    68      46.071  44.075  33.496  1.00  0.00           C  
ATOM   1078  HB2 PHE    68      45.048  44.444  33.420  1.00  0.00           H  
ATOM   1079  HB3 PHE    68      46.740  44.811  33.052  1.00  0.00           H  
ATOM   1080  CG  PHE    68      46.161  42.766  32.796  1.00  0.00           C  
ATOM   1081  CD1 PHE    68      45.166  42.138  32.034  1.00  0.00           C  
ATOM   1082  HD1 PHE    68      44.232  42.681  31.889  1.00  0.00           H  
ATOM   1083  CE1 PHE    68      45.369  40.861  31.431  1.00  0.00           C  
ATOM   1084  HE1 PHE    68      44.521  40.424  30.903  1.00  0.00           H  
ATOM   1085  CZ  PHE    68      46.590  40.203  31.459  1.00  0.00           C  
ATOM   1086  HZ  PHE    68      46.767  39.201  31.066  1.00  0.00           H  
ATOM   1087  CE2 PHE    68      47.609  40.895  32.139  1.00  0.00           C  
ATOM   1088  HE2 PHE    68      48.548  40.371  32.318  1.00  0.00           H  
ATOM   1089  CD2 PHE    68      47.382  42.093  32.840  1.00  0.00           C  
ATOM   1090  HD2 PHE    68      48.136  42.495  33.379  1.00  0.00           H  
ATOM   1091  C   PHE    68      46.195  45.331  35.642  1.00  0.00           C  
ATOM   1092  O   PHE    68      47.096  46.115  35.767  1.00  0.00           O  
ATOM   1093  N   THR    69      44.876  45.582  35.898  1.00  0.00           N  
ATOM   1094  H   THR    69      44.129  44.875  35.539  1.00  0.00           H  
ATOM   1095  CA  THR    69      44.361  46.833  36.403  1.00  0.00           C  
ATOM   1096  HA  THR    69      44.490  47.703  35.760  1.00  0.00           H  
ATOM   1097  CB  THR    69      42.831  46.753  36.560  1.00  0.00           C  
ATOM   1098  HB  THR    69      42.507  46.116  37.383  1.00  0.00           H  
ATOM   1099  CG2 THR    69      42.158  48.076  36.817  1.00  0.00           C  
ATOM   1100 HG21 THR    69      42.220  48.749  36.066  1.00  0.00           H  
ATOM   1101 HG22 THR    69      41.227  47.857  36.886  1.00  0.00           H  
ATOM   1102 HG23 THR    69      42.495  48.373  37.810  1.00  0.00           H  
ATOM   1103  OG1 THR    69      42.284  46.282  35.316  1.00  0.00           O  
ATOM   1104  HG1 THR    69      41.229  46.440  35.542  1.00  0.00           H  
ATOM   1105  C   THR    69      44.968  47.248  37.754  1.00  0.00           C  
ATOM   1106  O   THR    69      45.277  48.408  37.960  1.00  0.00           O  
ATOM   1107  N   GLY    70      45.121  46.257  38.608  1.00  0.00           N  
ATOM   1108  H   GLY    70      44.574  45.335  38.476  1.00  0.00           H  
ATOM   1109  CA  GLY    70      45.884  46.289  39.840  1.00  0.00           C  
ATOM   1110  HA2 GLY    70      45.543  47.170  40.383  1.00  0.00           H  
ATOM   1111  HA3 GLY    70      45.622  45.451  40.338  1.00  0.00           H  
ATOM   1112  C   GLY    70      47.378  46.383  39.762  1.00  0.00           C  
ATOM   1113  O   GLY    70      48.002  47.101  40.564  1.00  0.00           O  
ATOM   1114  N   VAL    71      48.023  45.647  38.870  1.00  0.00           N  
ATOM   1115  H   VAL    71      47.562  45.020  38.309  1.00  0.00           H  
ATOM   1116  CA  VAL    71      49.489  45.754  38.685  1.00  0.00           C  
ATOM   1117  HA  VAL    71      49.962  45.761  39.577  1.00  0.00           H  
ATOM   1118  CB  VAL    71      49.948  44.471  37.953  1.00  0.00           C  
ATOM   1119  HB  VAL    71      49.222  44.327  37.153  1.00  0.00           H  
ATOM   1120  CG1 VAL    71      51.365  44.739  37.367  1.00  0.00           C  
ATOM   1121 HG11 VAL    71      51.931  45.294  38.101  1.00  0.00           H  
ATOM   1122 HG12 VAL    71      51.919  43.818  37.184  1.00  0.00           H  
ATOM   1123 HG13 VAL    71      51.253  45.377  36.490  1.00  0.00           H  
ATOM   1124  CG2 VAL    71      50.003  43.167  38.773  1.00  0.00           C  
ATOM   1125 HG21 VAL    71      50.459  42.379  38.193  1.00  0.00           H  
ATOM   1126 HG22 VAL    71      50.678  43.482  39.555  1.00  0.00           H  
ATOM   1127 HG23 VAL    71      49.038  42.875  39.161  1.00  0.00           H  
ATOM   1128  C   VAL    71      49.903  47.109  38.020  1.00  0.00           C  
ATOM   1129  O   VAL    71      50.718  47.856  38.562  1.00  0.00           O  
ATOM   1130  N   LEU    72      49.207  47.507  36.969  1.00  0.00           N  
ATOM   1131  H   LEU    72      48.747  46.751  36.333  1.00  0.00           H  
ATOM   1132  CA  LEU    72      49.252  48.856  36.366  1.00  0.00           C  
ATOM   1133  HA  LEU    72      50.233  48.963  35.902  1.00  0.00           H  
ATOM   1134  CB  LEU    72      48.199  48.957  35.205  1.00  0.00           C  
ATOM   1135  HB2 LEU    72      48.355  48.125  34.519  1.00  0.00           H  
ATOM   1136  HB3 LEU    72      47.271  48.849  35.589  1.00  0.00           H  
ATOM   1137  CG  LEU    72      48.214  50.321  34.385  1.00  0.00           C  
ATOM   1138  HG  LEU    72      48.272  51.266  34.925  1.00  0.00           H  
ATOM   1139  CD1 LEU    72      49.352  50.381  33.409  1.00  0.00           C  
ATOM   1140 HD11 LEU    72      50.282  50.417  33.975  1.00  0.00           H  
ATOM   1141 HD12 LEU    72      49.406  49.420  32.897  1.00  0.00           H  
ATOM   1142 HD13 LEU    72      49.330  51.138  32.742  1.00  0.00           H  
ATOM   1143  CD2 LEU    72      46.878  50.278  33.705  1.00  0.00           C  
ATOM   1144 HD21 LEU    72      46.867  50.864  32.786  1.00  0.00           H  
ATOM   1145 HD22 LEU    72      46.664  49.242  33.443  1.00  0.00           H  
ATOM   1146 HD23 LEU    72      46.063  50.710  34.286  1.00  0.00           H  
ATOM   1147  C   LEU    72      48.982  49.999  37.387  1.00  0.00           C  
ATOM   1148  O   LEU    72      49.754  50.970  37.377  1.00  0.00           O  
ATOM   1149  N   GLY    73      48.161  49.752  38.453  1.00  0.00           N  
ATOM   1150  H   GLY    73      47.553  48.852  38.543  1.00  0.00           H  
ATOM   1151  CA  GLY    73      47.973  50.662  39.629  1.00  0.00           C  
ATOM   1152  HA2 GLY    73      47.754  51.709  39.416  1.00  0.00           H  
ATOM   1153  HA3 GLY    73      47.137  50.270  40.208  1.00  0.00           H  
ATOM   1154  C   GLY    73      49.243  50.698  40.486  1.00  0.00           C  
ATOM   1155  O   GLY    73      49.801  51.739  40.811  1.00  0.00           O  
ATOM   1156  N   GLY    74      49.728  49.561  40.908  1.00  0.00           N  
ATOM   1157  H   GLY    74      49.063  48.714  40.738  1.00  0.00           H  
ATOM   1158  CA  GLY    74      51.076  49.444  41.474  1.00  0.00           C  
ATOM   1159  HA2 GLY    74      51.064  49.923  42.453  1.00  0.00           H  
ATOM   1160  HA3 GLY    74      51.298  48.380  41.546  1.00  0.00           H  
ATOM   1161  C   GLY    74      52.227  50.144  40.762  1.00  0.00           C  
ATOM   1162  O   GLY    74      53.095  50.836  41.362  1.00  0.00           O  
ATOM   1163  N   ASP    75      52.289  50.000  39.426  1.00  0.00           N  
ATOM   1164  H   ASP    75      51.521  49.464  38.868  1.00  0.00           H  
ATOM   1165  CA  ASP    75      53.323  50.638  38.591  1.00  0.00           C  
ATOM   1166  HA  ASP    75      54.294  50.392  39.021  1.00  0.00           H  
ATOM   1167  CB  ASP    75      53.346  50.008  37.186  1.00  0.00           C  
ATOM   1168  HB2 ASP    75      53.657  49.052  37.291  1.00  0.00           H  
ATOM   1169  HB3 ASP    75      52.315  50.006  36.832  1.00  0.00           H  
ATOM   1170  CG  ASP    75      54.141  50.774  36.100  1.00  0.00           C  
ATOM   1171  OD1 ASP    75      55.283  50.452  35.704  1.00  0.00           O  
ATOM   1172  OD2 ASP    75      53.596  51.789  35.690  1.00  0.00           O  
ATOM   1173  C   ASP    75      53.232  52.145  38.699  1.00  0.00           C  
ATOM   1174  O   ASP    75      54.258  52.762  38.929  1.00  0.00           O  
ATOM   1175  N   ALA    76      52.022  52.708  38.753  1.00  0.00           N  
ATOM   1176  H   ALA    76      51.141  52.066  38.753  1.00  0.00           H  
ATOM   1177  CA  ALA    76      51.842  54.130  38.897  1.00  0.00           C  
ATOM   1178  HA  ALA    76      52.519  54.571  38.166  1.00  0.00           H  
ATOM   1179  CB  ALA    76      50.394  54.474  38.330  1.00  0.00           C  
ATOM   1180  HB1 ALA    76      50.292  55.532  38.090  1.00  0.00           H  
ATOM   1181  HB2 ALA    76      50.221  53.911  37.413  1.00  0.00           H  
ATOM   1182  HB3 ALA    76      49.541  54.141  38.920  1.00  0.00           H  
ATOM   1183  C   ALA    76      52.091  54.636  40.313  1.00  0.00           C  
ATOM   1184  O   ALA    76      52.461  55.794  40.562  1.00  0.00           O  
ATOM   1185  N   ILE    77      52.057  53.741  41.332  1.00  0.00           N  
ATOM   1186  H   ILE    77      51.540  52.821  41.060  1.00  0.00           H  
ATOM   1187  CA  ILE    77      52.385  54.078  42.729  1.00  0.00           C  
ATOM   1188  HA  ILE    77      51.950  55.042  42.992  1.00  0.00           H  
ATOM   1189  CB  ILE    77      51.791  52.981  43.681  1.00  0.00           C  
ATOM   1190  HB  ILE    77      52.033  52.051  43.370  1.00  0.00           H  
ATOM   1191  CG2 ILE    77      52.428  53.321  45.038  1.00  0.00           C  
ATOM   1192 HG21 ILE    77      53.421  53.140  45.024  1.00  0.00           H  
ATOM   1193 HG22 ILE    77      52.112  54.333  45.290  1.00  0.00           H  
ATOM   1194 HG23 ILE    77      51.967  52.749  45.843  1.00  0.00           H  
ATOM   1195  CG1 ILE    77      50.280  53.240  43.698  1.00  0.00           C  
ATOM   1196 HG12 ILE    77      50.100  54.230  44.117  1.00  0.00           H  
ATOM   1197 HG13 ILE    77      49.847  53.296  42.699  1.00  0.00           H  
ATOM   1198  CD1 ILE    77      49.493  52.044  44.340  1.00  0.00           C  
ATOM   1199 HD11 ILE    77      49.948  51.800  45.300  1.00  0.00           H  
ATOM   1200 HD12 ILE    77      48.433  52.294  44.366  1.00  0.00           H  
ATOM   1201 HD13 ILE    77      49.680  51.256  43.736  1.00  0.00           H  
ATOM   1202  C   ILE    77      53.878  54.213  42.838  1.00  0.00           C  
ATOM   1203  O   ILE    77      54.271  55.355  43.144  1.00  0.00           O  
ATOM   1204  N   ALA    78      54.662  53.247  42.470  1.00  0.00           N  
ATOM   1205  H   ALA    78      54.138  52.371  42.089  1.00  0.00           H  
ATOM   1206  CA  ALA    78      56.072  53.367  42.310  1.00  0.00           C  
ATOM   1207  HA  ALA    78      56.556  53.449  43.283  1.00  0.00           H  
ATOM   1208  CB  ALA    78      56.529  52.008  41.623  1.00  0.00           C  
ATOM   1209  HB1 ALA    78      57.576  51.846  41.880  1.00  0.00           H  
ATOM   1210  HB2 ALA    78      56.067  51.216  42.045  1.00  0.00           H  
ATOM   1211  HB3 ALA    78      56.381  52.013  40.543  1.00  0.00           H  
ATOM   1212  C   ALA    78      56.569  54.621  41.547  1.00  0.00           C  
ATOM   1213  O   ALA    78      57.316  55.431  42.103  1.00  0.00           O  
ATOM   1214  N   ARG    79      55.988  54.889  40.382  1.00  0.00           N  
ATOM   1215  H   ARG    79      55.352  54.196  40.015  1.00  0.00           H  
ATOM   1216  CA  ARG    79      56.258  56.063  39.575  1.00  0.00           C  
ATOM   1217  HA  ARG    79      57.332  56.041  39.389  1.00  0.00           H  
ATOM   1218  CB  ARG    79      55.432  56.057  38.264  1.00  0.00           C  
ATOM   1219  HB2 ARG    79      54.383  55.867  38.490  1.00  0.00           H  
ATOM   1220  HB3 ARG    79      55.422  57.049  37.813  1.00  0.00           H  
ATOM   1221  CG  ARG    79      56.013  55.098  37.217  1.00  0.00           C  
ATOM   1222  HG2 ARG    79      57.031  55.376  36.942  1.00  0.00           H  
ATOM   1223  HG3 ARG    79      56.015  54.072  37.585  1.00  0.00           H  
ATOM   1224  CD  ARG    79      55.097  55.213  36.038  1.00  0.00           C  
ATOM   1225  HD2 ARG    79      54.085  55.240  36.441  1.00  0.00           H  
ATOM   1226  HD3 ARG    79      55.284  56.142  35.499  1.00  0.00           H  
ATOM   1227  NE  ARG    79      55.200  53.989  35.231  1.00  0.00           N  
ATOM   1228  HE  ARG    79      54.848  53.070  35.701  1.00  0.00           H  
ATOM   1229  CZ  ARG    79      55.686  53.712  33.987  1.00  0.00           C  
ATOM   1230  NH1 ARG    79      56.278  54.624  33.199  1.00  0.00           N  
ATOM   1231 HH11 ARG    79      56.344  55.666  33.512  1.00  0.00           H  
ATOM   1232 HH12 ARG    79      56.656  54.380  32.206  1.00  0.00           H  
ATOM   1233  NH2 ARG    79      55.634  52.465  33.583  1.00  0.00           N  
ATOM   1234 HH21 ARG    79      55.298  51.605  34.162  1.00  0.00           H  
ATOM   1235 HH22 ARG    79      56.142  52.248  32.737  1.00  0.00           H  
ATOM   1236  C   ARG    79      55.986  57.479  40.136  1.00  0.00           C  
ATOM   1237  O   ARG    79      56.437  58.502  39.640  1.00  0.00           O  
ATOM   1238  N   GLY    80      55.175  57.464  41.202  1.00  0.00           N  
ATOM   1239  H   GLY    80      55.046  56.464  41.618  1.00  0.00           H  
ATOM   1240  CA  GLY    80      54.613  58.642  41.925  1.00  0.00           C  
ATOM   1241  HA2 GLY    80      54.330  58.171  42.867  1.00  0.00           H  
ATOM   1242  HA3 GLY    80      55.423  59.351  42.097  1.00  0.00           H  
ATOM   1243  C   GLY    80      53.423  59.276  41.224  1.00  0.00           C  
ATOM   1244  O   GLY    80      53.198  60.443  41.364  1.00  0.00           O  
ATOM   1245  N   GLU    81      52.714  58.562  40.404  1.00  0.00           N  
ATOM   1246  H   GLU    81      52.982  57.598  40.264  1.00  0.00           H  
ATOM   1247  CA  GLU    81      51.583  59.127  39.722  1.00  0.00           C  
ATOM   1248  HA  GLU    81      51.672  60.105  39.486  1.00  0.00           H  
ATOM   1249  CB  GLU    81      51.400  58.392  38.447  1.00  0.00           C  
ATOM   1250  HB2 GLU    81      51.633  57.410  38.477  1.00  0.00           H  
ATOM   1251  HB3 GLU    81      50.442  58.491  38.143  1.00  0.00           H  
ATOM   1252  CG  GLU    81      52.195  59.106  37.292  1.00  0.00           C  
ATOM   1253  HG2 GLU    81      51.766  60.103  37.196  1.00  0.00           H  
ATOM   1254  HG3 GLU    81      53.190  59.156  37.455  1.00  0.00           H  
ATOM   1255  CD  GLU    81      51.958  58.307  35.976  1.00  0.00           C  
ATOM   1256  OE1 GLU    81      52.592  58.684  35.001  1.00  0.00           O  
ATOM   1257  OE2 GLU    81      51.198  57.350  35.997  1.00  0.00           O  
ATOM   1258  C   GLU    81      50.347  59.021  40.529  1.00  0.00           C  
ATOM   1259  O   GLU    81      49.538  59.910  40.590  1.00  0.00           O  
ATOM   1260  N   ILE    82      50.205  57.956  41.304  1.00  0.00           N  
ATOM   1261  H   ILE    82      51.071  57.309  41.439  1.00  0.00           H  
ATOM   1262  CA  ILE    82      48.950  57.583  41.966  1.00  0.00           C  
ATOM   1263  HA  ILE    82      48.283  58.444  41.913  1.00  0.00           H  
ATOM   1264  CB  ILE    82      48.324  56.436  41.246  1.00  0.00           C  
ATOM   1265  HB  ILE    82      48.978  55.669  41.181  1.00  0.00           H  
ATOM   1266  CG2 ILE    82      47.050  55.907  41.940  1.00  0.00           C  
ATOM   1267 HG21 ILE    82      46.245  56.634  42.052  1.00  0.00           H  
ATOM   1268 HG22 ILE    82      46.551  55.138  41.350  1.00  0.00           H  
ATOM   1269 HG23 ILE    82      47.359  55.371  42.838  1.00  0.00           H  
ATOM   1270  CG1 ILE    82      48.004  56.739  39.811  1.00  0.00           C  
ATOM   1271 HG12 ILE    82      48.936  57.105  39.381  1.00  0.00           H  
ATOM   1272 HG13 ILE    82      47.676  55.901  39.196  1.00  0.00           H  
ATOM   1273  CD1 ILE    82      47.055  57.827  39.547  1.00  0.00           C  
ATOM   1274 HD11 ILE    82      47.408  58.694  39.927  1.00  0.00           H  
ATOM   1275 HD12 ILE    82      47.027  57.906  38.460  1.00  0.00           H  
ATOM   1276 HD13 ILE    82      46.100  57.502  39.961  1.00  0.00           H  
ATOM   1277  C   ILE    82      49.244  57.331  43.401  1.00  0.00           C  
ATOM   1278  O   ILE    82      50.353  56.897  43.701  1.00  0.00           O  
ATOM   1279  N   SER    83      48.266  57.448  44.282  1.00  0.00           N  
ATOM   1280  H   SER    83      47.331  57.846  43.890  1.00  0.00           H  
ATOM   1281  CA  SER    83      48.197  56.919  45.669  1.00  0.00           C  
ATOM   1282  HA  SER    83      48.935  56.121  45.744  1.00  0.00           H  
ATOM   1283  CB  SER    83      48.666  57.972  46.614  1.00  0.00           C  
ATOM   1284  HB2 SER    83      49.755  57.972  46.584  1.00  0.00           H  
ATOM   1285  HB3 SER    83      48.334  58.961  46.297  1.00  0.00           H  
ATOM   1286  OG  SER    83      48.222  57.688  47.918  1.00  0.00           O  
ATOM   1287  HG  SER    83      48.984  58.036  48.482  1.00  0.00           H  
ATOM   1288  C   SER    83      46.782  56.449  45.978  1.00  0.00           C  
ATOM   1289  O   SER    83      45.810  57.005  45.508  1.00  0.00           O  
ATOM   1290  N   LEU    84      46.682  55.392  46.758  1.00  0.00           N  
ATOM   1291  H   LEU    84      47.602  54.849  46.975  1.00  0.00           H  
ATOM   1292  CA  LEU    84      45.506  54.797  47.332  1.00  0.00           C  
ATOM   1293  HA  LEU    84      44.671  54.746  46.633  1.00  0.00           H  
ATOM   1294  CB  LEU    84      45.888  53.305  47.642  1.00  0.00           C  
ATOM   1295  HB2 LEU    84      46.356  53.331  48.626  1.00  0.00           H  
ATOM   1296  HB3 LEU    84      44.940  52.798  47.822  1.00  0.00           H  
ATOM   1297  CG  LEU    84      46.589  52.413  46.617  1.00  0.00           C  
ATOM   1298  HG  LEU    84      47.612  52.774  46.518  1.00  0.00           H  
ATOM   1299  CD1 LEU    84      46.613  50.957  47.044  1.00  0.00           C  
ATOM   1300 HD11 LEU    84      47.115  50.930  48.011  1.00  0.00           H  
ATOM   1301 HD12 LEU    84      45.629  50.490  47.014  1.00  0.00           H  
ATOM   1302 HD13 LEU    84      47.209  50.393  46.327  1.00  0.00           H  
ATOM   1303  CD2 LEU    84      45.828  52.550  45.292  1.00  0.00           C  
ATOM   1304 HD21 LEU    84      46.168  53.412  44.718  1.00  0.00           H  
ATOM   1305 HD22 LEU    84      46.103  51.741  44.753  1.00  0.00           H  
ATOM   1306 HD23 LEU    84      44.746  52.508  45.418  1.00  0.00           H  
ATOM   1307  C   LEU    84      45.064  55.535  48.572  1.00  0.00           C  
ATOM   1308  O   LEU    84      43.924  55.320  48.911  1.00  0.00           O  
ATOM   1309  N   ASP    85      45.898  56.274  49.284  1.00  0.00           N  
ATOM   1310  H   ASP    85      46.894  56.331  48.846  1.00  0.00           H  
ATOM   1311  CA  ASP    85      45.644  56.985  50.549  1.00  0.00           C  
ATOM   1312  HA  ASP    85      45.098  56.445  51.125  1.00  0.00           H  
ATOM   1313  CB  ASP    85      47.002  57.177  51.278  1.00  0.00           C  
ATOM   1314  HB2 ASP    85      47.710  57.635  50.587  1.00  0.00           H  
ATOM   1315  HB3 ASP    85      46.913  57.809  52.061  1.00  0.00           H  
ATOM   1316  CG  ASP    85      47.513  55.827  51.879  1.00  0.00           C  
ATOM   1317  OD1 ASP    85      46.805  54.756  52.016  1.00  0.00           O  
ATOM   1318  OD2 ASP    85      48.696  55.854  52.344  1.00  0.00           O  
ATOM   1319  C   ASP    85      44.840  58.283  50.296  1.00  0.00           C  
ATOM   1320  O   ASP    85      44.349  58.895  51.273  1.00  0.00           O  
ATOM   1321  N   ASP    86      44.649  58.725  49.042  1.00  0.00           N  
ATOM   1322  H   ASP    86      44.902  58.004  48.264  1.00  0.00           H  
ATOM   1323  CA  ASP    86      43.997  59.908  48.620  1.00  0.00           C  
ATOM   1324  HA  ASP    86      44.185  60.635  49.295  1.00  0.00           H  
ATOM   1325  CB  ASP    86      44.627  60.309  47.264  1.00  0.00           C  
ATOM   1326  HB2 ASP    86      44.469  59.431  46.637  1.00  0.00           H  
ATOM   1327  HB3 ASP    86      44.023  61.088  46.801  1.00  0.00           H  
ATOM   1328  CG  ASP    86      46.100  60.876  47.277  1.00  0.00           C  
ATOM   1329  OD1 ASP    86      46.762  60.865  46.216  1.00  0.00           O  
ATOM   1330  OD2 ASP    86      46.540  61.356  48.373  1.00  0.00           O  
ATOM   1331  C   ASP    86      42.483  59.758  48.418  1.00  0.00           C  
ATOM   1332  O   ASP    86      41.911  58.719  48.196  1.00  0.00           O  
ATOM   1333  N   ALA    87      41.830  60.945  48.511  1.00  0.00           N  
ATOM   1334  H   ALA    87      42.304  61.877  48.819  1.00  0.00           H  
ATOM   1335  CA  ALA    87      40.510  61.129  48.115  1.00  0.00           C  
ATOM   1336  HA  ALA    87      39.793  60.509  48.653  1.00  0.00           H  
ATOM   1337  CB  ALA    87      40.194  62.665  48.350  1.00  0.00           C  
ATOM   1338  HB1 ALA    87      40.952  63.249  47.828  1.00  0.00           H  
ATOM   1339  HB2 ALA    87      39.228  62.860  47.884  1.00  0.00           H  
ATOM   1340  HB3 ALA    87      40.243  62.879  49.418  1.00  0.00           H  
ATOM   1341  C   ALA    87      40.392  60.776  46.626  1.00  0.00           C  
ATOM   1342  O   ALA    87      41.268  61.135  45.824  1.00  0.00           O  
ATOM   1343  N   VAL    88      39.270  60.139  46.254  1.00  0.00           N  
ATOM   1344  H   VAL    88      38.662  59.873  47.016  1.00  0.00           H  
ATOM   1345  CA  VAL    88      39.027  59.934  44.823  1.00  0.00           C  
ATOM   1346  HA  VAL    88      39.842  59.356  44.387  1.00  0.00           H  
ATOM   1347  CB  VAL    88      37.769  59.176  44.569  1.00  0.00           C  
ATOM   1348  HB  VAL    88      36.863  59.715  44.847  1.00  0.00           H  
ATOM   1349  CG1 VAL    88      37.490  58.918  43.076  1.00  0.00           C  
ATOM   1350 HG11 VAL    88      38.278  58.425  42.507  1.00  0.00           H  
ATOM   1351 HG12 VAL    88      36.598  58.474  42.914  1.00  0.00           H  
ATOM   1352 HG13 VAL    88      37.423  59.888  42.584  1.00  0.00           H  
ATOM   1353  CG2 VAL    88      37.813  57.846  45.327  1.00  0.00           C  
ATOM   1354 HG21 VAL    88      36.889  57.307  45.118  1.00  0.00           H  
ATOM   1355 HG22 VAL    88      38.724  57.338  45.009  1.00  0.00           H  
ATOM   1356 HG23 VAL    88      37.883  58.021  46.401  1.00  0.00           H  
ATOM   1357  C   VAL    88      38.993  61.234  43.992  1.00  0.00           C  
ATOM   1358  O   VAL    88      39.564  61.433  42.912  1.00  0.00           O  
ATOM   1359  N   THR    89      38.438  62.236  44.607  1.00  0.00           N  
ATOM   1360  H   THR    89      37.775  61.918  45.411  1.00  0.00           H  
ATOM   1361  CA  THR    89      38.495  63.632  44.166  1.00  0.00           C  
ATOM   1362  HA  THR    89      38.045  63.570  43.175  1.00  0.00           H  
ATOM   1363  CB  THR    89      37.658  64.661  45.059  1.00  0.00           C  
ATOM   1364  HB  THR    89      37.885  65.706  44.847  1.00  0.00           H  
ATOM   1365  CG2 THR    89      36.141  64.305  44.932  1.00  0.00           C  
ATOM   1366 HG21 THR    89      35.765  63.291  45.068  1.00  0.00           H  
ATOM   1367 HG22 THR    89      35.621  65.017  45.574  1.00  0.00           H  
ATOM   1368 HG23 THR    89      35.883  64.532  43.982  1.00  0.00           H  
ATOM   1369  OG1 THR    89      37.953  64.521  46.454  1.00  0.00           O  
ATOM   1370  HG1 THR    89      38.904  64.991  46.702  1.00  0.00           H  
ATOM   1371  C   THR    89      39.881  64.241  43.935  1.00  0.00           C  
ATOM   1372  O   THR    89      39.879  65.256  43.257  1.00  0.00           O  
ATOM   1373  N   ARG    90      41.038  63.685  44.359  1.00  0.00           N  
ATOM   1374  H   ARG    90      41.084  62.778  44.961  1.00  0.00           H  
ATOM   1375  CA  ARG    90      42.281  64.324  43.950  1.00  0.00           C  
ATOM   1376  HA  ARG    90      42.162  65.276  43.963  1.00  0.00           H  
ATOM   1377  CB  ARG    90      43.266  63.847  44.991  1.00  0.00           C  
ATOM   1378  HB2 ARG    90      42.890  63.848  46.014  1.00  0.00           H  
ATOM   1379  HB3 ARG    90      43.601  62.923  44.759  1.00  0.00           H  
ATOM   1380  CG  ARG    90      44.544  64.663  44.998  1.00  0.00           C  
ATOM   1381  HG2 ARG    90      44.863  64.976  44.004  1.00  0.00           H  
ATOM   1382  HG3 ARG    90      44.386  65.643  45.448  1.00  0.00           H  
ATOM   1383  CD  ARG    90      45.682  63.937  45.849  1.00  0.00           C  
ATOM   1384  HD2 ARG    90      45.338  63.559  46.812  1.00  0.00           H  
ATOM   1385  HD3 ARG    90      45.990  62.989  45.406  1.00  0.00           H  
ATOM   1386  NE  ARG    90      46.905  64.781  46.179  1.00  0.00           N  
ATOM   1387  HE  ARG    90      46.819  65.845  46.401  1.00  0.00           H  
ATOM   1388  CZ  ARG    90      48.158  64.304  46.174  1.00  0.00           C  
ATOM   1389  NH1 ARG    90      48.527  63.082  46.107  1.00  0.00           N  
ATOM   1390 HH11 ARG    90      49.570  62.778  46.193  1.00  0.00           H  
ATOM   1391 HH12 ARG    90      47.764  62.303  46.100  1.00  0.00           H  
ATOM   1392  NH2 ARG    90      49.193  65.026  46.328  1.00  0.00           N  
ATOM   1393 HH21 ARG    90      50.121  64.455  46.270  1.00  0.00           H  
ATOM   1394 HH22 ARG    90      49.212  66.031  46.417  1.00  0.00           H  
ATOM   1395  C   ARG    90      42.579  64.034  42.482  1.00  0.00           C  
ATOM   1396  O   ARG    90      43.375  64.732  41.822  1.00  0.00           O  
ATOM   1397  N   TYR    91      42.028  62.976  41.960  1.00  0.00           N  
ATOM   1398  H   TYR    91      41.267  62.565  42.482  1.00  0.00           H  
ATOM   1399  CA  TYR    91      42.228  62.545  40.579  1.00  0.00           C  
ATOM   1400  HA  TYR    91      42.898  63.128  40.098  1.00  0.00           H  
ATOM   1401  CB  TYR    91      42.845  61.105  40.595  1.00  0.00           C  
ATOM   1402  HB2 TYR    91      42.144  60.471  40.952  1.00  0.00           H  
ATOM   1403  HB3 TYR    91      43.089  60.657  39.723  1.00  0.00           H  
ATOM   1404  CG  TYR    91      43.999  61.023  41.599  1.00  0.00           C  
ATOM   1405  CD1 TYR    91      45.250  61.363  41.071  1.00  0.00           C  
ATOM   1406  HD1 TYR    91      45.332  61.824  40.176  1.00  0.00           H  
ATOM   1407  CE1 TYR    91      46.391  61.162  41.809  1.00  0.00           C  
ATOM   1408  HE1 TYR    91      47.364  61.400  41.378  1.00  0.00           H  
ATOM   1409  CZ  TYR    91      46.339  60.524  43.049  1.00  0.00           C  
ATOM   1410  OH  TYR    91      47.498  60.428  43.800  1.00  0.00           O  
ATOM   1411  HH  TYR    91      47.232  60.226  44.837  1.00  0.00           H  
ATOM   1412  CE2 TYR    91      45.064  60.104  43.572  1.00  0.00           C  
ATOM   1413  HE2 TYR    91      44.936  59.726  44.587  1.00  0.00           H  
ATOM   1414  CD2 TYR    91      43.899  60.405  42.855  1.00  0.00           C  
ATOM   1415  HD2 TYR    91      42.897  60.159  43.206  1.00  0.00           H  
ATOM   1416  C   TYR    91      40.919  62.759  39.712  1.00  0.00           C  
ATOM   1417  O   TYR    91      40.882  62.552  38.505  1.00  0.00           O  
ATOM   1418  N   TRP    92      39.802  63.122  40.398  1.00  0.00           N  
ATOM   1419  H   TRP    92      39.800  62.931  41.461  1.00  0.00           H  
ATOM   1420  CA  TRP    92      38.564  63.491  39.739  1.00  0.00           C  
ATOM   1421  HA  TRP    92      38.790  63.868  38.829  1.00  0.00           H  
ATOM   1422  CB  TRP    92      37.705  62.283  39.410  1.00  0.00           C  
ATOM   1423  HB2 TRP    92      38.240  61.422  39.010  1.00  0.00           H  
ATOM   1424  HB3 TRP    92      37.305  62.048  40.397  1.00  0.00           H  
ATOM   1425  CG  TRP    92      36.552  62.497  38.399  1.00  0.00           C  
ATOM   1426  CD1 TRP    92      36.387  63.608  37.588  1.00  0.00           C  
ATOM   1427  HD1 TRP    92      36.833  64.585  37.774  1.00  0.00           H  
ATOM   1428  NE1 TRP    92      35.403  63.237  36.671  1.00  0.00           N  
ATOM   1429  HE1 TRP    92      35.027  63.971  35.958  1.00  0.00           H  
ATOM   1430  CE2 TRP    92      34.804  61.976  36.856  1.00  0.00           C  
ATOM   1431  CZ2 TRP    92      33.800  61.315  36.166  1.00  0.00           C  
ATOM   1432  HZ2 TRP    92      33.364  61.800  35.292  1.00  0.00           H  
ATOM   1433  CH2 TRP    92      33.404  60.052  36.571  1.00  0.00           C  
ATOM   1434  HH2 TRP    92      32.629  59.519  36.021  1.00  0.00           H  
ATOM   1435  CZ3 TRP    92      34.099  59.577  37.724  1.00  0.00           C  
ATOM   1436  HZ3 TRP    92      33.732  58.655  38.174  1.00  0.00           H  
ATOM   1437  CE3 TRP    92      35.090  60.252  38.449  1.00  0.00           C  
ATOM   1438  HE3 TRP    92      35.508  59.826  39.264  1.00  0.00           H  
ATOM   1439  CD2 TRP    92      35.530  61.496  37.968  1.00  0.00           C  
ATOM   1440  C   TRP    92      37.788  64.647  40.528  1.00  0.00           C  
ATOM   1441  O   TRP    92      36.722  64.329  41.105  1.00  0.00           O  
ATOM   1442  N   PRO    93      38.403  65.841  40.717  1.00  0.00           N  
ATOM   1443  CD  PRO    93      39.630  66.289  40.070  1.00  0.00           C  
ATOM   1444  HD2 PRO    93      39.508  66.256  38.987  1.00  0.00           H  
ATOM   1445  HD3 PRO    93      40.402  65.602  40.416  1.00  0.00           H  
ATOM   1446  CG  PRO    93      39.940  67.665  40.600  1.00  0.00           C  
ATOM   1447  HG2 PRO    93      40.230  68.281  39.761  1.00  0.00           H  
ATOM   1448  HG3 PRO    93      40.591  67.653  41.473  1.00  0.00           H  
ATOM   1449  CB  PRO    93      38.563  68.197  40.958  1.00  0.00           C  
ATOM   1450  HB2 PRO    93      38.153  68.536  40.160  1.00  0.00           H  
ATOM   1451  HB3 PRO    93      38.667  69.018  41.652  1.00  0.00           H  
ATOM   1452  CA  PRO    93      37.833  66.955  41.527  1.00  0.00           C  
ATOM   1453  HA  PRO    93      38.110  66.795  42.558  1.00  0.00           H  
ATOM   1454  C   PRO    93      36.323  67.184  41.616  1.00  0.00           C  
ATOM   1455  O   PRO    93      35.792  67.153  42.695  1.00  0.00           O  
ATOM   1456  N   GLN    94      35.608  67.064  40.471  1.00  0.00           N  
ATOM   1457  H   GLN    94      36.178  67.225  39.556  1.00  0.00           H  
ATOM   1458  CA  GLN    94      34.111  67.125  40.303  1.00  0.00           C  
ATOM   1459  HA  GLN    94      33.755  67.964  40.882  1.00  0.00           H  
ATOM   1460  CB  GLN    94      33.845  67.405  38.789  1.00  0.00           C  
ATOM   1461  HB2 GLN    94      34.291  66.643  38.166  1.00  0.00           H  
ATOM   1462  HB3 GLN    94      32.853  67.306  38.628  1.00  0.00           H  
ATOM   1463  CG  GLN    94      34.244  68.862  38.386  1.00  0.00           C  
ATOM   1464  HG2 GLN    94      33.945  69.591  39.124  1.00  0.00           H  
ATOM   1465  HG3 GLN    94      35.311  68.855  38.218  1.00  0.00           H  
ATOM   1466  CD  GLN    94      33.668  69.283  37.012  1.00  0.00           C  
ATOM   1467  OE1 GLN    94      33.233  68.442  36.254  1.00  0.00           O  
ATOM   1468  NE2 GLN    94      33.354  70.502  36.770  1.00  0.00           N  
ATOM   1469 HE21 GLN    94      33.618  71.243  37.404  1.00  0.00           H  
ATOM   1470 HE22 GLN    94      33.202  70.630  35.709  1.00  0.00           H  
ATOM   1471  C   GLN    94      33.241  66.024  40.774  1.00  0.00           C  
ATOM   1472  O   GLN    94      31.998  66.237  40.842  1.00  0.00           O  
ATOM   1473  N   LEU    95      33.892  64.984  41.345  1.00  0.00           N  
ATOM   1474  H   LEU    95      34.898  64.961  41.260  1.00  0.00           H  
ATOM   1475  CA  LEU    95      33.181  64.029  42.156  1.00  0.00           C  
ATOM   1476  HA  LEU    95      32.167  63.873  41.787  1.00  0.00           H  
ATOM   1477  CB  LEU    95      33.981  62.711  42.100  1.00  0.00           C  
ATOM   1478  HB2 LEU    95      34.342  62.616  41.076  1.00  0.00           H  
ATOM   1479  HB3 LEU    95      34.793  62.847  42.814  1.00  0.00           H  
ATOM   1480  CG  LEU    95      33.241  61.430  42.543  1.00  0.00           C  
ATOM   1481  HG  LEU    95      32.864  61.548  43.559  1.00  0.00           H  
ATOM   1482  CD1 LEU    95      31.876  61.123  41.826  1.00  0.00           C  
ATOM   1483 HD11 LEU    95      31.977  60.967  40.752  1.00  0.00           H  
ATOM   1484 HD12 LEU    95      31.501  60.189  42.246  1.00  0.00           H  
ATOM   1485 HD13 LEU    95      31.158  61.927  41.988  1.00  0.00           H  
ATOM   1486  CD2 LEU    95      34.031  60.108  42.275  1.00  0.00           C  
ATOM   1487 HD21 LEU    95      34.008  60.066  41.186  1.00  0.00           H  
ATOM   1488 HD22 LEU    95      34.988  60.189  42.789  1.00  0.00           H  
ATOM   1489 HD23 LEU    95      33.481  59.371  42.691  1.00  0.00           H  
ATOM   1490  C   LEU    95      32.954  64.512  43.655  1.00  0.00           C  
ATOM   1491  O   LEU    95      32.368  63.781  44.433  1.00  0.00           O  
ATOM   1492  N   THR    96      33.294  65.732  43.954  1.00  0.00           N  
ATOM   1493  H   THR    96      33.849  66.210  43.259  1.00  0.00           H  
ATOM   1494  CA  THR    96      32.893  66.501  45.135  1.00  0.00           C  
ATOM   1495  HA  THR    96      33.515  66.129  45.949  1.00  0.00           H  
ATOM   1496  CB  THR    96      33.207  68.038  44.944  1.00  0.00           C  
ATOM   1497  HB  THR    96      32.644  68.344  44.062  1.00  0.00           H  
ATOM   1498  CG2 THR    96      32.826  68.931  46.131  1.00  0.00           C  
ATOM   1499 HG21 THR    96      33.160  68.470  47.060  1.00  0.00           H  
ATOM   1500 HG22 THR    96      33.343  69.888  46.063  1.00  0.00           H  
ATOM   1501 HG23 THR    96      31.742  69.041  46.150  1.00  0.00           H  
ATOM   1502  OG1 THR    96      34.572  68.199  44.737  1.00  0.00           O  
ATOM   1503  HG1 THR    96      34.941  67.760  43.906  1.00  0.00           H  
ATOM   1504  C   THR    96      31.458  66.336  45.569  1.00  0.00           C  
ATOM   1505  O   THR    96      30.477  66.632  44.851  1.00  0.00           O  
ATOM   1506  N   GLY    97      31.268  65.604  46.669  1.00  0.00           N  
ATOM   1507  H   GLY    97      32.127  65.437  47.320  1.00  0.00           H  
ATOM   1508  CA  GLY    97      30.011  64.932  46.955  1.00  0.00           C  
ATOM   1509  HA2 GLY    97      29.128  65.566  46.872  1.00  0.00           H  
ATOM   1510  HA3 GLY    97      29.872  64.052  46.328  1.00  0.00           H  
ATOM   1511  C   GLY    97      30.004  64.483  48.462  1.00  0.00           C  
ATOM   1512  O   GLY    97      30.943  63.873  48.997  1.00  0.00           O  
ATOM   1513  N   LYS    98      28.935  64.731  49.150  1.00  0.00           N  
ATOM   1514  H   LYS    98      28.068  65.224  48.711  1.00  0.00           H  
ATOM   1515  CA  LYS    98      28.774  64.413  50.582  1.00  0.00           C  
ATOM   1516  HA  LYS    98      29.572  64.964  51.080  1.00  0.00           H  
ATOM   1517  CB  LYS    98      27.522  65.137  51.175  1.00  0.00           C  
ATOM   1518  HB2 LYS    98      26.681  65.027  50.491  1.00  0.00           H  
ATOM   1519  HB3 LYS    98      27.199  64.652  52.096  1.00  0.00           H  
ATOM   1520  CG  LYS    98      27.890  66.671  51.443  1.00  0.00           C  
ATOM   1521  HG2 LYS    98      28.753  66.908  51.912  1.00  0.00           H  
ATOM   1522  HG3 LYS    98      28.064  67.025  50.568  1.00  0.00           H  
ATOM   1523  CD  LYS    98      26.753  67.488  52.115  1.00  0.00           C  
ATOM   1524  HD2 LYS    98      26.999  68.514  51.843  1.00  0.00           H  
ATOM   1525  HD3 LYS    98      25.774  67.391  51.646  1.00  0.00           H  
ATOM   1526  CE  LYS    98      26.599  67.259  53.659  1.00  0.00           C  
ATOM   1527  HE2 LYS    98      25.722  67.726  54.107  1.00  0.00           H  
ATOM   1528  HE3 LYS    98      26.628  66.194  53.889  1.00  0.00           H  
ATOM   1529  NZ  LYS    98      27.733  67.750  54.420  1.00  0.00           N  
ATOM   1530  HZ1 LYS    98      27.985  68.803  54.294  1.00  0.00           H  
ATOM   1531  HZ2 LYS    98      27.475  67.498  55.448  1.00  0.00           H  
ATOM   1532  HZ3 LYS    98      28.585  67.150  54.101  1.00  0.00           H  
ATOM   1533  C   LYS    98      28.776  62.918  50.888  1.00  0.00           C  
ATOM   1534  O   LYS    98      29.060  62.536  52.015  1.00  0.00           O  
ATOM   1535  N   GLN    99      28.552  62.039  49.937  1.00  0.00           N  
ATOM   1536  H   GLN    99      28.194  62.383  49.058  1.00  0.00           H  
ATOM   1537  CA  GLN    99      28.728  60.599  50.080  1.00  0.00           C  
ATOM   1538  HA  GLN    99      28.492  60.389  51.039  1.00  0.00           H  
ATOM   1539  CB  GLN    99      27.775  59.832  49.117  1.00  0.00           C  
ATOM   1540  HB2 GLN    99      27.744  58.902  49.510  1.00  0.00           H  
ATOM   1541  HB3 GLN    99      26.823  60.167  49.150  1.00  0.00           H  
ATOM   1542  CG  GLN    99      28.041  59.618  47.636  1.00  0.00           C  
ATOM   1543  HG2 GLN    99      29.061  59.253  47.519  1.00  0.00           H  
ATOM   1544  HG3 GLN    99      27.231  58.978  47.286  1.00  0.00           H  
ATOM   1545  CD  GLN    99      27.813  60.833  46.786  1.00  0.00           C  
ATOM   1546  OE1 GLN    99      28.327  61.913  47.085  1.00  0.00           O  
ATOM   1547  NE2 GLN    99      27.039  60.772  45.744  1.00  0.00           N  
ATOM   1548 HE21 GLN    99      26.554  59.811  45.571  1.00  0.00           H  
ATOM   1549 HE22 GLN    99      26.907  61.559  45.124  1.00  0.00           H  
ATOM   1550  C   GLN    99      30.179  60.194  49.777  1.00  0.00           C  
ATOM   1551  O   GLN    99      30.752  59.332  50.454  1.00  0.00           O  
ATOM   1552  N   TRP   100      30.806  60.795  48.763  1.00  0.00           N  
ATOM   1553  H   TRP   100      30.234  61.498  48.318  1.00  0.00           H  
ATOM   1554  CA  TRP   100      32.154  60.635  48.153  1.00  0.00           C  
ATOM   1555  HA  TRP   100      32.316  59.561  48.065  1.00  0.00           H  
ATOM   1556  CB  TRP   100      32.172  61.235  46.704  1.00  0.00           C  
ATOM   1557  HB2 TRP   100      31.752  62.241  46.712  1.00  0.00           H  
ATOM   1558  HB3 TRP   100      33.201  61.456  46.422  1.00  0.00           H  
ATOM   1559  CG  TRP   100      31.554  60.342  45.733  1.00  0.00           C  
ATOM   1560  CD1 TRP   100      30.388  60.599  45.158  1.00  0.00           C  
ATOM   1561  HD1 TRP   100      30.034  61.624  45.269  1.00  0.00           H  
ATOM   1562  NE1 TRP   100      29.981  59.553  44.356  1.00  0.00           N  
ATOM   1563  HE1 TRP   100      29.099  59.515  43.715  1.00  0.00           H  
ATOM   1564  CE2 TRP   100      30.901  58.574  44.396  1.00  0.00           C  
ATOM   1565  CZ2 TRP   100      30.998  57.334  43.737  1.00  0.00           C  
ATOM   1566  HZ2 TRP   100      30.299  57.122  42.927  1.00  0.00           H  
ATOM   1567  CH2 TRP   100      31.990  56.444  44.132  1.00  0.00           C  
ATOM   1568  HH2 TRP   100      32.190  55.496  43.632  1.00  0.00           H  
ATOM   1569  CZ3 TRP   100      33.054  56.887  44.949  1.00  0.00           C  
ATOM   1570  HZ3 TRP   100      33.989  56.342  45.077  1.00  0.00           H  
ATOM   1571  CE3 TRP   100      32.950  58.177  45.539  1.00  0.00           C  
ATOM   1572  HE3 TRP   100      33.728  58.573  46.192  1.00  0.00           H  
ATOM   1573  CD2 TRP   100      31.874  59.000  45.313  1.00  0.00           C  
ATOM   1574  C   TRP   100      33.361  61.230  48.963  1.00  0.00           C  
ATOM   1575  O   TRP   100      34.473  60.739  48.912  1.00  0.00           O  
ATOM   1576  N   GLN   101      33.020  62.131  49.905  1.00  0.00           N  
ATOM   1577  H   GLN   101      32.226  62.696  49.639  1.00  0.00           H  
ATOM   1578  CA  GLN   101      33.975  62.618  50.880  1.00  0.00           C  
ATOM   1579  HA  GLN   101      34.886  62.839  50.324  1.00  0.00           H  
ATOM   1580  CB  GLN   101      33.385  63.818  51.639  1.00  0.00           C  
ATOM   1581  HB2 GLN   101      33.243  64.674  50.980  1.00  0.00           H  
ATOM   1582  HB3 GLN   101      32.394  63.494  51.957  1.00  0.00           H  
ATOM   1583  CG  GLN   101      34.045  64.289  52.906  1.00  0.00           C  
ATOM   1584  HG2 GLN   101      33.811  63.713  53.801  1.00  0.00           H  
ATOM   1585  HG3 GLN   101      35.115  64.098  52.821  1.00  0.00           H  
ATOM   1586  CD  GLN   101      33.764  65.736  53.407  1.00  0.00           C  
ATOM   1587  OE1 GLN   101      32.730  66.336  53.163  1.00  0.00           O  
ATOM   1588  NE2 GLN   101      34.647  66.352  54.171  1.00  0.00           N  
ATOM   1589 HE21 GLN   101      35.519  65.910  54.425  1.00  0.00           H  
ATOM   1590 HE22 GLN   101      34.367  67.269  54.488  1.00  0.00           H  
ATOM   1591  C   GLN   101      34.217  61.448  51.859  1.00  0.00           C  
ATOM   1592  O   GLN   101      33.326  60.860  52.414  1.00  0.00           O  
ATOM   1593  N   GLY   102      35.468  61.116  52.276  1.00  0.00           N  
ATOM   1594  H   GLY   102      36.257  61.742  51.885  1.00  0.00           H  
ATOM   1595  CA  GLY   102      36.018  60.038  53.099  1.00  0.00           C  
ATOM   1596  HA2 GLY   102      36.962  60.422  53.456  1.00  0.00           H  
ATOM   1597  HA3 GLY   102      35.300  59.868  53.888  1.00  0.00           H  
ATOM   1598  C   GLY   102      36.082  58.720  52.289  1.00  0.00           C  
ATOM   1599  O   GLY   102      36.473  57.728  52.902  1.00  0.00           O  
ATOM   1600  N   ILE   103      35.692  58.577  51.019  1.00  0.00           N  
ATOM   1601  H   ILE   103      35.116  59.394  50.584  1.00  0.00           H  
ATOM   1602  CA  ILE   103      36.070  57.434  50.250  1.00  0.00           C  
ATOM   1603  HA  ILE   103      36.092  56.544  50.879  1.00  0.00           H  
ATOM   1604  CB  ILE   103      34.960  57.183  49.142  1.00  0.00           C  
ATOM   1605  HB  ILE   103      34.777  58.037  48.635  1.00  0.00           H  
ATOM   1606  CG2 ILE   103      35.420  56.126  48.158  1.00  0.00           C  
ATOM   1607 HG21 ILE   103      36.396  56.343  47.723  1.00  0.00           H  
ATOM   1608 HG22 ILE   103      35.214  55.195  48.490  1.00  0.00           H  
ATOM   1609 HG23 ILE   103      34.870  56.256  47.321  1.00  0.00           H  
ATOM   1610  CG1 ILE   103      33.583  56.795  49.713  1.00  0.00           C  
ATOM   1611 HG12 ILE   103      33.721  55.915  50.341  1.00  0.00           H  
ATOM   1612 HG13 ILE   103      33.284  57.667  50.295  1.00  0.00           H  
ATOM   1613  CD1 ILE   103      32.455  56.636  48.708  1.00  0.00           C  
ATOM   1614 HD11 ILE   103      31.561  56.224  49.153  1.00  0.00           H  
ATOM   1615 HD12 ILE   103      32.207  57.507  48.261  1.00  0.00           H  
ATOM   1616 HD13 ILE   103      32.632  55.772  48.084  1.00  0.00           H  
ATOM   1617  C   ILE   103      37.494  57.640  49.687  1.00  0.00           C  
ATOM   1618  O   ILE   103      37.780  58.668  49.107  1.00  0.00           O  
ATOM   1619  N   ARG   104      38.396  56.641  49.817  1.00  0.00           N  
ATOM   1620  H   ARG   104      37.967  55.763  50.300  1.00  0.00           H  
ATOM   1621  CA  ARG   104      39.812  56.520  49.259  1.00  0.00           C  
ATOM   1622  HA  ARG   104      40.318  57.484  49.219  1.00  0.00           H  
ATOM   1623  CB  ARG   104      40.653  55.657  50.184  1.00  0.00           C  
ATOM   1624  HB2 ARG   104      40.089  54.730  50.283  1.00  0.00           H  
ATOM   1625  HB3 ARG   104      41.598  55.532  49.655  1.00  0.00           H  
ATOM   1626  CG  ARG   104      40.939  56.353  51.525  1.00  0.00           C  
ATOM   1627  HG2 ARG   104      41.623  57.164  51.278  1.00  0.00           H  
ATOM   1628  HG3 ARG   104      40.067  56.800  52.003  1.00  0.00           H  
ATOM   1629  CD  ARG   104      41.608  55.364  52.541  1.00  0.00           C  
ATOM   1630  HD2 ARG   104      42.476  54.890  52.084  1.00  0.00           H  
ATOM   1631  HD3 ARG   104      41.759  55.908  53.379  1.00  0.00           H  
ATOM   1632  NE  ARG   104      40.659  54.305  52.943  1.00  0.00           N  
ATOM   1633  HE  ARG   104      39.627  54.394  52.605  1.00  0.00           H  
ATOM   1634  CZ  ARG   104      40.859  53.239  53.655  1.00  0.00           C  
ATOM   1635  NH1 ARG   104      41.862  53.130  54.444  1.00  0.00           N  
ATOM   1636 HH11 ARG   104      42.602  53.924  54.545  1.00  0.00           H  
ATOM   1637 HH12 ARG   104      41.868  52.252  54.943  1.00  0.00           H  
ATOM   1638  NH2 ARG   104      40.108  52.166  53.559  1.00  0.00           N  
ATOM   1639 HH21 ARG   104      39.427  52.014  52.722  1.00  0.00           H  
ATOM   1640 HH22 ARG   104      40.263  51.359  54.276  1.00  0.00           H  
ATOM   1641  C   ARG   104      39.850  55.908  47.875  1.00  0.00           C  
ATOM   1642  O   ARG   104      39.092  54.970  47.645  1.00  0.00           O  
ATOM   1643  N   MET   105      40.878  56.262  47.144  1.00  0.00           N  
ATOM   1644  H   MET   105      41.398  57.062  47.474  1.00  0.00           H  
ATOM   1645  CA  MET   105      41.244  55.406  46.007  1.00  0.00           C  
ATOM   1646  HA  MET   105      40.444  55.333  45.396  1.00  0.00           H  
ATOM   1647  CB  MET   105      42.416  56.046  45.271  1.00  0.00           C  
ATOM   1648  HB2 MET   105      43.158  56.053  45.957  1.00  0.00           H  
ATOM   1649  HB3 MET   105      42.761  55.378  44.597  1.00  0.00           H  
ATOM   1650  CG  MET   105      42.246  57.400  44.625  1.00  0.00           C  
ATOM   1651  HG2 MET   105      41.505  57.998  45.156  1.00  0.00           H  
ATOM   1652  HG3 MET   105      43.114  57.912  44.564  1.00  0.00           H  
ATOM   1653  SD  MET   105      41.652  57.150  42.948  1.00  0.00           S  
ATOM   1654  CE  MET   105      43.161  56.766  41.974  1.00  0.00           C  
ATOM   1655  HE1 MET   105      42.805  56.451  40.994  1.00  0.00           H  
ATOM   1656  HE2 MET   105      43.812  57.634  41.863  1.00  0.00           H  
ATOM   1657  HE3 MET   105      43.737  55.933  42.377  1.00  0.00           H  
ATOM   1658  C   MET   105      41.488  53.881  46.364  1.00  0.00           C  
ATOM   1659  O   MET   105      41.120  53.011  45.574  1.00  0.00           O  
ATOM   1660  N   LEU   106      42.080  53.527  47.567  1.00  0.00           N  
ATOM   1661  H   LEU   106      42.598  54.316  48.112  1.00  0.00           H  
ATOM   1662  CA  LEU   106      42.210  52.214  48.098  1.00  0.00           C  
ATOM   1663  HA  LEU   106      42.925  51.647  47.502  1.00  0.00           H  
ATOM   1664  CB  LEU   106      42.868  52.287  49.534  1.00  0.00           C  
ATOM   1665  HB2 LEU   106      43.856  52.743  49.472  1.00  0.00           H  
ATOM   1666  HB3 LEU   106      42.300  52.900  50.100  1.00  0.00           H  
ATOM   1667  CG  LEU   106      42.824  50.989  50.427  1.00  0.00           C  
ATOM   1668  HG  LEU   106      41.769  50.897  50.685  1.00  0.00           H  
ATOM   1669  CD1 LEU   106      43.315  49.660  49.856  1.00  0.00           C  
ATOM   1670 HD11 LEU   106      42.788  48.920  50.457  1.00  0.00           H  
ATOM   1671 HD12 LEU   106      43.012  49.465  48.827  1.00  0.00           H  
ATOM   1672 HD13 LEU   106      44.398  49.580  49.959  1.00  0.00           H  
ATOM   1673  CD2 LEU   106      43.614  51.438  51.669  1.00  0.00           C  
ATOM   1674 HD21 LEU   106      43.482  50.767  52.412  1.00  0.00           H  
ATOM   1675 HD22 LEU   106      44.670  51.486  51.405  1.00  0.00           H  
ATOM   1676 HD23 LEU   106      43.282  52.423  52.000  1.00  0.00           H  
ATOM   1677  C   LEU   106      40.875  51.441  48.265  1.00  0.00           C  
ATOM   1678  O   LEU   106      40.664  50.311  47.822  1.00  0.00           O  
ATOM   1679  N   ASP   107      39.816  52.174  48.678  1.00  0.00           N  
ATOM   1680  H   ASP   107      39.928  53.147  49.156  1.00  0.00           H  
ATOM   1681  CA  ASP   107      38.486  51.592  48.714  1.00  0.00           C  
ATOM   1682  HA  ASP   107      38.611  50.659  49.264  1.00  0.00           H  
ATOM   1683  CB  ASP   107      37.446  52.458  49.378  1.00  0.00           C  
ATOM   1684  HB2 ASP   107      37.260  53.332  48.755  1.00  0.00           H  
ATOM   1685  HB3 ASP   107      36.510  51.917  49.516  1.00  0.00           H  
ATOM   1686  CG  ASP   107      37.831  52.931  50.764  1.00  0.00           C  
ATOM   1687  OD1 ASP   107      38.297  52.012  51.474  1.00  0.00           O  
ATOM   1688  OD2 ASP   107      37.746  54.131  51.108  1.00  0.00           O  
ATOM   1689  C   ASP   107      37.894  51.211  47.353  1.00  0.00           C  
ATOM   1690  O   ASP   107      37.252  50.180  47.092  1.00  0.00           O  
ATOM   1691  N   LEU   108      38.157  52.079  46.406  1.00  0.00           N  
ATOM   1692  H   LEU   108      38.794  52.898  46.742  1.00  0.00           H  
ATOM   1693  CA  LEU   108      37.642  51.902  45.067  1.00  0.00           C  
ATOM   1694  HA  LEU   108      36.589  51.634  44.977  1.00  0.00           H  
ATOM   1695  CB  LEU   108      37.953  53.107  44.197  1.00  0.00           C  
ATOM   1696  HB2 LEU   108      38.850  53.573  44.606  1.00  0.00           H  
ATOM   1697  HB3 LEU   108      38.080  52.701  43.193  1.00  0.00           H  
ATOM   1698  CG  LEU   108      36.864  54.209  44.137  1.00  0.00           C  
ATOM   1699  HG  LEU   108      36.659  54.820  45.016  1.00  0.00           H  
ATOM   1700  CD1 LEU   108      37.169  55.174  42.986  1.00  0.00           C  
ATOM   1701 HD11 LEU   108      37.107  54.607  42.057  1.00  0.00           H  
ATOM   1702 HD12 LEU   108      36.414  55.951  43.105  1.00  0.00           H  
ATOM   1703 HD13 LEU   108      38.174  55.554  43.166  1.00  0.00           H  
ATOM   1704  CD2 LEU   108      35.492  53.648  43.721  1.00  0.00           C  
ATOM   1705 HD21 LEU   108      35.434  52.965  42.874  1.00  0.00           H  
ATOM   1706 HD22 LEU   108      35.021  53.130  44.556  1.00  0.00           H  
ATOM   1707 HD23 LEU   108      34.827  54.322  43.370  1.00  0.00           H  
ATOM   1708  C   LEU   108      38.418  50.714  44.440  1.00  0.00           C  
ATOM   1709  O   LEU   108      37.744  49.798  43.887  1.00  0.00           O  
ATOM   1710  N   ALA   109      39.757  50.634  44.629  1.00  0.00           N  
ATOM   1711  H   ALA   109      40.276  51.553  44.900  1.00  0.00           H  
ATOM   1712  CA  ALA   109      40.570  49.462  44.232  1.00  0.00           C  
ATOM   1713  HA  ALA   109      40.416  49.308  43.164  1.00  0.00           H  
ATOM   1714  CB  ALA   109      42.037  49.831  44.305  1.00  0.00           C  
ATOM   1715  HB1 ALA   109      42.658  48.993  43.989  1.00  0.00           H  
ATOM   1716  HB2 ALA   109      42.177  50.699  43.660  1.00  0.00           H  
ATOM   1717  HB3 ALA   109      42.238  50.060  45.268  1.00  0.00           H  
ATOM   1718  C   ALA   109      40.286  48.164  44.922  1.00  0.00           C  
ATOM   1719  O   ALA   109      40.673  47.080  44.451  1.00  0.00           O  
ATOM   1720  N   THR   110      39.608  48.049  46.079  1.00  0.00           N  
ATOM   1721  H   THR   110      39.267  48.939  46.608  1.00  0.00           H  
ATOM   1722  CA  THR   110      39.462  46.868  46.981  1.00  0.00           C  
ATOM   1723  HA  THR   110      39.762  45.939  46.496  1.00  0.00           H  
ATOM   1724  CB  THR   110      40.348  46.983  48.195  1.00  0.00           C  
ATOM   1725  HB  THR   110      40.188  46.123  48.845  1.00  0.00           H  
ATOM   1726  CG2 THR   110      41.818  47.004  47.837  1.00  0.00           C  
ATOM   1727 HG21 THR   110      42.389  46.923  48.666  1.00  0.00           H  
ATOM   1728 HG22 THR   110      42.041  46.216  47.118  1.00  0.00           H  
ATOM   1729 HG23 THR   110      42.004  47.867  47.198  1.00  0.00           H  
ATOM   1730  OG1 THR   110      39.959  48.117  48.915  1.00  0.00           O  
ATOM   1731  HG1 THR   110      40.258  49.035  48.408  1.00  0.00           H  
ATOM   1732  C   THR   110      38.044  46.647  47.477  1.00  0.00           C  
ATOM   1733  O   THR   110      37.782  45.828  48.418  1.00  0.00           O  
ATOM   1734  N   TYR   111      37.072  47.207  46.788  1.00  0.00           N  
ATOM   1735  H   TYR   111      37.289  47.922  45.994  1.00  0.00           H  
ATOM   1736  CA  TYR   111      35.686  46.938  46.981  1.00  0.00           C  
ATOM   1737  HA  TYR   111      35.134  47.548  46.265  1.00  0.00           H  
ATOM   1738  CB  TYR   111      35.341  45.508  46.483  1.00  0.00           C  
ATOM   1739  HB2 TYR   111      35.661  44.789  47.116  1.00  0.00           H  
ATOM   1740  HB3 TYR   111      34.277  45.334  46.328  1.00  0.00           H  
ATOM   1741  CG  TYR   111      36.109  44.996  45.322  1.00  0.00           C  
ATOM   1742  CD1 TYR   111      35.816  45.552  44.040  1.00  0.00           C  
ATOM   1743  HD1 TYR   111      34.998  46.270  43.982  1.00  0.00           H  
ATOM   1744  CE1 TYR   111      36.518  45.079  42.869  1.00  0.00           C  
ATOM   1745  HE1 TYR   111      36.322  45.404  41.847  1.00  0.00           H  
ATOM   1746  CZ  TYR   111      37.598  44.101  43.015  1.00  0.00           C  
ATOM   1747  OH  TYR   111      38.209  43.592  41.915  1.00  0.00           O  
ATOM   1748  HH  TYR   111      39.115  43.066  42.217  1.00  0.00           H  
ATOM   1749  CE2 TYR   111      37.813  43.518  44.265  1.00  0.00           C  
ATOM   1750  HE2 TYR   111      38.587  42.757  44.365  1.00  0.00           H  
ATOM   1751  CD2 TYR   111      37.116  44.000  45.406  1.00  0.00           C  
ATOM   1752  HD2 TYR   111      37.374  43.710  46.425  1.00  0.00           H  
ATOM   1753  C   TYR   111      35.127  47.351  48.389  1.00  0.00           C  
ATOM   1754  O   TYR   111      34.121  46.834  48.813  1.00  0.00           O  
ATOM   1755  N   THR   112      35.655  48.427  49.029  1.00  0.00           N  
ATOM   1756  H   THR   112      36.590  48.831  48.643  1.00  0.00           H  
ATOM   1757  CA  THR   112      35.347  48.813  50.403  1.00  0.00           C  
ATOM   1758  HA  THR   112      34.538  48.152  50.714  1.00  0.00           H  
ATOM   1759  CB  THR   112      36.466  48.767  51.410  1.00  0.00           C  
ATOM   1760  HB  THR   112      36.335  49.299  52.352  1.00  0.00           H  
ATOM   1761  CG2 THR   112      36.751  47.314  51.842  1.00  0.00           C  
ATOM   1762 HG21 THR   112      37.429  47.227  52.585  1.00  0.00           H  
ATOM   1763 HG22 THR   112      35.951  46.927  52.207  1.00  0.00           H  
ATOM   1764 HG23 THR   112      36.980  46.746  50.940  1.00  0.00           H  
ATOM   1765  OG1 THR   112      37.691  49.281  50.908  1.00  0.00           O  
ATOM   1766  HG1 THR   112      37.814  50.313  51.236  1.00  0.00           H  
ATOM   1767  C   THR   112      34.680  50.223  50.614  1.00  0.00           C  
ATOM   1768  O   THR   112      34.698  50.886  51.661  1.00  0.00           O  
ATOM   1769  N   ALA   113      34.105  50.719  49.513  1.00  0.00           N  
ATOM   1770  H   ALA   113      34.166  50.200  48.708  1.00  0.00           H  
ATOM   1771  CA  ALA   113      33.671  52.153  49.394  1.00  0.00           C  
ATOM   1772  HA  ALA   113      34.346  52.650  50.074  1.00  0.00           H  
ATOM   1773  CB  ALA   113      33.980  52.730  48.026  1.00  0.00           C  
ATOM   1774  HB1 ALA   113      33.237  52.309  47.349  1.00  0.00           H  
ATOM   1775  HB2 ALA   113      33.782  53.721  48.046  1.00  0.00           H  
ATOM   1776  HB3 ALA   113      34.990  52.416  47.808  1.00  0.00           H  
ATOM   1777  C   ALA   113      32.295  52.362  49.979  1.00  0.00           C  
ATOM   1778  O   ALA   113      31.875  53.528  50.132  1.00  0.00           O  
ATOM   1779  N   GLY   114      31.481  51.358  50.291  1.00  0.00           N  
ATOM   1780  H   GLY   114      31.780  50.365  49.956  1.00  0.00           H  
ATOM   1781  CA  GLY   114      30.192  51.461  51.021  1.00  0.00           C  
ATOM   1782  HA2 GLY   114      30.220  50.953  51.974  1.00  0.00           H  
ATOM   1783  HA3 GLY   114      29.936  52.509  51.059  1.00  0.00           H  
ATOM   1784  C   GLY   114      28.982  50.749  50.257  1.00  0.00           C  
ATOM   1785  O   GLY   114      27.783  50.875  50.615  1.00  0.00           O  
ATOM   1786  N   GLY   115      29.253  50.081  49.128  1.00  0.00           N  
ATOM   1787  H   GLY   115      30.208  49.808  48.946  1.00  0.00           H  
ATOM   1788  CA  GLY   115      28.178  49.420  48.351  1.00  0.00           C  
ATOM   1789  HA2 GLY   115      28.447  48.376  48.197  1.00  0.00           H  
ATOM   1790  HA3 GLY   115      27.225  49.475  48.877  1.00  0.00           H  
ATOM   1791  C   GLY   115      27.915  49.941  46.977  1.00  0.00           C  
ATOM   1792  O   GLY   115      26.822  50.339  46.626  1.00  0.00           O  
ATOM   1793  N   LEU   116      29.007  50.104  46.248  1.00  0.00           N  
ATOM   1794  H   LEU   116      29.999  49.824  46.604  1.00  0.00           H  
ATOM   1795  CA  LEU   116      28.856  50.292  44.811  1.00  0.00           C  
ATOM   1796  HA  LEU   116      28.236  51.181  44.689  1.00  0.00           H  
ATOM   1797  CB  LEU   116      30.282  50.584  44.125  1.00  0.00           C  
ATOM   1798  HB2 LEU   116      30.939  49.778  44.452  1.00  0.00           H  
ATOM   1799  HB3 LEU   116      30.198  50.532  43.039  1.00  0.00           H  
ATOM   1800  CG  LEU   116      30.790  51.935  44.524  1.00  0.00           C  
ATOM   1801  HG  LEU   116      30.659  51.967  45.525  1.00  0.00           H  
ATOM   1802  CD1 LEU   116      32.315  51.962  44.187  1.00  0.00           C  
ATOM   1803 HD11 LEU   116      32.774  51.289  44.912  1.00  0.00           H  
ATOM   1804 HD12 LEU   116      32.561  51.718  43.154  1.00  0.00           H  
ATOM   1805 HD13 LEU   116      32.632  52.995  44.326  1.00  0.00           H  
ATOM   1806  CD2 LEU   116      30.140  53.176  43.977  1.00  0.00           C  
ATOM   1807 HD21 LEU   116      30.415  53.436  43.095  1.00  0.00           H  
ATOM   1808 HD22 LEU   116      29.063  53.010  43.955  1.00  0.00           H  
ATOM   1809 HD23 LEU   116      30.251  54.084  44.569  1.00  0.00           H  
ATOM   1810  C   LEU   116      28.112  49.094  44.053  1.00  0.00           C  
ATOM   1811  O   LEU   116      28.443  47.894  44.411  1.00  0.00           O  
ATOM   1812  N   PRO   117      27.285  49.381  42.993  1.00  0.00           N  
ATOM   1813  CD  PRO   117      27.189  50.641  42.275  1.00  0.00           C  
ATOM   1814  HD2 PRO   117      28.145  51.124  42.072  1.00  0.00           H  
ATOM   1815  HD3 PRO   117      26.685  51.250  42.904  1.00  0.00           H  
ATOM   1816  CG  PRO   117      26.400  50.404  40.994  1.00  0.00           C  
ATOM   1817  HG2 PRO   117      26.985  50.191  40.198  1.00  0.00           H  
ATOM   1818  HG3 PRO   117      25.719  51.197  40.685  1.00  0.00           H  
ATOM   1819  CB  PRO   117      25.622  49.104  41.378  1.00  0.00           C  
ATOM   1820  HB2 PRO   117      25.356  48.494  40.515  1.00  0.00           H  
ATOM   1821  HB3 PRO   117      24.701  49.296  41.928  1.00  0.00           H  
ATOM   1822  CA  PRO   117      26.641  48.307  42.235  1.00  0.00           C  
ATOM   1823  HA  PRO   117      26.204  47.630  42.844  1.00  0.00           H  
ATOM   1824  C   PRO   117      27.624  47.607  41.382  1.00  0.00           C  
ATOM   1825  O   PRO   117      28.686  48.110  40.982  1.00  0.00           O  
ATOM   1826  N   LEU   118      27.228  46.371  40.949  1.00  0.00           N  
ATOM   1827  H   LEU   118      26.478  45.969  41.494  1.00  0.00           H  
ATOM   1828  CA  LEU   118      28.151  45.438  40.294  1.00  0.00           C  
ATOM   1829  HA  LEU   118      29.095  45.240  40.802  1.00  0.00           H  
ATOM   1830  CB  LEU   118      27.579  43.997  40.246  1.00  0.00           C  
ATOM   1831  HB2 LEU   118      27.435  43.752  41.298  1.00  0.00           H  
ATOM   1832  HB3 LEU   118      26.565  43.937  39.852  1.00  0.00           H  
ATOM   1833  CG  LEU   118      28.349  42.904  39.572  1.00  0.00           C  
ATOM   1834  HG  LEU   118      28.503  43.274  38.558  1.00  0.00           H  
ATOM   1835  CD1 LEU   118      29.794  42.661  40.179  1.00  0.00           C  
ATOM   1836 HD11 LEU   118      29.607  42.796  41.244  1.00  0.00           H  
ATOM   1837 HD12 LEU   118      30.186  41.669  39.957  1.00  0.00           H  
ATOM   1838 HD13 LEU   118      30.423  43.403  39.687  1.00  0.00           H  
ATOM   1839  CD2 LEU   118      27.507  41.633  39.587  1.00  0.00           C  
ATOM   1840 HD21 LEU   118      27.120  41.496  40.596  1.00  0.00           H  
ATOM   1841 HD22 LEU   118      26.796  41.629  38.761  1.00  0.00           H  
ATOM   1842 HD23 LEU   118      28.176  40.787  39.427  1.00  0.00           H  
ATOM   1843  C   LEU   118      28.563  45.902  38.867  1.00  0.00           C  
ATOM   1844  O   LEU   118      29.778  45.870  38.563  1.00  0.00           O  
ATOM   1845  N   GLN   119      27.611  46.521  38.132  1.00  0.00           N  
ATOM   1846  H   GLN   119      26.616  46.374  38.552  1.00  0.00           H  
ATOM   1847  CA  GLN   119      27.841  46.940  36.748  1.00  0.00           C  
ATOM   1848  HA  GLN   119      28.919  47.066  36.650  1.00  0.00           H  
ATOM   1849  CB  GLN   119      27.476  45.784  35.759  1.00  0.00           C  
ATOM   1850  HB2 GLN   119      27.822  46.010  34.750  1.00  0.00           H  
ATOM   1851  HB3 GLN   119      27.852  44.796  36.025  1.00  0.00           H  
ATOM   1852  CG  GLN   119      25.909  45.469  35.486  1.00  0.00           C  
ATOM   1853  HG2 GLN   119      25.567  46.446  35.147  1.00  0.00           H  
ATOM   1854  HG3 GLN   119      25.772  44.861  34.592  1.00  0.00           H  
ATOM   1855  CD  GLN   119      24.986  45.052  36.662  1.00  0.00           C  
ATOM   1856  OE1 GLN   119      25.018  45.529  37.759  1.00  0.00           O  
ATOM   1857  NE2 GLN   119      23.908  44.304  36.412  1.00  0.00           N  
ATOM   1858 HE21 GLN   119      23.784  43.825  35.441  1.00  0.00           H  
ATOM   1859 HE22 GLN   119      23.276  44.200  37.295  1.00  0.00           H  
ATOM   1860  C   GLN   119      27.213  48.245  36.306  1.00  0.00           C  
ATOM   1861  O   GLN   119      26.285  48.790  36.936  1.00  0.00           O  
ATOM   1862  N   VAL   120      27.796  48.909  35.334  1.00  0.00           N  
ATOM   1863  H   VAL   120      28.633  48.415  34.840  1.00  0.00           H  
ATOM   1864  CA  VAL   120      27.432  50.242  34.712  1.00  0.00           C  
ATOM   1865  HA  VAL   120      27.308  50.884  35.584  1.00  0.00           H  
ATOM   1866  CB  VAL   120      28.568  50.870  33.786  1.00  0.00           C  
ATOM   1867  HB  VAL   120      28.844  50.137  33.028  1.00  0.00           H  
ATOM   1868  CG1 VAL   120      28.307  52.242  33.163  1.00  0.00           C  
ATOM   1869 HG11 VAL   120      29.178  52.747  32.745  1.00  0.00           H  
ATOM   1870 HG12 VAL   120      27.458  52.247  32.480  1.00  0.00           H  
ATOM   1871 HG13 VAL   120      27.971  53.005  33.865  1.00  0.00           H  
ATOM   1872  CG2 VAL   120      29.870  51.069  34.623  1.00  0.00           C  
ATOM   1873 HG21 VAL   120      29.763  51.885  35.338  1.00  0.00           H  
ATOM   1874 HG22 VAL   120      30.082  50.106  35.086  1.00  0.00           H  
ATOM   1875 HG23 VAL   120      30.751  51.278  34.017  1.00  0.00           H  
ATOM   1876  C   VAL   120      26.095  50.174  33.970  1.00  0.00           C  
ATOM   1877  O   VAL   120      25.744  49.063  33.589  1.00  0.00           O  
ATOM   1878  N   PRO   121      25.264  51.265  33.911  1.00  0.00           N  
ATOM   1879  CD  PRO   121      25.359  52.497  34.735  1.00  0.00           C  
ATOM   1880  HD2 PRO   121      25.979  53.201  34.180  1.00  0.00           H  
ATOM   1881  HD3 PRO   121      25.772  52.279  35.720  1.00  0.00           H  
ATOM   1882  CG  PRO   121      23.873  53.084  34.747  1.00  0.00           C  
ATOM   1883  HG2 PRO   121      23.764  54.139  34.999  1.00  0.00           H  
ATOM   1884  HG3 PRO   121      23.457  52.546  35.599  1.00  0.00           H  
ATOM   1885  CB  PRO   121      23.217  52.598  33.444  1.00  0.00           C  
ATOM   1886  HB2 PRO   121      23.067  53.294  32.728  1.00  0.00           H  
ATOM   1887  HB3 PRO   121      22.289  52.261  33.658  1.00  0.00           H  
ATOM   1888  CA  PRO   121      24.080  51.340  33.056  1.00  0.00           C  
ATOM   1889  HA  PRO   121      23.565  50.516  33.333  1.00  0.00           H  
ATOM   1890  C   PRO   121      24.338  51.346  31.617  1.00  0.00           C  
ATOM   1891  O   PRO   121      25.246  52.017  31.139  1.00  0.00           O  
ATOM   1892  N   ASP   122      23.460  50.733  30.831  1.00  0.00           N  
ATOM   1893  H   ASP   122      22.864  49.916  31.236  1.00  0.00           H  
ATOM   1894  CA  ASP   122      23.521  50.675  29.392  1.00  0.00           C  
ATOM   1895  HA  ASP   122      24.454  50.175  29.131  1.00  0.00           H  
ATOM   1896  CB  ASP   122      22.441  49.706  28.811  1.00  0.00           C  
ATOM   1897  HB2 ASP   122      21.447  49.944  29.191  1.00  0.00           H  
ATOM   1898  HB3 ASP   122      22.412  49.842  27.810  1.00  0.00           H  
ATOM   1899  CG  ASP   122      22.588  48.209  29.200  1.00  0.00           C  
ATOM   1900  OD1 ASP   122      22.260  47.314  28.360  1.00  0.00           O  
ATOM   1901  OD2 ASP   122      23.173  47.904  30.270  1.00  0.00           O  
ATOM   1902  C   ASP   122      23.419  51.943  28.621  1.00  0.00           C  
ATOM   1903  O   ASP   122      24.054  52.043  27.574  1.00  0.00           O  
ATOM   1904  N   GLU   123      22.639  52.849  29.167  1.00  0.00           N  
ATOM   1905  H   GLU   123      22.132  52.646  30.110  1.00  0.00           H  
ATOM   1906  CA  GLU   123      22.518  54.235  28.659  1.00  0.00           C  
ATOM   1907  HA  GLU   123      22.334  54.259  27.585  1.00  0.00           H  
ATOM   1908  CB  GLU   123      21.294  54.904  29.292  1.00  0.00           C  
ATOM   1909  HB2 GLU   123      21.133  55.910  28.904  1.00  0.00           H  
ATOM   1910  HB3 GLU   123      20.441  54.411  28.825  1.00  0.00           H  
ATOM   1911  CG  GLU   123      21.223  55.010  30.841  1.00  0.00           C  
ATOM   1912  HG2 GLU   123      22.200  54.932  31.317  1.00  0.00           H  
ATOM   1913  HG3 GLU   123      20.757  55.974  31.045  1.00  0.00           H  
ATOM   1914  CD  GLU   123      20.371  53.853  31.483  1.00  0.00           C  
ATOM   1915  OE1 GLU   123      20.551  52.691  31.108  1.00  0.00           O  
ATOM   1916  OE2 GLU   123      19.661  54.065  32.524  1.00  0.00           O  
ATOM   1917  C   GLU   123      23.747  55.113  28.836  1.00  0.00           C  
ATOM   1918  O   GLU   123      23.873  56.198  28.218  1.00  0.00           O  
ATOM   1919  N   VAL   124      24.697  54.798  29.754  1.00  0.00           N  
ATOM   1920  H   VAL   124      24.605  53.848  30.281  1.00  0.00           H  
ATOM   1921  CA  VAL   124      25.941  55.595  30.010  1.00  0.00           C  
ATOM   1922  HA  VAL   124      25.680  56.652  29.948  1.00  0.00           H  
ATOM   1923  CB  VAL   124      26.282  55.405  31.429  1.00  0.00           C  
ATOM   1924  HB  VAL   124      26.500  54.343  31.549  1.00  0.00           H  
ATOM   1925  CG1 VAL   124      27.653  55.903  31.917  1.00  0.00           C  
ATOM   1926 HG11 VAL   124      28.494  55.604  31.291  1.00  0.00           H  
ATOM   1927 HG12 VAL   124      27.747  56.984  31.818  1.00  0.00           H  
ATOM   1928 HG13 VAL   124      27.768  55.561  32.946  1.00  0.00           H  
ATOM   1929  CG2 VAL   124      25.183  55.867  32.416  1.00  0.00           C  
ATOM   1930 HG21 VAL   124      24.846  56.773  32.123  1.00  0.00           H  
ATOM   1931 HG22 VAL   124      24.430  55.079  32.412  1.00  0.00           H  
ATOM   1932 HG23 VAL   124      25.546  55.989  33.436  1.00  0.00           H  
ATOM   1933  C   VAL   124      27.044  55.272  29.012  1.00  0.00           C  
ATOM   1934  O   VAL   124      27.260  54.158  28.714  1.00  0.00           O  
ATOM   1935  N   THR   125      27.681  56.320  28.510  1.00  0.00           N  
ATOM   1936  H   THR   125      27.647  57.229  29.111  1.00  0.00           H  
ATOM   1937  CA  THR   125      28.202  56.361  27.110  1.00  0.00           C  
ATOM   1938  HA  THR   125      28.516  55.370  26.782  1.00  0.00           H  
ATOM   1939  CB  THR   125      27.138  56.912  26.190  1.00  0.00           C  
ATOM   1940  HB  THR   125      26.295  56.225  26.125  1.00  0.00           H  
ATOM   1941  CG2 THR   125      26.378  58.129  26.729  1.00  0.00           C  
ATOM   1942 HG21 THR   125      25.826  57.863  27.630  1.00  0.00           H  
ATOM   1943 HG22 THR   125      27.016  58.876  26.964  1.00  0.00           H  
ATOM   1944 HG23 THR   125      25.564  58.417  26.063  1.00  0.00           H  
ATOM   1945  OG1 THR   125      27.603  57.096  24.852  1.00  0.00           O  
ATOM   1946  HG1 THR   125      28.136  56.154  24.722  1.00  0.00           H  
ATOM   1947  C   THR   125      29.444  57.190  27.087  1.00  0.00           C  
ATOM   1948  O   THR   125      30.285  57.048  26.211  1.00  0.00           O  
ATOM   1949  N   ASP   126      29.600  58.150  28.017  1.00  0.00           N  
ATOM   1950  H   ASP   126      28.896  58.243  28.844  1.00  0.00           H  
ATOM   1951  CA  ASP   126      30.671  59.131  28.037  1.00  0.00           C  
ATOM   1952  HA  ASP   126      31.556  58.666  27.602  1.00  0.00           H  
ATOM   1953  CB  ASP   126      30.319  60.391  27.308  1.00  0.00           C  
ATOM   1954  HB2 ASP   126      31.196  61.029  27.196  1.00  0.00           H  
ATOM   1955  HB3 ASP   126      30.129  60.187  26.337  1.00  0.00           H  
ATOM   1956  CG  ASP   126      29.094  61.165  27.778  1.00  0.00           C  
ATOM   1957  OD1 ASP   126      28.645  62.066  27.040  1.00  0.00           O  
ATOM   1958  OD2 ASP   126      28.442  60.857  28.783  1.00  0.00           O  
ATOM   1959  C   ASP   126      30.989  59.511  29.490  1.00  0.00           C  
ATOM   1960  O   ASP   126      30.372  58.960  30.463  1.00  0.00           O  
ATOM   1961  N   ASN   127      31.979  60.337  29.693  1.00  0.00           N  
ATOM   1962  H   ASN   127      32.544  60.690  28.830  1.00  0.00           H  
ATOM   1963  CA  ASN   127      32.315  60.651  31.052  1.00  0.00           C  
ATOM   1964  HA  ASN   127      32.444  59.743  31.640  1.00  0.00           H  
ATOM   1965  CB  ASN   127      33.720  61.296  31.071  1.00  0.00           C  
ATOM   1966  HB2 ASN   127      33.784  61.998  30.239  1.00  0.00           H  
ATOM   1967  HB3 ASN   127      33.793  61.856  32.003  1.00  0.00           H  
ATOM   1968  CG  ASN   127      34.858  60.306  31.110  1.00  0.00           C  
ATOM   1969  OD1 ASN   127      34.725  59.117  31.312  1.00  0.00           O  
ATOM   1970  ND2 ASN   127      36.034  60.759  30.751  1.00  0.00           N  
ATOM   1971 HD21 ASN   127      36.804  60.006  30.579  1.00  0.00           H  
ATOM   1972 HD22 ASN   127      36.089  61.826  30.535  1.00  0.00           H  
ATOM   1973  C   ASN   127      31.305  61.586  31.722  1.00  0.00           C  
ATOM   1974  O   ASN   127      31.156  61.473  32.973  1.00  0.00           O  
ATOM   1975  N   ALA   128      30.487  62.395  30.974  1.00  0.00           N  
ATOM   1976  H   ALA   128      30.678  62.478  29.904  1.00  0.00           H  
ATOM   1977  CA  ALA   128      29.436  63.195  31.470  1.00  0.00           C  
ATOM   1978  HA  ALA   128      29.709  63.869  32.282  1.00  0.00           H  
ATOM   1979  CB  ALA   128      29.119  64.095  30.328  1.00  0.00           C  
ATOM   1980  HB1 ALA   128      28.269  64.634  30.411  1.00  0.00           H  
ATOM   1981  HB2 ALA   128      29.809  64.743  30.174  1.00  0.00           H  
ATOM   1982  HB3 ALA   128      28.948  63.457  29.460  1.00  0.00           H  
ATOM   1983  C   ALA   128      28.266  62.351  32.039  1.00  0.00           C  
ATOM   1984  O   ALA   128      27.610  62.742  32.982  1.00  0.00           O  
ATOM   1985  N   SER   129      27.952  61.109  31.567  1.00  0.00           N  
ATOM   1986  H   SER   129      28.524  60.834  30.681  1.00  0.00           H  
ATOM   1987  CA  SER   129      27.009  60.151  32.082  1.00  0.00           C  
ATOM   1988  HA  SER   129      26.187  60.753  32.469  1.00  0.00           H  
ATOM   1989  CB  SER   129      26.502  59.352  30.898  1.00  0.00           C  
ATOM   1990  HB2 SER   129      25.993  58.497  31.343  1.00  0.00           H  
ATOM   1991  HB3 SER   129      25.735  59.815  30.432  1.00  0.00           H  
ATOM   1992  OG  SER   129      27.487  58.874  30.005  1.00  0.00           O  
ATOM   1993  HG  SER   129      27.757  59.731  29.388  1.00  0.00           H  
ATOM   1994  C   SER   129      27.590  59.219  33.223  1.00  0.00           C  
ATOM   1995  O   SER   129      26.778  59.007  34.187  1.00  0.00           O  
ATOM   1996  N   LEU   130      28.883  58.908  33.163  1.00  0.00           N  
ATOM   1997  H   LEU   130      29.427  59.141  32.248  1.00  0.00           H  
ATOM   1998  CA  LEU   130      29.520  58.287  34.339  1.00  0.00           C  
ATOM   1999  HA  LEU   130      28.994  57.364  34.586  1.00  0.00           H  
ATOM   2000  CB  LEU   130      31.018  57.995  34.040  1.00  0.00           C  
ATOM   2001  HB2 LEU   130      31.442  58.856  33.724  1.00  0.00           H  
ATOM   2002  HB3 LEU   130      31.397  57.833  35.049  1.00  0.00           H  
ATOM   2003  CG  LEU   130      31.437  56.705  33.301  1.00  0.00           C  
ATOM   2004  HG  LEU   130      30.977  56.863  32.325  1.00  0.00           H  
ATOM   2005  CD1 LEU   130      32.944  56.698  33.123  1.00  0.00           C  
ATOM   2006 HD11 LEU   130      33.164  57.552  32.629  1.00  0.00           H  
ATOM   2007 HD12 LEU   130      33.508  56.683  34.056  1.00  0.00           H  
ATOM   2008 HD13 LEU   130      33.230  55.844  32.509  1.00  0.00           H  
ATOM   2009  CD2 LEU   130      30.878  55.486  33.957  1.00  0.00           C  
ATOM   2010 HD21 LEU   130      31.347  54.606  33.517  1.00  0.00           H  
ATOM   2011 HD22 LEU   130      31.015  55.463  34.958  1.00  0.00           H  
ATOM   2012 HD23 LEU   130      29.907  55.386  33.696  1.00  0.00           H  
ATOM   2013  C   LEU   130      29.427  59.163  35.606  1.00  0.00           C  
ATOM   2014  O   LEU   130      29.042  58.655  36.642  1.00  0.00           O  
ATOM   2015  N   LEU   131      29.869  60.356  35.507  1.00  0.00           N  
ATOM   2016  H   LEU   131      30.348  60.657  34.575  1.00  0.00           H  
ATOM   2017  CA  LEU   131      29.823  61.389  36.528  1.00  0.00           C  
ATOM   2018  HA  LEU   131      30.583  61.066  37.239  1.00  0.00           H  
ATOM   2019  CB  LEU   131      30.348  62.669  35.906  1.00  0.00           C  
ATOM   2020  HB2 LEU   131      31.267  62.530  35.338  1.00  0.00           H  
ATOM   2021  HB3 LEU   131      29.609  62.996  35.174  1.00  0.00           H  
ATOM   2022  CG  LEU   131      30.566  63.860  36.832  1.00  0.00           C  
ATOM   2023  HG  LEU   131      29.699  64.082  37.300  1.00  0.00           H  
ATOM   2024  CD1 LEU   131      31.670  63.645  37.858  1.00  0.00           C  
ATOM   2025 HD11 LEU   131      31.660  64.497  38.538  1.00  0.00           H  
ATOM   2026 HD12 LEU   131      31.565  62.673  38.340  1.00  0.00           H  
ATOM   2027 HD13 LEU   131      32.630  63.568  37.347  1.00  0.00           H  
ATOM   2028  CD2 LEU   131      31.064  65.128  36.054  1.00  0.00           C  
ATOM   2029 HD21 LEU   131      31.991  65.019  35.491  1.00  0.00           H  
ATOM   2030 HD22 LEU   131      30.387  65.442  35.374  1.00  0.00           H  
ATOM   2031 HD23 LEU   131      31.217  65.871  36.643  1.00  0.00           H  
ATOM   2032  C   LEU   131      28.389  61.456  37.115  1.00  0.00           C  
ATOM   2033  O   LEU   131      28.197  61.392  38.320  1.00  0.00           O  
ATOM   2034  N   ARG   132      27.392  61.498  36.193  1.00  0.00           N  
ATOM   2035  H   ARG   132      27.646  61.772  35.169  1.00  0.00           H  
ATOM   2036  CA  ARG   132      26.019  61.517  36.563  1.00  0.00           C  
ATOM   2037  HA  ARG   132      25.879  62.439  37.126  1.00  0.00           H  
ATOM   2038  CB  ARG   132      25.152  61.630  35.373  1.00  0.00           C  
ATOM   2039  HB2 ARG   132      25.569  62.418  34.746  1.00  0.00           H  
ATOM   2040  HB3 ARG   132      25.044  60.694  34.825  1.00  0.00           H  
ATOM   2041  CG  ARG   132      23.641  61.906  35.744  1.00  0.00           C  
ATOM   2042  HG2 ARG   132      23.093  60.976  35.899  1.00  0.00           H  
ATOM   2043  HG3 ARG   132      23.706  62.398  36.714  1.00  0.00           H  
ATOM   2044  CD  ARG   132      22.911  62.593  34.610  1.00  0.00           C  
ATOM   2045  HD2 ARG   132      21.834  62.587  34.779  1.00  0.00           H  
ATOM   2046  HD3 ARG   132      23.142  63.574  34.553  1.00  0.00           H  
ATOM   2047  NE  ARG   132      23.154  62.034  33.206  1.00  0.00           N  
ATOM   2048  HE  ARG   132      22.743  61.040  33.033  1.00  0.00           H  
ATOM   2049  CZ  ARG   132      23.786  62.512  32.187  1.00  0.00           C  
ATOM   2050  NH1 ARG   132      24.289  63.666  32.163  1.00  0.00           N  
ATOM   2051 HH11 ARG   132      24.777  64.096  31.288  1.00  0.00           H  
ATOM   2052 HH12 ARG   132      24.373  64.220  33.098  1.00  0.00           H  
ATOM   2053  NH2 ARG   132      23.907  61.814  31.161  1.00  0.00           N  
ATOM   2054 HH21 ARG   132      23.552  60.783  31.184  1.00  0.00           H  
ATOM   2055 HH22 ARG   132      24.430  62.250  30.310  1.00  0.00           H  
ATOM   2056  C   ARG   132      25.659  60.347  37.550  1.00  0.00           C  
ATOM   2057  O   ARG   132      25.268  60.595  38.682  1.00  0.00           O  
ATOM   2058  N   PHE   133      25.954  59.106  37.131  1.00  0.00           N  
ATOM   2059  H   PHE   133      26.111  58.971  36.142  1.00  0.00           H  
ATOM   2060  CA  PHE   133      25.756  57.872  37.847  1.00  0.00           C  
ATOM   2061  HA  PHE   133      24.810  57.624  38.100  1.00  0.00           H  
ATOM   2062  CB  PHE   133      26.188  56.689  36.931  1.00  0.00           C  
ATOM   2063  HB2 PHE   133      25.419  56.408  36.339  1.00  0.00           H  
ATOM   2064  HB3 PHE   133      26.944  57.054  36.371  1.00  0.00           H  
ATOM   2065  CG  PHE   133      26.774  55.385  37.537  1.00  0.00           C  
ATOM   2066  CD1 PHE   133      25.933  54.426  38.069  1.00  0.00           C  
ATOM   2067  HD1 PHE   133      24.972  54.658  38.279  1.00  0.00           H  
ATOM   2068  CE1 PHE   133      26.460  53.112  38.143  1.00  0.00           C  
ATOM   2069  HE1 PHE   133      25.850  52.253  38.423  1.00  0.00           H  
ATOM   2070  CZ  PHE   133      27.784  52.814  37.788  1.00  0.00           C  
ATOM   2071  HZ  PHE   133      28.128  51.780  37.820  1.00  0.00           H  
ATOM   2072  CE2 PHE   133      28.561  53.868  37.316  1.00  0.00           C  
ATOM   2073  HE2 PHE   133      29.559  53.617  36.956  1.00  0.00           H  
ATOM   2074  CD2 PHE   133      28.117  55.184  37.312  1.00  0.00           C  
ATOM   2075  HD2 PHE   133      28.636  56.039  36.879  1.00  0.00           H  
ATOM   2076  C   PHE   133      26.504  57.962  39.188  1.00  0.00           C  
ATOM   2077  O   PHE   133      25.929  57.570  40.235  1.00  0.00           O  
ATOM   2078  N   TYR   134      27.786  58.284  39.246  1.00  0.00           N  
ATOM   2079  H   TYR   134      28.303  58.553  38.420  1.00  0.00           H  
ATOM   2080  CA  TYR   134      28.651  58.274  40.425  1.00  0.00           C  
ATOM   2081  HA  TYR   134      28.397  57.339  40.925  1.00  0.00           H  
ATOM   2082  CB  TYR   134      30.137  58.319  40.120  1.00  0.00           C  
ATOM   2083  HB2 TYR   134      30.343  59.249  39.590  1.00  0.00           H  
ATOM   2084  HB3 TYR   134      30.590  58.333  41.111  1.00  0.00           H  
ATOM   2085  CG  TYR   134      30.697  57.112  39.392  1.00  0.00           C  
ATOM   2086  CD1 TYR   134      30.765  55.950  40.167  1.00  0.00           C  
ATOM   2087  HD1 TYR   134      30.264  55.849  41.130  1.00  0.00           H  
ATOM   2088  CE1 TYR   134      31.291  54.757  39.566  1.00  0.00           C  
ATOM   2089  HE1 TYR   134      31.239  53.761  40.005  1.00  0.00           H  
ATOM   2090  CZ  TYR   134      31.921  54.876  38.300  1.00  0.00           C  
ATOM   2091  OH  TYR   134      32.564  53.794  37.748  1.00  0.00           O  
ATOM   2092  HH  TYR   134      32.636  53.015  38.507  1.00  0.00           H  
ATOM   2093  CE2 TYR   134      32.016  56.080  37.591  1.00  0.00           C  
ATOM   2094  HE2 TYR   134      32.553  56.073  36.642  1.00  0.00           H  
ATOM   2095  CD2 TYR   134      31.314  57.206  38.093  1.00  0.00           C  
ATOM   2096  HD2 TYR   134      31.258  58.054  37.547  1.00  0.00           H  
ATOM   2097  C   TYR   134      28.129  59.286  41.436  1.00  0.00           C  
ATOM   2098  O   TYR   134      27.866  58.867  42.489  1.00  0.00           O  
ATOM   2099  N   GLN   135      27.748  60.522  41.024  1.00  0.00           N  
ATOM   2100  H   GLN   135      28.094  60.853  40.044  1.00  0.00           H  
ATOM   2101  CA  GLN   135      27.086  61.569  41.857  1.00  0.00           C  
ATOM   2102  HA  GLN   135      27.670  61.669  42.771  1.00  0.00           H  
ATOM   2103  CB  GLN   135      27.117  62.973  41.246  1.00  0.00           C  
ATOM   2104  HB2 GLN   135      26.547  62.913  40.331  1.00  0.00           H  
ATOM   2105  HB3 GLN   135      26.739  63.779  41.876  1.00  0.00           H  
ATOM   2106  CG  GLN   135      28.482  63.545  40.932  1.00  0.00           C  
ATOM   2107  HG2 GLN   135      29.066  62.813  40.395  1.00  0.00           H  
ATOM   2108  HG3 GLN   135      28.306  64.369  40.256  1.00  0.00           H  
ATOM   2109  CD  GLN   135      29.073  64.131  42.280  1.00  0.00           C  
ATOM   2110  OE1 GLN   135      28.774  63.672  43.424  1.00  0.00           O  
ATOM   2111  NE2 GLN   135      29.845  65.218  42.257  1.00  0.00           N  
ATOM   2112 HE21 GLN   135      30.248  65.462  43.229  1.00  0.00           H  
ATOM   2113 HE22 GLN   135      30.391  65.507  41.370  1.00  0.00           H  
ATOM   2114  C   GLN   135      25.611  61.304  42.191  1.00  0.00           C  
ATOM   2115  O   GLN   135      25.174  61.804  43.177  1.00  0.00           O  
ATOM   2116  N   ASN   136      24.935  60.408  41.472  1.00  0.00           N  
ATOM   2117  H   ASN   136      25.377  60.156  40.519  1.00  0.00           H  
ATOM   2118  CA  ASN   136      23.572  59.966  41.814  1.00  0.00           C  
ATOM   2119  HA  ASN   136      23.135  60.700  42.475  1.00  0.00           H  
ATOM   2120  CB  ASN   136      22.710  59.835  40.601  1.00  0.00           C  
ATOM   2121  HB2 ASN   136      23.157  59.400  39.719  1.00  0.00           H  
ATOM   2122  HB3 ASN   136      22.008  59.237  40.868  1.00  0.00           H  
ATOM   2123  CG  ASN   136      22.117  61.163  40.227  1.00  0.00           C  
ATOM   2124  OD1 ASN   136      20.957  61.333  40.283  1.00  0.00           O  
ATOM   2125  ND2 ASN   136      22.877  62.035  39.664  1.00  0.00           N  
ATOM   2126 HD21 ASN   136      22.586  62.993  39.530  1.00  0.00           H  
ATOM   2127 HD22 ASN   136      23.935  61.856  39.536  1.00  0.00           H  
ATOM   2128  C   ASN   136      23.529  58.702  42.663  1.00  0.00           C  
ATOM   2129  O   ASN   136      22.455  58.457  43.253  1.00  0.00           O  
ATOM   2130  N   TRP   137      24.670  58.062  42.842  1.00  0.00           N  
ATOM   2131  H   TRP   137      25.556  58.469  42.355  1.00  0.00           H  
ATOM   2132  CA  TRP   137      24.795  56.923  43.758  1.00  0.00           C  
ATOM   2133  HA  TRP   137      24.023  56.166  43.622  1.00  0.00           H  
ATOM   2134  CB  TRP   137      26.153  56.235  43.526  1.00  0.00           C  
ATOM   2135  HB2 TRP   137      26.130  55.852  42.505  1.00  0.00           H  
ATOM   2136  HB3 TRP   137      26.953  56.972  43.588  1.00  0.00           H  
ATOM   2137  CG  TRP   137      26.513  55.114  44.556  1.00  0.00           C  
ATOM   2138  CD1 TRP   137      25.999  53.881  44.647  1.00  0.00           C  
ATOM   2139  HD1 TRP   137      25.225  53.545  44.091  1.00  0.00           H  
ATOM   2140  NE1 TRP   137      26.566  53.137  45.673  1.00  0.00           N  
ATOM   2141  HE1 TRP   137      26.200  52.231  45.928  1.00  0.00           H  
ATOM   2142  CE2 TRP   137      27.554  53.882  46.251  1.00  0.00           C  
ATOM   2143  CZ2 TRP   137      28.393  53.530  47.356  1.00  0.00           C  
ATOM   2144  HZ2 TRP   137      28.295  52.641  47.826  1.00  0.00           H  
ATOM   2145  CH2 TRP   137      29.299  54.555  47.813  1.00  0.00           C  
ATOM   2146  HH2 TRP   137      30.038  54.372  48.594  1.00  0.00           H  
ATOM   2147  CZ3 TRP   137      29.260  55.868  47.221  1.00  0.00           C  
ATOM   2148  HZ3 TRP   137      29.859  56.701  47.589  1.00  0.00           H  
ATOM   2149  CE3 TRP   137      28.399  56.139  46.113  1.00  0.00           C  
ATOM   2150  HE3 TRP   137      28.435  57.117  45.634  1.00  0.00           H  
ATOM   2151  CD2 TRP   137      27.531  55.179  45.628  1.00  0.00           C  
ATOM   2152  C   TRP   137      24.785  57.346  45.250  1.00  0.00           C  
ATOM   2153  O   TRP   137      25.378  58.371  45.593  1.00  0.00           O  
ATOM   2154  N   GLN   138      24.077  56.537  46.065  1.00  0.00           N  
ATOM   2155  H   GLN   138      23.523  55.873  45.544  1.00  0.00           H  
ATOM   2156  CA  GLN   138      24.147  56.601  47.596  1.00  0.00           C  
ATOM   2157  HA  GLN   138      24.941  57.328  47.766  1.00  0.00           H  
ATOM   2158  CB  GLN   138      22.803  57.073  48.165  1.00  0.00           C  
ATOM   2159  HB2 GLN   138      21.942  56.602  47.691  1.00  0.00           H  
ATOM   2160  HB3 GLN   138      22.678  56.842  49.223  1.00  0.00           H  
ATOM   2161  CG  GLN   138      22.584  58.551  48.034  1.00  0.00           C  
ATOM   2162  HG2 GLN   138      22.831  58.770  47.080  1.00  0.00           H  
ATOM   2163  HG3 GLN   138      21.634  58.834  48.228  1.00  0.00           H  
ATOM   2164  CD  GLN   138      23.477  59.290  49.035  1.00  0.00           C  
ATOM   2165  OE1 GLN   138      23.279  59.180  50.227  1.00  0.00           O  
ATOM   2166  NE2 GLN   138      24.475  60.018  48.607  1.00  0.00           N  
ATOM   2167 HE21 GLN   138      24.515  60.299  47.554  1.00  0.00           H  
ATOM   2168 HE22 GLN   138      24.827  60.599  49.354  1.00  0.00           H  
ATOM   2169  C   GLN   138      24.514  55.262  48.169  1.00  0.00           C  
ATOM   2170  O   GLN   138      24.118  54.209  47.644  1.00  0.00           O  
ATOM   2171  N   PRO   139      25.330  55.179  49.246  1.00  0.00           N  
ATOM   2172  CD  PRO   139      25.794  56.349  49.972  1.00  0.00           C  
ATOM   2173  HD2 PRO   139      24.920  56.926  50.236  1.00  0.00           H  
ATOM   2174  HD3 PRO   139      26.437  56.968  49.346  1.00  0.00           H  
ATOM   2175  CG  PRO   139      26.483  55.773  51.182  1.00  0.00           C  
ATOM   2176  HG2 PRO   139      25.810  55.458  51.966  1.00  0.00           H  
ATOM   2177  HG3 PRO   139      27.250  56.328  51.533  1.00  0.00           H  
ATOM   2178  CB  PRO   139      27.027  54.413  50.762  1.00  0.00           C  
ATOM   2179  HB2 PRO   139      27.181  53.728  51.582  1.00  0.00           H  
ATOM   2180  HB3 PRO   139      27.928  54.599  50.196  1.00  0.00           H  
ATOM   2181  CA  PRO   139      25.865  53.962  49.832  1.00  0.00           C  
ATOM   2182  HA  PRO   139      26.303  53.319  49.082  1.00  0.00           H  
ATOM   2183  C   PRO   139      24.842  53.179  50.606  1.00  0.00           C  
ATOM   2184  O   PRO   139      23.985  53.714  51.301  1.00  0.00           O  
ATOM   2185  N   GLN   140      24.977  51.882  50.651  1.00  0.00           N  
ATOM   2186  H   GLN   140      25.799  51.520  50.034  1.00  0.00           H  
ATOM   2187  CA  GLN   140      24.315  50.904  51.464  1.00  0.00           C  
ATOM   2188  HA  GLN   140      23.276  51.199  51.613  1.00  0.00           H  
ATOM   2189  CB  GLN   140      24.347  49.481  50.833  1.00  0.00           C  
ATOM   2190  HB2 GLN   140      25.288  49.246  50.552  1.00  0.00           H  
ATOM   2191  HB3 GLN   140      23.962  48.683  51.469  1.00  0.00           H  
ATOM   2192  CG  GLN   140      23.633  49.385  49.523  1.00  0.00           C  
ATOM   2193  HG2 GLN   140      22.661  49.658  49.508  1.00  0.00           H  
ATOM   2194  HG3 GLN   140      24.030  50.036  48.860  1.00  0.00           H  
ATOM   2195  CD  GLN   140      23.682  48.007  48.963  1.00  0.00           C  
ATOM   2196  OE1 GLN   140      24.469  47.575  48.266  1.00  0.00           O  
ATOM   2197  NE2 GLN   140      22.597  47.279  49.037  1.00  0.00           N  
ATOM   2198 HE21 GLN   140      21.784  47.840  49.499  1.00  0.00           H  
ATOM   2199 HE22 GLN   140      22.429  46.447  48.353  1.00  0.00           H  
ATOM   2200  C   GLN   140      24.865  50.838  52.863  1.00  0.00           C  
ATOM   2201  O   GLN   140      24.099  50.512  53.744  1.00  0.00           O  
ATOM   2202  N   TRP   141      26.211  50.967  53.007  1.00  0.00           N  
ATOM   2203  H   TRP   141      26.703  51.133  52.048  1.00  0.00           H  
ATOM   2204  CA  TRP   141      27.008  50.890  54.240  1.00  0.00           C  
ATOM   2205  HA  TRP   141      26.286  51.171  55.006  1.00  0.00           H  
ATOM   2206  CB  TRP   141      27.582  49.486  54.439  1.00  0.00           C  
ATOM   2207  HB2 TRP   141      28.493  49.403  53.847  1.00  0.00           H  
ATOM   2208  HB3 TRP   141      27.897  49.290  55.464  1.00  0.00           H  
ATOM   2209  CG  TRP   141      26.723  48.370  54.004  1.00  0.00           C  
ATOM   2210  CD1 TRP   141      25.722  47.869  54.761  1.00  0.00           C  
ATOM   2211  HD1 TRP   141      25.417  48.143  55.770  1.00  0.00           H  
ATOM   2212  NE1 TRP   141      25.072  46.833  54.077  1.00  0.00           N  
ATOM   2213  HE1 TRP   141      24.179  46.356  54.482  1.00  0.00           H  
ATOM   2214  CE2 TRP   141      25.631  46.648  52.839  1.00  0.00           C  
ATOM   2215  CZ2 TRP   141      25.350  45.781  51.805  1.00  0.00           C  
ATOM   2216  HZ2 TRP   141      24.474  45.144  51.927  1.00  0.00           H  
ATOM   2217  CH2 TRP   141      26.232  45.724  50.668  1.00  0.00           C  
ATOM   2218  HH2 TRP   141      25.929  45.241  49.835  1.00  0.00           H  
ATOM   2219  CZ3 TRP   141      27.234  46.700  50.507  1.00  0.00           C  
ATOM   2220  HZ3 TRP   141      27.827  46.751  49.594  1.00  0.00           H  
ATOM   2221  CE3 TRP   141      27.467  47.588  51.532  1.00  0.00           C  
ATOM   2222  HE3 TRP   141      28.229  48.346  51.355  1.00  0.00           H  
ATOM   2223  CD2 TRP   141      26.697  47.602  52.720  1.00  0.00           C  
ATOM   2224  C   TRP   141      28.083  52.003  54.262  1.00  0.00           C  
ATOM   2225  O   TRP   141      28.440  52.684  53.342  1.00  0.00           O  
ATOM   2226  N   LYS   142      28.688  52.185  55.439  1.00  0.00           N  
ATOM   2227  H   LYS   142      28.353  51.694  56.256  1.00  0.00           H  
ATOM   2228  CA  LYS   142      29.909  53.069  55.647  1.00  0.00           C  
ATOM   2229  HA  LYS   142      29.663  53.973  55.110  1.00  0.00           H  
ATOM   2230  CB  LYS   142      30.113  53.462  57.122  1.00  0.00           C  
ATOM   2231  HB2 LYS   142      30.380  52.587  57.697  1.00  0.00           H  
ATOM   2232  HB3 LYS   142      30.899  54.189  57.265  1.00  0.00           H  
ATOM   2233  CG  LYS   142      28.869  54.083  57.747  1.00  0.00           C  
ATOM   2234  HG2 LYS   142      28.735  55.014  57.381  1.00  0.00           H  
ATOM   2235  HG3 LYS   142      28.022  53.443  57.550  1.00  0.00           H  
ATOM   2236  CD  LYS   142      29.097  54.121  59.281  1.00  0.00           C  
ATOM   2237  HD2 LYS   142      29.479  53.178  59.673  1.00  0.00           H  
ATOM   2238  HD3 LYS   142      29.785  54.912  59.581  1.00  0.00           H  
ATOM   2239  CE  LYS   142      27.682  54.331  59.868  1.00  0.00           C  
ATOM   2240  HE2 LYS   142      27.366  55.346  59.631  1.00  0.00           H  
ATOM   2241  HE3 LYS   142      27.043  53.553  59.450  1.00  0.00           H  
ATOM   2242  NZ  LYS   142      27.638  54.017  61.303  1.00  0.00           N  
ATOM   2243  HZ1 LYS   142      28.111  53.140  61.474  1.00  0.00           H  
ATOM   2244  HZ2 LYS   142      28.131  54.653  61.913  1.00  0.00           H  
ATOM   2245  HZ3 LYS   142      26.644  53.860  61.721  1.00  0.00           H  
ATOM   2246  C   LYS   142      31.165  52.486  55.040  1.00  0.00           C  
ATOM   2247  O   LYS   142      31.291  51.245  55.071  1.00  0.00           O  
ATOM   2248  N   PRO   143      32.068  53.263  54.379  1.00  0.00           N  
ATOM   2249  CD  PRO   143      32.024  54.732  54.296  1.00  0.00           C  
ATOM   2250  HD2 PRO   143      31.742  55.087  55.199  1.00  0.00           H  
ATOM   2251  HD3 PRO   143      31.494  54.914  53.456  1.00  0.00           H  
ATOM   2252  CG  PRO   143      33.441  55.161  54.034  1.00  0.00           C  
ATOM   2253  HG2 PRO   143      33.892  55.271  55.021  1.00  0.00           H  
ATOM   2254  HG3 PRO   143      33.541  56.099  53.673  1.00  0.00           H  
ATOM   2255  CB  PRO   143      33.961  53.996  53.168  1.00  0.00           C  
ATOM   2256  HB2 PRO   143      35.051  54.000  53.173  1.00  0.00           H  
ATOM   2257  HB3 PRO   143      33.556  54.202  52.178  1.00  0.00           H  
ATOM   2258  CA  PRO   143      33.273  52.785  53.791  1.00  0.00           C  
ATOM   2259  HA  PRO   143      33.116  51.990  53.077  1.00  0.00           H  
ATOM   2260  C   PRO   143      34.177  52.250  54.904  1.00  0.00           C  
ATOM   2261  O   PRO   143      34.239  52.812  56.016  1.00  0.00           O  
ATOM   2262  N   GLY   144      34.865  51.151  54.603  1.00  0.00           N  
ATOM   2263  H   GLY   144      34.721  50.776  53.590  1.00  0.00           H  
ATOM   2264  CA  GLY   144      35.708  50.407  55.544  1.00  0.00           C  
ATOM   2265  HA2 GLY   144      36.495  50.062  55.013  1.00  0.00           H  
ATOM   2266  HA3 GLY   144      36.034  50.942  56.437  1.00  0.00           H  
ATOM   2267  C   GLY   144      35.071  49.216  56.268  1.00  0.00           C  
ATOM   2268  O   GLY   144      35.707  48.268  56.694  1.00  0.00           O  
ATOM   2269  N   THR   145      33.728  49.239  56.353  1.00  0.00           N  
ATOM   2270  H   THR   145      33.192  50.122  56.005  1.00  0.00           H  
ATOM   2271  CA  THR   145      32.966  48.236  57.093  1.00  0.00           C  
ATOM   2272  HA  THR   145      33.495  48.086  58.035  1.00  0.00           H  
ATOM   2273  CB  THR   145      31.576  48.661  57.328  1.00  0.00           C  
ATOM   2274  HB  THR   145      31.160  47.771  57.799  1.00  0.00           H  
ATOM   2275  CG2 THR   145      31.266  49.875  58.075  1.00  0.00           C  
ATOM   2276 HG21 THR   145      31.877  50.638  57.592  1.00  0.00           H  
ATOM   2277 HG22 THR   145      30.199  50.085  58.003  1.00  0.00           H  
ATOM   2278 HG23 THR   145      31.466  49.775  59.142  1.00  0.00           H  
ATOM   2279  OG1 THR   145      30.951  48.739  56.098  1.00  0.00           O  
ATOM   2280  HG1 THR   145      30.918  49.812  55.905  1.00  0.00           H  
ATOM   2281  C   THR   145      32.860  46.814  56.420  1.00  0.00           C  
ATOM   2282  O   THR   145      32.802  45.799  57.068  1.00  0.00           O  
ATOM   2283  N   THR   146      32.909  46.763  55.082  1.00  0.00           N  
ATOM   2284  H   THR   146      33.086  47.746  54.647  1.00  0.00           H  
ATOM   2285  CA  THR   146      32.367  45.668  54.201  1.00  0.00           C  
ATOM   2286  HA  THR   146      32.528  44.737  54.745  1.00  0.00           H  
ATOM   2287  CB  THR   146      30.898  45.941  53.903  1.00  0.00           C  
ATOM   2288  HB  THR   146      30.871  46.899  53.383  1.00  0.00           H  
ATOM   2289  CG2 THR   146      30.150  44.953  53.085  1.00  0.00           C  
ATOM   2290 HG21 THR   146      29.061  44.967  53.144  1.00  0.00           H  
ATOM   2291 HG22 THR   146      30.442  45.120  52.048  1.00  0.00           H  
ATOM   2292 HG23 THR   146      30.491  43.948  53.331  1.00  0.00           H  
ATOM   2293  OG1 THR   146      30.207  45.996  55.152  1.00  0.00           O  
ATOM   2294  HG1 THR   146      30.221  46.957  55.465  1.00  0.00           H  
ATOM   2295  C   THR   146      33.013  45.680  52.850  1.00  0.00           C  
ATOM   2296  O   THR   146      33.140  46.661  52.132  1.00  0.00           O  
ATOM   2297  N   ARG   147      33.472  44.508  52.386  1.00  0.00           N  
ATOM   2298  H   ARG   147      33.478  43.608  53.001  1.00  0.00           H  
ATOM   2299  CA  ARG   147      33.803  44.299  51.010  1.00  0.00           C  
ATOM   2300  HA  ARG   147      34.053  45.126  50.591  1.00  0.00           H  
ATOM   2301  CB  ARG   147      35.065  43.378  50.987  1.00  0.00           C  
ATOM   2302  HB2 ARG   147      35.866  43.789  51.602  1.00  0.00           H  
ATOM   2303  HB3 ARG   147      34.832  42.468  51.356  1.00  0.00           H  
ATOM   2304  CG  ARG   147      35.673  43.291  49.650  1.00  0.00           C  
ATOM   2305  HG2 ARG   147      34.867  43.194  48.922  1.00  0.00           H  
ATOM   2306  HG3 ARG   147      36.168  44.251  49.506  1.00  0.00           H  
ATOM   2307  CD  ARG   147      36.586  42.095  49.543  1.00  0.00           C  
ATOM   2308  HD2 ARG   147      37.472  42.219  50.166  1.00  0.00           H  
ATOM   2309  HD3 ARG   147      36.086  41.255  50.024  1.00  0.00           H  
ATOM   2310  NE  ARG   147      36.997  41.744  48.228  1.00  0.00           N  
ATOM   2311  HE  ARG   147      37.889  42.035  48.024  1.00  0.00           H  
ATOM   2312  CZ  ARG   147      36.472  40.835  47.407  1.00  0.00           C  
ATOM   2313  NH1 ARG   147      35.354  40.264  47.475  1.00  0.00           N  
ATOM   2314 HH11 ARG   147      34.741  40.376  48.369  1.00  0.00           H  
ATOM   2315 HH12 ARG   147      35.036  39.558  46.826  1.00  0.00           H  
ATOM   2316  NH2 ARG   147      37.218  40.520  46.335  1.00  0.00           N  
ATOM   2317 HH21 ARG   147      38.129  41.101  46.193  1.00  0.00           H  
ATOM   2318 HH22 ARG   147      36.931  39.808  45.561  1.00  0.00           H  
ATOM   2319  C   ARG   147      32.624  43.723  50.165  1.00  0.00           C  
ATOM   2320  O   ARG   147      32.070  42.647  50.455  1.00  0.00           O  
ATOM   2321  N   LEU   148      32.373  44.318  48.972  1.00  0.00           N  
ATOM   2322  H   LEU   148      33.022  45.137  48.663  1.00  0.00           H  
ATOM   2323  CA  LEU   148      31.424  43.829  47.967  1.00  0.00           C  
ATOM   2324  HA  LEU   148      31.366  42.831  48.111  1.00  0.00           H  
ATOM   2325  CB  LEU   148      30.067  44.490  48.191  1.00  0.00           C  
ATOM   2326  HB2 LEU   148      29.763  44.229  49.118  1.00  0.00           H  
ATOM   2327  HB3 LEU   148      30.158  45.494  48.241  1.00  0.00           H  
ATOM   2328  CG  LEU   148      28.962  44.085  47.191  1.00  0.00           C  
ATOM   2329  HG  LEU   148      29.224  44.402  46.268  1.00  0.00           H  
ATOM   2330  CD1 LEU   148      28.678  42.550  47.138  1.00  0.00           C  
ATOM   2331 HD11 LEU   148      28.128  42.278  48.039  1.00  0.00           H  
ATOM   2332 HD12 LEU   148      28.071  42.449  46.337  1.00  0.00           H  
ATOM   2333 HD13 LEU   148      29.536  42.051  46.950  1.00  0.00           H  
ATOM   2334  CD2 LEU   148      27.685  44.831  47.500  1.00  0.00           C  
ATOM   2335 HD21 LEU   148      27.254  44.487  48.441  1.00  0.00           H  
ATOM   2336 HD22 LEU   148      27.825  45.910  47.444  1.00  0.00           H  
ATOM   2337 HD23 LEU   148      26.994  44.494  46.727  1.00  0.00           H  
ATOM   2338  C   LEU   148      31.956  43.974  46.575  1.00  0.00           C  
ATOM   2339  O   LEU   148      32.072  45.123  46.089  1.00  0.00           O  
ATOM   2340  N   TYC   149      32.077  42.875  45.776  1.00  0.00           N  
ATOM   2341  H   TYC   149      32.030  41.918  46.295  1.00  0.00           H  
ATOM   2342  CA  TYC   149      32.637  42.914  44.464  1.00  0.00           C  
ATOM   2343  HA  TYC   149      33.649  43.293  44.606  1.00  0.00           H  
ATOM   2344  CB  TYC   149      32.859  41.494  43.985  1.00  0.00           C  
ATOM   2345  HB2 TYC   149      33.345  40.951  44.820  1.00  0.00           H  
ATOM   2346  HB3 TYC   149      31.862  40.951  43.898  1.00  0.00           H  
ATOM   2347  CG  TYC   149      33.718  41.263  42.817  1.00  0.00           C  
ATOM   2348  CD1 TYC   149      35.060  40.854  43.067  1.00  0.00           C  
ATOM   2349  HD1 TYC   149      35.426  40.936  44.114  1.00  0.00           H  
ATOM   2350  CE1 TYC   149      35.880  40.367  42.054  1.00  0.00           C  
ATOM   2351  HE1 TYC   149      36.901  39.862  42.282  1.00  0.00           H  
ATOM   2352  CZ  TYC   149      35.376  40.163  40.744  1.00  0.00           C  
ATOM   2353  OH  TYC   149      36.238  39.687  39.826  1.00  0.00           O  
ATOM   2354  CE2 TYC   149      33.977  40.440  40.503  1.00  0.00           C  
ATOM   2355  HE2 TYC   149      33.419  40.284  39.586  1.00  0.00           H  
ATOM   2356  CD2 TYC   149      33.199  41.015  41.522  1.00  0.00           C  
ATOM   2357  HD2 TYC   149      32.114  41.041  41.499  1.00  0.00           H  
ATOM   2358  C   TYC   149      31.934  43.738  43.459  1.00  0.00           C  
ATOM   2359  O   TYC   149      30.707  43.711  43.270  1.00  0.00           O  
ATOM   2360  N   ALA   150      32.704  44.457  42.649  1.00  0.00           N  
ATOM   2361  H   ALA   150      33.694  44.528  42.837  1.00  0.00           H  
ATOM   2362  CA  ALA   150      32.120  45.425  41.685  1.00  0.00           C  
ATOM   2363  HA  ALA   150      31.295  44.887  41.217  1.00  0.00           H  
ATOM   2364  CB  ALA   150      31.596  46.629  42.438  1.00  0.00           C  
ATOM   2365  HB1 ALA   150      31.071  47.317  41.776  1.00  0.00           H  
ATOM   2366  HB2 ALA   150      30.811  46.392  43.157  1.00  0.00           H  
ATOM   2367  HB3 ALA   150      32.437  47.163  42.882  1.00  0.00           H  
ATOM   2368  C   ALA   150      33.073  45.816  40.557  1.00  0.00           C  
ATOM   2369  O   ALA   150      34.148  46.289  40.903  1.00  0.00           O  
ATOM   2370  N   ASN   151      32.621  45.713  39.326  1.00  0.00           N  
ATOM   2371  H   ASN   151      31.574  45.448  39.178  1.00  0.00           H  
ATOM   2372  CA  ASN   151      33.286  46.151  38.119  1.00  0.00           C  
ATOM   2373  HA  ASN   151      34.318  45.813  38.206  1.00  0.00           H  
ATOM   2374  CB  ASN   151      32.656  45.578  36.826  1.00  0.00           C  
ATOM   2375  HB2 ASN   151      31.635  45.927  36.667  1.00  0.00           H  
ATOM   2376  HB3 ASN   151      33.280  45.907  35.995  1.00  0.00           H  
ATOM   2377  CG  ASN   151      32.486  44.034  36.862  1.00  0.00           C  
ATOM   2378  OD1 ASN   151      33.120  43.249  37.539  1.00  0.00           O  
ATOM   2379  ND2 ASN   151      31.469  43.630  36.170  1.00  0.00           N  
ATOM   2380 HD21 ASN   151      30.917  44.366  35.585  1.00  0.00           H  
ATOM   2381 HD22 ASN   151      31.017  42.641  36.248  1.00  0.00           H  
ATOM   2382  C   ASN   151      33.372  47.655  38.054  1.00  0.00           C  
ATOM   2383  O   ASN   151      34.392  48.262  37.773  1.00  0.00           O  
ATOM   2384  N   ALA   152      32.251  48.310  38.320  1.00  0.00           N  
ATOM   2385  H   ALA   152      31.427  47.752  38.493  1.00  0.00           H  
ATOM   2386  CA  ALA   152      32.213  49.768  38.357  1.00  0.00           C  
ATOM   2387  HA  ALA   152      32.661  50.083  37.415  1.00  0.00           H  
ATOM   2388  CB  ALA   152      30.766  50.221  38.356  1.00  0.00           C  
ATOM   2389  HB1 ALA   152      30.154  49.787  37.565  1.00  0.00           H  
ATOM   2390  HB2 ALA   152      30.303  50.002  39.318  1.00  0.00           H  
ATOM   2391  HB3 ALA   152      30.922  51.298  38.291  1.00  0.00           H  
ATOM   2392  C   ALA   152      33.104  50.466  39.448  1.00  0.00           C  
ATOM   2393  O   ALA   152      33.326  51.639  39.261  1.00  0.00           O  
ATOM   2394  N   SER   153      33.600  49.750  40.432  1.00  0.00           N  
ATOM   2395  H   SER   153      33.372  48.723  40.577  1.00  0.00           H  
ATOM   2396  CA  SER   153      34.633  50.198  41.394  1.00  0.00           C  
ATOM   2397  HA  SER   153      34.335  51.259  41.679  1.00  0.00           H  
ATOM   2398  CB  SER   153      34.486  49.245  42.615  1.00  0.00           C  
ATOM   2399  HB2 SER   153      33.439  49.159  42.886  1.00  0.00           H  
ATOM   2400  HB3 SER   153      34.914  48.305  42.366  1.00  0.00           H  
ATOM   2401  OG  SER   153      35.137  49.893  43.747  1.00  0.00           O  
ATOM   2402  HG  SER   153      36.084  49.736  43.732  1.00  0.00           H  
ATOM   2403  C   SER   153      36.065  50.169  40.825  1.00  0.00           C  
ATOM   2404  O   SER   153      36.693  51.220  40.692  1.00  0.00           O  
ATOM   2405  N   ILE   154      36.553  48.957  40.445  1.00  0.00           N  
ATOM   2406  H   ILE   154      36.003  48.029  40.608  1.00  0.00           H  
ATOM   2407  CA  ILE   154      37.829  48.737  39.971  1.00  0.00           C  
ATOM   2408  HA  ILE   154      38.410  49.195  40.659  1.00  0.00           H  
ATOM   2409  CB  ILE   154      38.132  47.152  39.857  1.00  0.00           C  
ATOM   2410  HB  ILE   154      38.060  46.746  40.779  1.00  0.00           H  
ATOM   2411  CG2 ILE   154      37.313  46.399  38.872  1.00  0.00           C  
ATOM   2412 HG21 ILE   154      37.563  45.338  38.886  1.00  0.00           H  
ATOM   2413 HG22 ILE   154      36.292  46.579  39.207  1.00  0.00           H  
ATOM   2414 HG23 ILE   154      37.329  46.760  37.929  1.00  0.00           H  
ATOM   2415  CG1 ILE   154      39.596  46.942  39.584  1.00  0.00           C  
ATOM   2416 HG12 ILE   154      39.769  45.874  39.717  1.00  0.00           H  
ATOM   2417 HG13 ILE   154      39.745  47.102  38.516  1.00  0.00           H  
ATOM   2418  CD1 ILE   154      40.613  47.780  40.291  1.00  0.00           C  
ATOM   2419 HD11 ILE   154      40.405  47.796  41.379  1.00  0.00           H  
ATOM   2420 HD12 ILE   154      41.625  47.416  40.120  1.00  0.00           H  
ATOM   2421 HD13 ILE   154      40.414  48.661  39.839  1.00  0.00           H  
ATOM   2422  C   ILE   154      37.950  49.402  38.587  1.00  0.00           C  
ATOM   2423  O   ILE   154      39.028  49.927  38.317  1.00  0.00           O  
ATOM   2424  N   GLY   155      36.887  49.429  37.786  1.00  0.00           N  
ATOM   2425  H   GLY   155      36.035  49.096  38.212  1.00  0.00           H  
ATOM   2426  CA  GLY   155      36.666  50.404  36.684  1.00  0.00           C  
ATOM   2427  HA2 GLY   155      37.196  50.022  35.812  1.00  0.00           H  
ATOM   2428  HA3 GLY   155      35.614  50.451  36.400  1.00  0.00           H  
ATOM   2429  C   GLY   155      37.088  51.884  36.881  1.00  0.00           C  
ATOM   2430  O   GLY   155      37.963  52.298  36.116  1.00  0.00           O  
ATOM   2431  N   LEU   156      36.525  52.651  37.860  1.00  0.00           N  
ATOM   2432  H   LEU   156      35.995  52.187  38.693  1.00  0.00           H  
ATOM   2433  CA  LEU   156      36.886  54.040  37.994  1.00  0.00           C  
ATOM   2434  HA  LEU   156      36.831  54.371  37.041  1.00  0.00           H  
ATOM   2435  CB  LEU   156      35.820  54.783  38.778  1.00  0.00           C  
ATOM   2436  HB2 LEU   156      34.873  54.674  38.250  1.00  0.00           H  
ATOM   2437  HB3 LEU   156      35.877  54.369  39.785  1.00  0.00           H  
ATOM   2438  CG  LEU   156      36.145  56.291  38.860  1.00  0.00           C  
ATOM   2439  HG  LEU   156      37.185  56.462  39.138  1.00  0.00           H  
ATOM   2440  CD1 LEU   156      35.866  56.913  37.466  1.00  0.00           C  
ATOM   2441 HD11 LEU   156      34.945  56.453  37.110  1.00  0.00           H  
ATOM   2442 HD12 LEU   156      35.909  57.910  37.620  1.00  0.00           H  
ATOM   2443 HD13 LEU   156      36.593  56.733  36.865  1.00  0.00           H  
ATOM   2444  CD2 LEU   156      35.161  56.834  39.948  1.00  0.00           C  
ATOM   2445 HD21 LEU   156      35.240  57.910  40.104  1.00  0.00           H  
ATOM   2446 HD22 LEU   156      34.139  56.641  39.619  1.00  0.00           H  
ATOM   2447 HD23 LEU   156      35.309  56.276  40.873  1.00  0.00           H  
ATOM   2448  C   LEU   156      38.294  54.143  38.540  1.00  0.00           C  
ATOM   2449  O   LEU   156      39.045  54.915  37.999  1.00  0.00           O  
ATOM   2450  N   PHE   157      38.756  53.361  39.507  1.00  0.00           N  
ATOM   2451  H   PHE   157      38.014  52.727  39.994  1.00  0.00           H  
ATOM   2452  CA  PHE   157      40.071  53.488  39.996  1.00  0.00           C  
ATOM   2453  HA  PHE   157      40.256  54.491  40.380  1.00  0.00           H  
ATOM   2454  CB  PHE   157      40.376  52.450  41.142  1.00  0.00           C  
ATOM   2455  HB2 PHE   157      39.958  52.883  42.051  1.00  0.00           H  
ATOM   2456  HB3 PHE   157      39.924  51.503  40.848  1.00  0.00           H  
ATOM   2457  CG  PHE   157      41.864  52.141  41.323  1.00  0.00           C  
ATOM   2458  CD1 PHE   157      42.636  53.243  41.858  1.00  0.00           C  
ATOM   2459  HD1 PHE   157      42.037  54.070  42.238  1.00  0.00           H  
ATOM   2460  CE1 PHE   157      43.986  52.962  42.122  1.00  0.00           C  
ATOM   2461  HE1 PHE   157      44.616  53.686  42.639  1.00  0.00           H  
ATOM   2462  CZ  PHE   157      44.603  51.742  41.708  1.00  0.00           C  
ATOM   2463  HZ  PHE   157      45.687  51.663  41.633  1.00  0.00           H  
ATOM   2464  CE2 PHE   157      43.864  50.739  41.082  1.00  0.00           C  
ATOM   2465  HE2 PHE   157      44.402  49.939  40.574  1.00  0.00           H  
ATOM   2466  CD2 PHE   157      42.454  50.977  40.824  1.00  0.00           C  
ATOM   2467  HD2 PHE   157      41.952  50.201  40.247  1.00  0.00           H  
ATOM   2468  C   PHE   157      41.063  53.168  38.791  1.00  0.00           C  
ATOM   2469  O   PHE   157      42.018  53.920  38.604  1.00  0.00           O  
ATOM   2470  N   GLY   158      40.867  52.033  38.011  1.00  0.00           N  
ATOM   2471  H   GLY   158      40.101  51.293  38.242  1.00  0.00           H  
ATOM   2472  CA  GLY   158      41.799  51.734  36.943  1.00  0.00           C  
ATOM   2473  HA2 GLY   158      42.710  51.534  37.331  1.00  0.00           H  
ATOM   2474  HA3 GLY   158      41.520  50.871  36.339  1.00  0.00           H  
ATOM   2475  C   GLY   158      41.894  52.839  35.852  1.00  0.00           C  
ATOM   2476  O   GLY   158      43.000  53.048  35.330  1.00  0.00           O  
ATOM   2477  N   ALA   159      40.740  53.425  35.480  1.00  0.00           N  
ATOM   2478  H   ALA   159      39.820  53.099  35.965  1.00  0.00           H  
ATOM   2479  CA  ALA   159      40.715  54.586  34.581  1.00  0.00           C  
ATOM   2480  HA  ALA   159      41.059  54.257  33.601  1.00  0.00           H  
ATOM   2481  CB  ALA   159      39.282  55.107  34.646  1.00  0.00           C  
ATOM   2482  HB1 ALA   159      38.863  55.130  35.564  1.00  0.00           H  
ATOM   2483  HB2 ALA   159      39.331  56.082  34.160  1.00  0.00           H  
ATOM   2484  HB3 ALA   159      38.610  54.486  34.054  1.00  0.00           H  
ATOM   2485  C   ALA   159      41.591  55.761  35.075  1.00  0.00           C  
ATOM   2486  O   ALA   159      42.490  56.277  34.366  1.00  0.00           O  
ATOM   2487  N   LEU   160      41.448  55.989  36.395  1.00  0.00           N  
ATOM   2488  H   LEU   160      40.765  55.450  37.034  1.00  0.00           H  
ATOM   2489  CA  LEU   160      42.089  57.213  37.007  1.00  0.00           C  
ATOM   2490  HA  LEU   160      42.063  58.084  36.370  1.00  0.00           H  
ATOM   2491  CB  LEU   160      41.335  57.511  38.333  1.00  0.00           C  
ATOM   2492  HB2 LEU   160      41.339  56.593  38.903  1.00  0.00           H  
ATOM   2493  HB3 LEU   160      42.015  58.169  38.853  1.00  0.00           H  
ATOM   2494  CG  LEU   160      39.912  58.067  38.286  1.00  0.00           C  
ATOM   2495  HG  LEU   160      39.265  57.421  37.857  1.00  0.00           H  
ATOM   2496  CD1 LEU   160      39.326  58.404  39.664  1.00  0.00           C  
ATOM   2497 HD11 LEU   160      39.101  57.536  40.284  1.00  0.00           H  
ATOM   2498 HD12 LEU   160      39.914  59.114  40.246  1.00  0.00           H  
ATOM   2499 HD13 LEU   160      38.341  58.870  39.636  1.00  0.00           H  
ATOM   2500  CD2 LEU   160      39.933  59.330  37.391  1.00  0.00           C  
ATOM   2501 HD21 LEU   160      39.974  59.156  36.316  1.00  0.00           H  
ATOM   2502 HD22 LEU   160      39.014  59.913  37.458  1.00  0.00           H  
ATOM   2503 HD23 LEU   160      40.803  59.880  37.749  1.00  0.00           H  
ATOM   2504  C   LEU   160      43.556  56.866  37.313  1.00  0.00           C  
ATOM   2505  O   LEU   160      44.371  57.821  37.230  1.00  0.00           O  
ATOM   2506  N   ALA   161      43.984  55.565  37.456  1.00  0.00           N  
ATOM   2507  H   ALA   161      43.265  54.861  37.546  1.00  0.00           H  
ATOM   2508  CA  ALA   161      45.357  55.181  37.768  1.00  0.00           C  
ATOM   2509  HA  ALA   161      45.593  55.731  38.679  1.00  0.00           H  
ATOM   2510  CB  ALA   161      45.340  53.645  38.085  1.00  0.00           C  
ATOM   2511  HB1 ALA   161      45.095  53.098  37.187  1.00  0.00           H  
ATOM   2512  HB2 ALA   161      46.268  53.307  38.545  1.00  0.00           H  
ATOM   2513  HB3 ALA   161      44.563  53.478  38.832  1.00  0.00           H  
ATOM   2514  C   ALA   161      46.276  55.422  36.566  1.00  0.00           C  
ATOM   2515  O   ALA   161      47.523  55.489  36.691  1.00  0.00           O  
ATOM   2516  N   VAL   162      45.733  55.341  35.309  1.00  0.00           N  
ATOM   2517  H   VAL   162      44.674  55.113  35.193  1.00  0.00           H  
ATOM   2518  CA  VAL   162      46.453  55.820  34.113  1.00  0.00           C  
ATOM   2519  HA  VAL   162      47.421  55.687  34.368  1.00  0.00           H  
ATOM   2520  CB  VAL   162      46.134  54.893  32.930  1.00  0.00           C  
ATOM   2521  HB  VAL   162      46.720  55.224  32.072  1.00  0.00           H  
ATOM   2522  CG1 VAL   162      46.640  53.487  33.178  1.00  0.00           C  
ATOM   2523 HG11 VAL   162      47.706  53.467  33.405  1.00  0.00           H  
ATOM   2524 HG12 VAL   162      46.184  53.125  34.100  1.00  0.00           H  
ATOM   2525 HG13 VAL   162      46.449  52.868  32.302  1.00  0.00           H  
ATOM   2526  CG2 VAL   162      44.668  55.033  32.610  1.00  0.00           C  
ATOM   2527 HG21 VAL   162      44.007  54.606  33.364  1.00  0.00           H  
ATOM   2528 HG22 VAL   162      44.359  56.030  32.294  1.00  0.00           H  
ATOM   2529 HG23 VAL   162      44.394  54.520  31.784  1.00  0.00           H  
ATOM   2530  C   VAL   162      46.197  57.301  33.748  1.00  0.00           C  
ATOM   2531  O   VAL   162      46.862  57.871  32.922  1.00  0.00           O  
ATOM   2532  N   LYS   163      45.207  57.982  34.381  1.00  0.00           N  
ATOM   2533  H   LYS   163      44.698  57.468  35.196  1.00  0.00           H  
ATOM   2534  CA  LYS   163      44.846  59.339  34.023  1.00  0.00           C  
ATOM   2535  HA  LYS   163      44.462  59.366  33.003  1.00  0.00           H  
ATOM   2536  CB  LYS   163      43.640  59.847  34.728  1.00  0.00           C  
ATOM   2537  HB2 LYS   163      42.863  59.235  34.519  1.00  0.00           H  
ATOM   2538  HB3 LYS   163      43.819  59.583  35.770  1.00  0.00           H  
ATOM   2539  CG  LYS   163      43.299  61.363  34.463  1.00  0.00           C  
ATOM   2540  HG2 LYS   163      44.113  61.896  34.954  1.00  0.00           H  
ATOM   2541  HG3 LYS   163      43.216  61.608  33.404  1.00  0.00           H  
ATOM   2542  CD  LYS   163      42.052  61.637  35.320  1.00  0.00           C  
ATOM   2543  HD2 LYS   163      41.234  60.959  35.075  1.00  0.00           H  
ATOM   2544  HD3 LYS   163      42.381  61.507  36.351  1.00  0.00           H  
ATOM   2545  CE  LYS   163      41.523  63.049  35.007  1.00  0.00           C  
ATOM   2546  HE2 LYS   163      42.255  63.835  35.191  1.00  0.00           H  
ATOM   2547  HE3 LYS   163      41.425  63.065  33.922  1.00  0.00           H  
ATOM   2548  NZ  LYS   163      40.217  63.268  35.707  1.00  0.00           N  
ATOM   2549  HZ1 LYS   163      40.380  63.276  36.785  1.00  0.00           H  
ATOM   2550  HZ2 LYS   163      39.725  64.175  35.356  1.00  0.00           H  
ATOM   2551  HZ3 LYS   163      39.610  62.373  35.569  1.00  0.00           H  
ATOM   2552  C   LYS   163      46.034  60.289  33.981  1.00  0.00           C  
ATOM   2553  O   LYS   163      46.027  61.047  33.006  1.00  0.00           O  
ATOM   2554  N   PRO   164      46.989  60.387  35.007  1.00  0.00           N  
ATOM   2555  CD  PRO   164      46.676  60.007  36.395  1.00  0.00           C  
ATOM   2556  HD2 PRO   164      46.546  58.927  36.460  1.00  0.00           H  
ATOM   2557  HD3 PRO   164      45.703  60.402  36.684  1.00  0.00           H  
ATOM   2558  CG  PRO   164      47.795  60.591  37.258  1.00  0.00           C  
ATOM   2559  HG2 PRO   164      48.111  59.846  37.987  1.00  0.00           H  
ATOM   2560  HG3 PRO   164      47.553  61.554  37.708  1.00  0.00           H  
ATOM   2561  CB  PRO   164      48.901  60.888  36.290  1.00  0.00           C  
ATOM   2562  HB2 PRO   164      49.448  60.039  36.247  1.00  0.00           H  
ATOM   2563  HB3 PRO   164      49.536  61.712  36.615  1.00  0.00           H  
ATOM   2564  CA  PRO   164      48.187  61.254  34.983  1.00  0.00           C  
ATOM   2565  HA  PRO   164      47.875  62.296  35.050  1.00  0.00           H  
ATOM   2566  C   PRO   164      49.168  61.088  33.806  1.00  0.00           C  
ATOM   2567  O   PRO   164      49.781  61.988  33.296  1.00  0.00           O  
ATOM   2568  N   SER   165      49.308  59.840  33.418  1.00  0.00           N  
ATOM   2569  H   SER   165      48.849  59.086  33.909  1.00  0.00           H  
ATOM   2570  CA  SER   165      50.009  59.409  32.220  1.00  0.00           C  
ATOM   2571  HA  SER   165      50.948  59.783  32.223  1.00  0.00           H  
ATOM   2572  CB  SER   165      50.200  57.923  32.213  1.00  0.00           C  
ATOM   2573  HB2 SER   165      51.187  57.656  31.835  1.00  0.00           H  
ATOM   2574  HB3 SER   165      50.090  57.521  33.221  1.00  0.00           H  
ATOM   2575  OG  SER   165      49.178  57.445  31.318  1.00  0.00           O  
ATOM   2576  HG  SER   165      48.276  57.754  31.846  1.00  0.00           H  
ATOM   2577  C   SER   165      49.455  60.074  30.926  1.00  0.00           C  
ATOM   2578  O   SER   165      50.327  60.319  30.044  1.00  0.00           O  
ATOM   2579  N   GLY   166      48.173  60.350  30.934  1.00  0.00           N  
ATOM   2580  H   GLY   166      47.607  60.163  31.846  1.00  0.00           H  
ATOM   2581  CA  GLY   166      47.330  60.936  29.881  1.00  0.00           C  
ATOM   2582  HA2 GLY   166      46.523  61.387  30.289  1.00  0.00           H  
ATOM   2583  HA3 GLY   166      47.865  61.651  29.410  1.00  0.00           H  
ATOM   2584  C   GLY   166      46.767  59.982  28.780  1.00  0.00           C  
ATOM   2585  O   GLY   166      45.706  60.184  28.141  1.00  0.00           O  
ATOM   2586  N   MET   167      47.612  58.933  28.523  1.00  0.00           N  
ATOM   2587  H   MET   167      48.546  58.944  28.907  1.00  0.00           H  
ATOM   2588  CA  MET   167      47.492  58.022  27.413  1.00  0.00           C  
ATOM   2589  HA  MET   167      47.505  58.594  26.485  1.00  0.00           H  
ATOM   2590  CB  MET   167      48.646  57.026  27.375  1.00  0.00           C  
ATOM   2591  HB2 MET   167      48.601  56.471  28.313  1.00  0.00           H  
ATOM   2592  HB3 MET   167      48.568  56.337  26.534  1.00  0.00           H  
ATOM   2593  CG  MET   167      50.053  57.616  27.155  1.00  0.00           C  
ATOM   2594  HG2 MET   167      50.097  57.884  26.099  1.00  0.00           H  
ATOM   2595  HG3 MET   167      50.165  58.448  27.850  1.00  0.00           H  
ATOM   2596  SD  MET   167      51.443  56.438  27.368  1.00  0.00           S  
ATOM   2597  CE  MET   167      51.322  55.952  29.179  1.00  0.00           C  
ATOM   2598  HE1 MET   167      51.773  56.738  29.785  1.00  0.00           H  
ATOM   2599  HE2 MET   167      50.294  55.730  29.466  1.00  0.00           H  
ATOM   2600  HE3 MET   167      52.004  55.102  29.205  1.00  0.00           H  
ATOM   2601  C   MET   167      46.169  57.293  27.423  1.00  0.00           C  
ATOM   2602  O   MET   167      45.595  57.127  28.490  1.00  0.00           O  
ATOM   2603  N   PRO   168      45.655  56.824  26.297  1.00  0.00           N  
ATOM   2604  CD  PRO   168      46.090  57.110  24.946  1.00  0.00           C  
ATOM   2605  HD2 PRO   168      47.172  57.028  24.842  1.00  0.00           H  
ATOM   2606  HD3 PRO   168      45.809  58.149  24.775  1.00  0.00           H  
ATOM   2607  CG  PRO   168      45.260  56.164  24.036  1.00  0.00           C  
ATOM   2608  HG2 PRO   168      45.867  55.297  23.777  1.00  0.00           H  
ATOM   2609  HG3 PRO   168      44.850  56.640  23.145  1.00  0.00           H  
ATOM   2610  CB  PRO   168      44.073  55.627  24.879  1.00  0.00           C  
ATOM   2611  HB2 PRO   168      43.915  54.571  24.662  1.00  0.00           H  
ATOM   2612  HB3 PRO   168      43.149  56.178  24.700  1.00  0.00           H  
ATOM   2613  CA  PRO   168      44.525  55.934  26.339  1.00  0.00           C  
ATOM   2614  HA  PRO   168      43.708  56.363  26.920  1.00  0.00           H  
ATOM   2615  C   PRO   168      44.916  54.671  27.143  1.00  0.00           C  
ATOM   2616  O   PRO   168      45.992  54.200  26.906  1.00  0.00           O  
ATOM   2617  N   TYR   169      44.096  54.146  28.041  1.00  0.00           N  
ATOM   2618  H   TYR   169      43.182  54.731  28.145  1.00  0.00           H  
ATOM   2619  CA  TYR   169      44.270  52.964  28.896  1.00  0.00           C  
ATOM   2620  HA  TYR   169      44.913  53.291  29.604  1.00  0.00           H  
ATOM   2621  CB  TYR   169      42.888  52.602  29.574  1.00  0.00           C  
ATOM   2622  HB2 TYR   169      42.599  53.469  30.167  1.00  0.00           H  
ATOM   2623  HB3 TYR   169      42.171  52.460  28.765  1.00  0.00           H  
ATOM   2624  CG  TYR   169      42.938  51.299  30.413  1.00  0.00           C  
ATOM   2625  CD1 TYR   169      43.105  51.471  31.796  1.00  0.00           C  
ATOM   2626  HD1 TYR   169      43.168  52.392  32.205  1.00  0.00           H  
ATOM   2627  CE1 TYR   169      43.430  50.328  32.593  1.00  0.00           C  
ATOM   2628  HE1 TYR   169      43.688  50.414  33.649  1.00  0.00           H  
ATOM   2629  CZ  TYR   169      43.487  49.042  32.048  1.00  0.00           C  
ATOM   2630  OH  TYR   169      43.983  48.095  32.884  1.00  0.00           O  
ATOM   2631  HH  TYR   169      43.860  47.110  32.435  1.00  0.00           H  
ATOM   2632  CE2 TYR   169      43.103  48.854  30.721  1.00  0.00           C  
ATOM   2633  HE2 TYR   169      43.124  47.875  30.242  1.00  0.00           H  
ATOM   2634  CD2 TYR   169      42.893  50.004  29.912  1.00  0.00           C  
ATOM   2635  HD2 TYR   169      42.732  49.889  28.972  1.00  0.00           H  
ATOM   2636  C   TYR   169      44.864  51.689  28.216  1.00  0.00           C  
ATOM   2637  O   TYR   169      45.701  51.013  28.810  1.00  0.00           O  
ATOM   2638  N   GLU   170      44.484  51.457  26.939  1.00  0.00           N  
ATOM   2639  H   GLU   170      43.595  51.968  26.568  1.00  0.00           H  
ATOM   2640  CA  GLU   170      45.042  50.446  26.052  1.00  0.00           C  
ATOM   2641  HA  GLU   170      44.937  49.456  26.495  1.00  0.00           H  
ATOM   2642  CB  GLU   170      44.290  50.320  24.738  1.00  0.00           C  
ATOM   2643  HB2 GLU   170      43.218  50.164  24.860  1.00  0.00           H  
ATOM   2644  HB3 GLU   170      44.349  51.230  24.142  1.00  0.00           H  
ATOM   2645  CG  GLU   170      44.790  49.271  23.811  1.00  0.00           C  
ATOM   2646  HG2 GLU   170      45.779  49.612  23.506  1.00  0.00           H  
ATOM   2647  HG3 GLU   170      44.989  48.364  24.383  1.00  0.00           H  
ATOM   2648  CD  GLU   170      43.861  48.915  22.599  1.00  0.00           C  
ATOM   2649  OE1 GLU   170      43.953  47.888  21.951  1.00  0.00           O  
ATOM   2650  OE2 GLU   170      43.021  49.725  22.114  1.00  0.00           O  
ATOM   2651  C   GLU   170      46.546  50.621  25.814  1.00  0.00           C  
ATOM   2652  O   GLU   170      47.382  49.705  26.106  1.00  0.00           O  
ATOM   2653  N   GLN   171      46.920  51.809  25.346  1.00  0.00           N  
ATOM   2654  H   GLN   171      46.208  52.626  25.225  1.00  0.00           H  
ATOM   2655  CA  GLN   171      48.330  52.088  25.106  1.00  0.00           C  
ATOM   2656  HA  GLN   171      48.731  51.245  24.542  1.00  0.00           H  
ATOM   2657  CB  GLN   171      48.582  53.383  24.276  1.00  0.00           C  
ATOM   2658  HB2 GLN   171      47.875  53.476  23.451  1.00  0.00           H  
ATOM   2659  HB3 GLN   171      48.335  54.118  25.042  1.00  0.00           H  
ATOM   2660  CG  GLN   171      50.008  53.600  23.879  1.00  0.00           C  
ATOM   2661  HG2 GLN   171      50.652  53.704  24.753  1.00  0.00           H  
ATOM   2662  HG3 GLN   171      50.308  52.773  23.234  1.00  0.00           H  
ATOM   2663  CD  GLN   171      50.182  54.895  23.074  1.00  0.00           C  
ATOM   2664  OE1 GLN   171      49.404  55.836  23.177  1.00  0.00           O  
ATOM   2665  NE2 GLN   171      50.999  54.930  22.053  1.00  0.00           N  
ATOM   2666 HE21 GLN   171      51.661  54.115  21.760  1.00  0.00           H  
ATOM   2667 HE22 GLN   171      50.947  55.718  21.423  1.00  0.00           H  
ATOM   2668  C   GLN   171      49.097  52.085  26.522  1.00  0.00           C  
ATOM   2669  O   GLN   171      50.236  51.698  26.480  1.00  0.00           O  
ATOM   2670  N   ALA   172      48.438  52.536  27.634  1.00  0.00           N  
ATOM   2671  H   ALA   172      47.464  52.990  27.530  1.00  0.00           H  
ATOM   2672  CA  ALA   172      49.073  52.628  28.929  1.00  0.00           C  
ATOM   2673  HA  ALA   172      49.843  53.196  28.859  1.00  0.00           H  
ATOM   2674  CB  ALA   172      48.104  53.381  29.835  1.00  0.00           C  
ATOM   2675  HB1 ALA   172      47.226  52.810  30.139  1.00  0.00           H  
ATOM   2676  HB2 ALA   172      48.569  53.649  30.772  1.00  0.00           H  
ATOM   2677  HB3 ALA   172      47.737  54.310  29.424  1.00  0.00           H  
ATOM   2678  C   ALA   172      49.293  51.206  29.542  1.00  0.00           C  
ATOM   2679  O   ALA   172      50.422  50.966  29.957  1.00  0.00           O  
ATOM   2680  N   MET   173      48.345  50.260  29.501  1.00  0.00           N  
ATOM   2681  H   MET   173      47.328  50.652  29.512  1.00  0.00           H  
ATOM   2682  CA  MET   173      48.500  48.878  29.939  1.00  0.00           C  
ATOM   2683  HA  MET   173      49.086  48.894  30.858  1.00  0.00           H  
ATOM   2684  CB  MET   173      47.080  48.333  30.128  1.00  0.00           C  
ATOM   2685  HB2 MET   173      46.404  49.125  30.449  1.00  0.00           H  
ATOM   2686  HB3 MET   173      46.678  48.164  29.129  1.00  0.00           H  
ATOM   2687  CG  MET   173      46.939  47.076  31.006  1.00  0.00           C  
ATOM   2688  HG2 MET   173      47.646  47.301  31.805  1.00  0.00           H  
ATOM   2689  HG3 MET   173      46.013  47.042  31.408  1.00  0.00           H  
ATOM   2690  SD  MET   173      47.401  45.589  30.130  1.00  0.00           S  
ATOM   2691  CE  MET   173      45.733  44.919  29.967  1.00  0.00           C  
ATOM   2692  HE1 MET   173      45.060  45.602  29.472  1.00  0.00           H  
ATOM   2693  HE2 MET   173      45.811  43.963  29.449  1.00  0.00           H  
ATOM   2694  HE3 MET   173      45.359  44.817  30.986  1.00  0.00           H  
ATOM   2695  C   MET   173      49.410  48.202  28.910  1.00  0.00           C  
ATOM   2696  O   MET   173      50.229  47.369  29.343  1.00  0.00           O  
ATOM   2697  N   THR   174      49.507  48.586  27.655  1.00  0.00           N  
ATOM   2698  H   THR   174      48.764  49.327  27.361  1.00  0.00           H  
ATOM   2699  CA  THR   174      50.547  48.053  26.745  1.00  0.00           C  
ATOM   2700  HA  THR   174      50.529  46.963  26.733  1.00  0.00           H  
ATOM   2701  CB  THR   174      50.278  48.382  25.257  1.00  0.00           C  
ATOM   2702  HB  THR   174      50.372  49.453  25.079  1.00  0.00           H  
ATOM   2703  CG2 THR   174      51.288  47.733  24.275  1.00  0.00           C  
ATOM   2704 HG21 THR   174      51.442  46.770  24.538  1.00  0.00           H  
ATOM   2705 HG22 THR   174      50.932  47.822  23.334  1.00  0.00           H  
ATOM   2706 HG23 THR   174      52.141  48.272  24.318  1.00  0.00           H  
ATOM   2707  OG1 THR   174      48.981  47.922  24.965  1.00  0.00           O  
ATOM   2708  HG1 THR   174      48.335  48.493  25.631  1.00  0.00           H  
ATOM   2709  C   THR   174      51.973  48.472  27.105  1.00  0.00           C  
ATOM   2710  O   THR   174      52.884  47.657  27.391  1.00  0.00           O  
ATOM   2711  N   THR   175      52.249  49.760  27.198  1.00  0.00           N  
ATOM   2712  H   THR   175      51.416  50.460  27.142  1.00  0.00           H  
ATOM   2713  CA  THR   175      53.705  50.219  27.388  1.00  0.00           C  
ATOM   2714  HA  THR   175      54.308  49.561  26.762  1.00  0.00           H  
ATOM   2715  CB  THR   175      53.974  51.672  26.830  1.00  0.00           C  
ATOM   2716  HB  THR   175      53.612  51.718  25.802  1.00  0.00           H  
ATOM   2717  CG2 THR   175      53.258  52.708  27.762  1.00  0.00           C  
ATOM   2718 HG21 THR   175      53.519  52.492  28.798  1.00  0.00           H  
ATOM   2719 HG22 THR   175      53.554  53.623  27.452  1.00  0.00           H  
ATOM   2720 HG23 THR   175      52.173  52.735  27.666  1.00  0.00           H  
ATOM   2721  OG1 THR   175      55.360  51.930  26.903  1.00  0.00           O  
ATOM   2722  HG1 THR   175      55.748  51.611  25.936  1.00  0.00           H  
ATOM   2723  C   THR   175      54.188  49.887  28.776  1.00  0.00           C  
ATOM   2724  O   THR   175      55.415  49.700  28.919  1.00  0.00           O  
ATOM   2725  N   ARG   176      53.342  49.861  29.786  1.00  0.00           N  
ATOM   2726  H   ARG   176      52.337  50.158  29.486  1.00  0.00           H  
ATOM   2727  CA  ARG   176      53.695  49.679  31.166  1.00  0.00           C  
ATOM   2728  HA  ARG   176      54.757  49.924  31.175  1.00  0.00           H  
ATOM   2729  CB  ARG   176      52.760  50.493  32.113  1.00  0.00           C  
ATOM   2730  HB2 ARG   176      51.815  50.137  32.087  1.00  0.00           H  
ATOM   2731  HB3 ARG   176      53.051  50.455  33.027  1.00  0.00           H  
ATOM   2732  CG  ARG   176      52.794  51.971  31.658  1.00  0.00           C  
ATOM   2733  HG2 ARG   176      53.810  52.358  31.569  1.00  0.00           H  
ATOM   2734  HG3 ARG   176      52.213  52.155  30.754  1.00  0.00           H  
ATOM   2735  CD  ARG   176      52.109  52.764  32.707  1.00  0.00           C  
ATOM   2736  HD2 ARG   176      51.085  52.422  32.556  1.00  0.00           H  
ATOM   2737  HD3 ARG   176      52.577  52.386  33.616  1.00  0.00           H  
ATOM   2738  NE  ARG   176      52.372  54.244  32.490  1.00  0.00           N  
ATOM   2739  HE  ARG   176      53.120  54.437  31.721  1.00  0.00           H  
ATOM   2740  CZ  ARG   176      52.076  55.280  33.300  1.00  0.00           C  
ATOM   2741  NH1 ARG   176      51.218  55.107  34.220  1.00  0.00           N  
ATOM   2742 HH11 ARG   176      50.937  54.061  34.339  1.00  0.00           H  
ATOM   2743 HH12 ARG   176      51.016  55.938  34.896  1.00  0.00           H  
ATOM   2744  NH2 ARG   176      52.672  56.362  33.128  1.00  0.00           N  
ATOM   2745 HH21 ARG   176      53.308  56.515  32.358  1.00  0.00           H  
ATOM   2746 HH22 ARG   176      52.437  57.186  33.801  1.00  0.00           H  
ATOM   2747  C   ARG   176      53.647  48.246  31.699  1.00  0.00           C  
ATOM   2748  O   ARG   176      54.157  47.850  32.695  1.00  0.00           O  
ATOM   2749  N   VAL   177      52.917  47.381  30.976  1.00  0.00           N  
ATOM   2750  H   VAL   177      52.263  47.831  30.229  1.00  0.00           H  
ATOM   2751  CA  VAL   177      52.702  45.984  31.435  1.00  0.00           C  
ATOM   2752  HA  VAL   177      53.441  45.721  32.191  1.00  0.00           H  
ATOM   2753  CB  VAL   177      51.296  45.738  32.216  1.00  0.00           C  
ATOM   2754  HB  VAL   177      50.473  45.806  31.504  1.00  0.00           H  
ATOM   2755  CG1 VAL   177      51.238  44.301  32.761  1.00  0.00           C  
ATOM   2756 HG11 VAL   177      52.121  44.069  33.194  1.00  0.00           H  
ATOM   2757 HG12 VAL   177      50.493  44.263  33.365  1.00  0.00           H  
ATOM   2758 HG13 VAL   177      51.104  43.625  31.916  1.00  0.00           H  
ATOM   2759  CG2 VAL   177      51.061  46.615  33.411  1.00  0.00           C  
ATOM   2760 HG21 VAL   177      50.073  46.394  33.815  1.00  0.00           H  
ATOM   2761 HG22 VAL   177      51.846  46.346  34.118  1.00  0.00           H  
ATOM   2762 HG23 VAL   177      51.146  47.689  33.242  1.00  0.00           H  
ATOM   2763  C   VAL   177      52.856  44.953  30.336  1.00  0.00           C  
ATOM   2764  O   VAL   177      53.664  44.090  30.535  1.00  0.00           O  
ATOM   2765  N   LEU   178      52.064  44.966  29.231  1.00  0.00           N  
ATOM   2766  H   LEU   178      51.282  45.722  29.302  1.00  0.00           H  
ATOM   2767  CA  LEU   178      52.137  43.991  28.119  1.00  0.00           C  
ATOM   2768  HA  LEU   178      51.995  43.017  28.587  1.00  0.00           H  
ATOM   2769  CB  LEU   178      51.057  44.243  27.060  1.00  0.00           C  
ATOM   2770  HB2 LEU   178      51.320  45.135  26.492  1.00  0.00           H  
ATOM   2771  HB3 LEU   178      51.050  43.370  26.408  1.00  0.00           H  
ATOM   2772  CG  LEU   178      49.635  44.356  27.666  1.00  0.00           C  
ATOM   2773  HG  LEU   178      49.625  44.853  28.545  1.00  0.00           H  
ATOM   2774  CD1 LEU   178      48.588  45.017  26.745  1.00  0.00           C  
ATOM   2775 HD11 LEU   178      47.825  45.370  27.304  1.00  0.00           H  
ATOM   2776 HD12 LEU   178      49.023  45.758  26.214  1.00  0.00           H  
ATOM   2777 HD13 LEU   178      48.157  44.298  26.181  1.00  0.00           H  
ATOM   2778  CD2 LEU   178      49.026  42.993  28.127  1.00  0.00           C  
ATOM   2779 HD21 LEU   178      49.576  42.563  28.964  1.00  0.00           H  
ATOM   2780 HD22 LEU   178      48.065  43.253  28.301  1.00  0.00           H  
ATOM   2781 HD23 LEU   178      49.093  42.327  27.371  1.00  0.00           H  
ATOM   2782  C   LEU   178      53.618  43.991  27.594  1.00  0.00           C  
ATOM   2783  O   LEU   178      54.253  42.974  27.443  1.00  0.00           O  
ATOM   2784  N   LYS   179      54.107  45.188  27.361  1.00  0.00           N  
ATOM   2785  H   LYS   179      53.584  46.043  27.484  1.00  0.00           H  
ATOM   2786  CA  LYS   179      55.383  45.299  26.622  1.00  0.00           C  
ATOM   2787  HA  LYS   179      55.321  44.591  25.796  1.00  0.00           H  
ATOM   2788  CB  LYS   179      55.413  46.710  25.950  1.00  0.00           C  
ATOM   2789  HB2 LYS   179      54.469  46.812  25.414  1.00  0.00           H  
ATOM   2790  HB3 LYS   179      55.537  47.561  26.620  1.00  0.00           H  
ATOM   2791  CG  LYS   179      56.520  46.878  24.975  1.00  0.00           C  
ATOM   2792  HG2 LYS   179      56.809  45.925  24.532  1.00  0.00           H  
ATOM   2793  HG3 LYS   179      56.074  47.493  24.193  1.00  0.00           H  
ATOM   2794  CD  LYS   179      57.787  47.628  25.543  1.00  0.00           C  
ATOM   2795  HD2 LYS   179      57.524  48.607  25.942  1.00  0.00           H  
ATOM   2796  HD3 LYS   179      58.353  47.055  26.277  1.00  0.00           H  
ATOM   2797  CE  LYS   179      58.716  47.826  24.298  1.00  0.00           C  
ATOM   2798  HE2 LYS   179      59.126  46.950  24.009  1.00  0.00           H  
ATOM   2799  HE3 LYS   179      58.195  48.280  23.456  1.00  0.00           H  
ATOM   2800  NZ  LYS   179      59.977  48.590  24.660  1.00  0.00           N  
ATOM   2801  HZ1 LYS   179      60.488  48.918  23.754  1.00  0.00           H  
ATOM   2802  HZ2 LYS   179      59.646  49.542  25.075  1.00  0.00           H  
ATOM   2803  HZ3 LYS   179      60.669  48.056  25.310  1.00  0.00           H  
ATOM   2804  C   LYS   179      56.618  45.042  27.487  1.00  0.00           C  
ATOM   2805  O   LYS   179      57.500  44.358  26.928  1.00  0.00           O  
ATOM   2806  N   PRO   180      56.722  45.436  28.728  1.00  0.00           N  
ATOM   2807  CD  PRO   180      56.056  46.574  29.455  1.00  0.00           C  
ATOM   2808  HD2 PRO   180      55.021  46.285  29.635  1.00  0.00           H  
ATOM   2809  HD3 PRO   180      56.093  47.496  28.874  1.00  0.00           H  
ATOM   2810  CG  PRO   180      56.951  46.798  30.774  1.00  0.00           C  
ATOM   2811  HG2 PRO   180      56.544  47.212  31.697  1.00  0.00           H  
ATOM   2812  HG3 PRO   180      57.759  47.430  30.407  1.00  0.00           H  
ATOM   2813  CB  PRO   180      57.492  45.459  31.031  1.00  0.00           C  
ATOM   2814  HB2 PRO   180      56.732  44.837  31.504  1.00  0.00           H  
ATOM   2815  HB3 PRO   180      58.396  45.464  31.640  1.00  0.00           H  
ATOM   2816  CA  PRO   180      57.792  44.920  29.596  1.00  0.00           C  
ATOM   2817  HA  PRO   180      58.730  45.325  29.215  1.00  0.00           H  
ATOM   2818  C   PRO   180      58.002  43.357  29.650  1.00  0.00           C  
ATOM   2819  O   PRO   180      59.155  42.924  29.827  1.00  0.00           O  
ATOM   2820  N   LEU   181      56.983  42.554  29.549  1.00  0.00           N  
ATOM   2821  H   LEU   181      56.021  43.062  29.470  1.00  0.00           H  
ATOM   2822  CA  LEU   181      57.011  41.097  29.706  1.00  0.00           C  
ATOM   2823  HA  LEU   181      58.004  40.774  30.018  1.00  0.00           H  
ATOM   2824  CB  LEU   181      55.814  40.755  30.617  1.00  0.00           C  
ATOM   2825  HB2 LEU   181      54.892  41.128  30.170  1.00  0.00           H  
ATOM   2826  HB3 LEU   181      55.880  39.675  30.751  1.00  0.00           H  
ATOM   2827  CG  LEU   181      55.963  41.549  31.943  1.00  0.00           C  
ATOM   2828  HG  LEU   181      55.827  42.543  31.827  1.00  0.00           H  
ATOM   2829  CD1 LEU   181      54.755  41.085  32.787  1.00  0.00           C  
ATOM   2830 HD11 LEU   181      54.939  40.092  32.819  1.00  0.00           H  
ATOM   2831 HD12 LEU   181      54.781  41.594  33.659  1.00  0.00           H  
ATOM   2832 HD13 LEU   181      53.846  41.254  32.382  1.00  0.00           H  
ATOM   2833  CD2 LEU   181      57.270  41.282  32.630  1.00  0.00           C  
ATOM   2834 HD21 LEU   181      57.640  40.257  32.584  1.00  0.00           H  
ATOM   2835 HD22 LEU   181      57.920  41.966  32.084  1.00  0.00           H  
ATOM   2836 HD23 LEU   181      57.198  41.635  33.658  1.00  0.00           H  
ATOM   2837  C   LEU   181      56.821  40.403  28.329  1.00  0.00           C  
ATOM   2838  O   LEU   181      56.819  39.188  28.372  1.00  0.00           O  
ATOM   2839  N   LYS   182      56.685  41.117  27.216  1.00  0.00           N  
ATOM   2840  H   LYS   182      56.717  42.196  27.364  1.00  0.00           H  
ATOM   2841  CA  LYS   182      56.321  40.604  25.850  1.00  0.00           C  
ATOM   2842  HA  LYS   182      55.954  41.381  25.180  1.00  0.00           H  
ATOM   2843  CB  LYS   182      57.566  39.843  25.178  1.00  0.00           C  
ATOM   2844  HB2 LYS   182      57.771  39.021  25.863  1.00  0.00           H  
ATOM   2845  HB3 LYS   182      57.253  39.499  24.192  1.00  0.00           H  
ATOM   2846  CG  LYS   182      58.886  40.695  24.930  1.00  0.00           C  
ATOM   2847  HG2 LYS   182      58.642  41.441  24.173  1.00  0.00           H  
ATOM   2848  HG3 LYS   182      59.235  41.125  25.869  1.00  0.00           H  
ATOM   2849  CD  LYS   182      59.976  39.869  24.304  1.00  0.00           C  
ATOM   2850  HD2 LYS   182      59.719  39.601  23.365  1.00  0.00           H  
ATOM   2851  HD3 LYS   182      60.782  40.601  24.243  1.00  0.00           H  
ATOM   2852  CE  LYS   182      60.555  38.654  25.050  1.00  0.00           C  
ATOM   2853  HE2 LYS   182      60.564  38.892  26.114  1.00  0.00           H  
ATOM   2854  HE3 LYS   182      59.852  37.835  24.900  1.00  0.00           H  
ATOM   2855  NZ  LYS   182      61.890  38.310  24.364  1.00  0.00           N  
ATOM   2856  HZ1 LYS   182      62.390  37.529  24.936  1.00  0.00           H  
ATOM   2857  HZ2 LYS   182      61.715  37.804  23.415  1.00  0.00           H  
ATOM   2858  HZ3 LYS   182      62.530  39.172  24.174  1.00  0.00           H  
ATOM   2859  C   LYS   182      55.033  39.746  25.830  1.00  0.00           C  
ATOM   2860  O   LYS   182      55.038  38.579  25.379  1.00  0.00           O  
ATOM   2861  N   LEU   183      53.984  40.244  26.500  1.00  0.00           N  
ATOM   2862  H   LEU   183      54.038  41.142  26.960  1.00  0.00           H  
ATOM   2863  CA  LEU   183      52.591  39.776  26.343  1.00  0.00           C  
ATOM   2864  HA  LEU   183      52.527  38.696  26.210  1.00  0.00           H  
ATOM   2865  CB  LEU   183      51.806  40.188  27.638  1.00  0.00           C  
ATOM   2866  HB2 LEU   183      51.987  41.256  27.762  1.00  0.00           H  
ATOM   2867  HB3 LEU   183      50.779  40.063  27.295  1.00  0.00           H  
ATOM   2868  CG  LEU   183      52.139  39.475  28.949  1.00  0.00           C  
ATOM   2869  HG  LEU   183      53.209  39.290  29.041  1.00  0.00           H  
ATOM   2870  CD1 LEU   183      51.669  40.263  30.208  1.00  0.00           C  
ATOM   2871 HD11 LEU   183      50.606  40.503  30.169  1.00  0.00           H  
ATOM   2872 HD12 LEU   183      51.748  39.657  31.111  1.00  0.00           H  
ATOM   2873 HD13 LEU   183      52.295  41.151  30.290  1.00  0.00           H  
ATOM   2874  CD2 LEU   183      51.394  38.135  28.839  1.00  0.00           C  
ATOM   2875 HD21 LEU   183      51.456  37.530  29.744  1.00  0.00           H  
ATOM   2876 HD22 LEU   183      50.339  38.234  28.583  1.00  0.00           H  
ATOM   2877 HD23 LEU   183      51.779  37.506  28.037  1.00  0.00           H  
ATOM   2878  C   LEU   183      51.906  40.345  25.078  1.00  0.00           C  
ATOM   2879  O   LEU   183      50.845  41.031  25.086  1.00  0.00           O  
ATOM   2880  N   ASP   184      52.509  40.133  23.879  1.00  0.00           N  
ATOM   2881  H   ASP   184      53.412  39.537  24.011  1.00  0.00           H  
ATOM   2882  CA  ASP   184      52.249  40.646  22.507  1.00  0.00           C  
ATOM   2883  HA  ASP   184      52.301  41.651  22.422  1.00  0.00           H  
ATOM   2884  CB  ASP   184      53.383  40.076  21.604  1.00  0.00           C  
ATOM   2885  HB2 ASP   184      53.325  39.068  21.610  1.00  0.00           H  
ATOM   2886  HB3 ASP   184      53.152  40.352  20.661  1.00  0.00           H  
ATOM   2887  CG  ASP   184      54.786  40.577  21.859  1.00  0.00           C  
ATOM   2888  OD1 ASP   184      55.091  41.461  22.686  1.00  0.00           O  
ATOM   2889  OD2 ASP   184      55.771  40.098  21.277  1.00  0.00           O  
ATOM   2890  C   ASP   184      50.885  40.139  22.037  1.00  0.00           C  
ATOM   2891  O   ASP   184      50.223  40.761  21.229  1.00  0.00           O  
ATOM   2892  N   HIP   185      50.399  39.018  22.532  1.00  0.00           N  
ATOM   2893  H   HIP   185      50.849  38.565  23.416  1.00  0.00           H  
ATOM   2894  CA  HIP   185      49.224  38.349  22.001  1.00  0.00           C  
ATOM   2895  HA  HIP   185      48.953  38.743  21.022  1.00  0.00           H  
ATOM   2896  CB  HIP   185      49.494  36.833  21.922  1.00  0.00           C  
ATOM   2897  HB2 HIP   185      49.925  36.452  22.848  1.00  0.00           H  
ATOM   2898  HB3 HIP   185      48.566  36.290  21.744  1.00  0.00           H  
ATOM   2899  CG  HIP   185      50.390  36.452  20.782  1.00  0.00           C  
ATOM   2900  ND1 HIP   185      50.000  36.323  19.511  1.00  0.00           N  
ATOM   2901  HD1 HIP   185      49.027  36.663  19.157  1.00  0.00           H  
ATOM   2902  CE1 HIP   185      51.025  36.113  18.782  1.00  0.00           C  
ATOM   2903  HE1 HIP   185      50.942  36.050  17.697  1.00  0.00           H  
ATOM   2904  NE2 HIP   185      52.120  36.083  19.532  1.00  0.00           N  
ATOM   2905  HE2 HIP   185      53.104  36.039  19.065  1.00  0.00           H  
ATOM   2906  CD2 HIP   185      51.755  36.286  20.822  1.00  0.00           C  
ATOM   2907  HD2 HIP   185      52.355  36.271  21.732  1.00  0.00           H  
ATOM   2908  C   HIP   185      47.994  38.655  22.907  1.00  0.00           C  
ATOM   2909  O   HIP   185      46.917  38.092  22.567  1.00  0.00           O  
ATOM   2910  N   THR   186      48.149  39.286  24.045  1.00  0.00           N  
ATOM   2911  H   THR   186      49.150  39.647  24.280  1.00  0.00           H  
ATOM   2912  CA  THR   186      47.098  39.739  24.982  1.00  0.00           C  
ATOM   2913  HA  THR   186      46.317  38.982  24.904  1.00  0.00           H  
ATOM   2914  CB  THR   186      47.636  39.836  26.415  1.00  0.00           C  
ATOM   2915  HB  THR   186      48.433  40.575  26.499  1.00  0.00           H  
ATOM   2916  CG2 THR   186      46.566  40.289  27.390  1.00  0.00           C  
ATOM   2917 HG21 THR   186      45.584  39.866  27.180  1.00  0.00           H  
ATOM   2918 HG22 THR   186      46.914  40.114  28.408  1.00  0.00           H  
ATOM   2919 HG23 THR   186      46.430  41.370  27.441  1.00  0.00           H  
ATOM   2920  OG1 THR   186      48.097  38.533  26.748  1.00  0.00           O  
ATOM   2921  HG1 THR   186      48.898  38.330  26.167  1.00  0.00           H  
ATOM   2922  C   THR   186      46.528  41.041  24.445  1.00  0.00           C  
ATOM   2923  O   THR   186      47.282  41.980  24.141  1.00  0.00           O  
ATOM   2924  N   TRP   187      45.181  41.120  24.167  1.00  0.00           N  
ATOM   2925  H   TRP   187      44.632  40.192  24.232  1.00  0.00           H  
ATOM   2926  CA  TRP   187      44.491  42.132  23.319  1.00  0.00           C  
ATOM   2927  HA  TRP   187      45.134  42.899  23.179  1.00  0.00           H  
ATOM   2928  CB  TRP   187      44.235  41.575  21.933  1.00  0.00           C  
ATOM   2929  HB2 TRP   187      43.663  40.658  22.076  1.00  0.00           H  
ATOM   2930  HB3 TRP   187      43.505  42.252  21.490  1.00  0.00           H  
ATOM   2931  CG  TRP   187      45.363  41.330  20.911  1.00  0.00           C  
ATOM   2932  CD1 TRP   187      45.791  40.085  20.558  1.00  0.00           C  
ATOM   2933  HD1 TRP   187      45.450  39.114  20.916  1.00  0.00           H  
ATOM   2934  NE1 TRP   187      46.832  40.220  19.678  1.00  0.00           N  
ATOM   2935  HE1 TRP   187      47.400  39.434  19.393  1.00  0.00           H  
ATOM   2936  CE2 TRP   187      47.100  41.572  19.478  1.00  0.00           C  
ATOM   2937  CZ2 TRP   187      48.154  42.196  18.774  1.00  0.00           C  
ATOM   2938  HZ2 TRP   187      48.955  41.572  18.378  1.00  0.00           H  
ATOM   2939  CH2 TRP   187      48.128  43.594  18.726  1.00  0.00           C  
ATOM   2940  HH2 TRP   187      48.983  44.060  18.236  1.00  0.00           H  
ATOM   2941  CZ3 TRP   187      47.140  44.341  19.416  1.00  0.00           C  
ATOM   2942  HZ3 TRP   187      47.258  45.423  19.482  1.00  0.00           H  
ATOM   2943  CE3 TRP   187      46.168  43.682  20.143  1.00  0.00           C  
ATOM   2944  HE3 TRP   187      45.346  44.215  20.621  1.00  0.00           H  
ATOM   2945  CD2 TRP   187      46.110  42.303  20.201  1.00  0.00           C  
ATOM   2946  C   TRP   187      43.145  42.571  24.005  1.00  0.00           C  
ATOM   2947  O   TRP   187      42.315  41.766  24.462  1.00  0.00           O  
ATOM   2948  N   ILE   188      42.999  43.879  24.119  1.00  0.00           N  
ATOM   2949  H   ILE   188      43.806  44.469  23.687  1.00  0.00           H  
ATOM   2950  CA  ILE   188      41.781  44.602  24.445  1.00  0.00           C  
ATOM   2951  HA  ILE   188      41.228  43.989  25.157  1.00  0.00           H  
ATOM   2952  CB  ILE   188      42.054  45.941  25.097  1.00  0.00           C  
ATOM   2953  HB  ILE   188      42.906  46.356  24.560  1.00  0.00           H  
ATOM   2954  CG2 ILE   188      40.917  46.951  24.847  1.00  0.00           C  
ATOM   2955 HG21 ILE   188      39.995  46.639  25.338  1.00  0.00           H  
ATOM   2956 HG22 ILE   188      41.179  47.850  25.226  1.00  0.00           H  
ATOM   2957 HG23 ILE   188      40.815  46.996  23.894  1.00  0.00           H  
ATOM   2958  CG1 ILE   188      42.542  45.875  26.556  1.00  0.00           C  
ATOM   2959 HG12 ILE   188      41.712  45.625  27.218  1.00  0.00           H  
ATOM   2960 HG13 ILE   188      43.307  45.103  26.640  1.00  0.00           H  
ATOM   2961  CD1 ILE   188      43.211  47.209  26.978  1.00  0.00           C  
ATOM   2962 HD11 ILE   188      43.707  46.943  27.817  1.00  0.00           H  
ATOM   2963 HD12 ILE   188      43.874  47.385  26.144  1.00  0.00           H  
ATOM   2964 HD13 ILE   188      42.509  47.932  27.032  1.00  0.00           H  
ATOM   2965  C   ILE   188      40.961  44.688  23.128  1.00  0.00           C  
ATOM   2966  O   ILE   188      39.853  44.095  23.031  1.00  0.00           O  
ATOM   2967  N   ASN   189      41.451  45.246  22.053  1.00  0.00           N  
ATOM   2968  H   ASN   189      42.332  45.850  22.211  1.00  0.00           H  
ATOM   2969  CA  ASN   189      40.984  45.092  20.614  1.00  0.00           C  
ATOM   2970  HA  ASN   189      39.983  44.690  20.567  1.00  0.00           H  
ATOM   2971  CB  ASN   189      41.116  46.458  19.867  1.00  0.00           C  
ATOM   2972  HB2 ASN   189      42.079  46.762  19.860  1.00  0.00           H  
ATOM   2973  HB3 ASN   189      40.933  46.415  18.803  1.00  0.00           H  
ATOM   2974  CG  ASN   189      40.250  47.522  20.510  1.00  0.00           C  
ATOM   2975  OD1 ASN   189      39.028  47.611  20.374  1.00  0.00           O  
ATOM   2976  ND2 ASN   189      40.713  48.382  21.405  1.00  0.00           N  
ATOM   2977 HD21 ASN   189      40.102  49.222  21.737  1.00  0.00           H  
ATOM   2978 HD22 ASN   189      41.761  48.464  21.692  1.00  0.00           H  
ATOM   2979  C   ASN   189      41.779  44.027  19.895  1.00  0.00           C  
ATOM   2980  O   ASN   189      42.903  44.302  19.458  1.00  0.00           O  
ATOM   2981  N   VAL   190      41.252  42.843  19.669  1.00  0.00           N  
ATOM   2982  H   VAL   190      40.341  42.551  20.191  1.00  0.00           H  
ATOM   2983  CA  VAL   190      41.952  41.801  18.865  1.00  0.00           C  
ATOM   2984  HA  VAL   190      42.966  41.590  19.205  1.00  0.00           H  
ATOM   2985  CB  VAL   190      41.251  40.484  19.091  1.00  0.00           C  
ATOM   2986  HB  VAL   190      40.353  40.593  18.640  1.00  0.00           H  
ATOM   2987  CG1 VAL   190      41.865  39.232  18.359  1.00  0.00           C  
ATOM   2988 HG11 VAL   190      42.869  39.128  18.771  1.00  0.00           H  
ATOM   2989 HG12 VAL   190      41.285  38.339  18.590  1.00  0.00           H  
ATOM   2990 HG13 VAL   190      41.941  39.444  17.292  1.00  0.00           H  
ATOM   2991  CG2 VAL   190      41.083  40.007  20.548  1.00  0.00           C  
ATOM   2992 HG21 VAL   190      40.700  40.852  21.102  1.00  0.00           H  
ATOM   2993 HG22 VAL   190      40.359  39.306  20.617  1.00  0.00           H  
ATOM   2994 HG23 VAL   190      42.022  39.750  21.016  1.00  0.00           H  
ATOM   2995  C   VAL   190      41.975  42.149  17.315  1.00  0.00           C  
ATOM   2996  O   VAL   190      40.945  42.423  16.717  1.00  0.00           O  
ATOM   2997  N   PRO   191      43.147  42.095  16.646  1.00  0.00           N  
ATOM   2998  CD  PRO   191      44.491  41.950  17.237  1.00  0.00           C  
ATOM   2999  HD2 PRO   191      44.541  41.044  17.842  1.00  0.00           H  
ATOM   3000  HD3 PRO   191      44.727  42.884  17.747  1.00  0.00           H  
ATOM   3001  CG  PRO   191      45.405  41.872  16.053  1.00  0.00           C  
ATOM   3002  HG2 PRO   191      45.485  40.832  15.737  1.00  0.00           H  
ATOM   3003  HG3 PRO   191      46.375  42.332  16.243  1.00  0.00           H  
ATOM   3004  CB  PRO   191      44.673  42.723  14.990  1.00  0.00           C  
ATOM   3005  HB2 PRO   191      44.990  42.566  13.960  1.00  0.00           H  
ATOM   3006  HB3 PRO   191      44.885  43.769  15.212  1.00  0.00           H  
ATOM   3007  CA  PRO   191      43.198  42.422  15.210  1.00  0.00           C  
ATOM   3008  HA  PRO   191      42.616  43.338  15.103  1.00  0.00           H  
ATOM   3009  C   PRO   191      42.662  41.199  14.389  1.00  0.00           C  
ATOM   3010  O   PRO   191      42.670  40.052  14.821  1.00  0.00           O  
ATOM   3011  N   LYS   192      42.247  41.376  13.095  1.00  0.00           N  
ATOM   3012  H   LYS   192      42.227  42.366  12.640  1.00  0.00           H  
ATOM   3013  CA  LYS   192      41.567  40.336  12.293  1.00  0.00           C  
ATOM   3014  HA  LYS   192      40.679  39.987  12.819  1.00  0.00           H  
ATOM   3015  CB  LYS   192      41.159  40.856  10.890  1.00  0.00           C  
ATOM   3016  HB2 LYS   192      42.012  41.349  10.423  1.00  0.00           H  
ATOM   3017  HB3 LYS   192      40.777  40.081  10.226  1.00  0.00           H  
ATOM   3018  CG  LYS   192      39.968  41.837  10.973  1.00  0.00           C  
ATOM   3019  HG2 LYS   192      39.264  41.396  11.547  1.00  0.00           H  
ATOM   3020  HG3 LYS   192      40.283  42.795  11.387  1.00  0.00           H  
ATOM   3021  CD  LYS   192      39.411  42.215   9.610  1.00  0.00           C  
ATOM   3022  HD2 LYS   192      40.086  42.877   9.067  1.00  0.00           H  
ATOM   3023  HD3 LYS   192      39.198  41.350   8.981  1.00  0.00           H  
ATOM   3024  CE  LYS   192      38.144  42.956   9.888  1.00  0.00           C  
ATOM   3025  HE2 LYS   192      37.560  42.340  10.435  1.00  0.00           H  
ATOM   3026  HE3 LYS   192      38.411  43.833  10.477  1.00  0.00           H  
ATOM   3027  NZ  LYS   192      37.535  43.474   8.675  1.00  0.00           N  
ATOM   3028  HZ1 LYS   192      38.113  44.303   8.266  1.00  0.00           H  
ATOM   3029  HZ2 LYS   192      37.483  42.733   7.990  1.00  0.00           H  
ATOM   3030  HZ3 LYS   192      36.576  43.767   8.795  1.00  0.00           H  
ATOM   3031  C   LYS   192      42.482  39.079  12.155  1.00  0.00           C  
ATOM   3032  O   LYS   192      41.987  37.962  12.276  1.00  0.00           O  
ATOM   3033  N   ALA   193      43.806  39.292  12.078  1.00  0.00           N  
ATOM   3034  H   ALA   193      44.249  40.274  11.910  1.00  0.00           H  
ATOM   3035  CA  ALA   193      44.757  38.180  12.085  1.00  0.00           C  
ATOM   3036  HA  ALA   193      44.657  37.582  11.277  1.00  0.00           H  
ATOM   3037  CB  ALA   193      46.124  38.947  11.903  1.00  0.00           C  
ATOM   3038  HB1 ALA   193      46.229  39.737  12.646  1.00  0.00           H  
ATOM   3039  HB2 ALA   193      46.910  38.225  12.122  1.00  0.00           H  
ATOM   3040  HB3 ALA   193      46.308  39.351  10.907  1.00  0.00           H  
ATOM   3041  C   ALA   193      44.715  37.210  13.304  1.00  0.00           C  
ATOM   3042  O   ALA   193      44.631  35.992  13.175  1.00  0.00           O  
ATOM   3043  N   GLU   194      44.806  37.761  14.545  1.00  0.00           N  
ATOM   3044  H   GLU   194      45.092  38.806  14.670  1.00  0.00           H  
ATOM   3045  CA  GLU   194      44.548  37.078  15.807  1.00  0.00           C  
ATOM   3046  HA  GLU   194      45.222  36.232  15.669  1.00  0.00           H  
ATOM   3047  CB  GLU   194      45.043  37.990  16.924  1.00  0.00           C  
ATOM   3048  HB2 GLU   194      45.809  38.726  16.679  1.00  0.00           H  
ATOM   3049  HB3 GLU   194      44.161  38.528  17.271  1.00  0.00           H  
ATOM   3050  CG  GLU   194      45.594  37.103  18.104  1.00  0.00           C  
ATOM   3051  HG2 GLU   194      45.390  37.642  19.029  1.00  0.00           H  
ATOM   3052  HG3 GLU   194      45.028  36.182  18.246  1.00  0.00           H  
ATOM   3053  CD  GLU   194      47.098  36.894  18.182  1.00  0.00           C  
ATOM   3054  OE1 GLU   194      47.591  35.741  17.972  1.00  0.00           O  
ATOM   3055  OE2 GLU   194      47.838  37.908  18.440  1.00  0.00           O  
ATOM   3056  C   GLU   194      43.111  36.649  15.997  1.00  0.00           C  
ATOM   3057  O   GLU   194      42.908  35.746  16.849  1.00  0.00           O  
ATOM   3058  N   GLU   195      42.150  37.201  15.313  1.00  0.00           N  
ATOM   3059  H   GLU   195      42.360  37.824  14.444  1.00  0.00           H  
ATOM   3060  CA  GLU   195      40.800  36.880  15.520  1.00  0.00           C  
ATOM   3061  HA  GLU   195      40.567  36.652  16.560  1.00  0.00           H  
ATOM   3062  CB  GLU   195      39.939  38.079  15.159  1.00  0.00           C  
ATOM   3063  HB2 GLU   195      40.282  38.938  15.564  1.00  0.00           H  
ATOM   3064  HB3 GLU   195      40.231  38.162  14.112  1.00  0.00           H  
ATOM   3065  CG  GLU   195      38.436  37.769  15.375  1.00  0.00           C  
ATOM   3066  HG2 GLU   195      38.321  37.247  16.232  1.00  0.00           H  
ATOM   3067  HG3 GLU   195      37.916  38.628  15.484  1.00  0.00           H  
ATOM   3068  CD  GLU   195      37.763  37.086  14.264  1.00  0.00           C  
ATOM   3069  OE1 GLU   195      37.941  37.582  13.137  1.00  0.00           O  
ATOM   3070  OE2 GLU   195      36.747  36.324  14.431  1.00  0.00           O  
ATOM   3071  C   GLU   195      40.504  35.515  14.801  1.00  0.00           C  
ATOM   3072  O   GLU   195      39.694  34.696  15.181  1.00  0.00           O  
ATOM   3073  N   ALA   196      41.355  35.095  13.794  1.00  0.00           N  
ATOM   3074  H   ALA   196      42.088  35.830  13.463  1.00  0.00           H  
ATOM   3075  CA  ALA   196      41.399  33.756  13.212  1.00  0.00           C  
ATOM   3076  HA  ALA   196      40.395  33.505  12.870  1.00  0.00           H  
ATOM   3077  CB  ALA   196      42.314  33.968  12.002  1.00  0.00           C  
ATOM   3078  HB1 ALA   196      42.334  32.975  11.551  1.00  0.00           H  
ATOM   3079  HB2 ALA   196      41.932  34.739  11.332  1.00  0.00           H  
ATOM   3080  HB3 ALA   196      43.263  34.243  12.462  1.00  0.00           H  
ATOM   3081  C   ALA   196      41.872  32.692  14.241  1.00  0.00           C  
ATOM   3082  O   ALA   196      41.723  31.501  14.001  1.00  0.00           O  
ATOM   3083  N   HIE   197      42.472  33.129  15.398  1.00  0.00           N  
ATOM   3084  H   HIE   197      42.636  34.119  15.514  1.00  0.00           H  
ATOM   3085  CA  HIE   197      42.679  32.326  16.603  1.00  0.00           C  
ATOM   3086  HA  HIE   197      42.658  31.282  16.289  1.00  0.00           H  
ATOM   3087  CB  HIE   197      44.026  32.642  17.211  1.00  0.00           C  
ATOM   3088  HB2 HIE   197      44.166  33.702  17.422  1.00  0.00           H  
ATOM   3089  HB3 HIE   197      44.148  32.064  18.128  1.00  0.00           H  
ATOM   3090  CG  HIE   197      45.119  32.277  16.250  1.00  0.00           C  
ATOM   3091  ND1 HIE   197      45.764  31.034  16.269  1.00  0.00           N  
ATOM   3092  CE1 HIE   197      46.745  31.062  15.324  1.00  0.00           C  
ATOM   3093  HE1 HIE   197      47.617  30.411  15.258  1.00  0.00           H  
ATOM   3094  NE2 HIE   197      46.771  32.364  14.865  1.00  0.00           N  
ATOM   3095  HE2 HIE   197      47.520  32.716  14.287  1.00  0.00           H  
ATOM   3096  CD2 HIE   197      45.758  33.103  15.390  1.00  0.00           C  
ATOM   3097  HD2 HIE   197      45.594  34.169  15.233  1.00  0.00           H  
ATOM   3098  C   HIE   197      41.646  32.604  17.677  1.00  0.00           C  
ATOM   3099  O   HIE   197      41.491  31.793  18.576  1.00  0.00           O  
ATOM   3100  N   TYR   198      40.824  33.691  17.709  1.00  0.00           N  
ATOM   3101  H   TYR   198      41.044  34.412  16.921  1.00  0.00           H  
ATOM   3102  CA  TYR   198      39.857  33.991  18.816  1.00  0.00           C  
ATOM   3103  HA  TYR   198      40.406  33.757  19.728  1.00  0.00           H  
ATOM   3104  CB  TYR   198      39.476  35.449  18.775  1.00  0.00           C  
ATOM   3105  HB2 TYR   198      40.297  36.035  18.721  1.00  0.00           H  
ATOM   3106  HB3 TYR   198      38.987  35.650  17.821  1.00  0.00           H  
ATOM   3107  CG  TYR   198      38.542  36.120  19.770  1.00  0.00           C  
ATOM   3108  CD1 TYR   198      37.919  35.396  20.808  1.00  0.00           C  
ATOM   3109  HD1 TYR   198      38.234  34.361  20.936  1.00  0.00           H  
ATOM   3110  CE1 TYR   198      36.770  35.953  21.488  1.00  0.00           C  
ATOM   3111  HE1 TYR   198      36.099  35.441  22.177  1.00  0.00           H  
ATOM   3112  CZ  TYR   198      36.449  37.336  21.265  1.00  0.00           C  
ATOM   3113  OH  TYR   198      35.467  37.902  21.972  1.00  0.00           O  
ATOM   3114  HH  TYR   198      35.079  37.367  22.839  1.00  0.00           H  
ATOM   3115  CE2 TYR   198      37.077  38.051  20.241  1.00  0.00           C  
ATOM   3116  HE2 TYR   198      36.819  39.093  20.053  1.00  0.00           H  
ATOM   3117  CD2 TYR   198      38.150  37.478  19.504  1.00  0.00           C  
ATOM   3118  HD2 TYR   198      38.588  37.983  18.643  1.00  0.00           H  
ATOM   3119  C   TYR   198      38.651  32.964  18.758  1.00  0.00           C  
ATOM   3120  O   TYR   198      37.904  32.934  17.772  1.00  0.00           O  
ATOM   3121  N   ALA   199      38.511  32.129  19.825  1.00  0.00           N  
ATOM   3122  H   ALA   199      39.302  32.065  20.572  1.00  0.00           H  
ATOM   3123  CA  ALA   199      37.368  31.230  19.987  1.00  0.00           C  
ATOM   3124  HA  ALA   199      37.279  30.474  19.206  1.00  0.00           H  
ATOM   3125  CB  ALA   199      37.564  30.506  21.353  1.00  0.00           C  
ATOM   3126  HB1 ALA   199      38.357  29.758  21.329  1.00  0.00           H  
ATOM   3127  HB2 ALA   199      37.720  31.205  22.174  1.00  0.00           H  
ATOM   3128  HB3 ALA   199      36.762  29.982  21.673  1.00  0.00           H  
ATOM   3129  C   ALA   199      35.975  31.930  19.931  1.00  0.00           C  
ATOM   3130  O   ALA   199      35.844  33.185  19.891  1.00  0.00           O  
ATOM   3131  N   TRP   200      34.890  31.161  20.145  1.00  0.00           N  
ATOM   3132  H   TRP   200      35.073  30.169  20.093  1.00  0.00           H  
ATOM   3133  CA  TRP   200      33.505  31.548  20.373  1.00  0.00           C  
ATOM   3134  HA  TRP   200      33.489  32.615  20.592  1.00  0.00           H  
ATOM   3135  CB  TRP   200      32.539  31.263  19.159  1.00  0.00           C  
ATOM   3136  HB2 TRP   200      32.686  30.217  18.891  1.00  0.00           H  
ATOM   3137  HB3 TRP   200      31.575  31.266  19.666  1.00  0.00           H  
ATOM   3138  CG  TRP   200      32.649  32.073  17.902  1.00  0.00           C  
ATOM   3139  CD1 TRP   200      33.504  31.807  16.889  1.00  0.00           C  
ATOM   3140  HD1 TRP   200      34.172  30.960  16.830  1.00  0.00           H  
ATOM   3141  NE1 TRP   200      33.350  32.808  15.925  1.00  0.00           N  
ATOM   3142  HE1 TRP   200      33.725  32.678  14.996  1.00  0.00           H  
ATOM   3143  CE2 TRP   200      32.448  33.750  16.267  1.00  0.00           C  
ATOM   3144  CZ2 TRP   200      31.915  34.894  15.607  1.00  0.00           C  
ATOM   3145  HZ2 TRP   200      32.321  35.053  14.619  1.00  0.00           H  
ATOM   3146  CH2 TRP   200      30.872  35.647  16.164  1.00  0.00           C  
ATOM   3147  HH2 TRP   200      30.522  36.463  15.683  1.00  0.00           H  
ATOM   3148  CZ3 TRP   200      30.411  35.237  17.452  1.00  0.00           C  
ATOM   3149  HZ3 TRP   200      29.697  35.924  17.906  1.00  0.00           H  
ATOM   3150  CE3 TRP   200      30.892  34.091  18.129  1.00  0.00           C  
ATOM   3151  HE3 TRP   200      30.486  33.750  19.082  1.00  0.00           H  
ATOM   3152  CD2 TRP   200      31.904  33.317  17.501  1.00  0.00           C  
ATOM   3153  C   TRP   200      33.103  30.792  21.669  1.00  0.00           C  
ATOM   3154  O   TRP   200      33.275  29.535  21.799  1.00  0.00           O  
ATOM   3155  N   GLY   201      32.634  31.617  22.656  1.00  0.00           N  
ATOM   3156  H   GLY   201      32.574  32.547  22.424  1.00  0.00           H  
ATOM   3157  CA  GLY   201      31.874  31.091  23.806  1.00  0.00           C  
ATOM   3158  HA2 GLY   201      32.424  30.282  24.262  1.00  0.00           H  
ATOM   3159  HA3 GLY   201      31.779  31.824  24.593  1.00  0.00           H  
ATOM   3160  C   GLY   201      30.493  30.503  23.459  1.00  0.00           C  
ATOM   3161  O   GLY   201      29.783  31.177  22.688  1.00  0.00           O  
ATOM   3162  N   TYR   202      30.201  29.305  23.886  1.00  0.00           N  
ATOM   3163  H   TYR   202      30.962  28.771  24.454  1.00  0.00           H  
ATOM   3164  CA  TYR   202      28.908  28.695  23.656  1.00  0.00           C  
ATOM   3165  HA  TYR   202      28.346  29.339  22.979  1.00  0.00           H  
ATOM   3166  CB  TYR   202      29.073  27.297  23.052  1.00  0.00           C  
ATOM   3167  HB2 TYR   202      29.963  26.911  23.332  1.00  0.00           H  
ATOM   3168  HB3 TYR   202      28.336  26.599  23.450  1.00  0.00           H  
ATOM   3169  CG  TYR   202      29.044  27.248  21.519  1.00  0.00           C  
ATOM   3170  CD1 TYR   202      28.029  26.637  20.813  1.00  0.00           C  
ATOM   3171  HD1 TYR   202      27.177  26.167  21.306  1.00  0.00           H  
ATOM   3172  CE1 TYR   202      28.026  26.661  19.393  1.00  0.00           C  
ATOM   3173  HE1 TYR   202      27.252  26.206  18.775  1.00  0.00           H  
ATOM   3174  CZ  TYR   202      29.162  27.275  18.734  1.00  0.00           C  
ATOM   3175  OH  TYR   202      29.335  27.120  17.377  1.00  0.00           O  
ATOM   3176  HH  TYR   202      30.278  27.522  17.006  1.00  0.00           H  
ATOM   3177  CE2 TYR   202      30.293  27.832  19.452  1.00  0.00           C  
ATOM   3178  HE2 TYR   202      31.148  28.219  18.918  1.00  0.00           H  
ATOM   3179  CD2 TYR   202      30.163  27.854  20.853  1.00  0.00           C  
ATOM   3180  HD2 TYR   202      30.957  28.214  21.490  1.00  0.00           H  
ATOM   3181  C   TYR   202      28.088  28.678  24.906  1.00  0.00           C  
ATOM   3182  O   TYR   202      28.547  28.288  25.957  1.00  0.00           O  
ATOM   3183  N   ARG   203      26.807  29.038  24.827  1.00  0.00           N  
ATOM   3184  H   ARG   203      26.440  29.171  23.809  1.00  0.00           H  
ATOM   3185  CA  ARG   203      25.777  28.966  25.911  1.00  0.00           C  
ATOM   3186  HA  ARG   203      25.981  28.221  26.562  1.00  0.00           H  
ATOM   3187  CB  ARG   203      25.751  30.356  26.612  1.00  0.00           C  
ATOM   3188  HB2 ARG   203      26.637  30.362  27.248  1.00  0.00           H  
ATOM   3189  HB3 ARG   203      25.714  31.248  25.987  1.00  0.00           H  
ATOM   3190  CG  ARG   203      24.529  30.437  27.504  1.00  0.00           C  
ATOM   3191  HG2 ARG   203      23.581  30.536  26.997  1.00  0.00           H  
ATOM   3192  HG3 ARG   203      24.539  29.616  28.221  1.00  0.00           H  
ATOM   3193  CD  ARG   203      24.567  31.647  28.350  1.00  0.00           C  
ATOM   3194  HD2 ARG   203      24.581  32.530  27.729  1.00  0.00           H  
ATOM   3195  HD3 ARG   203      23.719  31.580  28.895  1.00  0.00           H  
ATOM   3196  NE  ARG   203      25.764  31.725  29.186  1.00  0.00           N  
ATOM   3197  HE  ARG   203      26.509  32.360  28.731  1.00  0.00           H  
ATOM   3198  CZ  ARG   203      26.131  31.024  30.246  1.00  0.00           C  
ATOM   3199  NH1 ARG   203      25.387  30.189  30.836  1.00  0.00           N  
ATOM   3200 HH11 ARG   203      24.395  30.023  30.443  1.00  0.00           H  
ATOM   3201 HH12 ARG   203      25.850  29.668  31.660  1.00  0.00           H  
ATOM   3202  NH2 ARG   203      27.215  31.293  30.894  1.00  0.00           N  
ATOM   3203 HH21 ARG   203      27.884  32.108  30.617  1.00  0.00           H  
ATOM   3204 HH22 ARG   203      27.320  30.779  31.757  1.00  0.00           H  
ATOM   3205  C   ARG   203      24.395  28.594  25.262  1.00  0.00           C  
ATOM   3206  O   ARG   203      24.049  29.238  24.272  1.00  0.00           O  
ATOM   3207  N   ASP   204      23.613  27.705  25.882  1.00  0.00           N  
ATOM   3208  H   ASP   204      23.929  27.053  26.683  1.00  0.00           H  
ATOM   3209  CA  ASP   204      22.352  27.205  25.427  1.00  0.00           C  
ATOM   3210  HA  ASP   204      22.163  26.275  25.942  1.00  0.00           H  
ATOM   3211  CB  ASP   204      21.140  28.214  25.713  1.00  0.00           C  
ATOM   3212  HB2 ASP   204      21.218  29.042  25.008  1.00  0.00           H  
ATOM   3213  HB3 ASP   204      20.230  27.781  25.645  1.00  0.00           H  
ATOM   3214  CG  ASP   204      21.079  28.791  27.135  1.00  0.00           C  
ATOM   3215  OD1 ASP   204      21.619  28.118  28.050  1.00  0.00           O  
ATOM   3216  OD2 ASP   204      20.522  29.924  27.284  1.00  0.00           O  
ATOM   3217  C   ASP   204      22.393  26.843  23.897  1.00  0.00           C  
ATOM   3218  O   ASP   204      21.479  27.260  23.209  1.00  0.00           O  
ATOM   3219  N   GLY   205      23.408  26.207  23.344  1.00  0.00           N  
ATOM   3220  H   GLY   205      24.248  26.008  23.992  1.00  0.00           H  
ATOM   3221  CA  GLY   205      23.449  25.690  21.977  1.00  0.00           C  
ATOM   3222  HA2 GLY   205      23.975  24.895  22.096  1.00  0.00           H  
ATOM   3223  HA3 GLY   205      22.485  25.327  21.654  1.00  0.00           H  
ATOM   3224  C   GLY   205      23.943  26.664  20.887  1.00  0.00           C  
ATOM   3225  O   GLY   205      23.975  26.236  19.734  1.00  0.00           O  
ATOM   3226  N   LYS   206      24.292  27.919  21.238  1.00  0.00           N  
ATOM   3227  H   LYS   206      24.074  28.283  22.242  1.00  0.00           H  
ATOM   3228  CA  LYS   206      24.629  28.932  20.269  1.00  0.00           C  
ATOM   3229  HA  LYS   206      24.970  28.520  19.319  1.00  0.00           H  
ATOM   3230  CB  LYS   206      23.345  29.675  19.958  1.00  0.00           C  
ATOM   3231  HB2 LYS   206      23.523  30.389  19.154  1.00  0.00           H  
ATOM   3232  HB3 LYS   206      22.593  29.037  19.495  1.00  0.00           H  
ATOM   3233  CG  LYS   206      22.687  30.416  21.127  1.00  0.00           C  
ATOM   3234  HG2 LYS   206      22.440  29.824  21.907  1.00  0.00           H  
ATOM   3235  HG3 LYS   206      23.420  30.962  21.556  1.00  0.00           H  
ATOM   3236  CD  LYS   206      21.525  31.326  20.688  1.00  0.00           C  
ATOM   3237  HD2 LYS   206      21.867  31.960  19.980  1.00  0.00           H  
ATOM   3238  HD3 LYS   206      20.762  30.800  20.286  1.00  0.00           H  
ATOM   3239  CE  LYS   206      20.860  32.206  21.797  1.00  0.00           C  
ATOM   3240  HE2 LYS   206      20.126  32.826  21.485  1.00  0.00           H  
ATOM   3241  HE3 LYS   206      20.371  31.716  22.532  1.00  0.00           H  
ATOM   3242  NZ  LYS   206      21.800  33.111  22.410  1.00  0.00           N  
ATOM   3243  HZ1 LYS   206      21.456  33.538  23.352  1.00  0.00           H  
ATOM   3244  HZ2 LYS   206      22.675  32.542  22.726  1.00  0.00           H  
ATOM   3245  HZ3 LYS   206      22.145  33.780  21.622  1.00  0.00           H  
ATOM   3246  C   LYS   206      25.767  29.826  20.677  1.00  0.00           C  
ATOM   3247  O   LYS   206      26.042  30.014  21.891  1.00  0.00           O  
ATOM   3248  N   ALA   207      26.487  30.462  19.761  1.00  0.00           N  
ATOM   3249  H   ALA   207      26.159  30.313  18.733  1.00  0.00           H  
ATOM   3250  CA  ALA   207      27.701  31.178  20.083  1.00  0.00           C  
ATOM   3251  HA  ALA   207      28.179  30.630  20.784  1.00  0.00           H  
ATOM   3252  CB  ALA   207      28.493  31.210  18.734  1.00  0.00           C  
ATOM   3253  HB1 ALA   207      29.500  31.467  19.064  1.00  0.00           H  
ATOM   3254  HB2 ALA   207      28.594  30.186  18.374  1.00  0.00           H  
ATOM   3255  HB3 ALA   207      27.980  31.856  18.022  1.00  0.00           H  
ATOM   3256  C   ALA   207      27.472  32.600  20.620  1.00  0.00           C  
ATOM   3257  O   ALA   207      26.592  33.330  20.179  1.00  0.00           O  
ATOM   3258  N   VAL   208      28.364  33.107  21.441  1.00  0.00           N  
ATOM   3259  H   VAL   208      28.969  32.404  21.840  1.00  0.00           H  
ATOM   3260  CA  VAL   208      28.434  34.516  21.930  1.00  0.00           C  
ATOM   3261  HA  VAL   208      27.889  35.059  21.276  1.00  0.00           H  
ATOM   3262  CB  VAL   208      28.006  34.685  23.378  1.00  0.00           C  
ATOM   3263  HB  VAL   208      27.981  35.648  23.682  1.00  0.00           H  
ATOM   3264  CG1 VAL   208      26.526  34.263  23.522  1.00  0.00           C  
ATOM   3265 HG11 VAL   208      26.601  33.176  23.504  1.00  0.00           H  
ATOM   3266 HG12 VAL   208      26.058  34.600  24.447  1.00  0.00           H  
ATOM   3267 HG13 VAL   208      26.103  34.722  22.728  1.00  0.00           H  
ATOM   3268  CG2 VAL   208      28.748  34.031  24.436  1.00  0.00           C  
ATOM   3269 HG21 VAL   208      28.154  34.122  25.345  1.00  0.00           H  
ATOM   3270 HG22 VAL   208      28.944  32.969  24.292  1.00  0.00           H  
ATOM   3271 HG23 VAL   208      29.671  34.424  24.551  1.00  0.00           H  
ATOM   3272  C   VAL   208      29.883  35.019  21.775  1.00  0.00           C  
ATOM   3273  O   VAL   208      30.868  34.213  21.824  1.00  0.00           O  
ATOM   3274  N   ARG   209      30.104  36.301  21.857  1.00  0.00           N  
ATOM   3275  H   ARG   209      29.187  36.887  21.779  1.00  0.00           H  
ATOM   3276  CA  ARG   209      31.445  36.971  22.191  1.00  0.00           C  
ATOM   3277  HA  ARG   209      32.103  36.262  22.694  1.00  0.00           H  
ATOM   3278  CB  ARG   209      32.104  37.274  20.908  1.00  0.00           C  
ATOM   3279  HB2 ARG   209      31.389  37.528  20.242  1.00  0.00           H  
ATOM   3280  HB3 ARG   209      32.757  38.139  21.022  1.00  0.00           H  
ATOM   3281  CG  ARG   209      33.042  36.166  20.393  1.00  0.00           C  
ATOM   3282  HG2 ARG   209      33.767  35.861  21.148  1.00  0.00           H  
ATOM   3283  HG3 ARG   209      32.457  35.314  20.046  1.00  0.00           H  
ATOM   3284  CD  ARG   209      33.636  36.674  19.070  1.00  0.00           C  
ATOM   3285  HD2 ARG   209      32.856  36.707  18.309  1.00  0.00           H  
ATOM   3286  HD3 ARG   209      33.961  37.664  19.390  1.00  0.00           H  
ATOM   3287  NE  ARG   209      34.688  35.838  18.586  1.00  0.00           N  
ATOM   3288  HE  ARG   209      35.141  35.162  19.311  1.00  0.00           H  
ATOM   3289  CZ  ARG   209      35.160  35.828  17.363  1.00  0.00           C  
ATOM   3290  NH1 ARG   209      34.789  36.615  16.425  1.00  0.00           N  
ATOM   3291 HH11 ARG   209      34.140  37.422  16.766  1.00  0.00           H  
ATOM   3292 HH12 ARG   209      35.239  36.567  15.433  1.00  0.00           H  
ATOM   3293  NH2 ARG   209      36.095  34.981  17.021  1.00  0.00           N  
ATOM   3294 HH21 ARG   209      36.567  35.194  16.062  1.00  0.00           H  
ATOM   3295 HH22 ARG   209      36.514  34.250  17.714  1.00  0.00           H  
ATOM   3296  C   ARG   209      31.201  38.168  23.116  1.00  0.00           C  
ATOM   3297  O   ARG   209      30.152  38.837  23.038  1.00  0.00           O  
ATOM   3298  N   VAL   210      32.005  38.397  24.083  1.00  0.00           N  
ATOM   3299  H   VAL   210      32.854  37.724  24.209  1.00  0.00           H  
ATOM   3300  CA  VAL   210      31.964  39.731  24.725  1.00  0.00           C  
ATOM   3301  HA  VAL   210      30.994  39.832  25.212  1.00  0.00           H  
ATOM   3302  CB  VAL   210      33.043  39.807  25.884  1.00  0.00           C  
ATOM   3303  HB  VAL   210      32.939  38.847  26.391  1.00  0.00           H  
ATOM   3304  CG1 VAL   210      34.396  40.007  25.288  1.00  0.00           C  
ATOM   3305 HG11 VAL   210      34.540  39.233  24.535  1.00  0.00           H  
ATOM   3306 HG12 VAL   210      34.413  40.964  24.768  1.00  0.00           H  
ATOM   3307 HG13 VAL   210      35.216  39.950  26.004  1.00  0.00           H  
ATOM   3308  CG2 VAL   210      32.911  40.924  26.943  1.00  0.00           C  
ATOM   3309 HG21 VAL   210      31.955  40.872  27.464  1.00  0.00           H  
ATOM   3310 HG22 VAL   210      33.630  40.791  27.639  1.00  0.00           H  
ATOM   3311 HG23 VAL   210      33.110  41.952  26.639  1.00  0.00           H  
ATOM   3312  C   VAL   210      31.936  40.984  23.800  1.00  0.00           C  
ATOM   3313  O   VAL   210      32.676  40.995  22.798  1.00  0.00           O  
ATOM   3314  N   SER   211      31.230  42.026  24.133  1.00  0.00           N  
ATOM   3315  H   SER   211      30.730  42.006  25.011  1.00  0.00           H  
ATOM   3316  CA  SER   211      31.387  43.311  23.463  1.00  0.00           C  
ATOM   3317  HA  SER   211      31.838  43.213  22.564  1.00  0.00           H  
ATOM   3318  CB  SER   211      30.075  44.034  23.165  1.00  0.00           C  
ATOM   3319  HB2 SER   211      29.384  43.917  23.892  1.00  0.00           H  
ATOM   3320  HB3 SER   211      30.188  45.019  22.973  1.00  0.00           H  
ATOM   3321  OG  SER   211      29.489  43.457  21.988  1.00  0.00           O  
ATOM   3322  HG  SER   211      29.338  42.402  22.216  1.00  0.00           H  
ATOM   3323  C   SER   211      32.245  44.218  24.235  1.00  0.00           C  
ATOM   3324  O   SER   211      32.243  44.102  25.439  1.00  0.00           O  
ATOM   3325  N   PRO   212      32.952  45.234  23.630  1.00  0.00           N  
ATOM   3326  CD  PRO   212      33.239  45.318  22.167  1.00  0.00           C  
ATOM   3327  HD2 PRO   212      32.363  45.163  21.537  1.00  0.00           H  
ATOM   3328  HD3 PRO   212      33.920  44.504  21.917  1.00  0.00           H  
ATOM   3329  CG  PRO   212      33.841  46.648  21.879  1.00  0.00           C  
ATOM   3330  HG2 PRO   212      33.160  47.200  21.231  1.00  0.00           H  
ATOM   3331  HG3 PRO   212      34.799  46.556  21.367  1.00  0.00           H  
ATOM   3332  CB  PRO   212      34.022  47.373  23.259  1.00  0.00           C  
ATOM   3333  HB2 PRO   212      33.554  48.266  23.317  1.00  0.00           H  
ATOM   3334  HB3 PRO   212      35.077  47.540  23.480  1.00  0.00           H  
ATOM   3335  CA  PRO   212      33.421  46.404  24.351  1.00  0.00           C  
ATOM   3336  HA  PRO   212      34.173  46.111  24.957  1.00  0.00           H  
ATOM   3337  C   PRO   212      32.328  47.177  25.151  1.00  0.00           C  
ATOM   3338  O   PRO   212      31.167  46.877  25.068  1.00  0.00           O  
ATOM   3339  N   GLY   213      32.729  48.109  25.967  1.00  0.00           N  
ATOM   3340  H   GLY   213      33.706  48.143  26.221  1.00  0.00           H  
ATOM   3341  CA  GLY   213      31.871  48.973  26.728  1.00  0.00           C  
ATOM   3342  HA2 GLY   213      31.264  49.577  26.055  1.00  0.00           H  
ATOM   3343  HA3 GLY   213      31.234  48.361  27.367  1.00  0.00           H  
ATOM   3344  C   GLY   213      32.579  49.949  27.692  1.00  0.00           C  
ATOM   3345  O   GLY   213      33.770  50.156  27.676  1.00  0.00           O  
ATOM   3346  N   MET   214      31.718  50.525  28.527  1.00  0.00           N  
ATOM   3347  H   MET   214      30.744  50.282  28.410  1.00  0.00           H  
ATOM   3348  CA  MET   214      32.093  51.494  29.513  1.00  0.00           C  
ATOM   3349  HA  MET   214      32.640  52.277  28.988  1.00  0.00           H  
ATOM   3350  CB  MET   214      30.944  52.254  30.162  1.00  0.00           C  
ATOM   3351  HB2 MET   214      30.198  51.508  30.436  1.00  0.00           H  
ATOM   3352  HB3 MET   214      31.384  52.700  31.054  1.00  0.00           H  
ATOM   3353  CG  MET   214      30.267  53.210  29.123  1.00  0.00           C  
ATOM   3354  HG2 MET   214      29.800  52.482  28.461  1.00  0.00           H  
ATOM   3355  HG3 MET   214      29.445  53.733  29.612  1.00  0.00           H  
ATOM   3356  SD  MET   214      31.221  54.273  28.069  1.00  0.00           S  
ATOM   3357  CE  MET   214      31.824  55.357  29.372  1.00  0.00           C  
ATOM   3358  HE1 MET   214      31.033  56.035  29.693  1.00  0.00           H  
ATOM   3359  HE2 MET   214      32.173  54.792  30.236  1.00  0.00           H  
ATOM   3360  HE3 MET   214      32.698  55.861  28.958  1.00  0.00           H  
ATOM   3361  C   MET   214      32.928  50.875  30.670  1.00  0.00           C  
ATOM   3362  O   MET   214      32.492  50.016  31.452  1.00  0.00           O  
ATOM   3363  N   LEU   215      34.143  51.335  30.790  1.00  0.00           N  
ATOM   3364  H   LEU   215      34.389  52.115  30.070  1.00  0.00           H  
ATOM   3365  CA  LEU   215      35.222  50.963  31.788  1.00  0.00           C  
ATOM   3366  HA  LEU   215      36.101  51.580  31.601  1.00  0.00           H  
ATOM   3367  CB  LEU   215      34.911  51.289  33.233  1.00  0.00           C  
ATOM   3368  HB2 LEU   215      34.028  50.671  33.394  1.00  0.00           H  
ATOM   3369  HB3 LEU   215      35.644  50.828  33.895  1.00  0.00           H  
ATOM   3370  CG  LEU   215      34.658  52.773  33.564  1.00  0.00           C  
ATOM   3371  HG  LEU   215      33.785  53.103  33.000  1.00  0.00           H  
ATOM   3372  CD1 LEU   215      34.225  53.045  35.048  1.00  0.00           C  
ATOM   3373 HD11 LEU   215      33.416  52.419  35.424  1.00  0.00           H  
ATOM   3374 HD12 LEU   215      34.971  52.906  35.715  1.00  0.00           H  
ATOM   3375 HD13 LEU   215      34.009  54.101  35.207  1.00  0.00           H  
ATOM   3376  CD2 LEU   215      35.868  53.689  33.252  1.00  0.00           C  
ATOM   3377 HD21 LEU   215      36.087  53.629  32.320  1.00  0.00           H  
ATOM   3378 HD22 LEU   215      35.678  54.727  33.526  1.00  0.00           H  
ATOM   3379 HD23 LEU   215      36.744  53.392  33.829  1.00  0.00           H  
ATOM   3380  C   LEU   215      35.579  49.439  31.604  1.00  0.00           C  
ATOM   3381  O   LEU   215      35.829  48.699  32.586  1.00  0.00           O  
ATOM   3382  N   ASP   216      35.395  48.871  30.407  1.00  0.00           N  
ATOM   3383  H   ASP   216      35.203  49.523  29.660  1.00  0.00           H  
ATOM   3384  CA  ASP   216      35.505  47.412  30.039  1.00  0.00           C  
ATOM   3385  HA  ASP   216      34.751  46.920  30.654  1.00  0.00           H  
ATOM   3386  CB  ASP   216      35.216  47.226  28.523  1.00  0.00           C  
ATOM   3387  HB2 ASP   216      35.383  46.183  28.257  1.00  0.00           H  
ATOM   3388  HB3 ASP   216      34.154  47.357  28.316  1.00  0.00           H  
ATOM   3389  CG  ASP   216      35.924  48.048  27.455  1.00  0.00           C  
ATOM   3390  OD1 ASP   216      36.691  48.966  27.810  1.00  0.00           O  
ATOM   3391  OD2 ASP   216      35.727  47.725  26.301  1.00  0.00           O  
ATOM   3392  C   ASP   216      36.900  46.837  30.316  1.00  0.00           C  
ATOM   3393  O   ASP   216      36.981  45.819  31.069  1.00  0.00           O  
ATOM   3394  N   ALA   217      37.965  47.499  29.847  1.00  0.00           N  
ATOM   3395  H   ALA   217      37.769  48.321  29.160  1.00  0.00           H  
ATOM   3396  CA  ALA   217      39.281  46.857  29.951  1.00  0.00           C  
ATOM   3397  HA  ALA   217      39.091  45.812  29.705  1.00  0.00           H  
ATOM   3398  CB  ALA   217      40.286  47.586  29.043  1.00  0.00           C  
ATOM   3399  HB1 ALA   217      40.482  48.607  29.369  1.00  0.00           H  
ATOM   3400  HB2 ALA   217      41.177  46.958  29.070  1.00  0.00           H  
ATOM   3401  HB3 ALA   217      39.913  47.787  28.039  1.00  0.00           H  
ATOM   3402  C   ALA   217      39.730  46.747  31.350  1.00  0.00           C  
ATOM   3403  O   ALA   217      40.358  45.778  31.774  1.00  0.00           O  
ATOM   3404  N   GLN   218      39.363  47.746  32.160  1.00  0.00           N  
ATOM   3405  H   GLN   218      38.599  48.456  31.845  1.00  0.00           H  
ATOM   3406  CA  GLN   218      39.748  47.741  33.535  1.00  0.00           C  
ATOM   3407  HA  GLN   218      40.835  47.662  33.565  1.00  0.00           H  
ATOM   3408  CB  GLN   218      39.198  49.075  34.130  1.00  0.00           C  
ATOM   3409  HB2 GLN   218      38.113  49.173  34.150  1.00  0.00           H  
ATOM   3410  HB3 GLN   218      39.353  49.043  35.209  1.00  0.00           H  
ATOM   3411  CG  GLN   218      39.890  50.319  33.623  1.00  0.00           C  
ATOM   3412  HG2 GLN   218      40.018  51.003  34.462  1.00  0.00           H  
ATOM   3413  HG3 GLN   218      40.838  50.147  33.320  1.00  0.00           H  
ATOM   3414  CD  GLN   218      39.243  51.065  32.531  1.00  0.00           C  
ATOM   3415  OE1 GLN   218      38.778  50.434  31.623  1.00  0.00           O  
ATOM   3416  NE2 GLN   218      39.272  52.354  32.466  1.00  0.00           N  
ATOM   3417 HE21 GLN   218      39.674  52.984  33.259  1.00  0.00           H  
ATOM   3418 HE22 GLN   218      38.874  52.828  31.569  1.00  0.00           H  
ATOM   3419  C   GLN   218      39.157  46.581  34.267  1.00  0.00           C  
ATOM   3420  O   GLN   218      39.695  46.257  35.336  1.00  0.00           O  
ATOM   3421  N   ALA   219      38.057  45.999  33.731  1.00  0.00           N  
ATOM   3422  H   ALA   219      37.782  46.273  32.713  1.00  0.00           H  
ATOM   3423  CA  ALA   219      37.233  44.922  34.392  1.00  0.00           C  
ATOM   3424  HA  ALA   219      37.700  44.641  35.336  1.00  0.00           H  
ATOM   3425  CB  ALA   219      35.879  45.527  34.568  1.00  0.00           C  
ATOM   3426  HB1 ALA   219      35.329  44.870  35.243  1.00  0.00           H  
ATOM   3427  HB2 ALA   219      35.950  46.531  34.985  1.00  0.00           H  
ATOM   3428  HB3 ALA   219      35.283  45.587  33.658  1.00  0.00           H  
ATOM   3429  C   ALA   219      37.222  43.646  33.611  1.00  0.00           C  
ATOM   3430  O   ALA   219      37.707  42.645  34.161  1.00  0.00           O  
ATOM   3431  N   TYR   220      36.736  43.576  32.363  1.00  0.00           N  
ATOM   3432  H   TYR   220      36.143  44.446  32.082  1.00  0.00           H  
ATOM   3433  CA  TYR   220      36.436  42.359  31.686  1.00  0.00           C  
ATOM   3434  HA  TYR   220      36.790  41.564  32.342  1.00  0.00           H  
ATOM   3435  CB  TYR   220      34.938  42.065  31.690  1.00  0.00           C  
ATOM   3436  HB2 TYR   220      34.818  41.147  31.288  1.00  0.00           H  
ATOM   3437  HB3 TYR   220      34.606  41.875  32.711  1.00  0.00           H  
ATOM   3438  CG  TYR   220      34.089  43.184  31.060  1.00  0.00           C  
ATOM   3439  CD1 TYR   220      34.149  43.374  29.666  1.00  0.00           C  
ATOM   3440  HD1 TYR   220      34.838  42.815  29.034  1.00  0.00           H  
ATOM   3441  CE1 TYR   220      33.284  44.307  29.020  1.00  0.00           C  
ATOM   3442  HE1 TYR   220      33.216  44.459  27.942  1.00  0.00           H  
ATOM   3443  CZ  TYR   220      32.393  45.039  29.813  1.00  0.00           C  
ATOM   3444  OH  TYR   220      31.596  45.908  29.176  1.00  0.00           O  
ATOM   3445  HH  TYR   220      31.295  46.743  29.808  1.00  0.00           H  
ATOM   3446  CE2 TYR   220      32.278  44.845  31.208  1.00  0.00           C  
ATOM   3447  HE2 TYR   220      31.617  45.469  31.647  1.00  0.00           H  
ATOM   3448  CD2 TYR   220      33.115  43.844  31.839  1.00  0.00           C  
ATOM   3449  HD2 TYR   220      32.971  43.536  32.875  1.00  0.00           H  
ATOM   3450  C   TYR   220      37.050  42.177  30.301  1.00  0.00           C  
ATOM   3451  O   TYR   220      37.159  41.076  29.847  1.00  0.00           O  
ATOM   3452  N   GLY   221      37.507  43.279  29.643  1.00  0.00           N  
ATOM   3453  H   GLY   221      37.469  44.144  30.164  1.00  0.00           H  
ATOM   3454  CA  GLY   221      37.522  43.409  28.140  1.00  0.00           C  
ATOM   3455  HA2 GLY   221      36.578  42.999  27.783  1.00  0.00           H  
ATOM   3456  HA3 GLY   221      37.327  44.375  27.918  1.00  0.00           H  
ATOM   3457  C   GLY   221      38.663  42.657  27.434  1.00  0.00           C  
ATOM   3458  O   GLY   221      38.891  42.822  26.230  1.00  0.00           O  
ATOM   3459  N   VAL   222      39.446  41.926  28.197  1.00  0.00           N  
ATOM   3460  H   VAL   222      39.137  41.672  29.211  1.00  0.00           H  
ATOM   3461  CA  VAL   222      40.758  41.518  27.675  1.00  0.00           C  
ATOM   3462  HA  VAL   222      41.050  42.200  26.877  1.00  0.00           H  
ATOM   3463  CB  VAL   222      41.838  41.670  28.703  1.00  0.00           C  
ATOM   3464  HB  VAL   222      41.515  41.092  29.465  1.00  0.00           H  
ATOM   3465  CG1 VAL   222      43.207  41.164  28.242  1.00  0.00           C  
ATOM   3466 HG11 VAL   222      43.469  41.635  27.295  1.00  0.00           H  
ATOM   3467 HG12 VAL   222      43.933  41.331  29.039  1.00  0.00           H  
ATOM   3468 HG13 VAL   222      43.189  40.092  28.047  1.00  0.00           H  
ATOM   3469  CG2 VAL   222      42.012  43.084  29.336  1.00  0.00           C  
ATOM   3470 HG21 VAL   222      42.331  43.833  28.739  1.00  0.00           H  
ATOM   3471 HG22 VAL   222      41.038  43.407  29.702  1.00  0.00           H  
ATOM   3472 HG23 VAL   222      42.688  42.907  30.174  1.00  0.00           H  
ATOM   3473  C   VAL   222      40.659  39.999  27.140  1.00  0.00           C  
ATOM   3474  O   VAL   222      39.977  39.132  27.669  1.00  0.00           O  
ATOM   3475  N   LYS   223      41.329  39.771  26.022  1.00  0.00           N  
ATOM   3476  H   LYS   223      41.761  40.634  25.515  1.00  0.00           H  
ATOM   3477  CA  LYS   223      41.448  38.462  25.278  1.00  0.00           C  
ATOM   3478  HA  LYS   223      40.942  37.828  25.880  1.00  0.00           H  
ATOM   3479  CB  LYS   223      40.744  38.415  23.922  1.00  0.00           C  
ATOM   3480  HB2 LYS   223      41.264  39.012  23.173  1.00  0.00           H  
ATOM   3481  HB3 LYS   223      40.698  37.363  23.643  1.00  0.00           H  
ATOM   3482  CG  LYS   223      39.255  38.884  24.056  1.00  0.00           C  
ATOM   3483  HG2 LYS   223      38.588  38.416  23.347  1.00  0.00           H  
ATOM   3484  HG3 LYS   223      38.888  38.595  25.041  1.00  0.00           H  
ATOM   3485  CD  LYS   223      39.154  40.451  23.938  1.00  0.00           C  
ATOM   3486  HD2 LYS   223      39.495  40.923  24.701  1.00  0.00           H  
ATOM   3487  HD3 LYS   223      39.727  40.740  23.070  1.00  0.00           H  
ATOM   3488  CE  LYS   223      37.713  40.927  23.649  1.00  0.00           C  
ATOM   3489  HE2 LYS   223      37.312  40.429  22.778  1.00  0.00           H  
ATOM   3490  HE3 LYS   223      37.181  40.695  24.559  1.00  0.00           H  
ATOM   3491  NZ  LYS   223      37.682  42.364  23.437  1.00  0.00           N  
ATOM   3492  HZ1 LYS   223      38.536  42.655  22.825  1.00  0.00           H  
ATOM   3493  HZ2 LYS   223      36.811  42.761  22.916  1.00  0.00           H  
ATOM   3494  HZ3 LYS   223      37.995  42.849  24.266  1.00  0.00           H  
ATOM   3495  C   LYS   223      42.883  38.002  25.239  1.00  0.00           C  
ATOM   3496  O   LYS   223      43.725  38.894  25.168  1.00  0.00           O  
ATOM   3497  N   THR   224      43.163  36.732  25.442  1.00  0.00           N  
ATOM   3498  H   THR   224      42.331  36.037  25.555  1.00  0.00           H  
ATOM   3499  CA  THR   224      44.510  36.214  25.468  1.00  0.00           C  
ATOM   3500  HA  THR   224      45.041  36.736  24.672  1.00  0.00           H  
ATOM   3501  CB  THR   224      45.171  36.626  26.797  1.00  0.00           C  
ATOM   3502  HB  THR   224      44.918  37.668  26.996  1.00  0.00           H  
ATOM   3503  CG2 THR   224      44.743  35.866  27.879  1.00  0.00           C  
ATOM   3504 HG21 THR   224      45.197  34.964  27.931  1.00  0.00           H  
ATOM   3505 HG22 THR   224      44.897  36.359  28.838  1.00  0.00           H  
ATOM   3506 HG23 THR   224      43.655  35.917  27.907  1.00  0.00           H  
ATOM   3507  OG1 THR   224      46.572  36.474  26.899  1.00  0.00           O  
ATOM   3508  HG1 THR   224      46.951  37.496  26.900  1.00  0.00           H  
ATOM   3509  C   THR   224      44.544  34.752  25.166  1.00  0.00           C  
ATOM   3510  O   THR   224      43.476  34.109  25.388  1.00  0.00           O  
ATOM   3511  N   ASN   225      45.744  34.279  24.839  1.00  0.00           N  
ATOM   3512  H   ASN   225      46.541  34.893  24.928  1.00  0.00           H  
ATOM   3513  CA  ASN   225      46.039  32.853  24.629  1.00  0.00           C  
ATOM   3514  HA  ASN   225      45.182  32.336  24.497  1.00  0.00           H  
ATOM   3515  CB  ASN   225      46.895  32.610  23.364  1.00  0.00           C  
ATOM   3516  HB2 ASN   225      46.672  31.630  22.943  1.00  0.00           H  
ATOM   3517  HB3 ASN   225      46.583  33.308  22.704  1.00  0.00           H  
ATOM   3518  CG  ASN   225      48.418  32.758  23.330  1.00  0.00           C  
ATOM   3519  OD1 ASN   225      49.097  32.319  24.270  1.00  0.00           O  
ATOM   3520  ND2 ASN   225      49.013  33.256  22.244  1.00  0.00           N  
ATOM   3521 HD21 ASN   225      50.097  33.350  22.307  1.00  0.00           H  
ATOM   3522 HD22 ASN   225      48.490  33.607  21.354  1.00  0.00           H  
ATOM   3523  C   ASN   225      46.538  32.310  25.960  1.00  0.00           C  
ATOM   3524  O   ASN   225      46.736  32.880  27.061  1.00  0.00           O  
ATOM   3525  N   VAL   226      46.712  30.978  25.984  1.00  0.00           N  
ATOM   3526  H   VAL   226      46.386  30.362  25.145  1.00  0.00           H  
ATOM   3527  CA  VAL   226      47.151  30.202  27.210  1.00  0.00           C  
ATOM   3528  HA  VAL   226      46.603  30.605  28.061  1.00  0.00           H  
ATOM   3529  CB  VAL   226      46.694  28.701  27.089  1.00  0.00           C  
ATOM   3530  HB  VAL   226      45.631  28.719  26.849  1.00  0.00           H  
ATOM   3531  CG1 VAL   226      47.472  27.921  26.095  1.00  0.00           C  
ATOM   3532 HG11 VAL   226      47.085  26.903  26.047  1.00  0.00           H  
ATOM   3533 HG12 VAL   226      47.456  28.469  25.152  1.00  0.00           H  
ATOM   3534 HG13 VAL   226      48.522  27.867  26.381  1.00  0.00           H  
ATOM   3535  CG2 VAL   226      46.961  27.919  28.376  1.00  0.00           C  
ATOM   3536 HG21 VAL   226      46.642  26.965  28.290  1.00  0.00           H  
ATOM   3537 HG22 VAL   226      47.965  27.906  28.799  1.00  0.00           H  
ATOM   3538 HG23 VAL   226      46.473  28.384  29.232  1.00  0.00           H  
ATOM   3539  C   VAL   226      48.603  30.404  27.578  1.00  0.00           C  
ATOM   3540  O   VAL   226      48.903  30.484  28.721  1.00  0.00           O  
ATOM   3541  N   GLN   227      49.451  30.585  26.534  1.00  0.00           N  
ATOM   3542  H   GLN   227      49.000  30.652  25.544  1.00  0.00           H  
ATOM   3543  CA  GLN   227      50.869  30.909  26.822  1.00  0.00           C  
ATOM   3544  HA  GLN   227      51.286  30.218  27.555  1.00  0.00           H  
ATOM   3545  CB  GLN   227      51.615  30.799  25.479  1.00  0.00           C  
ATOM   3546  HB2 GLN   227      51.254  31.602  24.837  1.00  0.00           H  
ATOM   3547  HB3 GLN   227      52.661  30.981  25.725  1.00  0.00           H  
ATOM   3548  CG  GLN   227      51.569  29.549  24.665  1.00  0.00           C  
ATOM   3549  HG2 GLN   227      52.105  28.922  25.155  1.00  0.00           H  
ATOM   3550  HG3 GLN   227      50.535  29.225  24.552  1.00  0.00           H  
ATOM   3551  CD  GLN   227      52.351  29.737  23.351  1.00  0.00           C  
ATOM   3552  OE1 GLN   227      53.549  29.706  23.323  1.00  0.00           O  
ATOM   3553  NE2 GLN   227      51.613  30.060  22.372  1.00  0.00           N  
ATOM   3554 HE21 GLN   227      50.541  30.185  22.524  1.00  0.00           H  
ATOM   3555 HE22 GLN   227      52.059  30.419  21.540  1.00  0.00           H  
ATOM   3556  C   GLN   227      51.132  32.309  27.389  1.00  0.00           C  
ATOM   3557  O   GLN   227      52.030  32.436  28.228  1.00  0.00           O  
ATOM   3558  N   ASP   228      50.233  33.264  27.100  1.00  0.00           N  
ATOM   3559  H   ASP   228      49.435  33.082  26.379  1.00  0.00           H  
ATOM   3560  CA  ASP   228      50.260  34.581  27.744  1.00  0.00           C  
ATOM   3561  HA  ASP   228      51.219  34.897  27.735  1.00  0.00           H  
ATOM   3562  CB  ASP   228      49.637  35.788  26.905  1.00  0.00           C  
ATOM   3563  HB2 ASP   228      48.747  35.444  26.573  1.00  0.00           H  
ATOM   3564  HB3 ASP   228      49.547  36.585  27.519  1.00  0.00           H  
ATOM   3565  CG  ASP   228      50.362  36.280  25.676  1.00  0.00           C  
ATOM   3566  OD1 ASP   228      50.056  37.465  25.246  1.00  0.00           O  
ATOM   3567  OD2 ASP   228      51.446  35.727  25.346  1.00  0.00           O  
ATOM   3568  C   ASP   228      49.863  34.514  29.212  1.00  0.00           C  
ATOM   3569  O   ASP   228      50.664  34.993  30.005  1.00  0.00           O  
ATOM   3570  N   MET   229      48.721  33.899  29.510  1.00  0.00           N  
ATOM   3571  H   MET   229      48.085  33.570  28.688  1.00  0.00           H  
ATOM   3572  CA  MET   229      48.368  33.733  30.971  1.00  0.00           C  
ATOM   3573  HA  MET   229      48.149  34.674  31.477  1.00  0.00           H  
ATOM   3574  CB  MET   229      46.963  33.046  31.034  1.00  0.00           C  
ATOM   3575  HB2 MET   229      46.926  32.343  30.202  1.00  0.00           H  
ATOM   3576  HB3 MET   229      46.824  32.496  31.964  1.00  0.00           H  
ATOM   3577  CG  MET   229      45.718  33.954  30.960  1.00  0.00           C  
ATOM   3578  HG2 MET   229      45.704  34.544  30.043  1.00  0.00           H  
ATOM   3579  HG3 MET   229      44.827  33.328  31.009  1.00  0.00           H  
ATOM   3580  SD  MET   229      45.688  35.082  32.327  1.00  0.00           S  
ATOM   3581  CE  MET   229      46.340  36.599  31.779  1.00  0.00           C  
ATOM   3582  HE1 MET   229      46.070  37.370  32.501  1.00  0.00           H  
ATOM   3583  HE2 MET   229      47.401  36.503  31.549  1.00  0.00           H  
ATOM   3584  HE3 MET   229      45.931  36.816  30.882  1.00  0.00           H  
ATOM   3585  C   MET   229      49.411  33.002  31.837  1.00  0.00           C  
ATOM   3586  O   MET   229      49.684  33.444  32.945  1.00  0.00           O  
ATOM   3587  N   ALA   230      50.047  32.032  31.235  1.00  0.00           N  
ATOM   3588  H   ALA   230      49.764  31.770  30.302  1.00  0.00           H  
ATOM   3589  CA  ALA   230      51.088  31.218  31.893  1.00  0.00           C  
ATOM   3590  HA  ALA   230      50.829  30.853  32.798  1.00  0.00           H  
ATOM   3591  CB  ALA   230      51.410  30.024  31.077  1.00  0.00           C  
ATOM   3592  HB1 ALA   230      52.157  29.375  31.534  1.00  0.00           H  
ATOM   3593  HB2 ALA   230      50.594  29.301  31.070  1.00  0.00           H  
ATOM   3594  HB3 ALA   230      51.541  30.321  30.121  1.00  0.00           H  
ATOM   3595  C   ALA   230      52.363  32.050  32.232  1.00  0.00           C  
ATOM   3596  O   ALA   230      52.778  32.030  33.402  1.00  0.00           O  
ATOM   3597  N   ASN   231      52.983  32.719  31.307  1.00  0.00           N  
ATOM   3598  H   ASN   231      52.647  32.536  30.372  1.00  0.00           H  
ATOM   3599  CA  ASN   231      54.006  33.760  31.426  1.00  0.00           C  
ATOM   3600  HA  ASN   231      54.922  33.316  31.815  1.00  0.00           H  
ATOM   3601  CB  ASN   231      54.297  34.504  30.085  1.00  0.00           C  
ATOM   3602  HB2 ASN   231      54.965  33.912  29.459  1.00  0.00           H  
ATOM   3603  HB3 ASN   231      53.431  34.751  29.471  1.00  0.00           H  
ATOM   3604  CG  ASN   231      55.115  35.784  30.074  1.00  0.00           C  
ATOM   3605  OD1 ASN   231      55.946  36.004  30.973  1.00  0.00           O  
ATOM   3606  ND2 ASN   231      54.931  36.726  29.135  1.00  0.00           N  
ATOM   3607 HD21 ASN   231      54.477  36.394  28.201  1.00  0.00           H  
ATOM   3608 HD22 ASN   231      55.750  37.439  29.045  1.00  0.00           H  
ATOM   3609  C   ASN   231      53.633  34.825  32.425  1.00  0.00           C  
ATOM   3610  O   ASN   231      54.442  35.100  33.384  1.00  0.00           O  
ATOM   3611  N   TRP   232      52.400  35.427  32.471  1.00  0.00           N  
ATOM   3612  H   TRP   232      51.762  35.356  31.590  1.00  0.00           H  
ATOM   3613  CA  TRP   232      51.906  36.347  33.449  1.00  0.00           C  
ATOM   3614  HA  TRP   232      52.512  37.248  33.360  1.00  0.00           H  
ATOM   3615  CB  TRP   232      50.547  36.852  33.000  1.00  0.00           C  
ATOM   3616  HB2 TRP   232      50.601  37.353  32.033  1.00  0.00           H  
ATOM   3617  HB3 TRP   232      49.862  36.010  32.897  1.00  0.00           H  
ATOM   3618  CG  TRP   232      49.868  37.727  33.941  1.00  0.00           C  
ATOM   3619  CD1 TRP   232      48.594  37.566  34.466  1.00  0.00           C  
ATOM   3620  HD1 TRP   232      47.829  36.808  34.298  1.00  0.00           H  
ATOM   3621  NE1 TRP   232      48.261  38.781  35.072  1.00  0.00           N  
ATOM   3622  HE1 TRP   232      47.300  38.940  35.561  1.00  0.00           H  
ATOM   3623  CE2 TRP   232      49.276  39.695  35.058  1.00  0.00           C  
ATOM   3624  CZ2 TRP   232      49.266  41.013  35.557  1.00  0.00           C  
ATOM   3625  HZ2 TRP   232      48.410  41.389  35.941  1.00  0.00           H  
ATOM   3626  CH2 TRP   232      50.402  41.809  35.291  1.00  0.00           C  
ATOM   3627  HH2 TRP   232      50.435  42.823  35.690  1.00  0.00           H  
ATOM   3628  CZ3 TRP   232      51.545  41.317  34.678  1.00  0.00           C  
ATOM   3629  HZ3 TRP   232      52.399  41.976  34.524  1.00  0.00           H  
ATOM   3630  CE3 TRP   232      51.490  39.992  34.185  1.00  0.00           C  
ATOM   3631  HE3 TRP   232      52.391  39.577  33.734  1.00  0.00           H  
ATOM   3632  CD2 TRP   232      50.327  39.110  34.330  1.00  0.00           C  
ATOM   3633  C   TRP   232      51.935  35.776  34.853  1.00  0.00           C  
ATOM   3634  O   TRP   232      52.505  36.411  35.782  1.00  0.00           O  
ATOM   3635  N   VAL   233      51.325  34.586  35.098  1.00  0.00           N  
ATOM   3636  H   VAL   233      50.714  34.279  34.354  1.00  0.00           H  
ATOM   3637  CA  VAL   233      51.360  33.777  36.304  1.00  0.00           C  
ATOM   3638  HA  VAL   233      50.949  34.311  37.056  1.00  0.00           H  
ATOM   3639  CB  VAL   233      50.629  32.398  36.195  1.00  0.00           C  
ATOM   3640  HB  VAL   233      50.795  32.070  35.169  1.00  0.00           H  
ATOM   3641  CG1 VAL   233      51.085  31.307  37.166  1.00  0.00           C  
ATOM   3642 HG11 VAL   233      50.276  30.615  37.399  1.00  0.00           H  
ATOM   3643 HG12 VAL   233      51.917  30.801  36.677  1.00  0.00           H  
ATOM   3644 HG13 VAL   233      51.542  31.739  38.057  1.00  0.00           H  
ATOM   3645  CG2 VAL   233      49.152  32.642  36.405  1.00  0.00           C  
ATOM   3646 HG21 VAL   233      48.591  31.785  36.031  1.00  0.00           H  
ATOM   3647 HG22 VAL   233      48.959  32.710  37.476  1.00  0.00           H  
ATOM   3648 HG23 VAL   233      48.866  33.490  35.936  1.00  0.00           H  
ATOM   3649  C   VAL   233      52.803  33.599  36.751  1.00  0.00           C  
ATOM   3650  O   VAL   233      53.155  34.092  37.807  1.00  0.00           O  
ATOM   3651  N   MET   234      53.743  33.025  36.005  1.00  0.00           N  
ATOM   3652  H   MET   234      53.316  32.536  35.141  1.00  0.00           H  
ATOM   3653  CA  MET   234      55.083  32.782  36.525  1.00  0.00           C  
ATOM   3654  HA  MET   234      55.033  32.229  37.451  1.00  0.00           H  
ATOM   3655  CB  MET   234      55.953  32.005  35.483  1.00  0.00           C  
ATOM   3656  HB2 MET   234      55.409  31.191  35.025  1.00  0.00           H  
ATOM   3657  HB3 MET   234      56.280  32.676  34.703  1.00  0.00           H  
ATOM   3658  CG  MET   234      57.215  31.422  36.078  1.00  0.00           C  
ATOM   3659  HG2 MET   234      57.811  32.255  36.450  1.00  0.00           H  
ATOM   3660  HG3 MET   234      56.892  30.862  36.854  1.00  0.00           H  
ATOM   3661  SD  MET   234      58.213  30.333  34.997  1.00  0.00           S  
ATOM   3662  CE  MET   234      58.888  31.380  33.723  1.00  0.00           C  
ATOM   3663  HE1 MET   234      59.565  31.966  34.191  1.00  0.00           H  
ATOM   3664  HE2 MET   234      59.408  30.694  33.054  1.00  0.00           H  
ATOM   3665  HE3 MET   234      58.156  32.037  33.252  1.00  0.00           H  
ATOM   3666  C   MET   234      55.848  34.113  36.909  1.00  0.00           C  
ATOM   3667  O   MET   234      56.562  34.170  37.949  1.00  0.00           O  
ATOM   3668  N   ALA   235      55.610  35.140  36.162  1.00  0.00           N  
ATOM   3669  H   ALA   235      55.120  35.041  35.194  1.00  0.00           H  
ATOM   3670  CA  ALA   235      56.217  36.432  36.400  1.00  0.00           C  
ATOM   3671  HA  ALA   235      57.268  36.264  36.636  1.00  0.00           H  
ATOM   3672  CB  ALA   235      56.165  37.333  35.100  1.00  0.00           C  
ATOM   3673  HB1 ALA   235      55.273  37.749  34.874  1.00  0.00           H  
ATOM   3674  HB2 ALA   235      56.857  38.132  35.323  1.00  0.00           H  
ATOM   3675  HB3 ALA   235      56.469  36.601  34.352  1.00  0.00           H  
ATOM   3676  C   ALA   235      55.719  37.121  37.688  1.00  0.00           C  
ATOM   3677  O   ALA   235      56.533  37.597  38.533  1.00  0.00           O  
ATOM   3678  N   ASN   236      54.446  37.067  37.990  1.00  0.00           N  
ATOM   3679  H   ASN   236      53.755  36.759  37.205  1.00  0.00           H  
ATOM   3680  CA  ASN   236      53.905  37.527  39.253  1.00  0.00           C  
ATOM   3681  HA  ASN   236      54.419  38.461  39.478  1.00  0.00           H  
ATOM   3682  CB  ASN   236      52.379  37.787  39.138  1.00  0.00           C  
ATOM   3683  HB2 ASN   236      51.819  36.995  38.642  1.00  0.00           H  
ATOM   3684  HB3 ASN   236      52.051  37.870  40.174  1.00  0.00           H  
ATOM   3685  CG  ASN   236      52.064  39.062  38.341  1.00  0.00           C  
ATOM   3686  OD1 ASN   236      51.947  40.159  38.900  1.00  0.00           O  
ATOM   3687  ND2 ASN   236      51.802  38.833  37.076  1.00  0.00           N  
ATOM   3688 HD21 ASN   236      51.574  39.667  36.554  1.00  0.00           H  
ATOM   3689 HD22 ASN   236      51.890  37.844  36.626  1.00  0.00           H  
ATOM   3690  C   ASN   236      54.406  36.511  40.344  1.00  0.00           C  
ATOM   3691  O   ASN   236      54.542  36.954  41.488  1.00  0.00           O  
ATOM   3692  N   MET   237      54.478  35.200  40.108  1.00  0.00           N  
ATOM   3693  H   MET   237      54.072  34.801  39.178  1.00  0.00           H  
ATOM   3694  CA  MET   237      54.971  34.225  41.101  1.00  0.00           C  
ATOM   3695  HA  MET   237      54.330  34.347  41.974  1.00  0.00           H  
ATOM   3696  CB  MET   237      54.760  32.803  40.492  1.00  0.00           C  
ATOM   3697  HB2 MET   237      53.760  32.625  40.096  1.00  0.00           H  
ATOM   3698  HB3 MET   237      55.428  32.710  39.636  1.00  0.00           H  
ATOM   3699  CG  MET   237      55.178  31.683  41.472  1.00  0.00           C  
ATOM   3700  HG2 MET   237      56.093  31.867  41.859  1.00  0.00           H  
ATOM   3701  HG3 MET   237      54.581  31.638  42.383  1.00  0.00           H  
ATOM   3702  SD  MET   237      55.237  30.070  40.649  1.00  0.00           S  
ATOM   3703  CE  MET   237      56.751  30.141  39.734  1.00  0.00           C  
ATOM   3704  HE1 MET   237      56.613  30.756  38.845  1.00  0.00           H  
ATOM   3705  HE2 MET   237      57.576  30.561  40.309  1.00  0.00           H  
ATOM   3706  HE3 MET   237      56.954  29.119  39.415  1.00  0.00           H  
ATOM   3707  C   MET   237      56.370  34.422  41.634  1.00  0.00           C  
ATOM   3708  O   MET   237      56.579  34.248  42.861  1.00  0.00           O  
ATOM   3709  N   ALA   238      57.295  34.872  40.737  1.00  0.00           N  
ATOM   3710  H   ALA   238      57.023  34.864  39.681  1.00  0.00           H  
ATOM   3711  CA  ALA   238      58.691  34.987  41.044  1.00  0.00           C  
ATOM   3712  HA  ALA   238      58.870  35.084  42.033  1.00  0.00           H  
ATOM   3713  CB  ALA   238      59.339  33.707  40.537  1.00  0.00           C  
ATOM   3714  HB1 ALA   238      58.996  32.840  41.102  1.00  0.00           H  
ATOM   3715  HB2 ALA   238      59.069  33.519  39.498  1.00  0.00           H  
ATOM   3716  HB3 ALA   238      60.427  33.765  40.541  1.00  0.00           H  
ATOM   3717  C   ALA   238      59.211  36.261  40.344  1.00  0.00           C  
ATOM   3718  O   ALA   238      59.821  36.095  39.288  1.00  0.00           O  
ATOM   3719  N   PRO   239      58.953  37.477  40.875  1.00  0.00           N  
ATOM   3720  CD  PRO   239      58.058  37.763  41.937  1.00  0.00           C  
ATOM   3721  HD2 PRO   239      58.581  37.944  42.783  1.00  0.00           H  
ATOM   3722  HD3 PRO   239      57.290  36.995  42.027  1.00  0.00           H  
ATOM   3723  CG  PRO   239      57.499  39.168  41.707  1.00  0.00           C  
ATOM   3724  HG2 PRO   239      57.189  39.628  42.551  1.00  0.00           H  
ATOM   3725  HG3 PRO   239      56.664  39.151  41.138  1.00  0.00           H  
ATOM   3726  CB  PRO   239      58.673  39.911  41.031  1.00  0.00           C  
ATOM   3727  HB2 PRO   239      59.350  40.182  41.841  1.00  0.00           H  
ATOM   3728  HB3 PRO   239      58.432  40.818  40.476  1.00  0.00           H  
ATOM   3729  CA  PRO   239      59.219  38.754  40.229  1.00  0.00           C  
ATOM   3730  HA  PRO   239      58.575  38.680  39.353  1.00  0.00           H  
ATOM   3731  C   PRO   239      60.657  39.109  39.785  1.00  0.00           C  
ATOM   3732  O   PRO   239      60.815  40.059  38.990  1.00  0.00           O  
ATOM   3733  N   GLU   240      61.690  38.200  40.070  1.00  0.00           N  
ATOM   3734  H   GLU   240      61.562  37.396  40.795  1.00  0.00           H  
ATOM   3735  CA  GLU   240      62.986  38.283  39.291  1.00  0.00           C  
ATOM   3736  HA  GLU   240      63.620  39.153  39.463  1.00  0.00           H  
ATOM   3737  CB  GLU   240      63.865  37.171  39.748  1.00  0.00           C  
ATOM   3738  HB2 GLU   240      63.375  36.289  39.690  1.00  0.00           H  
ATOM   3739  HB3 GLU   240      64.780  37.256  39.162  1.00  0.00           H  
ATOM   3740  CG  GLU   240      64.364  37.272  41.226  1.00  0.00           C  
ATOM   3741  HG2 GLU   240      63.559  36.852  41.829  1.00  0.00           H  
ATOM   3742  HG3 GLU   240      65.234  36.619  41.305  1.00  0.00           H  
ATOM   3743  CD  GLU   240      64.743  38.658  41.702  1.00  0.00           C  
ATOM   3744  OE1 GLU   240      65.533  39.388  40.983  1.00  0.00           O  
ATOM   3745  OE2 GLU   240      64.210  39.069  42.734  1.00  0.00           O  
ATOM   3746  C   GLU   240      62.838  38.153  37.811  1.00  0.00           C  
ATOM   3747  O   GLU   240      63.701  38.604  37.063  1.00  0.00           O  
ATOM   3748  N   ASN   241      61.756  37.580  37.312  1.00  0.00           N  
ATOM   3749  H   ASN   241      61.198  37.073  37.983  1.00  0.00           H  
ATOM   3750  CA  ASN   241      61.385  37.458  35.887  1.00  0.00           C  
ATOM   3751  HA  ASN   241      62.288  37.046  35.436  1.00  0.00           H  
ATOM   3752  CB  ASN   241      60.162  36.599  35.643  1.00  0.00           C  
ATOM   3753  HB2 ASN   241      59.370  36.813  36.361  1.00  0.00           H  
ATOM   3754  HB3 ASN   241      59.760  36.831  34.657  1.00  0.00           H  
ATOM   3755  CG  ASN   241      60.372  35.027  35.828  1.00  0.00           C  
ATOM   3756  OD1 ASN   241      60.546  34.197  34.873  1.00  0.00           O  
ATOM   3757  ND2 ASN   241      60.232  34.504  37.035  1.00  0.00           N  
ATOM   3758 HD21 ASN   241      60.153  33.424  37.166  1.00  0.00           H  
ATOM   3759 HD22 ASN   241      59.960  35.131  37.884  1.00  0.00           H  
ATOM   3760  C   ASN   241      61.182  38.854  35.272  1.00  0.00           C  
ATOM   3761  O   ASN   241      61.290  39.053  34.060  1.00  0.00           O  
ATOM   3762  N   VAL   242      60.815  39.861  36.060  1.00  0.00           N  
ATOM   3763  H   VAL   242      60.966  39.728  37.131  1.00  0.00           H  
ATOM   3764  CA  VAL   242      60.467  41.279  35.669  1.00  0.00           C  
ATOM   3765  HA  VAL   242      60.286  41.252  34.594  1.00  0.00           H  
ATOM   3766  CB  VAL   242      59.279  41.933  36.423  1.00  0.00           C  
ATOM   3767  HB  VAL   242      59.663  42.165  37.416  1.00  0.00           H  
ATOM   3768  CG1 VAL   242      58.680  43.157  35.776  1.00  0.00           C  
ATOM   3769 HG11 VAL   242      59.472  43.889  35.933  1.00  0.00           H  
ATOM   3770 HG12 VAL   242      58.373  43.068  34.818  1.00  0.00           H  
ATOM   3771 HG13 VAL   242      57.902  43.497  36.460  1.00  0.00           H  
ATOM   3772  CG2 VAL   242      58.119  40.908  36.529  1.00  0.00           C  
ATOM   3773 HG21 VAL   242      57.175  41.326  36.878  1.00  0.00           H  
ATOM   3774 HG22 VAL   242      57.945  40.297  35.643  1.00  0.00           H  
ATOM   3775 HG23 VAL   242      58.361  40.167  37.292  1.00  0.00           H  
ATOM   3776  C   VAL   242      61.683  42.199  35.803  1.00  0.00           C  
ATOM   3777  O   VAL   242      62.563  41.826  36.625  1.00  0.00           O  
ATOM   3778  N   ALA   243      61.901  43.227  34.987  1.00  0.00           N  
ATOM   3779  H   ALA   243      61.119  43.471  34.267  1.00  0.00           H  
ATOM   3780  CA  ALA   243      63.104  44.046  35.012  1.00  0.00           C  
ATOM   3781  HA  ALA   243      63.572  43.930  35.989  1.00  0.00           H  
ATOM   3782  CB  ALA   243      64.039  43.594  33.899  1.00  0.00           C  
ATOM   3783  HB1 ALA   243      64.264  42.537  34.040  1.00  0.00           H  
ATOM   3784  HB2 ALA   243      63.549  43.818  32.951  1.00  0.00           H  
ATOM   3785  HB3 ALA   243      64.981  44.130  34.019  1.00  0.00           H  
ATOM   3786  C   ALA   243      62.793  45.539  34.971  1.00  0.00           C  
ATOM   3787  O   ALA   243      63.581  46.341  35.479  1.00  0.00           O  
ATOM   3788  N   ASP   244      61.628  45.966  34.513  1.00  0.00           N  
ATOM   3789  H   ASP   244      61.001  45.228  34.225  1.00  0.00           H  
ATOM   3790  CA  ASP   244      61.143  47.306  34.667  1.00  0.00           C  
ATOM   3791  HA  ASP   244      62.002  47.859  34.289  1.00  0.00           H  
ATOM   3792  CB  ASP   244      59.888  47.559  33.747  1.00  0.00           C  
ATOM   3793  HB2 ASP   244      59.143  46.798  33.978  1.00  0.00           H  
ATOM   3794  HB3 ASP   244      59.581  48.590  33.922  1.00  0.00           H  
ATOM   3795  CG  ASP   244      60.222  47.436  32.284  1.00  0.00           C  
ATOM   3796  OD1 ASP   244      60.787  46.448  31.822  1.00  0.00           O  
ATOM   3797  OD2 ASP   244      59.950  48.403  31.566  1.00  0.00           O  
ATOM   3798  C   ASP   244      60.934  47.590  36.163  1.00  0.00           C  
ATOM   3799  O   ASP   244      60.030  47.071  36.878  1.00  0.00           O  
ATOM   3800  N   ALA   245      61.728  48.483  36.750  1.00  0.00           N  
ATOM   3801  H   ALA   245      62.383  49.172  36.217  1.00  0.00           H  
ATOM   3802  CA  ALA   245      61.640  48.628  38.212  1.00  0.00           C  
ATOM   3803  HA  ALA   245      61.924  47.650  38.600  1.00  0.00           H  
ATOM   3804  CB  ALA   245      62.819  49.594  38.547  1.00  0.00           C  
ATOM   3805  HB1 ALA   245      62.806  49.901  39.508  1.00  0.00           H  
ATOM   3806  HB2 ALA   245      63.665  49.076  38.357  1.00  0.00           H  
ATOM   3807  HB3 ALA   245      62.841  50.491  37.929  1.00  0.00           H  
ATOM   3808  C   ALA   245      60.296  49.056  38.764  1.00  0.00           C  
ATOM   3809  O   ALA   245      59.926  48.657  39.867  1.00  0.00           O  
ATOM   3810  N   SER   246      59.591  49.905  37.989  1.00  0.00           N  
ATOM   3811  H   SER   246      59.894  50.105  36.962  1.00  0.00           H  
ATOM   3812  CA  SER   246      58.250  50.352  38.343  1.00  0.00           C  
ATOM   3813  HA  SER   246      58.281  50.523  39.419  1.00  0.00           H  
ATOM   3814  CB  SER   246      57.749  51.663  37.641  1.00  0.00           C  
ATOM   3815  HB2 SER   246      56.866  52.051  38.148  1.00  0.00           H  
ATOM   3816  HB3 SER   246      58.531  52.409  37.779  1.00  0.00           H  
ATOM   3817  OG  SER   246      57.490  51.539  36.240  1.00  0.00           O  
ATOM   3818  HG  SER   246      56.542  51.232  36.076  1.00  0.00           H  
ATOM   3819  C   SER   246      57.264  49.221  38.163  1.00  0.00           C  
ATOM   3820  O   SER   246      56.411  49.036  39.026  1.00  0.00           O  
ATOM   3821  N   LEU   247      57.389  48.257  37.255  1.00  0.00           N  
ATOM   3822  H   LEU   247      58.236  48.257  36.569  1.00  0.00           H  
ATOM   3823  CA  LEU   247      56.532  47.082  37.202  1.00  0.00           C  
ATOM   3824  HA  LEU   247      55.597  47.444  37.321  1.00  0.00           H  
ATOM   3825  CB  LEU   247      56.554  46.421  35.789  1.00  0.00           C  
ATOM   3826  HB2 LEU   247      56.420  47.227  35.067  1.00  0.00           H  
ATOM   3827  HB3 LEU   247      57.553  46.065  35.538  1.00  0.00           H  
ATOM   3828  CG  LEU   247      55.580  45.281  35.528  1.00  0.00           C  
ATOM   3829  HG  LEU   247      55.744  44.571  36.338  1.00  0.00           H  
ATOM   3830  CD1 LEU   247      54.166  45.846  35.700  1.00  0.00           C  
ATOM   3831 HD11 LEU   247      54.000  46.703  35.047  1.00  0.00           H  
ATOM   3832 HD12 LEU   247      53.536  45.140  35.345  1.00  0.00           H  
ATOM   3833 HD13 LEU   247      53.935  46.172  36.714  1.00  0.00           H  
ATOM   3834  CD2 LEU   247      55.812  44.599  34.183  1.00  0.00           C  
ATOM   3835 HD21 LEU   247      55.596  43.538  34.308  1.00  0.00           H  
ATOM   3836 HD22 LEU   247      55.258  45.140  33.415  1.00  0.00           H  
ATOM   3837 HD23 LEU   247      56.875  44.512  33.958  1.00  0.00           H  
ATOM   3838  C   LEU   247      56.836  46.022  38.279  1.00  0.00           C  
ATOM   3839  O   LEU   247      55.896  45.497  38.809  1.00  0.00           O  
ATOM   3840  N   LYS   248      58.147  45.853  38.683  1.00  0.00           N  
ATOM   3841  H   LYS   248      58.812  46.388  38.144  1.00  0.00           H  
ATOM   3842  CA  LYS   248      58.584  44.889  39.717  1.00  0.00           C  
ATOM   3843  HA  LYS   248      58.190  43.880  39.604  1.00  0.00           H  
ATOM   3844  CB  LYS   248      60.102  44.696  39.586  1.00  0.00           C  
ATOM   3845  HB2 LYS   248      60.281  44.411  38.549  1.00  0.00           H  
ATOM   3846  HB3 LYS   248      60.651  45.575  39.925  1.00  0.00           H  
ATOM   3847  CG  LYS   248      60.538  43.516  40.440  1.00  0.00           C  
ATOM   3848  HG2 LYS   248      60.264  43.637  41.405  1.00  0.00           H  
ATOM   3849  HG3 LYS   248      60.098  42.739  40.088  1.00  0.00           H  
ATOM   3850  CD  LYS   248      62.038  43.231  40.431  1.00  0.00           C  
ATOM   3851  HD2 LYS   248      62.391  43.095  39.409  1.00  0.00           H  
ATOM   3852  HD3 LYS   248      62.581  44.113  40.771  1.00  0.00           H  
ATOM   3853  CE  LYS   248      62.446  42.008  41.200  1.00  0.00           C  
ATOM   3854  HE2 LYS   248      62.430  42.325  42.243  1.00  0.00           H  
ATOM   3855  HE3 LYS   248      61.656  41.260  41.139  1.00  0.00           H  
ATOM   3856  NZ  LYS   248      63.748  41.430  40.717  1.00  0.00           N  
ATOM   3857  HZ1 LYS   248      63.808  41.473  39.629  1.00  0.00           H  
ATOM   3858  HZ2 LYS   248      64.503  42.053  41.196  1.00  0.00           H  
ATOM   3859  HZ3 LYS   248      63.905  40.490  41.052  1.00  0.00           H  
ATOM   3860  C   LYS   248      58.151  45.365  41.151  1.00  0.00           C  
ATOM   3861  O   LYS   248      57.579  44.477  41.865  1.00  0.00           O  
ATOM   3862  N   GLN   249      58.195  46.669  41.481  1.00  0.00           N  
ATOM   3863  H   GLN   249      58.751  47.410  40.908  1.00  0.00           H  
ATOM   3864  CA  GLN   249      57.474  47.240  42.638  1.00  0.00           C  
ATOM   3865  HA  GLN   249      57.562  46.521  43.452  1.00  0.00           H  
ATOM   3866  CB  GLN   249      58.048  48.586  42.956  1.00  0.00           C  
ATOM   3867  HB2 GLN   249      59.134  48.684  42.939  1.00  0.00           H  
ATOM   3868  HB3 GLN   249      57.778  49.276  42.157  1.00  0.00           H  
ATOM   3869  CG  GLN   249      57.627  49.085  44.284  1.00  0.00           C  
ATOM   3870  HG2 GLN   249      57.732  50.170  44.311  1.00  0.00           H  
ATOM   3871  HG3 GLN   249      56.596  48.874  44.568  1.00  0.00           H  
ATOM   3872  CD  GLN   249      58.494  48.605  45.423  1.00  0.00           C  
ATOM   3873  OE1 GLN   249      59.176  47.605  45.438  1.00  0.00           O  
ATOM   3874  NE2 GLN   249      58.443  49.192  46.568  1.00  0.00           N  
ATOM   3875 HE21 GLN   249      57.844  50.094  46.689  1.00  0.00           H  
ATOM   3876 HE22 GLN   249      58.951  48.688  47.391  1.00  0.00           H  
ATOM   3877  C   GLN   249      55.949  47.201  42.468  1.00  0.00           C  
ATOM   3878  O   GLN   249      55.193  47.016  43.443  1.00  0.00           O  
ATOM   3879  N   GLY   250      55.522  47.312  41.237  1.00  0.00           N  
ATOM   3880  H   GLY   250      56.191  47.642  40.556  1.00  0.00           H  
ATOM   3881  CA  GLY   250      54.088  47.244  40.855  1.00  0.00           C  
ATOM   3882  HA2 GLY   250      53.653  48.170  41.230  1.00  0.00           H  
ATOM   3883  HA3 GLY   250      53.988  47.318  39.772  1.00  0.00           H  
ATOM   3884  C   GLY   250      53.400  46.007  41.342  1.00  0.00           C  
ATOM   3885  O   GLY   250      52.312  46.076  41.920  1.00  0.00           O  
ATOM   3886  N   ILE   251      54.095  44.824  41.175  1.00  0.00           N  
ATOM   3887  H   ILE   251      55.047  44.895  40.649  1.00  0.00           H  
ATOM   3888  CA  ILE   251      53.719  43.469  41.622  1.00  0.00           C  
ATOM   3889  HA  ILE   251      52.736  43.325  41.172  1.00  0.00           H  
ATOM   3890  CB  ILE   251      54.601  42.505  40.761  1.00  0.00           C  
ATOM   3891  HB  ILE   251      55.667  42.658  40.927  1.00  0.00           H  
ATOM   3892  CG2 ILE   251      54.390  41.083  41.302  1.00  0.00           C  
ATOM   3893 HG21 ILE   251      53.336  40.829  41.415  1.00  0.00           H  
ATOM   3894 HG22 ILE   251      54.750  40.255  40.692  1.00  0.00           H  
ATOM   3895 HG23 ILE   251      54.819  40.928  42.293  1.00  0.00           H  
ATOM   3896  CG1 ILE   251      54.256  42.661  39.262  1.00  0.00           C  
ATOM   3897 HG12 ILE   251      53.396  42.034  39.028  1.00  0.00           H  
ATOM   3898 HG13 ILE   251      54.115  43.701  38.968  1.00  0.00           H  
ATOM   3899  CD1 ILE   251      55.354  42.045  38.448  1.00  0.00           C  
ATOM   3900 HD11 ILE   251      55.173  41.053  38.495  1.00  0.00           H  
ATOM   3901 HD12 ILE   251      55.318  42.341  37.483  1.00  0.00           H  
ATOM   3902 HD13 ILE   251      56.208  42.339  38.901  1.00  0.00           H  
ATOM   3903  C   ILE   251      53.710  43.243  43.179  1.00  0.00           C  
ATOM   3904  O   ILE   251      52.786  42.738  43.820  1.00  0.00           O  
ATOM   3905  N   ALA   252      54.797  43.668  43.831  1.00  0.00           N  
ATOM   3906  H   ALA   252      55.637  44.106  43.292  1.00  0.00           H  
ATOM   3907  CA  ALA   252      54.855  43.798  45.322  1.00  0.00           C  
ATOM   3908  HA  ALA   252      54.701  42.848  45.629  1.00  0.00           H  
ATOM   3909  CB  ALA   252      56.200  44.369  45.723  1.00  0.00           C  
ATOM   3910  HB1 ALA   252      56.217  45.452  45.607  1.00  0.00           H  
ATOM   3911  HB2 ALA   252      56.428  44.162  46.685  1.00  0.00           H  
ATOM   3912  HB3 ALA   252      56.931  43.948  45.168  1.00  0.00           H  
ATOM   3913  C   ALA   252      53.636  44.659  45.773  1.00  0.00           C  
ATOM   3914  O   ALA   252      52.940  44.174  46.677  1.00  0.00           O  
ATOM   3915  N   LEU   253      53.262  45.829  45.128  1.00  0.00           N  
ATOM   3916  H   LEU   253      53.827  46.033  44.219  1.00  0.00           H  
ATOM   3917  CA  LEU   253      52.067  46.518  45.582  1.00  0.00           C  
ATOM   3918  HA  LEU   253      52.135  46.665  46.660  1.00  0.00           H  
ATOM   3919  CB  LEU   253      52.122  47.893  44.904  1.00  0.00           C  
ATOM   3920  HB2 LEU   253      52.319  47.772  43.921  1.00  0.00           H  
ATOM   3921  HB3 LEU   253      51.229  48.479  45.120  1.00  0.00           H  
ATOM   3922  CG  LEU   253      53.272  48.800  45.500  1.00  0.00           C  
ATOM   3923  HG  LEU   253      54.167  48.275  45.835  1.00  0.00           H  
ATOM   3924  CD1 LEU   253      53.664  49.697  44.334  1.00  0.00           C  
ATOM   3925 HD11 LEU   253      54.200  49.257  43.493  1.00  0.00           H  
ATOM   3926 HD12 LEU   253      52.849  50.186  43.992  1.00  0.00           H  
ATOM   3927 HD13 LEU   253      54.403  50.394  44.729  1.00  0.00           H  
ATOM   3928  CD2 LEU   253      52.891  49.704  46.704  1.00  0.00           C  
ATOM   3929 HD21 LEU   253      53.770  50.298  46.956  1.00  0.00           H  
ATOM   3930 HD22 LEU   253      52.144  50.407  46.337  1.00  0.00           H  
ATOM   3931 HD23 LEU   253      52.440  49.165  47.537  1.00  0.00           H  
ATOM   3932  C   LEU   253      50.767  45.789  45.201  1.00  0.00           C  
ATOM   3933  O   LEU   253      49.813  45.913  45.981  1.00  0.00           O  
ATOM   3934  N   ALA   254      50.677  45.085  44.072  1.00  0.00           N  
ATOM   3935  H   ALA   254      51.440  45.124  43.295  1.00  0.00           H  
ATOM   3936  CA  ALA   254      49.500  44.241  43.816  1.00  0.00           C  
ATOM   3937  HA  ALA   254      48.596  44.832  43.670  1.00  0.00           H  
ATOM   3938  CB  ALA   254      49.729  43.532  42.464  1.00  0.00           C  
ATOM   3939  HB1 ALA   254      49.899  44.313  41.723  1.00  0.00           H  
ATOM   3940  HB2 ALA   254      50.512  42.774  42.419  1.00  0.00           H  
ATOM   3941  HB3 ALA   254      48.809  43.029  42.167  1.00  0.00           H  
ATOM   3942  C   ALA   254      49.316  43.155  44.923  1.00  0.00           C  
ATOM   3943  O   ALA   254      48.142  42.938  45.296  1.00  0.00           O  
ATOM   3944  N   GLN   255      50.386  42.531  45.361  1.00  0.00           N  
ATOM   3945  H   GLN   255      51.261  42.848  44.969  1.00  0.00           H  
ATOM   3946  CA  GLN   255      50.293  41.337  46.262  1.00  0.00           C  
ATOM   3947  HA  GLN   255      49.279  40.952  46.149  1.00  0.00           H  
ATOM   3948  CB  GLN   255      51.290  40.157  45.936  1.00  0.00           C  
ATOM   3949  HB2 GLN   255      52.337  40.451  46.015  1.00  0.00           H  
ATOM   3950  HB3 GLN   255      51.216  39.347  46.661  1.00  0.00           H  
ATOM   3951  CG  GLN   255      51.015  39.648  44.497  1.00  0.00           C  
ATOM   3952  HG2 GLN   255      50.074  39.288  44.415  1.00  0.00           H  
ATOM   3953  HG3 GLN   255      51.061  40.484  43.800  1.00  0.00           H  
ATOM   3954  CD  GLN   255      52.038  38.639  44.054  1.00  0.00           C  
ATOM   3955  OE1 GLN   255      52.637  37.893  44.776  1.00  0.00           O  
ATOM   3956  NE2 GLN   255      52.220  38.530  42.787  1.00  0.00           N  
ATOM   3957 HE21 GLN   255      51.652  39.204  42.146  1.00  0.00           H  
ATOM   3958 HE22 GLN   255      52.868  37.681  42.564  1.00  0.00           H  
ATOM   3959  C   GLN   255      50.363  41.681  47.800  1.00  0.00           C  
ATOM   3960  O   GLN   255      50.416  40.775  48.644  1.00  0.00           O  
ATOM   3961  N   SER   256      50.516  42.943  48.191  1.00  0.00           N  
ATOM   3962  H   SER   256      50.386  43.722  47.439  1.00  0.00           H  
ATOM   3963  CA  SER   256      50.455  43.482  49.572  1.00  0.00           C  
ATOM   3964  HA  SER   256      51.138  42.927  50.214  1.00  0.00           H  
ATOM   3965  CB  SER   256      50.792  44.977  49.556  1.00  0.00           C  
ATOM   3966  HB2 SER   256      50.024  45.390  48.902  1.00  0.00           H  
ATOM   3967  HB3 SER   256      50.671  45.409  50.549  1.00  0.00           H  
ATOM   3968  OG  SER   256      52.101  45.216  49.155  1.00  0.00           O  
ATOM   3969  HG  SER   256      52.320  44.739  48.199  1.00  0.00           H  
ATOM   3970  C   SER   256      49.026  43.295  50.093  1.00  0.00           C  
ATOM   3971  O   SER   256      48.048  43.502  49.443  1.00  0.00           O  
ATOM   3972  N   ARG   257      48.984  42.916  51.375  1.00  0.00           N  
ATOM   3973  H   ARG   257      49.881  42.782  51.820  1.00  0.00           H  
ATOM   3974  CA  ARG   257      47.751  42.827  52.254  1.00  0.00           C  
ATOM   3975  HA  ARG   257      47.027  42.286  51.804  1.00  0.00           H  
ATOM   3976  CB  ARG   257      48.176  42.039  53.489  1.00  0.00           C  
ATOM   3977  HB2 ARG   257      49.243  42.213  53.628  1.00  0.00           H  
ATOM   3978  HB3 ARG   257      47.583  42.218  54.287  1.00  0.00           H  
ATOM   3979  CG  ARG   257      48.273  40.593  53.096  1.00  0.00           C  
ATOM   3980  HG2 ARG   257      47.305  40.136  52.889  1.00  0.00           H  
ATOM   3981  HG3 ARG   257      48.827  40.432  52.171  1.00  0.00           H  
ATOM   3982  CD  ARG   257      48.908  39.770  54.054  1.00  0.00           C  
ATOM   3983  HD2 ARG   257      49.858  40.080  54.197  1.00  0.00           H  
ATOM   3984  HD3 ARG   257      48.242  39.847  54.914  1.00  0.00           H  
ATOM   3985  NE  ARG   257      49.091  38.340  53.811  1.00  0.00           N  
ATOM   3986  HE  ARG   257      49.112  38.002  52.775  1.00  0.00           H  
ATOM   3987  CZ  ARG   257      49.009  37.322  54.679  1.00  0.00           C  
ATOM   3988  NH1 ARG   257      49.102  37.599  55.953  1.00  0.00           N  
ATOM   3989 HH11 ARG   257      49.386  36.858  56.700  1.00  0.00           H  
ATOM   3990 HH12 ARG   257      49.391  38.576  56.342  1.00  0.00           H  
ATOM   3991  NH2 ARG   257      48.882  36.123  54.180  1.00  0.00           N  
ATOM   3992 HH21 ARG   257      48.847  36.068  53.092  1.00  0.00           H  
ATOM   3993 HH22 ARG   257      48.607  35.329  54.874  1.00  0.00           H  
ATOM   3994  C   ARG   257      47.263  44.218  52.644  1.00  0.00           C  
ATOM   3995  O   ARG   257      47.661  44.719  53.704  1.00  0.00           O  
ATOM   3996  N   TYR   258      46.325  44.781  51.867  1.00  0.00           N  
ATOM   3997  H   TYR   258      46.013  44.309  50.935  1.00  0.00           H  
ATOM   3998  CA  TYR   258      45.462  45.921  52.314  1.00  0.00           C  
ATOM   3999  HA  TYR   258      46.068  46.637  52.869  1.00  0.00           H  
ATOM   4000  CB  TYR   258      44.943  46.712  51.100  1.00  0.00           C  
ATOM   4001  HB2 TYR   258      44.366  46.074  50.570  1.00  0.00           H  
ATOM   4002  HB3 TYR   258      44.358  47.417  51.387  1.00  0.00           H  
ATOM   4003  CG  TYR   258      46.009  47.111  50.091  1.00  0.00           C  
ATOM   4004  CD1 TYR   258      46.842  48.240  50.376  1.00  0.00           C  
ATOM   4005  HD1 TYR   258      46.628  48.760  51.309  1.00  0.00           H  
ATOM   4006  CE1 TYR   258      47.980  48.460  49.629  1.00  0.00           C  
ATOM   4007  HE1 TYR   258      48.669  49.237  49.959  1.00  0.00           H  
ATOM   4008  CZ  TYR   258      48.333  47.673  48.551  1.00  0.00           C  
ATOM   4009  OH  TYR   258      49.511  47.900  47.868  1.00  0.00           O  
ATOM   4010  HH  TYR   258      49.726  47.185  47.075  1.00  0.00           H  
ATOM   4011  CE2 TYR   258      47.483  46.519  48.284  1.00  0.00           C  
ATOM   4012  HE2 TYR   258      47.753  45.925  47.411  1.00  0.00           H  
ATOM   4013  CD2 TYR   258      46.318  46.235  49.010  1.00  0.00           C  
ATOM   4014  HD2 TYR   258      45.770  45.318  48.794  1.00  0.00           H  
ATOM   4015  C   TYR   258      44.307  45.503  53.231  1.00  0.00           C  
ATOM   4016  O   TYR   258      44.031  46.244  54.180  1.00  0.00           O  
ATOM   4017  N   TRP   259      43.767  44.276  53.048  1.00  0.00           N  
ATOM   4018  H   TRP   259      44.191  43.605  52.301  1.00  0.00           H  
ATOM   4019  CA  TRP   259      42.708  43.727  53.868  1.00  0.00           C  
ATOM   4020  HA  TRP   259      42.711  44.182  54.859  1.00  0.00           H  
ATOM   4021  CB  TRP   259      41.402  43.935  53.107  1.00  0.00           C  
ATOM   4022  HB2 TRP   259      41.233  43.387  52.276  1.00  0.00           H  
ATOM   4023  HB3 TRP   259      40.488  43.696  53.651  1.00  0.00           H  
ATOM   4024  CG  TRP   259      41.125  45.374  52.747  1.00  0.00           C  
ATOM   4025  CD1 TRP   259      41.464  45.944  51.506  1.00  0.00           C  
ATOM   4026  HD1 TRP   259      41.732  45.420  50.685  1.00  0.00           H  
ATOM   4027  NE1 TRP   259      40.910  47.194  51.446  1.00  0.00           N  
ATOM   4028  HE1 TRP   259      41.003  47.785  50.633  1.00  0.00           H  
ATOM   4029  CE2 TRP   259      40.265  47.584  52.627  1.00  0.00           C  
ATOM   4030  CZ2 TRP   259      39.698  48.744  53.086  1.00  0.00           C  
ATOM   4031  HZ2 TRP   259      39.663  49.566  52.501  1.00  0.00           H  
ATOM   4032  CH2 TRP   259      39.119  48.808  54.357  1.00  0.00           C  
ATOM   4033  HH2 TRP   259      38.654  49.630  54.715  1.00  0.00           H  
ATOM   4034  CZ3 TRP   259      39.105  47.590  55.127  1.00  0.00           C  
ATOM   4035  HZ3 TRP   259      38.803  47.595  56.090  1.00  0.00           H  
ATOM   4036  CE3 TRP   259      39.796  46.417  54.633  1.00  0.00           C  
ATOM   4037  HE3 TRP   259      40.005  45.501  55.185  1.00  0.00           H  
ATOM   4038  CD2 TRP   259      40.436  46.394  53.378  1.00  0.00           C  
ATOM   4039  C   TRP   259      42.845  42.213  54.093  1.00  0.00           C  
ATOM   4040  O   TRP   259      43.372  41.539  53.213  1.00  0.00           O  
ATOM   4041  N   ARG   260      42.143  41.788  55.132  1.00  0.00           N  
ATOM   4042  H   ARG   260      41.640  42.502  55.784  1.00  0.00           H  
ATOM   4043  CA  ARG   260      41.833  40.386  55.461  1.00  0.00           C  
ATOM   4044  HA  ARG   260      42.250  39.681  54.742  1.00  0.00           H  
ATOM   4045  CB  ARG   260      42.543  39.855  56.758  1.00  0.00           C  
ATOM   4046  HB2 ARG   260      43.611  39.869  56.598  1.00  0.00           H  
ATOM   4047  HB3 ARG   260      42.426  40.648  57.496  1.00  0.00           H  
ATOM   4048  CG  ARG   260      42.212  38.454  57.339  1.00  0.00           C  
ATOM   4049  HG2 ARG   260      41.309  38.506  57.663  1.00  0.00           H  
ATOM   4050  HG3 ARG   260      42.223  37.760  56.512  1.00  0.00           H  
ATOM   4051  CD  ARG   260      43.154  38.044  58.473  1.00  0.00           C  
ATOM   4052  HD2 ARG   260      44.193  38.166  58.202  1.00  0.00           H  
ATOM   4053  HD3 ARG   260      42.946  38.667  59.330  1.00  0.00           H  
ATOM   4054  NE  ARG   260      42.944  36.622  58.990  1.00  0.00           N  
ATOM   4055  HE  ARG   260      42.504  35.901  58.436  1.00  0.00           H  
ATOM   4056  CZ  ARG   260      43.191  36.158  60.195  1.00  0.00           C  
ATOM   4057  NH1 ARG   260      43.718  36.861  61.156  1.00  0.00           N  
ATOM   4058 HH11 ARG   260      44.153  37.812  60.851  1.00  0.00           H  
ATOM   4059 HH12 ARG   260      43.760  36.412  62.149  1.00  0.00           H  
ATOM   4060  NH2 ARG   260      42.722  34.964  60.440  1.00  0.00           N  
ATOM   4061 HH21 ARG   260      42.744  34.721  61.503  1.00  0.00           H  
ATOM   4062 HH22 ARG   260      42.505  34.197  59.696  1.00  0.00           H  
ATOM   4063  C   ARG   260      40.303  40.131  55.427  1.00  0.00           C  
ATOM   4064  O   ARG   260      39.510  40.714  56.163  1.00  0.00           O  
ATOM   4065  N   ILE   261      39.846  39.139  54.623  1.00  0.00           N  
ATOM   4066  H   ILE   261      40.552  38.665  54.078  1.00  0.00           H  
ATOM   4067  CA  ILE   261      38.480  38.655  54.718  1.00  0.00           C  
ATOM   4068  HA  ILE   261      37.745  39.407  55.003  1.00  0.00           H  
ATOM   4069  CB  ILE   261      37.993  38.152  53.357  1.00  0.00           C  
ATOM   4070  HB  ILE   261      38.580  37.277  53.077  1.00  0.00           H  
ATOM   4071  CG2 ILE   261      36.529  37.672  53.582  1.00  0.00           C  
ATOM   4072 HG21 ILE   261      35.851  38.332  53.935  1.00  0.00           H  
ATOM   4073 HG22 ILE   261      36.038  37.304  52.693  1.00  0.00           H  
ATOM   4074 HG23 ILE   261      36.591  36.763  54.181  1.00  0.00           H  
ATOM   4075  CG1 ILE   261      37.999  39.231  52.243  1.00  0.00           C  
ATOM   4076 HG12 ILE   261      37.247  38.987  51.507  1.00  0.00           H  
ATOM   4077 HG13 ILE   261      37.704  40.131  52.762  1.00  0.00           H  
ATOM   4078  CD1 ILE   261      39.380  39.423  51.528  1.00  0.00           C  
ATOM   4079 HD11 ILE   261      39.230  40.195  50.895  1.00  0.00           H  
ATOM   4080 HD12 ILE   261      40.120  39.774  52.232  1.00  0.00           H  
ATOM   4081 HD13 ILE   261      39.677  38.481  51.091  1.00  0.00           H  
ATOM   4082  C   ILE   261      38.399  37.552  55.822  1.00  0.00           C  
ATOM   4083  O   ILE   261      37.599  37.687  56.781  1.00  0.00           O  
ATOM   4084  N   GLY   262      39.339  36.592  55.803  1.00  0.00           N  
ATOM   4085  H   GLY   262      39.988  36.672  55.033  1.00  0.00           H  
ATOM   4086  CA  GLY   262      39.459  35.425  56.669  1.00  0.00           C  
ATOM   4087  HA2 GLY   262      39.267  35.715  57.618  1.00  0.00           H  
ATOM   4088  HA3 GLY   262      38.706  34.776  56.491  1.00  0.00           H  
ATOM   4089  C   GLY   262      40.756  34.667  56.479  1.00  0.00           C  
ATOM   4090  O   GLY   262      41.842  35.020  56.948  1.00  0.00           O  
ATOM   4091  N   SER   263      40.634  33.499  55.872  1.00  0.00           N  
ATOM   4092  H   SER   263      39.639  33.099  55.681  1.00  0.00           H  
ATOM   4093  CA  SER   263      41.769  32.825  55.253  1.00  0.00           C  
ATOM   4094  HA  SER   263      42.664  32.849  55.874  1.00  0.00           H  
ATOM   4095  CB  SER   263      41.456  31.384  54.937  1.00  0.00           C  
ATOM   4096  HB2 SER   263      42.220  30.958  54.432  1.00  0.00           H  
ATOM   4097  HB3 SER   263      41.428  30.768  55.836  1.00  0.00           H  
ATOM   4098  OG  SER   263      40.244  31.196  54.277  1.00  0.00           O  
ATOM   4099  HG  SER   263      39.951  30.232  54.350  1.00  0.00           H  
ATOM   4100  C   SER   263      42.181  33.478  53.898  1.00  0.00           C  
ATOM   4101  O   SER   263      43.276  33.235  53.412  1.00  0.00           O  
ATOM   4102  N   MET   264      41.254  34.174  53.312  1.00  0.00           N  
ATOM   4103  H   MET   264      40.280  34.219  53.800  1.00  0.00           H  
ATOM   4104  CA  MET   264      41.365  34.787  52.057  1.00  0.00           C  
ATOM   4105  HA  MET   264      42.083  34.266  51.423  1.00  0.00           H  
ATOM   4106  CB  MET   264      40.032  34.627  51.306  1.00  0.00           C  
ATOM   4107  HB2 MET   264      39.551  33.654  51.401  1.00  0.00           H  
ATOM   4108  HB3 MET   264      39.320  35.285  51.804  1.00  0.00           H  
ATOM   4109  CG  MET   264      40.126  35.073  49.851  1.00  0.00           C  
ATOM   4110  HG2 MET   264      40.539  36.082  49.824  1.00  0.00           H  
ATOM   4111  HG3 MET   264      40.744  34.447  49.355  1.00  0.00           H  
ATOM   4112  SD  MET   264      38.624  35.015  48.885  1.00  0.00           S  
ATOM   4113  CE  MET   264      37.926  36.821  49.155  1.00  0.00           C  
ATOM   4114  HE1 MET   264      37.459  36.748  50.137  1.00  0.00           H  
ATOM   4115  HE2 MET   264      38.758  37.519  49.063  1.00  0.00           H  
ATOM   4116  HE3 MET   264      37.152  36.991  48.407  1.00  0.00           H  
ATOM   4117  C   MET   264      41.640  36.324  52.247  1.00  0.00           C  
ATOM   4118  O   MET   264      41.033  37.029  53.067  1.00  0.00           O  
ATOM   4119  N   TYR   265      42.476  36.904  51.454  1.00  0.00           N  
ATOM   4120  H   TYR   265      42.797  36.353  50.570  1.00  0.00           H  
ATOM   4121  CA  TYR   265      42.907  38.299  51.466  1.00  0.00           C  
ATOM   4122  HA  TYR   265      42.384  38.857  52.243  1.00  0.00           H  
ATOM   4123  CB  TYR   265      44.443  38.466  51.829  1.00  0.00           C  
ATOM   4124  HB2 TYR   265      44.918  37.844  51.070  1.00  0.00           H  
ATOM   4125  HB3 TYR   265      44.860  39.376  51.690  1.00  0.00           H  
ATOM   4126  CG  TYR   265      44.810  37.964  53.216  1.00  0.00           C  
ATOM   4127  CD1 TYR   265      44.789  36.504  53.459  1.00  0.00           C  
ATOM   4128  HD1 TYR   265      44.486  35.799  52.685  1.00  0.00           H  
ATOM   4129  CE1 TYR   265      45.280  35.996  54.664  1.00  0.00           C  
ATOM   4130  HE1 TYR   265      45.215  34.948  54.958  1.00  0.00           H  
ATOM   4131  CZ  TYR   265      45.629  36.878  55.693  1.00  0.00           C  
ATOM   4132  OH  TYR   265      45.755  36.305  56.917  1.00  0.00           O  
ATOM   4133  HH  TYR   265      46.250  36.901  57.684  1.00  0.00           H  
ATOM   4134  CE2 TYR   265      45.636  38.280  55.451  1.00  0.00           C  
ATOM   4135  HE2 TYR   265      45.936  38.888  56.304  1.00  0.00           H  
ATOM   4136  CD2 TYR   265      45.197  38.841  54.261  1.00  0.00           C  
ATOM   4137  HD2 TYR   265      45.173  39.920  54.108  1.00  0.00           H  
ATOM   4138  C   TYR   265      42.778  39.093  50.181  1.00  0.00           C  
ATOM   4139  O   TYR   265      42.512  38.617  49.093  1.00  0.00           O  
ATOM   4140  N   GLN   266      42.847  40.452  50.277  1.00  0.00           N  
ATOM   4141  H   GLN   266      43.327  40.893  51.151  1.00  0.00           H  
ATOM   4142  CA  GLN   266      42.666  41.334  49.149  1.00  0.00           C  
ATOM   4143  HA  GLN   266      42.575  40.828  48.188  1.00  0.00           H  
ATOM   4144  CB  GLN   266      41.436  42.297  49.367  1.00  0.00           C  
ATOM   4145  HB2 GLN   266      40.542  41.676  49.423  1.00  0.00           H  
ATOM   4146  HB3 GLN   266      41.587  42.984  50.092  1.00  0.00           H  
ATOM   4147  CG  GLN   266      41.192  43.072  48.027  1.00  0.00           C  
ATOM   4148  HG2 GLN   266      40.531  43.933  48.124  1.00  0.00           H  
ATOM   4149  HG3 GLN   266      42.104  43.578  47.711  1.00  0.00           H  
ATOM   4150  CD  GLN   266      40.634  42.112  46.963  1.00  0.00           C  
ATOM   4151  OE1 GLN   266      39.453  41.763  46.966  1.00  0.00           O  
ATOM   4152  NE2 GLN   266      41.401  41.966  45.958  1.00  0.00           N  
ATOM   4153 HE21 GLN   266      42.367  42.261  45.984  1.00  0.00           H  
ATOM   4154 HE22 GLN   266      41.008  41.322  45.364  1.00  0.00           H  
ATOM   4155  C   GLN   266      43.933  42.212  48.865  1.00  0.00           C  
ATOM   4156  O   GLN   266      44.434  42.953  49.699  1.00  0.00           O  
ATOM   4157  N   GLY   267      44.408  42.095  47.602  1.00  0.00           N  
ATOM   4158  H   GLY   267      43.996  41.350  46.921  1.00  0.00           H  
ATOM   4159  CA  GLY   267      45.488  42.837  46.956  1.00  0.00           C  
ATOM   4160  HA2 GLY   267      45.918  43.524  47.685  1.00  0.00           H  
ATOM   4161  HA3 GLY   267      46.335  42.223  46.647  1.00  0.00           H  
ATOM   4162  C   GLY   267      44.841  43.697  45.826  1.00  0.00           C  
ATOM   4163  O   GLY   267      43.609  43.739  45.697  1.00  0.00           O  
ATOM   4164  N   LEU   268      45.678  44.225  44.932  1.00  0.00           N  
ATOM   4165  H   LEU   268      46.716  43.920  45.067  1.00  0.00           H  
ATOM   4166  CA  LEU   268      45.249  45.122  43.818  1.00  0.00           C  
ATOM   4167  HA  LEU   268      44.267  45.557  44.007  1.00  0.00           H  
ATOM   4168  CB  LEU   268      46.102  46.368  43.609  1.00  0.00           C  
ATOM   4169  HB2 LEU   268      46.858  46.096  42.888  1.00  0.00           H  
ATOM   4170  HB3 LEU   268      45.507  47.062  43.035  1.00  0.00           H  
ATOM   4171  CG  LEU   268      46.830  47.147  44.667  1.00  0.00           C  
ATOM   4172  HG  LEU   268      47.272  46.549  45.274  1.00  0.00           H  
ATOM   4173  CD1 LEU   268      47.989  48.008  44.108  1.00  0.00           C  
ATOM   4174 HD11 LEU   268      48.724  47.511  43.626  1.00  0.00           H  
ATOM   4175 HD12 LEU   268      47.588  48.852  43.566  1.00  0.00           H  
ATOM   4176 HD13 LEU   268      48.511  48.467  44.935  1.00  0.00           H  
ATOM   4177  CD2 LEU   268      45.863  48.014  45.506  1.00  0.00           C  
ATOM   4178 HD21 LEU   268      46.424  48.255  46.409  1.00  0.00           H  
ATOM   4179 HD22 LEU   268      45.545  48.873  44.916  1.00  0.00           H  
ATOM   4180 HD23 LEU   268      44.972  47.467  45.816  1.00  0.00           H  
ATOM   4181  C   LEU   268      44.913  44.235  42.644  1.00  0.00           C  
ATOM   4182  O   LEU   268      45.867  43.774  42.005  1.00  0.00           O  
ATOM   4183  N   GLY   269      43.669  44.054  42.254  1.00  0.00           N  
ATOM   4184  H   GLY   269      42.885  44.142  42.884  1.00  0.00           H  
ATOM   4185  CA  GLY   269      43.337  43.154  41.104  1.00  0.00           C  
ATOM   4186  HA2 GLY   269      42.267  43.280  40.940  1.00  0.00           H  
ATOM   4187  HA3 GLY   269      43.761  43.366  40.213  1.00  0.00           H  
ATOM   4188  C   GLY   269      43.535  41.637  41.360  1.00  0.00           C  
ATOM   4189  O   GLY   269      42.873  40.794  40.719  1.00  0.00           O  
ATOM   4190  N   TRP   270      44.241  41.275  42.389  1.00  0.00           N  
ATOM   4191  H   TRP   270      44.732  42.007  42.882  1.00  0.00           H  
ATOM   4192  CA  TRP   270      44.470  39.889  42.792  1.00  0.00           C  
ATOM   4193  HA  TRP   270      44.084  39.225  42.018  1.00  0.00           H  
ATOM   4194  CB  TRP   270      45.980  39.564  42.761  1.00  0.00           C  
ATOM   4195  HB2 TRP   270      46.388  40.193  43.439  1.00  0.00           H  
ATOM   4196  HB3 TRP   270      46.255  38.700  43.365  1.00  0.00           H  
ATOM   4197  CG  TRP   270      46.742  39.682  41.476  1.00  0.00           C  
ATOM   4198  CD1 TRP   270      47.375  40.774  40.937  1.00  0.00           C  
ATOM   4199  HD1 TRP   270      47.257  41.773  41.357  1.00  0.00           H  
ATOM   4200  NE1 TRP   270      47.942  40.499  39.700  1.00  0.00           N  
ATOM   4201  HE1 TRP   270      48.478  41.190  39.050  1.00  0.00           H  
ATOM   4202  CE2 TRP   270      47.860  39.157  39.486  1.00  0.00           C  
ATOM   4203  CZ2 TRP   270      48.360  38.327  38.474  1.00  0.00           C  
ATOM   4204  HZ2 TRP   270      49.093  38.726  37.774  1.00  0.00           H  
ATOM   4205  CH2 TRP   270      47.875  36.995  38.324  1.00  0.00           C  
ATOM   4206  HH2 TRP   270      48.236  36.395  37.489  1.00  0.00           H  
ATOM   4207  CZ3 TRP   270      46.973  36.459  39.247  1.00  0.00           C  
ATOM   4208  HZ3 TRP   270      46.736  35.396  39.233  1.00  0.00           H  
ATOM   4209  CE3 TRP   270      46.665  37.237  40.401  1.00  0.00           C  
ATOM   4210  HE3 TRP   270      46.045  36.813  41.076  1.00  0.00           H  
ATOM   4211  CD2 TRP   270      47.074  38.624  40.501  1.00  0.00           C  
ATOM   4212  C   TRP   270      43.880  39.532  44.191  1.00  0.00           C  
ATOM   4213  O   TRP   270      43.983  40.435  45.006  1.00  0.00           O  
ATOM   4214  N   GLU   271      43.280  38.325  44.448  1.00  0.00           N  
ATOM   4215  H   GLU   271      43.217  37.493  43.746  1.00  0.00           H  
ATOM   4216  CA  GLU   271      42.965  37.850  45.805  1.00  0.00           C  
ATOM   4217  HA  GLU   271      43.088  38.632  46.555  1.00  0.00           H  
ATOM   4218  CB  GLU   271      41.525  37.228  45.793  1.00  0.00           C  
ATOM   4219  HB2 GLU   271      41.343  36.645  44.890  1.00  0.00           H  
ATOM   4220  HB3 GLU   271      41.426  36.643  46.708  1.00  0.00           H  
ATOM   4221  CG  GLU   271      40.469  38.283  45.825  1.00  0.00           C  
ATOM   4222  HG2 GLU   271      39.582  37.739  46.151  1.00  0.00           H  
ATOM   4223  HG3 GLU   271      40.768  39.032  46.558  1.00  0.00           H  
ATOM   4224  CD  GLU   271      40.146  38.857  44.433  1.00  0.00           C  
ATOM   4225  OE1 GLU   271      39.573  38.155  43.578  1.00  0.00           O  
ATOM   4226  OE2 GLU   271      40.175  40.075  44.259  1.00  0.00           O  
ATOM   4227  C   GLU   271      43.928  36.711  46.168  1.00  0.00           C  
ATOM   4228  O   GLU   271      44.718  36.133  45.427  1.00  0.00           O  
ATOM   4229  N   MET   272      44.207  36.580  47.489  1.00  0.00           N  
ATOM   4230  H   MET   272      43.473  36.998  48.162  1.00  0.00           H  
ATOM   4231  CA  MET   272      45.224  35.671  48.026  1.00  0.00           C  
ATOM   4232  HA  MET   272      45.734  35.201  47.291  1.00  0.00           H  
ATOM   4233  CB  MET   272      46.392  36.477  48.625  1.00  0.00           C  
ATOM   4234  HB2 MET   272      46.082  37.025  49.515  1.00  0.00           H  
ATOM   4235  HB3 MET   272      47.155  35.790  48.990  1.00  0.00           H  
ATOM   4236  CG  MET   272      47.204  37.480  47.717  1.00  0.00           C  
ATOM   4237  HG2 MET   272      48.205  37.589  48.133  1.00  0.00           H  
ATOM   4238  HG3 MET   272      47.481  37.105  46.822  1.00  0.00           H  
ATOM   4239  SD  MET   272      46.667  39.176  47.509  1.00  0.00           S  
ATOM   4240  CE  MET   272      47.055  40.076  49.106  1.00  0.00           C  
ATOM   4241  HE1 MET   272      46.968  39.446  49.992  1.00  0.00           H  
ATOM   4242  HE2 MET   272      48.083  40.428  49.028  1.00  0.00           H  
ATOM   4243  HE3 MET   272      46.366  40.911  49.236  1.00  0.00           H  
ATOM   4244  C   MET   272      44.594  34.622  48.978  1.00  0.00           C  
ATOM   4245  O   MET   272      43.698  35.009  49.705  1.00  0.00           O  
ATOM   4246  N   LEU   273      45.161  33.465  49.153  1.00  0.00           N  
ATOM   4247  H   LEU   273      46.045  33.208  48.569  1.00  0.00           H  
ATOM   4248  CA  LEU   273      44.707  32.453  50.102  1.00  0.00           C  
ATOM   4249  HA  LEU   273      43.941  32.903  50.733  1.00  0.00           H  
ATOM   4250  CB  LEU   273      44.004  31.305  49.432  1.00  0.00           C  
ATOM   4251  HB2 LEU   273      44.556  31.028  48.534  1.00  0.00           H  
ATOM   4252  HB3 LEU   273      44.024  30.508  50.053  1.00  0.00           H  
ATOM   4253  CG  LEU   273      42.642  31.629  49.151  1.00  0.00           C  
ATOM   4254  HG  LEU   273      42.417  32.633  48.792  1.00  0.00           H  
ATOM   4255  CD1 LEU   273      42.322  30.544  48.089  1.00  0.00           C  
ATOM   4256 HD11 LEU   273      41.358  30.650  47.811  1.00  0.00           H  
ATOM   4257 HD12 LEU   273      42.953  30.574  47.213  1.00  0.00           H  
ATOM   4258 HD13 LEU   273      42.372  29.561  48.560  1.00  0.00           H  
ATOM   4259  CD2 LEU   273      41.817  31.360  50.372  1.00  0.00           C  
ATOM   4260 HD21 LEU   273      40.746  31.439  50.262  1.00  0.00           H  
ATOM   4261 HD22 LEU   273      41.941  30.367  50.778  1.00  0.00           H  
ATOM   4262 HD23 LEU   273      42.105  32.073  51.131  1.00  0.00           H  
ATOM   4263  C   LEU   273      45.856  32.029  51.006  1.00  0.00           C  
ATOM   4264  O   LEU   273      47.018  31.913  50.590  1.00  0.00           O  
ATOM   4265  N   ASN   274      45.513  31.841  52.289  1.00  0.00           N  
ATOM   4266  H   ASN   274      44.582  32.264  52.665  1.00  0.00           H  
ATOM   4267  CA  ASN   274      46.561  31.310  53.202  1.00  0.00           C  
ATOM   4268  HA  ASN   274      47.454  31.932  53.259  1.00  0.00           H  
ATOM   4269  CB  ASN   274      46.022  31.218  54.588  1.00  0.00           C  
ATOM   4270  HB2 ASN   274      45.509  32.157  54.793  1.00  0.00           H  
ATOM   4271  HB3 ASN   274      45.356  30.472  54.731  1.00  0.00           H  
ATOM   4272  CG  ASN   274      47.101  31.028  55.604  1.00  0.00           C  
ATOM   4273  OD1 ASN   274      48.292  31.212  55.376  1.00  0.00           O  
ATOM   4274  ND2 ASN   274      46.751  30.456  56.655  1.00  0.00           N  
ATOM   4275 HD21 ASN   274      45.671  30.448  56.802  1.00  0.00           H  
ATOM   4276 HD22 ASN   274      47.494  30.197  57.410  1.00  0.00           H  
ATOM   4277  C   ASN   274      46.996  29.935  52.794  1.00  0.00           C  
ATOM   4278  O   ASN   274      46.311  29.231  52.048  1.00  0.00           O  
ATOM   4279  N   TRP   275      48.179  29.464  53.197  1.00  0.00           N  
ATOM   4280  H   TRP   275      48.665  30.006  54.009  1.00  0.00           H  
ATOM   4281  CA  TRP   275      48.807  28.257  52.690  1.00  0.00           C  
ATOM   4282  HA  TRP   275      47.991  27.587  52.418  1.00  0.00           H  
ATOM   4283  CB  TRP   275      49.604  28.597  51.449  1.00  0.00           C  
ATOM   4284  HB2 TRP   275      49.002  29.159  50.864  1.00  0.00           H  
ATOM   4285  HB3 TRP   275      50.495  29.174  51.698  1.00  0.00           H  
ATOM   4286  CG  TRP   275      50.059  27.435  50.630  1.00  0.00           C  
ATOM   4287  CD1 TRP   275      51.176  26.694  50.789  1.00  0.00           C  
ATOM   4288  HD1 TRP   275      51.909  26.943  51.557  1.00  0.00           H  
ATOM   4289  NE1 TRP   275      51.210  25.530  49.981  1.00  0.00           N  
ATOM   4290  HE1 TRP   275      52.029  24.811  49.956  1.00  0.00           H  
ATOM   4291  CE2 TRP   275      50.103  25.514  49.204  1.00  0.00           C  
ATOM   4292  CZ2 TRP   275      49.665  24.699  48.233  1.00  0.00           C  
ATOM   4293  HZ2 TRP   275      50.090  23.775  47.840  1.00  0.00           H  
ATOM   4294  CH2 TRP   275      48.328  24.864  47.695  1.00  0.00           C  
ATOM   4295  HH2 TRP   275      47.894  24.116  47.032  1.00  0.00           H  
ATOM   4296  CZ3 TRP   275      47.463  25.865  48.202  1.00  0.00           C  
ATOM   4297  HZ3 TRP   275      46.443  25.966  47.832  1.00  0.00           H  
ATOM   4298  CE3 TRP   275      48.002  26.759  49.052  1.00  0.00           C  
ATOM   4299  HE3 TRP   275      47.311  27.438  49.550  1.00  0.00           H  
ATOM   4300  CD2 TRP   275      49.290  26.593  49.641  1.00  0.00           C  
ATOM   4301  C   TRP   275      49.802  27.608  53.681  1.00  0.00           C  
ATOM   4302  O   TRP   275      50.590  28.456  54.211  1.00  0.00           O  
ATOM   4303  N   PRO   276      49.839  26.268  53.855  1.00  0.00           N  
ATOM   4304  CD  PRO   276      50.979  25.582  54.409  1.00  0.00           C  
ATOM   4305  HD2 PRO   276      50.916  25.675  55.493  1.00  0.00           H  
ATOM   4306  HD3 PRO   276      51.886  25.987  53.960  1.00  0.00           H  
ATOM   4307  CG  PRO   276      50.771  24.189  53.896  1.00  0.00           C  
ATOM   4308  HG2 PRO   276      51.395  23.443  54.389  1.00  0.00           H  
ATOM   4309  HG3 PRO   276      51.060  24.144  52.846  1.00  0.00           H  
ATOM   4310  CB  PRO   276      49.301  23.948  53.900  1.00  0.00           C  
ATOM   4311  HB2 PRO   276      48.918  23.575  54.849  1.00  0.00           H  
ATOM   4312  HB3 PRO   276      49.003  23.228  53.137  1.00  0.00           H  
ATOM   4313  CA  PRO   276      48.714  25.327  53.561  1.00  0.00           C  
ATOM   4314  HA  PRO   276      48.426  25.511  52.526  1.00  0.00           H  
ATOM   4315  C   PRO   276      47.422  25.633  54.427  1.00  0.00           C  
ATOM   4316  O   PRO   276      47.348  26.377  55.425  1.00  0.00           O  
ATOM   4317  N   VAL   277      46.387  25.058  53.886  1.00  0.00           N  
ATOM   4318  H   VAL   277      46.535  24.429  53.020  1.00  0.00           H  
ATOM   4319  CA  VAL   277      44.990  25.235  54.277  1.00  0.00           C  
ATOM   4320  HA  VAL   277      45.022  25.246  55.357  1.00  0.00           H  
ATOM   4321  CB  VAL   277      44.398  26.521  53.673  1.00  0.00           C  
ATOM   4322  HB  VAL   277      45.093  27.240  53.817  1.00  0.00           H  
ATOM   4323  CG1 VAL   277      44.255  26.556  52.147  1.00  0.00           C  
ATOM   4324 HG11 VAL   277      43.580  25.754  51.844  1.00  0.00           H  
ATOM   4325 HG12 VAL   277      43.909  27.535  51.814  1.00  0.00           H  
ATOM   4326 HG13 VAL   277      45.247  26.594  51.698  1.00  0.00           H  
ATOM   4327  CG2 VAL   277      43.060  27.038  54.258  1.00  0.00           C  
ATOM   4328 HG21 VAL   277      43.013  26.704  55.210  1.00  0.00           H  
ATOM   4329 HG22 VAL   277      43.055  28.045  54.178  1.00  0.00           H  
ATOM   4330 HG23 VAL   277      42.251  26.617  53.826  1.00  0.00           H  
ATOM   4331  C   VAL   277      44.118  24.012  54.072  1.00  0.00           C  
ATOM   4332  O   VAL   277      44.380  23.368  53.049  1.00  0.00           O  
ATOM   4333  N   GLU   278      43.215  23.675  54.990  1.00  0.00           N  
ATOM   4334  H   GLU   278      43.233  24.065  56.008  1.00  0.00           H  
ATOM   4335  CA  GLU   278      42.297  22.642  54.733  1.00  0.00           C  
ATOM   4336  HA  GLU   278      42.829  21.706  54.560  1.00  0.00           H  
ATOM   4337  CB  GLU   278      41.462  22.532  56.055  1.00  0.00           C  
ATOM   4338  HB2 GLU   278      42.111  22.396  56.816  1.00  0.00           H  
ATOM   4339  HB3 GLU   278      40.840  23.405  56.190  1.00  0.00           H  
ATOM   4340  CG  GLU   278      40.447  21.376  56.052  1.00  0.00           C  
ATOM   4341  HG2 GLU   278      39.784  21.579  56.880  1.00  0.00           H  
ATOM   4342  HG3 GLU   278      39.907  21.380  55.116  1.00  0.00           H  
ATOM   4343  CD  GLU   278      41.095  19.938  56.254  1.00  0.00           C  
ATOM   4344  OE1 GLU   278      41.717  19.525  55.270  1.00  0.00           O  
ATOM   4345  OE2 GLU   278      40.846  19.302  57.307  1.00  0.00           O  
ATOM   4346  C   GLU   278      41.413  22.818  53.499  1.00  0.00           C  
ATOM   4347  O   GLU   278      40.532  23.710  53.425  1.00  0.00           O  
ATOM   4348  N   ALA   279      41.627  21.923  52.515  1.00  0.00           N  
ATOM   4349  H   ALA   279      42.311  21.087  52.668  1.00  0.00           H  
ATOM   4350  CA  ALA   279      41.137  22.188  51.189  1.00  0.00           C  
ATOM   4351  HA  ALA   279      41.625  23.049  50.732  1.00  0.00           H  
ATOM   4352  CB  ALA   279      41.601  21.038  50.247  1.00  0.00           C  
ATOM   4353  HB1 ALA   279      42.685  21.090  50.148  1.00  0.00           H  
ATOM   4354  HB2 ALA   279      41.328  20.138  50.616  1.00  0.00           H  
ATOM   4355  HB3 ALA   279      41.266  21.230  49.228  1.00  0.00           H  
ATOM   4356  C   ALA   279      39.556  22.211  51.170  1.00  0.00           C  
ATOM   4357  O   ALA   279      39.095  23.070  50.491  1.00  0.00           O  
ATOM   4358  N   ASN   280      38.740  21.466  51.915  1.00  0.00           N  
ATOM   4359  H   ASN   280      39.165  20.629  52.470  1.00  0.00           H  
ATOM   4360  CA  ASN   280      37.313  21.681  51.931  1.00  0.00           C  
ATOM   4361  HA  ASN   280      36.767  21.352  51.046  1.00  0.00           H  
ATOM   4362  CB  ASN   280      36.794  20.768  53.068  1.00  0.00           C  
ATOM   4363  HB2 ASN   280      37.416  20.859  53.959  1.00  0.00           H  
ATOM   4364  HB3 ASN   280      35.786  21.112  53.298  1.00  0.00           H  
ATOM   4365  CG  ASN   280      36.623  19.335  52.576  1.00  0.00           C  
ATOM   4366  OD1 ASN   280      35.808  18.983  51.720  1.00  0.00           O  
ATOM   4367  ND2 ASN   280      37.406  18.435  53.215  1.00  0.00           N  
ATOM   4368 HD21 ASN   280      37.128  17.387  53.105  1.00  0.00           H  
ATOM   4369 HD22 ASN   280      38.022  18.762  54.053  1.00  0.00           H  
ATOM   4370  C   ASN   280      36.939  23.162  52.289  1.00  0.00           C  
ATOM   4371  O   ASN   280      35.900  23.615  51.845  1.00  0.00           O  
ATOM   4372  N   THR   281      37.775  23.860  53.040  1.00  0.00           N  
ATOM   4373  H   THR   281      38.669  23.520  53.365  1.00  0.00           H  
ATOM   4374  CA  THR   281      37.173  25.073  53.682  1.00  0.00           C  
ATOM   4375  HA  THR   281      36.120  24.926  53.920  1.00  0.00           H  
ATOM   4376  CB  THR   281      37.956  25.345  55.005  1.00  0.00           C  
ATOM   4377  HB  THR   281      37.534  26.251  55.439  1.00  0.00           H  
ATOM   4378  CG2 THR   281      37.900  24.194  56.054  1.00  0.00           C  
ATOM   4379 HG21 THR   281      38.385  23.288  55.690  1.00  0.00           H  
ATOM   4380 HG22 THR   281      38.476  24.525  56.918  1.00  0.00           H  
ATOM   4381 HG23 THR   281      36.833  24.050  56.221  1.00  0.00           H  
ATOM   4382  OG1 THR   281      39.281  25.725  54.667  1.00  0.00           O  
ATOM   4383  HG1 THR   281      39.871  24.836  54.443  1.00  0.00           H  
ATOM   4384  C   THR   281      37.272  26.261  52.723  1.00  0.00           C  
ATOM   4385  O   THR   281      36.369  27.151  52.632  1.00  0.00           O  
ATOM   4386  N   VAL   282      38.314  26.217  51.829  1.00  0.00           N  
ATOM   4387  H   VAL   282      39.102  25.471  51.922  1.00  0.00           H  
ATOM   4388  CA  VAL   282      38.510  27.184  50.747  1.00  0.00           C  
ATOM   4389  HA  VAL   282      38.316  28.212  51.055  1.00  0.00           H  
ATOM   4390  CB  VAL   282      39.872  27.005  50.064  1.00  0.00           C  
ATOM   4391  HB  VAL   282      39.969  25.929  49.922  1.00  0.00           H  
ATOM   4392  CG1 VAL   282      40.066  27.861  48.836  1.00  0.00           C  
ATOM   4393 HG11 VAL   282      39.224  27.800  48.147  1.00  0.00           H  
ATOM   4394 HG12 VAL   282      39.984  28.901  49.150  1.00  0.00           H  
ATOM   4395 HG13 VAL   282      40.906  27.522  48.389  1.00  0.00           H  
ATOM   4396  CG2 VAL   282      40.986  27.450  51.147  1.00  0.00           C  
ATOM   4397 HG21 VAL   282      40.807  26.995  52.121  1.00  0.00           H  
ATOM   4398 HG22 VAL   282      41.981  27.098  50.872  1.00  0.00           H  
ATOM   4399 HG23 VAL   282      40.784  28.519  51.221  1.00  0.00           H  
ATOM   4400  C   VAL   282      37.485  26.981  49.621  1.00  0.00           C  
ATOM   4401  O   VAL   282      36.857  27.973  49.142  1.00  0.00           O  
ATOM   4402  N   VAL   283      37.299  25.745  49.202  1.00  0.00           N  
ATOM   4403  H   VAL   283      37.757  24.994  49.587  1.00  0.00           H  
ATOM   4404  CA  VAL   283      36.225  25.306  48.236  1.00  0.00           C  
ATOM   4405  HA  VAL   283      36.326  25.884  47.414  1.00  0.00           H  
ATOM   4406  CB  VAL   283      36.527  23.854  47.788  1.00  0.00           C  
ATOM   4407  HB  VAL   283      36.330  23.188  48.628  1.00  0.00           H  
ATOM   4408  CG1 VAL   283      35.604  23.417  46.567  1.00  0.00           C  
ATOM   4409 HG11 VAL   283      35.770  22.425  46.473  1.00  0.00           H  
ATOM   4410 HG12 VAL   283      34.548  23.525  46.815  1.00  0.00           H  
ATOM   4411 HG13 VAL   283      35.840  24.076  45.731  1.00  0.00           H  
ATOM   4412  CG2 VAL   283      37.971  23.605  47.281  1.00  0.00           C  
ATOM   4413 HG21 VAL   283      37.889  22.546  47.036  1.00  0.00           H  
ATOM   4414 HG22 VAL   283      38.104  24.214  46.486  1.00  0.00           H  
ATOM   4415 HG23 VAL   283      38.643  23.583  48.035  1.00  0.00           H  
ATOM   4416  C   VAL   283      34.790  25.555  48.835  1.00  0.00           C  
ATOM   4417  O   VAL   283      33.904  25.908  48.089  1.00  0.00           O  
ATOM   4418  N   GLU   284      34.596  25.517  50.151  1.00  0.00           N  
ATOM   4419  H   GLU   284      35.282  25.141  50.789  1.00  0.00           H  
ATOM   4420  CA  GLU   284      33.291  25.981  50.755  1.00  0.00           C  
ATOM   4421  HA  GLU   284      32.410  25.480  50.355  1.00  0.00           H  
ATOM   4422  CB  GLU   284      33.283  25.578  52.291  1.00  0.00           C  
ATOM   4423  HB2 GLU   284      33.304  24.493  52.394  1.00  0.00           H  
ATOM   4424  HB3 GLU   284      34.168  26.055  52.712  1.00  0.00           H  
ATOM   4425  CG  GLU   284      31.984  25.967  53.115  1.00  0.00           C  
ATOM   4426  HG2 GLU   284      32.091  25.679  54.161  1.00  0.00           H  
ATOM   4427  HG3 GLU   284      31.725  27.026  53.115  1.00  0.00           H  
ATOM   4428  CD  GLU   284      30.808  25.082  52.762  1.00  0.00           C  
ATOM   4429  OE1 GLU   284      30.782  24.452  51.644  1.00  0.00           O  
ATOM   4430  OE2 GLU   284      29.812  25.042  53.465  1.00  0.00           O  
ATOM   4431  C   GLU   284      33.022  27.490  50.490  1.00  0.00           C  
ATOM   4432  O   GLU   284      32.028  27.932  50.034  1.00  0.00           O  
ATOM   4433  N   GLY   285      34.140  28.293  50.688  1.00  0.00           N  
ATOM   4434  H   GLY   285      35.105  27.811  50.839  1.00  0.00           H  
ATOM   4435  CA  GLY   285      34.124  29.744  50.371  1.00  0.00           C  
ATOM   4436  HA2 GLY   285      33.266  30.221  50.843  1.00  0.00           H  
ATOM   4437  HA3 GLY   285      35.003  30.222  50.804  1.00  0.00           H  
ATOM   4438  C   GLY   285      34.051  30.057  48.884  1.00  0.00           C  
ATOM   4439  O   GLY   285      33.753  31.170  48.630  1.00  0.00           O  
ATOM   4440  N   SER   286      34.262  29.108  47.966  1.00  0.00           N  
ATOM   4441  H   SER   286      34.470  28.118  48.372  1.00  0.00           H  
ATOM   4442  CA  SER   286      34.350  29.355  46.522  1.00  0.00           C  
ATOM   4443  HA  SER   286      34.716  30.370  46.365  1.00  0.00           H  
ATOM   4444  CB  SER   286      35.314  28.363  45.893  1.00  0.00           C  
ATOM   4445  HB2 SER   286      34.925  27.383  46.171  1.00  0.00           H  
ATOM   4446  HB3 SER   286      35.410  28.643  44.844  1.00  0.00           H  
ATOM   4447  OG  SER   286      36.621  28.495  46.505  1.00  0.00           O  
ATOM   4448  HG  SER   286      36.436  28.437  47.578  1.00  0.00           H  
ATOM   4449  C   SER   286      33.028  29.297  45.828  1.00  0.00           C  
ATOM   4450  O   SER   286      33.055  29.359  44.637  1.00  0.00           O  
ATOM   4451  N   ASP   287      31.882  29.279  46.497  1.00  0.00           N  
ATOM   4452  H   ASP   287      31.967  29.413  47.575  1.00  0.00           H  
ATOM   4453  CA  ASP   287      30.559  29.276  46.010  1.00  0.00           C  
ATOM   4454  HA  ASP   287      30.311  28.513  45.272  1.00  0.00           H  
ATOM   4455  CB  ASP   287      29.527  29.250  47.134  1.00  0.00           C  
ATOM   4456  HB2 ASP   287      29.949  29.023  48.023  1.00  0.00           H  
ATOM   4457  HB3 ASP   287      29.132  30.251  47.310  1.00  0.00           H  
ATOM   4458  CG  ASP   287      28.383  28.287  46.911  1.00  0.00           C  
ATOM   4459  OD1 ASP   287      27.382  28.313  47.716  1.00  0.00           O  
ATOM   4460  OD2 ASP   287      28.428  27.507  45.915  1.00  0.00           O  
ATOM   4461  C   ASP   287      30.250  30.491  45.193  1.00  0.00           C  
ATOM   4462  O   ASP   287      30.706  31.633  45.476  1.00  0.00           O  
ATOM   4463  N   SER   288      29.388  30.281  44.197  1.00  0.00           N  
ATOM   4464  H   SER   288      29.071  29.245  44.086  1.00  0.00           H  
ATOM   4465  CA  SER   288      29.274  31.222  43.120  1.00  0.00           C  
ATOM   4466  HA  SER   288      30.306  31.313  42.780  1.00  0.00           H  
ATOM   4467  CB  SER   288      28.444  30.519  42.008  1.00  0.00           C  
ATOM   4468  HB2 SER   288      28.898  29.578  41.697  1.00  0.00           H  
ATOM   4469  HB3 SER   288      27.391  30.398  42.262  1.00  0.00           H  
ATOM   4470  OG  SER   288      28.494  31.305  40.887  1.00  0.00           O  
ATOM   4471  HG  SER   288      29.364  30.994  40.309  1.00  0.00           H  
ATOM   4472  C   SER   288      28.652  32.550  43.426  1.00  0.00           C  
ATOM   4473  O   SER   288      29.264  33.620  43.196  1.00  0.00           O  
ATOM   4474  N   LYS   289      27.518  32.502  44.082  1.00  0.00           N  
ATOM   4475  H   LYS   289      27.295  31.509  44.472  1.00  0.00           H  
ATOM   4476  CA  LYS   289      26.808  33.707  44.664  1.00  0.00           C  
ATOM   4477  HA  LYS   289      26.838  34.502  43.919  1.00  0.00           H  
ATOM   4478  CB  LYS   289      25.452  33.339  45.170  1.00  0.00           C  
ATOM   4479  HB2 LYS   289      25.546  32.639  45.892  1.00  0.00           H  
ATOM   4480  HB3 LYS   289      25.101  34.163  45.515  1.00  0.00           H  
ATOM   4481  CG  LYS   289      24.405  32.938  44.053  1.00  0.00           C  
ATOM   4482  HG2 LYS   289      24.434  31.886  43.770  1.00  0.00           H  
ATOM   4483  HG3 LYS   289      23.408  33.099  44.462  1.00  0.00           H  
ATOM   4484  CD  LYS   289      24.386  33.821  42.784  1.00  0.00           C  
ATOM   4485  HD2 LYS   289      24.267  34.819  43.206  1.00  0.00           H  
ATOM   4486  HD3 LYS   289      25.270  33.750  42.301  1.00  0.00           H  
ATOM   4487  CE  LYS   289      23.126  33.550  41.903  1.00  0.00           C  
ATOM   4488  HE2 LYS   289      23.138  32.599  41.371  1.00  0.00           H  
ATOM   4489  HE3 LYS   289      22.239  33.699  42.519  1.00  0.00           H  
ATOM   4490  NZ  LYS   289      23.150  34.794  40.974  1.00  0.00           N  
ATOM   4491  HZ1 LYS   289      22.394  34.712  40.309  1.00  0.00           H  
ATOM   4492  HZ2 LYS   289      23.034  35.730  41.519  1.00  0.00           H  
ATOM   4493  HZ3 LYS   289      24.115  34.935  40.486  1.00  0.00           H  
ATOM   4494  C   LYS   289      27.478  34.333  45.878  1.00  0.00           C  
ATOM   4495  O   LYS   289      27.216  35.493  46.188  1.00  0.00           O  
ATOM   4496  N   VAL   290      28.364  33.610  46.564  1.00  0.00           N  
ATOM   4497  H   VAL   290      28.742  32.677  46.147  1.00  0.00           H  
ATOM   4498  CA  VAL   290      29.196  34.214  47.623  1.00  0.00           C  
ATOM   4499  HA  VAL   290      28.585  34.830  48.284  1.00  0.00           H  
ATOM   4500  CB  VAL   290      29.819  33.070  48.519  1.00  0.00           C  
ATOM   4501  HB  VAL   290      30.298  32.524  47.891  1.00  0.00           H  
ATOM   4502  CG1 VAL   290      30.888  33.537  49.521  1.00  0.00           C  
ATOM   4503 HG11 VAL   290      31.145  32.767  50.249  1.00  0.00           H  
ATOM   4504 HG12 VAL   290      31.742  33.770  48.886  1.00  0.00           H  
ATOM   4505 HG13 VAL   290      30.490  34.299  50.051  1.00  0.00           H  
ATOM   4506  CG2 VAL   290      28.907  32.162  49.319  1.00  0.00           C  
ATOM   4507 HG21 VAL   290      28.263  31.496  48.744  1.00  0.00           H  
ATOM   4508 HG22 VAL   290      29.483  31.471  49.778  1.00  0.00           H  
ATOM   4509 HG23 VAL   290      28.165  32.697  49.910  1.00  0.00           H  
ATOM   4510  C   VAL   290      30.268  35.154  47.119  1.00  0.00           C  
ATOM   4511  O   VAL   290      30.588  36.098  47.837  1.00  0.00           O  
ATOM   4512  N   ALA   291      30.681  35.156  45.788  1.00  0.00           N  
ATOM   4513  H   ALA   291      30.229  34.476  45.193  1.00  0.00           H  
ATOM   4514  CA  ALA   291      31.565  36.158  45.192  1.00  0.00           C  
ATOM   4515  HA  ALA   291      32.400  36.346  45.728  1.00  0.00           H  
ATOM   4516  CB  ALA   291      31.956  35.636  43.783  1.00  0.00           C  
ATOM   4517  HB1 ALA   291      32.778  36.261  43.433  1.00  0.00           H  
ATOM   4518  HB2 ALA   291      32.157  34.647  43.791  1.00  0.00           H  
ATOM   4519  HB3 ALA   291      31.118  35.675  43.222  1.00  0.00           H  
ATOM   4520  C   ALA   291      30.916  37.536  45.224  1.00  0.00           C  
ATOM   4521  O   ALA   291      31.642  38.523  45.144  1.00  0.00           O  
ATOM   4522  N   LEU   292      29.572  37.575  45.325  1.00  0.00           N  
ATOM   4523  H   LEU   292      29.065  36.618  45.451  1.00  0.00           H  
ATOM   4524  CA  LEU   292      28.628  38.816  45.300  1.00  0.00           C  
ATOM   4525  HA  LEU   292      29.182  39.649  45.164  1.00  0.00           H  
ATOM   4526  CB  LEU   292      27.574  38.474  44.210  1.00  0.00           C  
ATOM   4527  HB2 LEU   292      27.047  37.559  44.484  1.00  0.00           H  
ATOM   4528  HB3 LEU   292      26.858  39.296  44.195  1.00  0.00           H  
ATOM   4529  CG  LEU   292      28.210  38.161  42.851  1.00  0.00           C  
ATOM   4530  HG  LEU   292      28.930  37.344  42.905  1.00  0.00           H  
ATOM   4531  CD1 LEU   292      27.047  37.875  41.887  1.00  0.00           C  
ATOM   4532 HD11 LEU   292      27.300  37.454  40.914  1.00  0.00           H  
ATOM   4533 HD12 LEU   292      26.502  37.073  42.385  1.00  0.00           H  
ATOM   4534 HD13 LEU   292      26.485  38.809  41.893  1.00  0.00           H  
ATOM   4535  CD2 LEU   292      29.009  39.336  42.273  1.00  0.00           C  
ATOM   4536 HD21 LEU   292      28.476  40.284  42.347  1.00  0.00           H  
ATOM   4537 HD22 LEU   292      29.845  39.480  42.958  1.00  0.00           H  
ATOM   4538 HD23 LEU   292      29.468  39.192  41.295  1.00  0.00           H  
ATOM   4539  C   LEU   292      27.943  39.042  46.711  1.00  0.00           C  
ATOM   4540  O   LEU   292      27.022  39.862  46.899  1.00  0.00           O  
ATOM   4541  N   ALA   293      28.388  38.294  47.696  1.00  0.00           N  
ATOM   4542  H   ALA   293      29.326  37.753  47.574  1.00  0.00           H  
ATOM   4543  CA  ALA   293      27.846  38.530  49.078  1.00  0.00           C  
ATOM   4544  HA  ALA   293      26.798  38.764  48.887  1.00  0.00           H  
ATOM   4545  CB  ALA   293      27.983  37.257  49.920  1.00  0.00           C  
ATOM   4546  HB1 ALA   293      27.509  37.279  50.901  1.00  0.00           H  
ATOM   4547  HB2 ALA   293      27.603  36.398  49.367  1.00  0.00           H  
ATOM   4548  HB3 ALA   293      29.044  37.209  50.165  1.00  0.00           H  
ATOM   4549  C   ALA   293      28.566  39.801  49.647  1.00  0.00           C  
ATOM   4550  O   ALA   293      29.782  39.961  49.438  1.00  0.00           O  
ATOM   4551  N   PRO   294      27.930  40.716  50.361  1.00  0.00           N  
ATOM   4552  CD  PRO   294      26.530  40.976  50.394  1.00  0.00           C  
ATOM   4553  HD2 PRO   294      26.029  40.015  50.512  1.00  0.00           H  
ATOM   4554  HD3 PRO   294      26.240  41.473  49.468  1.00  0.00           H  
ATOM   4555  CG  PRO   294      26.254  42.012  51.483  1.00  0.00           C  
ATOM   4556  HG2 PRO   294      25.953  41.485  52.388  1.00  0.00           H  
ATOM   4557  HG3 PRO   294      25.535  42.786  51.215  1.00  0.00           H  
ATOM   4558  CB  PRO   294      27.680  42.722  51.600  1.00  0.00           C  
ATOM   4559  HB2 PRO   294      27.926  43.198  52.549  1.00  0.00           H  
ATOM   4560  HB3 PRO   294      27.737  43.369  50.827  1.00  0.00           H  
ATOM   4561  CA  PRO   294      28.673  41.596  51.242  1.00  0.00           C  
ATOM   4562  HA  PRO   294      29.499  42.095  50.735  1.00  0.00           H  
ATOM   4563  C   PRO   294      29.237  40.898  52.454  1.00  0.00           C  
ATOM   4564  O   PRO   294      28.504  40.282  53.250  1.00  0.00           O  
ATOM   4565  N   LEU   295      30.531  41.101  52.592  1.00  0.00           N  
ATOM   4566  H   LEU   295      31.090  41.676  51.854  1.00  0.00           H  
ATOM   4567  CA  LEU   295      31.199  40.484  53.697  1.00  0.00           C  
ATOM   4568  HA  LEU   295      30.417  40.016  54.295  1.00  0.00           H  
ATOM   4569  CB  LEU   295      32.094  39.324  53.237  1.00  0.00           C  
ATOM   4570  HB2 LEU   295      32.623  39.826  52.426  1.00  0.00           H  
ATOM   4571  HB3 LEU   295      32.719  38.933  54.040  1.00  0.00           H  
ATOM   4572  CG  LEU   295      31.298  38.150  52.688  1.00  0.00           C  
ATOM   4573  HG  LEU   295      30.424  38.414  52.092  1.00  0.00           H  
ATOM   4574  CD1 LEU   295      32.216  37.309  51.758  1.00  0.00           C  
ATOM   4575 HD11 LEU   295      31.630  36.519  51.289  1.00  0.00           H  
ATOM   4576 HD12 LEU   295      32.619  38.032  51.048  1.00  0.00           H  
ATOM   4577 HD13 LEU   295      33.056  36.888  52.310  1.00  0.00           H  
ATOM   4578  CD2 LEU   295      30.862  37.225  53.833  1.00  0.00           C  
ATOM   4579 HD21 LEU   295      30.224  37.722  54.437  1.00  0.00           H  
ATOM   4580 HD22 LEU   295      30.360  36.405  53.318  1.00  0.00           H  
ATOM   4581 HD23 LEU   295      31.709  36.776  54.352  1.00  0.00           H  
ATOM   4582  C   LEU   295      31.898  41.473  54.670  1.00  0.00           C  
ATOM   4583  O   LEU   295      32.625  42.281  54.131  1.00  0.00           O  
ATOM   4584  N   PRO   296      31.621  41.458  55.995  1.00  0.00           N  
ATOM   4585  CD  PRO   296      30.874  40.439  56.769  1.00  0.00           C  
ATOM   4586  HD2 PRO   296      31.517  39.666  56.859  1.00  0.00           H  
ATOM   4587  HD3 PRO   296      29.906  40.213  56.322  1.00  0.00           H  
ATOM   4588  CG  PRO   296      30.648  41.038  58.134  1.00  0.00           C  
ATOM   4589  HG2 PRO   296      30.553  40.251  58.883  1.00  0.00           H  
ATOM   4590  HG3 PRO   296      29.744  41.639  58.032  1.00  0.00           H  
ATOM   4591  CB  PRO   296      31.844  41.957  58.340  1.00  0.00           C  
ATOM   4592  HB2 PRO   296      32.537  41.477  59.031  1.00  0.00           H  
ATOM   4593  HB3 PRO   296      31.356  42.876  58.665  1.00  0.00           H  
ATOM   4594  CA  PRO   296      32.433  42.157  56.946  1.00  0.00           C  
ATOM   4595  HA  PRO   296      32.411  43.130  56.674  1.00  0.00           H  
ATOM   4596  C   PRO   296      33.923  41.863  56.917  1.00  0.00           C  
ATOM   4597  O   PRO   296      34.324  40.762  56.520  1.00  0.00           O  
ATOM   4598  N   VAL   297      34.763  42.828  57.261  1.00  0.00           N  
ATOM   4599  H   VAL   297      34.478  43.589  57.987  1.00  0.00           H  
ATOM   4600  CA  VAL   297      36.190  42.883  56.813  1.00  0.00           C  
ATOM   4601  HA  VAL   297      36.529  41.848  56.828  1.00  0.00           H  
ATOM   4602  CB  VAL   297      36.247  43.446  55.410  1.00  0.00           C  
ATOM   4603  HB  VAL   297      35.410  43.029  54.849  1.00  0.00           H  
ATOM   4604  CG1 VAL   297      36.174  44.959  55.239  1.00  0.00           C  
ATOM   4605 HG11 VAL   297      36.296  45.247  54.195  1.00  0.00           H  
ATOM   4606 HG12 VAL   297      35.260  45.297  55.728  1.00  0.00           H  
ATOM   4607 HG13 VAL   297      37.078  45.419  55.639  1.00  0.00           H  
ATOM   4608  CG2 VAL   297      37.490  42.923  54.786  1.00  0.00           C  
ATOM   4609 HG21 VAL   297      37.434  43.247  53.747  1.00  0.00           H  
ATOM   4610 HG22 VAL   297      38.457  43.254  55.165  1.00  0.00           H  
ATOM   4611 HG23 VAL   297      37.458  41.834  54.733  1.00  0.00           H  
ATOM   4612  C   VAL   297      37.194  43.655  57.660  1.00  0.00           C  
ATOM   4613  O   VAL   297      36.756  44.608  58.292  1.00  0.00           O  
ATOM   4614  N   ALA   298      38.473  43.337  57.744  1.00  0.00           N  
ATOM   4615  H   ALA   298      38.849  42.431  57.269  1.00  0.00           H  
ATOM   4616  CA  ALA   298      39.397  44.063  58.577  1.00  0.00           C  
ATOM   4617  HA  ALA   298      38.882  44.775  59.221  1.00  0.00           H  
ATOM   4618  CB  ALA   298      40.075  42.982  59.520  1.00  0.00           C  
ATOM   4619  HB1 ALA   298      39.271  42.496  60.073  1.00  0.00           H  
ATOM   4620  HB2 ALA   298      40.632  42.207  58.994  1.00  0.00           H  
ATOM   4621  HB3 ALA   298      40.769  43.455  60.216  1.00  0.00           H  
ATOM   4622  C   ALA   298      40.439  44.732  57.712  1.00  0.00           C  
ATOM   4623  O   ALA   298      41.011  44.181  56.733  1.00  0.00           O  
ATOM   4624  N   GLU   299      40.875  45.843  58.169  1.00  0.00           N  
ATOM   4625  H   GLU   299      40.397  46.207  59.078  1.00  0.00           H  
ATOM   4626  CA  GLU   299      41.795  46.710  57.433  1.00  0.00           C  
ATOM   4627  HA  GLU   299      41.812  46.542  56.357  1.00  0.00           H  
ATOM   4628  CB  GLU   299      41.471  48.168  57.635  1.00  0.00           C  
ATOM   4629  HB2 GLU   299      40.479  48.340  57.561  1.00  0.00           H  
ATOM   4630  HB3 GLU   299      41.743  48.500  58.637  1.00  0.00           H  
ATOM   4631  CG  GLU   299      42.188  49.123  56.709  1.00  0.00           C  
ATOM   4632  HG2 GLU   299      43.262  49.081  56.890  1.00  0.00           H  
ATOM   4633  HG3 GLU   299      42.035  48.861  55.662  1.00  0.00           H  
ATOM   4634  CD  GLU   299      41.682  50.547  56.859  1.00  0.00           C  
ATOM   4635  OE1 GLU   299      42.125  51.223  57.814  1.00  0.00           O  
ATOM   4636  OE2 GLU   299      40.997  51.047  55.973  1.00  0.00           O  
ATOM   4637  C   GLU   299      43.215  46.466  58.009  1.00  0.00           C  
ATOM   4638  O   GLU   299      43.418  46.510  59.255  1.00  0.00           O  
ATOM   4639  N   VAL   300      44.175  46.235  57.118  1.00  0.00           N  
ATOM   4640  H   VAL   300      43.903  46.191  56.063  1.00  0.00           H  
ATOM   4641  CA  VAL   300      45.625  46.221  57.416  1.00  0.00           C  
ATOM   4642  HA  VAL   300      45.706  46.085  58.495  1.00  0.00           H  
ATOM   4643  CB  VAL   300      46.378  44.956  56.878  1.00  0.00           C  
ATOM   4644  HB  VAL   300      46.475  45.167  55.813  1.00  0.00           H  
ATOM   4645  CG1 VAL   300      47.775  44.857  57.447  1.00  0.00           C  
ATOM   4646 HG11 VAL   300      47.725  44.898  58.535  1.00  0.00           H  
ATOM   4647 HG12 VAL   300      48.399  44.065  57.034  1.00  0.00           H  
ATOM   4648 HG13 VAL   300      48.348  45.740  57.166  1.00  0.00           H  
ATOM   4649  CG2 VAL   300      45.649  43.596  57.026  1.00  0.00           C  
ATOM   4650 HG21 VAL   300      45.569  43.295  58.070  1.00  0.00           H  
ATOM   4651 HG22 VAL   300      44.635  43.757  56.660  1.00  0.00           H  
ATOM   4652 HG23 VAL   300      46.118  42.828  56.410  1.00  0.00           H  
ATOM   4653  C   VAL   300      46.305  47.562  57.068  1.00  0.00           C  
ATOM   4654  O   VAL   300      46.533  47.847  55.925  1.00  0.00           O  
ATOM   4655  N   ASN   301      46.694  48.382  58.039  1.00  0.00           N  
ATOM   4656  H   ASN   301      46.735  47.937  59.034  1.00  0.00           H  
ATOM   4657  CA  ASN   301      47.306  49.638  57.792  1.00  0.00           C  
ATOM   4658  HA  ASN   301      47.713  49.654  56.781  1.00  0.00           H  
ATOM   4659  CB  ASN   301      46.171  50.673  57.864  1.00  0.00           C  
ATOM   4660  HB2 ASN   301      45.455  50.492  57.063  1.00  0.00           H  
ATOM   4661  HB3 ASN   301      45.637  50.615  58.719  1.00  0.00           H  
ATOM   4662  CG  ASN   301      46.844  52.085  57.822  1.00  0.00           C  
ATOM   4663  OD1 ASN   301      47.029  52.750  58.812  1.00  0.00           O  
ATOM   4664  ND2 ASN   301      47.304  52.510  56.760  1.00  0.00           N  
ATOM   4665 HD21 ASN   301      47.518  53.579  56.748  1.00  0.00           H  
ATOM   4666 HD22 ASN   301      46.788  52.128  55.879  1.00  0.00           H  
ATOM   4667  C   ASN   301      48.389  49.854  58.906  1.00  0.00           C  
ATOM   4668  O   ASN   301      48.031  50.006  60.076  1.00  0.00           O  
ATOM   4669  N   PRO   302      49.676  49.871  58.495  1.00  0.00           N  
ATOM   4670  CD  PRO   302      50.722  50.265  59.377  1.00  0.00           C  
ATOM   4671  HD2 PRO   302      50.737  49.705  60.312  1.00  0.00           H  
ATOM   4672  HD3 PRO   302      50.512  51.325  59.522  1.00  0.00           H  
ATOM   4673  CG  PRO   302      51.999  50.148  58.608  1.00  0.00           C  
ATOM   4674  HG2 PRO   302      52.369  49.123  58.593  1.00  0.00           H  
ATOM   4675  HG3 PRO   302      52.800  50.744  59.046  1.00  0.00           H  
ATOM   4676  CB  PRO   302      51.576  50.520  57.203  1.00  0.00           C  
ATOM   4677  HB2 PRO   302      52.173  50.074  56.408  1.00  0.00           H  
ATOM   4678  HB3 PRO   302      51.667  51.513  57.043  1.00  0.00           H  
ATOM   4679  CA  PRO   302      50.125  49.961  57.110  1.00  0.00           C  
ATOM   4680  HA  PRO   302      49.545  50.649  56.496  1.00  0.00           H  
ATOM   4681  C   PRO   302      50.073  48.572  56.487  1.00  0.00           C  
ATOM   4682  O   PRO   302      50.312  47.526  57.118  1.00  0.00           O  
ATOM   4683  N   PRO   303      49.775  48.560  55.190  1.00  0.00           N  
ATOM   4684  CD  PRO   303      49.223  49.672  54.404  1.00  0.00           C  
ATOM   4685  HD2 PRO   303      49.990  50.439  54.301  1.00  0.00           H  
ATOM   4686  HD3 PRO   303      48.375  50.098  54.940  1.00  0.00           H  
ATOM   4687  CG  PRO   303      48.661  49.112  53.107  1.00  0.00           C  
ATOM   4688  HG2 PRO   303      48.698  49.753  52.226  1.00  0.00           H  
ATOM   4689  HG3 PRO   303      47.644  48.855  53.403  1.00  0.00           H  
ATOM   4690  CB  PRO   303      49.423  47.808  52.986  1.00  0.00           C  
ATOM   4691  HB2 PRO   303      50.309  48.058  52.569  1.00  0.00           H  
ATOM   4692  HB3 PRO   303      48.878  47.125  52.335  1.00  0.00           H  
ATOM   4693  CA  PRO   303      49.636  47.357  54.421  1.00  0.00           C  
ATOM   4694  HA  PRO   303      48.789  46.792  54.809  1.00  0.00           H  
ATOM   4695  C   PRO   303      50.892  46.460  54.401  1.00  0.00           C  
ATOM   4696  O   PRO   303      52.046  46.853  54.142  1.00  0.00           O  
ATOM   4697  N   ALA   304      50.596  45.144  54.508  1.00  0.00           N  
ATOM   4698  H   ALA   304      49.613  44.942  54.620  1.00  0.00           H  
ATOM   4699  CA  ALA   304      51.617  44.190  54.864  1.00  0.00           C  
ATOM   4700  HA  ALA   304      52.220  44.772  55.428  1.00  0.00           H  
ATOM   4701  CB  ALA   304      50.949  43.083  55.694  1.00  0.00           C  
ATOM   4702  HB1 ALA   304      51.331  42.087  55.475  1.00  0.00           H  
ATOM   4703  HB2 ALA   304      51.227  43.309  56.723  1.00  0.00           H  
ATOM   4704  HB3 ALA   304      49.864  43.095  55.586  1.00  0.00           H  
ATOM   4705  C   ALA   304      52.269  43.656  53.584  1.00  0.00           C  
ATOM   4706  O   ALA   304      51.599  43.681  52.542  1.00  0.00           O  
ATOM   4707  N   PRO   305      53.464  43.073  53.728  1.00  0.00           N  
ATOM   4708  CD  PRO   305      54.257  42.942  54.948  1.00  0.00           C  
ATOM   4709  HD2 PRO   305      54.011  42.100  55.595  1.00  0.00           H  
ATOM   4710  HD3 PRO   305      54.228  43.816  55.598  1.00  0.00           H  
ATOM   4711  CG  PRO   305      55.653  42.906  54.336  1.00  0.00           C  
ATOM   4712  HG2 PRO   305      56.342  42.590  55.119  1.00  0.00           H  
ATOM   4713  HG3 PRO   305      55.923  43.850  54.100  1.00  0.00           H  
ATOM   4714  CB  PRO   305      55.504  41.986  53.157  1.00  0.00           C  
ATOM   4715  HB2 PRO   305      55.468  40.940  53.459  1.00  0.00           H  
ATOM   4716  HB3 PRO   305      56.328  41.986  52.443  1.00  0.00           H  
ATOM   4717  CA  PRO   305      54.216  42.570  52.515  1.00  0.00           C  
ATOM   4718  HA  PRO   305      54.482  43.292  51.861  1.00  0.00           H  
ATOM   4719  C   PRO   305      53.482  41.420  51.845  1.00  0.00           C  
ATOM   4720  O   PRO   305      52.571  40.734  52.428  1.00  0.00           O  
ATOM   4721  N   PRO   306      53.876  41.101  50.577  1.00  0.00           N  
ATOM   4722  CD  PRO   306      54.580  42.038  49.729  1.00  0.00           C  
ATOM   4723  HD2 PRO   306      55.666  42.062  49.826  1.00  0.00           H  
ATOM   4724  HD3 PRO   306      54.183  43.029  49.948  1.00  0.00           H  
ATOM   4725  CG  PRO   306      54.216  41.567  48.341  1.00  0.00           C  
ATOM   4726  HG2 PRO   306      54.995  41.850  47.633  1.00  0.00           H  
ATOM   4727  HG3 PRO   306      53.362  42.203  48.108  1.00  0.00           H  
ATOM   4728  CB  PRO   306      54.004  40.012  48.449  1.00  0.00           C  
ATOM   4729  HB2 PRO   306      54.953  39.494  48.311  1.00  0.00           H  
ATOM   4730  HB3 PRO   306      53.248  39.657  47.749  1.00  0.00           H  
ATOM   4731  CA  PRO   306      53.577  39.827  49.918  1.00  0.00           C  
ATOM   4732  HA  PRO   306      52.501  39.662  49.859  1.00  0.00           H  
ATOM   4733  C   PRO   306      54.208  38.653  50.719  1.00  0.00           C  
ATOM   4734  O   PRO   306      55.215  38.817  51.356  1.00  0.00           O  
ATOM   4735  N   VAL   307      53.636  37.530  50.537  1.00  0.00           N  
ATOM   4736  H   VAL   307      52.705  37.554  49.971  1.00  0.00           H  
ATOM   4737  CA  VAL   307      53.955  36.278  51.231  1.00  0.00           C  
ATOM   4738  HA  VAL   307      54.895  36.479  51.745  1.00  0.00           H  
ATOM   4739  CB  VAL   307      52.881  35.930  52.254  1.00  0.00           C  
ATOM   4740  HB  VAL   307      52.031  35.534  51.699  1.00  0.00           H  
ATOM   4741  CG1 VAL   307      53.353  34.865  53.218  1.00  0.00           C  
ATOM   4742 HG11 VAL   307      54.029  35.340  53.930  1.00  0.00           H  
ATOM   4743 HG12 VAL   307      52.494  34.506  53.785  1.00  0.00           H  
ATOM   4744 HG13 VAL   307      53.935  34.006  52.883  1.00  0.00           H  
ATOM   4745  CG2 VAL   307      52.338  37.105  53.116  1.00  0.00           C  
ATOM   4746 HG21 VAL   307      51.853  36.801  54.044  1.00  0.00           H  
ATOM   4747 HG22 VAL   307      53.224  37.711  53.302  1.00  0.00           H  
ATOM   4748 HG23 VAL   307      51.620  37.767  52.633  1.00  0.00           H  
ATOM   4749  C   VAL   307      54.173  35.150  50.301  1.00  0.00           C  
ATOM   4750  O   VAL   307      53.229  34.838  49.545  1.00  0.00           O  
ATOM   4751  N   LYS   308      55.391  34.470  50.335  1.00  0.00           N  
ATOM   4752  H   LYS   308      56.077  34.890  51.070  1.00  0.00           H  
ATOM   4753  CA  LYS   308      55.725  33.272  49.456  1.00  0.00           C  
ATOM   4754  HA  LYS   308      55.414  33.457  48.428  1.00  0.00           H  
ATOM   4755  CB  LYS   308      57.240  32.859  49.440  1.00  0.00           C  
ATOM   4756  HB2 LYS   308      57.535  32.687  50.475  1.00  0.00           H  
ATOM   4757  HB3 LYS   308      57.233  31.894  48.934  1.00  0.00           H  
ATOM   4758  CG  LYS   308      58.193  33.734  48.658  1.00  0.00           C  
ATOM   4759  HG2 LYS   308      57.919  33.655  47.606  1.00  0.00           H  
ATOM   4760  HG3 LYS   308      58.133  34.793  48.908  1.00  0.00           H  
ATOM   4761  CD  LYS   308      59.592  33.135  48.628  1.00  0.00           C  
ATOM   4762  HD2 LYS   308      60.098  33.228  49.589  1.00  0.00           H  
ATOM   4763  HD3 LYS   308      59.475  32.060  48.493  1.00  0.00           H  
ATOM   4764  CE  LYS   308      60.443  33.726  47.565  1.00  0.00           C  
ATOM   4765  HE2 LYS   308      61.378  33.172  47.651  1.00  0.00           H  
ATOM   4766  HE3 LYS   308      60.056  33.566  46.559  1.00  0.00           H  
ATOM   4767  NZ  LYS   308      60.674  35.193  47.858  1.00  0.00           N  
ATOM   4768  HZ1 LYS   308      59.816  35.726  47.818  1.00  0.00           H  
ATOM   4769  HZ2 LYS   308      61.159  35.444  48.802  1.00  0.00           H  
ATOM   4770  HZ3 LYS   308      61.267  35.518  47.004  1.00  0.00           H  
ATOM   4771  C   LYS   308      54.780  32.123  49.846  1.00  0.00           C  
ATOM   4772  O   LYS   308      54.420  31.282  49.032  1.00  0.00           O  
ATOM   4773  N   ALA   309      54.563  31.993  51.193  1.00  0.00           N  
ATOM   4774  H   ALA   309      54.993  32.760  51.837  1.00  0.00           H  
ATOM   4775  CA  ALA   309      53.610  31.052  51.784  1.00  0.00           C  
ATOM   4776  HA  ALA   309      53.780  30.053  51.381  1.00  0.00           H  
ATOM   4777  CB  ALA   309      54.068  30.922  53.209  1.00  0.00           C  
ATOM   4778  HB1 ALA   309      53.533  30.061  53.610  1.00  0.00           H  
ATOM   4779  HB2 ALA   309      55.128  30.670  53.184  1.00  0.00           H  
ATOM   4780  HB3 ALA   309      53.869  31.797  53.828  1.00  0.00           H  
ATOM   4781  C   ALA   309      52.117  31.395  51.597  1.00  0.00           C  
ATOM   4782  O   ALA   309      51.380  31.681  52.575  1.00  0.00           O  
ATOM   4783  N   SER   310      51.694  31.680  50.361  1.00  0.00           N  
ATOM   4784  H   SER   310      52.405  31.722  49.536  1.00  0.00           H  
ATOM   4785  CA  SER   310      50.353  32.140  50.057  1.00  0.00           C  
ATOM   4786  HA  SER   310      49.665  31.613  50.719  1.00  0.00           H  
ATOM   4787  CB  SER   310      50.153  33.607  50.267  1.00  0.00           C  
ATOM   4788  HB2 SER   310      50.462  33.860  51.281  1.00  0.00           H  
ATOM   4789  HB3 SER   310      50.851  34.032  49.545  1.00  0.00           H  
ATOM   4790  OG  SER   310      48.819  33.975  49.998  1.00  0.00           O  
ATOM   4791  HG  SER   310      48.070  33.259  50.338  1.00  0.00           H  
ATOM   4792  C   SER   310      49.965  31.666  48.632  1.00  0.00           C  
ATOM   4793  O   SER   310      50.696  31.668  47.679  1.00  0.00           O  
ATOM   4794  N   TRP   311      48.728  31.230  48.369  1.00  0.00           N  
ATOM   4795  H   TRP   311      48.176  30.767  49.187  1.00  0.00           H  
ATOM   4796  CA  TRP   311      48.039  31.064  47.056  1.00  0.00           C  
ATOM   4797  HA  TRP   311      48.824  30.692  46.398  1.00  0.00           H  
ATOM   4798  CB  TRP   311      47.043  29.887  47.300  1.00  0.00           C  
ATOM   4799  HB2 TRP   311      47.585  28.960  47.486  1.00  0.00           H  
ATOM   4800  HB3 TRP   311      46.555  30.197  48.225  1.00  0.00           H  
ATOM   4801  CG  TRP   311      45.965  29.509  46.367  1.00  0.00           C  
ATOM   4802  CD1 TRP   311      45.841  29.831  45.092  1.00  0.00           C  
ATOM   4803  HD1 TRP   311      46.457  30.484  44.474  1.00  0.00           H  
ATOM   4804  NE1 TRP   311      44.669  29.365  44.542  1.00  0.00           N  
ATOM   4805  HE1 TRP   311      44.190  29.608  43.593  1.00  0.00           H  
ATOM   4806  CE2 TRP   311      44.205  28.437  45.420  1.00  0.00           C  
ATOM   4807  CZ2 TRP   311      43.219  27.423  45.286  1.00  0.00           C  
ATOM   4808  HZ2 TRP   311      42.676  27.398  44.435  1.00  0.00           H  
ATOM   4809  CH2 TRP   311      42.864  26.587  46.392  1.00  0.00           C  
ATOM   4810  HH2 TRP   311      42.100  25.934  46.494  1.00  0.00           H  
ATOM   4811  CZ3 TRP   311      43.556  26.827  47.622  1.00  0.00           C  
ATOM   4812  HZ3 TRP   311      43.309  26.237  48.404  1.00  0.00           H  
ATOM   4813  CE3 TRP   311      44.637  27.708  47.735  1.00  0.00           C  
ATOM   4814  HE3 TRP   311      45.123  27.854  48.608  1.00  0.00           H  
ATOM   4815  CD2 TRP   311      44.936  28.541  46.627  1.00  0.00           C  
ATOM   4816  C   TRP   311      47.442  32.261  46.498  1.00  0.00           C  
ATOM   4817  O   TRP   311      46.210  32.493  46.615  1.00  0.00           O  
ATOM   4818  N   VAL   312      48.267  33.027  45.829  1.00  0.00           N  
ATOM   4819  H   VAL   312      49.252  32.801  45.846  1.00  0.00           H  
ATOM   4820  CA  VAL   312      47.812  34.165  45.011  1.00  0.00           C  
ATOM   4821  HA  VAL   312      47.150  34.791  45.609  1.00  0.00           H  
ATOM   4822  CB  VAL   312      48.994  35.017  44.553  1.00  0.00           C  
ATOM   4823  HB  VAL   312      49.526  34.303  43.925  1.00  0.00           H  
ATOM   4824  CG1 VAL   312      48.550  36.246  43.786  1.00  0.00           C  
ATOM   4825 HG11 VAL   312      49.276  36.892  43.513  1.00  0.00           H  
ATOM   4826 HG12 VAL   312      47.860  36.079  42.959  1.00  0.00           H  
ATOM   4827 HG13 VAL   312      47.884  36.730  44.501  1.00  0.00           H  
ATOM   4828  CG2 VAL   312      49.939  35.455  45.585  1.00  0.00           C  
ATOM   4829 HG21 VAL   312      49.408  36.146  46.240  1.00  0.00           H  
ATOM   4830 HG22 VAL   312      50.423  34.593  46.044  1.00  0.00           H  
ATOM   4831 HG23 VAL   312      50.590  36.131  45.031  1.00  0.00           H  
ATOM   4832  C   VAL   312      47.092  33.669  43.782  1.00  0.00           C  
ATOM   4833  O   VAL   312      47.571  32.753  43.116  1.00  0.00           O  
ATOM   4834  N   HID   313      45.916  34.262  43.441  1.00  0.00           N  
ATOM   4835  H   HID   313      45.496  35.046  44.054  1.00  0.00           H  
ATOM   4836  CA  HID   313      45.040  33.716  42.392  1.00  0.00           C  
ATOM   4837  HA  HID   313      45.661  33.408  41.563  1.00  0.00           H  
ATOM   4838  CB  HID   313      44.192  32.534  42.916  1.00  0.00           C  
ATOM   4839  HB2 HID   313      43.596  32.108  42.109  1.00  0.00           H  
ATOM   4840  HB3 HID   313      44.785  31.803  43.282  1.00  0.00           H  
ATOM   4841  CG  HID   313      43.219  32.941  44.004  1.00  0.00           C  
ATOM   4842  ND1 HID   313      43.514  33.135  45.319  1.00  0.00           N  
ATOM   4843  HD1 HID   313      44.334  32.680  45.874  1.00  0.00           H  
ATOM   4844  CE1 HID   313      42.414  33.596  45.952  1.00  0.00           C  
ATOM   4845  HE1 HID   313      42.421  33.939  46.987  1.00  0.00           H  
ATOM   4846  NE2 HID   313      41.360  33.693  45.090  1.00  0.00           N  
ATOM   4847  CD2 HID   313      41.881  33.285  43.842  1.00  0.00           C  
ATOM   4848  HD2 HID   313      41.423  33.286  42.998  1.00  0.00           H  
ATOM   4849  C   HID   313      44.086  34.696  41.868  1.00  0.00           C  
ATOM   4850  O   HID   313      43.916  35.767  42.472  1.00  0.00           O  
ATOM   4851  N   LYS   314      43.448  34.357  40.763  1.00  0.00           N  
ATOM   4852  H   LYS   314      43.569  33.325  40.433  1.00  0.00           H  
ATOM   4853  CA  LYS   314      42.235  35.051  40.350  1.00  0.00           C  
ATOM   4854  HA  LYS   314      41.714  35.406  41.239  1.00  0.00           H  
ATOM   4855  CB  LYS   314      42.703  36.280  39.466  1.00  0.00           C  
ATOM   4856  HB2 LYS   314      43.523  36.790  39.971  1.00  0.00           H  
ATOM   4857  HB3 LYS   314      43.152  35.960  38.526  1.00  0.00           H  
ATOM   4858  CG  LYS   314      41.560  37.329  39.122  1.00  0.00           C  
ATOM   4859  HG2 LYS   314      41.906  38.147  38.641  1.00  0.00           H  
ATOM   4860  HG3 LYS   314      40.798  36.961  38.435  1.00  0.00           H  
ATOM   4861  CD  LYS   314      40.664  37.822  40.317  1.00  0.00           C  
ATOM   4862  HD2 LYS   314      39.782  37.197  40.456  1.00  0.00           H  
ATOM   4863  HD3 LYS   314      41.354  37.856  41.160  1.00  0.00           H  
ATOM   4864  CE  LYS   314      40.045  39.206  40.053  1.00  0.00           C  
ATOM   4865  HE2 LYS   314      40.875  39.888  39.936  1.00  0.00           H  
ATOM   4866  HE3 LYS   314      39.405  39.205  39.171  1.00  0.00           H  
ATOM   4867  NZ  LYS   314      39.268  39.614  41.281  1.00  0.00           N  
ATOM   4868  HZ1 LYS   314      38.276  39.188  41.314  1.00  0.00           H  
ATOM   4869  HZ2 LYS   314      39.732  39.108  42.114  1.00  0.00           H  
ATOM   4870  HZ3 LYS   314      39.264  40.620  41.371  1.00  0.00           H  
ATOM   4871  C   LYS   314      41.377  33.975  39.590  1.00  0.00           C  
ATOM   4872  O   LYS   314      41.921  33.058  38.973  1.00  0.00           O  
ATOM   4873  N   THR   315      40.082  34.141  39.632  1.00  0.00           N  
ATOM   4874  H   THR   315      39.774  34.823  40.311  1.00  0.00           H  
ATOM   4875  CA  THR   315      39.049  33.380  38.941  1.00  0.00           C  
ATOM   4876  HA  THR   315      39.540  32.611  38.362  1.00  0.00           H  
ATOM   4877  CB  THR   315      38.147  32.694  39.927  1.00  0.00           C  
ATOM   4878  HB  THR   315      38.714  32.129  40.652  1.00  0.00           H  
ATOM   4879  CG2 THR   315      37.208  33.628  40.725  1.00  0.00           C  
ATOM   4880 HG21 THR   315      36.438  34.039  40.071  1.00  0.00           H  
ATOM   4881 HG22 THR   315      36.748  33.046  41.524  1.00  0.00           H  
ATOM   4882 HG23 THR   315      37.721  34.467  40.953  1.00  0.00           H  
ATOM   4883  OG1 THR   315      37.352  31.810  39.189  1.00  0.00           O  
ATOM   4884  HG1 THR   315      36.764  31.316  39.963  1.00  0.00           H  
ATOM   4885  C   THR   315      38.254  34.320  38.013  1.00  0.00           C  
ATOM   4886  O   THR   315      38.176  35.468  38.406  1.00  0.00           O  
ATOM   4887  N   GLY   316      37.703  33.913  36.866  1.00  0.00           N  
ATOM   4888  H   GLY   316      37.618  32.840  36.691  1.00  0.00           H  
ATOM   4889  CA  GLY   316      36.983  34.846  35.999  1.00  0.00           C  
ATOM   4890  HA2 GLY   316      36.367  35.528  36.585  1.00  0.00           H  
ATOM   4891  HA3 GLY   316      37.769  35.498  35.617  1.00  0.00           H  
ATOM   4892  C   GLY   316      36.000  34.218  35.020  1.00  0.00           C  
ATOM   4893  O   GLY   316      35.998  32.977  34.822  1.00  0.00           O  
ATOM   4894  N   SER   317      35.070  35.072  34.571  1.00  0.00           N  
ATOM   4895  H   SER   317      34.978  36.043  35.058  1.00  0.00           H  
ATOM   4896  CA  SER   317      34.056  34.681  33.559  1.00  0.00           C  
ATOM   4897  HA  SER   317      34.529  34.028  32.951  1.00  0.00           H  
ATOM   4898  CB  SER   317      32.762  34.148  34.107  1.00  0.00           C  
ATOM   4899  HB2 SER   317      32.362  34.893  34.659  1.00  0.00           H  
ATOM   4900  HB3 SER   317      32.111  33.897  33.376  1.00  0.00           H  
ATOM   4901  OG  SER   317      32.837  32.963  34.893  1.00  0.00           O  
ATOM   4902  HG  SER   317      33.361  33.230  35.714  1.00  0.00           H  
ATOM   4903  C   SER   317      33.631  35.900  32.709  1.00  0.00           C  
ATOM   4904  O   SER   317      33.278  36.957  33.216  1.00  0.00           O  
ATOM   4905  N   THR   318      33.442  35.598  31.437  1.00  0.00           N  
ATOM   4906  H   THR   318      33.688  34.613  31.039  1.00  0.00           H  
ATOM   4907  CA  THR   318      32.513  36.342  30.563  1.00  0.00           C  
ATOM   4908  HA  THR   318      32.139  37.217  31.093  1.00  0.00           H  
ATOM   4909  CB  THR   318      33.224  36.860  29.361  1.00  0.00           C  
ATOM   4910  HB  THR   318      32.509  37.352  28.702  1.00  0.00           H  
ATOM   4911  CG2 THR   318      34.575  37.729  29.478  1.00  0.00           C  
ATOM   4912 HG21 THR   318      34.776  38.326  28.589  1.00  0.00           H  
ATOM   4913 HG22 THR   318      34.318  38.410  30.290  1.00  0.00           H  
ATOM   4914 HG23 THR   318      35.329  36.981  29.721  1.00  0.00           H  
ATOM   4915  OG1 THR   318      33.597  35.725  28.601  1.00  0.00           O  
ATOM   4916  HG1 THR   318      33.880  36.074  27.608  1.00  0.00           H  
ATOM   4917  C   THR   318      31.293  35.390  30.191  1.00  0.00           C  
ATOM   4918  O   THR   318      31.243  34.221  30.640  1.00  0.00           O  
ATOM   4919  N   GLY   319      30.290  35.906  29.461  1.00  0.00           N  
ATOM   4920  H   GLY   319      30.404  36.831  29.227  1.00  0.00           H  
ATOM   4921  CA  GLY   319      29.003  35.347  29.119  1.00  0.00           C  
ATOM   4922  HA2 GLY   319      28.335  35.325  29.980  1.00  0.00           H  
ATOM   4923  HA3 GLY   319      28.609  35.980  28.439  1.00  0.00           H  
ATOM   4924  C   GLY   319      29.037  34.051  28.464  1.00  0.00           C  
ATOM   4925  O   GLY   319      28.118  33.252  28.519  1.00  0.00           O  
ATOM   4926  N   GLY   320      30.231  33.745  27.904  1.00  0.00           N  
ATOM   4927  H   GLY   320      30.960  34.554  27.857  1.00  0.00           H  
ATOM   4928  CA  GLY   320      30.555  32.493  27.129  1.00  0.00           C  
ATOM   4929  HA2 GLY   320      29.744  31.771  27.220  1.00  0.00           H  
ATOM   4930  HA3 GLY   320      30.752  32.862  26.122  1.00  0.00           H  
ATOM   4931  C   GLY   320      31.888  31.734  27.524  1.00  0.00           C  
ATOM   4932  O   GLY   320      32.271  30.703  26.954  1.00  0.00           O  
ATOM   4933  N   PHE   321      32.629  32.203  28.532  1.00  0.00           N  
ATOM   4934  H   PHE   321      32.191  32.971  29.169  1.00  0.00           H  
ATOM   4935  CA  PHE   321      34.009  31.776  28.909  1.00  0.00           C  
ATOM   4936  HA  PHE   321      34.275  30.797  28.512  1.00  0.00           H  
ATOM   4937  CB  PHE   321      35.072  32.761  28.340  1.00  0.00           C
[truncated: 3,922,846 more chars]
