# Supplementary material for: Insights into the Enhanced Ceftazidime Hydrolysis by Ent385 AmpC β‑Lactamase from Multiscale Simulations
Source: ACS Catal. 2025 Jun 23;15(13):11739–48. doi: 10.1021/acscatal.5c02383 (PMC12235585; doi:10.1021/acscatal.5c02383)
Supplement: Supplementary file 2 [file cs5c02383_si_002.zip › SI_paper_AmpC_Ent385/representative-structures-ReactionSimulations/P99-Path1/P99.path1.TI.c1.pdb]

CRYST1   83.662   77.828   74.483  90.00  90.00  90.00               1
ATOM      1  N   PRO     1      43.770  19.271  58.289  1.00  0.00           N  
ATOM      2  H2  PRO     1      43.605  18.338  58.640  1.00  0.00           H  
ATOM      3  H3  PRO     1      43.014  19.883  58.562  1.00  0.00           H  
ATOM      4  CD  PRO     1      44.994  19.694  58.943  1.00  0.00           C  
ATOM      5  HD2 PRO     1      45.613  18.833  59.196  1.00  0.00           H  
ATOM      6  HD3 PRO     1      44.863  20.249  59.872  1.00  0.00           H  
ATOM      7  CG  PRO     1      45.795  20.664  58.031  1.00  0.00           C  
ATOM      8  HG2 PRO     1      46.852  20.424  57.914  1.00  0.00           H  
ATOM      9  HG3 PRO     1      45.773  21.707  58.347  1.00  0.00           H  
ATOM     10  CB  PRO     1      45.123  20.392  56.671  1.00  0.00           C  
ATOM     11  HB2 PRO     1      45.823  20.154  55.870  1.00  0.00           H  
ATOM     12  HB3 PRO     1      44.547  21.270  56.378  1.00  0.00           H  
ATOM     13  CA  PRO     1      44.176  19.207  56.893  1.00  0.00           C  
ATOM     14  HA  PRO     1      43.303  19.317  56.249  1.00  0.00           H  
ATOM     15  C   PRO     1      44.950  17.914  56.557  1.00  0.00           C  
ATOM     16  O   PRO     1      45.508  17.282  57.457  1.00  0.00           O  
ATOM     17  N   VAL     2      44.916  17.579  55.274  1.00  0.00           N  
ATOM     18  H   VAL     2      44.423  18.121  54.580  1.00  0.00           H  
ATOM     19  CA  VAL     2      45.526  16.362  54.679  1.00  0.00           C  
ATOM     20  HA  VAL     2      45.305  15.504  55.314  1.00  0.00           H  
ATOM     21  CB  VAL     2      44.965  16.030  53.254  1.00  0.00           C  
ATOM     22  HB  VAL     2      45.683  15.317  52.849  1.00  0.00           H  
ATOM     23  CG1 VAL     2      43.700  15.180  53.317  1.00  0.00           C  
ATOM     24 HG11 VAL     2      44.113  14.211  53.601  1.00  0.00           H  
ATOM     25 HG12 VAL     2      42.993  15.480  54.091  1.00  0.00           H  
ATOM     26 HG13 VAL     2      43.270  14.896  52.357  1.00  0.00           H  
ATOM     27  CG2 VAL     2      44.909  17.208  52.350  1.00  0.00           C  
ATOM     28 HG21 VAL     2      45.939  17.562  52.321  1.00  0.00           H  
ATOM     29 HG22 VAL     2      44.620  16.909  51.342  1.00  0.00           H  
ATOM     30 HG23 VAL     2      44.230  17.958  52.755  1.00  0.00           H  
ATOM     31  C   VAL     2      47.083  16.372  54.501  1.00  0.00           C  
ATOM     32  O   VAL     2      47.577  17.410  54.052  1.00  0.00           O  
ATOM     33  N   SER     3      47.872  15.279  54.713  1.00  0.00           N  
ATOM     34  H   SER     3      47.506  14.352  54.881  1.00  0.00           H  
ATOM     35  CA  SER     3      49.288  15.354  54.327  1.00  0.00           C  
ATOM     36  HA  SER     3      49.766  16.101  54.960  1.00  0.00           H  
ATOM     37  CB  SER     3      50.099  14.042  54.506  1.00  0.00           C  
ATOM     38  HB2 SER     3      51.171  14.207  54.406  1.00  0.00           H  
ATOM     39  HB3 SER     3      49.962  13.661  55.518  1.00  0.00           H  
ATOM     40  OG  SER     3      49.863  12.987  53.645  1.00  0.00           O  
ATOM     41  HG  SER     3      50.308  12.273  54.109  1.00  0.00           H  
ATOM     42  C   SER     3      49.657  15.759  52.848  1.00  0.00           C  
ATOM     43  O   SER     3      48.854  15.644  51.879  1.00  0.00           O  
ATOM     44  N   GLU     4      50.998  16.048  52.564  1.00  0.00           N  
ATOM     45  H   GLU     4      51.617  16.119  53.359  1.00  0.00           H  
ATOM     46  CA  GLU     4      51.507  16.414  51.180  1.00  0.00           C  
ATOM     47  HA  GLU     4      50.971  17.286  50.806  1.00  0.00           H  
ATOM     48  CB  GLU     4      52.971  16.828  51.115  1.00  0.00           C  
ATOM     49  HB2 GLU     4      53.617  15.965  51.280  1.00  0.00           H  
ATOM     50  HB3 GLU     4      53.213  17.106  50.089  1.00  0.00           H  
ATOM     51  CG  GLU     4      53.303  17.906  52.134  1.00  0.00           C  
ATOM     52  HG2 GLU     4      54.014  18.552  51.619  1.00  0.00           H  
ATOM     53  HG3 GLU     4      52.476  18.615  52.166  1.00  0.00           H  
ATOM     54  CD  GLU     4      53.772  17.464  53.511  1.00  0.00           C  
ATOM     55  OE1 GLU     4      52.885  17.095  54.278  1.00  0.00           O  
ATOM     56  OE2 GLU     4      55.005  17.472  53.808  1.00  0.00           O  
ATOM     57  C   GLU     4      51.225  15.167  50.321  1.00  0.00           C  
ATOM     58  O   GLU     4      51.062  15.390  49.135  1.00  0.00           O  
ATOM     59  N   LYS     5      51.156  13.935  50.841  1.00  0.00           N  
ATOM     60  H   LYS     5      51.277  13.881  51.842  1.00  0.00           H  
ATOM     61  CA  LYS     5      50.878  12.812  50.002  1.00  0.00           C  
ATOM     62  HA  LYS     5      51.391  13.001  49.059  1.00  0.00           H  
ATOM     63  CB  LYS     5      51.604  11.608  50.671  1.00  0.00           C  
ATOM     64  HB2 LYS     5      51.554  11.789  51.745  1.00  0.00           H  
ATOM     65  HB3 LYS     5      51.211  10.614  50.457  1.00  0.00           H  
ATOM     66  CG  LYS     5      53.033  11.588  50.122  1.00  0.00           C  
ATOM     67  HG2 LYS     5      52.895  11.192  49.115  1.00  0.00           H  
ATOM     68  HG3 LYS     5      53.460  12.585  50.014  1.00  0.00           H  
ATOM     69  CD  LYS     5      54.001  10.773  50.967  1.00  0.00           C  
ATOM     70  HD2 LYS     5      53.964  11.320  51.909  1.00  0.00           H  
ATOM     71  HD3 LYS     5      53.671   9.736  50.898  1.00  0.00           H  
ATOM     72  CE  LYS     5      55.438  10.922  50.292  1.00  0.00           C  
ATOM     73  HE2 LYS     5      55.404  10.651  49.237  1.00  0.00           H  
ATOM     74  HE3 LYS     5      55.872  11.889  50.549  1.00  0.00           H  
ATOM     75  NZ  LYS     5      56.232   9.799  50.927  1.00  0.00           N  
ATOM     76  HZ1 LYS     5      55.731   8.938  51.095  1.00  0.00           H  
ATOM     77  HZ2 LYS     5      57.086   9.552  50.447  1.00  0.00           H  
ATOM     78  HZ3 LYS     5      56.497  10.064  51.865  1.00  0.00           H  
ATOM     79  C   LYS     5      49.398  12.528  49.655  1.00  0.00           C  
ATOM     80  O   LYS     5      49.141  12.185  48.514  1.00  0.00           O  
ATOM     81  N   GLN     6      48.526  12.798  50.641  1.00  0.00           N  
ATOM     82  H   GLN     6      48.866  13.208  51.499  1.00  0.00           H  
ATOM     83  CA  GLN     6      47.029  12.863  50.539  1.00  0.00           C  
ATOM     84  HA  GLN     6      46.547  11.935  50.231  1.00  0.00           H  
ATOM     85  CB  GLN     6      46.533  12.930  52.017  1.00  0.00           C  
ATOM     86  HB2 GLN     6      47.320  13.488  52.525  1.00  0.00           H  
ATOM     87  HB3 GLN     6      45.590  13.471  52.095  1.00  0.00           H  
ATOM     88  CG  GLN     6      46.394  11.560  52.694  1.00  0.00           C  
ATOM     89  HG2 GLN     6      45.557  11.005  52.270  1.00  0.00           H  
ATOM     90  HG3 GLN     6      47.271  10.946  52.487  1.00  0.00           H  
ATOM     91  CD  GLN     6      46.256  11.604  54.206  1.00  0.00           C  
ATOM     92  OE1 GLN     6      46.514  12.563  54.879  1.00  0.00           O  
ATOM     93  NE2 GLN     6      45.795  10.558  54.806  1.00  0.00           N  
ATOM     94 HE21 GLN     6      45.972  10.523  55.800  1.00  0.00           H  
ATOM     95 HE22 GLN     6      45.852   9.746  54.209  1.00  0.00           H  
ATOM     96  C   GLN     6      46.445  13.981  49.720  1.00  0.00           C  
ATOM     97  O   GLN     6      45.545  13.787  48.920  1.00  0.00           O  
ATOM     98  N   LEU     7      46.833  15.241  50.049  1.00  0.00           N  
ATOM     99  H   LEU     7      47.435  15.323  50.855  1.00  0.00           H  
ATOM    100  CA  LEU     7      46.637  16.382  49.147  1.00  0.00           C  
ATOM    101  HA  LEU     7      45.628  16.750  49.330  1.00  0.00           H  
ATOM    102  CB  LEU     7      47.593  17.458  49.577  1.00  0.00           C  
ATOM    103  HB2 LEU     7      47.363  17.652  50.625  1.00  0.00           H  
ATOM    104  HB3 LEU     7      48.581  16.998  49.560  1.00  0.00           H  
ATOM    105  CG  LEU     7      47.583  18.792  48.914  1.00  0.00           C  
ATOM    106  HG  LEU     7      47.830  18.712  47.855  1.00  0.00           H  
ATOM    107  CD1 LEU     7      46.216  19.380  48.995  1.00  0.00           C  
ATOM    108 HD11 LEU     7      45.492  18.813  48.410  1.00  0.00           H  
ATOM    109 HD12 LEU     7      45.946  19.263  50.045  1.00  0.00           H  
ATOM    110 HD13 LEU     7      46.096  20.405  48.643  1.00  0.00           H  
ATOM    111  CD2 LEU     7      48.573  19.744  49.590  1.00  0.00           C  
ATOM    112 HD21 LEU     7      48.458  20.729  49.139  1.00  0.00           H  
ATOM    113 HD22 LEU     7      48.287  19.873  50.634  1.00  0.00           H  
ATOM    114 HD23 LEU     7      49.570  19.326  49.444  1.00  0.00           H  
ATOM    115  C   LEU     7      46.884  16.009  47.675  1.00  0.00           C  
ATOM    116  O   LEU     7      46.017  16.325  46.877  1.00  0.00           O  
ATOM    117  N   ALA     8      48.010  15.309  47.336  1.00  0.00           N  
ATOM    118  H   ALA     8      48.623  14.914  48.034  1.00  0.00           H  
ATOM    119  CA  ALA     8      48.318  15.044  45.920  1.00  0.00           C  
ATOM    120  HA  ALA     8      48.284  16.052  45.507  1.00  0.00           H  
ATOM    121  CB  ALA     8      49.681  14.335  45.824  1.00  0.00           C  
ATOM    122  HB1 ALA     8      49.894  14.080  44.785  1.00  0.00           H  
ATOM    123  HB2 ALA     8      50.491  14.916  46.264  1.00  0.00           H  
ATOM    124  HB3 ALA     8      49.588  13.404  46.383  1.00  0.00           H  
ATOM    125  C   ALA     8      47.211  14.251  45.132  1.00  0.00           C  
ATOM    126  O   ALA     8      46.886  14.592  43.991  1.00  0.00           O  
ATOM    127  N   GLU     9      46.595  13.303  45.835  1.00  0.00           N  
ATOM    128  H   GLU     9      46.858  13.159  46.800  1.00  0.00           H  
ATOM    129  CA  GLU     9      45.363  12.530  45.386  1.00  0.00           C  
ATOM    130  HA  GLU     9      45.477  12.257  44.337  1.00  0.00           H  
ATOM    131  CB  GLU     9      45.336  11.248  46.225  1.00  0.00           C  
ATOM    132  HB2 GLU     9      45.095  11.616  47.223  1.00  0.00           H  
ATOM    133  HB3 GLU     9      44.535  10.553  45.973  1.00  0.00           H  
ATOM    134  CG  GLU     9      46.703  10.545  46.182  1.00  0.00           C  
ATOM    135  HG2 GLU     9      47.187  10.816  45.243  1.00  0.00           H  
ATOM    136  HG3 GLU     9      47.294  10.838  47.050  1.00  0.00           H  
ATOM    137  CD  GLU     9      46.584   9.004  46.244  1.00  0.00           C  
ATOM    138  OE1 GLU     9      46.892   8.431  47.328  1.00  0.00           O  
ATOM    139  OE2 GLU     9      46.276   8.363  45.233  1.00  0.00           O  
ATOM    140  C   GLU     9      44.056  13.372  45.454  1.00  0.00           C  
ATOM    141  O   GLU     9      43.301  13.254  44.468  1.00  0.00           O  
ATOM    142  N   VAL    10      43.889  14.222  46.488  1.00  0.00           N  
ATOM    143  H   VAL    10      44.569  14.278  47.233  1.00  0.00           H  
ATOM    144  CA  VAL    10      42.656  15.080  46.586  1.00  0.00           C  
ATOM    145  HA  VAL    10      41.738  14.493  46.619  1.00  0.00           H  
ATOM    146  CB  VAL    10      42.684  15.848  47.929  1.00  0.00           C  
ATOM    147  HB  VAL    10      43.673  16.302  47.998  1.00  0.00           H  
ATOM    148  CG1 VAL    10      41.602  16.974  47.991  1.00  0.00           C  
ATOM    149 HG11 VAL    10      40.587  16.583  47.925  1.00  0.00           H  
ATOM    150 HG12 VAL    10      41.737  17.447  48.964  1.00  0.00           H  
ATOM    151 HG13 VAL    10      41.858  17.715  47.233  1.00  0.00           H  
ATOM    152  CG2 VAL    10      42.359  14.994  49.201  1.00  0.00           C  
ATOM    153 HG21 VAL    10      42.715  15.517  50.089  1.00  0.00           H  
ATOM    154 HG22 VAL    10      41.277  14.862  49.209  1.00  0.00           H  
ATOM    155 HG23 VAL    10      42.898  14.048  49.246  1.00  0.00           H  
ATOM    156  C   VAL    10      42.527  16.052  45.439  1.00  0.00           C  
ATOM    157  O   VAL    10      41.469  16.228  44.808  1.00  0.00           O  
ATOM    158  N   VAL    11      43.628  16.670  44.978  1.00  0.00           N  
ATOM    159  H   VAL    11      44.501  16.553  45.472  1.00  0.00           H  
ATOM    160  CA  VAL    11      43.779  17.571  43.824  1.00  0.00           C  
ATOM    161  HA  VAL    11      43.148  18.435  44.028  1.00  0.00           H  
ATOM    162  CB  VAL    11      45.228  18.108  43.654  1.00  0.00           C  
ATOM    163  HB  VAL    11      45.939  17.292  43.518  1.00  0.00           H  
ATOM    164  CG1 VAL    11      45.281  19.083  42.481  1.00  0.00           C  
ATOM    165 HG11 VAL    11      46.076  19.828  42.456  1.00  0.00           H  
ATOM    166 HG12 VAL    11      45.260  18.530  41.542  1.00  0.00           H  
ATOM    167 HG13 VAL    11      44.308  19.575  42.468  1.00  0.00           H  
ATOM    168  CG2 VAL    11      45.548  18.955  44.873  1.00  0.00           C  
ATOM    169 HG21 VAL    11      46.559  19.361  44.861  1.00  0.00           H  
ATOM    170 HG22 VAL    11      44.887  19.815  44.983  1.00  0.00           H  
ATOM    171 HG23 VAL    11      45.486  18.382  45.798  1.00  0.00           H  
ATOM    172  C   VAL    11      43.393  16.784  42.570  1.00  0.00           C  
ATOM    173  O   VAL    11      42.486  17.148  41.815  1.00  0.00           O  
ATOM    174  N   ALA    12      44.094  15.652  42.214  1.00  0.00           N  
ATOM    175  H   ALA    12      44.811  15.257  42.806  1.00  0.00           H  
ATOM    176  CA  ALA    12      43.785  14.775  41.093  1.00  0.00           C  
ATOM    177  HA  ALA    12      43.854  15.384  40.191  1.00  0.00           H  
ATOM    178  CB  ALA    12      44.694  13.568  41.172  1.00  0.00           C  
ATOM    179  HB1 ALA    12      45.080  13.373  42.173  1.00  0.00           H  
ATOM    180  HB2 ALA    12      44.063  12.754  40.815  1.00  0.00           H  
ATOM    181  HB3 ALA    12      45.572  13.653  40.531  1.00  0.00           H  
ATOM    182  C   ALA    12      42.309  14.317  41.108  1.00  0.00           C  
ATOM    183  O   ALA    12      41.724  14.525  40.093  1.00  0.00           O  
ATOM    184  N   ASN    13      41.890  13.682  42.196  1.00  0.00           N  
ATOM    185  H   ASN    13      42.592  13.460  42.888  1.00  0.00           H  
ATOM    186  CA  ASN    13      40.579  13.087  42.196  1.00  0.00           C  
ATOM    187  HA  ASN    13      40.541  12.481  41.292  1.00  0.00           H  
ATOM    188  CB  ASN    13      40.461  12.131  43.395  1.00  0.00           C  
ATOM    189  HB2 ASN    13      40.782  12.661  44.292  1.00  0.00           H  
ATOM    190  HB3 ASN    13      39.428  11.792  43.468  1.00  0.00           H  
ATOM    191  CG  ASN    13      41.224  10.856  43.294  1.00  0.00           C  
ATOM    192  OD1 ASN    13      41.318  10.220  42.291  1.00  0.00           O  
ATOM    193  ND2 ASN    13      41.993  10.511  44.278  1.00  0.00           N  
ATOM    194 HD21 ASN    13      42.666   9.758  44.250  1.00  0.00           H  
ATOM    195 HD22 ASN    13      41.988  11.148  45.062  1.00  0.00           H  
ATOM    196  C   ASN    13      39.374  14.082  42.040  1.00  0.00           C  
ATOM    197  O   ASN    13      38.366  13.630  41.608  1.00  0.00           O  
ATOM    198  N   THR    14      39.677  15.331  42.412  1.00  0.00           N  
ATOM    199  H   THR    14      40.479  15.476  43.008  1.00  0.00           H  
ATOM    200  CA  THR    14      38.806  16.525  42.224  1.00  0.00           C  
ATOM    201  HA  THR    14      37.761  16.344  42.476  1.00  0.00           H  
ATOM    202  CB  THR    14      39.177  17.755  43.141  1.00  0.00           C  
ATOM    203  HB  THR    14      40.181  18.118  42.923  1.00  0.00           H  
ATOM    204  CG2 THR    14      38.156  18.956  43.084  1.00  0.00           C  
ATOM    205 HG21 THR    14      38.558  19.675  43.798  1.00  0.00           H  
ATOM    206 HG22 THR    14      38.165  19.355  42.070  1.00  0.00           H  
ATOM    207 HG23 THR    14      37.242  18.477  43.434  1.00  0.00           H  
ATOM    208  OG1 THR    14      39.014  17.338  44.505  1.00  0.00           O  
ATOM    209  HG1 THR    14      39.805  16.863  44.770  1.00  0.00           H  
ATOM    210  C   THR    14      38.810  16.938  40.735  1.00  0.00           C  
ATOM    211  O   THR    14      37.775  17.255  40.133  1.00  0.00           O  
ATOM    212  N   ILE    15      40.009  17.098  40.186  1.00  0.00           N  
ATOM    213  H   ILE    15      40.749  16.747  40.776  1.00  0.00           H  
ATOM    214  CA  ILE    15      40.313  17.747  38.826  1.00  0.00           C  
ATOM    215  HA  ILE    15      39.727  18.661  38.728  1.00  0.00           H  
ATOM    216  CB  ILE    15      41.803  18.141  38.730  1.00  0.00           C  
ATOM    217  HB  ILE    15      42.403  17.308  39.098  1.00  0.00           H  
ATOM    218  CG2 ILE    15      42.321  18.480  37.291  1.00  0.00           C  
ATOM    219 HG21 ILE    15      43.343  18.852  37.215  1.00  0.00           H  
ATOM    220 HG22 ILE    15      42.370  17.533  36.752  1.00  0.00           H  
ATOM    221 HG23 ILE    15      41.570  19.091  36.790  1.00  0.00           H  
ATOM    222  CG1 ILE    15      42.010  19.310  39.772  1.00  0.00           C  
ATOM    223 HG12 ILE    15      41.395  19.154  40.658  1.00  0.00           H  
ATOM    224 HG13 ILE    15      43.064  19.362  40.046  1.00  0.00           H  
ATOM    225  CD1 ILE    15      41.608  20.692  39.265  1.00  0.00           C  
ATOM    226 HD11 ILE    15      40.551  20.708  38.996  1.00  0.00           H  
ATOM    227 HD12 ILE    15      41.835  21.515  39.942  1.00  0.00           H  
ATOM    228 HD13 ILE    15      42.266  20.854  38.412  1.00  0.00           H  
ATOM    229  C   ILE    15      39.938  16.777  37.720  1.00  0.00           C  
ATOM    230  O   ILE    15      39.458  17.205  36.674  1.00  0.00           O  
ATOM    231  N   THR    16      40.104  15.499  37.969  1.00  0.00           N  
ATOM    232  H   THR    16      40.414  15.126  38.855  1.00  0.00           H  
ATOM    233  CA  THR    16      39.982  14.553  36.907  1.00  0.00           C  
ATOM    234  HA  THR    16      40.513  14.960  36.046  1.00  0.00           H  
ATOM    235  CB  THR    16      40.630  13.174  37.208  1.00  0.00           C  
ATOM    236  HB  THR    16      40.105  12.656  38.010  1.00  0.00           H  
ATOM    237  CG2 THR    16      40.580  12.229  36.023  1.00  0.00           C  
ATOM    238 HG21 THR    16      41.393  12.459  35.334  1.00  0.00           H  
ATOM    239 HG22 THR    16      40.564  11.197  36.374  1.00  0.00           H  
ATOM    240 HG23 THR    16      39.667  12.378  35.447  1.00  0.00           H  
ATOM    241  OG1 THR    16      42.031  13.395  37.423  1.00  0.00           O  
ATOM    242  HG1 THR    16      42.126  13.671  38.338  1.00  0.00           H  
ATOM    243  C   THR    16      38.512  14.425  36.411  1.00  0.00           C  
ATOM    244  O   THR    16      38.350  14.601  35.208  1.00  0.00           O  
ATOM    245  N   PRO    17      37.474  14.200  37.254  1.00  0.00           N  
ATOM    246  CD  PRO    17      37.470  13.931  38.666  1.00  0.00           C  
ATOM    247  HD2 PRO    17      37.840  14.808  39.196  1.00  0.00           H  
ATOM    248  HD3 PRO    17      37.992  12.996  38.869  1.00  0.00           H  
ATOM    249  CG  PRO    17      35.992  13.859  39.137  1.00  0.00           C  
ATOM    250  HG2 PRO    17      35.720  14.824  39.566  1.00  0.00           H  
ATOM    251  HG3 PRO    17      35.813  13.063  39.860  1.00  0.00           H  
ATOM    252  CB  PRO    17      35.277  13.466  37.879  1.00  0.00           C  
ATOM    253  HB2 PRO    17      34.319  13.984  37.836  1.00  0.00           H  
ATOM    254  HB3 PRO    17      35.204  12.384  37.765  1.00  0.00           H  
ATOM    255  CA  PRO    17      36.166  13.938  36.700  1.00  0.00           C  
ATOM    256  HA  PRO    17      36.239  13.155  35.945  1.00  0.00           H  
ATOM    257  C   PRO    17      35.552  15.288  36.172  1.00  0.00           C  
ATOM    258  O   PRO    17      34.666  15.324  35.352  1.00  0.00           O  
ATOM    259  N   LEU    18      36.023  16.478  36.628  1.00  0.00           N  
ATOM    260  H   LEU    18      36.828  16.358  37.226  1.00  0.00           H  
ATOM    261  CA  LEU    18      35.646  17.841  36.160  1.00  0.00           C  
ATOM    262  HA  LEU    18      34.586  18.092  36.201  1.00  0.00           H  
ATOM    263  CB  LEU    18      36.338  18.842  37.120  1.00  0.00           C  
ATOM    264  HB2 LEU    18      35.819  18.766  38.075  1.00  0.00           H  
ATOM    265  HB3 LEU    18      37.367  18.488  37.181  1.00  0.00           H  
ATOM    266  CG  LEU    18      36.313  20.284  36.596  1.00  0.00           C  
ATOM    267  HG  LEU    18      36.874  20.285  35.662  1.00  0.00           H  
ATOM    268  CD1 LEU    18      34.860  20.852  36.502  1.00  0.00           C  
ATOM    269 HD11 LEU    18      34.197  20.306  35.831  1.00  0.00           H  
ATOM    270 HD12 LEU    18      34.517  20.874  37.537  1.00  0.00           H  
ATOM    271 HD13 LEU    18      34.923  21.885  36.162  1.00  0.00           H  
ATOM    272  CD2 LEU    18      37.055  21.180  37.558  1.00  0.00           C  
ATOM    273 HD21 LEU    18      36.607  21.137  38.551  1.00  0.00           H  
ATOM    274 HD22 LEU    18      38.063  20.779  37.657  1.00  0.00           H  
ATOM    275 HD23 LEU    18      37.029  22.208  37.195  1.00  0.00           H  
ATOM    276  C   LEU    18      36.119  17.995  34.699  1.00  0.00           C  
ATOM    277  O   LEU    18      35.460  18.656  33.904  1.00  0.00           O  
ATOM    278  N   MET    19      37.304  17.405  34.338  1.00  0.00           N  
ATOM    279  H   MET    19      37.785  16.828  35.013  1.00  0.00           H  
ATOM    280  CA  MET    19      37.774  17.363  32.947  1.00  0.00           C  
ATOM    281  HA  MET    19      37.762  18.360  32.506  1.00  0.00           H  
ATOM    282  CB  MET    19      39.266  16.937  33.009  1.00  0.00           C  
ATOM    283  HB2 MET    19      39.421  16.129  33.723  1.00  0.00           H  
ATOM    284  HB3 MET    19      39.663  16.764  32.008  1.00  0.00           H  
ATOM    285  CG  MET    19      40.144  18.086  33.491  1.00  0.00           C  
ATOM    286  HG2 MET    19      39.974  18.986  32.900  1.00  0.00           H  
ATOM    287  HG3 MET    19      39.844  18.217  34.530  1.00  0.00           H  
ATOM    288  SD  MET    19      41.922  17.759  33.467  1.00  0.00           S  
ATOM    289  CE  MET    19      42.317  17.747  31.724  1.00  0.00           C  
ATOM    290  HE1 MET    19      43.386  17.627  31.548  1.00  0.00           H  
ATOM    291  HE2 MET    19      41.665  17.075  31.165  1.00  0.00           H  
ATOM    292  HE3 MET    19      42.126  18.723  31.278  1.00  0.00           H  
ATOM    293  C   MET    19      36.986  16.423  31.995  1.00  0.00           C  
ATOM    294  O   MET    19      36.856  16.834  30.860  1.00  0.00           O  
ATOM    295  N   LYS    20      36.305  15.360  32.601  1.00  0.00           N  
ATOM    296  H   LYS    20      36.533  15.141  33.561  1.00  0.00           H  
ATOM    297  CA  LYS    20      35.346  14.528  31.915  1.00  0.00           C  
ATOM    298  HA  LYS    20      35.799  14.216  30.974  1.00  0.00           H  
ATOM    299  CB  LYS    20      35.057  13.252  32.735  1.00  0.00           C  
ATOM    300  HB2 LYS    20      36.025  12.801  32.953  1.00  0.00           H  
ATOM    301  HB3 LYS    20      34.605  13.492  33.698  1.00  0.00           H  
ATOM    302  CG  LYS    20      34.182  12.087  32.174  1.00  0.00           C  
ATOM    303  HG2 LYS    20      33.162  12.465  32.227  1.00  0.00           H  
ATOM    304  HG3 LYS    20      34.366  11.927  31.112  1.00  0.00           H  
ATOM    305  CD  LYS    20      34.209  10.713  32.915  1.00  0.00           C  
ATOM    306  HD2 LYS    20      33.446  10.115  32.416  1.00  0.00           H  
ATOM    307  HD3 LYS    20      35.129  10.154  32.745  1.00  0.00           H  
ATOM    308  CE  LYS    20      33.926  10.916  34.392  1.00  0.00           C  
ATOM    309  HE2 LYS    20      34.840  11.432  34.686  1.00  0.00           H  
ATOM    310  HE3 LYS    20      33.015  11.461  34.637  1.00  0.00           H  
ATOM    311  NZ  LYS    20      33.915   9.677  35.105  1.00  0.00           N  
ATOM    312  HZ1 LYS    20      34.816   9.244  34.958  1.00  0.00           H  
ATOM    313  HZ2 LYS    20      33.861   9.680  36.114  1.00  0.00           H  
ATOM    314  HZ3 LYS    20      33.165   9.156  34.675  1.00  0.00           H  
ATOM    315  C   LYS    20      34.021  15.309  31.759  1.00  0.00           C  
ATOM    316  O   LYS    20      33.484  15.521  30.659  1.00  0.00           O  
ATOM    317  N   ALA    21      33.481  15.842  32.838  1.00  0.00           N  
ATOM    318  H   ALA    21      33.964  15.732  33.718  1.00  0.00           H  
ATOM    319  CA  ALA    21      32.125  16.504  32.736  1.00  0.00           C  
ATOM    320  HA  ALA    21      31.383  15.775  32.412  1.00  0.00           H  
ATOM    321  CB  ALA    21      31.716  16.833  34.188  1.00  0.00           C  
ATOM    322  HB1 ALA    21      30.761  17.359  34.177  1.00  0.00           H  
ATOM    323  HB2 ALA    21      31.517  15.910  34.732  1.00  0.00           H  
ATOM    324  HB3 ALA    21      32.547  17.256  34.752  1.00  0.00           H  
ATOM    325  C   ALA    21      32.029  17.787  31.904  1.00  0.00           C  
ATOM    326  O   ALA    21      30.999  18.020  31.207  1.00  0.00           O  
ATOM    327  N   GLN    22      33.159  18.549  31.903  1.00  0.00           N  
ATOM    328  H   GLN    22      33.833  18.246  32.592  1.00  0.00           H  
ATOM    329  CA  GLN    22      33.331  19.911  31.161  1.00  0.00           C  
ATOM    330  HA  GLN    22      32.319  20.233  30.918  1.00  0.00           H  
ATOM    331  CB  GLN    22      33.883  20.875  32.244  1.00  0.00           C  
ATOM    332  HB2 GLN    22      34.828  20.508  32.644  1.00  0.00           H  
ATOM    333  HB3 GLN    22      33.995  21.818  31.710  1.00  0.00           H  
ATOM    334  CG  GLN    22      32.925  21.128  33.419  1.00  0.00           C  
ATOM    335  HG2 GLN    22      32.941  20.184  33.965  1.00  0.00           H  
ATOM    336  HG3 GLN    22      33.396  21.973  33.921  1.00  0.00           H  
ATOM    337  CD  GLN    22      31.525  21.757  33.212  1.00  0.00           C  
ATOM    338  OE1 GLN    22      31.146  22.223  32.136  1.00  0.00           O  
ATOM    339  NE2 GLN    22      30.800  21.720  34.282  1.00  0.00           N  
ATOM    340 HE21 GLN    22      31.266  21.321  35.084  1.00  0.00           H  
ATOM    341 HE22 GLN    22      29.933  22.234  34.354  1.00  0.00           H  
ATOM    342  C   GLN    22      34.148  19.735  29.941  1.00  0.00           C  
ATOM    343  O   GLN    22      34.503  20.759  29.333  1.00  0.00           O  
ATOM    344  N   SER    23      34.399  18.487  29.476  1.00  0.00           N  
ATOM    345  H   SER    23      33.818  17.764  29.878  1.00  0.00           H  
ATOM    346  CA  SER    23      35.150  18.218  28.264  1.00  0.00           C  
ATOM    347  HA  SER    23      35.323  17.145  28.354  1.00  0.00           H  
ATOM    348  CB  SER    23      34.342  18.627  26.954  1.00  0.00           C  
ATOM    349  HB2 SER    23      34.187  19.703  26.881  1.00  0.00           H  
ATOM    350  HB3 SER    23      34.902  18.313  26.073  1.00  0.00           H  
ATOM    351  OG  SER    23      33.079  17.908  27.081  1.00  0.00           O  
ATOM    352  HG  SER    23      33.243  17.003  26.803  1.00  0.00           H  
ATOM    353  C   SER    23      36.535  18.852  28.047  1.00  0.00           C  
ATOM    354  O   SER    23      37.001  19.148  26.921  1.00  0.00           O  
ATOM    355  N   VAL    24      37.207  19.300  29.132  1.00  0.00           N  
ATOM    356  H   VAL    24      36.744  19.029  29.988  1.00  0.00           H  
ATOM    357  CA  VAL    24      38.402  20.121  29.096  1.00  0.00           C  
ATOM    358  HA  VAL    24      38.162  20.982  28.472  1.00  0.00           H  
ATOM    359  CB  VAL    24      38.728  20.666  30.561  1.00  0.00           C  
ATOM    360  HB  VAL    24      39.046  19.809  31.154  1.00  0.00           H  
ATOM    361  CG1 VAL    24      39.858  21.752  30.722  1.00  0.00           C  
ATOM    362 HG11 VAL    24      40.080  21.906  31.778  1.00  0.00           H  
ATOM    363 HG12 VAL    24      40.766  21.546  30.154  1.00  0.00           H  
ATOM    364 HG13 VAL    24      39.409  22.627  30.253  1.00  0.00           H  
ATOM    365  CG2 VAL    24      37.527  21.284  31.259  1.00  0.00           C  
ATOM    366 HG21 VAL    24      37.775  21.773  32.201  1.00  0.00           H  
ATOM    367 HG22 VAL    24      37.122  22.165  30.761  1.00  0.00           H  
ATOM    368 HG23 VAL    24      36.827  20.486  31.509  1.00  0.00           H  
ATOM    369  C   VAL    24      39.657  19.290  28.613  1.00  0.00           C  
ATOM    370  O   VAL    24      39.868  18.200  29.182  1.00  0.00           O  
ATOM    371  N   PRO    25      40.465  19.854  27.752  1.00  0.00           N  
ATOM    372  CD  PRO    25      40.201  21.092  26.910  1.00  0.00           C  
ATOM    373  HD2 PRO    25      40.764  21.859  27.443  1.00  0.00           H  
ATOM    374  HD3 PRO    25      39.147  21.361  26.843  1.00  0.00           H  
ATOM    375  CG  PRO    25      40.827  20.834  25.475  1.00  0.00           C  
ATOM    376  HG2 PRO    25      41.074  21.787  25.006  1.00  0.00           H  
ATOM    377  HG3 PRO    25      40.189  20.239  24.821  1.00  0.00           H  
ATOM    378  CB  PRO    25      42.012  20.105  25.972  1.00  0.00           C  
ATOM    379  HB2 PRO    25      42.771  20.852  26.202  1.00  0.00           H  
ATOM    380  HB3 PRO    25      42.451  19.472  25.201  1.00  0.00           H  
ATOM    381  CA  PRO    25      41.704  19.278  27.241  1.00  0.00           C  
ATOM    382  HA  PRO    25      41.507  18.289  26.827  1.00  0.00           H  
ATOM    383  C   PRO    25      42.879  19.145  28.170  1.00  0.00           C  
ATOM    384  O   PRO    25      43.682  18.193  28.012  1.00  0.00           O  
ATOM    385  N   GLY    26      42.964  20.119  29.021  1.00  0.00           N  
ATOM    386  H   GLY    26      42.242  20.825  29.054  1.00  0.00           H  
ATOM    387  CA  GLY    26      44.169  20.317  29.817  1.00  0.00           C  
ATOM    388  HA2 GLY    26      44.428  19.343  30.233  1.00  0.00           H  
ATOM    389  HA3 GLY    26      44.936  20.583  29.089  1.00  0.00           H  
ATOM    390  C   GLY    26      43.935  21.358  30.896  1.00  0.00           C  
ATOM    391  O   GLY    26      43.181  22.335  30.777  1.00  0.00           O  
ATOM    392  N   MET    27      44.612  21.097  32.038  1.00  0.00           N  
ATOM    393  H   MET    27      45.261  20.324  32.031  1.00  0.00           H  
ATOM    394  CA  MET    27      44.590  21.922  33.270  1.00  0.00           C  
ATOM    395  HA  MET    27      44.315  22.916  32.916  1.00  0.00           H  
ATOM    396  CB  MET    27      43.495  21.378  34.184  1.00  0.00           C  
ATOM    397  HB2 MET    27      42.563  21.236  33.637  1.00  0.00           H  
ATOM    398  HB3 MET    27      43.748  20.372  34.520  1.00  0.00           H  
ATOM    399  CG  MET    27      43.226  22.262  35.422  1.00  0.00           C  
ATOM    400  HG2 MET    27      43.069  21.628  36.295  1.00  0.00           H  
ATOM    401  HG3 MET    27      44.099  22.912  35.475  1.00  0.00           H  
ATOM    402  SD  MET    27      41.674  23.243  35.310  1.00  0.00           S  
ATOM    403  CE  MET    27      40.444  21.897  35.272  1.00  0.00           C  
ATOM    404  HE1 MET    27      40.959  20.939  35.331  1.00  0.00           H  
ATOM    405  HE2 MET    27      39.763  22.034  36.112  1.00  0.00           H  
ATOM    406  HE3 MET    27      39.827  22.004  34.380  1.00  0.00           H  
ATOM    407  C   MET    27      45.960  21.891  33.978  1.00  0.00           C  
ATOM    408  O   MET    27      46.462  20.750  34.174  1.00  0.00           O  
ATOM    409  N   ALA    28      46.507  23.077  34.366  1.00  0.00           N  
ATOM    410  H   ALA    28      45.865  23.843  34.223  1.00  0.00           H  
ATOM    411  CA  ALA    28      47.592  23.243  35.371  1.00  0.00           C  
ATOM    412  HA  ALA    28      48.034  22.276  35.613  1.00  0.00           H  
ATOM    413  CB  ALA    28      48.827  23.981  34.866  1.00  0.00           C  
ATOM    414  HB1 ALA    28      49.684  23.706  35.481  1.00  0.00           H  
ATOM    415  HB2 ALA    28      48.995  23.824  33.801  1.00  0.00           H  
ATOM    416  HB3 ALA    28      48.627  25.030  35.086  1.00  0.00           H  
ATOM    417  C   ALA    28      47.046  23.873  36.628  1.00  0.00           C  
ATOM    418  O   ALA    28      46.225  24.777  36.590  1.00  0.00           O  
ATOM    419  N   VAL    29      47.470  23.428  37.818  1.00  0.00           N  
ATOM    420  H   VAL    29      48.190  22.721  37.844  1.00  0.00           H  
ATOM    421  CA  VAL    29      46.980  23.772  39.191  1.00  0.00           C  
ATOM    422  HA  VAL    29      46.383  24.681  39.115  1.00  0.00           H  
ATOM    423  CB  VAL    29      46.123  22.574  39.667  1.00  0.00           C  
ATOM    424  HB  VAL    29      46.766  21.700  39.563  1.00  0.00           H  
ATOM    425  CG1 VAL    29      45.631  22.743  41.084  1.00  0.00           C  
ATOM    426 HG11 VAL    29      45.229  21.774  41.381  1.00  0.00           H  
ATOM    427 HG12 VAL    29      46.453  22.931  41.774  1.00  0.00           H  
ATOM    428 HG13 VAL    29      44.904  23.548  41.195  1.00  0.00           H  
ATOM    429  CG2 VAL    29      44.803  22.351  38.942  1.00  0.00           C  
ATOM    430 HG21 VAL    29      44.124  21.616  39.374  1.00  0.00           H  
ATOM    431 HG22 VAL    29      44.349  23.333  38.811  1.00  0.00           H  
ATOM    432 HG23 VAL    29      45.087  22.056  37.932  1.00  0.00           H  
ATOM    433  C   VAL    29      48.125  24.078  40.145  1.00  0.00           C  
ATOM    434  O   VAL    29      49.231  23.459  40.079  1.00  0.00           O  
ATOM    435  N   ALA    30      47.872  24.938  41.103  1.00  0.00           N  
ATOM    436  H   ALA    30      47.060  25.530  40.998  1.00  0.00           H  
ATOM    437  CA  ALA    30      48.847  25.201  42.177  1.00  0.00           C  
ATOM    438  HA  ALA    30      49.493  24.345  42.369  1.00  0.00           H  
ATOM    439  CB  ALA    30      49.786  26.357  41.784  1.00  0.00           C  
ATOM    440  HB1 ALA    30      49.291  27.212  41.325  1.00  0.00           H  
ATOM    441  HB2 ALA    30      50.338  26.731  42.647  1.00  0.00           H  
ATOM    442  HB3 ALA    30      50.521  26.132  41.011  1.00  0.00           H  
ATOM    443  C   ALA    30      48.207  25.439  43.544  1.00  0.00           C  
ATOM    444  O   ALA    30      47.355  26.273  43.694  1.00  0.00           O  
ATOM    445  N   VAL    31      48.708  24.767  44.543  1.00  0.00           N  
ATOM    446  H   VAL    31      49.525  24.202  44.363  1.00  0.00           H  
ATOM    447  CA  VAL    31      48.247  24.754  45.888  1.00  0.00           C  
ATOM    448  HA  VAL    31      47.331  25.345  45.902  1.00  0.00           H  
ATOM    449  CB  VAL    31      47.792  23.386  46.405  1.00  0.00           C  
ATOM    450  HB  VAL    31      48.654  22.738  46.563  1.00  0.00           H  
ATOM    451  CG1 VAL    31      47.258  23.594  47.810  1.00  0.00           C  
ATOM    452 HG11 VAL    31      46.731  22.705  48.154  1.00  0.00           H  
ATOM    453 HG12 VAL    31      47.985  23.887  48.567  1.00  0.00           H  
ATOM    454 HG13 VAL    31      46.484  24.357  47.730  1.00  0.00           H  
ATOM    455  CG2 VAL    31      46.722  22.738  45.546  1.00  0.00           C  
ATOM    456 HG21 VAL    31      46.220  22.057  46.234  1.00  0.00           H  
ATOM    457 HG22 VAL    31      46.005  23.500  45.242  1.00  0.00           H  
ATOM    458 HG23 VAL    31      47.203  22.232  44.709  1.00  0.00           H  
ATOM    459  C   VAL    31      49.353  25.392  46.797  1.00  0.00           C  
ATOM    460  O   VAL    31      50.500  24.942  46.839  1.00  0.00           O  
ATOM    461  N   ILE    32      48.955  26.546  47.337  1.00  0.00           N  
ATOM    462  H   ILE    32      48.013  26.868  47.170  1.00  0.00           H  
ATOM    463  CA  ILE    32      49.864  27.195  48.337  1.00  0.00           C  
ATOM    464  HA  ILE    32      50.897  26.907  48.141  1.00  0.00           H  
ATOM    465  CB  ILE    32      49.806  28.765  48.201  1.00  0.00           C  
ATOM    466  HB  ILE    32      48.774  28.980  48.480  1.00  0.00           H  
ATOM    467  CG2 ILE    32      50.606  29.502  49.237  1.00  0.00           C  
ATOM    468 HG21 ILE    32      50.225  29.322  50.243  1.00  0.00           H  
ATOM    469 HG22 ILE    32      51.628  29.136  49.335  1.00  0.00           H  
ATOM    470 HG23 ILE    32      50.589  30.590  49.172  1.00  0.00           H  
ATOM    471  CG1 ILE    32      50.123  29.339  46.781  1.00  0.00           C  
ATOM    472 HG12 ILE    32      50.665  30.282  46.863  1.00  0.00           H  
ATOM    473 HG13 ILE    32      50.931  28.684  46.457  1.00  0.00           H  
ATOM    474  CD1 ILE    32      48.950  29.356  45.750  1.00  0.00           C  
ATOM    475 HD11 ILE    32      48.441  28.392  45.764  1.00  0.00           H  
ATOM    476 HD12 ILE    32      48.242  30.043  46.213  1.00  0.00           H  
ATOM    477 HD13 ILE    32      49.291  29.748  44.792  1.00  0.00           H  
ATOM    478  C   ILE    32      49.514  26.746  49.805  1.00  0.00           C  
ATOM    479  O   ILE    32      48.385  27.020  50.204  1.00  0.00           O  
ATOM    480  N   TYR    33      50.362  26.006  50.488  1.00  0.00           N  
ATOM    481  H   TYR    33      51.322  25.921  50.187  1.00  0.00           H  
ATOM    482  CA  TYR    33      50.007  25.243  51.641  1.00  0.00           C  
ATOM    483  HA  TYR    33      49.358  25.873  52.250  1.00  0.00           H  
ATOM    484  CB  TYR    33      49.130  23.988  51.222  1.00  0.00           C  
ATOM    485  HB2 TYR    33      48.163  24.342  50.865  1.00  0.00           H  
ATOM    486  HB3 TYR    33      49.560  23.514  50.339  1.00  0.00           H  
ATOM    487  CG  TYR    33      48.960  22.888  52.204  1.00  0.00           C  
ATOM    488  CD1 TYR    33      48.170  23.184  53.377  1.00  0.00           C  
ATOM    489  HD1 TYR    33      47.816  24.192  53.535  1.00  0.00           H  
ATOM    490  CE1 TYR    33      47.827  22.180  54.306  1.00  0.00           C  
ATOM    491  HE1 TYR    33      47.344  22.387  55.250  1.00  0.00           H  
ATOM    492  CZ  TYR    33      48.380  20.834  54.168  1.00  0.00           C  
ATOM    493  OH  TYR    33      48.169  19.795  55.046  1.00  0.00           O  
ATOM    494  HH  TYR    33      48.096  18.951  54.594  1.00  0.00           H  
ATOM    495  CE2 TYR    33      49.158  20.588  53.038  1.00  0.00           C  
ATOM    496  HE2 TYR    33      49.573  19.598  52.923  1.00  0.00           H  
ATOM    497  CD2 TYR    33      49.565  21.610  52.102  1.00  0.00           C  
ATOM    498  HD2 TYR    33      50.315  21.389  51.357  1.00  0.00           H  
ATOM    499  C   TYR    33      51.307  24.811  52.438  1.00  0.00           C  
ATOM    500  O   TYR    33      52.307  24.356  51.857  1.00  0.00           O  
ATOM    501  N   GLN    34      51.208  24.890  53.747  1.00  0.00           N  
ATOM    502  H   GLN    34      50.350  25.303  54.085  1.00  0.00           H  
ATOM    503  CA  GLN    34      52.350  24.615  54.637  1.00  0.00           C  
ATOM    504  HA  GLN    34      52.009  24.896  55.633  1.00  0.00           H  
ATOM    505  CB  GLN    34      52.768  23.135  54.640  1.00  0.00           C  
ATOM    506  HB2 GLN    34      53.244  22.969  53.673  1.00  0.00           H  
ATOM    507  HB3 GLN    34      53.559  23.025  55.382  1.00  0.00           H  
ATOM    508  CG  GLN    34      51.730  22.082  54.879  1.00  0.00           C  
ATOM    509  HG2 GLN    34      51.397  22.164  55.914  1.00  0.00           H  
ATOM    510  HG3 GLN    34      50.922  22.350  54.198  1.00  0.00           H  
ATOM    511  CD  GLN    34      52.335  20.682  54.543  1.00  0.00           C  
ATOM    512  OE1 GLN    34      53.554  20.507  54.265  1.00  0.00           O  
ATOM    513  NE2 GLN    34      51.537  19.571  54.764  1.00  0.00           N  
ATOM    514 HE21 GLN    34      50.585  19.553  55.100  1.00  0.00           H  
ATOM    515 HE22 GLN    34      52.057  18.711  54.667  1.00  0.00           H  
ATOM    516  C   GLN    34      53.528  25.596  54.331  1.00  0.00           C  
ATOM    517  O   GLN    34      54.683  25.116  54.271  1.00  0.00           O  
ATOM    518  N   GLY    35      53.267  26.833  53.837  1.00  0.00           N  
ATOM    519  H   GLY    35      52.324  27.174  53.954  1.00  0.00           H  
ATOM    520  CA  GLY    35      54.371  27.826  53.554  1.00  0.00           C  
ATOM    521  HA2 GLY    35      54.012  28.855  53.536  1.00  0.00           H  
ATOM    522  HA3 GLY    35      55.150  27.677  54.302  1.00  0.00           H  
ATOM    523  C   GLY    35      55.132  27.562  52.204  1.00  0.00           C  
ATOM    524  O   GLY    35      56.263  27.956  52.032  1.00  0.00           O  
ATOM    525  N   LYS    36      54.516  26.727  51.305  1.00  0.00           N  
ATOM    526  H   LYS    36      53.635  26.300  51.554  1.00  0.00           H  
ATOM    527  CA  LYS    36      55.134  26.297  50.076  1.00  0.00           C  
ATOM    528  HA  LYS    36      55.859  27.024  49.711  1.00  0.00           H  
ATOM    529  CB  LYS    36      55.800  24.940  50.303  1.00  0.00           C  
ATOM    530  HB2 LYS    36      55.144  24.269  50.857  1.00  0.00           H  
ATOM    531  HB3 LYS    36      55.999  24.531  49.312  1.00  0.00           H  
ATOM    532  CG  LYS    36      57.122  25.013  51.008  1.00  0.00           C  
ATOM    533  HG2 LYS    36      57.669  25.859  50.593  1.00  0.00           H  
ATOM    534  HG3 LYS    36      56.935  25.193  52.066  1.00  0.00           H  
ATOM    535  CD  LYS    36      57.944  23.691  50.927  1.00  0.00           C  
ATOM    536  HD2 LYS    36      57.284  22.928  51.340  1.00  0.00           H  
ATOM    537  HD3 LYS    36      58.188  23.524  49.878  1.00  0.00           H  
ATOM    538  CE  LYS    36      59.108  23.712  51.843  1.00  0.00           C  
ATOM    539  HE2 LYS    36      58.727  24.066  52.801  1.00  0.00           H  
ATOM    540  HE3 LYS    36      59.490  22.693  51.897  1.00  0.00           H  
ATOM    541  NZ  LYS    36      60.237  24.511  51.347  1.00  0.00           N  
ATOM    542  HZ1 LYS    36      59.916  25.461  51.233  1.00  0.00           H  
ATOM    543  HZ2 LYS    36      61.013  24.523  51.993  1.00  0.00           H  
ATOM    544  HZ3 LYS    36      60.533  24.213  50.428  1.00  0.00           H  
ATOM    545  C   LYS    36      54.095  26.221  48.953  1.00  0.00           C  
ATOM    546  O   LYS    36      52.947  25.818  49.248  1.00  0.00           O  
ATOM    547  N   PRO    37      54.503  26.346  47.665  1.00  0.00           N  
ATOM    548  CD  PRO    37      55.704  26.978  47.191  1.00  0.00           C  
ATOM    549  HD2 PRO    37      56.590  26.361  47.338  1.00  0.00           H  
ATOM    550  HD3 PRO    37      55.815  27.953  47.665  1.00  0.00           H  
ATOM    551  CG  PRO    37      55.551  26.979  45.703  1.00  0.00           C  
ATOM    552  HG2 PRO    37      56.086  26.131  45.275  1.00  0.00           H  
ATOM    553  HG3 PRO    37      56.048  27.847  45.270  1.00  0.00           H  
ATOM    554  CB  PRO    37      54.088  26.981  45.510  1.00  0.00           C  
ATOM    555  HB2 PRO    37      53.841  26.711  44.484  1.00  0.00           H  
ATOM    556  HB3 PRO    37      53.657  27.943  45.785  1.00  0.00           H  
ATOM    557  CA  PRO    37      53.713  25.984  46.531  1.00  0.00           C  
ATOM    558  HA  PRO    37      52.677  26.207  46.783  1.00  0.00           H  
ATOM    559  C   PRO    37      53.912  24.521  46.210  1.00  0.00           C  
ATOM    560  O   PRO    37      54.968  23.894  46.413  1.00  0.00           O  
ATOM    561  N   HIP    38      52.851  23.928  45.604  1.00  0.00           N  
ATOM    562  H   HIP    38      52.037  24.484  45.382  1.00  0.00           H  
ATOM    563  CA  HIP    38      52.766  22.533  45.229  1.00  0.00           C  
ATOM    564  HA  HIP    38      53.796  22.195  45.107  1.00  0.00           H  
ATOM    565  CB  HIP    38      52.073  21.630  46.285  1.00  0.00           C  
ATOM    566  HB2 HIP    38      51.001  21.827  46.275  1.00  0.00           H  
ATOM    567  HB3 HIP    38      52.252  20.576  46.071  1.00  0.00           H  
ATOM    568  CG  HIP    38      52.630  21.874  47.636  1.00  0.00           C  
ATOM    569  ND1 HIP    38      53.790  21.308  48.145  1.00  0.00           N  
ATOM    570  HD1 HIP    38      54.354  20.684  47.585  1.00  0.00           H  
ATOM    571  CE1 HIP    38      54.024  21.952  49.310  1.00  0.00           C  
ATOM    572  HE1 HIP    38      54.938  21.953  49.884  1.00  0.00           H  
ATOM    573  NE2 HIP    38      53.031  22.787  49.643  1.00  0.00           N  
ATOM    574  HE2 HIP    38      53.042  23.480  50.378  1.00  0.00           H  
ATOM    575  CD2 HIP    38      52.166  22.742  48.543  1.00  0.00           C  
ATOM    576  HD2 HIP    38      51.346  23.429  48.396  1.00  0.00           H  
ATOM    577  C   HIP    38      51.997  22.562  43.890  1.00  0.00           C  
ATOM    578  O   HIP    38      50.964  23.209  43.847  1.00  0.00           O  
ATOM    579  N   TYR    39      52.505  21.917  42.849  1.00  0.00           N  
ATOM    580  H   TYR    39      53.217  21.224  43.028  1.00  0.00           H  
ATOM    581  CA  TYR    39      52.060  22.085  41.418  1.00  0.00           C  
ATOM    582  HA  TYR    39      51.263  22.818  41.292  1.00  0.00           H  
ATOM    583  CB  TYR    39      53.230  22.531  40.524  1.00  0.00           C  
ATOM    584  HB2 TYR    39      54.053  21.819  40.593  1.00  0.00           H  
ATOM    585  HB3 TYR    39      52.910  22.639  39.488  1.00  0.00           H  
ATOM    586  CG  TYR    39      53.793  23.909  41.041  1.00  0.00           C  
ATOM    587  CD1 TYR    39      53.061  25.050  40.809  1.00  0.00           C  
ATOM    588  HD1 TYR    39      52.038  24.935  40.481  1.00  0.00           H  
ATOM    589  CE1 TYR    39      53.648  26.355  41.112  1.00  0.00           C  
ATOM    590  HE1 TYR    39      53.128  27.271  40.874  1.00  0.00           H  
ATOM    591  CZ  TYR    39      54.933  26.461  41.701  1.00  0.00           C  
ATOM    592  OH  TYR    39      55.532  27.707  41.920  1.00  0.00           O  
ATOM    593  HH  TYR    39      56.408  27.563  42.285  1.00  0.00           H  
ATOM    594  CE2 TYR    39      55.660  25.273  41.915  1.00  0.00           C  
ATOM    595  HE2 TYR    39      56.665  25.173  42.299  1.00  0.00           H  
ATOM    596  CD2 TYR    39      55.090  24.051  41.510  1.00  0.00           C  
ATOM    597  HD2 TYR    39      55.543  23.077  41.625  1.00  0.00           H  
ATOM    598  C   TYR    39      51.466  20.742  40.875  1.00  0.00           C  
ATOM    599  O   TYR    39      51.874  19.625  41.228  1.00  0.00           O  
ATOM    600  N   TYR    40      50.493  20.832  39.946  1.00  0.00           N  
ATOM    601  H   TYR    40      50.126  21.749  39.737  1.00  0.00           H  
ATOM    602  CA  TYR    40      49.709  19.658  39.461  1.00  0.00           C  
ATOM    603  HA  TYR    40      50.373  18.795  39.415  1.00  0.00           H  
ATOM    604  CB  TYR    40      48.501  19.452  40.412  1.00  0.00           C  
ATOM    605  HB2 TYR    40      47.731  20.221  40.346  1.00  0.00           H  
ATOM    606  HB3 TYR    40      48.054  18.461  40.340  1.00  0.00           H  
ATOM    607  CG  TYR    40      48.904  19.549  41.884  1.00  0.00           C  
ATOM    608  CD1 TYR    40      49.369  18.389  42.557  1.00  0.00           C  
ATOM    609  HD1 TYR    40      49.502  17.493  41.968  1.00  0.00           H  
ATOM    610  CE1 TYR    40      49.794  18.353  43.869  1.00  0.00           C  
ATOM    611  HE1 TYR    40      50.222  17.518  44.404  1.00  0.00           H  
ATOM    612  CZ  TYR    40      49.600  19.479  44.652  1.00  0.00           C  
ATOM    613  OH  TYR    40      50.024  19.555  45.979  1.00  0.00           O  
ATOM    614  HH  TYR    40      50.258  18.705  46.358  1.00  0.00           H  
ATOM    615  CE2 TYR    40      49.068  20.683  44.015  1.00  0.00           C  
ATOM    616  HE2 TYR    40      49.148  21.606  44.570  1.00  0.00           H  
ATOM    617  CD2 TYR    40      48.785  20.736  42.640  1.00  0.00           C  
ATOM    618  HD2 TYR    40      48.400  21.648  42.206  1.00  0.00           H  
ATOM    619  C   TYR    40      49.295  19.898  37.988  1.00  0.00           C  
ATOM    620  O   TYR    40      48.830  20.955  37.665  1.00  0.00           O  
ATOM    621  N   THR    41      49.485  18.854  37.187  1.00  0.00           N  
ATOM    622  H   THR    41      49.692  18.002  37.688  1.00  0.00           H  
ATOM    623  CA  THR    41      49.418  18.985  35.731  1.00  0.00           C  
ATOM    624  HA  THR    41      48.883  19.910  35.514  1.00  0.00           H  
ATOM    625  CB  THR    41      50.814  18.990  35.080  1.00  0.00           C  
ATOM    626  HB  THR    41      50.662  19.106  34.007  1.00  0.00           H  
ATOM    627  CG2 THR    41      51.611  20.125  35.553  1.00  0.00           C  
ATOM    628 HG21 THR    41      51.000  20.993  35.306  1.00  0.00           H  
ATOM    629 HG22 THR    41      51.891  19.994  36.598  1.00  0.00           H  
ATOM    630 HG23 THR    41      52.529  20.159  34.966  1.00  0.00           H  
ATOM    631  OG1 THR    41      51.585  17.833  35.283  1.00  0.00           O  
ATOM    632  HG1 THR    41      51.926  17.827  36.180  1.00  0.00           H  
ATOM    633  C   THR    41      48.727  17.842  35.170  1.00  0.00           C  
ATOM    634  O   THR    41      48.879  16.669  35.638  1.00  0.00           O  
ATOM    635  N   PHE    42      47.832  18.120  34.157  1.00  0.00           N  
ATOM    636  H   PHE    42      47.753  19.097  33.916  1.00  0.00           H  
ATOM    637  CA  PHE    42      46.899  17.154  33.533  1.00  0.00           C  
ATOM    638  HA  PHE    42      47.334  16.156  33.596  1.00  0.00           H  
ATOM    639  CB  PHE    42      45.534  17.027  34.304  1.00  0.00           C  
ATOM    640  HB2 PHE    42      44.873  17.837  33.997  1.00  0.00           H  
ATOM    641  HB3 PHE    42      45.026  16.160  33.880  1.00  0.00           H  
ATOM    642  CG  PHE    42      45.691  16.783  35.829  1.00  0.00           C  
ATOM    643  CD1 PHE    42      46.048  17.853  36.609  1.00  0.00           C  
ATOM    644  HD1 PHE    42      46.202  18.783  36.081  1.00  0.00           H  
ATOM    645  CE1 PHE    42      46.152  17.772  38.016  1.00  0.00           C  
ATOM    646  HE1 PHE    42      46.365  18.693  38.539  1.00  0.00           H  
ATOM    647  CZ  PHE    42      45.906  16.562  38.647  1.00  0.00           C  
ATOM    648  HZ  PHE    42      46.035  16.440  39.712  1.00  0.00           H  
ATOM    649  CE2 PHE    42      45.543  15.465  37.884  1.00  0.00           C  
ATOM    650  HE2 PHE    42      45.172  14.613  38.436  1.00  0.00           H  
ATOM    651  CD2 PHE    42      45.410  15.581  36.498  1.00  0.00           C  
ATOM    652  HD2 PHE    42      44.971  14.756  35.957  1.00  0.00           H  
ATOM    653  C   PHE    42      46.625  17.518  32.148  1.00  0.00           C  
ATOM    654  O   PHE    42      46.302  18.685  31.830  1.00  0.00           O  
ATOM    655  N   GLY    43      46.602  16.516  31.243  1.00  0.00           N  
ATOM    656  H   GLY    43      47.004  15.623  31.491  1.00  0.00           H  
ATOM    657  CA  GLY    43      46.136  16.785  29.887  1.00  0.00           C  
ATOM    658  HA2 GLY    43      45.864  15.821  29.458  1.00  0.00           H  
ATOM    659  HA3 GLY    43      45.173  17.282  30.003  1.00  0.00           H  
ATOM    660  C   GLY    43      46.994  17.585  28.875  1.00  0.00           C  
ATOM    661  O   GLY    43      48.190  17.668  29.073  1.00  0.00           O  
ATOM    662  N   LYS    44      46.451  18.010  27.710  1.00  0.00           N  
ATOM    663  H   LYS    44      45.445  17.969  27.635  1.00  0.00           H  
ATOM    664  CA  LYS    44      47.151  18.453  26.507  1.00  0.00           C  
ATOM    665  HA  LYS    44      48.216  18.425  26.736  1.00  0.00           H  
ATOM    666  CB  LYS    44      46.988  17.534  25.242  1.00  0.00           C  
ATOM    667  HB2 LYS    44      47.660  17.849  24.444  1.00  0.00           H  
ATOM    668  HB3 LYS    44      47.128  16.501  25.557  1.00  0.00           H  
ATOM    669  CG  LYS    44      45.518  17.506  24.631  1.00  0.00           C  
ATOM    670  HG2 LYS    44      45.265  18.567  24.650  1.00  0.00           H  
ATOM    671  HG3 LYS    44      45.661  17.263  23.578  1.00  0.00           H  
ATOM    672  CD  LYS    44      44.448  16.592  25.293  1.00  0.00           C  
ATOM    673  HD2 LYS    44      44.171  16.910  26.298  1.00  0.00           H  
ATOM    674  HD3 LYS    44      43.529  16.553  24.708  1.00  0.00           H  
ATOM    675  CE  LYS    44      45.019  15.149  25.531  1.00  0.00           C  
ATOM    676  HE2 LYS    44      45.452  14.650  24.665  1.00  0.00           H  
ATOM    677  HE3 LYS    44      45.822  15.208  26.266  1.00  0.00           H  
ATOM    678  NZ  LYS    44      43.914  14.286  26.048  1.00  0.00           N  
ATOM    679  HZ1 LYS    44      43.500  14.793  26.818  1.00  0.00           H  
ATOM    680  HZ2 LYS    44      43.138  14.160  25.414  1.00  0.00           H  
ATOM    681  HZ3 LYS    44      44.274  13.402  26.379  1.00  0.00           H  
ATOM    682  C   LYS    44      47.030  19.973  26.247  1.00  0.00           C  
ATOM    683  O   LYS    44      46.055  20.608  26.638  1.00  0.00           O  
ATOM    684  N   ALA    45      48.016  20.601  25.546  1.00  0.00           N  
ATOM    685  H   ALA    45      48.726  19.968  25.206  1.00  0.00           H  
ATOM    686  CA  ALA    45      48.161  22.061  25.218  1.00  0.00           C  
ATOM    687  HA  ALA    45      47.466  22.609  25.855  1.00  0.00           H  
ATOM    688  CB  ALA    45      49.630  22.393  25.622  1.00  0.00           C  
ATOM    689  HB1 ALA    45      49.828  22.197  26.676  1.00  0.00           H  
ATOM    690  HB2 ALA    45      50.231  21.681  25.056  1.00  0.00           H  
ATOM    691  HB3 ALA    45      49.932  23.401  25.337  1.00  0.00           H  
ATOM    692  C   ALA    45      47.829  22.413  23.759  1.00  0.00           C  
ATOM    693  O   ALA    45      47.275  23.506  23.534  1.00  0.00           O  
ATOM    694  N   ASP    46      48.152  21.466  22.908  1.00  0.00           N  
ATOM    695  H   ASP    46      48.452  20.580  23.289  1.00  0.00           H  
ATOM    696  CA  ASP    46      47.988  21.597  21.456  1.00  0.00           C  
ATOM    697  HA  ASP    46      47.206  22.326  21.243  1.00  0.00           H  
ATOM    698  CB  ASP    46      49.192  21.863  20.633  1.00  0.00           C  
ATOM    699  HB2 ASP    46      49.507  22.886  20.838  1.00  0.00           H  
ATOM    700  HB3 ASP    46      49.918  21.138  21.003  1.00  0.00           H  
ATOM    701  CG  ASP    46      49.041  21.819  19.078  1.00  0.00           C  
ATOM    702  OD1 ASP    46      47.951  21.639  18.583  1.00  0.00           O  
ATOM    703  OD2 ASP    46      50.112  21.826  18.315  1.00  0.00           O  
ATOM    704  C   ASP    46      47.342  20.276  20.944  1.00  0.00           C  
ATOM    705  O   ASP    46      48.050  19.257  20.966  1.00  0.00           O  
ATOM    706  N   ILE    47      46.092  20.233  20.547  1.00  0.00           N  
ATOM    707  H   ILE    47      45.535  21.063  20.687  1.00  0.00           H  
ATOM    708  CA  ILE    47      45.364  19.089  20.072  1.00  0.00           C  
ATOM    709  HA  ILE    47      45.542  18.283  20.783  1.00  0.00           H  
ATOM    710  CB  ILE    47      43.823  19.341  20.123  1.00  0.00           C  
ATOM    711  HB  ILE    47      43.557  20.279  19.635  1.00  0.00           H  
ATOM    712  CG2 ILE    47      43.030  18.233  19.376  1.00  0.00           C  
ATOM    713 HG21 ILE    47      43.145  18.355  18.299  1.00  0.00           H  
ATOM    714 HG22 ILE    47      43.291  17.246  19.757  1.00  0.00           H  
ATOM    715 HG23 ILE    47      41.979  18.394  19.617  1.00  0.00           H  
ATOM    716  CG1 ILE    47      43.377  19.326  21.587  1.00  0.00           C  
ATOM    717 HG12 ILE    47      43.786  18.387  21.958  1.00  0.00           H  
ATOM    718 HG13 ILE    47      43.899  20.153  22.068  1.00  0.00           H  
ATOM    719  CD1 ILE    47      41.934  19.532  21.962  1.00  0.00           C  
ATOM    720 HD11 ILE    47      41.911  19.477  23.051  1.00  0.00           H  
ATOM    721 HD12 ILE    47      41.580  20.472  21.537  1.00  0.00           H  
ATOM    722 HD13 ILE    47      41.292  18.697  21.681  1.00  0.00           H  
ATOM    723  C   ILE    47      45.875  18.539  18.694  1.00  0.00           C  
ATOM    724  O   ILE    47      45.701  17.362  18.413  1.00  0.00           O  
ATOM    725  N   ALA    48      46.572  19.349  17.959  1.00  0.00           N  
ATOM    726  H   ALA    48      46.776  20.282  18.288  1.00  0.00           H  
ATOM    727  CA  ALA    48      47.086  18.994  16.676  1.00  0.00           C  
ATOM    728  HA  ALA    48      46.382  18.350  16.149  1.00  0.00           H  
ATOM    729  CB  ALA    48      47.084  20.261  15.908  1.00  0.00           C  
ATOM    730  HB1 ALA    48      47.951  20.866  16.177  1.00  0.00           H  
ATOM    731  HB2 ALA    48      47.192  20.024  14.850  1.00  0.00           H  
ATOM    732  HB3 ALA    48      46.075  20.657  16.027  1.00  0.00           H  
ATOM    733  C   ALA    48      48.465  18.245  16.816  1.00  0.00           C  
ATOM    734  O   ALA    48      48.620  17.077  16.368  1.00  0.00           O  
ATOM    735  N   ALA    49      49.433  18.958  17.427  1.00  0.00           N  
ATOM    736  H   ALA    49      49.276  19.923  17.682  1.00  0.00           H  
ATOM    737  CA  ALA    49      50.788  18.341  17.613  1.00  0.00           C  
ATOM    738  HA  ALA    49      50.979  17.622  16.816  1.00  0.00           H  
ATOM    739  CB  ALA    49      51.888  19.352  17.436  1.00  0.00           C  
ATOM    740  HB1 ALA    49      51.868  20.000  16.560  1.00  0.00           H  
ATOM    741  HB2 ALA    49      51.910  20.016  18.301  1.00  0.00           H  
ATOM    742  HB3 ALA    49      52.853  18.855  17.538  1.00  0.00           H  
ATOM    743  C   ALA    49      50.875  17.549  18.888  1.00  0.00           C  
ATOM    744  O   ALA    49      52.021  17.070  19.174  1.00  0.00           O  
ATOM    745  N   ASN    50      49.837  17.492  19.689  1.00  0.00           N  
ATOM    746  H   ASN    50      49.015  18.064  19.559  1.00  0.00           H  
ATOM    747  CA  ASN    50      49.824  16.604  20.842  1.00  0.00           C  
ATOM    748  HA  ASN    50      48.831  16.626  21.292  1.00  0.00           H  
ATOM    749  CB  ASN    50      49.987  15.097  20.479  1.00  0.00           C  
ATOM    750  HB2 ASN    50      50.793  15.006  19.751  1.00  0.00           H  
ATOM    751  HB3 ASN    50      50.340  14.518  21.333  1.00  0.00           H  
ATOM    752  CG  ASN    50      48.735  14.369  19.907  1.00  0.00           C  
ATOM    753  OD1 ASN    50      48.076  13.652  20.671  1.00  0.00           O  
ATOM    754  ND2 ASN    50      48.347  14.612  18.665  1.00  0.00           N  
ATOM    755 HD21 ASN    50      48.916  15.232  18.107  1.00  0.00           H  
ATOM    756 HD22 ASN    50      47.590  14.092  18.244  1.00  0.00           H  
ATOM    757  C   ASN    50      50.835  17.050  21.955  1.00  0.00           C  
ATOM    758  O   ASN    50      51.544  16.279  22.620  1.00  0.00           O  
ATOM    759  N   LYS    51      50.971  18.375  22.182  1.00  0.00           N  
ATOM    760  H   LYS    51      50.385  19.048  21.708  1.00  0.00           H  
ATOM    761  CA  LYS    51      51.935  18.880  23.149  1.00  0.00           C  
ATOM    762  HA  LYS    51      52.854  18.301  23.057  1.00  0.00           H  
ATOM    763  CB  LYS    51      52.172  20.350  22.882  1.00  0.00           C  
ATOM    764  HB2 LYS    51      51.187  20.801  23.001  1.00  0.00           H  
ATOM    765  HB3 LYS    51      52.751  20.633  23.762  1.00  0.00           H  
ATOM    766  CG  LYS    51      52.879  20.787  21.551  1.00  0.00           C  
ATOM    767  HG2 LYS    51      52.142  20.562  20.781  1.00  0.00           H  
ATOM    768  HG3 LYS    51      52.858  21.876  21.538  1.00  0.00           H  
ATOM    769  CD  LYS    51      54.289  20.271  21.322  1.00  0.00           C  
ATOM    770  HD2 LYS    51      54.959  20.430  22.167  1.00  0.00           H  
ATOM    771  HD3 LYS    51      54.192  19.186  21.296  1.00  0.00           H  
ATOM    772  CE  LYS    51      54.852  20.838  19.981  1.00  0.00           C  
ATOM    773  HE2 LYS    51      54.260  20.384  19.186  1.00  0.00           H  
ATOM    774  HE3 LYS    51      54.555  21.886  19.950  1.00  0.00           H  
ATOM    775  NZ  LYS    51      56.318  20.613  19.952  1.00  0.00           N  
ATOM    776  HZ1 LYS    51      56.739  20.961  19.103  1.00  0.00           H  
ATOM    777  HZ2 LYS    51      56.650  21.082  20.783  1.00  0.00           H  
ATOM    778  HZ3 LYS    51      56.524  19.666  20.238  1.00  0.00           H  
ATOM    779  C   LYS    51      51.357  18.592  24.589  1.00  0.00           C  
ATOM    780  O   LYS    51      50.152  18.800  24.849  1.00  0.00           O  
ATOM    781  N   PRO    52      52.163  18.227  25.592  1.00  0.00           N  
ATOM    782  CD  PRO    52      53.599  17.944  25.516  1.00  0.00           C  
ATOM    783  HD2 PRO    52      54.124  18.824  25.144  1.00  0.00           H  
ATOM    784  HD3 PRO    52      53.835  17.107  24.858  1.00  0.00           H  
ATOM    785  CG  PRO    52      54.182  17.754  26.891  1.00  0.00           C  
ATOM    786  HG2 PRO    52      54.661  18.667  27.244  1.00  0.00           H  
ATOM    787  HG3 PRO    52      54.956  16.996  27.013  1.00  0.00           H  
ATOM    788  CB  PRO    52      52.905  17.428  27.668  1.00  0.00           C  
ATOM    789  HB2 PRO    52      52.960  17.608  28.741  1.00  0.00           H  
ATOM    790  HB3 PRO    52      52.620  16.385  27.531  1.00  0.00           H  
ATOM    791  CA  PRO    52      51.708  18.137  26.987  1.00  0.00           C  
ATOM    792  HA  PRO    52      50.818  17.509  27.017  1.00  0.00           H  
ATOM    793  C   PRO    52      51.450  19.530  27.715  1.00  0.00           C  
ATOM    794  O   PRO    52      52.168  20.518  27.415  1.00  0.00           O  
ATOM    795  N   VAL    53      50.531  19.575  28.644  1.00  0.00           N  
ATOM    796  H   VAL    53      49.862  18.826  28.751  1.00  0.00           H  
ATOM    797  CA  VAL    53      50.500  20.618  29.720  1.00  0.00           C  
ATOM    798  HA  VAL    53      50.636  21.587  29.240  1.00  0.00           H  
ATOM    799  CB  VAL    53      49.145  20.555  30.455  1.00  0.00           C  
ATOM    800  HB  VAL    53      48.884  19.524  30.697  1.00  0.00           H  
ATOM    801  CG1 VAL    53      49.025  21.383  31.786  1.00  0.00           C  
ATOM    802 HG11 VAL    53      48.001  21.363  32.161  1.00  0.00           H  
ATOM    803 HG12 VAL    53      49.570  21.015  32.655  1.00  0.00           H  
ATOM    804 HG13 VAL    53      49.378  22.359  31.453  1.00  0.00           H  
ATOM    805  CG2 VAL    53      48.054  21.229  29.600  1.00  0.00           C  
ATOM    806 HG21 VAL    53      47.784  20.532  28.806  1.00  0.00           H  
ATOM    807 HG22 VAL    53      47.142  21.410  30.168  1.00  0.00           H  
ATOM    808 HG23 VAL    53      48.455  22.139  29.155  1.00  0.00           H  
ATOM    809  C   VAL    53      51.504  20.363  30.734  1.00  0.00           C  
ATOM    810  O   VAL    53      51.671  19.259  31.192  1.00  0.00           O  
ATOM    811  N   THR    54      52.211  21.398  31.287  1.00  0.00           N  
ATOM    812  H   THR    54      51.999  22.304  30.895  1.00  0.00           H  
ATOM    813  CA  THR    54      53.437  21.331  32.067  1.00  0.00           C  
ATOM    814  HA  THR    54      53.524  20.433  32.679  1.00  0.00           H  
ATOM    815  CB  THR    54      54.722  21.440  31.268  1.00  0.00           C  
ATOM    816  HB  THR    54      55.457  21.205  32.037  1.00  0.00           H  
ATOM    817  CG2 THR    54      54.843  20.496  30.105  1.00  0.00           C  
ATOM    818 HG21 THR    54      54.313  19.584  30.383  1.00  0.00           H  
ATOM    819 HG22 THR    54      54.274  20.858  29.249  1.00  0.00           H  
ATOM    820 HG23 THR    54      55.886  20.337  29.831  1.00  0.00           H  
ATOM    821  OG1 THR    54      55.031  22.747  30.859  1.00  0.00           O  
ATOM    822  HG1 THR    54      54.349  23.016  30.239  1.00  0.00           H  
ATOM    823  C   THR    54      53.464  22.557  32.998  1.00  0.00           C  
ATOM    824  O   THR    54      52.743  23.585  32.855  1.00  0.00           O  
ATOM    825  N   PRO    55      54.343  22.662  34.042  1.00  0.00           N  
ATOM    826  CD  PRO    55      55.223  21.644  34.616  1.00  0.00           C  
ATOM    827  HD2 PRO    55      56.201  21.713  34.141  1.00  0.00           H  
ATOM    828  HD3 PRO    55      54.790  20.655  34.465  1.00  0.00           H  
ATOM    829  CG  PRO    55      55.251  21.846  36.089  1.00  0.00           C  
ATOM    830  HG2 PRO    55      56.100  21.349  36.558  1.00  0.00           H  
ATOM    831  HG3 PRO    55      54.329  21.442  36.508  1.00  0.00           H  
ATOM    832  CB  PRO    55      55.445  23.377  36.075  1.00  0.00           C  
ATOM    833  HB2 PRO    55      56.488  23.608  35.857  1.00  0.00           H  
ATOM    834  HB3 PRO    55      55.137  23.873  36.996  1.00  0.00           H  
ATOM    835  CA  PRO    55      54.549  23.846  34.875  1.00  0.00           C  
ATOM    836  HA  PRO    55      53.545  24.140  35.180  1.00  0.00           H  
ATOM    837  C   PRO    55      55.137  25.089  34.238  1.00  0.00           C  
ATOM    838  O   PRO    55      55.178  26.131  34.836  1.00  0.00           O  
ATOM    839  N   GLN    56      55.662  24.873  32.971  1.00  0.00           N  
ATOM    840  H   GLN    56      55.535  23.944  32.596  1.00  0.00           H  
ATOM    841  CA  GLN    56      56.228  25.871  32.025  1.00  0.00           C  
ATOM    842  HA  GLN    56      56.480  26.765  32.596  1.00  0.00           H  
ATOM    843  CB  GLN    56      57.543  25.426  31.430  1.00  0.00           C  
ATOM    844  HB2 GLN    56      57.515  24.605  30.712  1.00  0.00           H  
ATOM    845  HB3 GLN    56      57.810  26.280  30.807  1.00  0.00           H  
ATOM    846  CG  GLN    56      58.804  25.266  32.304  1.00  0.00           C  
ATOM    847  HG2 GLN    56      59.754  25.350  31.776  1.00  0.00           H  
ATOM    848  HG3 GLN    56      58.869  26.179  32.897  1.00  0.00           H  
ATOM    849  CD  GLN    56      58.816  24.012  33.157  1.00  0.00           C  
ATOM    850  OE1 GLN    56      58.823  24.121  34.353  1.00  0.00           O  
ATOM    851  NE2 GLN    56      58.982  22.875  32.554  1.00  0.00           N  
ATOM    852 HE21 GLN    56      58.943  22.057  33.146  1.00  0.00           H  
ATOM    853 HE22 GLN    56      58.861  22.780  31.556  1.00  0.00           H  
ATOM    854  C   GLN    56      55.240  26.277  30.963  1.00  0.00           C  
ATOM    855  O   GLN    56      55.377  27.410  30.406  1.00  0.00           O  
ATOM    856  N   THR    57      54.105  25.496  30.731  1.00  0.00           N  
ATOM    857  H   THR    57      54.080  24.589  31.175  1.00  0.00           H  
ATOM    858  CA  THR    57      53.115  25.853  29.717  1.00  0.00           C  
ATOM    859  HA  THR    57      53.604  25.858  28.742  1.00  0.00           H  
ATOM    860  CB  THR    57      51.949  24.767  29.709  1.00  0.00           C  
ATOM    861  HB  THR    57      51.508  24.711  30.705  1.00  0.00           H  
ATOM    862  CG2 THR    57      50.840  24.979  28.754  1.00  0.00           C  
ATOM    863 HG21 THR    57      50.323  24.039  28.562  1.00  0.00           H  
ATOM    864 HG22 THR    57      50.087  25.682  29.109  1.00  0.00           H  
ATOM    865 HG23 THR    57      51.205  25.328  27.788  1.00  0.00           H  
ATOM    866  OG1 THR    57      52.530  23.566  29.406  1.00  0.00           O  
ATOM    867  HG1 THR    57      52.680  23.551  28.458  1.00  0.00           H  
ATOM    868  C   THR    57      52.497  27.182  29.972  1.00  0.00           C  
ATOM    869  O   THR    57      52.005  27.352  31.082  1.00  0.00           O  
ATOM    870  N   LEU    58      52.506  28.153  29.024  1.00  0.00           N  
ATOM    871  H   LEU    58      52.921  27.920  28.133  1.00  0.00           H  
ATOM    872  CA  LEU    58      51.693  29.372  29.215  1.00  0.00           C  
ATOM    873  HA  LEU    58      51.666  29.777  30.227  1.00  0.00           H  
ATOM    874  CB  LEU    58      52.280  30.489  28.321  1.00  0.00           C  
ATOM    875  HB2 LEU    58      52.114  30.200  27.284  1.00  0.00           H  
ATOM    876  HB3 LEU    58      51.680  31.372  28.540  1.00  0.00           H  
ATOM    877  CG  LEU    58      53.749  30.907  28.442  1.00  0.00           C  
ATOM    878  HG  LEU    58      54.374  30.094  28.072  1.00  0.00           H  
ATOM    879  CD1 LEU    58      53.949  32.185  27.518  1.00  0.00           C  
ATOM    880 HD11 LEU    58      55.026  32.262  27.371  1.00  0.00           H  
ATOM    881 HD12 LEU    58      53.491  31.953  26.557  1.00  0.00           H  
ATOM    882 HD13 LEU    58      53.507  33.086  27.943  1.00  0.00           H  
ATOM    883  CD2 LEU    58      54.198  31.077  29.891  1.00  0.00           C  
ATOM    884 HD21 LEU    58      54.113  30.139  30.438  1.00  0.00           H  
ATOM    885 HD22 LEU    58      55.247  31.372  29.927  1.00  0.00           H  
ATOM    886 HD23 LEU    58      53.649  31.820  30.469  1.00  0.00           H  
ATOM    887  C   LEU    58      50.175  29.096  28.947  1.00  0.00           C  
ATOM    888  O   LEU    58      49.911  28.427  27.953  1.00  0.00           O  
ATOM    889  N   PHE    59      49.317  29.747  29.752  1.00  0.00           N  
ATOM    890  H   PHE    59      49.680  30.429  30.402  1.00  0.00           H  
ATOM    891  CA  PHE    59      47.862  29.883  29.490  1.00  0.00           C  
ATOM    892  HA  PHE    59      47.699  29.386  28.534  1.00  0.00           H  
ATOM    893  CB  PHE    59      47.029  29.190  30.628  1.00  0.00           C  
ATOM    894  HB2 PHE    59      47.244  29.681  31.577  1.00  0.00           H  
ATOM    895  HB3 PHE    59      45.950  29.244  30.483  1.00  0.00           H  
ATOM    896  CG  PHE    59      47.259  27.701  30.941  1.00  0.00           C  
ATOM    897  CD1 PHE    59      48.550  27.255  31.406  1.00  0.00           C  
ATOM    898  HD1 PHE    59      49.392  27.930  31.369  1.00  0.00           H  
ATOM    899  CE1 PHE    59      48.739  25.935  31.761  1.00  0.00           C  
ATOM    900  HE1 PHE    59      49.758  25.623  31.934  1.00  0.00           H  
ATOM    901  CZ  PHE    59      47.639  25.002  31.683  1.00  0.00           C  
ATOM    902  HZ  PHE    59      47.814  23.974  31.965  1.00  0.00           H  
ATOM    903  CE2 PHE    59      46.441  25.452  31.084  1.00  0.00           C  
ATOM    904  HE2 PHE    59      45.565  24.859  30.865  1.00  0.00           H  
ATOM    905  CD2 PHE    59      46.226  26.774  30.755  1.00  0.00           C  
ATOM    906  HD2 PHE    59      45.255  27.123  30.436  1.00  0.00           H  
ATOM    907  C   PHE    59      47.515  31.400  29.462  1.00  0.00           C  
ATOM    908  O   PHE    59      48.187  32.214  30.049  1.00  0.00           O  
ATOM    909  N   GLU    60      46.474  31.712  28.699  1.00  0.00           N  
ATOM    910  H   GLU    60      46.065  30.985  28.130  1.00  0.00           H  
ATOM    911  CA  GLU    60      45.701  32.950  28.786  1.00  0.00           C  
ATOM    912  HA  GLU    60      46.422  33.767  28.777  1.00  0.00           H  
ATOM    913  CB  GLU    60      44.777  33.045  27.568  1.00  0.00           C  
ATOM    914  HB2 GLU    60      43.871  32.441  27.623  1.00  0.00           H  
ATOM    915  HB3 GLU    60      44.428  34.072  27.462  1.00  0.00           H  
ATOM    916  CG  GLU    60      45.479  32.722  26.280  1.00  0.00           C  
ATOM    917  HG2 GLU    60      46.428  33.245  26.406  1.00  0.00           H  
ATOM    918  HG3 GLU    60      45.743  31.668  26.195  1.00  0.00           H  
ATOM    919  CD  GLU    60      44.755  33.122  25.010  1.00  0.00           C  
ATOM    920  OE1 GLU    60      43.526  33.409  25.004  1.00  0.00           O  
ATOM    921  OE2 GLU    60      45.399  33.094  23.971  1.00  0.00           O  
ATOM    922  C   GLU    60      44.989  32.974  30.160  1.00  0.00           C  
ATOM    923  O   GLU    60      44.590  31.890  30.633  1.00  0.00           O  
ATOM    924  N   LEU    61      44.751  34.137  30.767  1.00  0.00           N  
ATOM    925  H   LEU    61      44.870  34.960  30.193  1.00  0.00           H  
ATOM    926  CA  LEU    61      44.037  34.452  32.049  1.00  0.00           C  
ATOM    927  HA  LEU    61      43.798  33.521  32.562  1.00  0.00           H  
ATOM    928  CB  LEU    61      45.004  35.325  32.912  1.00  0.00           C  
ATOM    929  HB2 LEU    61      45.105  36.319  32.476  1.00  0.00           H  
ATOM    930  HB3 LEU    61      44.575  35.550  33.888  1.00  0.00           H  
ATOM    931  CG  LEU    61      46.376  34.627  33.060  1.00  0.00           C  
ATOM    932  HG  LEU    61      46.835  34.396  32.098  1.00  0.00           H  
ATOM    933  CD1 LEU    61      47.230  35.866  33.606  1.00  0.00           C  
ATOM    934 HD11 LEU    61      46.803  36.155  34.566  1.00  0.00           H  
ATOM    935 HD12 LEU    61      48.275  35.663  33.838  1.00  0.00           H  
ATOM    936 HD13 LEU    61      47.173  36.616  32.818  1.00  0.00           H  
ATOM    937  CD2 LEU    61      46.555  33.531  34.165  1.00  0.00           C  
ATOM    938 HD21 LEU    61      47.568  33.359  34.529  1.00  0.00           H  
ATOM    939 HD22 LEU    61      45.940  33.918  34.977  1.00  0.00           H  
ATOM    940 HD23 LEU    61      46.166  32.632  33.685  1.00  0.00           H  
ATOM    941  C   LEU    61      42.717  35.246  31.873  1.00  0.00           C  
ATOM    942  O   LEU    61      41.850  35.227  32.765  1.00  0.00           O  
ATOM    943  N   GLY    62      42.469  35.921  30.717  1.00  0.00           N  
ATOM    944  H   GLY    62      43.194  36.111  30.040  1.00  0.00           H  
ATOM    945  CA  GLY    62      41.201  36.713  30.529  1.00  0.00           C  
ATOM    946  HA2 GLY    62      41.220  37.315  29.620  1.00  0.00           H  
ATOM    947  HA3 GLY    62      40.307  36.091  30.504  1.00  0.00           H  
ATOM    948  C   GLY    62      41.152  37.633  31.680  1.00  0.00           C  
ATOM    949  O   GLY    62      42.121  38.274  32.051  1.00  0.00           O  
ATOM    950  N   CTZ    63      39.991  37.820  32.309  1.00  0.00           N  
ATOM    951  H4  CTZ    63      39.142  37.179  32.088  1.00  0.00           H  
ATOM    952  C9  CTZ    63      39.751  38.813  33.383  1.00  0.00           C  
ATOM    953  H5  CTZ    63      40.183  39.726  32.910  1.00  0.00           H  
ATOM    954  C   CTZ    63      40.598  38.630  34.685  1.00  0.00           C  
ATOM    955  O   CTZ    63      40.813  39.633  35.392  1.00  0.00           O  
ATOM    956  CB  CTZ    63      38.286  39.007  33.654  1.00  0.00           C  
ATOM    957  H6  CTZ    63      37.878  38.172  34.173  1.00  0.00           H  
ATOM    958  H7  CTZ    63      38.216  39.815  34.405  1.00  0.00           H  
ATOM    959  OG  CTZ    63      37.488  39.297  32.464  1.00  0.00           O  
ATOM    960  S1  CTZ    63      32.936  37.675  30.361  1.00  0.00           S  
ATOM    961  C2  CTZ    63      31.653  36.750  31.438  1.00  0.00           C  
ATOM    962  H12 CTZ    63      30.912  36.347  30.731  1.00  0.00           H  
ATOM    963  H13 CTZ    63      31.077  37.465  32.062  1.00  0.00           H  
ATOM    964  C3  CTZ    63      32.236  35.696  32.364  1.00  0.00           C  
ATOM    965  C3' CTZ    63      31.320  35.285  33.276  1.00  0.00           C  
ATOM    966  H14 CTZ    63      30.281  35.607  33.287  1.00  0.00           H  
ATOM    967  H15 CTZ    63      31.588  34.577  34.061  1.00  0.00           H  
ATOM    968  CA  CTZ    63      33.645  35.326  32.226  1.00  0.00           C  
ATOM    969  C4' CTZ    63      33.852  33.806  32.509  1.00  0.00           C  
ATOM    970  O4A CTZ    63      35.008  33.362  32.920  1.00  0.00           O  
ATOM    971  O4B CTZ    63      32.846  33.053  32.194  1.00  0.00           O  
ATOM    972  N5  CTZ    63      34.595  36.065  31.775  1.00  0.00           N  
ATOM    973  C6  CTZ    63      34.293  37.483  31.589  1.00  0.00           C  
ATOM    974  H16 CTZ    63      34.000  37.845  32.571  1.00  0.00           H  
ATOM    975  C7  CTZ    63      35.580  38.307  31.194  1.00  0.00           C  
ATOM    976  H17 CTZ    63      35.413  39.422  31.149  1.00  0.00           H  
ATOM    977  C8  CTZ    63      36.586  37.946  32.270  1.00  0.00           C  
ATOM    978  O9  CTZ    63      37.385  36.986  32.043  1.00  0.00           O  
ATOM    979  N10 CTZ    63      36.150  37.819  29.998  1.00  0.00           N  
ATOM    980  H18 CTZ    63      36.887  37.080  29.990  1.00  0.00           H  
ATOM    981  C11 CTZ    63      35.508  37.972  28.850  1.00  0.00           C  
ATOM    982  O12 CTZ    63      34.650  38.870  28.623  1.00  0.00           O  
ATOM    983  C13 CTZ    63      36.030  37.192  27.578  1.00  0.00           C  
ATOM    984  C14 CTZ    63      37.101  37.544  26.691  1.00  0.00           C  
ATOM    985  C15 CTZ    63      37.981  38.634  26.879  1.00  0.00           C  
ATOM    986  H19 CTZ    63      37.905  39.344  27.681  1.00  0.00           H  
ATOM    987  N16 CTZ    63      35.305  36.241  27.150  1.00  0.00           N  
ATOM    988  S16 CTZ    63      39.023  38.815  25.476  1.00  0.00           S  
ATOM    989  C17 CTZ    63      38.139  37.452  24.725  1.00  0.00           C  
ATOM    990  N18 CTZ    63      38.441  37.058  23.451  1.00  0.00           N  
ATOM    991  H20 CTZ    63      37.879  36.252  23.047  1.00  0.00           H  
ATOM    992  H21 CTZ    63      38.845  37.789  22.864  1.00  0.00           H  
ATOM    993  O17 CTZ    63      34.137  36.073  27.861  1.00  0.00           O  
ATOM    994  C18 CTZ    63      33.321  34.881  27.348  1.00  0.00           C  
ATOM    995  C19 CTZ    63      31.971  34.939  28.083  1.00  0.00           C  
ATOM    996  H22 CTZ    63      32.077  34.819  29.203  1.00  0.00           H  
ATOM    997  H23 CTZ    63      31.532  35.954  27.917  1.00  0.00           H  
ATOM    998  H24 CTZ    63      31.210  34.251  27.653  1.00  0.00           H  
ATOM    999  C20 CTZ    63      34.071  33.626  27.858  1.00  0.00           C  
ATOM   1000  H25 CTZ    63      35.107  33.563  27.551  1.00  0.00           H  
ATOM   1001  H26 CTZ    63      34.058  33.713  28.905  1.00  0.00           H  
ATOM   1002  H27 CTZ    63      33.519  32.754  27.571  1.00  0.00           H  
ATOM   1003  C21 CTZ    63      33.297  35.045  25.853  1.00  0.00           C  
ATOM   1004  O2A CTZ    63      33.372  33.923  25.105  1.00  0.00           O  
ATOM   1005  O2B CTZ    63      33.146  36.213  25.387  1.00  0.00           O  
ATOM   1006  N19 CTZ    63      37.209  36.870  25.444  1.00  0.00           N  
ATOM   1007  N   ILE    64      41.196  37.447  35.026  1.00  0.00           N  
ATOM   1008  H   ILE    64      41.131  36.612  34.394  1.00  0.00           H  
ATOM   1009  CA  ILE    64      42.335  37.359  36.039  1.00  0.00           C  
ATOM   1010  HA  ILE    64      41.994  37.678  37.028  1.00  0.00           H  
ATOM   1011  CB  ILE    64      42.730  35.866  36.271  1.00  0.00           C  
ATOM   1012  HB  ILE    64      42.790  35.359  35.304  1.00  0.00           H  
ATOM   1013  CG2 ILE    64      44.078  35.758  36.939  1.00  0.00           C  
ATOM   1014 HG21 ILE    64      44.184  34.744  37.386  1.00  0.00           H  
ATOM   1015 HG22 ILE    64      44.961  35.755  36.300  1.00  0.00           H  
ATOM   1016 HG23 ILE    64      44.285  36.596  37.684  1.00  0.00           H  
ATOM   1017  CG1 ILE    64      41.693  35.124  37.165  1.00  0.00           C  
ATOM   1018 HG12 ILE    64      42.045  35.357  38.180  1.00  0.00           H  
ATOM   1019 HG13 ILE    64      40.823  35.617  36.980  1.00  0.00           H  
ATOM   1020  CD1 ILE    64      41.423  33.615  36.957  1.00  0.00           C  
ATOM   1021 HD11 ILE    64      40.681  33.528  36.148  1.00  0.00           H  
ATOM   1022 HD12 ILE    64      42.300  33.054  36.753  1.00  0.00           H  
ATOM   1023 HD13 ILE    64      40.771  33.283  37.801  1.00  0.00           H  
ATOM   1024  C   ILE    64      43.510  38.359  35.587  1.00  0.00           C  
ATOM   1025  O   ILE    64      44.193  38.807  36.491  1.00  0.00           O  
ATOM   1026  N   SER    65      43.720  38.749  34.295  1.00  0.00           N  
ATOM   1027  H   SER    65      43.180  38.253  33.576  1.00  0.00           H  
ATOM   1028  CA  SER    65      44.623  39.837  33.824  1.00  0.00           C  
ATOM   1029  HA  SER    65      45.617  39.415  33.993  1.00  0.00           H  
ATOM   1030  CB  SER    65      44.488  40.131  32.262  1.00  0.00           C  
ATOM   1031  HB2 SER    65      43.399  40.476  32.123  1.00  0.00           H  
ATOM   1032  HB3 SER    65      45.255  40.865  31.927  1.00  0.00           H  
ATOM   1033  OG  SER    65      44.720  39.012  31.479  1.00  0.00           O  
ATOM   1034  HG  SER    65      43.902  38.457  31.606  1.00  0.00           H  
ATOM   1035  C   SER    65      44.395  41.061  34.701  1.00  0.00           C  
ATOM   1036  O   SER    65      45.286  41.919  34.795  1.00  0.00           O  
ATOM   1037  N   LYS    66      43.137  41.236  35.176  1.00  0.00           N  
ATOM   1038  H   LYS    66      42.467  40.485  35.085  1.00  0.00           H  
ATOM   1039  CA  LYS    66      42.759  42.417  35.923  1.00  0.00           C  
ATOM   1040  HA  LYS    66      43.155  43.341  35.501  1.00  0.00           H  
ATOM   1041  CB  LYS    66      41.176  42.536  35.878  1.00  0.00           C  
ATOM   1042  HB2 LYS    66      40.697  41.822  36.548  1.00  0.00           H  
ATOM   1043  HB3 LYS    66      40.946  43.507  36.316  1.00  0.00           H  
ATOM   1044  CG  LYS    66      40.617  42.561  34.504  1.00  0.00           C  
ATOM   1045  HG2 LYS    66      40.897  43.523  34.074  1.00  0.00           H  
ATOM   1046  HG3 LYS    66      40.939  41.705  33.911  1.00  0.00           H  
ATOM   1047  CD  LYS    66      39.056  42.579  34.503  1.00  0.00           C  
ATOM   1048  HD2 LYS    66      38.790  41.637  34.984  1.00  0.00           H  
ATOM   1049  HD3 LYS    66      38.694  43.340  35.194  1.00  0.00           H  
ATOM   1050  CE  LYS    66      38.490  42.520  33.112  1.00  0.00           C  
ATOM   1051  HE2 LYS    66      38.675  43.534  32.758  1.00  0.00           H  
ATOM   1052  HE3 LYS    66      39.196  41.787  32.722  1.00  0.00           H  
ATOM   1053  NZ  LYS    66      37.086  41.998  33.083  1.00  0.00           N  
ATOM   1054  HZ1 LYS    66      36.916  41.042  33.577  1.00  0.00           H  
ATOM   1055  HZ2 LYS    66      36.440  42.670  33.473  1.00  0.00           H  
ATOM   1056  HZ3 LYS    66      36.860  41.716  32.055  1.00  0.00           H  
ATOM   1057  C   LYS    66      43.316  42.457  37.329  1.00  0.00           C  
ATOM   1058  O   LYS    66      43.459  43.559  37.924  1.00  0.00           O  
ATOM   1059  N   THR    67      43.716  41.258  37.875  1.00  0.00           N  
ATOM   1060  H   THR    67      43.505  40.394  37.397  1.00  0.00           H  
ATOM   1061  CA  THR    67      44.497  41.242  39.141  1.00  0.00           C  
ATOM   1062  HA  THR    67      44.007  41.534  39.975  1.00  0.00           H  
ATOM   1063  CB  THR    67      44.981  39.834  39.442  1.00  0.00           C  
ATOM   1064  HB  THR    67      45.415  39.870  40.353  1.00  0.00           H  
ATOM   1065  CG2 THR    67      43.977  38.680  39.625  1.00  0.00           C  
ATOM   1066 HG21 THR    67      43.173  38.746  38.892  1.00  0.00           H  
ATOM   1067 HG22 THR    67      44.509  37.729  39.611  1.00  0.00           H  
ATOM   1068 HG23 THR    67      43.449  38.768  40.574  1.00  0.00           H  
ATOM   1069  OG1 THR    67      45.918  39.379  38.477  1.00  0.00           O  
ATOM   1070  HG1 THR    67      45.364  39.280  37.700  1.00  0.00           H  
ATOM   1071  C   THR    67      45.722  42.097  38.989  1.00  0.00           C  
ATOM   1072  O   THR    67      46.035  42.913  39.893  1.00  0.00           O  
ATOM   1073  N   PHE    68      46.368  42.147  37.800  1.00  0.00           N  
ATOM   1074  H   PHE    68      46.137  41.305  37.147  1.00  0.00           H  
ATOM   1075  CA  PHE    68      47.644  42.862  37.587  1.00  0.00           C  
ATOM   1076  HA  PHE    68      48.282  42.771  38.467  1.00  0.00           H  
ATOM   1077  CB  PHE    68      48.376  42.382  36.339  1.00  0.00           C  
ATOM   1078  HB2 PHE    68      47.675  42.363  35.504  1.00  0.00           H  
ATOM   1079  HB3 PHE    68      49.164  43.117  36.178  1.00  0.00           H  
ATOM   1080  CG  PHE    68      49.091  41.052  36.460  1.00  0.00           C  
ATOM   1081  CD1 PHE    68      49.852  40.725  37.619  1.00  0.00           C  
ATOM   1082  HD1 PHE    68      50.176  41.444  38.371  1.00  0.00           H  
ATOM   1083  CE1 PHE    68      50.408  39.384  37.681  1.00  0.00           C  
ATOM   1084  HE1 PHE    68      51.102  39.086  38.467  1.00  0.00           H  
ATOM   1085  CZ  PHE    68      50.006  38.464  36.714  1.00  0.00           C  
ATOM   1086  HZ  PHE    68      50.416  37.455  36.762  1.00  0.00           H  
ATOM   1087  CE2 PHE    68      49.121  38.768  35.648  1.00  0.00           C  
ATOM   1088  HE2 PHE    68      48.797  37.961  34.990  1.00  0.00           H  
ATOM   1089  CD2 PHE    68      48.717  40.056  35.501  1.00  0.00           C  
ATOM   1090  HD2 PHE    68      48.103  40.228  34.719  1.00  0.00           H  
ATOM   1091  C   PHE    68      47.343  44.349  37.317  1.00  0.00           C  
ATOM   1092  O   PHE    68      48.094  45.203  37.782  1.00  0.00           O  
ATOM   1093  N   THR    69      46.331  44.574  36.483  1.00  0.00           N  
ATOM   1094  H   THR    69      46.038  43.743  35.840  1.00  0.00           H  
ATOM   1095  CA  THR    69      45.753  45.913  36.103  1.00  0.00           C  
ATOM   1096  HA  THR    69      46.504  46.515  35.593  1.00  0.00           H  
ATOM   1097  CB  THR    69      44.478  45.885  35.207  1.00  0.00           C  
ATOM   1098  HB  THR    69      43.560  45.691  35.763  1.00  0.00           H  
ATOM   1099  CG2 THR    69      44.114  47.278  34.648  1.00  0.00           C  
ATOM   1100 HG21 THR    69      43.359  47.226  33.979  1.00  0.00           H  
ATOM   1101 HG22 THR    69      43.927  47.881  35.371  1.00  0.00           H  
ATOM   1102 HG23 THR    69      45.007  47.582  34.102  1.00  0.00           H  
ATOM   1103  OG1 THR    69      44.665  44.902  34.212  1.00  0.00           O  
ATOM   1104  HG1 THR    69      43.823  45.013  33.528  1.00  0.00           H  
ATOM   1105  C   THR    69      45.391  46.710  37.319  1.00  0.00           C  
ATOM   1106  O   THR    69      45.676  47.914  37.359  1.00  0.00           O  
ATOM   1107  N   GLY    70      44.618  46.077  38.240  1.00  0.00           N  
ATOM   1108  H   GLY    70      44.405  45.031  38.075  1.00  0.00           H  
ATOM   1109  CA  GLY    70      44.170  46.736  39.530  1.00  0.00           C  
ATOM   1110  HA2 GLY    70      43.461  47.543  39.341  1.00  0.00           H  
ATOM   1111  HA3 GLY    70      43.736  45.971  40.026  1.00  0.00           H  
ATOM   1112  C   GLY    70      45.249  47.083  40.620  1.00  0.00           C  
ATOM   1113  O   GLY    70      45.258  48.151  41.140  1.00  0.00           O  
ATOM   1114  N   VAL    71      46.225  46.226  40.827  1.00  0.00           N  
ATOM   1115  H   VAL    71      46.256  45.399  40.341  1.00  0.00           H  
ATOM   1116  CA  VAL    71      47.426  46.497  41.565  1.00  0.00           C  
ATOM   1117  HA  VAL    71      47.233  46.946  42.449  1.00  0.00           H  
ATOM   1118  CB  VAL    71      48.256  45.196  41.803  1.00  0.00           C  
ATOM   1119  HB  VAL    71      48.463  44.742  40.833  1.00  0.00           H  
ATOM   1120  CG1 VAL    71      49.679  45.332  42.443  1.00  0.00           C  
ATOM   1121 HG11 VAL    71      49.697  45.879  43.375  1.00  0.00           H  
ATOM   1122 HG12 VAL    71      50.103  44.345  42.622  1.00  0.00           H  
ATOM   1123 HG13 VAL    71      50.317  45.900  41.767  1.00  0.00           H  
ATOM   1124  CG2 VAL    71      47.492  44.270  42.735  1.00  0.00           C  
ATOM   1125 HG21 VAL    71      47.887  43.270  42.840  1.00  0.00           H  
ATOM   1126 HG22 VAL    71      47.504  44.853  43.645  1.00  0.00           H  
ATOM   1127 HG23 VAL    71      46.468  44.131  42.422  1.00  0.00           H  
ATOM   1128  C   VAL    71      48.278  47.586  40.850  1.00  0.00           C  
ATOM   1129  O   VAL    71      48.689  48.511  41.599  1.00  0.00           O  
ATOM   1130  N   LEU    72      48.489  47.711  39.546  1.00  0.00           N  
ATOM   1131  H   LEU    72      48.064  47.034  38.805  1.00  0.00           H  
ATOM   1132  CA  LEU    72      49.178  48.791  38.886  1.00  0.00           C  
ATOM   1133  HA  LEU    72      50.147  48.647  39.364  1.00  0.00           H  
ATOM   1134  CB  LEU    72      49.181  48.428  37.407  1.00  0.00           C  
ATOM   1135  HB2 LEU    72      49.485  47.385  37.311  1.00  0.00           H  
ATOM   1136  HB3 LEU    72      48.228  48.454  37.074  1.00  0.00           H  
ATOM   1137  CG  LEU    72      50.042  49.272  36.496  1.00  0.00           C  
ATOM   1138  HG  LEU    72      49.751  50.298  36.720  1.00  0.00           H  
ATOM   1139  CD1 LEU    72      51.522  49.097  36.684  1.00  0.00           C  
ATOM   1140 HD11 LEU    72      51.974  49.910  36.116  1.00  0.00           H  
ATOM   1141 HD12 LEU    72      51.813  49.244  37.724  1.00  0.00           H  
ATOM   1142 HD13 LEU    72      51.898  48.257  36.267  1.00  0.00           H  
ATOM   1143  CD2 LEU    72      49.727  48.871  35.017  1.00  0.00           C  
ATOM   1144 HD21 LEU    72      50.107  49.629  34.331  1.00  0.00           H  
ATOM   1145 HD22 LEU    72      50.140  47.877  34.847  1.00  0.00           H  
ATOM   1146 HD23 LEU    72      48.653  48.715  34.915  1.00  0.00           H  
ATOM   1147  C   LEU    72      48.541  50.157  39.130  1.00  0.00           C  
ATOM   1148  O   LEU    72      49.248  51.036  39.503  1.00  0.00           O  
ATOM   1149  N   GLY    73      47.231  50.142  39.101  1.00  0.00           N  
ATOM   1150  H   GLY    73      46.757  49.264  38.661  1.00  0.00           H  
ATOM   1151  CA  GLY    73      46.380  51.153  39.619  1.00  0.00           C  
ATOM   1152  HA2 GLY    73      46.527  52.079  39.062  1.00  0.00           H  
ATOM   1153  HA3 GLY    73      45.331  50.864  39.546  1.00  0.00           H  
ATOM   1154  C   GLY    73      46.658  51.499  41.084  1.00  0.00           C  
ATOM   1155  O   GLY    73      46.994  52.649  41.397  1.00  0.00           O  
ATOM   1156  N   GLY    74      46.583  50.572  42.041  1.00  0.00           N  
ATOM   1157  H   GLY    74      46.313  49.572  41.700  1.00  0.00           H  
ATOM   1158  CA  GLY    74      46.911  50.721  43.507  1.00  0.00           C  
ATOM   1159  HA2 GLY    74      46.135  51.342  43.955  1.00  0.00           H  
ATOM   1160  HA3 GLY    74      46.907  49.757  44.016  1.00  0.00           H  
ATOM   1161  C   GLY    74      48.283  51.369  43.789  1.00  0.00           C  
ATOM   1162  O   GLY    74      48.448  52.261  44.569  1.00  0.00           O  
ATOM   1163  N   ASP    75      49.226  50.885  42.980  1.00  0.00           N  
ATOM   1164  H   ASP    75      48.755  50.188  42.286  1.00  0.00           H  
ATOM   1165  CA  ASP    75      50.672  51.393  42.955  1.00  0.00           C  
ATOM   1166  HA  ASP    75      51.064  51.388  43.972  1.00  0.00           H  
ATOM   1167  CB  ASP    75      51.475  50.379  42.088  1.00  0.00           C  
ATOM   1168  HB2 ASP    75      51.592  49.452  42.471  1.00  0.00           H  
ATOM   1169  HB3 ASP    75      50.978  50.319  41.119  1.00  0.00           H  
ATOM   1170  CG  ASP    75      52.890  50.917  41.848  1.00  0.00           C  
ATOM   1171  OD1 ASP    75      53.754  50.743  42.700  1.00  0.00           O  
ATOM   1172  OD2 ASP    75      53.114  51.490  40.778  1.00  0.00           O  
ATOM   1173  C   ASP    75      50.754  52.769  42.455  1.00  0.00           C  
ATOM   1174  O   ASP    75      51.478  53.627  42.960  1.00  0.00           O  
ATOM   1175  N   ALA    76      49.911  53.134  41.488  1.00  0.00           N  
ATOM   1176  H   ALA    76      49.319  52.315  41.079  1.00  0.00           H  
ATOM   1177  CA  ALA    76      49.883  54.531  40.912  1.00  0.00           C  
ATOM   1178  HA  ALA    76      50.892  54.937  40.844  1.00  0.00           H  
ATOM   1179  CB  ALA    76      49.136  54.477  39.561  1.00  0.00           C  
ATOM   1180  HB1 ALA    76      49.506  53.644  38.963  1.00  0.00           H  
ATOM   1181  HB2 ALA    76      48.063  54.300  39.640  1.00  0.00           H  
ATOM   1182  HB3 ALA    76      49.340  55.436  39.085  1.00  0.00           H  
ATOM   1183  C   ALA    76      49.201  55.501  41.867  1.00  0.00           C  
ATOM   1184  O   ALA    76      49.619  56.631  42.065  1.00  0.00           O  
ATOM   1185  N   ILE    77      48.048  55.209  42.483  1.00  0.00           N  
ATOM   1186  H   ILE    77      47.610  54.222  42.335  1.00  0.00           H  
ATOM   1187  CA  ILE    77      47.467  55.971  43.610  1.00  0.00           C  
ATOM   1188  HA  ILE    77      47.232  56.979  43.271  1.00  0.00           H  
ATOM   1189  CB  ILE    77      46.233  55.286  44.281  1.00  0.00           C  
ATOM   1190  HB  ILE    77      46.616  54.407  44.598  1.00  0.00           H  
ATOM   1191  CG2 ILE    77      45.566  56.082  45.496  1.00  0.00           C  
ATOM   1192 HG21 ILE    77      45.404  57.052  45.264  1.00  0.00           H  
ATOM   1193 HG22 ILE    77      44.627  55.639  45.828  1.00  0.00           H  
ATOM   1194 HG23 ILE    77      46.242  55.945  46.340  1.00  0.00           H  
ATOM   1195  CG1 ILE    77      45.126  54.870  43.305  1.00  0.00           C  
ATOM   1196 HG12 ILE    77      44.518  55.766  43.183  1.00  0.00           H  
ATOM   1197 HG13 ILE    77      45.636  54.544  42.399  1.00  0.00           H  
ATOM   1198  CD1 ILE    77      44.227  53.731  43.740  1.00  0.00           C  
ATOM   1199 HD11 ILE    77      43.684  53.315  42.891  1.00  0.00           H  
ATOM   1200 HD12 ILE    77      44.914  53.016  44.192  1.00  0.00           H  
ATOM   1201 HD13 ILE    77      43.560  54.050  44.428  1.00  0.00           H  
ATOM   1202  C   ILE    77      48.568  56.063  44.689  1.00  0.00           C  
ATOM   1203  O   ILE    77      48.834  57.199  45.185  1.00  0.00           O  
ATOM   1204  N   ALA    78      49.260  54.963  45.006  1.00  0.00           N  
ATOM   1205  H   ALA    78      48.977  54.015  44.549  1.00  0.00           H  
ATOM   1206  CA  ALA    78      50.286  54.968  46.053  1.00  0.00           C  
ATOM   1207  HA  ALA    78      49.876  55.058  47.059  1.00  0.00           H  
ATOM   1208  CB  ALA    78      50.828  53.583  46.161  1.00  0.00           C  
ATOM   1209  HB1 ALA    78      49.960  52.973  46.412  1.00  0.00           H  
ATOM   1210  HB2 ALA    78      51.184  53.239  45.281  1.00  0.00           H  
ATOM   1211  HB3 ALA    78      51.516  53.568  47.006  1.00  0.00           H  
ATOM   1212  C   ALA    78      51.452  55.953  45.741  1.00  0.00           C  
ATOM   1213  O   ALA    78      51.942  56.572  46.656  1.00  0.00           O  
ATOM   1214  N   ARG    79      51.754  56.166  44.477  1.00  0.00           N  
ATOM   1215  H   ARG    79      51.441  55.447  43.840  1.00  0.00           H  
ATOM   1216  CA  ARG    79      52.728  57.223  44.032  1.00  0.00           C  
ATOM   1217  HA  ARG    79      53.666  57.248  44.586  1.00  0.00           H  
ATOM   1218  CB  ARG    79      53.229  56.899  42.597  1.00  0.00           C  
ATOM   1219  HB2 ARG    79      52.430  56.940  41.858  1.00  0.00           H  
ATOM   1220  HB3 ARG    79      53.808  57.791  42.358  1.00  0.00           H  
ATOM   1221  CG  ARG    79      54.121  55.578  42.514  1.00  0.00           C  
ATOM   1222  HG2 ARG    79      55.041  55.758  43.070  1.00  0.00           H  
ATOM   1223  HG3 ARG    79      53.521  54.811  43.003  1.00  0.00           H  
ATOM   1224  CD  ARG    79      54.401  55.080  41.079  1.00  0.00           C  
ATOM   1225  HD2 ARG    79      53.397  55.212  40.675  1.00  0.00           H  
ATOM   1226  HD3 ARG    79      55.174  55.721  40.654  1.00  0.00           H  
ATOM   1227  NE  ARG    79      54.755  53.644  41.141  1.00  0.00           N  
ATOM   1228  HE  ARG    79      53.911  52.970  41.287  1.00  0.00           H  
ATOM   1229  CZ  ARG    79      55.940  53.105  40.997  1.00  0.00           C  
ATOM   1230  NH1 ARG    79      56.996  53.852  40.810  1.00  0.00           N  
ATOM   1231 HH11 ARG    79      57.019  54.927  40.988  1.00  0.00           H  
ATOM   1232 HH12 ARG    79      57.972  53.368  40.835  1.00  0.00           H  
ATOM   1233  NH2 ARG    79      56.137  51.824  41.122  1.00  0.00           N  
ATOM   1234 HH21 ARG    79      55.302  51.304  41.592  1.00  0.00           H  
ATOM   1235 HH22 ARG    79      57.020  51.338  41.182  1.00  0.00           H  
ATOM   1236  C   ARG    79      52.136  58.621  44.013  1.00  0.00           C  
ATOM   1237  O   ARG    79      52.837  59.589  43.841  1.00  0.00           O  
ATOM   1238  N   GLY    80      50.813  58.784  44.200  1.00  0.00           N  
ATOM   1239  H   GLY    80      50.253  57.850  44.237  1.00  0.00           H  
ATOM   1240  CA  GLY    80      50.105  60.092  43.982  1.00  0.00           C  
ATOM   1241  HA2 GLY    80      49.134  60.053  44.475  1.00  0.00           H  
ATOM   1242  HA3 GLY    80      50.676  60.854  44.513  1.00  0.00           H  
ATOM   1243  C   GLY    80      49.889  60.528  42.578  1.00  0.00           C  
ATOM   1244  O   GLY    80      49.352  61.603  42.344  1.00  0.00           O  
ATOM   1245  N   GLU    81      50.217  59.676  41.644  1.00  0.00           N  
ATOM   1246  H   GLU    81      50.562  58.791  41.986  1.00  0.00           H  
ATOM   1247  CA  GLU    81      49.887  59.819  40.188  1.00  0.00           C  
ATOM   1248  HA  GLU    81      50.386  60.648  39.898  1.00  0.00           H  
ATOM   1249  CB  GLU    81      50.545  58.560  39.516  1.00  0.00           C  
ATOM   1250  HB2 GLU    81      50.616  57.803  40.182  1.00  0.00           H  
ATOM   1251  HB3 GLU    81      50.053  58.302  38.673  1.00  0.00           H  
ATOM   1252  CG  GLU    81      52.058  58.860  39.248  1.00  0.00           C  
ATOM   1253  HG2 GLU    81      52.124  59.716  38.577  1.00  0.00           H  
ATOM   1254  HG3 GLU    81      52.570  59.012  40.105  1.00  0.00           H  
ATOM   1255  CD  GLU    81      52.772  57.716  38.531  1.00  0.00           C  
ATOM   1256  OE1 GLU    81      53.969  57.829  38.263  1.00  0.00           O  
ATOM   1257  OE2 GLU    81      52.186  56.662  38.354  1.00  0.00           O  
ATOM   1258  C   GLU    81      48.425  59.923  39.934  1.00  0.00           C  
ATOM   1259  O   GLU    81      48.063  60.768  39.085  1.00  0.00           O  
ATOM   1260  N   ILE    82      47.596  59.146  40.616  1.00  0.00           N  
ATOM   1261  H   ILE    82      47.989  58.461  41.367  1.00  0.00           H  
ATOM   1262  CA  ILE    82      46.114  59.236  40.602  1.00  0.00           C  
ATOM   1263  HA  ILE    82      45.921  60.251  40.255  1.00  0.00           H  
ATOM   1264  CB  ILE    82      45.639  58.202  39.519  1.00  0.00           C  
ATOM   1265  HB  ILE    82      44.694  58.474  39.293  1.00  0.00           H  
ATOM   1266  CG2 ILE    82      46.341  58.185  38.152  1.00  0.00           C  
ATOM   1267 HG21 ILE    82      47.370  57.826  38.189  1.00  0.00           H  
ATOM   1268 HG22 ILE    82      45.697  57.592  37.503  1.00  0.00           H  
ATOM   1269 HG23 ILE    82      46.367  59.188  37.726  1.00  0.00           H  
ATOM   1270  CG1 ILE    82      45.804  56.769  40.095  1.00  0.00           C  
ATOM   1271 HG12 ILE    82      46.864  56.514  40.103  1.00  0.00           H  
ATOM   1272 HG13 ILE    82      45.463  56.692  41.127  1.00  0.00           H  
ATOM   1273  CD1 ILE    82      44.990  55.610  39.389  1.00  0.00           C  
ATOM   1274 HD11 ILE    82      45.179  54.673  39.714  1.00  0.00           H  
ATOM   1275 HD12 ILE    82      43.934  55.736  39.626  1.00  0.00           H  
ATOM   1276 HD13 ILE    82      45.117  55.635  38.307  1.00  0.00           H  
ATOM   1277  C   ILE    82      45.309  59.079  41.902  1.00  0.00           C  
ATOM   1278  O   ILE    82      45.922  58.851  42.917  1.00  0.00           O  
ATOM   1279  N   SER    83      44.024  59.268  41.870  1.00  0.00           N  
ATOM   1280  H   SER    83      43.449  59.656  41.029  1.00  0.00           H  
ATOM   1281  CA  SER    83      43.173  59.126  43.041  1.00  0.00           C  
ATOM   1282  HA  SER    83      43.596  58.488  43.817  1.00  0.00           H  
ATOM   1283  CB  SER    83      42.953  60.588  43.650  1.00  0.00           C  
ATOM   1284  HB2 SER    83      43.914  61.084  43.786  1.00  0.00           H  
ATOM   1285  HB3 SER    83      42.355  61.197  42.971  1.00  0.00           H  
ATOM   1286  OG  SER    83      42.356  60.376  44.943  1.00  0.00           O  
ATOM   1287  HG  SER    83      42.398  61.266  45.418  1.00  0.00           H  
ATOM   1288  C   SER    83      41.858  58.503  42.588  1.00  0.00           C  
ATOM   1289  O   SER    83      41.521  58.648  41.379  1.00  0.00           O  
ATOM   1290  N   LEU    84      41.121  57.662  43.399  1.00  0.00           N  
ATOM   1291  H   LEU    84      41.388  57.686  44.456  1.00  0.00           H  
ATOM   1292  CA  LEU    84      39.935  56.995  42.889  1.00  0.00           C  
ATOM   1293  HA  LEU    84      40.028  56.834  41.815  1.00  0.00           H  
ATOM   1294  CB  LEU    84      39.588  55.654  43.551  1.00  0.00           C  
ATOM   1295  HB2 LEU    84      39.356  55.863  44.596  1.00  0.00           H  
ATOM   1296  HB3 LEU    84      38.734  55.096  43.166  1.00  0.00           H  
ATOM   1297  CG  LEU    84      40.661  54.588  43.537  1.00  0.00           C  
ATOM   1298  HG  LEU    84      41.625  55.041  43.769  1.00  0.00           H  
ATOM   1299  CD1 LEU    84      40.409  53.442  44.543  1.00  0.00           C  
ATOM   1300 HD11 LEU    84      40.280  53.935  45.506  1.00  0.00           H  
ATOM   1301 HD12 LEU    84      39.468  52.959  44.279  1.00  0.00           H  
ATOM   1302 HD13 LEU    84      41.276  52.781  44.570  1.00  0.00           H  
ATOM   1303  CD2 LEU    84      40.928  53.962  42.148  1.00  0.00           C  
ATOM   1304 HD21 LEU    84      40.139  53.426  41.620  1.00  0.00           H  
ATOM   1305 HD22 LEU    84      41.176  54.726  41.536  1.00  0.00           H  
ATOM   1306 HD23 LEU    84      41.813  53.328  42.195  1.00  0.00           H  
ATOM   1307  C   LEU    84      38.726  57.930  42.864  1.00  0.00           C  
ATOM   1308  O   LEU    84      37.841  57.952  41.910  1.00  0.00           O  
ATOM   1309  N   ASP    85      38.701  58.772  43.882  1.00  0.00           N  
ATOM   1310  H   ASP    85      39.289  58.448  44.741  1.00  0.00           H  
ATOM   1311  CA  ASP    85      37.739  59.903  44.086  1.00  0.00           C  
ATOM   1312  HA  ASP    85      36.863  59.537  44.229  1.00  0.00           H  
ATOM   1313  CB  ASP    85      38.076  60.711  45.364  1.00  0.00           C  
ATOM   1314  HB2 ASP    85      39.098  61.073  45.252  1.00  0.00           H  
ATOM   1315  HB3 ASP    85      37.386  61.443  45.457  1.00  0.00           H  
ATOM   1316  CG  ASP    85      38.053  59.770  46.563  1.00  0.00           C  
ATOM   1317  OD1 ASP    85      38.354  60.296  47.662  1.00  0.00           O  
ATOM   1318  OD2 ASP    85      37.561  58.669  46.511  1.00  0.00           O  
ATOM   1319  C   ASP    85      37.589  60.883  42.904  1.00  0.00           C  
ATOM   1320  O   ASP    85      36.555  61.599  42.718  1.00  0.00           O  
ATOM   1321  N   ASP    86      38.642  60.987  42.096  1.00  0.00           N  
ATOM   1322  H   ASP    86      39.423  60.234  42.198  1.00  0.00           H  
ATOM   1323  CA  ASP    86      38.671  61.923  41.001  1.00  0.00           C  
ATOM   1324  HA  ASP    86      38.429  62.870  41.256  1.00  0.00           H  
ATOM   1325  CB  ASP    86      40.107  62.049  40.442  1.00  0.00           C  
ATOM   1326  HB2 ASP    86      40.450  61.021  40.321  1.00  0.00           H  
ATOM   1327  HB3 ASP    86      40.174  62.522  39.462  1.00  0.00           H  
ATOM   1328  CG  ASP    86      41.034  62.889  41.232  1.00  0.00           C  
ATOM   1329  OD1 ASP    86      42.196  62.961  40.847  1.00  0.00           O  
ATOM   1330  OD2 ASP    86      40.612  63.579  42.169  1.00  0.00           O  
ATOM   1331  C   ASP    86      37.703  61.535  39.856  1.00  0.00           C  
ATOM   1332  O   ASP    86      37.573  60.381  39.485  1.00  0.00           O  
ATOM   1333  N   ALA    87      37.085  62.528  39.202  1.00  0.00           N  
ATOM   1334  H   ALA    87      37.207  63.509  39.663  1.00  0.00           H  
ATOM   1335  CA  ALA    87      36.568  62.529  37.843  1.00  0.00           C  
ATOM   1336  HA  ALA    87      35.710  61.864  37.939  1.00  0.00           H  
ATOM   1337  CB  ALA    87      36.026  63.951  37.384  1.00  0.00           C  
ATOM   1338  HB1 ALA    87      35.432  63.786  36.485  1.00  0.00           H  
ATOM   1339  HB2 ALA    87      35.463  64.441  38.179  1.00  0.00           H  
ATOM   1340  HB3 ALA    87      36.956  64.462  37.136  1.00  0.00           H  
ATOM   1341  C   ALA    87      37.572  61.835  36.823  1.00  0.00           C  
ATOM   1342  O   ALA    87      38.670  62.318  36.682  1.00  0.00           O  
ATOM   1343  N   VAL    88      37.132  60.868  35.999  1.00  0.00           N  
ATOM   1344  H   VAL    88      36.183  60.559  36.155  1.00  0.00           H  
ATOM   1345  CA  VAL    88      37.884  60.251  34.806  1.00  0.00           C  
ATOM   1346  HA  VAL    88      38.650  59.556  35.152  1.00  0.00           H  
ATOM   1347  CB  VAL    88      36.939  59.424  34.008  1.00  0.00           C  
ATOM   1348  HB  VAL    88      36.178  60.080  33.586  1.00  0.00           H  
ATOM   1349  CG1 VAL    88      37.743  58.817  32.890  1.00  0.00           C  
ATOM   1350 HG11 VAL    88      38.786  58.640  33.151  1.00  0.00           H  
ATOM   1351 HG12 VAL    88      37.234  58.046  32.483  1.00  0.00           H  
ATOM   1352 HG13 VAL    88      37.854  59.654  32.200  1.00  0.00           H  
ATOM   1353  CG2 VAL    88      36.228  58.360  34.834  1.00  0.00           C  
ATOM   1354 HG21 VAL    88      35.563  58.761  35.599  1.00  0.00           H  
ATOM   1355 HG22 VAL    88      35.688  57.647  34.211  1.00  0.00           H  
ATOM   1356 HG23 VAL    88      37.040  57.897  35.395  1.00  0.00           H  
ATOM   1357  C   VAL    88      38.492  61.434  34.012  1.00  0.00           C  
ATOM   1358  O   VAL    88      39.618  61.456  33.573  1.00  0.00           O  
ATOM   1359  N   THR    89      37.684  62.452  33.830  1.00  0.00           N  
ATOM   1360  H   THR    89      36.659  62.518  34.195  1.00  0.00           H  
ATOM   1361  CA  THR    89      38.102  63.755  33.122  1.00  0.00           C  
ATOM   1362  HA  THR    89      38.375  63.489  32.100  1.00  0.00           H  
ATOM   1363  CB  THR    89      36.900  64.740  33.039  1.00  0.00           C  
ATOM   1364  HB  THR    89      37.216  65.695  32.620  1.00  0.00           H  
ATOM   1365  CG2 THR    89      35.791  64.355  32.134  1.00  0.00           C  
ATOM   1366 HG21 THR    89      36.143  64.046  31.150  1.00  0.00           H  
ATOM   1367 HG22 THR    89      35.316  63.496  32.609  1.00  0.00           H  
ATOM   1368 HG23 THR    89      35.092  65.080  32.055  1.00  0.00           H  
ATOM   1369  OG1 THR    89      36.307  64.984  34.267  1.00  0.00           O  
ATOM   1370  HG1 THR    89      36.947  65.649  34.847  1.00  0.00           H  
ATOM   1371  C   THR    89      39.290  64.528  33.651  1.00  0.00           C  
ATOM   1372  O   THR    89      39.810  65.404  32.898  1.00  0.00           O  
ATOM   1373  N   ARG    90      39.815  64.307  34.915  1.00  0.00           N  
ATOM   1374  H   ARG    90      39.243  63.691  35.608  1.00  0.00           H  
ATOM   1375  CA  ARG    90      40.988  64.988  35.434  1.00  0.00           C  
ATOM   1376  HA  ARG    90      40.933  65.900  35.137  1.00  0.00           H  
ATOM   1377  CB  ARG    90      41.026  64.847  36.935  1.00  0.00           C  
ATOM   1378  HB2 ARG    90      40.055  65.160  37.319  1.00  0.00           H  
ATOM   1379  HB3 ARG    90      41.308  63.906  37.168  1.00  0.00           H  
ATOM   1380  CG  ARG    90      42.073  65.834  37.402  1.00  0.00           C  
ATOM   1381  HG2 ARG    90      42.966  65.622  36.814  1.00  0.00           H  
ATOM   1382  HG3 ARG    90      41.839  66.886  37.240  1.00  0.00           H  
ATOM   1383  CD  ARG    90      42.452  65.669  38.860  1.00  0.00           C  
ATOM   1384  HD2 ARG    90      42.754  66.619  39.299  1.00  0.00           H  
ATOM   1385  HD3 ARG    90      41.578  65.306  39.401  1.00  0.00           H  
ATOM   1386  NE  ARG    90      43.538  64.690  39.157  1.00  0.00           N  
ATOM   1387  HE  ARG    90      43.211  63.796  39.688  1.00  0.00           H  
ATOM   1388  CZ  ARG    90      44.827  64.740  38.929  1.00  0.00           C  
ATOM   1389  NH1 ARG    90      45.385  65.736  38.363  1.00  0.00           N  
ATOM   1390 HH11 ARG    90      46.456  65.783  38.167  1.00  0.00           H  
ATOM   1391 HH12 ARG    90      44.706  66.569  38.181  1.00  0.00           H  
ATOM   1392  NH2 ARG    90      45.559  63.768  39.298  1.00  0.00           N  
ATOM   1393 HH21 ARG    90      46.621  63.724  39.057  1.00  0.00           H  
ATOM   1394 HH22 ARG    90      45.156  62.965  39.759  1.00  0.00           H  
ATOM   1395  C   ARG    90      42.240  64.431  34.674  1.00  0.00           C  
ATOM   1396  O   ARG    90      43.272  65.153  34.430  1.00  0.00           O  
ATOM   1397  N   TYR    91      42.122  63.232  34.135  1.00  0.00           N  
ATOM   1398  H   TYR    91      41.331  62.629  34.308  1.00  0.00           H  
ATOM   1399  CA  TYR    91      43.176  62.489  33.392  1.00  0.00           C  
ATOM   1400  HA  TYR    91      44.064  62.924  33.598  1.00  0.00           H  
ATOM   1401  CB  TYR    91      43.195  61.052  33.884  1.00  0.00           C  
ATOM   1402  HB2 TYR    91      42.332  60.601  33.615  1.00  0.00           H  
ATOM   1403  HB3 TYR    91      43.998  60.566  33.511  1.00  0.00           H  
ATOM   1404  CG  TYR    91      43.380  61.039  35.392  1.00  0.00           C  
ATOM   1405  CD1 TYR    91      44.668  61.174  35.956  1.00  0.00           C  
ATOM   1406  HD1 TYR    91      45.515  61.344  35.432  1.00  0.00           H  
ATOM   1407  CE1 TYR    91      44.764  61.277  37.375  1.00  0.00           C  
ATOM   1408  HE1 TYR    91      45.747  61.503  37.788  1.00  0.00           H  
ATOM   1409  CZ  TYR    91      43.605  61.216  38.200  1.00  0.00           C  
ATOM   1410  OH  TYR    91      43.766  61.306  39.511  1.00  0.00           O  
ATOM   1411  HH  TYR    91      42.942  61.732  40.084  1.00  0.00           H  
ATOM   1412  CE2 TYR    91      42.365  60.991  37.598  1.00  0.00           C  
ATOM   1413  HE2 TYR    91      41.495  60.903  38.249  1.00  0.00           H  
ATOM   1414  CD2 TYR    91      42.286  60.996  36.222  1.00  0.00           C  
ATOM   1415  HD2 TYR    91      41.372  60.751  35.681  1.00  0.00           H  
ATOM   1416  C   TYR    91      43.122  62.490  31.858  1.00  0.00           C  
ATOM   1417  O   TYR    91      44.108  62.240  31.128  1.00  0.00           O  
ATOM   1418  N   TRP    92      41.982  62.776  31.301  1.00  0.00           N  
ATOM   1419  H   TRP    92      41.122  63.069  31.885  1.00  0.00           H  
ATOM   1420  CA  TRP    92      41.828  63.076  29.934  1.00  0.00           C  
ATOM   1421  HA  TRP    92      42.704  63.432  29.581  1.00  0.00           H  
ATOM   1422  CB  TRP    92      41.546  61.774  29.146  1.00  0.00           C  
ATOM   1423  HB2 TRP    92      42.294  61.029  29.417  1.00  0.00           H  
ATOM   1424  HB3 TRP    92      40.607  61.334  29.483  1.00  0.00           H  
ATOM   1425  CG  TRP    92      41.700  61.787  27.692  1.00  0.00           C  
ATOM   1426  CD1 TRP    92      42.492  62.635  26.920  1.00  0.00           C  
ATOM   1427  HD1 TRP    92      42.964  63.578  27.197  1.00  0.00           H  
ATOM   1428  NE1 TRP    92      42.563  62.096  25.710  1.00  0.00           N  
ATOM   1429  HE1 TRP    92      43.372  62.414  25.053  1.00  0.00           H  
ATOM   1430  CE2 TRP    92      41.887  60.908  25.580  1.00  0.00           C  
ATOM   1431  CZ2 TRP    92      41.711  59.996  24.513  1.00  0.00           C  
ATOM   1432  HZ2 TRP    92      42.169  60.161  23.539  1.00  0.00           H  
ATOM   1433  CH2 TRP    92      40.954  58.786  24.756  1.00  0.00           C  
ATOM   1434  HH2 TRP    92      40.708  58.050  23.992  1.00  0.00           H  
ATOM   1435  CZ3 TRP    92      40.468  58.506  26.109  1.00  0.00           C  
ATOM   1436  HZ3 TRP    92      39.914  57.585  26.293  1.00  0.00           H  
ATOM   1437  CE3 TRP    92      40.668  59.441  27.119  1.00  0.00           C  
ATOM   1438  HE3 TRP    92      40.174  59.216  27.970  1.00  0.00           H  
ATOM   1439  CD2 TRP    92      41.404  60.698  26.889  1.00  0.00           C  
ATOM   1440  C   TRP    92      40.634  64.116  29.653  1.00  0.00           C  
ATOM   1441  O   TRP    92      39.485  63.641  29.511  1.00  0.00           O  
ATOM   1442  N   PRO    93      40.958  65.451  29.549  1.00  0.00           N  
ATOM   1443  CD  PRO    93      42.263  66.075  29.893  1.00  0.00           C  
ATOM   1444  HD2 PRO    93      43.022  65.826  29.150  1.00  0.00           H  
ATOM   1445  HD3 PRO    93      42.548  65.638  30.850  1.00  0.00           H  
ATOM   1446  CG  PRO    93      41.949  67.611  30.103  1.00  0.00           C  
ATOM   1447  HG2 PRO    93      42.735  68.303  29.836  1.00  0.00           H  
ATOM   1448  HG3 PRO    93      41.706  67.722  31.159  1.00  0.00           H  
ATOM   1449  CB  PRO    93      40.699  67.802  29.294  1.00  0.00           C  
ATOM   1450  HB2 PRO    93      40.937  67.908  28.371  1.00  0.00           H  
ATOM   1451  HB3 PRO    93      40.197  68.677  29.681  1.00  0.00           H  
ATOM   1452  CA  PRO    93      39.932  66.492  29.416  1.00  0.00           C  
ATOM   1453  HA  PRO    93      39.289  66.499  30.284  1.00  0.00           H  
ATOM   1454  C   PRO    93      39.028  66.258  28.268  1.00  0.00           C  
ATOM   1455  O   PRO    93      37.827  66.407  28.456  1.00  0.00           O  
ATOM   1456  N   GLN    94      39.490  65.783  27.077  1.00  0.00           N  
ATOM   1457  H   GLN    94      40.564  65.597  27.094  1.00  0.00           H  
ATOM   1458  CA  GLN    94      38.714  65.446  25.891  1.00  0.00           C  
ATOM   1459  HA  GLN    94      38.379  66.409  25.536  1.00  0.00           H  
ATOM   1460  CB  GLN    94      39.583  64.713  24.819  1.00  0.00           C  
ATOM   1461  HB2 GLN    94      40.240  63.941  25.189  1.00  0.00           H  
ATOM   1462  HB3 GLN    94      38.957  64.305  24.139  1.00  0.00           H  
ATOM   1463  CG  GLN    94      40.445  65.703  24.051  1.00  0.00           C  
ATOM   1464  HG2 GLN    94      40.855  65.268  23.151  1.00  0.00           H  
ATOM   1465  HG3 GLN    94      39.860  66.491  23.599  1.00  0.00           H  
ATOM   1466  CD  GLN    94      41.584  66.380  24.781  1.00  0.00           C  
ATOM   1467  OE1 GLN    94      42.012  66.011  25.855  1.00  0.00           O  
ATOM   1468  NE2 GLN    94      42.039  67.470  24.242  1.00  0.00           N  
ATOM   1469 HE21 GLN    94      41.772  67.622  23.280  1.00  0.00           H  
ATOM   1470 HE22 GLN    94      42.903  68.005  24.606  1.00  0.00           H  
ATOM   1471  C   GLN    94      37.478  64.602  26.049  1.00  0.00           C  
ATOM   1472  O   GLN    94      36.674  64.614  25.148  1.00  0.00           O  
ATOM   1473  N   LEU    95      37.321  63.828  27.129  1.00  0.00           N  
ATOM   1474  H   LEU    95      38.089  63.815  27.785  1.00  0.00           H  
ATOM   1475  CA  LEU    95      36.083  63.123  27.560  1.00  0.00           C  
ATOM   1476  HA  LEU    95      35.741  62.582  26.678  1.00  0.00           H  
ATOM   1477  CB  LEU    95      36.303  62.042  28.686  1.00  0.00           C  
ATOM   1478  HB2 LEU    95      36.598  62.670  29.528  1.00  0.00           H  
ATOM   1479  HB3 LEU    95      35.353  61.595  28.977  1.00  0.00           H  
ATOM   1480  CG  LEU    95      37.156  60.828  28.355  1.00  0.00           C  
ATOM   1481  HG  LEU    95      38.116  61.167  27.967  1.00  0.00           H  
ATOM   1482  CD1 LEU    95      37.414  60.032  29.620  1.00  0.00           C  
ATOM   1483 HD11 LEU    95      37.933  60.632  30.367  1.00  0.00           H  
ATOM   1484 HD12 LEU    95      36.529  59.849  30.230  1.00  0.00           H  
ATOM   1485 HD13 LEU    95      38.026  59.210  29.249  1.00  0.00           H  
ATOM   1486  CD2 LEU    95      36.603  59.970  27.250  1.00  0.00           C  
ATOM   1487 HD21 LEU    95      37.334  59.220  26.948  1.00  0.00           H  
ATOM   1488 HD22 LEU    95      35.640  59.556  27.549  1.00  0.00           H  
ATOM   1489 HD23 LEU    95      36.435  60.489  26.401  1.00  0.00           H  
ATOM   1490  C   LEU    95      35.010  64.131  27.934  1.00  0.00           C  
ATOM   1491  O   LEU    95      33.924  63.756  28.137  1.00  0.00           O  
ATOM   1492  N   THR    96      35.204  65.429  28.078  1.00  0.00           N  
ATOM   1493  H   THR    96      36.152  65.742  27.925  1.00  0.00           H  
ATOM   1494  CA  THR    96      34.294  66.382  28.766  1.00  0.00           C  
ATOM   1495  HA  THR    96      34.257  65.964  29.773  1.00  0.00           H  
ATOM   1496  CB  THR    96      34.791  67.847  28.846  1.00  0.00           C  
ATOM   1497  HB  THR    96      34.888  68.232  27.831  1.00  0.00           H  
ATOM   1498  CG2 THR    96      33.856  68.753  29.647  1.00  0.00           C  
ATOM   1499 HG21 THR    96      32.942  68.838  29.060  1.00  0.00           H  
ATOM   1500 HG22 THR    96      33.586  68.412  30.646  1.00  0.00           H  
ATOM   1501 HG23 THR    96      34.276  69.758  29.608  1.00  0.00           H  
ATOM   1502  OG1 THR    96      36.026  67.931  29.490  1.00  0.00           O  
ATOM   1503  HG1 THR    96      36.643  67.247  29.075  1.00  0.00           H  
ATOM   1504  C   THR    96      32.903  66.396  28.088  1.00  0.00           C  
ATOM   1505  O   THR    96      32.805  66.615  26.881  1.00  0.00           O  
ATOM   1506  N   GLY    97      31.819  66.108  28.836  1.00  0.00           N  
ATOM   1507  H   GLY    97      32.040  65.880  29.879  1.00  0.00           H  
ATOM   1508  CA  GLY    97      30.455  66.051  28.503  1.00  0.00           C  
ATOM   1509  HA2 GLY    97      30.236  67.059  28.150  1.00  0.00           H  
ATOM   1510  HA3 GLY    97      30.298  65.369  27.667  1.00  0.00           H  
ATOM   1511  C   GLY    97      29.571  65.655  29.645  1.00  0.00           C  
ATOM   1512  O   GLY    97      30.050  65.052  30.623  1.00  0.00           O  
ATOM   1513  N   LYS    98      28.299  66.077  29.594  1.00  0.00           N  
ATOM   1514  H   LYS    98      27.914  66.541  28.686  1.00  0.00           H  
ATOM   1515  CA  LYS    98      27.352  66.065  30.801  1.00  0.00           C  
ATOM   1516  HA  LYS    98      27.601  66.817  31.550  1.00  0.00           H  
ATOM   1517  CB  LYS    98      25.935  66.491  30.327  1.00  0.00           C  
ATOM   1518  HB2 LYS    98      25.980  67.403  29.732  1.00  0.00           H  
ATOM   1519  HB3 LYS    98      25.605  65.680  29.678  1.00  0.00           H  
ATOM   1520  CG  LYS    98      24.930  66.662  31.469  1.00  0.00           C  
ATOM   1521  HG2 LYS    98      24.820  65.808  31.996  1.00  0.00           H  
ATOM   1522  HG3 LYS    98      25.292  67.348  32.035  1.00  0.00           H  
ATOM   1523  CD  LYS    98      23.669  67.268  30.918  1.00  0.00           C  
ATOM   1524  HD2 LYS    98      23.838  68.064  30.192  1.00  0.00           H  
ATOM   1525  HD3 LYS    98      23.040  66.569  30.366  1.00  0.00           H  
ATOM   1526  CE  LYS    98      22.830  67.855  32.071  1.00  0.00           C  
ATOM   1527  HE2 LYS    98      22.442  66.998  32.620  1.00  0.00           H  
ATOM   1528  HE3 LYS    98      23.413  68.595  32.620  1.00  0.00           H  
ATOM   1529  NZ  LYS    98      21.616  68.543  31.639  1.00  0.00           N  
ATOM   1530  HZ1 LYS    98      20.944  68.603  32.496  1.00  0.00           H  
ATOM   1531  HZ2 LYS    98      21.657  69.522  31.161  1.00  0.00           H  
ATOM   1532  HZ3 LYS    98      21.212  67.811  30.940  1.00  0.00           H  
ATOM   1533  C   LYS    98      27.309  64.638  31.465  1.00  0.00           C  
ATOM   1534  O   LYS    98      27.458  64.432  32.681  1.00  0.00           O  
ATOM   1535  N   GLN    99      27.174  63.652  30.637  1.00  0.00           N  
ATOM   1536  H   GLN    99      27.321  63.850  29.658  1.00  0.00           H  
ATOM   1537  CA  GLN    99      27.135  62.221  30.962  1.00  0.00           C  
ATOM   1538  HA  GLN    99      26.422  62.127  31.672  1.00  0.00           H  
ATOM   1539  CB  GLN    99      26.815  61.306  29.724  1.00  0.00           C  
ATOM   1540  HB2 GLN    99      26.635  60.426  30.185  1.00  0.00           H  
ATOM   1541  HB3 GLN    99      26.070  61.707  29.173  1.00  0.00           H  
ATOM   1542  CG  GLN    99      27.955  61.058  28.763  1.00  0.00           C  
ATOM   1543  HG2 GLN    99      28.885  60.920  29.315  1.00  0.00           H  
ATOM   1544  HG3 GLN    99      27.781  60.028  28.451  1.00  0.00           H  
ATOM   1545  CD  GLN    99      28.115  62.011  27.577  1.00  0.00           C  
ATOM   1546  OE1 GLN    99      28.183  63.225  27.766  1.00  0.00           O  
ATOM   1547  NE2 GLN    99      28.306  61.509  26.355  1.00  0.00           N  
ATOM   1548 HE21 GLN    99      28.073  60.456  26.196  1.00  0.00           H  
ATOM   1549 HE22 GLN    99      28.514  62.055  25.531  1.00  0.00           H  
ATOM   1550  C   GLN    99      28.475  61.764  31.661  1.00  0.00           C  
ATOM   1551  O   GLN    99      28.458  60.928  32.621  1.00  0.00           O  
ATOM   1552  N   TRP   100      29.620  62.382  31.302  1.00  0.00           N  
ATOM   1553  H   TRP   100      29.587  63.201  30.713  1.00  0.00           H  
ATOM   1554  CA  TRP   100      30.936  62.146  31.954  1.00  0.00           C  
ATOM   1555  HA  TRP   100      30.960  61.098  32.252  1.00  0.00           H  
ATOM   1556  CB  TRP   100      31.989  62.448  30.962  1.00  0.00           C  
ATOM   1557  HB2 TRP   100      31.701  63.314  30.365  1.00  0.00           H  
ATOM   1558  HB3 TRP   100      32.901  62.825  31.425  1.00  0.00           H  
ATOM   1559  CG  TRP   100      32.249  61.230  30.157  1.00  0.00           C  
ATOM   1560  CD1 TRP   100      32.016  61.159  28.831  1.00  0.00           C  
ATOM   1561  HD1 TRP   100      31.521  61.937  28.249  1.00  0.00           H  
ATOM   1562  NE1 TRP   100      32.314  59.930  28.345  1.00  0.00           N  
ATOM   1563  HE1 TRP   100      32.006  59.567  27.364  1.00  0.00           H  
ATOM   1564  CE2 TRP   100      32.944  59.164  29.322  1.00  0.00           C  
ATOM   1565  CZ2 TRP   100      33.291  57.837  29.350  1.00  0.00           C  
ATOM   1566  HZ2 TRP   100      33.095  57.314  28.414  1.00  0.00           H  
ATOM   1567  CH2 TRP   100      33.644  57.325  30.606  1.00  0.00           C  
ATOM   1568  HH2 TRP   100      34.062  56.319  30.593  1.00  0.00           H  
ATOM   1569  CZ3 TRP   100      33.684  58.166  31.810  1.00  0.00           C  
ATOM   1570  HZ3 TRP   100      33.909  57.735  32.785  1.00  0.00           H  
ATOM   1571  CE3 TRP   100      33.363  59.518  31.775  1.00  0.00           C  
ATOM   1572  HE3 TRP   100      33.292  60.149  32.661  1.00  0.00           H  
ATOM   1573  CD2 TRP   100      32.959  59.982  30.531  1.00  0.00           C  
ATOM   1574  C   TRP   100      31.144  62.830  33.352  1.00  0.00           C  
ATOM   1575  O   TRP   100      31.907  62.512  34.229  1.00  0.00           O  
ATOM   1576  N   GLN   101      30.438  63.934  33.615  1.00  0.00           N  
ATOM   1577  H   GLN   101      29.841  64.350  32.915  1.00  0.00           H  
ATOM   1578  CA  GLN   101      30.508  64.679  34.805  1.00  0.00           C  
ATOM   1579  HA  GLN   101      31.516  65.010  35.053  1.00  0.00           H  
ATOM   1580  CB  GLN   101      29.616  65.881  34.772  1.00  0.00           C  
ATOM   1581  HB2 GLN   101      28.579  65.580  34.624  1.00  0.00           H  
ATOM   1582  HB3 GLN   101      29.717  66.359  35.746  1.00  0.00           H  
ATOM   1583  CG  GLN   101      29.963  67.086  33.830  1.00  0.00           C  
ATOM   1584  HG2 GLN   101      30.923  67.498  34.139  1.00  0.00           H  
ATOM   1585  HG3 GLN   101      29.940  66.786  32.782  1.00  0.00           H  
ATOM   1586  CD  GLN   101      28.875  68.231  34.094  1.00  0.00           C  
ATOM   1587  OE1 GLN   101      27.709  68.007  34.418  1.00  0.00           O  
ATOM   1588  NE2 GLN   101      29.289  69.393  33.759  1.00  0.00           N  
ATOM   1589 HE21 GLN   101      30.149  69.536  33.249  1.00  0.00           H  
ATOM   1590 HE22 GLN   101      28.676  70.168  33.969  1.00  0.00           H  
ATOM   1591  C   GLN   101      30.057  63.788  35.990  1.00  0.00           C  
ATOM   1592  O   GLN   101      29.102  63.028  35.872  1.00  0.00           O  
ATOM   1593  N   GLY   102      30.668  63.988  37.139  1.00  0.00           N  
ATOM   1594  H   GLY   102      31.508  64.663  37.199  1.00  0.00           H  
ATOM   1595  CA  GLY   102      30.613  63.106  38.304  1.00  0.00           C  
ATOM   1596  HA2 GLY   102      31.169  63.476  39.154  1.00  0.00           H  
ATOM   1597  HA3 GLY   102      29.570  63.082  38.583  1.00  0.00           H  
ATOM   1598  C   GLY   102      31.221  61.678  38.115  1.00  0.00           C  
ATOM   1599  O   GLY   102      31.479  61.075  39.155  1.00  0.00           O  
ATOM   1600  N   ILE   103      31.466  61.098  36.912  1.00  0.00           N  
ATOM   1601  H   ILE   103      31.502  61.729  36.024  1.00  0.00           H  
ATOM   1602  CA  ILE   103      31.898  59.651  36.840  1.00  0.00           C  
ATOM   1603  HA  ILE   103      31.252  59.062  37.490  1.00  0.00           H  
ATOM   1604  CB  ILE   103      31.961  59.102  35.424  1.00  0.00           C  
ATOM   1605  HB  ILE   103      32.629  59.663  34.916  1.00  0.00           H  
ATOM   1606  CG2 ILE   103      32.315  57.630  35.365  1.00  0.00           C  
ATOM   1607 HG21 ILE   103      33.373  57.473  35.573  1.00  0.00           H  
ATOM   1608 HG22 ILE   103      31.801  57.193  36.117  1.00  0.00           H  
ATOM   1609 HG23 ILE   103      32.232  57.225  34.443  1.00  0.00           H  
ATOM   1610  CG1 ILE   103      30.663  59.196  34.653  1.00  0.00           C  
ATOM   1611 HG12 ILE   103      30.365  60.243  34.596  1.00  0.00           H  
ATOM   1612 HG13 ILE   103      30.832  59.027  33.590  1.00  0.00           H  
ATOM   1613  CD1 ILE   103      29.446  58.462  35.268  1.00  0.00           C  
ATOM   1614 HD11 ILE   103      29.535  57.418  35.004  1.00  0.00           H  
ATOM   1615 HD12 ILE   103      29.471  58.522  36.275  1.00  0.00           H  
ATOM   1616 HD13 ILE   103      28.477  58.812  34.942  1.00  0.00           H  
ATOM   1617  C   ILE   103      33.328  59.566  37.368  1.00  0.00           C  
ATOM   1618  O   ILE   103      34.198  60.284  36.837  1.00  0.00           O  
ATOM   1619  N   ARG   104      33.646  58.691  38.345  1.00  0.00           N  
ATOM   1620  H   ARG   104      32.914  58.051  38.837  1.00  0.00           H  
ATOM   1621  CA  ARG   104      35.010  58.604  38.916  1.00  0.00           C  
ATOM   1622  HA  ARG   104      35.417  59.614  38.856  1.00  0.00           H  
ATOM   1623  CB  ARG   104      34.838  58.214  40.359  1.00  0.00           C  
ATOM   1624  HB2 ARG   104      34.100  57.413  40.381  1.00  0.00           H  
ATOM   1625  HB3 ARG   104      35.790  57.909  40.793  1.00  0.00           H  
ATOM   1626  CG  ARG   104      34.158  59.307  41.234  1.00  0.00           C  
ATOM   1627  HG2 ARG   104      34.915  60.090  41.279  1.00  0.00           H  
ATOM   1628  HG3 ARG   104      33.276  59.730  40.752  1.00  0.00           H  
ATOM   1629  CD  ARG   104      33.753  58.899  42.655  1.00  0.00           C  
ATOM   1630  HD2 ARG   104      34.632  58.520  43.178  1.00  0.00           H  
ATOM   1631  HD3 ARG   104      33.363  59.696  43.137  1.00  0.00           H  
ATOM   1632  NE  ARG   104      32.633  57.932  42.474  1.00  0.00           N  
ATOM   1633  HE  ARG   104      32.126  57.753  41.525  1.00  0.00           H  
ATOM   1634  CZ  ARG   104      32.096  57.264  43.488  1.00  0.00           C  
ATOM   1635  NH1 ARG   104      32.481  57.389  44.715  1.00  0.00           N  
ATOM   1636 HH11 ARG   104      33.354  57.987  44.977  1.00  0.00           H  
ATOM   1637 HH12 ARG   104      31.974  56.886  45.430  1.00  0.00           H  
ATOM   1638  NH2 ARG   104      31.111  56.461  43.340  1.00  0.00           N  
ATOM   1639 HH21 ARG   104      30.640  56.229  42.385  1.00  0.00           H  
ATOM   1640 HH22 ARG   104      30.839  55.845  44.198  1.00  0.00           H  
ATOM   1641  C   ARG   104      35.948  57.607  38.203  1.00  0.00           C  
ATOM   1642  O   ARG   104      35.479  56.718  37.543  1.00  0.00           O  
ATOM   1643  N   MET   105      37.220  57.759  38.452  1.00  0.00           N  
ATOM   1644  H   MET   105      37.505  58.609  38.918  1.00  0.00           H  
ATOM   1645  CA  MET   105      38.263  56.661  38.318  1.00  0.00           C  
ATOM   1646  HA  MET   105      38.393  56.372  37.359  1.00  0.00           H  
ATOM   1647  CB  MET   105      39.514  57.326  38.943  1.00  0.00           C  
ATOM   1648  HB2 MET   105      39.292  57.863  39.768  1.00  0.00           H  
ATOM   1649  HB3 MET   105      40.109  56.554  39.208  1.00  0.00           H  
ATOM   1650  CG  MET   105      40.350  58.285  38.099  1.00  0.00           C  
ATOM   1651  HG2 MET   105      39.786  59.182  37.844  1.00  0.00           H  
ATOM   1652  HG3 MET   105      41.117  58.670  38.632  1.00  0.00           H  
ATOM   1653  SD  MET   105      40.929  57.465  36.648  1.00  0.00           S  
ATOM   1654  CE  MET   105      42.524  56.762  37.032  1.00  0.00           C  
ATOM   1655  HE1 MET   105      42.778  56.057  36.241  1.00  0.00           H  
ATOM   1656  HE2 MET   105      43.363  57.424  37.250  1.00  0.00           H  
ATOM   1657  HE3 MET   105      42.344  56.151  37.917  1.00  0.00           H  
ATOM   1658  C   MET   105      37.868  55.410  39.188  1.00  0.00           C  
ATOM   1659  O   MET   105      37.990  54.263  38.835  1.00  0.00           O  
ATOM   1660  N   LEU   106      37.184  55.630  40.294  1.00  0.00           N  
ATOM   1661  H   LEU   106      37.294  56.609  40.760  1.00  0.00           H  
ATOM   1662  CA  LEU   106      36.506  54.511  40.992  1.00  0.00           C  
ATOM   1663  HA  LEU   106      37.212  53.696  41.152  1.00  0.00           H  
ATOM   1664  CB  LEU   106      35.891  55.062  42.280  1.00  0.00           C  
ATOM   1665  HB2 LEU   106      36.517  55.801  42.780  1.00  0.00           H  
ATOM   1666  HB3 LEU   106      35.059  55.597  42.078  1.00  0.00           H  
ATOM   1667  CG  LEU   106      35.571  53.963  43.351  1.00  0.00           C  
ATOM   1668  HG  LEU   106      34.952  53.204  42.873  1.00  0.00           H  
ATOM   1669  CD1 LEU   106      36.730  53.162  43.983  1.00  0.00           C  
ATOM   1670 HD11 LEU   106      37.505  53.009  43.232  1.00  0.00           H  
ATOM   1671 HD12 LEU   106      37.190  53.734  44.789  1.00  0.00           H  
ATOM   1672 HD13 LEU   106      36.416  52.218  44.430  1.00  0.00           H  
ATOM   1673  CD2 LEU   106      34.798  54.441  44.665  1.00  0.00           C  
ATOM   1674 HD21 LEU   106      34.772  53.719  45.371  1.00  0.00           H  
ATOM   1675 HD22 LEU   106      35.298  55.378  44.909  1.00  0.00           H  
ATOM   1676 HD23 LEU   106      33.774  54.695  44.389  1.00  0.00           H  
ATOM   1677  C   LEU   106      35.400  53.874  40.193  1.00  0.00           C  
ATOM   1678  O   LEU   106      35.368  52.654  40.125  1.00  0.00           O  
ATOM   1679  N   ASP   107      34.549  54.664  39.566  1.00  0.00           N  
ATOM   1680  H   ASP   107      34.771  55.727  39.657  1.00  0.00           H  
ATOM   1681  CA  ASP   107      33.432  54.183  38.738  1.00  0.00           C  
ATOM   1682  HA  ASP   107      32.826  53.483  39.313  1.00  0.00           H  
ATOM   1683  CB  ASP   107      32.453  55.280  38.354  1.00  0.00           C  
ATOM   1684  HB2 ASP   107      33.117  56.047  37.953  1.00  0.00           H  
ATOM   1685  HB3 ASP   107      31.744  54.929  37.604  1.00  0.00           H  
ATOM   1686  CG  ASP   107      31.639  55.860  39.545  1.00  0.00           C  
ATOM   1687  OD1 ASP   107      31.672  57.107  39.732  1.00  0.00           O  
ATOM   1688  OD2 ASP   107      30.957  55.107  40.255  1.00  0.00           O  
ATOM   1689  C   ASP   107      33.907  53.414  37.489  1.00  0.00           C  
ATOM   1690  O   ASP   107      33.200  52.530  37.010  1.00  0.00           O  
ATOM   1691  N   LEU   108      35.110  53.700  36.968  1.00  0.00           N  
ATOM   1692  H   LEU   108      35.502  54.599  37.444  1.00  0.00           H  
ATOM   1693  CA  LEU   108      35.754  52.851  36.023  1.00  0.00           C  
ATOM   1694  HA  LEU   108      35.046  52.579  35.240  1.00  0.00           H  
ATOM   1695  CB  LEU   108      36.974  53.551  35.408  1.00  0.00           C  
ATOM   1696  HB2 LEU   108      37.704  53.793  36.181  1.00  0.00           H  
ATOM   1697  HB3 LEU   108      37.418  52.862  34.689  1.00  0.00           H  
ATOM   1698  CG  LEU   108      36.748  54.822  34.493  1.00  0.00           C  
ATOM   1699  HG  LEU   108      36.419  55.709  35.035  1.00  0.00           H  
ATOM   1700  CD1 LEU   108      37.973  55.188  33.624  1.00  0.00           C  
ATOM   1701 HD11 LEU   108      37.625  55.973  32.953  1.00  0.00           H  
ATOM   1702 HD12 LEU   108      38.736  55.663  34.241  1.00  0.00           H  
ATOM   1703 HD13 LEU   108      38.455  54.386  33.065  1.00  0.00           H  
ATOM   1704  CD2 LEU   108      35.630  54.432  33.495  1.00  0.00           C  
ATOM   1705 HD21 LEU   108      35.494  55.244  32.780  1.00  0.00           H  
ATOM   1706 HD22 LEU   108      35.834  53.487  32.992  1.00  0.00           H  
ATOM   1707 HD23 LEU   108      34.756  54.372  33.998  1.00  0.00           H  
ATOM   1708  C   LEU   108      36.093  51.459  36.612  1.00  0.00           C  
ATOM   1709  O   LEU   108      35.600  50.461  36.110  1.00  0.00           O  
ATOM   1710  N   ALA   109      36.923  51.488  37.653  1.00  0.00           N  
ATOM   1711  H   ALA   109      37.105  52.477  38.075  1.00  0.00           H  
ATOM   1712  CA  ALA   109      37.552  50.230  38.173  1.00  0.00           C  
ATOM   1713  HA  ALA   109      38.115  49.755  37.369  1.00  0.00           H  
ATOM   1714  CB  ALA   109      38.510  50.699  39.286  1.00  0.00           C  
ATOM   1715  HB1 ALA   109      39.002  49.858  39.776  1.00  0.00           H  
ATOM   1716  HB2 ALA   109      39.172  51.487  38.926  1.00  0.00           H  
ATOM   1717  HB3 ALA   109      37.930  51.026  40.045  1.00  0.00           H  
ATOM   1718  C   ALA   109      36.541  49.240  38.839  1.00  0.00           C  
ATOM   1719  O   ALA   109      36.750  48.049  38.964  1.00  0.00           O  
ATOM   1720  N   THR   110      35.375  49.796  39.246  1.00  0.00           N  
ATOM   1721  H   THR   110      35.358  50.885  39.292  1.00  0.00           H  
ATOM   1722  CA  THR   110      34.432  49.211  40.163  1.00  0.00           C  
ATOM   1723  HA  THR   110      34.682  48.175  40.390  1.00  0.00           H  
ATOM   1724  CB  THR   110      34.469  49.832  41.588  1.00  0.00           C  
ATOM   1725  HB  THR   110      33.856  49.260  42.283  1.00  0.00           H  
ATOM   1726  CG2 THR   110      35.911  49.781  42.185  1.00  0.00           C  
ATOM   1727 HG21 THR   110      36.416  50.603  41.884  1.00  0.00           H  
ATOM   1728 HG22 THR   110      35.682  49.822  43.250  1.00  0.00           H  
ATOM   1729 HG23 THR   110      36.411  48.842  41.948  1.00  0.00           H  
ATOM   1730  OG1 THR   110      33.823  51.078  41.456  1.00  0.00           O  
ATOM   1731  HG1 THR   110      34.304  51.820  40.819  1.00  0.00           H  
ATOM   1732  C   THR   110      33.006  49.138  39.496  1.00  0.00           C  
ATOM   1733  O   THR   110      32.076  48.892  40.234  1.00  0.00           O  
ATOM   1734  N   TYR   111      32.826  49.331  38.146  1.00  0.00           N  
ATOM   1735  H   TYR   111      33.733  49.538  37.577  1.00  0.00           H  
ATOM   1736  CA  TYR   111      31.650  49.017  37.379  1.00  0.00           C  
ATOM   1737  HA  TYR   111      31.961  49.392  36.403  1.00  0.00           H  
ATOM   1738  CB  TYR   111      31.558  47.419  37.278  1.00  0.00           C  
ATOM   1739  HB2 TYR   111      31.140  47.113  38.145  1.00  0.00           H  
ATOM   1740  HB3 TYR   111      30.798  47.318  36.503  1.00  0.00           H  
ATOM   1741  CG  TYR   111      32.928  46.732  37.094  1.00  0.00           C  
ATOM   1742  CD1 TYR   111      33.637  47.100  35.990  1.00  0.00           C  
ATOM   1743  HD1 TYR   111      33.221  47.811  35.276  1.00  0.00           H  
ATOM   1744  CE1 TYR   111      34.900  46.517  35.777  1.00  0.00           C  
ATOM   1745  HE1 TYR   111      35.467  46.771  34.881  1.00  0.00           H  
ATOM   1746  CZ  TYR   111      35.402  45.593  36.707  1.00  0.00           C  
ATOM   1747  OH  TYR   111      36.653  45.164  36.382  1.00  0.00           O  
ATOM   1748  HH  TYR   111      37.146  44.640  37.201  1.00  0.00           H  
ATOM   1749  CE2 TYR   111      34.677  45.170  37.822  1.00  0.00           C  
ATOM   1750  HE2 TYR   111      35.059  44.401  38.494  1.00  0.00           H  
ATOM   1751  CD2 TYR   111      33.354  45.726  38.004  1.00  0.00           C  
ATOM   1752  HD2 TYR   111      32.803  45.461  38.906  1.00  0.00           H  
ATOM   1753  C   TYR   111      30.343  49.707  37.685  1.00  0.00           C  
ATOM   1754  O   TYR   111      29.354  48.956  37.619  1.00  0.00           O  
ATOM   1755  N   THR   112      30.358  50.952  38.125  1.00  0.00           N  
ATOM   1756  H   THR   112      31.342  51.412  38.224  1.00  0.00           H  
ATOM   1757  CA  THR   112      29.284  51.834  38.579  1.00  0.00           C  
ATOM   1758  HA  THR   112      28.354  51.300  38.379  1.00  0.00           H  
ATOM   1759  CB  THR   112      29.260  52.039  40.123  1.00  0.00           C  
ATOM   1760  HB  THR   112      28.511  52.746  40.481  1.00  0.00           H  
ATOM   1761  CG2 THR   112      29.082  50.723  40.804  1.00  0.00           C  
ATOM   1762 HG21 THR   112      28.105  50.473  40.760  1.00  0.00           H  
ATOM   1763 HG22 THR   112      29.645  50.057  40.402  1.00  0.00           H  
ATOM   1764 HG23 THR   112      29.282  50.657  41.874  1.00  0.00           H  
ATOM   1765  OG1 THR   112      30.587  52.556  40.425  1.00  0.00           O  
ATOM   1766  HG1 THR   112      30.594  53.646  40.409  1.00  0.00           H  
ATOM   1767  C   THR   112      29.043  53.138  37.815  1.00  0.00           C  
ATOM   1768  O   THR   112      28.431  54.130  38.310  1.00  0.00           O  
ATOM   1769  N   ALA   113      29.579  53.213  36.572  1.00  0.00           N  
ATOM   1770  H   ALA   113      29.984  52.421  36.212  1.00  0.00           H  
ATOM   1771  CA  ALA   113      29.474  54.399  35.809  1.00  0.00           C  
ATOM   1772  HA  ALA   113      29.568  55.260  36.454  1.00  0.00           H  
ATOM   1773  CB  ALA   113      30.631  54.349  34.781  1.00  0.00           C  
ATOM   1774  HB1 ALA   113      30.678  55.265  34.191  1.00  0.00           H  
ATOM   1775  HB2 ALA   113      31.525  54.249  35.240  1.00  0.00           H  
ATOM   1776  HB3 ALA   113      30.503  53.494  34.134  1.00  0.00           H  
ATOM   1777  C   ALA   113      28.031  54.608  35.218  1.00  0.00           C  
ATOM   1778  O   ALA   113      27.848  55.530  34.415  1.00  0.00           O  
ATOM   1779  N   GLY   114      27.024  53.872  35.640  1.00  0.00           N  
ATOM   1780  H   GLY   114      27.204  53.173  36.456  1.00  0.00           H  
ATOM   1781  CA  GLY   114      25.743  53.837  35.003  1.00  0.00           C  
ATOM   1782  HA2 GLY   114      24.896  53.572  35.619  1.00  0.00           H  
ATOM   1783  HA3 GLY   114      25.391  54.837  34.796  1.00  0.00           H  
ATOM   1784  C   GLY   114      25.527  52.911  33.798  1.00  0.00           C  
ATOM   1785  O   GLY   114      24.362  52.785  33.405  1.00  0.00           O  
ATOM   1786  N   GLY   115      26.605  52.294  33.329  1.00  0.00           N  
ATOM   1787  H   GLY   115      27.404  52.494  33.913  1.00  0.00           H  
ATOM   1788  CA  GLY   115      26.621  51.324  32.229  1.00  0.00           C  
ATOM   1789  HA2 GLY   115      26.958  50.335  32.541  1.00  0.00           H  
ATOM   1790  HA3 GLY   115      25.602  51.123  31.900  1.00  0.00           H  
ATOM   1791  C   GLY   115      27.545  51.858  31.146  1.00  0.00           C  
ATOM   1792  O   GLY   115      27.029  52.546  30.258  1.00  0.00           O  
ATOM   1793  N   LEU   116      28.824  51.592  31.210  1.00  0.00           N  
ATOM   1794  H   LEU   116      29.162  51.161  32.152  1.00  0.00           H  
ATOM   1795  CA  LEU   116      29.775  51.485  30.043  1.00  0.00           C  
ATOM   1796  HA  LEU   116      29.520  52.293  29.357  1.00  0.00           H  
ATOM   1797  CB  LEU   116      31.292  51.679  30.533  1.00  0.00           C  
ATOM   1798  HB2 LEU   116      31.460  51.356  31.560  1.00  0.00           H  
ATOM   1799  HB3 LEU   116      31.970  51.012  30.000  1.00  0.00           H  
ATOM   1800  CG  LEU   116      31.791  53.115  30.372  1.00  0.00           C  
ATOM   1801  HG  LEU   116      31.269  53.678  31.028  1.00  0.00           H  
ATOM   1802  CD1 LEU   116      33.211  53.355  30.849  1.00  0.00           C  
ATOM   1803 HD11 LEU   116      33.916  53.262  30.023  1.00  0.00           H  
ATOM   1804 HD12 LEU   116      33.221  54.353  31.289  1.00  0.00           H  
ATOM   1805 HD13 LEU   116      33.463  52.631  31.624  1.00  0.00           H  
ATOM   1806  CD2 LEU   116      31.819  53.678  28.976  1.00  0.00           C  
ATOM   1807 HD21 LEU   116      30.942  53.773  28.598  1.00  0.00           H  
ATOM   1808 HD22 LEU   116      32.241  54.680  28.897  1.00  0.00           H  
ATOM   1809 HD23 LEU   116      32.314  52.937  28.348  1.00  0.00           H  
ATOM   1810  C   LEU   116      29.577  50.156  29.309  1.00  0.00           C  
ATOM   1811  O   LEU   116      29.162  49.166  29.890  1.00  0.00           O  
ATOM   1812  N   PRO   117      30.003  50.031  28.011  1.00  0.00           N  
ATOM   1813  CD  PRO   117      30.232  51.174  27.116  1.00  0.00           C  
ATOM   1814  HD2 PRO   117      31.244  51.544  27.281  1.00  0.00           H  
ATOM   1815  HD3 PRO   117      29.662  51.976  27.347  1.00  0.00           H  
ATOM   1816  CG  PRO   117      30.004  50.684  25.647  1.00  0.00           C  
ATOM   1817  HG2 PRO   117      30.527  51.211  24.962  1.00  0.00           H  
ATOM   1818  HG3 PRO   117      28.961  50.804  25.355  1.00  0.00           H  
ATOM   1819  CB  PRO   117      30.290  49.123  25.762  1.00  0.00           C  
ATOM   1820  HB2 PRO   117      31.355  49.005  25.564  1.00  0.00           H  
ATOM   1821  HB3 PRO   117      29.684  48.586  25.032  1.00  0.00           H  
ATOM   1822  CA  PRO   117      29.838  48.855  27.220  1.00  0.00           C  
ATOM   1823  HA  PRO   117      28.896  48.552  27.018  1.00  0.00           H  
ATOM   1824  C   PRO   117      30.678  47.644  27.690  1.00  0.00           C  
ATOM   1825  O   PRO   117      31.818  47.788  28.162  1.00  0.00           O  
ATOM   1826  N   LEU   118      30.121  46.447  27.472  1.00  0.00           N  
ATOM   1827  H   LEU   118      29.153  46.394  27.190  1.00  0.00           H  
ATOM   1828  CA  LEU   118      30.678  45.163  27.874  1.00  0.00           C  
ATOM   1829  HA  LEU   118      30.669  45.154  28.963  1.00  0.00           H  
ATOM   1830  CB  LEU   118      29.848  44.016  27.303  1.00  0.00           C  
ATOM   1831  HB2 LEU   118      28.796  44.150  27.551  1.00  0.00           H  
ATOM   1832  HB3 LEU   118      29.889  44.048  26.214  1.00  0.00           H  
ATOM   1833  CG  LEU   118      30.260  42.564  27.753  1.00  0.00           C  
ATOM   1834  HG  LEU   118      31.216  42.275  27.318  1.00  0.00           H  
ATOM   1835  CD1 LEU   118      30.350  42.429  29.268  1.00  0.00           C  
ATOM   1836 HD11 LEU   118      29.375  42.753  29.633  1.00  0.00           H  
ATOM   1837 HD12 LEU   118      30.519  41.416  29.631  1.00  0.00           H  
ATOM   1838 HD13 LEU   118      31.165  43.079  29.587  1.00  0.00           H  
ATOM   1839  CD2 LEU   118      29.271  41.539  27.178  1.00  0.00           C  
ATOM   1840 HD21 LEU   118      28.284  41.862  27.509  1.00  0.00           H  
ATOM   1841 HD22 LEU   118      29.362  41.591  26.093  1.00  0.00           H  
ATOM   1842 HD23 LEU   118      29.436  40.520  27.527  1.00  0.00           H  
ATOM   1843  C   LEU   118      32.156  45.013  27.431  1.00  0.00           C  
ATOM   1844  O   LEU   118      33.045  44.877  28.252  1.00  0.00           O  
ATOM   1845  N   GLN   119      32.403  45.237  26.138  1.00  0.00           N  
ATOM   1846  H   GLN   119      31.604  45.541  25.462  1.00  0.00           H  
ATOM   1847  CA  GLN   119      33.696  45.199  25.423  1.00  0.00           C  
ATOM   1848  HA  GLN   119      34.474  45.224  26.186  1.00  0.00           H  
ATOM   1849  CB  GLN   119      33.840  43.894  24.608  1.00  0.00           C  
ATOM   1850  HB2 GLN   119      34.798  43.923  24.089  1.00  0.00           H  
ATOM   1851  HB3 GLN   119      33.743  43.099  25.348  1.00  0.00           H  
ATOM   1852  CG  GLN   119      32.698  43.687  23.582  1.00  0.00           C  
ATOM   1853  HG2 GLN   119      31.813  43.302  24.089  1.00  0.00           H  
ATOM   1854  HG3 GLN   119      32.460  44.606  23.047  1.00  0.00           H  
ATOM   1855  CD  GLN   119      32.975  42.566  22.569  1.00  0.00           C  
ATOM   1856  OE1 GLN   119      33.755  41.662  22.724  1.00  0.00           O  
ATOM   1857  NE2 GLN   119      32.467  42.664  21.320  1.00  0.00           N  
ATOM   1858 HE21 GLN   119      31.893  43.537  21.009  1.00  0.00           H  
ATOM   1859 HE22 GLN   119      32.942  42.004  20.594  1.00  0.00           H  
ATOM   1860  C   GLN   119      33.782  46.436  24.552  1.00  0.00           C  
ATOM   1861  O   GLN   119      32.741  46.966  24.126  1.00  0.00           O  
ATOM   1862  N   VAL   120      34.982  46.853  24.108  1.00  0.00           N  
ATOM   1863  H   VAL   120      35.810  46.440  24.685  1.00  0.00           H  
ATOM   1864  CA  VAL   120      35.401  47.784  23.039  1.00  0.00           C  
ATOM   1865  HA  VAL   120      34.705  48.591  22.810  1.00  0.00           H  
ATOM   1866  CB  VAL   120      36.677  48.495  23.443  1.00  0.00           C  
ATOM   1867  HB  VAL   120      37.488  47.767  23.452  1.00  0.00           H  
ATOM   1868  CG1 VAL   120      37.001  49.537  22.393  1.00  0.00           C  
ATOM   1869 HG11 VAL   120      37.998  49.919  22.610  1.00  0.00           H  
ATOM   1870 HG12 VAL   120      37.095  48.963  21.471  1.00  0.00           H  
ATOM   1871 HG13 VAL   120      36.510  50.509  22.339  1.00  0.00           H  
ATOM   1872  CG2 VAL   120      36.679  49.233  24.764  1.00  0.00           C  
ATOM   1873 HG21 VAL   120      37.661  49.511  25.147  1.00  0.00           H  
ATOM   1874 HG22 VAL   120      35.993  50.078  24.820  1.00  0.00           H  
ATOM   1875 HG23 VAL   120      36.273  48.540  25.502  1.00  0.00           H  
ATOM   1876  C   VAL   120      35.731  46.926  21.784  1.00  0.00           C  
ATOM   1877  O   VAL   120      36.567  46.054  21.929  1.00  0.00           O  
ATOM   1878  N   PRO   121      35.085  47.262  20.642  1.00  0.00           N  
ATOM   1879  CD  PRO   121      34.205  48.371  20.426  1.00  0.00           C  
ATOM   1880  HD2 PRO   121      34.772  49.297  20.524  1.00  0.00           H  
ATOM   1881  HD3 PRO   121      33.369  48.393  21.125  1.00  0.00           H  
ATOM   1882  CG  PRO   121      33.651  48.137  19.001  1.00  0.00           C  
ATOM   1883  HG2 PRO   121      34.296  48.744  18.366  1.00  0.00           H  
ATOM   1884  HG3 PRO   121      32.599  48.412  18.930  1.00  0.00           H  
ATOM   1885  CB  PRO   121      33.937  46.672  18.671  1.00  0.00           C  
ATOM   1886  HB2 PRO   121      34.087  46.606  17.674  1.00  0.00           H  
ATOM   1887  HB3 PRO   121      33.139  46.111  18.935  1.00  0.00           H  
ATOM   1888  CA  PRO   121      35.140  46.301  19.530  1.00  0.00           C  
ATOM   1889  HA  PRO   121      35.066  45.336  19.820  1.00  0.00           H  
ATOM   1890  C   PRO   121      36.416  46.482  18.670  1.00  0.00           C  
ATOM   1891  O   PRO   121      36.947  47.587  18.569  1.00  0.00           O  
ATOM   1892  N   ASP   122      36.884  45.434  17.956  1.00  0.00           N  
ATOM   1893  H   ASP   122      36.293  44.522  18.050  1.00  0.00           H  
ATOM   1894  CA  ASP   122      38.014  45.555  17.032  1.00  0.00           C  
ATOM   1895  HA  ASP   122      38.885  45.771  17.651  1.00  0.00           H  
ATOM   1896  CB  ASP   122      38.253  44.135  16.540  1.00  0.00           C  
ATOM   1897  HB2 ASP   122      39.294  44.089  16.221  1.00  0.00           H  
ATOM   1898  HB3 ASP   122      38.111  43.452  17.270  1.00  0.00           H  
ATOM   1899  CG  ASP   122      37.295  43.638  15.442  1.00  0.00           C  
ATOM   1900  OD1 ASP   122      36.072  43.905  15.477  1.00  0.00           O  
ATOM   1901  OD2 ASP   122      37.861  42.965  14.544  1.00  0.00           O  
ATOM   1902  C   ASP   122      37.896  46.531  15.897  1.00  0.00           C  
ATOM   1903  O   ASP   122      38.820  46.873  15.161  1.00  0.00           O  
ATOM   1904  N   GLU   123      36.655  47.036  15.752  1.00  0.00           N  
ATOM   1905  H   GLU   123      35.952  46.390  16.278  1.00  0.00           H  
ATOM   1906  CA  GLU   123      36.289  48.152  14.901  1.00  0.00           C  
ATOM   1907  HA  GLU   123      36.661  48.009  13.886  1.00  0.00           H  
ATOM   1908  CB  GLU   123      34.780  48.480  15.000  1.00  0.00           C  
ATOM   1909  HB2 GLU   123      34.593  48.742  16.042  1.00  0.00           H  
ATOM   1910  HB3 GLU   123      34.596  49.387  14.424  1.00  0.00           H  
ATOM   1911  CG  GLU   123      33.947  47.428  14.368  1.00  0.00           C  
ATOM   1912  HG2 GLU   123      34.255  46.521  14.888  1.00  0.00           H  
ATOM   1913  HG3 GLU   123      32.927  47.652  14.680  1.00  0.00           H  
ATOM   1914  CD  GLU   123      34.102  47.393  12.860  1.00  0.00           C  
ATOM   1915  OE1 GLU   123      33.343  48.064  12.090  1.00  0.00           O  
ATOM   1916  OE2 GLU   123      34.987  46.681  12.328  1.00  0.00           O  
ATOM   1917  C   GLU   123      37.015  49.442  15.288  1.00  0.00           C  
ATOM   1918  O   GLU   123      37.246  50.215  14.394  1.00  0.00           O  
ATOM   1919  N   VAL   124      37.281  49.685  16.537  1.00  0.00           N  
ATOM   1920  H   VAL   124      37.153  48.862  17.240  1.00  0.00           H  
ATOM   1921  CA  VAL   124      38.158  50.711  16.999  1.00  0.00           C  
ATOM   1922  HA  VAL   124      38.150  51.672  16.486  1.00  0.00           H  
ATOM   1923  CB  VAL   124      37.780  51.051  18.494  1.00  0.00           C  
ATOM   1924  HB  VAL   124      37.487  50.128  18.994  1.00  0.00           H  
ATOM   1925  CG1 VAL   124      38.857  51.842  19.217  1.00  0.00           C  
ATOM   1926 HG11 VAL   124      39.680  51.155  19.416  1.00  0.00           H  
ATOM   1927 HG12 VAL   124      39.164  52.736  18.674  1.00  0.00           H  
ATOM   1928 HG13 VAL   124      38.432  52.166  20.167  1.00  0.00           H  
ATOM   1929  CG2 VAL   124      36.490  51.917  18.617  1.00  0.00           C  
ATOM   1930 HG21 VAL   124      36.627  52.880  18.344  1.00  0.00           H  
ATOM   1931 HG22 VAL   124      35.677  51.481  18.036  1.00  0.00           H  
ATOM   1932 HG23 VAL   124      36.223  51.852  19.672  1.00  0.00           H  
ATOM   1933  C   VAL   124      39.622  50.127  16.829  1.00  0.00           C  
ATOM   1934  O   VAL   124      40.037  49.164  17.544  1.00  0.00           O  
ATOM   1935  N   THR   125      40.467  50.905  16.162  1.00  0.00           N  
ATOM   1936  H   THR   125      39.962  51.738  15.673  1.00  0.00           H  
ATOM   1937  CA  THR   125      41.901  50.628  15.980  1.00  0.00           C  
ATOM   1938  HA  THR   125      42.146  49.696  16.490  1.00  0.00           H  
ATOM   1939  CB  THR   125      42.250  50.440  14.539  1.00  0.00           C  
ATOM   1940  HB  THR   125      43.316  50.494  14.318  1.00  0.00           H  
ATOM   1941  CG2 THR   125      41.530  49.205  13.990  1.00  0.00           C  
ATOM   1942 HG21 THR   125      41.881  49.159  12.959  1.00  0.00           H  
ATOM   1943 HG22 THR   125      41.837  48.367  14.463  1.00  0.00           H  
ATOM   1944 HG23 THR   125      40.441  49.221  14.035  1.00  0.00           H  
ATOM   1945  OG1 THR   125      41.754  51.545  13.770  1.00  0.00           O  
ATOM   1946  HG1 THR   125      40.695  51.354  13.594  1.00  0.00           H  
ATOM   1947  C   THR   125      42.831  51.656  16.606  1.00  0.00           C  
ATOM   1948  O   THR   125      43.956  51.243  16.914  1.00  0.00           O  
ATOM   1949  N   ASP   126      42.422  52.910  16.720  1.00  0.00           N  
ATOM   1950  H   ASP   126      41.446  53.148  16.298  1.00  0.00           H  
ATOM   1951  CA  ASP   126      43.355  54.056  17.080  1.00  0.00           C  
ATOM   1952  HA  ASP   126      44.238  53.634  17.560  1.00  0.00           H  
ATOM   1953  CB  ASP   126      43.908  54.780  15.860  1.00  0.00           C  
ATOM   1954  HB2 ASP   126      44.630  55.528  16.188  1.00  0.00           H  
ATOM   1955  HB3 ASP   126      44.297  54.016  15.327  1.00  0.00           H  
ATOM   1956  CG  ASP   126      42.865  55.410  14.888  1.00  0.00           C  
ATOM   1957  OD1 ASP   126      43.266  55.931  13.824  1.00  0.00           O  
ATOM   1958  OD2 ASP   126      41.656  55.471  15.245  1.00  0.00           O  
ATOM   1959  C   ASP   126      42.673  55.017  18.096  1.00  0.00           C  
ATOM   1960  O   ASP   126      41.469  55.058  18.257  1.00  0.00           O  
ATOM   1961  N   ASN   127      43.459  55.889  18.832  1.00  0.00           N  
ATOM   1962  H   ASN   127      44.532  55.794  18.666  1.00  0.00           H  
ATOM   1963  CA  ASN   127      43.074  56.903  19.796  1.00  0.00           C  
ATOM   1964  HA  ASN   127      42.836  56.545  20.798  1.00  0.00           H  
ATOM   1965  CB  ASN   127      44.325  57.756  20.059  1.00  0.00           C  
ATOM   1966  HB2 ASN   127      45.147  57.071  20.267  1.00  0.00           H  
ATOM   1967  HB3 ASN   127      44.629  58.459  19.283  1.00  0.00           H  
ATOM   1968  CG  ASN   127      44.089  58.530  21.343  1.00  0.00           C  
ATOM   1969  OD1 ASN   127      43.758  59.644  21.332  1.00  0.00           O  
ATOM   1970  ND2 ASN   127      44.272  57.958  22.535  1.00  0.00           N  
ATOM   1971 HD21 ASN   127      43.962  58.551  23.395  1.00  0.00           H  
ATOM   1972 HD22 ASN   127      44.595  56.925  22.666  1.00  0.00           H  
ATOM   1973  C   ASN   127      41.894  57.782  19.221  1.00  0.00           C  
ATOM   1974  O   ASN   127      40.858  58.047  19.858  1.00  0.00           O  
ATOM   1975  N   ALA   128      42.035  58.183  17.945  1.00  0.00           N  
ATOM   1976  H   ALA   128      42.905  57.895  17.355  1.00  0.00           H  
ATOM   1977  CA  ALA   128      41.060  58.883  17.159  1.00  0.00           C  
ATOM   1978  HA  ALA   128      40.953  59.879  17.587  1.00  0.00           H  
ATOM   1979  CB  ALA   128      41.630  58.972  15.785  1.00  0.00           C  
ATOM   1980  HB1 ALA   128      40.975  59.415  15.156  1.00  0.00           H  
ATOM   1981  HB2 ALA   128      42.407  59.531  15.851  1.00  0.00           H  
ATOM   1982  HB3 ALA   128      41.845  58.027  15.286  1.00  0.00           H  
ATOM   1983  C   ALA   128      39.620  58.239  17.099  1.00  0.00           C  
ATOM   1984  O   ALA   128      38.630  58.916  17.453  1.00  0.00           O  
ATOM   1985  N   SER   129      39.563  56.914  16.781  1.00  0.00           N  
ATOM   1986  H   SER   129      40.505  56.455  16.482  1.00  0.00           H  
ATOM   1987  CA  SER   129      38.366  56.078  16.792  1.00  0.00           C  
ATOM   1988  HA  SER   129      37.547  56.653  16.360  1.00  0.00           H  
ATOM   1989  CB  SER   129      38.537  54.858  15.896  1.00  0.00           C  
ATOM   1990  HB2 SER   129      37.767  54.148  16.197  1.00  0.00           H  
ATOM   1991  HB3 SER   129      38.465  55.218  14.955  1.00  0.00           H  
ATOM   1992  OG  SER   129      39.758  54.178  16.182  1.00  0.00           O  
ATOM   1993  HG  SER   129      40.608  54.732  15.785  1.00  0.00           H  
ATOM   1994  C   SER   129      37.905  55.748  18.210  1.00  0.00           C  
ATOM   1995  O   SER   129      36.734  55.721  18.496  1.00  0.00           O  
ATOM   1996  N   LEU   130      38.848  55.517  19.165  1.00  0.00           N  
ATOM   1997  H   LEU   130      39.846  55.519  18.728  1.00  0.00           H  
ATOM   1998  CA  LEU   130      38.569  55.181  20.583  1.00  0.00           C  
ATOM   1999  HA  LEU   130      37.901  54.319  20.592  1.00  0.00           H  
ATOM   2000  CB  LEU   130      39.898  54.743  21.297  1.00  0.00           C  
ATOM   2001  HB2 LEU   130      40.313  54.003  20.748  1.00  0.00           H  
ATOM   2002  HB3 LEU   130      40.523  55.627  21.166  1.00  0.00           H  
ATOM   2003  CG  LEU   130      39.834  54.489  22.813  1.00  0.00           C  
ATOM   2004  HG  LEU   130      39.380  55.351  23.302  1.00  0.00           H  
ATOM   2005  CD1 LEU   130      38.950  53.276  23.146  1.00  0.00           C  
ATOM   2006 HD11 LEU   130      38.979  52.610  22.387  1.00  0.00           H  
ATOM   2007 HD12 LEU   130      39.362  52.720  23.988  1.00  0.00           H  
ATOM   2008 HD13 LEU   130      37.939  53.641  23.330  1.00  0.00           H  
ATOM   2009  CD2 LEU   130      41.199  54.325  23.503  1.00  0.00           C  
ATOM   2010 HD21 LEU   130      41.103  54.373  24.588  1.00  0.00           H  
ATOM   2011 HD22 LEU   130      41.638  53.488  23.148  1.00  0.00           H  
ATOM   2012 HD23 LEU   130      41.720  55.143  23.221  1.00  0.00           H  
ATOM   2013  C   LEU   130      37.841  56.277  21.351  1.00  0.00           C  
ATOM   2014  O   LEU   130      36.918  56.035  22.076  1.00  0.00           O  
ATOM   2015  N   LEU   131      38.372  57.530  21.231  1.00  0.00           N  
ATOM   2016  H   LEU   131      39.250  57.596  20.588  1.00  0.00           H  
ATOM   2017  CA  LEU   131      37.857  58.775  21.817  1.00  0.00           C  
ATOM   2018  HA  LEU   131      37.834  58.593  22.891  1.00  0.00           H  
ATOM   2019  CB  LEU   131      38.828  59.941  21.616  1.00  0.00           C  
ATOM   2020  HB2 LEU   131      39.703  59.674  22.209  1.00  0.00           H  
ATOM   2021  HB3 LEU   131      39.015  60.036  20.546  1.00  0.00           H  
ATOM   2022  CG  LEU   131      38.330  61.394  21.976  1.00  0.00           C  
ATOM   2023  HG  LEU   131      37.476  61.577  21.467  1.00  0.00           H  
ATOM   2024  CD1 LEU   131      37.972  61.527  23.463  1.00  0.00           C  
ATOM   2025 HD11 LEU   131      37.918  62.576  23.755  1.00  0.00           H  
ATOM   2026 HD12 LEU   131      37.009  61.033  23.586  1.00  0.00           H  
ATOM   2027 HD13 LEU   131      38.734  60.967  24.004  1.00  0.00           H  
ATOM   2028  CD2 LEU   131      39.439  62.374  21.599  1.00  0.00           C  
ATOM   2029 HD21 LEU   131      40.387  62.017  22.002  1.00  0.00           H  
ATOM   2030 HD22 LEU   131      39.571  62.338  20.598  1.00  0.00           H  
ATOM   2031 HD23 LEU   131      39.206  63.259  21.888  1.00  0.00           H  
ATOM   2032  C   LEU   131      36.478  59.035  21.319  1.00  0.00           C  
ATOM   2033  O   LEU   131      35.653  59.425  22.089  1.00  0.00           O  
ATOM   2034  N   ARG   132      36.199  58.919  20.024  1.00  0.00           N  
ATOM   2035  H   ARG   132      37.090  58.731  19.425  1.00  0.00           H  
ATOM   2036  CA  ARG   132      34.873  58.822  19.331  1.00  0.00           C  
ATOM   2037  HA  ARG   132      34.341  59.756  19.517  1.00  0.00           H  
ATOM   2038  CB  ARG   132      35.128  58.681  17.785  1.00  0.00           C  
ATOM   2039  HB2 ARG   132      35.823  59.465  17.484  1.00  0.00           H  
ATOM   2040  HB3 ARG   132      35.681  57.764  17.580  1.00  0.00           H  
ATOM   2041  CG  ARG   132      33.818  58.513  16.984  1.00  0.00           C  
ATOM   2042  HG2 ARG   132      33.264  57.684  17.425  1.00  0.00           H  
ATOM   2043  HG3 ARG   132      33.215  59.416  17.078  1.00  0.00           H  
ATOM   2044  CD  ARG   132      34.089  58.161  15.591  1.00  0.00           C  
ATOM   2045  HD2 ARG   132      34.539  59.010  15.076  1.00  0.00           H  
ATOM   2046  HD3 ARG   132      34.675  57.339  15.589  1.00  0.00           H  
ATOM   2047  NE  ARG   132      32.801  58.016  14.877  1.00  0.00           N  
ATOM   2048  HE  ARG   132      32.318  58.889  14.437  1.00  0.00           H  
ATOM   2049  CZ  ARG   132      32.133  56.917  14.599  1.00  0.00           C  
ATOM   2050  NH1 ARG   132      32.345  55.802  15.164  1.00  0.00           N  
ATOM   2051 HH11 ARG   132      31.644  54.991  14.967  1.00  0.00           H  
ATOM   2052 HH12 ARG   132      33.074  55.667  15.964  1.00  0.00           H  
ATOM   2053  NH2 ARG   132      31.059  57.016  13.802  1.00  0.00           N  
ATOM   2054 HH21 ARG   132      30.794  57.904  13.227  1.00  0.00           H  
ATOM   2055 HH22 ARG   132      30.308  56.232  13.708  1.00  0.00           H  
ATOM   2056  C   ARG   132      34.015  57.747  20.094  1.00  0.00           C  
ATOM   2057  O   ARG   132      32.978  58.163  20.629  1.00  0.00           O  
ATOM   2058  N   PHE   133      34.495  56.544  20.352  1.00  0.00           N  
ATOM   2059  H   PHE   133      35.348  56.379  19.837  1.00  0.00           H  
ATOM   2060  CA  PHE   133      33.692  55.475  21.037  1.00  0.00           C  
ATOM   2061  HA  PHE   133      32.876  55.404  20.446  1.00  0.00           H  
ATOM   2062  CB  PHE   133      34.426  54.112  20.937  1.00  0.00           C  
ATOM   2063  HB2 PHE   133      34.495  53.997  19.936  1.00  0.00           H  
ATOM   2064  HB3 PHE   133      35.359  54.236  21.302  1.00  0.00           H  
ATOM   2065  CG  PHE   133      33.807  52.901  21.727  1.00  0.00           C  
ATOM   2066  CD1 PHE   133      32.944  51.971  21.103  1.00  0.00           C  
ATOM   2067  HD1 PHE   133      32.725  52.208  20.146  1.00  0.00           H  
ATOM   2068  CE1 PHE   133      32.508  50.799  21.760  1.00  0.00           C  
ATOM   2069  HE1 PHE   133      31.867  50.083  21.246  1.00  0.00           H  
ATOM   2070  CZ  PHE   133      32.814  50.615  23.091  1.00  0.00           C  
ATOM   2071  HZ  PHE   133      32.329  49.800  23.629  1.00  0.00           H  
ATOM   2072  CE2 PHE   133      33.593  51.575  23.749  1.00  0.00           C  
ATOM   2073  HE2 PHE   133      33.868  51.346  24.778  1.00  0.00           H  
ATOM   2074  CD2 PHE   133      34.097  52.657  23.066  1.00  0.00           C  
ATOM   2075  HD2 PHE   133      34.629  53.431  23.620  1.00  0.00           H  
ATOM   2076  C   PHE   133      33.300  55.788  22.523  1.00  0.00           C  
ATOM   2077  O   PHE   133      32.274  55.326  22.973  1.00  0.00           O  
ATOM   2078  N   TYR   134      34.167  56.474  23.197  1.00  0.00           N  
ATOM   2079  H   TYR   134      35.045  56.763  22.790  1.00  0.00           H  
ATOM   2080  CA  TYR   134      33.846  56.926  24.607  1.00  0.00           C  
ATOM   2081  HA  TYR   134      33.103  56.267  25.057  1.00  0.00           H  
ATOM   2082  CB  TYR   134      35.165  56.932  25.474  1.00  0.00           C  
ATOM   2083  HB2 TYR   134      35.914  57.589  25.034  1.00  0.00           H  
ATOM   2084  HB3 TYR   134      34.939  57.334  26.462  1.00  0.00           H  
ATOM   2085  CG  TYR   134      35.752  55.570  25.773  1.00  0.00           C  
ATOM   2086  CD1 TYR   134      35.015  54.573  26.419  1.00  0.00           C  
ATOM   2087  HD1 TYR   134      34.000  54.669  26.802  1.00  0.00           H  
ATOM   2088  CE1 TYR   134      35.612  53.347  26.787  1.00  0.00           C  
ATOM   2089  HE1 TYR   134      35.070  52.627  27.400  1.00  0.00           H  
ATOM   2090  CZ  TYR   134      36.965  53.101  26.533  1.00  0.00           C  
ATOM   2091  OH  TYR   134      37.543  51.974  27.056  1.00  0.00           O  
ATOM   2092  HH  TYR   134      36.972  51.440  27.815  1.00  0.00           H  
ATOM   2093  CE2 TYR   134      37.758  54.174  25.991  1.00  0.00           C  
ATOM   2094  HE2 TYR   134      38.846  54.121  25.962  1.00  0.00           H  
ATOM   2095  CD2 TYR   134      37.128  55.332  25.540  1.00  0.00           C  
ATOM   2096  HD2 TYR   134      37.726  56.071  25.199  1.00  0.00           H  
ATOM   2097  C   TYR   134      33.187  58.264  24.754  1.00  0.00           C  
ATOM   2098  O   TYR   134      32.458  58.558  25.687  1.00  0.00           O  
ATOM   2099  N   GLN   135      33.318  59.219  23.785  1.00  0.00           N  
ATOM   2100  H   GLN   135      34.128  59.199  23.055  1.00  0.00           H  
ATOM   2101  CA  GLN   135      32.381  60.354  23.594  1.00  0.00           C  
ATOM   2102  HA  GLN   135      32.317  60.974  24.488  1.00  0.00           H  
ATOM   2103  CB  GLN   135      33.000  61.234  22.503  1.00  0.00           C  
ATOM   2104  HB2 GLN   135      33.402  60.571  21.751  1.00  0.00           H  
ATOM   2105  HB3 GLN   135      32.244  61.900  22.088  1.00  0.00           H  
ATOM   2106  CG  GLN   135      34.223  62.072  23.032  1.00  0.00           C  
ATOM   2107  HG2 GLN   135      33.977  62.677  23.892  1.00  0.00           H  
ATOM   2108  HG3 GLN   135      34.979  61.447  23.483  1.00  0.00           H  
ATOM   2109  CD  GLN   135      34.776  63.043  21.941  1.00  0.00           C  
ATOM   2110  OE1 GLN   135      34.327  62.946  20.778  1.00  0.00           O  
ATOM   2111  NE2 GLN   135      35.449  64.139  22.330  1.00  0.00           N  
ATOM   2112 HE21 GLN   135      36.097  64.608  21.604  1.00  0.00           H  
ATOM   2113 HE22 GLN   135      35.581  64.282  23.393  1.00  0.00           H  
ATOM   2114  C   GLN   135      30.928  60.028  23.183  1.00  0.00           C  
ATOM   2115  O   GLN   135      29.961  60.511  23.696  1.00  0.00           O  
ATOM   2116  N   ASN   136      30.823  59.067  22.193  1.00  0.00           N  
ATOM   2117  H   ASN   136      31.706  58.457  22.077  1.00  0.00           H  
ATOM   2118  CA  ASN   136      29.576  58.539  21.589  1.00  0.00           C  
ATOM   2119  HA  ASN   136      28.877  59.335  21.380  1.00  0.00           H  
ATOM   2120  CB  ASN   136      29.948  58.025  20.168  1.00  0.00           C  
ATOM   2121  HB2 ASN   136      30.704  57.258  20.241  1.00  0.00           H  
ATOM   2122  HB3 ASN   136      29.147  57.589  19.867  1.00  0.00           H  
ATOM   2123  CG  ASN   136      30.296  59.150  19.192  1.00  0.00           C  
ATOM   2124  OD1 ASN   136      30.347  60.383  19.507  1.00  0.00           O  
ATOM   2125  ND2 ASN   136      30.445  58.835  17.897  1.00  0.00           N  
ATOM   2126 HD21 ASN   136      30.622  59.609  17.272  1.00  0.00           H  
ATOM   2127 HD22 ASN   136      30.230  57.827  17.576  1.00  0.00           H  
ATOM   2128  C   ASN   136      28.850  57.567  22.483  1.00  0.00           C  
ATOM   2129  O   ASN   136      28.465  56.479  22.069  1.00  0.00           O  
ATOM   2130  N   TRP   137      28.884  57.778  23.774  1.00  0.00           N  
ATOM   2131  H   TRP   137      29.325  58.719  24.102  1.00  0.00           H  
ATOM   2132  CA  TRP   137      28.401  56.955  24.916  1.00  0.00           C  
ATOM   2133  HA  TRP   137      27.976  56.017  24.559  1.00  0.00           H  
ATOM   2134  CB  TRP   137      29.549  56.602  25.868  1.00  0.00           C  
ATOM   2135  HB2 TRP   137      30.358  55.986  25.475  1.00  0.00           H  
ATOM   2136  HB3 TRP   137      30.052  57.508  26.207  1.00  0.00           H  
ATOM   2137  CG  TRP   137      29.195  55.962  27.227  1.00  0.00           C  
ATOM   2138  CD1 TRP   137      28.583  54.766  27.317  1.00  0.00           C  
ATOM   2139  HD1 TRP   137      28.407  54.069  26.608  1.00  0.00           H  
ATOM   2140  NE1 TRP   137      28.263  54.540  28.662  1.00  0.00           N  
ATOM   2141  HE1 TRP   137      27.637  53.816  28.984  1.00  0.00           H  
ATOM   2142  CE2 TRP   137      28.594  55.616  29.484  1.00  0.00           C  
ATOM   2143  CZ2 TRP   137      28.374  55.911  30.833  1.00  0.00           C  
ATOM   2144  HZ2 TRP   137      28.096  55.117  31.392  1.00  0.00           H  
ATOM   2145  CH2 TRP   137      28.793  57.188  31.394  1.00  0.00           C  
ATOM   2146  HH2 TRP   137      28.647  57.337  32.464  1.00  0.00           H  
ATOM   2147  CZ3 TRP   137      29.400  58.080  30.520  1.00  0.00           C  
ATOM   2148  HZ3 TRP   137      29.794  59.026  30.892  1.00  0.00           H  
ATOM   2149  CE3 TRP   137      29.577  57.748  29.194  1.00  0.00           C  
ATOM   2150  HE3 TRP   137      29.987  58.481  28.500  1.00  0.00           H  
ATOM   2151  CD2 TRP   137      29.193  56.534  28.586  1.00  0.00           C  
ATOM   2152  C   TRP   137      27.271  57.656  25.661  1.00  0.00           C  
ATOM   2153  O   TRP   137      27.245  58.876  25.836  1.00  0.00           O  
ATOM   2154  N   GLN   138      26.390  56.867  26.267  1.00  0.00           N  
ATOM   2155  H   GLN   138      26.607  55.881  26.224  1.00  0.00           H  
ATOM   2156  CA  GLN   138      25.453  57.295  27.329  1.00  0.00           C  
ATOM   2157  HA  GLN   138      25.746  58.240  27.787  1.00  0.00           H  
ATOM   2158  CB  GLN   138      24.099  57.613  26.639  1.00  0.00           C  
ATOM   2159  HB2 GLN   138      23.866  56.772  25.986  1.00  0.00           H  
ATOM   2160  HB3 GLN   138      23.355  57.740  27.425  1.00  0.00           H  
ATOM   2161  CG  GLN   138      24.011  58.939  25.874  1.00  0.00           C  
ATOM   2162  HG2 GLN   138      24.640  58.915  25.084  1.00  0.00           H  
ATOM   2163  HG3 GLN   138      23.094  58.954  25.451  1.00  0.00           H  
ATOM   2164  CD  GLN   138      24.345  60.230  26.707  1.00  0.00           C  
ATOM   2165  OE1 GLN   138      24.020  60.363  27.940  1.00  0.00           O  
ATOM   2166  NE2 GLN   138      24.856  61.225  26.042  1.00  0.00           N  
ATOM   2167 HE21 GLN   138      25.110  61.174  24.983  1.00  0.00           H  
ATOM   2168 HE22 GLN   138      24.794  62.174  26.382  1.00  0.00           H  
ATOM   2169  C   GLN   138      25.219  56.161  28.255  1.00  0.00           C  
ATOM   2170  O   GLN   138      25.148  55.008  27.775  1.00  0.00           O  
ATOM   2171  N   PRO   139      25.040  56.418  29.560  1.00  0.00           N  
ATOM   2172  CD  PRO   139      25.281  57.681  30.242  1.00  0.00           C  
ATOM   2173  HD2 PRO   139      24.835  58.454  29.634  1.00  0.00           H  
ATOM   2174  HD3 PRO   139      26.344  57.908  30.326  1.00  0.00           H  
ATOM   2175  CG  PRO   139      24.705  57.685  31.663  1.00  0.00           C  
ATOM   2176  HG2 PRO   139      23.650  57.885  31.548  1.00  0.00           H  
ATOM   2177  HG3 PRO   139      25.105  58.390  32.266  1.00  0.00           H  
ATOM   2178  CB  PRO   139      24.963  56.188  31.991  1.00  0.00           C  
ATOM   2179  HB2 PRO   139      24.193  55.923  32.701  1.00  0.00           H  
ATOM   2180  HB3 PRO   139      25.939  56.020  32.422  1.00  0.00           H  
ATOM   2181  CA  PRO   139      24.728  55.466  30.639  1.00  0.00           C  
ATOM   2182  HA  PRO   139      25.381  54.608  30.584  1.00  0.00           H  
ATOM   2183  C   PRO   139      23.332  55.001  30.552  1.00  0.00           C  
ATOM   2184  O   PRO   139      22.631  55.631  29.821  1.00  0.00           O  
ATOM   2185  N   GLN   140      22.869  53.881  31.241  1.00  0.00           N  
ATOM   2186  H   GLN   140      23.540  53.262  31.837  1.00  0.00           H  
ATOM   2187  CA  GLN   140      21.433  53.513  31.189  1.00  0.00           C  
ATOM   2188  HA  GLN   140      20.872  54.319  30.716  1.00  0.00           H  
ATOM   2189  CB  GLN   140      21.167  52.303  30.300  1.00  0.00           C  
ATOM   2190  HB2 GLN   140      21.506  51.512  30.829  1.00  0.00           H  
ATOM   2191  HB3 GLN   140      20.086  52.177  30.238  1.00  0.00           H  
ATOM   2192  CG  GLN   140      21.944  52.086  28.980  1.00  0.00           C  
ATOM   2193  HG2 GLN   140      21.394  52.659  28.357  1.00  0.00           H  
ATOM   2194  HG3 GLN   140      22.861  52.503  28.909  1.00  0.00           H  
ATOM   2195  CD  GLN   140      21.881  50.624  28.437  1.00  0.00           C  
ATOM   2196  OE1 GLN   140      21.295  49.741  29.005  1.00  0.00           O  
ATOM   2197  NE2 GLN   140      22.584  50.462  27.304  1.00  0.00           N  
ATOM   2198 HE21 GLN   140      23.362  51.200  27.104  1.00  0.00           H  
ATOM   2199 HE22 GLN   140      22.885  49.450  27.034  1.00  0.00           H  
ATOM   2200  C   GLN   140      20.883  53.258  32.591  1.00  0.00           C  
ATOM   2201  O   GLN   140      19.918  52.570  32.772  1.00  0.00           O  
ATOM   2202  N   TRP   141      21.600  53.594  33.651  1.00  0.00           N  
ATOM   2203  H   TRP   141      22.548  54.097  33.460  1.00  0.00           H  
ATOM   2204  CA  TRP   141      21.259  53.596  35.122  1.00  0.00           C  
ATOM   2205  HA  TRP   141      20.198  53.355  35.193  1.00  0.00           H  
ATOM   2206  CB  TRP   141      21.830  52.321  35.679  1.00  0.00           C  
ATOM   2207  HB2 TRP   141      22.905  52.322  35.500  1.00  0.00           H  
ATOM   2208  HB3 TRP   141      21.892  52.392  36.765  1.00  0.00           H  
ATOM   2209  CG  TRP   141      21.135  51.055  35.353  1.00  0.00           C  
ATOM   2210  CD1 TRP   141      20.267  50.464  36.222  1.00  0.00           C  
ATOM   2211  HD1 TRP   141      19.956  50.892  37.175  1.00  0.00           H  
ATOM   2212  NE1 TRP   141      19.768  49.340  35.635  1.00  0.00           N  
ATOM   2213  HE1 TRP   141      19.031  48.739  36.169  1.00  0.00           H  
ATOM   2214  CE2 TRP   141      20.306  49.075  34.456  1.00  0.00           C  
ATOM   2215  CZ2 TRP   141      20.158  48.074  33.562  1.00  0.00           C  
ATOM   2216  HZ2 TRP   141      19.473  47.259  33.797  1.00  0.00           H  
ATOM   2217  CH2 TRP   141      21.020  47.954  32.444  1.00  0.00           C  
ATOM   2218  HH2 TRP   141      20.958  47.192  31.784  1.00  0.00           H  
ATOM   2219  CZ3 TRP   141      21.947  48.951  32.162  1.00  0.00           C  
ATOM   2220  HZ3 TRP   141      22.585  48.936  31.279  1.00  0.00           H  
ATOM   2221  CE3 TRP   141      21.882  50.111  33.007  1.00  0.00           C  
ATOM   2222  HE3 TRP   141      22.628  50.867  32.764  1.00  0.00           H  
ATOM   2223  CD2 TRP   141      21.195  50.149  34.194  1.00  0.00           C  
ATOM   2224  C   TRP   141      21.787  54.859  35.775  1.00  0.00           C  
ATOM   2225  O   TRP   141      22.743  55.416  35.262  1.00  0.00           O  
ATOM   2226  N   LYS   142      21.248  55.213  36.940  1.00  0.00           N  
ATOM   2227  H   LYS   142      20.452  54.661  37.226  1.00  0.00           H  
ATOM   2228  CA  LYS   142      21.802  56.124  37.898  1.00  0.00           C  
ATOM   2229  HA  LYS   142      21.850  57.103  37.443  1.00  0.00           H  
ATOM   2230  CB  LYS   142      20.835  56.280  39.116  1.00  0.00           C  
ATOM   2231  HB2 LYS   142      19.905  56.684  38.744  1.00  0.00           H  
ATOM   2232  HB3 LYS   142      20.543  55.376  39.630  1.00  0.00           H  
ATOM   2233  CG  LYS   142      21.413  57.287  40.106  1.00  0.00           C  
ATOM   2234  HG2 LYS   142      22.168  56.876  40.637  1.00  0.00           H  
ATOM   2235  HG3 LYS   142      21.811  58.083  39.495  1.00  0.00           H  
ATOM   2236  CD  LYS   142      20.595  57.889  41.215  1.00  0.00           C  
ATOM   2237  HD2 LYS   142      19.570  58.077  40.896  1.00  0.00           H  
ATOM   2238  HD3 LYS   142      20.460  57.074  41.926  1.00  0.00           H  
ATOM   2239  CE  LYS   142      21.253  59.122  41.820  1.00  0.00           C  
ATOM   2240  HE2 LYS   142      22.338  59.093  41.712  1.00  0.00           H  
ATOM   2241  HE3 LYS   142      21.021  59.917  41.112  1.00  0.00           H  
ATOM   2242  NZ  LYS   142      20.732  59.388  43.115  1.00  0.00           N  
ATOM   2243  HZ1 LYS   142      20.915  58.556  43.657  1.00  0.00           H  
ATOM   2244  HZ2 LYS   142      21.293  60.080  43.589  1.00  0.00           H  
ATOM   2245  HZ3 LYS   142      19.663  59.559  43.246  1.00  0.00           H  
ATOM   2246  C   LYS   142      23.242  55.701  38.327  1.00  0.00           C  
ATOM   2247  O   LYS   142      23.239  54.603  38.804  1.00  0.00           O  
ATOM   2248  N   PRO   143      24.344  56.395  37.998  1.00  0.00           N  
ATOM   2249  CD  PRO   143      24.528  57.603  37.193  1.00  0.00           C  
ATOM   2250  HD2 PRO   143      24.322  58.463  37.681  1.00  0.00           H  
ATOM   2251  HD3 PRO   143      23.911  57.560  36.395  1.00  0.00           H  
ATOM   2252  CG  PRO   143      26.028  57.458  36.712  1.00  0.00           C  
ATOM   2253  HG2 PRO   143      26.461  58.442  36.530  1.00  0.00           H  
ATOM   2254  HG3 PRO   143      25.975  56.910  35.865  1.00  0.00           H  
ATOM   2255  CB  PRO   143      26.707  56.816  37.887  1.00  0.00           C  
ATOM   2256  HB2 PRO   143      26.972  57.603  38.593  1.00  0.00           H  
ATOM   2257  HB3 PRO   143      27.658  56.313  37.710  1.00  0.00           H  
ATOM   2258  CA  PRO   143      25.649  55.913  38.406  1.00  0.00           C  
ATOM   2259  HA  PRO   143      25.757  54.888  38.086  1.00  0.00           H  
ATOM   2260  C   PRO   143      25.662  55.821  39.945  1.00  0.00           C  
ATOM   2261  O   PRO   143      25.166  56.668  40.691  1.00  0.00           O  
ATOM   2262  N   GLY   144      26.318  54.728  40.356  1.00  0.00           N  
ATOM   2263  H   GLY   144      26.912  54.266  39.569  1.00  0.00           H  
ATOM   2264  CA  GLY   144      26.532  54.385  41.783  1.00  0.00           C  
ATOM   2265  HA2 GLY   144      27.405  53.885  41.864  1.00  0.00           H  
ATOM   2266  HA3 GLY   144      26.517  55.281  42.404  1.00  0.00           H  
ATOM   2267  C   GLY   144      25.430  53.516  42.310  1.00  0.00           C  
ATOM   2268  O   GLY   144      25.571  53.161  43.492  1.00  0.00           O  
ATOM   2269  N   THR   145      24.419  53.064  41.500  1.00  0.00           N  
ATOM   2270  H   THR   145      24.514  53.476  40.495  1.00  0.00           H  
ATOM   2271  CA  THR   145      23.345  52.169  41.955  1.00  0.00           C  
ATOM   2272  HA  THR   145      23.366  52.375  43.025  1.00  0.00           H  
ATOM   2273  CB  THR   145      22.009  52.564  41.441  1.00  0.00           C  
ATOM   2274  HB  THR   145      21.342  51.838  41.906  1.00  0.00           H  
ATOM   2275  CG2 THR   145      21.579  53.957  41.836  1.00  0.00           C  
ATOM   2276 HG21 THR   145      21.569  54.127  42.913  1.00  0.00           H  
ATOM   2277 HG22 THR   145      22.188  54.691  41.308  1.00  0.00           H  
ATOM   2278 HG23 THR   145      20.543  54.025  41.504  1.00  0.00           H  
ATOM   2279  OG1 THR   145      21.870  52.532  40.088  1.00  0.00           O  
ATOM   2280  HG1 THR   145      22.423  53.348  39.621  1.00  0.00           H  
ATOM   2281  C   THR   145      23.662  50.699  41.762  1.00  0.00           C  
ATOM   2282  O   THR   145      23.046  49.879  42.399  1.00  0.00           O  
ATOM   2283  N   THR   146      24.245  50.360  40.652  1.00  0.00           N  
ATOM   2284  H   THR   146      24.860  51.140  40.204  1.00  0.00           H  
ATOM   2285  CA  THR   146      24.064  49.039  39.913  1.00  0.00           C  
ATOM   2286  HA  THR   146      23.851  48.215  40.594  1.00  0.00           H  
ATOM   2287  CB  THR   146      22.951  49.160  38.832  1.00  0.00           C  
ATOM   2288  HB  THR   146      23.309  49.905  38.120  1.00  0.00           H  
ATOM   2289  CG2 THR   146      22.589  47.918  38.090  1.00  0.00           C  
ATOM   2290 HG21 THR   146      23.382  47.265  37.727  1.00  0.00           H  
ATOM   2291 HG22 THR   146      21.907  47.337  38.712  1.00  0.00           H  
ATOM   2292 HG23 THR   146      22.146  48.310  37.175  1.00  0.00           H  
ATOM   2293  OG1 THR   146      21.757  49.723  39.397  1.00  0.00           O  
ATOM   2294  HG1 THR   146      21.983  50.592  39.858  1.00  0.00           H  
ATOM   2295  C   THR   146      25.387  48.639  39.282  1.00  0.00           C  
ATOM   2296  O   THR   146      26.020  49.469  38.587  1.00  0.00           O  
ATOM   2297  N   ARG   147      25.724  47.312  39.367  1.00  0.00           N  
ATOM   2298  H   ARG   147      25.022  46.585  39.777  1.00  0.00           H  
ATOM   2299  CA  ARG   147      26.954  46.763  38.876  1.00  0.00           C  
ATOM   2300  HA  ARG   147      27.621  47.454  38.855  1.00  0.00           H  
ATOM   2301  CB  ARG   147      27.629  45.572  39.727  1.00  0.00           C  
ATOM   2302  HB2 ARG   147      27.800  45.965  40.729  1.00  0.00           H  
ATOM   2303  HB3 ARG   147      27.029  44.760  39.706  1.00  0.00           H  
ATOM   2304  CG  ARG   147      29.057  45.283  39.277  1.00  0.00           C  
ATOM   2305  HG2 ARG   147      29.161  44.694  38.366  1.00  0.00           H  
ATOM   2306  HG3 ARG   147      29.574  46.233  39.146  1.00  0.00           H  
ATOM   2307  CD  ARG   147      29.678  44.441  40.399  1.00  0.00           C  
ATOM   2308  HD2 ARG   147      29.789  45.059  41.290  1.00  0.00           H  
ATOM   2309  HD3 ARG   147      29.078  43.538  40.509  1.00  0.00           H  
ATOM   2310  NE  ARG   147      31.023  43.974  40.059  1.00  0.00           N  
ATOM   2311  HE  ARG   147      31.719  44.492  40.470  1.00  0.00           H  
ATOM   2312  CZ  ARG   147      31.413  42.791  39.679  1.00  0.00           C  
ATOM   2313  NH1 ARG   147      30.548  41.949  39.308  1.00  0.00           N  
ATOM   2314 HH11 ARG   147      29.471  42.111  39.341  1.00  0.00           H  
ATOM   2315 HH12 ARG   147      30.860  41.042  38.993  1.00  0.00           H  
ATOM   2316  NH2 ARG   147      32.615  42.383  39.697  1.00  0.00           N  
ATOM   2317 HH21 ARG   147      33.300  43.034  40.240  1.00  0.00           H  
ATOM   2318 HH22 ARG   147      32.898  41.359  39.452  1.00  0.00           H  
ATOM   2319  C   ARG   147      26.694  46.300  37.529  1.00  0.00           C  
ATOM   2320  O   ARG   147      25.650  45.629  37.203  1.00  0.00           O  
ATOM   2321  N   LEU   148      27.587  46.591  36.620  1.00  0.00           N  
ATOM   2322  H   LEU   148      28.423  47.270  36.787  1.00  0.00           H  
ATOM   2323  CA  LEU   148      27.533  46.234  35.218  1.00  0.00           C  
ATOM   2324  HA  LEU   148      26.880  45.483  35.046  1.00  0.00           H  
ATOM   2325  CB  LEU   148      26.937  47.443  34.437  1.00  0.00           C  
ATOM   2326  HB2 LEU   148      27.438  48.277  34.708  1.00  0.00           H  
ATOM   2327  HB3 LEU   148      27.008  47.376  33.431  1.00  0.00           H  
ATOM   2328  CG  LEU   148      25.364  47.617  34.671  1.00  0.00           C  
ATOM   2329  HG  LEU   148      25.270  47.689  35.674  1.00  0.00           H  
ATOM   2330  CD1 LEU   148      24.789  48.910  34.118  1.00  0.00           C  
ATOM   2331 HD11 LEU   148      25.458  49.754  34.284  1.00  0.00           H  
ATOM   2332 HD12 LEU   148      24.462  48.823  33.167  1.00  0.00           H  
ATOM   2333 HD13 LEU   148      23.941  49.162  34.605  1.00  0.00           H  
ATOM   2334  CD2 LEU   148      24.733  46.384  34.003  1.00  0.00           C  
ATOM   2335 HD21 LEU   148      24.826  45.482  34.606  1.00  0.00           H  
ATOM   2336 HD22 LEU   148      23.648  46.480  33.953  1.00  0.00           H  
ATOM   2337 HD23 LEU   148      25.091  46.271  32.979  1.00  0.00           H  
ATOM   2338  C   LEU   148      28.899  45.765  34.634  1.00  0.00           C  
ATOM   2339  O   LEU   148      29.623  46.610  34.079  1.00  0.00           O  
ATOM   2340  N   TYC   149      29.274  44.557  34.941  1.00  0.00           N  
ATOM   2341  H   TYC   149      28.591  43.969  35.555  1.00  0.00           H  
ATOM   2342  CA  TYC   149      30.647  44.048  34.692  1.00  0.00           C  
ATOM   2343  HA  TYC   149      31.278  44.646  35.351  1.00  0.00           H  
ATOM   2344  CB  TYC   149      30.735  42.602  35.226  1.00  0.00           C  
ATOM   2345  HB2 TYC   149      30.478  42.589  36.281  1.00  0.00           H  
ATOM   2346  HB3 TYC   149      30.121  41.900  34.652  1.00  0.00           H  
ATOM   2347  CG  TYC   149      32.071  41.996  35.169  1.00  0.00           C  
ATOM   2348  CD1 TYC   149      33.098  42.514  35.985  1.00  0.00           C  
ATOM   2349  HD1 TYC   149      32.820  43.367  36.659  1.00  0.00           H  
ATOM   2350  CE1 TYC   149      34.354  41.862  36.088  1.00  0.00           C  
ATOM   2351  HE1 TYC   149      35.240  42.195  36.637  1.00  0.00           H  
ATOM   2352  CZ  TYC   149      34.579  40.764  35.256  1.00  0.00           C  
ATOM   2353  OH  TYC   149      35.847  40.224  35.145  1.00  0.00           O  
ATOM   2354  CE2 TYC   149      33.543  40.225  34.497  1.00  0.00           C  
ATOM   2355  HE2 TYC   149      33.799  39.314  33.863  1.00  0.00           H  
ATOM   2356  CD2 TYC   149      32.252  40.739  34.500  1.00  0.00           C  
ATOM   2357  HD2 TYC   149      31.529  40.284  33.825  1.00  0.00           H  
ATOM   2358  C   TYC   149      31.117  44.214  33.219  1.00  0.00           C  
ATOM   2359  O   TYC   149      30.496  43.664  32.320  1.00  0.00           O  
ATOM   2360  N   ALA   150      32.178  44.961  33.023  1.00  0.00           N  
ATOM   2361  H   ALA   150      32.608  45.365  33.842  1.00  0.00           H  
ATOM   2362  CA  ALA   150      32.660  45.417  31.721  1.00  0.00           C  
ATOM   2363  HA  ALA   150      32.449  44.630  30.997  1.00  0.00           H  
ATOM   2364  CB  ALA   150      31.890  46.756  31.437  1.00  0.00           C  
ATOM   2365  HB1 ALA   150      32.361  47.261  30.594  1.00  0.00           H  
ATOM   2366  HB2 ALA   150      30.834  46.625  31.199  1.00  0.00           H  
ATOM   2367  HB3 ALA   150      32.114  47.384  32.298  1.00  0.00           H  
ATOM   2368  C   ALA   150      34.179  45.638  31.491  1.00  0.00           C  
ATOM   2369  O   ALA   150      34.760  46.533  32.090  1.00  0.00           O  
ATOM   2370  N   ASN   151      34.753  44.929  30.521  1.00  0.00           N  
ATOM   2371  H   ASN   151      34.066  44.208  30.077  1.00  0.00           H  
ATOM   2372  CA  ASN   151      36.047  45.068  29.970  1.00  0.00           C  
ATOM   2373  HA  ASN   151      36.743  44.835  30.776  1.00  0.00           H  
ATOM   2374  CB  ASN   151      36.290  44.106  28.776  1.00  0.00           C  
ATOM   2375  HB2 ASN   151      35.405  44.177  28.143  1.00  0.00           H  
ATOM   2376  HB3 ASN   151      37.142  44.458  28.195  1.00  0.00           H  
ATOM   2377  CG  ASN   151      36.463  42.649  29.250  1.00  0.00           C  
ATOM   2378  OD1 ASN   151      36.263  42.312  30.472  1.00  0.00           O  
ATOM   2379  ND2 ASN   151      36.981  41.760  28.516  1.00  0.00           N  
ATOM   2380 HD21 ASN   151      37.032  42.002  27.454  1.00  0.00           H  
ATOM   2381 HD22 ASN   151      37.417  40.870  28.969  1.00  0.00           H  
ATOM   2382  C   ASN   151      36.352  46.568  29.535  1.00  0.00           C  
ATOM   2383  O   ASN   151      37.446  47.039  29.770  1.00  0.00           O  
ATOM   2384  N   ALA   152      35.385  47.263  28.877  1.00  0.00           N  
ATOM   2385  H   ALA   152      34.505  46.818  28.660  1.00  0.00           H  
ATOM   2386  CA  ALA   152      35.788  48.574  28.415  1.00  0.00           C  
ATOM   2387  HA  ALA   152      36.738  48.350  27.931  1.00  0.00           H  
ATOM   2388  CB  ALA   152      34.619  49.159  27.593  1.00  0.00           C  
ATOM   2389  HB1 ALA   152      33.838  49.504  28.272  1.00  0.00           H  
ATOM   2390  HB2 ALA   152      34.831  50.040  26.987  1.00  0.00           H  
ATOM   2391  HB3 ALA   152      34.313  48.407  26.867  1.00  0.00           H  
ATOM   2392  C   ALA   152      36.118  49.554  29.631  1.00  0.00           C  
ATOM   2393  O   ALA   152      37.042  50.396  29.526  1.00  0.00           O  
ATOM   2394  N   SER   153      35.443  49.382  30.785  1.00  0.00           N  
ATOM   2395  H   SER   153      34.843  48.575  30.862  1.00  0.00           H  
ATOM   2396  CA  SER   153      35.531  50.331  31.903  1.00  0.00           C  
ATOM   2397  HA  SER   153      35.488  51.333  31.459  1.00  0.00           H  
ATOM   2398  CB  SER   153      34.244  50.161  32.687  1.00  0.00           C  
ATOM   2399  HB2 SER   153      33.478  50.363  31.968  1.00  0.00           H  
ATOM   2400  HB3 SER   153      34.211  49.118  33.044  1.00  0.00           H  
ATOM   2401  OG  SER   153      34.162  51.098  33.800  1.00  0.00           O  
ATOM   2402  HG  SER   153      34.719  50.795  34.599  1.00  0.00           H  
ATOM   2403  C   SER   153      36.776  50.138  32.652  1.00  0.00           C  
ATOM   2404  O   SER   153      37.475  51.054  32.991  1.00  0.00           O  
ATOM   2405  N   ILE   154      37.122  48.850  32.872  1.00  0.00           N  
ATOM   2406  H   ILE   154      36.414  48.073  32.584  1.00  0.00           H  
ATOM   2407  CA  ILE   154      38.378  48.520  33.480  1.00  0.00           C  
ATOM   2408  HA  ILE   154      38.515  49.051  34.328  1.00  0.00           H  
ATOM   2409  CB  ILE   154      38.357  47.068  34.113  1.00  0.00           C  
ATOM   2410  HB  ILE   154      37.705  47.122  34.883  1.00  0.00           H  
ATOM   2411  CG2 ILE   154      37.878  45.935  33.053  1.00  0.00           C  
ATOM   2412 HG21 ILE   154      38.751  45.630  32.475  1.00  0.00           H  
ATOM   2413 HG22 ILE   154      37.507  45.055  33.579  1.00  0.00           H  
ATOM   2414 HG23 ILE   154      37.165  46.266  32.419  1.00  0.00           H  
ATOM   2415  CG1 ILE   154      39.602  46.584  34.848  1.00  0.00           C  
ATOM   2416 HG12 ILE   154      39.323  45.628  35.293  1.00  0.00           H  
ATOM   2417 HG13 ILE   154      40.425  46.413  34.155  1.00  0.00           H  
ATOM   2418  CD1 ILE   154      40.162  47.481  36.010  1.00  0.00           C  
ATOM   2419 HD11 ILE   154      39.375  47.656  36.705  1.00  0.00           H  
ATOM   2420 HD12 ILE   154      40.875  46.721  36.329  1.00  0.00           H  
ATOM   2421 HD13 ILE   154      40.670  48.304  35.719  1.00  0.00           H  
ATOM   2422  C   ILE   154      39.546  48.783  32.564  1.00  0.00           C  
ATOM   2423  O   ILE   154      40.623  49.109  33.054  1.00  0.00           O  
ATOM   2424  N   GLY   155      39.378  48.619  31.255  1.00  0.00           N  
ATOM   2425  H   GLY   155      38.472  48.315  30.927  1.00  0.00           H  
ATOM   2426  CA  GLY   155      40.238  49.082  30.201  1.00  0.00           C  
ATOM   2427  HA2 GLY   155      41.053  48.367  30.086  1.00  0.00           H  
ATOM   2428  HA3 GLY   155      39.576  49.095  29.335  1.00  0.00           H  
ATOM   2429  C   GLY   155      40.907  50.394  30.350  1.00  0.00           C  
ATOM   2430  O   GLY   155      42.080  50.644  30.515  1.00  0.00           O  
ATOM   2431  N   LEU   156      39.960  51.330  30.312  1.00  0.00           N  
ATOM   2432  H   LEU   156      38.952  50.923  30.231  1.00  0.00           H  
ATOM   2433  CA  LEU   156      40.169  52.715  30.503  1.00  0.00           C  
ATOM   2434  HA  LEU   156      40.870  53.001  29.834  1.00  0.00           H  
ATOM   2435  CB  LEU   156      38.859  53.293  30.009  1.00  0.00           C  
ATOM   2436  HB2 LEU   156      38.653  52.941  28.998  1.00  0.00           H  
ATOM   2437  HB3 LEU   156      38.192  52.830  30.736  1.00  0.00           H  
ATOM   2438  CG  LEU   156      38.756  54.790  30.045  1.00  0.00           C  
ATOM   2439  HG  LEU   156      39.268  55.274  30.877  1.00  0.00           H  
ATOM   2440  CD1 LEU   156      39.503  55.297  28.797  1.00  0.00           C  
ATOM   2441 HD11 LEU   156      38.926  55.312  27.872  1.00  0.00           H  
ATOM   2442 HD12 LEU   156      39.840  56.242  28.915  1.00  0.00           H  
ATOM   2443 HD13 LEU   156      40.234  54.680  28.715  1.00  0.00           H  
ATOM   2444  CD2 LEU   156      37.319  55.244  29.951  1.00  0.00           C  
ATOM   2445 HD21 LEU   156      36.740  55.140  30.868  1.00  0.00           H  
ATOM   2446 HD22 LEU   156      37.192  56.297  29.699  1.00  0.00           H  
ATOM   2447 HD23 LEU   156      36.834  54.672  29.160  1.00  0.00           H  
ATOM   2448  C   LEU   156      40.692  53.121  31.850  1.00  0.00           C  
ATOM   2449  O   LEU   156      41.605  53.953  31.861  1.00  0.00           O  
ATOM   2450  N   PHE   157      40.256  52.510  32.986  1.00  0.00           N  
ATOM   2451  H   PHE   157      39.410  51.840  32.836  1.00  0.00           H  
ATOM   2452  CA  PHE   157      40.917  52.660  34.264  1.00  0.00           C  
ATOM   2453  HA  PHE   157      40.773  53.684  34.609  1.00  0.00           H  
ATOM   2454  CB  PHE   157      40.275  51.639  35.271  1.00  0.00           C  
ATOM   2455  HB2 PHE   157      39.191  51.751  35.269  1.00  0.00           H  
ATOM   2456  HB3 PHE   157      40.566  50.644  34.934  1.00  0.00           H  
ATOM   2457  CG  PHE   157      40.927  51.832  36.637  1.00  0.00           C  
ATOM   2458  CD1 PHE   157      40.812  53.074  37.357  1.00  0.00           C  
ATOM   2459  HD1 PHE   157      40.320  53.869  36.796  1.00  0.00           H  
ATOM   2460  CE1 PHE   157      41.526  53.257  38.557  1.00  0.00           C  
ATOM   2461  HE1 PHE   157      41.548  54.270  38.958  1.00  0.00           H  
ATOM   2462  CZ  PHE   157      42.155  52.229  39.128  1.00  0.00           C  
ATOM   2463  HZ  PHE   157      42.647  52.321  40.097  1.00  0.00           H  
ATOM   2464  CE2 PHE   157      42.149  50.945  38.516  1.00  0.00           C  
ATOM   2465  HE2 PHE   157      42.571  50.056  38.985  1.00  0.00           H  
ATOM   2466  CD2 PHE   157      41.689  50.813  37.168  1.00  0.00           C  
ATOM   2467  HD2 PHE   157      41.820  49.863  36.650  1.00  0.00           H  
ATOM   2468  C   PHE   157      42.474  52.404  34.198  1.00  0.00           C  
ATOM   2469  O   PHE   157      43.231  53.172  34.754  1.00  0.00           O  
ATOM   2470  N   GLY   158      42.828  51.262  33.649  1.00  0.00           N  
ATOM   2471  H   GLY   158      42.053  50.591  33.278  1.00  0.00           H  
ATOM   2472  CA  GLY   158      44.231  50.884  33.556  1.00  0.00           C  
ATOM   2473  HA2 GLY   158      44.608  51.132  34.460  1.00  0.00           H  
ATOM   2474  HA3 GLY   158      44.377  49.806  33.479  1.00  0.00           H  
ATOM   2475  C   GLY   158      44.996  51.682  32.502  1.00  0.00           C  
ATOM   2476  O   GLY   158      46.131  52.067  32.691  1.00  0.00           O  
ATOM   2477  N   ALA   159      44.394  51.999  31.362  1.00  0.00           N  
ATOM   2478  H   ALA   159      43.391  51.591  31.237  1.00  0.00           H  
ATOM   2479  CA  ALA   159      44.968  52.832  30.285  1.00  0.00           C  
ATOM   2480  HA  ALA   159      45.870  52.317  29.956  1.00  0.00           H  
ATOM   2481  CB  ALA   159      44.162  52.906  28.995  1.00  0.00           C  
ATOM   2482  HB1 ALA   159      43.176  52.807  29.190  1.00  0.00           H  
ATOM   2483  HB2 ALA   159      44.462  53.815  28.473  1.00  0.00           H  
ATOM   2484  HB3 ALA   159      44.436  52.044  28.386  1.00  0.00           H  
ATOM   2485  C   ALA   159      45.363  54.279  30.813  1.00  0.00           C  
ATOM   2486  O   ALA   159      46.362  54.806  30.383  1.00  0.00           O  
ATOM   2487  N   LEU   160      44.564  54.871  31.666  1.00  0.00           N  
ATOM   2488  H   LEU   160      43.713  54.254  31.915  1.00  0.00           H  
ATOM   2489  CA  LEU   160      44.838  56.175  32.254  1.00  0.00           C  
ATOM   2490  HA  LEU   160      45.266  56.864  31.541  1.00  0.00           H  
ATOM   2491  CB  LEU   160      43.481  56.753  32.688  1.00  0.00           C  
ATOM   2492  HB2 LEU   160      43.129  55.944  33.312  1.00  0.00           H  
ATOM   2493  HB3 LEU   160      43.679  57.689  33.189  1.00  0.00           H  
ATOM   2494  CG  LEU   160      42.488  57.102  31.542  1.00  0.00           C  
ATOM   2495  HG  LEU   160      42.483  56.324  30.898  1.00  0.00           H  
ATOM   2496  CD1 LEU   160      41.098  57.398  32.168  1.00  0.00           C  
ATOM   2497 HD11 LEU   160      40.392  57.556  31.353  1.00  0.00           H  
ATOM   2498 HD12 LEU   160      40.709  56.545  32.724  1.00  0.00           H  
ATOM   2499 HD13 LEU   160      41.097  58.307  32.770  1.00  0.00           H  
ATOM   2500  CD2 LEU   160      42.843  58.286  30.652  1.00  0.00           C  
ATOM   2501 HD21 LEU   160      43.721  58.150  30.020  1.00  0.00           H  
ATOM   2502 HD22 LEU   160      42.070  58.443  29.900  1.00  0.00           H  
ATOM   2503 HD23 LEU   160      42.873  59.111  31.364  1.00  0.00           H  
ATOM   2504  C   LEU   160      45.778  56.161  33.451  1.00  0.00           C  
ATOM   2505  O   LEU   160      46.512  57.093  33.621  1.00  0.00           O  
ATOM   2506  N   ALA   161      45.698  55.131  34.319  1.00  0.00           N  
ATOM   2507  H   ALA   161      44.965  54.459  34.145  1.00  0.00           H  
ATOM   2508  CA  ALA   161      46.616  54.956  35.427  1.00  0.00           C  
ATOM   2509  HA  ALA   161      46.553  55.907  35.956  1.00  0.00           H  
ATOM   2510  CB  ALA   161      46.216  53.697  36.203  1.00  0.00           C  
ATOM   2511  HB1 ALA   161      46.975  53.465  36.936  1.00  0.00           H  
ATOM   2512  HB2 ALA   161      45.205  53.858  36.576  1.00  0.00           H  
ATOM   2513  HB3 ALA   161      46.270  52.860  35.508  1.00  0.00           H  
ATOM   2514  C   ALA   161      48.097  55.006  35.064  1.00  0.00           C  
ATOM   2515  O   ALA   161      48.913  55.505  35.851  1.00  0.00           O  
ATOM   2516  N   VAL   162      48.507  54.561  33.869  1.00  0.00           N  
ATOM   2517  H   VAL   162      47.787  54.014  33.260  1.00  0.00           H  
ATOM   2518  CA  VAL   162      49.887  54.611  33.211  1.00  0.00           C  
ATOM   2519  HA  VAL   162      50.536  54.625  33.984  1.00  0.00           H  
ATOM   2520  CB  VAL   162      50.152  53.369  32.255  1.00  0.00           C  
ATOM   2521  HB  VAL   162      51.225  53.304  32.077  1.00  0.00           H  
ATOM   2522  CG1 VAL   162      49.731  52.022  32.859  1.00  0.00           C  
ATOM   2523 HG11 VAL   162      50.281  51.235  32.344  1.00  0.00           H  
ATOM   2524 HG12 VAL   162      50.073  51.988  33.893  1.00  0.00           H  
ATOM   2525 HG13 VAL   162      48.652  51.871  32.810  1.00  0.00           H  
ATOM   2526  CG2 VAL   162      49.385  53.472  30.927  1.00  0.00           C  
ATOM   2527 HG21 VAL   162      49.598  54.326  30.284  1.00  0.00           H  
ATOM   2528 HG22 VAL   162      49.521  52.550  30.361  1.00  0.00           H  
ATOM   2529 HG23 VAL   162      48.398  53.481  31.139  1.00  0.00           H  
ATOM   2530  C   VAL   162      50.233  55.995  32.562  1.00  0.00           C  
ATOM   2531  O   VAL   162      51.342  56.379  32.176  1.00  0.00           O  
ATOM   2532  N   LYS   163      49.146  56.780  32.298  1.00  0.00           N  
ATOM   2533  H   LYS   163      48.144  56.452  32.574  1.00  0.00           H  
ATOM   2534  CA  LYS   163      49.199  58.062  31.618  1.00  0.00           C  
ATOM   2535  HA  LYS   163      49.805  57.913  30.725  1.00  0.00           H  
ATOM   2536  CB  LYS   163      47.811  58.620  31.189  1.00  0.00           C  
ATOM   2537  HB2 LYS   163      47.325  57.860  30.736  1.00  0.00           H  
ATOM   2538  HB3 LYS   163      47.212  58.784  32.085  1.00  0.00           H  
ATOM   2539  CG  LYS   163      47.850  59.692  30.068  1.00  0.00           C  
ATOM   2540  HG2 LYS   163      48.509  60.541  30.251  1.00  0.00           H  
ATOM   2541  HG3 LYS   163      48.094  59.265  29.095  1.00  0.00           H  
ATOM   2542  CD  LYS   163      46.438  60.262  29.940  1.00  0.00           C  
ATOM   2543  HD2 LYS   163      45.877  59.524  29.366  1.00  0.00           H  
ATOM   2544  HD3 LYS   163      45.988  60.482  30.908  1.00  0.00           H  
ATOM   2545  CE  LYS   163      46.394  61.449  28.892  1.00  0.00           C  
ATOM   2546  HE2 LYS   163      47.278  61.423  28.254  1.00  0.00           H  
ATOM   2547  HE3 LYS   163      45.450  61.443  28.349  1.00  0.00           H  
ATOM   2548  NZ  LYS   163      46.428  62.742  29.532  1.00  0.00           N  
ATOM   2549  HZ1 LYS   163      46.720  63.542  28.851  1.00  0.00           H  
ATOM   2550  HZ2 LYS   163      45.541  63.020  30.101  1.00  0.00           H  
ATOM   2551  HZ3 LYS   163      47.241  62.774  30.258  1.00  0.00           H  
ATOM   2552  C   LYS   163      50.049  59.130  32.325  1.00  0.00           C  
ATOM   2553  O   LYS   163      50.892  59.751  31.729  1.00  0.00           O  
ATOM   2554  N   PRO   164      49.961  59.436  33.655  1.00  0.00           N  
ATOM   2555  CD  PRO   164      48.947  58.857  34.535  1.00  0.00           C  
ATOM   2556  HD2 PRO   164      49.180  57.801  34.672  1.00  0.00           H  
ATOM   2557  HD3 PRO   164      47.964  58.869  34.064  1.00  0.00           H  
ATOM   2558  CG  PRO   164      49.130  59.668  35.890  1.00  0.00           C  
ATOM   2559  HG2 PRO   164      48.905  58.977  36.702  1.00  0.00           H  
ATOM   2560  HG3 PRO   164      48.410  60.487  35.871  1.00  0.00           H  
ATOM   2561  CB  PRO   164      50.559  60.259  35.851  1.00  0.00           C  
ATOM   2562  HB2 PRO   164      51.222  59.567  36.171  1.00  0.00           H  
ATOM   2563  HB3 PRO   164      50.626  61.210  36.379  1.00  0.00           H  
ATOM   2564  CA  PRO   164      50.790  60.406  34.385  1.00  0.00           C  
ATOM   2565  HA  PRO   164      50.526  61.428  34.113  1.00  0.00           H  
ATOM   2566  C   PRO   164      52.281  60.177  34.146  1.00  0.00           C  
ATOM   2567  O   PRO   164      53.054  61.134  33.792  1.00  0.00           O  
ATOM   2568  N   SER   165      52.748  58.938  34.243  1.00  0.00           N  
ATOM   2569  H   SER   165      52.135  58.230  34.620  1.00  0.00           H  
ATOM   2570  CA  SER   165      54.148  58.634  34.053  1.00  0.00           C  
ATOM   2571  HA  SER   165      54.723  59.431  34.286  1.00  0.00           H  
ATOM   2572  CB  SER   165      54.561  57.421  34.892  1.00  0.00           C  
ATOM   2573  HB2 SER   165      55.613  57.203  34.706  1.00  0.00           H  
ATOM   2574  HB3 SER   165      54.328  57.582  35.944  1.00  0.00           H  
ATOM   2575  OG  SER   165      53.893  56.337  34.383  1.00  0.00           O  
ATOM   2576  HG  SER   165      52.922  56.299  34.877  1.00  0.00           H  
ATOM   2577  C   SER   165      54.542  58.524  32.624  1.00  0.00           C  
ATOM   2578  O   SER   165      55.723  58.536  32.269  1.00  0.00           O  
ATOM   2579  N   GLY   166      53.547  58.505  31.696  1.00  0.00           N  
ATOM   2580  H   GLY   166      52.506  58.600  32.004  1.00  0.00           H  
ATOM   2581  CA  GLY   166      53.758  58.594  30.221  1.00  0.00           C  
ATOM   2582  HA2 GLY   166      53.006  59.031  29.708  1.00  0.00           H  
ATOM   2583  HA3 GLY   166      54.644  59.053  30.062  1.00  0.00           H  
ATOM   2584  C   GLY   166      54.074  57.284  29.561  1.00  0.00           C  
ATOM   2585  O   GLY   166      54.414  57.229  28.341  1.00  0.00           O  
ATOM   2586  N   MET   167      54.143  56.213  30.383  1.00  0.00           N  
ATOM   2587  H   MET   167      53.805  56.272  31.333  1.00  0.00           H  
ATOM   2588  CA  MET   167      54.418  54.918  29.801  1.00  0.00           C  
ATOM   2589  HA  MET   167      55.341  54.982  29.224  1.00  0.00           H  
ATOM   2590  CB  MET   167      54.744  53.873  30.914  1.00  0.00           C  
ATOM   2591  HB2 MET   167      53.997  53.687  31.685  1.00  0.00           H  
ATOM   2592  HB3 MET   167      55.129  52.964  30.451  1.00  0.00           H  
ATOM   2593  CG  MET   167      55.910  54.396  31.709  1.00  0.00           C  
ATOM   2594  HG2 MET   167      56.716  54.781  31.084  1.00  0.00           H  
ATOM   2595  HG3 MET   167      55.630  55.275  32.288  1.00  0.00           H  
ATOM   2596  SD  MET   167      56.682  53.109  32.750  1.00  0.00           S  
ATOM   2597  CE  MET   167      56.049  53.798  34.261  1.00  0.00           C  
ATOM   2598  HE1 MET   167      56.380  54.825  34.417  1.00  0.00           H  
ATOM   2599  HE2 MET   167      54.962  53.823  34.327  1.00  0.00           H  
ATOM   2600  HE3 MET   167      56.458  53.347  35.165  1.00  0.00           H  
ATOM   2601  C   MET   167      53.352  54.332  28.865  1.00  0.00           C  
ATOM   2602  O   MET   167      52.166  54.358  29.234  1.00  0.00           O  
ATOM   2603  N   PRO   168      53.692  53.754  27.758  1.00  0.00           N  
ATOM   2604  CD  PRO   168      54.956  54.067  27.054  1.00  0.00           C  
ATOM   2605  HD2 PRO   168      55.699  53.453  27.562  1.00  0.00           H  
ATOM   2606  HD3 PRO   168      55.192  55.131  27.033  1.00  0.00           H  
ATOM   2607  CG  PRO   168      54.725  53.433  25.654  1.00  0.00           C  
ATOM   2608  HG2 PRO   168      55.695  53.314  25.171  1.00  0.00           H  
ATOM   2609  HG3 PRO   168      54.110  54.131  25.086  1.00  0.00           H  
ATOM   2610  CB  PRO   168      53.980  52.219  25.990  1.00  0.00           C  
ATOM   2611  HB2 PRO   168      54.632  51.395  26.282  1.00  0.00           H  
ATOM   2612  HB3 PRO   168      53.415  51.807  25.154  1.00  0.00           H  
ATOM   2613  CA  PRO   168      53.056  52.642  27.177  1.00  0.00           C  
ATOM   2614  HA  PRO   168      52.116  52.903  26.692  1.00  0.00           H  
ATOM   2615  C   PRO   168      52.857  51.484  28.124  1.00  0.00           C  
ATOM   2616  O   PRO   168      53.742  50.977  28.809  1.00  0.00           O  
ATOM   2617  N   TYR   169      51.635  50.972  28.101  1.00  0.00           N  
ATOM   2618  H   TYR   169      50.855  51.413  27.480  1.00  0.00           H  
ATOM   2619  CA  TYR   169      51.289  49.979  29.139  1.00  0.00           C  
ATOM   2620  HA  TYR   169      51.319  50.478  30.017  1.00  0.00           H  
ATOM   2621  CB  TYR   169      49.864  49.458  28.840  1.00  0.00           C  
ATOM   2622  HB2 TYR   169      49.179  50.280  28.637  1.00  0.00           H  
ATOM   2623  HB3 TYR   169      49.742  48.867  27.933  1.00  0.00           H  
ATOM   2624  CG  TYR   169      49.256  48.689  29.984  1.00  0.00           C  
ATOM   2625  CD1 TYR   169      48.520  49.390  30.948  1.00  0.00           C  
ATOM   2626  HD1 TYR   169      48.343  50.367  30.765  1.00  0.00           H  
ATOM   2627  CE1 TYR   169      47.971  48.668  31.989  1.00  0.00           C  
ATOM   2628  HE1 TYR   169      47.374  49.206  32.726  1.00  0.00           H  
ATOM   2629  CZ  TYR   169      48.120  47.266  32.173  1.00  0.00           C  
ATOM   2630  OH  TYR   169      47.413  46.706  33.114  1.00  0.00           O  
ATOM   2631  HH  TYR   169      47.344  45.622  33.029  1.00  0.00           H  
ATOM   2632  CE2 TYR   169      48.921  46.573  31.240  1.00  0.00           C  
ATOM   2633  HE2 TYR   169      48.975  45.484  31.231  1.00  0.00           H  
ATOM   2634  CD2 TYR   169      49.493  47.357  30.192  1.00  0.00           C  
ATOM   2635  HD2 TYR   169      49.859  46.910  29.425  1.00  0.00           H  
ATOM   2636  C   TYR   169      52.254  48.658  29.187  1.00  0.00           C  
ATOM   2637  O   TYR   169      52.496  48.185  30.310  1.00  0.00           O  
ATOM   2638  N   GLU   170      52.847  48.123  28.097  1.00  0.00           N  
ATOM   2639  H   GLU   170      52.572  48.512  27.116  1.00  0.00           H  
ATOM   2640  CA  GLU   170      53.766  47.009  28.217  1.00  0.00           C  
ATOM   2641  HA  GLU   170      53.342  46.142  28.723  1.00  0.00           H  
ATOM   2642  CB  GLU   170      54.012  46.566  26.798  1.00  0.00           C  
ATOM   2643  HB2 GLU   170      53.019  46.221  26.510  1.00  0.00           H  
ATOM   2644  HB3 GLU   170      54.499  47.359  26.232  1.00  0.00           H  
ATOM   2645  CG  GLU   170      55.016  45.330  26.676  1.00  0.00           C  
ATOM   2646  HG2 GLU   170      54.675  44.535  27.340  1.00  0.00           H  
ATOM   2647  HG3 GLU   170      54.852  44.910  25.684  1.00  0.00           H  
ATOM   2648  CD  GLU   170      56.534  45.634  26.697  1.00  0.00           C  
ATOM   2649  OE1 GLU   170      57.244  44.709  27.058  1.00  0.00           O  
ATOM   2650  OE2 GLU   170      57.000  46.763  26.460  1.00  0.00           O  
ATOM   2651  C   GLU   170      55.091  47.286  28.970  1.00  0.00           C  
ATOM   2652  O   GLU   170      55.546  46.490  29.763  1.00  0.00           O  
ATOM   2653  N   GLN   171      55.587  48.524  28.769  1.00  0.00           N  
ATOM   2654  H   GLN   171      55.118  49.074  27.954  1.00  0.00           H  
ATOM   2655  CA  GLN   171      56.691  49.133  29.530  1.00  0.00           C  
ATOM   2656  HA  GLN   171      57.507  48.427  29.375  1.00  0.00           H  
ATOM   2657  CB  GLN   171      57.176  50.446  28.831  1.00  0.00           C  
ATOM   2658  HB2 GLN   171      57.665  50.173  27.896  1.00  0.00           H  
ATOM   2659  HB3 GLN   171      56.315  51.037  28.516  1.00  0.00           H  
ATOM   2660  CG  GLN   171      58.088  51.317  29.721  1.00  0.00           C  
ATOM   2661  HG2 GLN   171      57.636  51.621  30.665  1.00  0.00           H  
ATOM   2662  HG3 GLN   171      58.993  50.807  30.052  1.00  0.00           H  
ATOM   2663  CD  GLN   171      58.425  52.607  29.005  1.00  0.00           C  
ATOM   2664  OE1 GLN   171      58.410  52.719  27.766  1.00  0.00           O  
ATOM   2665  NE2 GLN   171      58.751  53.640  29.756  1.00  0.00           N  
ATOM   2666 HE21 GLN   171      59.019  53.359  30.774  1.00  0.00           H  
ATOM   2667 HE22 GLN   171      59.187  54.468  29.375  1.00  0.00           H  
ATOM   2668  C   GLN   171      56.162  49.373  31.001  1.00  0.00           C  
ATOM   2669  O   GLN   171      56.899  48.943  31.900  1.00  0.00           O  
ATOM   2670  N   ALA   172      54.998  49.970  31.229  1.00  0.00           N  
ATOM   2671  H   ALA   172      54.429  50.389  30.412  1.00  0.00           H  
ATOM   2672  CA  ALA   172      54.509  50.225  32.549  1.00  0.00           C  
ATOM   2673  HA  ALA   172      55.113  50.829  32.987  1.00  0.00           H  
ATOM   2674  CB  ALA   172      53.151  50.827  32.432  1.00  0.00           C  
ATOM   2675  HB1 ALA   172      52.659  51.064  33.375  1.00  0.00           H  
ATOM   2676  HB2 ALA   172      53.272  51.727  31.847  1.00  0.00           H  
ATOM   2677  HB3 ALA   172      52.516  50.133  31.901  1.00  0.00           H  
ATOM   2678  C   ALA   172      54.389  48.906  33.423  1.00  0.00           C  
ATOM   2679  O   ALA   172      54.853  48.858  34.584  1.00  0.00           O  
ATOM   2680  N   MET   173      53.788  47.831  32.875  1.00  0.00           N  
ATOM   2681  H   MET   173      53.447  47.811  31.840  1.00  0.00           H  
ATOM   2682  CA  MET   173      53.556  46.530  33.591  1.00  0.00           C  
ATOM   2683  HA  MET   173      53.022  46.736  34.518  1.00  0.00           H  
ATOM   2684  CB  MET   173      52.621  45.578  32.814  1.00  0.00           C  
ATOM   2685  HB2 MET   173      51.701  46.135  32.631  1.00  0.00           H  
ATOM   2686  HB3 MET   173      53.151  45.313  31.900  1.00  0.00           H  
ATOM   2687  CG  MET   173      52.326  44.292  33.587  1.00  0.00           C  
ATOM   2688  HG2 MET   173      51.925  43.522  32.927  1.00  0.00           H  
ATOM   2689  HG3 MET   173      53.187  44.022  34.042  1.00  0.00           H  
ATOM   2690  SD  MET   173      51.315  44.442  35.049  1.00  0.00           S  
ATOM   2691  CE  MET   173      49.793  45.138  34.530  1.00  0.00           C  
ATOM   2692  HE1 MET   173      49.261  45.551  35.375  1.00  0.00           H  
ATOM   2693  HE2 MET   173      50.085  45.981  33.905  1.00  0.00           H  
ATOM   2694  HE3 MET   173      49.207  44.321  34.107  1.00  0.00           H  
ATOM   2695  C   MET   173      54.882  45.946  33.945  1.00  0.00           C  
ATOM   2696  O   MET   173      55.110  45.529  35.090  1.00  0.00           O  
ATOM   2697  N   THR   174      55.684  45.716  32.844  1.00  0.00           N  
ATOM   2698  H   THR   174      55.256  45.747  31.842  1.00  0.00           H  
ATOM   2699  CA  THR   174      57.035  45.086  33.031  1.00  0.00           C  
ATOM   2700  HA  THR   174      56.799  44.041  33.233  1.00  0.00           H  
ATOM   2701  CB  THR   174      57.764  45.275  31.742  1.00  0.00           C  
ATOM   2702  HB  THR   174      58.024  46.309  31.519  1.00  0.00           H  
ATOM   2703  CG2 THR   174      59.027  44.409  31.756  1.00  0.00           C  
ATOM   2704 HG21 THR   174      59.417  44.313  30.830  1.00  0.00           H  
ATOM   2705 HG22 THR   174      59.785  44.817  32.285  1.00  0.00           H  
ATOM   2706 HG23 THR   174      58.754  43.547  32.208  1.00  0.00           H  
ATOM   2707  OG1 THR   174      57.060  44.698  30.645  1.00  0.00           O  
ATOM   2708  HG1 THR   174      56.531  45.489  30.114  1.00  0.00           H  
ATOM   2709  C   THR   174      57.775  45.843  34.146  1.00  0.00           C  
ATOM   2710  O   THR   174      58.232  45.184  35.154  1.00  0.00           O  
ATOM   2711  N   THR   175      57.744  47.167  34.153  1.00  0.00           N  
ATOM   2712  H   THR   175      57.291  47.656  33.291  1.00  0.00           H  
ATOM   2713  CA  THR   175      58.522  47.946  35.080  1.00  0.00           C  
ATOM   2714  HA  THR   175      59.585  47.706  35.029  1.00  0.00           H  
ATOM   2715  CB  THR   175      58.550  49.439  34.776  1.00  0.00           C  
ATOM   2716  HB  THR   175      57.607  49.890  35.087  1.00  0.00           H  
ATOM   2717  CG2 THR   175      59.466  50.248  35.596  1.00  0.00           C  
ATOM   2718 HG21 THR   175      59.318  51.299  35.349  1.00  0.00           H  
ATOM   2719 HG22 THR   175      59.264  50.133  36.579  1.00  0.00           H  
ATOM   2720 HG23 THR   175      60.515  50.017  35.412  1.00  0.00           H  
ATOM   2721  OG1 THR   175      58.880  49.808  33.431  1.00  0.00           O  
ATOM   2722  HG1 THR   175      58.067  49.461  32.793  1.00  0.00           H  
ATOM   2723  C   THR   175      58.028  47.781  36.468  1.00  0.00           C  
ATOM   2724  O   THR   175      58.797  47.558  37.390  1.00  0.00           O  
ATOM   2725  N   ARG   176      56.773  48.056  36.616  1.00  0.00           N  
ATOM   2726  H   ARG   176      56.289  48.516  35.755  1.00  0.00           H  
ATOM   2727  CA  ARG   176      56.094  48.325  37.929  1.00  0.00           C  
ATOM   2728  HA  ARG   176      56.834  48.732  38.618  1.00  0.00           H  
ATOM   2729  CB  ARG   176      55.101  49.500  37.900  1.00  0.00           C  
ATOM   2730  HB2 ARG   176      54.449  49.312  37.152  1.00  0.00           H  
ATOM   2731  HB3 ARG   176      54.661  49.573  38.750  1.00  0.00           H  
ATOM   2732  CG  ARG   176      55.820  50.826  37.599  1.00  0.00           C  
ATOM   2733  HG2 ARG   176      56.455  51.191  38.406  1.00  0.00           H  
ATOM   2734  HG3 ARG   176      56.356  50.808  36.650  1.00  0.00           H  
ATOM   2735  CD  ARG   176      54.831  51.922  37.455  1.00  0.00           C  
ATOM   2736  HD2 ARG   176      54.238  51.784  36.551  1.00  0.00           H  
ATOM   2737  HD3 ARG   176      54.226  51.726  38.340  1.00  0.00           H  
ATOM   2738  NE  ARG   176      55.463  53.204  37.547  1.00  0.00           N  
ATOM   2739  HE  ARG   176      56.550  53.254  37.613  1.00  0.00           H  
ATOM   2740  CZ  ARG   176      54.843  54.317  37.737  1.00  0.00           C  
ATOM   2741  NH1 ARG   176      53.522  54.331  37.817  1.00  0.00           N  
ATOM   2742 HH11 ARG   176      52.922  53.427  37.712  1.00  0.00           H  
ATOM   2743 HH12 ARG   176      53.072  55.316  37.942  1.00  0.00           H  
ATOM   2744  NH2 ARG   176      55.441  55.459  37.715  1.00  0.00           N  
ATOM   2745 HH21 ARG   176      56.448  55.429  37.641  1.00  0.00           H  
ATOM   2746 HH22 ARG   176      54.855  56.373  37.811  1.00  0.00           H  
ATOM   2747  C   ARG   176      55.583  47.066  38.671  1.00  0.00           C  
ATOM   2748  O   ARG   176      55.148  47.160  39.810  1.00  0.00           O  
ATOM   2749  N   VAL   177      55.615  45.937  38.013  1.00  0.00           N  
ATOM   2750  H   VAL   177      55.797  45.866  36.940  1.00  0.00           H  
ATOM   2751  CA  VAL   177      55.154  44.702  38.573  1.00  0.00           C  
ATOM   2752  HA  VAL   177      55.266  44.814  39.652  1.00  0.00           H  
ATOM   2753  CB  VAL   177      53.665  44.529  38.168  1.00  0.00           C  
ATOM   2754  HB  VAL   177      53.569  44.360  37.095  1.00  0.00           H  
ATOM   2755  CG1 VAL   177      53.072  43.222  38.848  1.00  0.00           C  
ATOM   2756 HG11 VAL   177      53.594  42.428  38.504  1.00  0.00           H  
ATOM   2757 HG12 VAL   177      53.033  43.244  39.807  1.00  0.00           H  
ATOM   2758 HG13 VAL   177      52.030  43.061  38.572  1.00  0.00           H  
ATOM   2759  CG2 VAL   177      52.729  45.712  38.593  1.00  0.00           C  
ATOM   2760 HG21 VAL   177      52.984  46.510  37.896  1.00  0.00           H  
ATOM   2761 HG22 VAL   177      51.673  45.458  38.505  1.00  0.00           H  
ATOM   2762 HG23 VAL   177      52.925  46.062  39.607  1.00  0.00           H  
ATOM   2763  C   VAL   177      56.043  43.520  38.232  1.00  0.00           C  
ATOM   2764  O   VAL   177      56.377  42.785  39.167  1.00  0.00           O  
ATOM   2765  N   LEU   178      56.380  43.285  37.001  1.00  0.00           N  
ATOM   2766  H   LEU   178      56.125  44.076  36.296  1.00  0.00           H  
ATOM   2767  CA  LEU   178      56.964  41.949  36.505  1.00  0.00           C  
ATOM   2768  HA  LEU   178      56.502  41.093  36.996  1.00  0.00           H  
ATOM   2769  CB  LEU   178      56.732  41.767  34.965  1.00  0.00           C  
ATOM   2770  HB2 LEU   178      57.328  42.458  34.370  1.00  0.00           H  
ATOM   2771  HB3 LEU   178      57.066  40.761  34.711  1.00  0.00           H  
ATOM   2772  CG  LEU   178      55.206  41.867  34.599  1.00  0.00           C  
ATOM   2773  HG  LEU   178      54.881  42.804  34.788  1.00  0.00           H  
ATOM   2774  CD1 LEU   178      54.866  41.545  33.151  1.00  0.00           C  
ATOM   2775 HD11 LEU   178      55.034  40.559  33.011  1.00  0.00           H  
ATOM   2776 HD12 LEU   178      53.894  41.761  32.980  1.00  0.00           H  
ATOM   2777 HD13 LEU   178      55.516  41.976  32.509  1.00  0.00           H  
ATOM   2778  CD2 LEU   178      54.312  40.919  35.493  1.00  0.00           C  
ATOM   2779 HD21 LEU   178      53.312  40.781  35.082  1.00  0.00           H  
ATOM   2780 HD22 LEU   178      54.739  40.007  35.562  1.00  0.00           H  
ATOM   2781 HD23 LEU   178      54.202  41.165  36.466  1.00  0.00           H  
ATOM   2782  C   LEU   178      58.516  41.632  36.944  1.00  0.00           C  
ATOM   2783  O   LEU   178      58.856  40.516  37.330  1.00  0.00           O  
ATOM   2784  N   LYS   179      59.323  42.694  36.886  1.00  0.00           N  
ATOM   2785  H   LYS   179      58.883  43.532  36.534  1.00  0.00           H  
ATOM   2786  CA  LYS   179      60.720  42.741  37.338  1.00  0.00           C  
ATOM   2787  HA  LYS   179      61.207  41.773  37.225  1.00  0.00           H  
ATOM   2788  CB  LYS   179      61.486  43.848  36.441  1.00  0.00           C  
ATOM   2789  HB2 LYS   179      60.981  44.810  36.531  1.00  0.00           H  
ATOM   2790  HB3 LYS   179      62.523  43.862  36.778  1.00  0.00           H  
ATOM   2791  CG  LYS   179      61.411  43.250  35.005  1.00  0.00           C  
ATOM   2792  HG2 LYS   179      61.698  42.200  35.045  1.00  0.00           H  
ATOM   2793  HG3 LYS   179      60.415  43.401  34.589  1.00  0.00           H  
ATOM   2794  CD  LYS   179      62.496  44.096  34.147  1.00  0.00           C  
ATOM   2795  HD2 LYS   179      62.240  43.891  33.107  1.00  0.00           H  
ATOM   2796  HD3 LYS   179      62.458  45.168  34.337  1.00  0.00           H  
ATOM   2797  CE  LYS   179      63.957  43.610  34.345  1.00  0.00           C  
ATOM   2798  HE2 LYS   179      64.236  43.828  35.290  1.00  0.00           H  
ATOM   2799  HE3 LYS   179      64.096  42.545  34.161  1.00  0.00           H  
ATOM   2800  NZ  LYS   179      64.820  44.357  33.418  1.00  0.00           N  
ATOM   2801  HZ1 LYS   179      64.841  45.444  33.488  1.00  0.00           H  
ATOM   2802  HZ2 LYS   179      65.836  43.991  33.568  1.00  0.00           H  
ATOM   2803  HZ3 LYS   179      64.496  44.206  32.388  1.00  0.00           H  
ATOM   2804  C   LYS   179      60.799  42.963  38.877  1.00  0.00           C  
ATOM   2805  O   LYS   179      61.591  42.186  39.415  1.00  0.00           O  
ATOM   2806  N   PRO   180      59.937  43.781  39.534  1.00  0.00           N  
ATOM   2807  CD  PRO   180      59.105  44.808  38.999  1.00  0.00           C  
ATOM   2808  HD2 PRO   180      58.314  44.254  38.494  1.00  0.00           H  
ATOM   2809  HD3 PRO   180      59.618  45.466  38.299  1.00  0.00           H  
ATOM   2810  CG  PRO   180      58.545  45.577  40.154  1.00  0.00           C  
ATOM   2811  HG2 PRO   180      57.514  45.874  39.961  1.00  0.00           H  
ATOM   2812  HG3 PRO   180      59.161  46.475  40.189  1.00  0.00           H  
ATOM   2813  CB  PRO   180      58.717  44.707  41.363  1.00  0.00           C  
ATOM   2814  HB2 PRO   180      57.738  44.243  41.483  1.00  0.00           H  
ATOM   2815  HB3 PRO   180      58.873  45.361  42.221  1.00  0.00           H  
ATOM   2816  CA  PRO   180      59.862  43.782  41.001  1.00  0.00           C  
ATOM   2817  HA  PRO   180      60.792  44.152  41.434  1.00  0.00           H  
ATOM   2818  C   PRO   180      59.601  42.430  41.621  1.00  0.00           C  
ATOM   2819  O   PRO   180      60.007  42.255  42.794  1.00  0.00           O  
ATOM   2820  N   LEU   181      58.868  41.524  40.942  1.00  0.00           N  
ATOM   2821  H   LEU   181      58.487  41.774  39.952  1.00  0.00           H  
ATOM   2822  CA  LEU   181      58.575  40.192  41.553  1.00  0.00           C  
ATOM   2823  HA  LEU   181      59.027  40.181  42.544  1.00  0.00           H  
ATOM   2824  CB  LEU   181      57.041  40.041  41.716  1.00  0.00           C  
ATOM   2825  HB2 LEU   181      56.510  40.113  40.767  1.00  0.00           H  
ATOM   2826  HB3 LEU   181      56.838  39.068  42.164  1.00  0.00           H  
ATOM   2827  CG  LEU   181      56.398  41.133  42.591  1.00  0.00           C  
ATOM   2828  HG  LEU   181      56.632  42.029  42.187  1.00  0.00           H  
ATOM   2829  CD1 LEU   181      54.885  41.093  42.620  1.00  0.00           C  
ATOM   2830 HD11 LEU   181      54.549  41.206  41.674  1.00  0.00           H  
ATOM   2831 HD12 LEU   181      54.535  40.198  42.932  1.00  0.00           H  
ATOM   2832 HD13 LEU   181      54.393  41.661  43.294  1.00  0.00           H  
ATOM   2833  CD2 LEU   181      56.928  41.135  44.022  1.00  0.00           C  
ATOM   2834 HD21 LEU   181      56.202  41.645  44.656  1.00  0.00           H  
ATOM   2835 HD22 LEU   181      56.983  40.167  44.520  1.00  0.00           H  
ATOM   2836 HD23 LEU   181      57.946  41.488  44.186  1.00  0.00           H  
ATOM   2837  C   LEU   181      59.166  38.950  40.852  1.00  0.00           C  
ATOM   2838  O   LEU   181      58.728  37.765  41.046  1.00  0.00           O  
ATOM   2839  N   LYS   182      60.161  39.133  39.950  1.00  0.00           N  
ATOM   2840  H   LYS   182      60.497  40.132  39.673  1.00  0.00           H  
ATOM   2841  CA  LYS   182      60.815  38.085  39.183  1.00  0.00           C  
ATOM   2842  HA  LYS   182      61.425  38.542  38.404  1.00  0.00           H  
ATOM   2843  CB  LYS   182      61.933  37.384  40.010  1.00  0.00           C  
ATOM   2844  HB2 LYS   182      62.462  36.794  39.262  1.00  0.00           H  
ATOM   2845  HB3 LYS   182      62.678  38.068  40.416  1.00  0.00           H  
ATOM   2846  CG  LYS   182      61.488  36.474  41.151  1.00  0.00           C  
ATOM   2847  HG2 LYS   182      61.189  37.137  41.963  1.00  0.00           H  
ATOM   2848  HG3 LYS   182      60.590  35.947  40.830  1.00  0.00           H  
ATOM   2849  CD  LYS   182      62.553  35.458  41.616  1.00  0.00           C  
ATOM   2850  HD2 LYS   182      62.199  34.991  42.438  1.00  0.00           H  
ATOM   2851  HD3 LYS   182      62.774  34.725  40.840  1.00  0.00           H  
ATOM   2852  CE  LYS   182      63.929  36.089  41.941  1.00  0.00           C  
ATOM   2853  HE2 LYS   182      64.726  35.357  42.070  1.00  0.00           H  
ATOM   2854  HE3 LYS   182      64.275  36.620  41.054  1.00  0.00           H  
ATOM   2855  NZ  LYS   182      63.932  37.008  43.128  1.00  0.00           N  
ATOM   2856  HZ1 LYS   182      63.385  37.950  43.078  1.00  0.00           H  
ATOM   2857  HZ2 LYS   182      63.777  36.536  44.098  1.00  0.00           H  
ATOM   2858  HZ3 LYS   182      64.915  37.462  43.257  1.00  0.00           H  
ATOM   2859  C   LYS   182      59.896  37.102  38.397  1.00  0.00           C  
ATOM   2860  O   LYS   182      60.025  35.860  38.287  1.00  0.00           O  
ATOM   2861  N   LEU   183      58.838  37.741  37.929  1.00  0.00           N  
ATOM   2862  H   LEU   183      58.898  38.749  37.936  1.00  0.00           H  
ATOM   2863  CA  LEU   183      57.838  37.181  37.087  1.00  0.00           C  
ATOM   2864  HA  LEU   183      57.619  36.147  37.355  1.00  0.00           H  
ATOM   2865  CB  LEU   183      56.538  37.968  37.187  1.00  0.00           C  
ATOM   2866  HB2 LEU   183      56.776  38.962  36.809  1.00  0.00           H  
ATOM   2867  HB3 LEU   183      55.809  37.480  36.541  1.00  0.00           H  
ATOM   2868  CG  LEU   183      55.927  38.106  38.600  1.00  0.00           C  
ATOM   2869  HG  LEU   183      56.726  38.575  39.174  1.00  0.00           H  
ATOM   2870  CD1 LEU   183      54.683  39.046  38.642  1.00  0.00           C  
ATOM   2871 HD11 LEU   183      54.919  40.060  38.318  1.00  0.00           H  
ATOM   2872 HD12 LEU   183      53.886  38.604  38.044  1.00  0.00           H  
ATOM   2873 HD13 LEU   183      54.379  39.130  39.685  1.00  0.00           H  
ATOM   2874  CD2 LEU   183      55.491  36.770  39.221  1.00  0.00           C  
ATOM   2875 HD21 LEU   183      56.351  36.101  39.261  1.00  0.00           H  
ATOM   2876 HD22 LEU   183      55.280  36.826  40.289  1.00  0.00           H  
ATOM   2877 HD23 LEU   183      54.627  36.386  38.678  1.00  0.00           H  
ATOM   2878  C   LEU   183      58.393  37.009  35.668  1.00  0.00           C  
ATOM   2879  O   LEU   183      57.911  37.674  34.743  1.00  0.00           O  
ATOM   2880  N   ASP   184      59.496  36.220  35.550  1.00  0.00           N  
ATOM   2881  H   ASP   184      59.617  35.630  36.458  1.00  0.00           H  
ATOM   2882  CA  ASP   184      60.398  36.178  34.401  1.00  0.00           C  
ATOM   2883  HA  ASP   184      60.575  37.134  34.129  1.00  0.00           H  
ATOM   2884  CB  ASP   184      61.732  35.508  34.859  1.00  0.00           C  
ATOM   2885  HB2 ASP   184      61.449  34.592  35.178  1.00  0.00           H  
ATOM   2886  HB3 ASP   184      62.332  35.519  34.047  1.00  0.00           H  
ATOM   2887  CG  ASP   184      62.377  36.015  36.147  1.00  0.00           C  
ATOM   2888  OD1 ASP   184      62.068  37.091  36.650  1.00  0.00           O  
ATOM   2889  OD2 ASP   184      63.407  35.413  36.491  1.00  0.00           O  
ATOM   2890  C   ASP   184      59.726  35.603  33.164  1.00  0.00           C  
ATOM   2891  O   ASP   184      60.442  35.599  32.114  1.00  0.00           O  
ATOM   2892  N   HIP   185      58.497  35.025  33.228  1.00  0.00           N  
ATOM   2893  H   HIP   185      57.919  35.206  34.134  1.00  0.00           H  
ATOM   2894  CA  HIP   185      57.827  34.270  32.083  1.00  0.00           C  
ATOM   2895  HA  HIP   185      58.258  34.474  31.103  1.00  0.00           H  
ATOM   2896  CB  HIP   185      57.959  32.783  32.340  1.00  0.00           C  
ATOM   2897  HB2 HIP   185      57.488  32.547  33.295  1.00  0.00           H  
ATOM   2898  HB3 HIP   185      57.363  32.247  31.602  1.00  0.00           H  
ATOM   2899  CG  HIP   185      59.360  32.139  32.396  1.00  0.00           C  
ATOM   2900  ND1 HIP   185      60.213  32.235  33.456  1.00  0.00           N  
ATOM   2901  HD1 HIP   185      60.002  32.646  34.444  1.00  0.00           H  
ATOM   2902  CE1 HIP   185      61.316  31.591  33.162  1.00  0.00           C  
ATOM   2903  HE1 HIP   185      62.143  31.560  33.872  1.00  0.00           H  
ATOM   2904  NE2 HIP   185      61.228  31.010  31.961  1.00  0.00           N  
ATOM   2905  HE2 HIP   185      61.989  30.425  31.444  1.00  0.00           H  
ATOM   2906  CD2 HIP   185      59.996  31.406  31.407  1.00  0.00           C  
ATOM   2907  HD2 HIP   185      59.559  31.029  30.482  1.00  0.00           H  
ATOM   2908  C   HIP   185      56.311  34.609  32.023  1.00  0.00           C  
ATOM   2909  O   HIP   185      55.546  33.940  31.354  1.00  0.00           O  
ATOM   2910  N   THR   186      55.995  35.737  32.654  1.00  0.00           N  
ATOM   2911  H   THR   186      56.769  36.397  33.045  1.00  0.00           H  
ATOM   2912  CA  THR   186      54.725  36.458  32.427  1.00  0.00           C  
ATOM   2913  HA  THR   186      54.005  35.687  32.156  1.00  0.00           H  
ATOM   2914  CB  THR   186      54.262  37.212  33.644  1.00  0.00           C  
ATOM   2915  HB  THR   186      54.996  37.956  33.954  1.00  0.00           H  
ATOM   2916  CG2 THR   186      52.922  37.913  33.367  1.00  0.00           C  
ATOM   2917 HG21 THR   186      52.254  37.317  32.745  1.00  0.00           H  
ATOM   2918 HG22 THR   186      52.539  38.213  34.343  1.00  0.00           H  
ATOM   2919 HG23 THR   186      53.082  38.840  32.816  1.00  0.00           H  
ATOM   2920  OG1 THR   186      54.151  36.228  34.708  1.00  0.00           O  
ATOM   2921  HG1 THR   186      55.037  35.748  34.771  1.00  0.00           H  
ATOM   2922  C   THR   186      54.864  37.455  31.309  1.00  0.00           C  
ATOM   2923  O   THR   186      55.652  38.377  31.400  1.00  0.00           O  
ATOM   2924  N   TRP   187      54.005  37.342  30.288  1.00  0.00           N  
ATOM   2925  H   TRP   187      53.309  36.518  30.344  1.00  0.00           H  
ATOM   2926  CA  TRP   187      54.146  38.091  29.020  1.00  0.00           C  
ATOM   2927  HA  TRP   187      54.892  38.755  29.170  1.00  0.00           H  
ATOM   2928  CB  TRP   187      54.564  37.139  27.965  1.00  0.00           C  
ATOM   2929  HB2 TRP   187      53.886  36.286  27.969  1.00  0.00           H  
ATOM   2930  HB3 TRP   187      54.441  37.502  26.944  1.00  0.00           H  
ATOM   2931  CG  TRP   187      55.849  36.365  28.147  1.00  0.00           C  
ATOM   2932  CD1 TRP   187      56.081  35.057  28.003  1.00  0.00           C  
ATOM   2933  HD1 TRP   187      55.320  34.299  27.820  1.00  0.00           H  
ATOM   2934  NE1 TRP   187      57.433  34.729  28.273  1.00  0.00           N  
ATOM   2935  HE1 TRP   187      57.771  33.777  28.275  1.00  0.00           H  
ATOM   2936  CE2 TRP   187      58.162  35.856  28.457  1.00  0.00           C  
ATOM   2937  CZ2 TRP   187      59.498  36.031  28.790  1.00  0.00           C  
ATOM   2938  HZ2 TRP   187      60.090  35.135  28.976  1.00  0.00           H  
ATOM   2939  CH2 TRP   187      60.007  37.337  29.000  1.00  0.00           C  
ATOM   2940  HH2 TRP   187      61.057  37.580  29.165  1.00  0.00           H  
ATOM   2941  CZ3 TRP   187      59.151  38.380  28.665  1.00  0.00           C  
ATOM   2942  HZ3 TRP   187      59.423  39.436  28.650  1.00  0.00           H  
ATOM   2943  CE3 TRP   187      57.748  38.218  28.528  1.00  0.00           C  
ATOM   2944  HE3 TRP   187      57.081  39.064  28.363  1.00  0.00           H  
ATOM   2945  CD2 TRP   187      57.216  36.930  28.359  1.00  0.00           C  
ATOM   2946  C   TRP   187      52.900  38.932  28.677  1.00  0.00           C  
ATOM   2947  O   TRP   187      51.770  38.494  28.791  1.00  0.00           O  
ATOM   2948  N   ILE   188      53.059  40.173  28.169  1.00  0.00           N  
ATOM   2949  H   ILE   188      54.032  40.586  27.905  1.00  0.00           H  
ATOM   2950  CA  ILE   188      52.019  40.945  27.489  1.00  0.00           C  
ATOM   2951  HA  ILE   188      51.054  40.753  27.959  1.00  0.00           H  
ATOM   2952  CB  ILE   188      52.335  42.491  27.564  1.00  0.00           C  
ATOM   2953  HB  ILE   188      53.343  42.688  27.199  1.00  0.00           H  
ATOM   2954  CG2 ILE   188      51.442  43.335  26.633  1.00  0.00           C  
ATOM   2955 HG21 ILE   188      50.405  43.338  26.969  1.00  0.00           H  
ATOM   2956 HG22 ILE   188      51.703  44.308  26.705  1.00  0.00           H  
ATOM   2957 HG23 ILE   188      51.598  43.085  25.719  1.00  0.00           H  
ATOM   2958  CG1 ILE   188      52.268  43.054  29.001  1.00  0.00           C  
ATOM   2959 HG12 ILE   188      51.911  44.078  29.113  1.00  0.00           H  
ATOM   2960 HG13 ILE   188      51.532  42.495  29.579  1.00  0.00           H  
ATOM   2961  CD1 ILE   188      53.566  43.019  29.742  1.00  0.00           C  
ATOM   2962 HD11 ILE   188      54.068  43.889  29.641  1.00  0.00           H  
ATOM   2963 HD12 ILE   188      53.353  42.859  30.788  1.00  0.00           H  
ATOM   2964 HD13 ILE   188      54.116  42.209  29.491  1.00  0.00           H  
ATOM   2965  C   ILE   188      51.918  40.403  26.121  1.00  0.00           C  
ATOM   2966  O   ILE   188      50.843  40.193  25.620  1.00  0.00           O  
ATOM   2967  N   ASN   189      53.071  40.108  25.429  1.00  0.00           N  
ATOM   2968  H   ASN   189      54.020  40.213  25.933  1.00  0.00           H  
ATOM   2969  CA  ASN   189      53.178  39.656  24.055  1.00  0.00           C  
ATOM   2970  HA  ASN   189      52.214  39.242  23.799  1.00  0.00           H  
ATOM   2971  CB  ASN   189      53.514  40.867  23.114  1.00  0.00           C  
ATOM   2972  HB2 ASN   189      52.976  41.704  23.289  1.00  0.00           H  
ATOM   2973  HB3 ASN   189      54.513  41.213  23.334  1.00  0.00           H  
ATOM   2974  CG  ASN   189      53.327  40.597  21.624  1.00  0.00           C  
ATOM   2975  OD1 ASN   189      53.637  39.484  21.145  1.00  0.00           O  
ATOM   2976  ND2 ASN   189      52.807  41.497  20.836  1.00  0.00           N  
ATOM   2977 HD21 ASN   189      52.637  41.405  19.764  1.00  0.00           H  
ATOM   2978 HD22 ASN   189      52.396  42.392  21.302  1.00  0.00           H  
ATOM   2979  C   ASN   189      54.261  38.418  24.009  1.00  0.00           C  
ATOM   2980  O   ASN   189      55.388  38.626  24.540  1.00  0.00           O  
ATOM   2981  N   VAL   190      53.944  37.224  23.454  1.00  0.00           N  
ATOM   2982  H   VAL   190      52.987  37.282  22.935  1.00  0.00           H  
ATOM   2983  CA  VAL   190      54.756  35.994  23.636  1.00  0.00           C  
ATOM   2984  HA  VAL   190      55.214  36.004  24.626  1.00  0.00           H  
ATOM   2985  CB  VAL   190      53.759  34.834  23.678  1.00  0.00           C  
ATOM   2986  HB  VAL   190      53.275  34.773  22.794  1.00  0.00           H  
ATOM   2987  CG1 VAL   190      54.403  33.458  23.911  1.00  0.00           C  
ATOM   2988 HG11 VAL   190      55.050  33.616  24.773  1.00  0.00           H  
ATOM   2989 HG12 VAL   190      53.674  32.663  24.071  1.00  0.00           H  
ATOM   2990 HG13 VAL   190      55.098  33.135  23.135  1.00  0.00           H  
ATOM   2991  CG2 VAL   190      52.722  35.017  24.835  1.00  0.00           C  
ATOM   2992 HG21 VAL   190      52.124  34.122  24.929  1.00  0.00           H  
ATOM   2993 HG22 VAL   190      53.172  35.193  25.722  1.00  0.00           H  
ATOM   2994 HG23 VAL   190      52.109  35.888  24.659  1.00  0.00           H  
ATOM   2995  C   VAL   190      55.846  35.765  22.590  1.00  0.00           C  
ATOM   2996  O   VAL   190      55.504  35.691  21.422  1.00  0.00           O  
ATOM   2997  N   PRO   191      57.186  35.732  22.833  1.00  0.00           N  
ATOM   2998  CD  PRO   191      57.849  36.216  24.049  1.00  0.00           C  
ATOM   2999  HD2 PRO   191      57.975  35.397  24.758  1.00  0.00           H  
ATOM   3000  HD3 PRO   191      57.311  37.033  24.528  1.00  0.00           H  
ATOM   3001  CG  PRO   191      59.218  36.622  23.597  1.00  0.00           C  
ATOM   3002  HG2 PRO   191      59.996  36.668  24.358  1.00  0.00           H  
ATOM   3003  HG3 PRO   191      59.189  37.626  23.173  1.00  0.00           H  
ATOM   3004  CB  PRO   191      59.483  35.618  22.489  1.00  0.00           C  
ATOM   3005  HB2 PRO   191      59.830  34.680  22.922  1.00  0.00           H  
ATOM   3006  HB3 PRO   191      60.194  35.997  21.756  1.00  0.00           H  
ATOM   3007  CA  PRO   191      58.159  35.436  21.795  1.00  0.00           C  
ATOM   3008  HA  PRO   191      58.107  36.208  21.028  1.00  0.00           H  
ATOM   3009  C   PRO   191      58.048  34.000  21.182  1.00  0.00           C  
ATOM   3010  O   PRO   191      57.569  33.046  21.783  1.00  0.00           O  
ATOM   3011  N   LYS   192      58.526  33.909  19.962  1.00  0.00           N  
ATOM   3012  H   LYS   192      58.817  34.839  19.474  1.00  0.00           H  
ATOM   3013  CA  LYS   192      58.393  32.723  19.149  1.00  0.00           C  
ATOM   3014  HA  LYS   192      57.316  32.581  19.051  1.00  0.00           H  
ATOM   3015  CB  LYS   192      58.919  32.925  17.702  1.00  0.00           C  
ATOM   3016  HB2 LYS   192      58.404  33.797  17.298  1.00  0.00           H  
ATOM   3017  HB3 LYS   192      59.997  33.085  17.697  1.00  0.00           H  
ATOM   3018  CG  LYS   192      58.716  31.625  16.818  1.00  0.00           C  
ATOM   3019  HG2 LYS   192      58.927  31.831  15.852  1.00  0.00           H  
ATOM   3020  HG3 LYS   192      59.340  30.816  17.199  1.00  0.00           H  
ATOM   3021  CD  LYS   192      57.270  31.116  16.858  1.00  0.00           C  
ATOM   3022  HD2 LYS   192      56.940  30.774  17.839  1.00  0.00           H  
ATOM   3023  HD3 LYS   192      56.598  31.911  16.535  1.00  0.00           H  
ATOM   3024  CE  LYS   192      57.148  29.996  15.852  1.00  0.00           C  
ATOM   3025  HE2 LYS   192      57.619  30.219  14.986  1.00  0.00           H  
ATOM   3026  HE3 LYS   192      57.646  29.147  16.318  1.00  0.00           H  
ATOM   3027  NZ  LYS   192      55.745  29.554  15.672  1.00  0.00           N  
ATOM   3028  HZ1 LYS   192      55.186  30.306  15.115  1.00  0.00           H  
ATOM   3029  HZ2 LYS   192      55.717  28.679  15.167  1.00  0.00           H  
ATOM   3030  HZ3 LYS   192      55.267  29.428  16.552  1.00  0.00           H  
ATOM   3031  C   LYS   192      58.955  31.460  19.846  1.00  0.00           C  
ATOM   3032  O   LYS   192      58.339  30.421  19.923  1.00  0.00           O  
ATOM   3033  N   ALA   193      60.015  31.681  20.611  1.00  0.00           N  
ATOM   3034  H   ALA   193      60.338  32.718  20.702  1.00  0.00           H  
ATOM   3035  CA  ALA   193      60.590  30.575  21.439  1.00  0.00           C  
ATOM   3036  HA  ALA   193      60.832  29.782  20.862  1.00  0.00           H  
ATOM   3037  CB  ALA   193      61.817  31.235  22.168  1.00  0.00           C  
ATOM   3038  HB1 ALA   193      61.471  32.155  22.639  1.00  0.00           H  
ATOM   3039  HB2 ALA   193      62.207  30.569  22.938  1.00  0.00           H  
ATOM   3040  HB3 ALA   193      62.583  31.605  21.487  1.00  0.00           H  
ATOM   3041  C   ALA   193      59.711  30.072  22.585  1.00  0.00           C  
ATOM   3042  O   ALA   193      59.662  28.902  22.996  1.00  0.00           O  
ATOM   3043  N   GLU   194      58.879  30.980  23.168  1.00  0.00           N  
ATOM   3044  H   GLU   194      58.921  31.991  22.762  1.00  0.00           H  
ATOM   3045  CA  GLU   194      57.985  30.839  24.339  1.00  0.00           C  
ATOM   3046  HA  GLU   194      58.389  30.183  25.110  1.00  0.00           H  
ATOM   3047  CB  GLU   194      57.934  32.255  25.088  1.00  0.00           C  
ATOM   3048  HB2 GLU   194      57.407  32.822  24.320  1.00  0.00           H  
ATOM   3049  HB3 GLU   194      57.276  32.220  25.955  1.00  0.00           H  
ATOM   3050  CG  GLU   194      59.310  32.881  25.416  1.00  0.00           C  
ATOM   3051  HG2 GLU   194      59.809  33.115  24.475  1.00  0.00           H  
ATOM   3052  HG3 GLU   194      59.090  33.847  25.872  1.00  0.00           H  
ATOM   3053  CD  GLU   194      60.327  32.023  26.153  1.00  0.00           C  
ATOM   3054  OE1 GLU   194      61.517  32.511  26.217  1.00  0.00           O  
ATOM   3055  OE2 GLU   194      60.041  30.927  26.661  1.00  0.00           O  
ATOM   3056  C   GLU   194      56.600  30.357  23.927  1.00  0.00           C  
ATOM   3057  O   GLU   194      55.850  29.660  24.648  1.00  0.00           O  
ATOM   3058  N   GLU   195      56.334  30.583  22.617  1.00  0.00           N  
ATOM   3059  H   GLU   195      57.111  31.134  22.086  1.00  0.00           H  
ATOM   3060  CA  GLU   195      55.150  30.073  21.808  1.00  0.00           C  
ATOM   3061  HA  GLU   195      54.228  30.282  22.351  1.00  0.00           H  
ATOM   3062  CB  GLU   195      54.990  30.634  20.429  1.00  0.00           C  
ATOM   3063  HB2 GLU   195      55.082  31.626  20.596  1.00  0.00           H  
ATOM   3064  HB3 GLU   195      55.869  30.259  19.906  1.00  0.00           H  
ATOM   3065  CG  GLU   195      53.642  30.483  19.688  1.00  0.00           C  
ATOM   3066  HG2 GLU   195      52.916  30.403  20.386  1.00  0.00           H  
ATOM   3067  HG3 GLU   195      53.406  31.284  19.119  1.00  0.00           H  
ATOM   3068  CD  GLU   195      53.673  29.311  18.738  1.00  0.00           C  
ATOM   3069  OE1 GLU   195      54.754  28.963  18.139  1.00  0.00           O  
ATOM   3070  OE2 GLU   195      52.569  28.774  18.542  1.00  0.00           O  
ATOM   3071  C   GLU   195      55.143  28.458  21.744  1.00  0.00           C  
ATOM   3072  O   GLU   195      54.115  27.800  21.727  1.00  0.00           O  
ATOM   3073  N   ALA   196      56.298  27.821  21.890  1.00  0.00           N  
ATOM   3074  H   ALA   196      57.226  28.388  21.967  1.00  0.00           H  
ATOM   3075  CA  ALA   196      56.350  26.368  22.128  1.00  0.00           C  
ATOM   3076  HA  ALA   196      55.811  25.898  21.305  1.00  0.00           H  
ATOM   3077  CB  ALA   196      57.738  25.820  22.093  1.00  0.00           C  
ATOM   3078  HB1 ALA   196      57.671  24.759  21.853  1.00  0.00           H  
ATOM   3079  HB2 ALA   196      58.322  26.340  21.333  1.00  0.00           H  
ATOM   3080  HB3 ALA   196      58.226  26.062  23.037  1.00  0.00           H  
ATOM   3081  C   ALA   196      55.705  25.882  23.448  1.00  0.00           C  
ATOM   3082  O   ALA   196      55.275  24.719  23.455  1.00  0.00           O  
ATOM   3083  N   HIE   197      55.607  26.747  24.487  1.00  0.00           N  
ATOM   3084  H   HIE   197      56.019  27.653  24.316  1.00  0.00           H  
ATOM   3085  CA  HIE   197      54.907  26.499  25.677  1.00  0.00           C  
ATOM   3086  HA  HIE   197      54.860  25.425  25.856  1.00  0.00           H  
ATOM   3087  CB  HIE   197      55.760  27.076  26.846  1.00  0.00           C  
ATOM   3088  HB2 HIE   197      55.676  28.151  26.684  1.00  0.00           H  
ATOM   3089  HB3 HIE   197      55.381  26.881  27.849  1.00  0.00           H  
ATOM   3090  CG  HIE   197      57.164  26.600  26.866  1.00  0.00           C  
ATOM   3091  ND1 HIE   197      58.165  27.120  26.022  1.00  0.00           N  
ATOM   3092  CE1 HIE   197      59.252  26.383  26.374  1.00  0.00           C  
ATOM   3093  HE1 HIE   197      60.234  26.572  25.941  1.00  0.00           H  
ATOM   3094  NE2 HIE   197      59.089  25.605  27.459  1.00  0.00           N  
ATOM   3095  HE2 HIE   197      59.719  24.841  27.657  1.00  0.00           H  
ATOM   3096  CD2 HIE   197      57.719  25.704  27.736  1.00  0.00           C  
ATOM   3097  HD2 HIE   197      57.200  25.086  28.469  1.00  0.00           H  
ATOM   3098  C   HIE   197      53.516  27.074  25.835  1.00  0.00           C  
ATOM   3099  O   HIE   197      52.746  26.503  26.608  1.00  0.00           O  
ATOM   3100  N   TYR   198      53.128  28.030  25.023  1.00  0.00           N  
ATOM   3101  H   TYR   198      53.906  28.391  24.350  1.00  0.00           H  
ATOM   3102  CA  TYR   198      51.797  28.642  24.897  1.00  0.00           C  
ATOM   3103  HA  TYR   198      51.377  29.025  25.828  1.00  0.00           H  
ATOM   3104  CB  TYR   198      51.896  29.731  23.843  1.00  0.00           C  
ATOM   3105  HB2 TYR   198      52.744  30.224  24.082  1.00  0.00           H  
ATOM   3106  HB3 TYR   198      52.088  29.292  22.864  1.00  0.00           H  
ATOM   3107  CG  TYR   198      50.726  30.697  23.768  1.00  0.00           C  
ATOM   3108  CD1 TYR   198      49.514  30.611  24.516  1.00  0.00           C  
ATOM   3109  HD1 TYR   198      49.327  29.746  25.152  1.00  0.00           H  
ATOM   3110  CE1 TYR   198      48.509  31.537  24.321  1.00  0.00           C  
ATOM   3111  HE1 TYR   198      47.673  31.520  25.020  1.00  0.00           H  
ATOM   3112  CZ  TYR   198      48.631  32.602  23.404  1.00  0.00           C  
ATOM   3113  OH  TYR   198      47.732  33.643  23.366  1.00  0.00           O  
ATOM   3114  HH  TYR   198      46.735  33.348  23.695  1.00  0.00           H  
ATOM   3115  CE2 TYR   198      49.811  32.676  22.648  1.00  0.00           C  
ATOM   3116  HE2 TYR   198      50.008  33.520  21.986  1.00  0.00           H  
ATOM   3117  CD2 TYR   198      50.877  31.751  22.840  1.00  0.00           C  
ATOM   3118  HD2 TYR   198      51.711  31.836  22.144  1.00  0.00           H  
ATOM   3119  C   TYR   198      50.742  27.543  24.477  1.00  0.00           C  
ATOM   3120  O   TYR   198      50.607  27.229  23.309  1.00  0.00           O  
ATOM   3121  N   ALA   199      49.986  26.961  25.338  1.00  0.00           N  
ATOM   3122  H   ALA   199      50.126  27.246  26.381  1.00  0.00           H  
ATOM   3123  CA  ALA   199      48.772  26.249  24.976  1.00  0.00           C  
ATOM   3124  HA  ALA   199      49.129  25.321  24.529  1.00  0.00           H  
ATOM   3125  CB  ALA   199      47.911  25.930  26.191  1.00  0.00           C  
ATOM   3126  HB1 ALA   199      47.676  26.723  26.900  1.00  0.00           H  
ATOM   3127  HB2 ALA   199      47.021  25.344  25.960  1.00  0.00           H  
ATOM   3128  HB3 ALA   199      48.448  25.284  26.751  1.00  0.00           H  
ATOM   3129  C   ALA   199      47.936  26.930  23.904  1.00  0.00           C  
ATOM   3130  O   ALA   199      47.821  28.132  23.939  1.00  0.00           O  
ATOM   3131  N   TRP   200      47.191  26.184  23.047  1.00  0.00           N  
ATOM   3132  H   TRP   200      47.183  25.187  23.208  1.00  0.00           H  
ATOM   3133  CA  TRP   200      46.003  26.691  22.279  1.00  0.00           C  
ATOM   3134  HA  TRP   200      46.117  27.723  21.946  1.00  0.00           H  
ATOM   3135  CB  TRP   200      45.793  25.846  21.066  1.00  0.00           C  
ATOM   3136  HB2 TRP   200      45.963  24.794  21.299  1.00  0.00           H  
ATOM   3137  HB3 TRP   200      44.747  25.996  20.797  1.00  0.00           H  
ATOM   3138  CG  TRP   200      46.686  26.160  19.940  1.00  0.00           C  
ATOM   3139  CD1 TRP   200      47.886  25.562  19.707  1.00  0.00           C  
ATOM   3140  HD1 TRP   200      48.309  24.876  20.426  1.00  0.00           H  
ATOM   3141  NE1 TRP   200      48.545  26.162  18.645  1.00  0.00           N  
ATOM   3142  HE1 TRP   200      49.524  26.032  18.431  1.00  0.00           H  
ATOM   3143  CE2 TRP   200      47.771  27.163  18.042  1.00  0.00           C  
ATOM   3144  CZ2 TRP   200      47.875  28.001  16.933  1.00  0.00           C  
ATOM   3145  HZ2 TRP   200      48.797  28.107  16.382  1.00  0.00           H  
ATOM   3146  CH2 TRP   200      46.895  29.003  16.747  1.00  0.00           C  
ATOM   3147  HH2 TRP   200      46.988  29.645  15.972  1.00  0.00           H  
ATOM   3148  CZ3 TRP   200      45.747  29.048  17.531  1.00  0.00           C  
ATOM   3149  HZ3 TRP   200      45.058  29.892  17.540  1.00  0.00           H  
ATOM   3150  CE3 TRP   200      45.633  28.138  18.564  1.00  0.00           C  
ATOM   3151  HE3 TRP   200      44.794  28.230  19.254  1.00  0.00           H  
ATOM   3152  CD2 TRP   200      46.579  27.166  18.875  1.00  0.00           C  
ATOM   3153  C   TRP   200      44.802  26.641  23.295  1.00  0.00           C  
ATOM   3154  O   TRP   200      44.751  25.714  24.187  1.00  0.00           O  
ATOM   3155  N   GLY   201      43.932  27.619  23.248  1.00  0.00           N  
ATOM   3156  H   GLY   201      44.154  28.434  22.792  1.00  0.00           H  
ATOM   3157  CA  GLY   201      42.530  27.512  23.726  1.00  0.00           C  
ATOM   3158  HA2 GLY   201      42.477  27.045  24.698  1.00  0.00           H  
ATOM   3159  HA3 GLY   201      42.124  28.468  24.022  1.00  0.00           H  
ATOM   3160  C   GLY   201      41.587  26.745  22.723  1.00  0.00           C  
ATOM   3161  O   GLY   201      41.957  26.612  21.565  1.00  0.00           O  
ATOM   3162  N   TYR   202      40.397  26.193  23.246  1.00  0.00           N  
ATOM   3163  H   TYR   202      40.093  26.482  24.252  1.00  0.00           H  
ATOM   3164  CA  TYR   202      39.490  25.336  22.399  1.00  0.00           C  
ATOM   3165  HA  TYR   202      39.876  25.377  21.380  1.00  0.00           H  
ATOM   3166  CB  TYR   202      39.732  23.863  22.838  1.00  0.00           C  
ATOM   3167  HB2 TYR   202      39.705  23.663  23.828  1.00  0.00           H  
ATOM   3168  HB3 TYR   202      38.838  23.360  22.470  1.00  0.00           H  
ATOM   3169  CG  TYR   202      40.955  23.242  22.223  1.00  0.00           C  
ATOM   3170  CD1 TYR   202      40.913  22.823  20.868  1.00  0.00           C  
ATOM   3171  HD1 TYR   202      39.999  22.639  20.303  1.00  0.00           H  
ATOM   3172  CE1 TYR   202      42.175  22.497  20.224  1.00  0.00           C  
ATOM   3173  HE1 TYR   202      42.153  22.156  19.189  1.00  0.00           H  
ATOM   3174  CZ  TYR   202      43.360  22.725  20.922  1.00  0.00           C  
ATOM   3175  OH  TYR   202      44.526  22.699  20.218  1.00  0.00           O  
ATOM   3176  HH  TYR   202      44.354  22.413  19.180  1.00  0.00           H  
ATOM   3177  CE2 TYR   202      43.376  23.146  22.273  1.00  0.00           C  
ATOM   3178  HE2 TYR   202      44.282  23.160  22.861  1.00  0.00           H  
ATOM   3179  CD2 TYR   202      42.157  23.382  22.929  1.00  0.00           C  
ATOM   3180  HD2 TYR   202      42.265  23.880  23.881  1.00  0.00           H  
ATOM   3181  C   TYR   202      38.025  25.766  22.515  1.00  0.00           C  
ATOM   3182  O   TYR   202      37.534  25.804  23.622  1.00  0.00           O  
ATOM   3183  N   ARG   203      37.281  25.887  21.373  1.00  0.00           N  
ATOM   3184  H   ARG   203      37.674  25.713  20.371  1.00  0.00           H  
ATOM   3185  CA  ARG   203      35.851  26.050  21.570  1.00  0.00           C  
ATOM   3186  HA  ARG   203      35.597  25.596  22.436  1.00  0.00           H  
ATOM   3187  CB  ARG   203      35.452  27.530  21.673  1.00  0.00           C  
ATOM   3188  HB2 ARG   203      36.184  27.927  22.376  1.00  0.00           H  
ATOM   3189  HB3 ARG   203      35.528  28.048  20.717  1.00  0.00           H  
ATOM   3190  CG  ARG   203      33.984  27.758  22.052  1.00  0.00           C  
ATOM   3191  HG2 ARG   203      33.359  27.365  21.265  1.00  0.00           H  
ATOM   3192  HG3 ARG   203      33.742  27.168  22.936  1.00  0.00           H  
ATOM   3193  CD  ARG   203      33.708  29.240  22.355  1.00  0.00           C  
ATOM   3194  HD2 ARG   203      34.049  29.747  21.464  1.00  0.00           H  
ATOM   3195  HD3 ARG   203      32.735  29.476  22.490  1.00  0.00           H  
ATOM   3196  NE  ARG   203      34.408  29.678  23.595  1.00  0.00           N  
ATOM   3197  HE  ARG   203      34.939  28.920  24.151  1.00  0.00           H  
ATOM   3198  CZ  ARG   203      34.320  30.924  23.994  1.00  0.00           C  
ATOM   3199  NH1 ARG   203      33.769  31.947  23.265  1.00  0.00           N  
ATOM   3200 HH11 ARG   203      33.024  31.797  22.498  1.00  0.00           H  
ATOM   3201 HH12 ARG   203      33.810  32.932  23.707  1.00  0.00           H  
ATOM   3202  NH2 ARG   203      34.850  31.392  25.087  1.00  0.00           N  
ATOM   3203 HH21 ARG   203      35.405  30.764  25.785  1.00  0.00           H  
ATOM   3204 HH22 ARG   203      34.801  32.369  25.337  1.00  0.00           H  
ATOM   3205  C   ARG   203      35.179  25.357  20.463  1.00  0.00           C  
ATOM   3206  O   ARG   203      35.536  25.621  19.321  1.00  0.00           O  
ATOM   3207  N   ASP   204      34.164  24.456  20.707  1.00  0.00           N  
ATOM   3208  H   ASP   204      33.796  24.175  21.683  1.00  0.00           H  
ATOM   3209  CA  ASP   204      33.348  24.047  19.547  1.00  0.00           C  
ATOM   3210  HA  ASP   204      32.787  23.258  20.025  1.00  0.00           H  
ATOM   3211  CB  ASP   204      32.380  25.083  19.122  1.00  0.00           C  
ATOM   3212  HB2 ASP   204      32.944  25.809  18.536  1.00  0.00           H  
ATOM   3213  HB3 ASP   204      31.852  24.643  18.382  1.00  0.00           H  
ATOM   3214  CG  ASP   204      31.567  25.686  20.259  1.00  0.00           C  
ATOM   3215  OD1 ASP   204      31.035  26.801  20.043  1.00  0.00           O  
ATOM   3216  OD2 ASP   204      31.223  24.955  21.213  1.00  0.00           O  
ATOM   3217  C   ASP   204      34.174  23.374  18.339  1.00  0.00           C  
ATOM   3218  O   ASP   204      33.896  23.525  17.136  1.00  0.00           O  
ATOM   3219  N   GLY   205      35.261  22.583  18.680  1.00  0.00           N  
ATOM   3220  H   GLY   205      35.573  22.491  19.709  1.00  0.00           H  
ATOM   3221  CA  GLY   205      35.946  21.720  17.695  1.00  0.00           C  
ATOM   3222  HA2 GLY   205      36.134  20.919  18.189  1.00  0.00           H  
ATOM   3223  HA3 GLY   205      35.211  21.534  16.926  1.00  0.00           H  
ATOM   3224  C   GLY   205      37.221  22.285  17.087  1.00  0.00           C  
ATOM   3225  O   GLY   205      37.931  21.492  16.366  1.00  0.00           O  
ATOM   3226  N   LYS   206      37.407  23.601  17.364  1.00  0.00           N  
ATOM   3227  H   LYS   206      36.716  24.034  18.087  1.00  0.00           H  
ATOM   3228  CA  LYS   206      38.487  24.434  16.762  1.00  0.00           C  
ATOM   3229  HA  LYS   206      39.128  23.679  16.306  1.00  0.00           H  
ATOM   3230  CB  LYS   206      38.026  25.446  15.705  1.00  0.00           C  
ATOM   3231  HB2 LYS   206      37.342  26.211  16.072  1.00  0.00           H  
ATOM   3232  HB3 LYS   206      38.849  26.007  15.262  1.00  0.00           H  
ATOM   3233  CG  LYS   206      37.375  24.648  14.584  1.00  0.00           C  
ATOM   3234  HG2 LYS   206      37.971  23.904  14.249  1.00  0.00           H  
ATOM   3235  HG3 LYS   206      36.508  24.255  14.923  1.00  0.00           H  
ATOM   3236  CD  LYS   206      36.962  25.404  13.351  1.00  0.00           C  
ATOM   3237  HD2 LYS   206      36.174  25.978  13.616  1.00  0.00           H  
ATOM   3238  HD3 LYS   206      37.750  26.013  13.183  1.00  0.00           H  
ATOM   3239  CE  LYS   206      36.691  24.552  12.083  1.00  0.00           C  
ATOM   3240  HE2 LYS   206      37.426  23.864  11.997  1.00  0.00           H  
ATOM   3241  HE3 LYS   206      35.864  23.997  12.250  1.00  0.00           H  
ATOM   3242  NZ  LYS   206      36.322  25.272  10.870  1.00  0.00           N  
ATOM   3243  HZ1 LYS   206      36.053  24.549  10.099  1.00  0.00           H  
ATOM   3244  HZ2 LYS   206      35.443  25.882  11.076  1.00  0.00           H  
ATOM   3245  HZ3 LYS   206      37.136  25.833  10.412  1.00  0.00           H  
ATOM   3246  C   LYS   206      39.279  25.248  17.852  1.00  0.00           C  
ATOM   3247  O   LYS   206      38.699  25.885  18.800  1.00  0.00           O  
ATOM   3248  N   ALA   207      40.602  25.228  17.640  1.00  0.00           N  
ATOM   3249  H   ALA   207      41.005  24.711  16.769  1.00  0.00           H  
ATOM   3250  CA  ALA   207      41.666  25.977  18.390  1.00  0.00           C  
ATOM   3251  HA  ALA   207      41.452  25.858  19.370  1.00  0.00           H  
ATOM   3252  CB  ALA   207      43.052  25.460  18.046  1.00  0.00           C  
ATOM   3253  HB1 ALA   207      43.266  25.640  16.993  1.00  0.00           H  
ATOM   3254  HB2 ALA   207      43.901  25.981  18.490  1.00  0.00           H  
ATOM   3255  HB3 ALA   207      43.081  24.391  18.260  1.00  0.00           H  
ATOM   3256  C   ALA   207      41.598  27.447  18.179  1.00  0.00           C  
ATOM   3257  O   ALA   207      41.106  28.013  17.209  1.00  0.00           O  
ATOM   3258  N   VAL   208      41.937  28.203  19.233  1.00  0.00           N  
ATOM   3259  H   VAL   208      42.376  27.771  20.033  1.00  0.00           H  
ATOM   3260  CA  VAL   208      41.679  29.661  19.328  1.00  0.00           C  
ATOM   3261  HA  VAL   208      41.899  30.187  18.495  1.00  0.00           H  
ATOM   3262  CB  VAL   208      40.093  29.969  19.589  1.00  0.00           C  
ATOM   3263  HB  VAL   208      39.580  29.847  18.727  1.00  0.00           H  
ATOM   3264  CG1 VAL   208      39.408  29.319  20.718  1.00  0.00           C  
ATOM   3265 HG11 VAL   208      38.345  29.554  20.654  1.00  0.00           H  
ATOM   3266 HG12 VAL   208      39.467  28.231  20.758  1.00  0.00           H  
ATOM   3267 HG13 VAL   208      39.618  29.635  21.654  1.00  0.00           H  
ATOM   3268  CG2 VAL   208      40.035  31.429  19.885  1.00  0.00           C  
ATOM   3269 HG21 VAL   208      40.523  31.559  20.851  1.00  0.00           H  
ATOM   3270 HG22 VAL   208      40.585  31.929  19.088  1.00  0.00           H  
ATOM   3271 HG23 VAL   208      39.114  31.822  20.013  1.00  0.00           H  
ATOM   3272  C   VAL   208      42.613  30.299  20.377  1.00  0.00           C  
ATOM   3273  O   VAL   208      42.594  29.972  21.513  1.00  0.00           O  
ATOM   3274  N   ARG   209      43.557  31.207  19.999  1.00  0.00           N  
ATOM   3275  H   ARG   209      43.606  31.519  18.956  1.00  0.00           H  
ATOM   3276  CA  ARG   209      44.178  32.132  20.967  1.00  0.00           C  
ATOM   3277  HA  ARG   209      43.988  31.821  21.995  1.00  0.00           H  
ATOM   3278  CB  ARG   209      45.700  32.165  20.760  1.00  0.00           C  
ATOM   3279  HB2 ARG   209      45.916  32.374  19.796  1.00  0.00           H  
ATOM   3280  HB3 ARG   209      46.101  33.043  21.266  1.00  0.00           H  
ATOM   3281  CG  ARG   209      46.513  30.969  21.272  1.00  0.00           C  
ATOM   3282  HG2 ARG   209      46.769  31.238  22.297  1.00  0.00           H  
ATOM   3283  HG3 ARG   209      45.974  30.028  21.158  1.00  0.00           H  
ATOM   3284  CD  ARG   209      47.845  30.807  20.531  1.00  0.00           C  
ATOM   3285  HD2 ARG   209      47.597  30.543  19.503  1.00  0.00           H  
ATOM   3286  HD3 ARG   209      48.293  31.780  20.732  1.00  0.00           H  
ATOM   3287  NE  ARG   209      48.723  29.688  20.905  1.00  0.00           N  
ATOM   3288  HE  ARG   209      48.473  28.991  21.705  1.00  0.00           H  
ATOM   3289  CZ  ARG   209      49.696  29.361  20.151  1.00  0.00           C  
ATOM   3290  NH1 ARG   209      50.106  30.004  19.067  1.00  0.00           N  
ATOM   3291 HH11 ARG   209      49.658  30.865  18.572  1.00  0.00           H  
ATOM   3292 HH12 ARG   209      51.073  29.619  18.743  1.00  0.00           H  
ATOM   3293  NH2 ARG   209      50.570  28.482  20.568  1.00  0.00           N  
ATOM   3294 HH21 ARG   209      51.556  28.504  20.106  1.00  0.00           H  
ATOM   3295 HH22 ARG   209      50.526  28.040  21.563  1.00  0.00           H  
ATOM   3296  C   ARG   209      43.630  33.516  20.870  1.00  0.00           C  
ATOM   3297  O   ARG   209      43.211  33.893  19.819  1.00  0.00           O  
ATOM   3298  N   VAL   210      43.675  34.298  21.955  1.00  0.00           N  
ATOM   3299  H   VAL   210      44.089  33.869  22.868  1.00  0.00           H  
ATOM   3300  CA  VAL   210      43.264  35.697  21.967  1.00  0.00           C  
ATOM   3301  HA  VAL   210      42.245  35.688  21.581  1.00  0.00           H  
ATOM   3302  CB  VAL   210      43.110  36.211  23.395  1.00  0.00           C  
ATOM   3303  HB  VAL   210      42.559  35.455  23.956  1.00  0.00           H  
ATOM   3304  CG1 VAL   210      44.256  36.640  24.247  1.00  0.00           C  
ATOM   3305 HG11 VAL   210      44.521  37.676  24.040  1.00  0.00           H  
ATOM   3306 HG12 VAL   210      44.052  36.604  25.317  1.00  0.00           H  
ATOM   3307 HG13 VAL   210      45.043  35.929  23.995  1.00  0.00           H  
ATOM   3308  CG2 VAL   210      42.114  37.340  23.407  1.00  0.00           C  
ATOM   3309 HG21 VAL   210      42.558  38.317  23.212  1.00  0.00           H  
ATOM   3310 HG22 VAL   210      41.361  37.144  22.764  1.00  0.00           H  
ATOM   3311 HG23 VAL   210      41.673  37.315  24.404  1.00  0.00           H  
ATOM   3312  C   VAL   210      44.037  36.743  21.161  1.00  0.00           C  
ATOM   3313  O   VAL   210      45.243  36.846  21.368  1.00  0.00           O  
ATOM   3314  N   SER   211      43.291  37.470  20.339  1.00  0.00           N  
ATOM   3315  H   SER   211      42.288  37.351  20.312  1.00  0.00           H  
ATOM   3316  CA  SER   211      43.764  38.455  19.414  1.00  0.00           C  
ATOM   3317  HA  SER   211      44.627  38.058  19.070  1.00  0.00           H  
ATOM   3318  CB  SER   211      42.917  38.732  18.223  1.00  0.00           C  
ATOM   3319  HB2 SER   211      43.515  39.159  17.530  1.00  0.00           H  
ATOM   3320  HB3 SER   211      42.602  37.831  17.892  1.00  0.00           H  
ATOM   3321  OG  SER   211      41.757  39.598  18.487  1.00  0.00           O  
ATOM   3322  HG  SER   211      41.120  39.058  19.188  1.00  0.00           H  
ATOM   3323  C   SER   211      44.052  39.731  20.218  1.00  0.00           C  
ATOM   3324  O   SER   211      43.299  40.093  21.150  1.00  0.00           O  
ATOM   3325  N   PRO   212      45.135  40.441  19.836  1.00  0.00           N  
ATOM   3326  CD  PRO   212      46.193  40.175  18.901  1.00  0.00           C  
ATOM   3327  HD2 PRO   212      45.947  39.705  17.949  1.00  0.00           H  
ATOM   3328  HD3 PRO   212      46.873  39.494  19.412  1.00  0.00           H  
ATOM   3329  CG  PRO   212      46.882  41.432  18.567  1.00  0.00           C  
ATOM   3330  HG2 PRO   212      46.527  41.870  17.634  1.00  0.00           H  
ATOM   3331  HG3 PRO   212      47.955  41.238  18.596  1.00  0.00           H  
ATOM   3332  CB  PRO   212      46.610  42.364  19.751  1.00  0.00           C  
ATOM   3333  HB2 PRO   212      46.644  43.346  19.516  1.00  0.00           H  
ATOM   3334  HB3 PRO   212      47.417  42.146  20.451  1.00  0.00           H  
ATOM   3335  CA  PRO   212      45.276  41.841  20.297  1.00  0.00           C  
ATOM   3336  HA  PRO   212      45.284  41.841  21.307  1.00  0.00           H  
ATOM   3337  C   PRO   212      44.107  42.731  19.756  1.00  0.00           C  
ATOM   3338  O   PRO   212      43.326  42.342  18.909  1.00  0.00           O  
ATOM   3339  N   GLY   213      43.981  43.876  20.397  1.00  0.00           N  
ATOM   3340  H   GLY   213      44.535  44.024  21.229  1.00  0.00           H  
ATOM   3341  CA  GLY   213      42.902  44.843  20.103  1.00  0.00           C  
ATOM   3342  HA2 GLY   213      43.006  45.116  19.053  1.00  0.00           H  
ATOM   3343  HA3 GLY   213      41.905  44.415  20.214  1.00  0.00           H  
ATOM   3344  C   GLY   213      43.002  46.127  21.031  1.00  0.00           C  
ATOM   3345  O   GLY   213      44.044  46.308  21.705  1.00  0.00           O  
ATOM   3346  N   MET   214      41.957  46.882  21.033  1.00  0.00           N  
ATOM   3347  H   MET   214      41.127  46.446  20.657  1.00  0.00           H  
ATOM   3348  CA  MET   214      41.971  48.193  21.791  1.00  0.00           C  
ATOM   3349  HA  MET   214      42.911  48.703  21.579  1.00  0.00           H  
ATOM   3350  CB  MET   214      40.849  49.168  21.311  1.00  0.00           C  
ATOM   3351  HB2 MET   214      40.752  49.234  20.228  1.00  0.00           H  
ATOM   3352  HB3 MET   214      39.900  48.756  21.652  1.00  0.00           H  
ATOM   3353  CG  MET   214      40.892  50.576  21.980  1.00  0.00           C  
ATOM   3354  HG2 MET   214      40.124  51.242  21.585  1.00  0.00           H  
ATOM   3355  HG3 MET   214      40.675  50.488  23.045  1.00  0.00           H  
ATOM   3356  SD  MET   214      42.508  51.340  21.807  1.00  0.00           S  
ATOM   3357  CE  MET   214      42.417  51.897  20.100  1.00  0.00           C  
ATOM   3358  HE1 MET   214      43.278  52.526  19.879  1.00  0.00           H  
ATOM   3359  HE2 MET   214      42.520  50.997  19.495  1.00  0.00           H  
ATOM   3360  HE3 MET   214      41.508  52.489  19.993  1.00  0.00           H  
ATOM   3361  C   MET   214      41.805  47.895  23.305  1.00  0.00           C  
ATOM   3362  O   MET   214      40.954  47.082  23.690  1.00  0.00           O  
ATOM   3363  N   LEU   215      42.716  48.475  24.111  1.00  0.00           N  
ATOM   3364  H   LEU   215      43.608  48.875  23.631  1.00  0.00           H  
ATOM   3365  CA  LEU   215      42.863  48.369  25.578  1.00  0.00           C  
ATOM   3366  HA  LEU   215      43.816  48.783  25.905  1.00  0.00           H  
ATOM   3367  CB  LEU   215      41.934  49.219  26.434  1.00  0.00           C  
ATOM   3368  HB2 LEU   215      40.971  48.724  26.555  1.00  0.00           H  
ATOM   3369  HB3 LEU   215      42.299  49.302  27.458  1.00  0.00           H  
ATOM   3370  CG  LEU   215      41.814  50.681  25.881  1.00  0.00           C  
ATOM   3371  HG  LEU   215      41.190  50.708  24.988  1.00  0.00           H  
ATOM   3372  CD1 LEU   215      41.222  51.545  27.045  1.00  0.00           C  
ATOM   3373 HD11 LEU   215      40.620  52.404  26.748  1.00  0.00           H  
ATOM   3374 HD12 LEU   215      40.640  50.983  27.650  1.00  0.00           H  
ATOM   3375 HD13 LEU   215      42.029  51.991  27.626  1.00  0.00           H  
ATOM   3376  CD2 LEU   215      43.123  51.364  25.476  1.00  0.00           C  
ATOM   3377 HD21 LEU   215      42.973  52.285  25.250  1.00  0.00           H  
ATOM   3378 HD22 LEU   215      43.897  51.306  26.241  1.00  0.00           H  
ATOM   3379 HD23 LEU   215      43.591  50.831  24.648  1.00  0.00           H  
ATOM   3380  C   LEU   215      42.884  46.915  26.137  1.00  0.00           C  
ATOM   3381  O   LEU   215      42.101  46.589  27.067  1.00  0.00           O  
ATOM   3382  N   ASP   216      43.595  46.072  25.357  1.00  0.00           N  
ATOM   3383  H   ASP   216      43.982  46.537  24.549  1.00  0.00           H  
ATOM   3384  CA  ASP   216      43.521  44.623  25.468  1.00  0.00           C  
ATOM   3385  HA  ASP   216      42.480  44.310  25.542  1.00  0.00           H  
ATOM   3386  CB  ASP   216      44.073  44.026  24.182  1.00  0.00           C  
ATOM   3387  HB2 ASP   216      44.082  42.941  24.285  1.00  0.00           H  
ATOM   3388  HB3 ASP   216      43.409  44.211  23.338  1.00  0.00           H  
ATOM   3389  CG  ASP   216      45.521  44.334  23.817  1.00  0.00           C  
ATOM   3390  OD1 ASP   216      46.092  45.206  24.520  1.00  0.00           O  
ATOM   3391  OD2 ASP   216      46.017  43.768  22.838  1.00  0.00           O  
ATOM   3392  C   ASP   216      44.255  44.067  26.709  1.00  0.00           C  
ATOM   3393  O   ASP   216      43.675  43.345  27.546  1.00  0.00           O  
ATOM   3394  N   ALA   217      45.514  44.464  26.986  1.00  0.00           N  
ATOM   3395  H   ALA   217      45.990  44.951  26.134  1.00  0.00           H  
ATOM   3396  CA  ALA   217      46.328  44.057  28.149  1.00  0.00           C  
ATOM   3397  HA  ALA   217      46.329  42.982  27.970  1.00  0.00           H  
ATOM   3398  CB  ALA   217      47.696  44.694  27.938  1.00  0.00           C  
ATOM   3399  HB1 ALA   217      48.325  44.607  28.823  1.00  0.00           H  
ATOM   3400  HB2 ALA   217      48.218  44.458  27.011  1.00  0.00           H  
ATOM   3401  HB3 ALA   217      47.572  45.776  27.895  1.00  0.00           H  
ATOM   3402  C   ALA   217      45.631  44.414  29.464  1.00  0.00           C  
ATOM   3403  O   ALA   217      45.426  43.552  30.326  1.00  0.00           O  
ATOM   3404  N   GLN   218      45.223  45.696  29.618  1.00  0.00           N  
ATOM   3405  H   GLN   218      45.580  46.394  28.861  1.00  0.00           H  
ATOM   3406  CA  GLN   218      44.366  46.244  30.688  1.00  0.00           C  
ATOM   3407  HA  GLN   218      44.962  46.553  31.547  1.00  0.00           H  
ATOM   3408  CB  GLN   218      43.740  47.550  30.191  1.00  0.00           C  
ATOM   3409  HB2 GLN   218      43.326  47.462  29.186  1.00  0.00           H  
ATOM   3410  HB3 GLN   218      42.979  47.899  30.889  1.00  0.00           H  
ATOM   3411  CG  GLN   218      44.792  48.646  30.169  1.00  0.00           C  
ATOM   3412  HG2 GLN   218      44.317  49.626  30.118  1.00  0.00           H  
ATOM   3413  HG3 GLN   218      45.490  48.591  30.897  1.00  0.00           H  
ATOM   3414  CD  GLN   218      45.539  48.734  28.842  1.00  0.00           C  
ATOM   3415  OE1 GLN   218      45.492  47.950  27.949  1.00  0.00           O  
ATOM   3416  NE2 GLN   218      46.321  49.800  28.739  1.00  0.00           N  
ATOM   3417 HE21 GLN   218      46.423  50.502  29.567  1.00  0.00           H  
ATOM   3418 HE22 GLN   218      46.681  50.132  27.765  1.00  0.00           H  
ATOM   3419  C   GLN   218      43.224  45.362  31.052  1.00  0.00           C  
ATOM   3420  O   GLN   218      42.861  45.188  32.203  1.00  0.00           O  
ATOM   3421  N   ALA   219      42.505  44.811  30.108  1.00  0.00           N  
ATOM   3422  H   ALA   219      42.912  44.908  29.102  1.00  0.00           H  
ATOM   3423  CA  ALA   219      41.221  44.074  30.309  1.00  0.00           C  
ATOM   3424  HA  ALA   219      40.944  44.141  31.361  1.00  0.00           H  
ATOM   3425  CB  ALA   219      40.095  44.787  29.670  1.00  0.00           C  
ATOM   3426  HB1 ALA   219      39.953  45.735  30.190  1.00  0.00           H  
ATOM   3427  HB2 ALA   219      40.277  44.998  28.616  1.00  0.00           H  
ATOM   3428  HB3 ALA   219      39.090  44.415  29.867  1.00  0.00           H  
ATOM   3429  C   ALA   219      41.260  42.553  30.158  1.00  0.00           C  
ATOM   3430  O   ALA   219      40.339  41.912  30.676  1.00  0.00           O  
ATOM   3431  N   TYR   220      42.131  42.024  29.314  1.00  0.00           N  
ATOM   3432  H   TYR   220      42.608  42.662  28.571  1.00  0.00           H  
ATOM   3433  CA  TYR   220      42.066  40.586  29.053  1.00  0.00           C  
ATOM   3434  HA  TYR   220      41.827  40.016  29.950  1.00  0.00           H  
ATOM   3435  CB  TYR   220      41.067  40.256  27.917  1.00  0.00           C  
ATOM   3436  HB2 TYR   220      41.057  39.259  27.760  1.00  0.00           H  
ATOM   3437  HB3 TYR   220      40.048  40.490  28.225  1.00  0.00           H  
ATOM   3438  CG  TYR   220      41.181  41.022  26.618  1.00  0.00           C  
ATOM   3439  CD1 TYR   220      41.847  40.511  25.469  1.00  0.00           C  
ATOM   3440  HD1 TYR   220      42.527  39.659  25.514  1.00  0.00           H  
ATOM   3441  CE1 TYR   220      41.703  41.202  24.219  1.00  0.00           C  
ATOM   3442  HE1 TYR   220      42.285  40.777  23.401  1.00  0.00           H  
ATOM   3443  CZ  TYR   220      40.922  42.362  24.046  1.00  0.00           C  
ATOM   3444  OH  TYR   220      40.938  43.045  22.864  1.00  0.00           O  
ATOM   3445  HH  TYR   220      40.080  43.714  22.802  1.00  0.00           H  
ATOM   3446  CE2 TYR   220      40.144  42.776  25.201  1.00  0.00           C  
ATOM   3447  HE2 TYR   220      39.528  43.566  25.070  1.00  0.00           H  
ATOM   3448  CD2 TYR   220      40.278  42.120  26.451  1.00  0.00           C  
ATOM   3449  HD2 TYR   220      39.628  42.541  27.219  1.00  0.00           H  
ATOM   3450  C   TYR   220      43.374  39.898  28.695  1.00  0.00           C  
ATOM   3451  O   TYR   220      43.416  38.656  28.852  1.00  0.00           O  
ATOM   3452  N   GLY   221      44.325  40.587  28.175  1.00  0.00           N  
ATOM   3453  H   GLY   221      44.001  41.498  27.883  1.00  0.00           H  
ATOM   3454  CA  GLY   221      45.314  39.965  27.336  1.00  0.00           C  
ATOM   3455  HA2 GLY   221      44.995  39.030  26.875  1.00  0.00           H  
ATOM   3456  HA3 GLY   221      45.413  40.594  26.551  1.00  0.00           H  
ATOM   3457  C   GLY   221      46.627  39.605  27.899  1.00  0.00           C  
ATOM   3458  O   GLY   221      47.608  39.637  27.187  1.00  0.00           O  
ATOM   3459  N   VAL   222      46.758  39.132  29.136  1.00  0.00           N  
ATOM   3460  H   VAL   222      45.912  39.042  29.818  1.00  0.00           H  
ATOM   3461  CA  VAL   222      48.064  38.726  29.792  1.00  0.00           C  
ATOM   3462  HA  VAL   222      48.890  39.132  29.208  1.00  0.00           H  
ATOM   3463  CB  VAL   222      48.226  39.430  31.209  1.00  0.00           C  
ATOM   3464  HB  VAL   222      47.549  39.027  31.841  1.00  0.00           H  
ATOM   3465  CG1 VAL   222      49.681  39.249  31.809  1.00  0.00           C  
ATOM   3466 HG11 VAL   222      49.891  38.179  31.789  1.00  0.00           H  
ATOM   3467 HG12 VAL   222      50.407  39.794  31.206  1.00  0.00           H  
ATOM   3468 HG13 VAL   222      49.862  39.511  32.851  1.00  0.00           H  
ATOM   3469  CG2 VAL   222      47.936  40.936  31.058  1.00  0.00           C  
ATOM   3470 HG21 VAL   222      46.971  41.041  30.779  1.00  0.00           H  
ATOM   3471 HG22 VAL   222      48.190  41.497  31.957  1.00  0.00           H  
ATOM   3472 HG23 VAL   222      48.438  41.374  30.195  1.00  0.00           H  
ATOM   3473  C   VAL   222      48.145  37.227  29.903  1.00  0.00           C  
ATOM   3474  O   VAL   222      47.105  36.624  30.208  1.00  0.00           O  
ATOM   3475  N   LYS   223      49.413  36.694  29.751  1.00  0.00           N  
ATOM   3476  H   LYS   223      50.228  37.367  29.484  1.00  0.00           H  
ATOM   3477  CA  LYS   223      49.669  35.267  29.586  1.00  0.00           C  
ATOM   3478  HA  LYS   223      48.935  34.587  29.726  1.00  0.00           H  
ATOM   3479  CB  LYS   223      50.027  35.056  28.130  1.00  0.00           C  
ATOM   3480  HB2 LYS   223      50.945  35.627  27.992  1.00  0.00           H  
ATOM   3481  HB3 LYS   223      50.214  33.993  27.978  1.00  0.00           H  
ATOM   3482  CG  LYS   223      49.088  35.436  26.964  1.00  0.00           C  
ATOM   3483  HG2 LYS   223      49.296  34.658  26.246  1.00  0.00           H  
ATOM   3484  HG3 LYS   223      48.078  35.178  27.283  1.00  0.00           H  
ATOM   3485  CD  LYS   223      49.251  36.838  26.501  1.00  0.00           C  
ATOM   3486  HD2 LYS   223      48.827  37.421  27.135  1.00  0.00           H  
ATOM   3487  HD3 LYS   223      50.295  37.086  26.383  1.00  0.00           H  
ATOM   3488  CE  LYS   223      48.577  36.959  25.101  1.00  0.00           C  
ATOM   3489  HE2 LYS   223      48.981  36.318  24.332  1.00  0.00           H  
ATOM   3490  HE3 LYS   223      47.520  36.745  25.147  1.00  0.00           H  
ATOM   3491  NZ  LYS   223      48.680  38.323  24.689  1.00  0.00           N  
ATOM   3492  HZ1 LYS   223      48.181  39.046  25.334  1.00  0.00           H  
ATOM   3493  HZ2 LYS   223      49.729  38.610  24.616  1.00  0.00           H  
ATOM   3494  HZ3 LYS   223      48.225  38.460  23.798  1.00  0.00           H  
ATOM   3495  C   LYS   223      50.879  34.746  30.452  1.00  0.00           C  
ATOM   3496  O   LYS   223      51.878  35.475  30.482  1.00  0.00           O  
ATOM   3497  N   THR   224      50.748  33.608  31.164  1.00  0.00           N  
ATOM   3498  H   THR   224      49.823  33.034  31.117  1.00  0.00           H  
ATOM   3499  CA  THR   224      51.808  33.109  32.117  1.00  0.00           C  
ATOM   3500  HA  THR   224      52.760  33.235  31.600  1.00  0.00           H  
ATOM   3501  CB  THR   224      51.901  34.026  33.281  1.00  0.00           C  
ATOM   3502  HB  THR   224      51.880  35.041  32.884  1.00  0.00           H  
ATOM   3503  CG2 THR   224      50.829  33.929  34.380  1.00  0.00           C  
ATOM   3504 HG21 THR   224      50.953  34.612  35.115  1.00  0.00           H  
ATOM   3505 HG22 THR   224      49.907  34.268  33.908  1.00  0.00           H  
ATOM   3506 HG23 THR   224      50.787  32.894  34.719  1.00  0.00           H  
ATOM   3507  OG1 THR   224      53.119  33.898  34.021  1.00  0.00           O  
ATOM   3508  HG1 THR   224      53.143  34.764  34.683  1.00  0.00           H  
ATOM   3509  C   THR   224      51.667  31.617  32.474  1.00  0.00           C  
ATOM   3510  O   THR   224      50.659  31.102  32.119  1.00  0.00           O  
ATOM   3511  N   ASN   225      52.738  31.108  33.064  1.00  0.00           N  
ATOM   3512  H   ASN   225      53.395  31.733  33.510  1.00  0.00           H  
ATOM   3513  CA  ASN   225      52.659  29.798  33.604  1.00  0.00           C  
ATOM   3514  HA  ASN   225      51.920  29.314  33.114  1.00  0.00           H  
ATOM   3515  CB  ASN   225      54.034  29.063  33.296  1.00  0.00           C  
ATOM   3516  HB2 ASN   225      53.875  27.988  33.381  1.00  0.00           H  
ATOM   3517  HB3 ASN   225      54.230  29.325  32.341  1.00  0.00           H  
ATOM   3518  CG  ASN   225      55.242  29.404  34.186  1.00  0.00           C  
ATOM   3519  OD1 ASN   225      55.269  29.234  35.396  1.00  0.00           O  
ATOM   3520  ND2 ASN   225      56.274  29.971  33.652  1.00  0.00           N  
ATOM   3521 HD21 ASN   225      57.110  30.196  34.314  1.00  0.00           H  
ATOM   3522 HD22 ASN   225      56.310  30.001  32.563  1.00  0.00           H  
ATOM   3523  C   ASN   225      52.293  29.852  35.215  1.00  0.00           C  
ATOM   3524  O   ASN   225      52.302  30.856  35.841  1.00  0.00           O  
ATOM   3525  N   VAL   226      51.987  28.643  35.675  1.00  0.00           N  
ATOM   3526  H   VAL   226      52.223  27.746  35.101  1.00  0.00           H  
ATOM   3527  CA  VAL   226      51.332  28.309  36.941  1.00  0.00           C  
ATOM   3528  HA  VAL   226      50.369  28.807  37.055  1.00  0.00           H  
ATOM   3529  CB  VAL   226      51.068  26.757  36.920  1.00  0.00           C  
ATOM   3530  HB  VAL   226      50.534  26.504  36.005  1.00  0.00           H  
ATOM   3531  CG1 VAL   226      52.353  25.920  37.072  1.00  0.00           C  
ATOM   3532 HG11 VAL   226      52.115  24.856  37.071  1.00  0.00           H  
ATOM   3533 HG12 VAL   226      53.076  26.104  36.277  1.00  0.00           H  
ATOM   3534 HG13 VAL   226      52.796  26.239  38.015  1.00  0.00           H  
ATOM   3535  CG2 VAL   226      50.187  26.364  38.015  1.00  0.00           C  
ATOM   3536 HG21 VAL   226      50.603  26.551  38.916  1.00  0.00           H  
ATOM   3537 HG22 VAL   226      49.347  27.050  37.908  1.00  0.00           H  
ATOM   3538 HG23 VAL   226      49.755  25.379  37.839  1.00  0.00           H  
ATOM   3539  C   VAL   226      52.247  28.678  38.138  1.00  0.00           C  
ATOM   3540  O   VAL   226      51.685  28.779  39.216  1.00  0.00           O  
ATOM   3541  N   GLN   227      53.570  28.736  37.938  1.00  0.00           N  
ATOM   3542  H   GLN   227      53.958  28.794  36.922  1.00  0.00           H  
ATOM   3543  CA  GLN   227      54.466  29.081  39.042  1.00  0.00           C  
ATOM   3544  HA  GLN   227      54.013  28.784  39.988  1.00  0.00           H  
ATOM   3545  CB  GLN   227      55.793  28.346  38.738  1.00  0.00           C  
ATOM   3546  HB2 GLN   227      56.313  28.929  37.978  1.00  0.00           H  
ATOM   3547  HB3 GLN   227      56.383  28.369  39.655  1.00  0.00           H  
ATOM   3548  CG  GLN   227      55.713  26.844  38.320  1.00  0.00           C  
ATOM   3549  HG2 GLN   227      55.085  26.319  38.821  1.00  0.00           H  
ATOM   3550  HG3 GLN   227      55.252  26.752  37.336  1.00  0.00           H  
ATOM   3551  CD  GLN   227      57.114  26.257  38.497  1.00  0.00           C  
ATOM   3552  OE1 GLN   227      57.493  25.918  39.618  1.00  0.00           O  
ATOM   3553  NE2 GLN   227      57.831  25.846  37.505  1.00  0.00           N  
ATOM   3554 HE21 GLN   227      57.560  26.146  36.493  1.00  0.00           H  
ATOM   3555 HE22 GLN   227      58.785  25.536  37.620  1.00  0.00           H  
ATOM   3556  C   GLN   227      54.715  30.595  39.197  1.00  0.00           C  
ATOM   3557  O   GLN   227      54.777  30.993  40.297  1.00  0.00           O  
ATOM   3558  N   ASP   228      54.629  31.373  38.134  1.00  0.00           N  
ATOM   3559  H   ASP   228      54.504  30.891  37.164  1.00  0.00           H  
ATOM   3560  CA  ASP   228      54.547  32.817  38.226  1.00  0.00           C  
ATOM   3561  HA  ASP   228      55.245  33.170  38.864  1.00  0.00           H  
ATOM   3562  CB  ASP   228      54.802  33.478  36.849  1.00  0.00           C  
ATOM   3563  HB2 ASP   228      54.294  32.954  36.151  1.00  0.00           H  
ATOM   3564  HB3 ASP   228      54.392  34.390  36.704  1.00  0.00           H  
ATOM   3565  CG  ASP   228      56.272  33.621  36.428  1.00  0.00           C  
ATOM   3566  OD1 ASP   228      57.073  32.789  36.832  1.00  0.00           O  
ATOM   3567  OD2 ASP   228      56.486  34.523  35.589  1.00  0.00           O  
ATOM   3568  C   ASP   228      53.165  33.172  38.770  1.00  0.00           C  
ATOM   3569  O   ASP   228      53.011  34.153  39.490  1.00  0.00           O  
ATOM   3570  N   MET   229      52.165  32.416  38.432  1.00  0.00           N  
ATOM   3571  H   MET   229      52.261  31.752  37.573  1.00  0.00           H  
ATOM   3572  CA  MET   229      50.838  32.672  38.950  1.00  0.00           C  
ATOM   3573  HA  MET   229      50.667  33.738  39.099  1.00  0.00           H  
ATOM   3574  CB  MET   229      49.792  32.060  38.136  1.00  0.00           C  
ATOM   3575  HB2 MET   229      49.834  32.574  37.176  1.00  0.00           H  
ATOM   3576  HB3 MET   229      49.974  30.999  37.961  1.00  0.00           H  
ATOM   3577  CG  MET   229      48.325  32.177  38.821  1.00  0.00           C  
ATOM   3578  HG2 MET   229      47.638  31.553  38.250  1.00  0.00           H  
ATOM   3579  HG3 MET   229      48.432  31.687  39.789  1.00  0.00           H  
ATOM   3580  SD  MET   229      47.659  33.805  39.090  1.00  0.00           S  
ATOM   3581  CE  MET   229      47.545  34.447  37.377  1.00  0.00           C  
ATOM   3582  HE1 MET   229      46.917  35.338  37.385  1.00  0.00           H  
ATOM   3583  HE2 MET   229      48.519  34.723  36.971  1.00  0.00           H  
ATOM   3584  HE3 MET   229      47.017  33.788  36.824  1.00  0.00           H  
ATOM   3585  C   MET   229      50.737  32.347  40.497  1.00  0.00           C  
ATOM   3586  O   MET   229      50.209  33.134  41.282  1.00  0.00           O  
ATOM   3587  N   ALA   230      51.466  31.308  40.949  1.00  0.00           N  
ATOM   3588  H   ALA   230      51.833  30.711  40.221  1.00  0.00           H  
ATOM   3589  CA  ALA   230      51.651  31.035  42.365  1.00  0.00           C  
ATOM   3590  HA  ALA   230      50.724  30.977  42.764  1.00  0.00           H  
ATOM   3591  CB  ALA   230      52.172  29.611  42.632  1.00  0.00           C  
ATOM   3592  HB1 ALA   230      51.606  28.940  41.986  1.00  0.00           H  
ATOM   3593  HB2 ALA   230      53.223  29.592  42.345  1.00  0.00           H  
ATOM   3594  HB3 ALA   230      51.968  29.265  43.559  1.00  0.00           H  
ATOM   3595  C   ALA   230      52.520  32.080  43.151  1.00  0.00           C  
ATOM   3596  O   ALA   230      52.207  32.530  44.257  1.00  0.00           O  
ATOM   3597  N   ASN   231      53.657  32.553  42.544  1.00  0.00           N  
ATOM   3598  H   ASN   231      53.958  32.054  41.719  1.00  0.00           H  
ATOM   3599  CA  ASN   231      54.551  33.606  43.022  1.00  0.00           C  
ATOM   3600  HA  ASN   231      54.874  33.278  44.010  1.00  0.00           H  
ATOM   3601  CB  ASN   231      55.799  33.774  42.077  1.00  0.00           C  
ATOM   3602  HB2 ASN   231      56.397  32.876  42.235  1.00  0.00           H  
ATOM   3603  HB3 ASN   231      55.431  33.732  41.052  1.00  0.00           H  
ATOM   3604  CG  ASN   231      56.661  35.095  42.186  1.00  0.00           C  
ATOM   3605  OD1 ASN   231      56.356  36.054  42.904  1.00  0.00           O  
ATOM   3606  ND2 ASN   231      57.753  35.116  41.483  1.00  0.00           N  
ATOM   3607 HD21 ASN   231      57.958  34.355  40.730  1.00  0.00           H  
ATOM   3608 HD22 ASN   231      58.177  36.120  41.471  1.00  0.00           H  
ATOM   3609  C   ASN   231      53.703  34.981  43.219  1.00  0.00           C  
ATOM   3610  O   ASN   231      53.674  35.524  44.311  1.00  0.00           O  
ATOM   3611  N   TRP   232      52.801  35.257  42.236  1.00  0.00           N  
ATOM   3612  H   TRP   232      52.683  34.565  41.403  1.00  0.00           H  
ATOM   3613  CA  TRP   232      51.855  36.314  42.232  1.00  0.00           C  
ATOM   3614  HA  TRP   232      52.342  37.263  42.458  1.00  0.00           H  
ATOM   3615  CB  TRP   232      51.295  36.564  40.782  1.00  0.00           C  
ATOM   3616  HB2 TRP   232      52.083  36.916  40.115  1.00  0.00           H  
ATOM   3617  HB3 TRP   232      50.861  35.632  40.422  1.00  0.00           H  
ATOM   3618  CG  TRP   232      50.193  37.560  40.640  1.00  0.00           C  
ATOM   3619  CD1 TRP   232      48.927  37.275  40.210  1.00  0.00           C  
ATOM   3620  HD1 TRP   232      48.525  36.344  39.809  1.00  0.00           H  
ATOM   3621  NE1 TRP   232      48.220  38.426  40.071  1.00  0.00           N  
ATOM   3622  HE1 TRP   232      47.242  38.512  39.599  1.00  0.00           H  
ATOM   3623  CE2 TRP   232      48.958  39.503  40.647  1.00  0.00           C  
ATOM   3624  CZ2 TRP   232      48.636  40.900  40.793  1.00  0.00           C  
ATOM   3625  HZ2 TRP   232      47.700  41.198  40.557  1.00  0.00           H  
ATOM   3626  CH2 TRP   232      49.632  41.783  41.271  1.00  0.00           C  
ATOM   3627  HH2 TRP   232      49.425  42.851  41.346  1.00  0.00           H  
ATOM   3628  CZ3 TRP   232      50.863  41.265  41.613  1.00  0.00           C  
ATOM   3629  HZ3 TRP   232      51.635  41.912  42.029  1.00  0.00           H  
ATOM   3630  CE3 TRP   232      51.163  39.888  41.487  1.00  0.00           C  
ATOM   3631  HE3 TRP   232      52.171  39.528  41.690  1.00  0.00           H  
ATOM   3632  CD2 TRP   232      50.227  38.959  41.002  1.00  0.00           C  
ATOM   3633  C   TRP   232      50.718  36.129  43.262  1.00  0.00           C  
ATOM   3634  O   TRP   232      50.473  37.083  44.014  1.00  0.00           O  
ATOM   3635  N   VAL   233      50.100  34.979  43.501  1.00  0.00           N  
ATOM   3636  H   VAL   233      50.413  34.281  42.841  1.00  0.00           H  
ATOM   3637  CA  VAL   233      49.335  34.583  44.743  1.00  0.00           C  
ATOM   3638  HA  VAL   233      48.581  35.243  44.874  1.00  0.00           H  
ATOM   3639  CB  VAL   233      48.785  33.171  44.683  1.00  0.00           C  
ATOM   3640  HB  VAL   233      49.465  32.427  44.266  1.00  0.00           H  
ATOM   3641  CG1 VAL   233      48.204  32.579  45.995  1.00  0.00           C  
ATOM   3642 HG11 VAL   233      49.046  32.022  46.405  1.00  0.00           H  
ATOM   3643 HG12 VAL   233      47.880  33.282  46.762  1.00  0.00           H  
ATOM   3644 HG13 VAL   233      47.430  31.834  45.809  1.00  0.00           H  
ATOM   3645  CG2 VAL   233      47.574  33.334  43.762  1.00  0.00           C  
ATOM   3646 HG21 VAL   233      47.257  32.358  43.395  1.00  0.00           H  
ATOM   3647 HG22 VAL   233      46.762  33.870  44.253  1.00  0.00           H  
ATOM   3648 HG23 VAL   233      47.840  33.792  42.902  1.00  0.00           H  
ATOM   3649  C   VAL   233      50.104  34.767  46.071  1.00  0.00           C  
ATOM   3650  O   VAL   233      49.587  35.363  47.024  1.00  0.00           O  
ATOM   3651  N   MET   234      51.376  34.443  46.204  1.00  0.00           N  
ATOM   3652  H   MET   234      51.807  33.895  45.378  1.00  0.00           H  
ATOM   3653  CA  MET   234      52.165  34.602  47.444  1.00  0.00           C  
ATOM   3654  HA  MET   234      51.613  34.380  48.345  1.00  0.00           H  
ATOM   3655  CB  MET   234      53.397  33.668  47.393  1.00  0.00           C  
ATOM   3656  HB2 MET   234      53.805  33.845  46.409  1.00  0.00           H  
ATOM   3657  HB3 MET   234      54.115  33.887  48.169  1.00  0.00           H  
ATOM   3658  CG  MET   234      52.982  32.225  47.593  1.00  0.00           C  
ATOM   3659  HG2 MET   234      52.406  32.140  48.515  1.00  0.00           H  
ATOM   3660  HG3 MET   234      52.470  31.893  46.788  1.00  0.00           H  
ATOM   3661  SD  MET   234      54.306  31.126  47.927  1.00  0.00           S  
ATOM   3662  CE  MET   234      54.796  30.769  46.277  1.00  0.00           C  
ATOM   3663  HE1 MET   234      54.076  30.331  45.721  1.00  0.00           H  
ATOM   3664  HE2 MET   234      55.071  31.725  45.832  1.00  0.00           H  
ATOM   3665  HE3 MET   234      55.608  30.043  46.324  1.00  0.00           H  
ATOM   3666  C   MET   234      52.608  36.018  47.741  1.00  0.00           C  
ATOM   3667  O   MET   234      52.753  36.394  48.896  1.00  0.00           O  
ATOM   3668  N   ALA   235      52.901  36.806  46.693  1.00  0.00           N  
ATOM   3669  H   ALA   235      52.878  36.365  45.696  1.00  0.00           H  
ATOM   3670  CA  ALA   235      53.227  38.233  46.666  1.00  0.00           C  
ATOM   3671  HA  ALA   235      53.948  38.391  47.469  1.00  0.00           H  
ATOM   3672  CB  ALA   235      53.845  38.645  45.361  1.00  0.00           C  
ATOM   3673  HB1 ALA   235      54.705  38.153  45.166  1.00  0.00           H  
ATOM   3674  HB2 ALA   235      53.095  38.490  44.599  1.00  0.00           H  
ATOM   3675  HB3 ALA   235      54.118  39.693  45.234  1.00  0.00           H  
ATOM   3676  C   ALA   235      52.012  39.153  47.013  1.00  0.00           C  
ATOM   3677  O   ALA   235      52.181  40.182  47.672  1.00  0.00           O  
ATOM   3678  N   ASN   236      50.817  38.689  46.728  1.00  0.00           N  
ATOM   3679  H   ASN   236      50.735  37.776  46.138  1.00  0.00           H  
ATOM   3680  CA  ASN   236      49.480  39.231  47.266  1.00  0.00           C  
ATOM   3681  HA  ASN   236      49.551  40.318  47.303  1.00  0.00           H  
ATOM   3682  CB  ASN   236      48.386  38.901  46.233  1.00  0.00           C  
ATOM   3683  HB2 ASN   236      48.433  37.846  45.963  1.00  0.00           H  
ATOM   3684  HB3 ASN   236      47.446  39.012  46.774  1.00  0.00           H  
ATOM   3685  CG  ASN   236      48.373  39.816  45.035  1.00  0.00           C  
ATOM   3686  OD1 ASN   236      47.661  40.773  45.010  1.00  0.00           O  
ATOM   3687  ND2 ASN   236      49.077  39.560  43.993  1.00  0.00           N  
ATOM   3688 HD21 ASN   236      49.059  40.235  43.242  1.00  0.00           H  
ATOM   3689 HD22 ASN   236      49.626  38.619  43.964  1.00  0.00           H  
ATOM   3690  C   ASN   236      49.110  38.727  48.630  1.00  0.00           C  
ATOM   3691  O   ASN   236      48.551  39.486  49.413  1.00  0.00           O  
ATOM   3692  N   MET   237      49.342  37.470  48.965  1.00  0.00           N  
ATOM   3693  H   MET   237      49.608  36.764  48.178  1.00  0.00           H  
ATOM   3694  CA  MET   237      48.926  36.949  50.317  1.00  0.00           C  
ATOM   3695  HA  MET   237      47.919  37.299  50.544  1.00  0.00           H  
ATOM   3696  CB  MET   237      48.808  35.412  50.195  1.00  0.00           C  
ATOM   3697  HB2 MET   237      48.197  35.077  49.357  1.00  0.00           H  
ATOM   3698  HB3 MET   237      49.837  35.073  50.074  1.00  0.00           H  
ATOM   3699  CG  MET   237      48.249  34.788  51.452  1.00  0.00           C  
ATOM   3700  HG2 MET   237      48.950  34.544  52.138  1.00  0.00           H  
ATOM   3701  HG3 MET   237      47.486  35.483  51.802  1.00  0.00           H  
ATOM   3702  SD  MET   237      47.294  33.241  51.217  1.00  0.00           S  
ATOM   3703  CE  MET   237      48.574  32.323  50.328  1.00  0.00           C  
ATOM   3704  HE1 MET   237      48.938  32.877  49.462  1.00  0.00           H  
ATOM   3705  HE2 MET   237      49.445  32.101  50.945  1.00  0.00           H  
ATOM   3706  HE3 MET   237      48.170  31.363  50.008  1.00  0.00           H  
ATOM   3707  C   MET   237      49.831  37.366  51.499  1.00  0.00           C  
ATOM   3708  O   MET   237      49.286  37.553  52.613  1.00  0.00           O  
ATOM   3709  N   ALA   238      51.131  37.545  51.235  1.00  0.00           N  
ATOM   3710  H   ALA   238      51.481  37.320  50.227  1.00  0.00           H  
ATOM   3711  CA  ALA   238      52.091  38.059  52.252  1.00  0.00           C  
ATOM   3712  HA  ALA   238      51.519  38.481  52.969  1.00  0.00           H  
ATOM   3713  CB  ALA   238      52.968  36.938  52.851  1.00  0.00           C  
ATOM   3714  HB1 ALA   238      53.632  37.235  53.663  1.00  0.00           H  
ATOM   3715  HB2 ALA   238      52.314  36.132  53.186  1.00  0.00           H  
ATOM   3716  HB3 ALA   238      53.622  36.515  52.088  1.00  0.00           H  
ATOM   3717  C   ALA   238      52.917  39.243  51.596  1.00  0.00           C  
ATOM   3718  O   ALA   238      54.124  39.078  51.326  1.00  0.00           O  
ATOM   3719  N   PRO   239      52.296  40.428  51.315  1.00  0.00           N  
ATOM   3720  CD  PRO   239      50.968  40.775  51.681  1.00  0.00           C  
ATOM   3721  HD2 PRO   239      50.665  40.311  52.525  1.00  0.00           H  
ATOM   3722  HD3 PRO   239      50.285  40.415  50.912  1.00  0.00           H  
ATOM   3723  CG  PRO   239      50.769  42.266  51.602  1.00  0.00           C  
ATOM   3724  HG2 PRO   239      51.195  42.712  52.402  1.00  0.00           H  
ATOM   3725  HG3 PRO   239      49.834  42.588  51.400  1.00  0.00           H  
ATOM   3726  CB  PRO   239      51.733  42.559  50.497  1.00  0.00           C  
ATOM   3727  HB2 PRO   239      52.117  43.573  50.605  1.00  0.00           H  
ATOM   3728  HB3 PRO   239      51.389  42.340  49.486  1.00  0.00           H  
ATOM   3729  CA  PRO   239      52.932  41.583  50.777  1.00  0.00           C  
ATOM   3730  HA  PRO   239      53.412  41.374  49.821  1.00  0.00           H  
ATOM   3731  C   PRO   239      54.080  42.159  51.645  1.00  0.00           C  
ATOM   3732  O   PRO   239      54.908  42.918  51.179  1.00  0.00           O  
ATOM   3733  N   GLU   240      54.181  41.747  52.867  1.00  0.00           N  
ATOM   3734  H   GLU   240      53.354  41.153  53.255  1.00  0.00           H  
ATOM   3735  CA  GLU   240      55.051  42.306  53.841  1.00  0.00           C  
ATOM   3736  HA  GLU   240      55.054  43.378  53.643  1.00  0.00           H  
ATOM   3737  CB  GLU   240      54.539  41.999  55.272  1.00  0.00           C  
ATOM   3738  HB2 GLU   240      55.172  42.519  55.863  1.00  0.00           H  
ATOM   3739  HB3 GLU   240      53.504  42.291  55.451  1.00  0.00           H  
ATOM   3740  CG  GLU   240      54.589  40.539  55.720  1.00  0.00           C  
ATOM   3741  HG2 GLU   240      55.471  40.046  55.310  1.00  0.00           H  
ATOM   3742  HG3 GLU   240      54.750  40.491  56.797  1.00  0.00           H  
ATOM   3743  CD  GLU   240      53.335  39.743  55.227  1.00  0.00           C  
ATOM   3744  OE1 GLU   240      52.487  40.165  54.459  1.00  0.00           O  
ATOM   3745  OE2 GLU   240      53.228  38.671  55.874  1.00  0.00           O  
ATOM   3746  C   GLU   240      56.565  42.003  53.520  1.00  0.00           C  
ATOM   3747  O   GLU   240      57.471  42.558  54.063  1.00  0.00           O  
ATOM   3748  N   ASN   241      56.797  41.029  52.604  1.00  0.00           N  
ATOM   3749  H   ASN   241      55.993  40.519  52.266  1.00  0.00           H  
ATOM   3750  CA  ASN   241      58.072  40.590  52.056  1.00  0.00           C  
ATOM   3751  HA  ASN   241      58.870  40.793  52.770  1.00  0.00           H  
ATOM   3752  CB  ASN   241      58.006  39.094  51.719  1.00  0.00           C  
ATOM   3753  HB2 ASN   241      57.243  38.824  50.988  1.00  0.00           H  
ATOM   3754  HB3 ASN   241      58.921  38.796  51.207  1.00  0.00           H  
ATOM   3755  CG  ASN   241      57.703  38.163  52.846  1.00  0.00           C  
ATOM   3756  OD1 ASN   241      56.543  38.076  53.269  1.00  0.00           O  
ATOM   3757  ND2 ASN   241      58.695  37.478  53.326  1.00  0.00           N  
ATOM   3758 HD21 ASN   241      58.477  36.869  54.204  1.00  0.00           H  
ATOM   3759 HD22 ASN   241      59.687  37.814  53.024  1.00  0.00           H  
ATOM   3760  C   ASN   241      58.464  41.344  50.755  1.00  0.00           C  
ATOM   3761  O   ASN   241      59.568  41.122  50.223  1.00  0.00           O  
ATOM   3762  N   VAL   242      57.568  42.155  50.135  1.00  0.00           N  
ATOM   3763  H   VAL   242      56.620  42.469  50.573  1.00  0.00           H  
ATOM   3764  CA  VAL   242      57.946  42.938  48.913  1.00  0.00           C  
ATOM   3765  HA  VAL   242      58.549  42.294  48.273  1.00  0.00           H  
ATOM   3766  CB  VAL   242      56.676  43.464  48.325  1.00  0.00           C  
ATOM   3767  HB  VAL   242      56.215  44.092  49.087  1.00  0.00           H  
ATOM   3768  CG1 VAL   242      56.973  44.428  47.132  1.00  0.00           C  
ATOM   3769 HG11 VAL   242      57.598  43.883  46.425  1.00  0.00           H  
ATOM   3770 HG12 VAL   242      56.099  44.691  46.700  1.00  0.00           H  
ATOM   3771 HG13 VAL   242      57.416  45.346  47.518  1.00  0.00           H  
ATOM   3772  CG2 VAL   242      55.677  42.379  47.832  1.00  0.00           C  
ATOM   3773 HG21 VAL   242      56.226  41.725  47.154  1.00  0.00           H  
ATOM   3774 HG22 VAL   242      55.332  41.790  48.682  1.00  0.00           H  
ATOM   3775 HG23 VAL   242      54.838  42.726  47.230  1.00  0.00           H  
ATOM   3776  C   VAL   242      58.803  44.148  49.346  1.00  0.00           C  
ATOM   3777  O   VAL   242      58.548  44.829  50.349  1.00  0.00           O  
ATOM   3778  N   ALA   243      59.879  44.347  48.571  1.00  0.00           N  
ATOM   3779  H   ALA   243      60.072  43.453  47.978  1.00  0.00           H  
ATOM   3780  CA  ALA   243      60.775  45.461  48.611  1.00  0.00           C  
ATOM   3781  HA  ALA   243      61.138  45.588  49.631  1.00  0.00           H  
ATOM   3782  CB  ALA   243      61.892  45.156  47.691  1.00  0.00           C  
ATOM   3783  HB1 ALA   243      62.205  44.138  47.923  1.00  0.00           H  
ATOM   3784  HB2 ALA   243      61.722  45.238  46.617  1.00  0.00           H  
ATOM   3785  HB3 ALA   243      62.727  45.810  47.944  1.00  0.00           H  
ATOM   3786  C   ALA   243      60.169  46.792  48.174  1.00  0.00           C  
ATOM   3787  O   ALA   243      60.215  47.785  48.923  1.00  0.00           O  
ATOM   3788  N   ASP   244      59.574  46.835  46.978  1.00  0.00           N  
ATOM   3789  H   ASP   244      59.452  45.939  46.529  1.00  0.00           H  
ATOM   3790  CA  ASP   244      58.838  48.028  46.558  1.00  0.00           C  
ATOM   3791  HA  ASP   244      59.478  48.897  46.710  1.00  0.00           H  
ATOM   3792  CB  ASP   244      58.496  47.986  45.058  1.00  0.00           C  
ATOM   3793  HB2 ASP   244      57.876  47.107  44.885  1.00  0.00           H  
ATOM   3794  HB3 ASP   244      57.934  48.842  44.686  1.00  0.00           H  
ATOM   3795  CG  ASP   244      59.708  47.974  44.118  1.00  0.00           C  
ATOM   3796  OD1 ASP   244      60.418  46.949  44.085  1.00  0.00           O  
ATOM   3797  OD2 ASP   244      59.893  48.927  43.322  1.00  0.00           O  
ATOM   3798  C   ASP   244      57.624  48.435  47.427  1.00  0.00           C  
ATOM   3799  O   ASP   244      56.566  47.909  47.157  1.00  0.00           O  
ATOM   3800  N   ALA   245      57.786  49.434  48.305  1.00  0.00           N  
ATOM   3801  H   ALA   245      58.819  49.716  48.508  1.00  0.00           H  
ATOM   3802  CA  ALA   245      56.725  49.916  49.217  1.00  0.00           C  
ATOM   3803  HA  ALA   245      56.460  49.087  49.873  1.00  0.00           H  
ATOM   3804  CB  ALA   245      57.366  50.994  50.166  1.00  0.00           C  
ATOM   3805  HB1 ALA   245      56.674  51.229  50.864  1.00  0.00           H  
ATOM   3806  HB2 ALA   245      58.280  50.732  50.506  1.00  0.00           H  
ATOM   3807  HB3 ALA   245      57.431  51.925  49.602  1.00  0.00           H  
ATOM   3808  C   ALA   245      55.444  50.498  48.488  1.00  0.00           C  
ATOM   3809  O   ALA   245      54.334  50.288  49.028  1.00  0.00           O  
ATOM   3810  N   SER   246      55.528  51.068  47.284  1.00  0.00           N  
ATOM   3811  H   SER   246      56.471  51.366  46.826  1.00  0.00           H  
ATOM   3812  CA  SER   246      54.381  51.511  46.547  1.00  0.00           C  
ATOM   3813  HA  SER   246      53.761  52.035  47.274  1.00  0.00           H  
ATOM   3814  CB  SER   246      54.783  52.478  45.459  1.00  0.00           C  
ATOM   3815  HB2 SER   246      53.901  52.816  44.915  1.00  0.00           H  
ATOM   3816  HB3 SER   246      55.332  53.361  45.785  1.00  0.00           H  
ATOM   3817  OG  SER   246      55.675  51.872  44.524  1.00  0.00           O  
ATOM   3818  HG  SER   246      55.073  51.563  43.775  1.00  0.00           H  
ATOM   3819  C   SER   246      53.660  50.286  45.922  1.00  0.00           C  
ATOM   3820  O   SER   246      52.428  50.324  45.879  1.00  0.00           O  
ATOM   3821  N   LEU   247      54.356  49.197  45.505  1.00  0.00           N  
ATOM   3822  H   LEU   247      55.386  49.068  45.836  1.00  0.00           H  
ATOM   3823  CA  LEU   247      53.705  47.933  45.140  1.00  0.00           C  
ATOM   3824  HA  LEU   247      53.074  48.100  44.369  1.00  0.00           H  
ATOM   3825  CB  LEU   247      54.735  46.999  44.562  1.00  0.00           C  
ATOM   3826  HB2 LEU   247      55.136  47.410  43.635  1.00  0.00           H  
ATOM   3827  HB3 LEU   247      55.548  46.860  45.275  1.00  0.00           H  
ATOM   3828  CG  LEU   247      54.206  45.672  43.930  1.00  0.00           C  
ATOM   3829  HG  LEU   247      53.833  45.131  44.799  1.00  0.00           H  
ATOM   3830  CD1 LEU   247      53.046  45.776  42.853  1.00  0.00           C  
ATOM   3831 HD11 LEU   247      52.218  46.417  43.158  1.00  0.00           H  
ATOM   3832 HD12 LEU   247      53.506  46.219  42.070  1.00  0.00           H  
ATOM   3833 HD13 LEU   247      52.763  44.772  42.539  1.00  0.00           H  
ATOM   3834  CD2 LEU   247      55.383  44.993  43.270  1.00  0.00           C  
ATOM   3835 HD21 LEU   247      56.064  44.973  44.121  1.00  0.00           H  
ATOM   3836 HD22 LEU   247      55.066  44.012  42.918  1.00  0.00           H  
ATOM   3837 HD23 LEU   247      55.862  45.602  42.504  1.00  0.00           H  
ATOM   3838  C   LEU   247      53.030  47.370  46.383  1.00  0.00           C  
ATOM   3839  O   LEU   247      51.863  46.977  46.338  1.00  0.00           O  
ATOM   3840  N   LYS   248      53.667  47.265  47.546  1.00  0.00           N  
ATOM   3841  H   LYS   248      54.593  47.635  47.708  1.00  0.00           H  
ATOM   3842  CA  LYS   248      53.043  46.724  48.771  1.00  0.00           C  
ATOM   3843  HA  LYS   248      52.681  45.722  48.539  1.00  0.00           H  
ATOM   3844  CB  LYS   248      54.107  46.630  49.904  1.00  0.00           C  
ATOM   3845  HB2 LYS   248      54.751  45.779  49.681  1.00  0.00           H  
ATOM   3846  HB3 LYS   248      54.644  47.575  49.987  1.00  0.00           H  
ATOM   3847  CG  LYS   248      53.533  46.267  51.271  1.00  0.00           C  
ATOM   3848  HG2 LYS   248      52.883  46.992  51.537  1.00  0.00           H  
ATOM   3849  HG3 LYS   248      53.103  45.425  51.107  1.00  0.00           H  
ATOM   3850  CD  LYS   248      54.783  46.084  52.192  1.00  0.00           C  
ATOM   3851  HD2 LYS   248      54.357  45.847  53.167  1.00  0.00           H  
ATOM   3852  HD3 LYS   248      55.521  45.362  51.843  1.00  0.00           H  
ATOM   3853  CE  LYS   248      55.470  47.401  52.485  1.00  0.00           C  
ATOM   3854  HE2 LYS   248      55.884  47.845  51.579  1.00  0.00           H  
ATOM   3855  HE3 LYS   248      54.679  48.073  52.817  1.00  0.00           H  
ATOM   3856  NZ  LYS   248      56.507  47.122  53.486  1.00  0.00           N  
ATOM   3857  HZ1 LYS   248      57.404  46.747  52.993  1.00  0.00           H  
ATOM   3858  HZ2 LYS   248      56.851  48.038  53.966  1.00  0.00           H  
ATOM   3859  HZ3 LYS   248      56.164  46.413  54.118  1.00  0.00           H  
ATOM   3860  C   LYS   248      51.818  47.514  49.150  1.00  0.00           C  
ATOM   3861  O   LYS   248      50.816  46.911  49.589  1.00  0.00           O  
ATOM   3862  N   GLN   249      51.890  48.870  49.077  1.00  0.00           N  
ATOM   3863  H   GLN   249      52.757  49.323  48.597  1.00  0.00           H  
ATOM   3864  CA  GLN   249      50.761  49.759  49.409  1.00  0.00           C  
ATOM   3865  HA  GLN   249      50.483  49.643  50.457  1.00  0.00           H  
ATOM   3866  CB  GLN   249      51.238  51.219  49.230  1.00  0.00           C  
ATOM   3867  HB2 GLN   249      52.121  51.409  49.841  1.00  0.00           H  
ATOM   3868  HB3 GLN   249      51.634  51.272  48.216  1.00  0.00           H  
ATOM   3869  CG  GLN   249      50.148  52.250  49.468  1.00  0.00           C  
ATOM   3870  HG2 GLN   249      50.447  53.296  49.394  1.00  0.00           H  
ATOM   3871  HG3 GLN   249      49.403  52.191  48.675  1.00  0.00           H  
ATOM   3872  CD  GLN   249      49.433  52.138  50.796  1.00  0.00           C  
ATOM   3873  OE1 GLN   249      49.555  52.829  51.719  1.00  0.00           O  
ATOM   3874  NE2 GLN   249      48.419  51.324  50.887  1.00  0.00           N  
ATOM   3875 HE21 GLN   249      48.175  50.697  50.029  1.00  0.00           H  
ATOM   3876 HE22 GLN   249      47.864  51.165  51.811  1.00  0.00           H  
ATOM   3877  C   GLN   249      49.592  49.481  48.463  1.00  0.00           C  
ATOM   3878  O   GLN   249      48.469  49.402  48.870  1.00  0.00           O  
ATOM   3879  N   GLY   250      49.976  49.312  47.181  1.00  0.00           N  
ATOM   3880  H   GLY   250      50.947  49.393  46.915  1.00  0.00           H  
ATOM   3881  CA  GLY   250      49.047  49.025  46.084  1.00  0.00           C  
ATOM   3882  HA2 GLY   250      48.344  49.856  46.140  1.00  0.00           H  
ATOM   3883  HA3 GLY   250      49.621  48.989  45.158  1.00  0.00           H  
ATOM   3884  C   GLY   250      48.216  47.732  46.220  1.00  0.00           C  
ATOM   3885  O   GLY   250      47.024  47.712  45.850  1.00  0.00           O  
ATOM   3886  N   ILE   251      48.798  46.725  46.918  1.00  0.00           N  
ATOM   3887  H   ILE   251      49.820  46.909  47.248  1.00  0.00           H  
ATOM   3888  CA  ILE   251      47.993  45.511  47.271  1.00  0.00           C  
ATOM   3889  HA  ILE   251      47.325  45.335  46.428  1.00  0.00           H  
ATOM   3890  CB  ILE   251      49.001  44.334  47.469  1.00  0.00           C  
ATOM   3891  HB  ILE   251      49.777  44.734  48.121  1.00  0.00           H  
ATOM   3892  CG2 ILE   251      48.404  43.022  48.054  1.00  0.00           C  
ATOM   3893 HG21 ILE   251      47.943  43.154  49.033  1.00  0.00           H  
ATOM   3894 HG22 ILE   251      47.648  42.613  47.383  1.00  0.00           H  
ATOM   3895 HG23 ILE   251      49.158  42.254  48.224  1.00  0.00           H  
ATOM   3896  CG1 ILE   251      49.677  43.976  46.102  1.00  0.00           C  
ATOM   3897 HG12 ILE   251      49.160  43.194  45.547  1.00  0.00           H  
ATOM   3898 HG13 ILE   251      49.924  44.848  45.497  1.00  0.00           H  
ATOM   3899  CD1 ILE   251      51.129  43.387  46.176  1.00  0.00           C  
ATOM   3900 HD11 ILE   251      51.053  42.513  46.675  1.00  0.00           H  
ATOM   3901 HD12 ILE   251      51.335  43.096  45.231  1.00  0.00           H  
ATOM   3902 HD13 ILE   251      51.851  44.023  46.484  1.00  0.00           H  
ATOM   3903  C   ILE   251      46.980  45.744  48.402  1.00  0.00           C  
ATOM   3904  O   ILE   251      45.889  45.237  48.418  1.00  0.00           O  
ATOM   3905  N   ALA   252      47.306  46.543  49.396  1.00  0.00           N  
ATOM   3906  H   ALA   252      48.374  46.709  49.535  1.00  0.00           H  
ATOM   3907  CA  ALA   252      46.253  47.104  50.334  1.00  0.00           C  
ATOM   3908  HA  ALA   252      45.684  46.388  50.763  1.00  0.00           H  
ATOM   3909  CB  ALA   252      46.895  47.902  51.433  1.00  0.00           C  
ATOM   3910  HB1 ALA   252      47.357  47.211  52.137  1.00  0.00           H  
ATOM   3911  HB2 ALA   252      47.601  48.530  51.074  1.00  0.00           H  
ATOM   3912  HB3 ALA   252      46.254  48.482  51.955  1.00  0.00           H  
ATOM   3913  C   ALA   252      45.197  47.865  49.572  1.00  0.00           C  
ATOM   3914  O   ALA   252      44.028  47.565  49.862  1.00  0.00           O  
ATOM   3915  N   LEU   253      45.538  48.685  48.556  1.00  0.00           N  
ATOM   3916  H   LEU   253      46.591  48.893  48.366  1.00  0.00           H  
ATOM   3917  CA  LEU   253      44.471  49.434  47.804  1.00  0.00           C  
ATOM   3918  HA  LEU   253      43.710  49.850  48.464  1.00  0.00           H  
ATOM   3919  CB  LEU   253      45.096  50.702  47.038  1.00  0.00           C  
ATOM   3920  HB2 LEU   253      45.925  50.281  46.642  1.00  0.00           H  
ATOM   3921  HB3 LEU   253      44.378  51.069  46.304  1.00  0.00           H  
ATOM   3922  CG  LEU   253      45.466  51.822  47.957  1.00  0.00           C  
ATOM   3923  HG  LEU   253      45.624  51.380  48.941  1.00  0.00           H  
ATOM   3924  CD1 LEU   253      46.592  52.690  47.421  1.00  0.00           C  
ATOM   3925 HD11 LEU   253      46.292  53.252  46.536  1.00  0.00           H  
ATOM   3926 HD12 LEU   253      46.784  53.292  48.208  1.00  0.00           H  
ATOM   3927 HD13 LEU   253      47.433  52.027  47.213  1.00  0.00           H  
ATOM   3928  CD2 LEU   253      44.251  52.771  48.055  1.00  0.00           C  
ATOM   3929 HD21 LEU   253      44.324  53.492  48.869  1.00  0.00           H  
ATOM   3930 HD22 LEU   253      44.070  53.319  47.130  1.00  0.00           H  
ATOM   3931 HD23 LEU   253      43.371  52.149  48.221  1.00  0.00           H  
ATOM   3932  C   LEU   253      43.565  48.631  46.915  1.00  0.00           C  
ATOM   3933  O   LEU   253      42.351  48.786  46.731  1.00  0.00           O  
ATOM   3934  N   ALA   254      44.151  47.543  46.395  1.00  0.00           N  
ATOM   3935  H   ALA   254      45.202  47.310  46.566  1.00  0.00           H  
ATOM   3936  CA  ALA   254      43.416  46.548  45.652  1.00  0.00           C  
ATOM   3937  HA  ALA   254      42.693  47.040  45.002  1.00  0.00           H  
ATOM   3938  CB  ALA   254      44.483  45.717  44.924  1.00  0.00           C  
ATOM   3939  HB1 ALA   254      45.021  46.280  44.162  1.00  0.00           H  
ATOM   3940  HB2 ALA   254      45.228  45.264  45.579  1.00  0.00           H  
ATOM   3941  HB3 ALA   254      43.954  45.016  44.279  1.00  0.00           H  
ATOM   3942  C   ALA   254      42.576  45.601  46.500  1.00  0.00           C  
ATOM   3943  O   ALA   254      41.452  45.218  46.048  1.00  0.00           O  
ATOM   3944  N   GLN   255      43.081  45.080  47.648  1.00  0.00           N  
ATOM   3945  H   GLN   255      44.068  45.283  47.715  1.00  0.00           H  
ATOM   3946  CA  GLN   255      42.427  44.240  48.697  1.00  0.00           C  
ATOM   3947  HA  GLN   255      41.836  43.501  48.155  1.00  0.00           H  
ATOM   3948  CB  GLN   255      43.334  43.366  49.585  1.00  0.00           C  
ATOM   3949  HB2 GLN   255      44.124  43.976  50.025  1.00  0.00           H  
ATOM   3950  HB3 GLN   255      42.742  42.935  50.392  1.00  0.00           H  
ATOM   3951  CG  GLN   255      44.001  42.263  48.819  1.00  0.00           C  
ATOM   3952  HG2 GLN   255      43.400  41.520  48.492  1.00  0.00           H  
ATOM   3953  HG3 GLN   255      44.588  42.747  48.039  1.00  0.00           H  
ATOM   3954  CD  GLN   255      44.992  41.484  49.598  1.00  0.00           C  
ATOM   3955  OE1 GLN   255      44.872  41.305  50.818  1.00  0.00           O  
ATOM   3956  NE2 GLN   255      45.999  41.066  48.905  1.00  0.00           N  
ATOM   3957 HE21 GLN   255      45.874  41.106  47.823  1.00  0.00           H  
ATOM   3958 HE22 GLN   255      46.781  40.516  49.427  1.00  0.00           H  
ATOM   3959  C   GLN   255      41.440  44.994  49.565  1.00  0.00           C  
ATOM   3960  O   GLN   255      40.516  44.433  50.201  1.00  0.00           O  
ATOM   3961  N   SER   256      41.502  46.320  49.603  1.00  0.00           N  
ATOM   3962  H   SER   256      42.253  46.759  48.946  1.00  0.00           H  
ATOM   3963  CA  SER   256      40.463  47.208  50.060  1.00  0.00           C  
ATOM   3964  HA  SER   256      40.121  47.035  51.081  1.00  0.00           H  
ATOM   3965  CB  SER   256      40.872  48.676  49.884  1.00  0.00           C  
ATOM   3966  HB2 SER   256      41.185  48.906  48.866  1.00  0.00           H  
ATOM   3967  HB3 SER   256      40.040  49.328  50.150  1.00  0.00           H  
ATOM   3968  OG  SER   256      41.863  48.878  50.799  1.00  0.00           O  
ATOM   3969  HG  SER   256      42.778  48.467  50.372  1.00  0.00           H  
ATOM   3970  C   SER   256      39.175  47.051  49.281  1.00  0.00           C  
ATOM   3971  O   SER   256      39.124  46.724  48.105  1.00  0.00           O  
ATOM   3972  N   ARG   257      38.048  47.289  49.959  1.00  0.00           N  
ATOM   3973  H   ARG   257      38.135  47.678  50.888  1.00  0.00           H  
ATOM   3974  CA  ARG   257      36.684  46.976  49.471  1.00  0.00           C  
ATOM   3975  HA  ARG   257      36.840  46.578  48.556  1.00  0.00           H  
ATOM   3976  CB  ARG   257      35.941  46.012  50.497  1.00  0.00           C  
ATOM   3977  HB2 ARG   257      35.943  46.483  51.480  1.00  0.00           H  
ATOM   3978  HB3 ARG   257      34.996  45.779  50.228  1.00  0.00           H  
ATOM   3979  CG  ARG   257      36.722  44.726  50.643  1.00  0.00           C  
ATOM   3980  HG2 ARG   257      36.552  44.265  49.670  1.00  0.00           H  
ATOM   3981  HG3 ARG   257      37.780  44.867  50.863  1.00  0.00           H  
ATOM   3982  CD  ARG   257      36.087  43.968  51.755  1.00  0.00           C  
ATOM   3983  HD2 ARG   257      36.434  44.409  52.595  1.00  0.00           H  
ATOM   3984  HD3 ARG   257      35.002  44.061  51.722  1.00  0.00           H  
ATOM   3985  NE  ARG   257      36.591  42.619  51.874  1.00  0.00           N  
ATOM   3986  HE  ARG   257      37.235  42.339  51.040  1.00  0.00           H  
ATOM   3987  CZ  ARG   257      36.246  41.677  52.763  1.00  0.00           C  
ATOM   3988  NH1 ARG   257      35.432  41.966  53.759  1.00  0.00           N  
ATOM   3989 HH11 ARG   257      35.426  41.171  54.505  1.00  0.00           H  
ATOM   3990 HH12 ARG   257      35.133  42.974  54.050  1.00  0.00           H  
ATOM   3991  NH2 ARG   257      36.783  40.480  52.727  1.00  0.00           N  
ATOM   3992 HH21 ARG   257      37.533  40.177  51.996  1.00  0.00           H  
ATOM   3993 HH22 ARG   257      36.408  39.758  53.452  1.00  0.00           H  
ATOM   3994  C   ARG   257      35.847  48.239  49.351  1.00  0.00           C  
ATOM   3995  O   ARG   257      35.748  48.923  50.325  1.00  0.00           O  
ATOM   3996  N   TYR   258      35.184  48.433  48.207  1.00  0.00           N  
ATOM   3997  H   TYR   258      35.525  47.762  47.419  1.00  0.00           H  
ATOM   3998  CA  TYR   258      34.536  49.682  47.715  1.00  0.00           C  
ATOM   3999  HA  TYR   258      34.649  50.433  48.496  1.00  0.00           H  
ATOM   4000  CB  TYR   258      35.234  50.091  46.372  1.00  0.00           C  
ATOM   4001  HB2 TYR   258      35.129  49.353  45.691  1.00  0.00           H  
ATOM   4002  HB3 TYR   258      34.761  50.898  46.154  1.00  0.00           H  
ATOM   4003  CG  TYR   258      36.695  50.384  46.509  1.00  0.00           C  
ATOM   4004  CD1 TYR   258      37.131  51.632  46.922  1.00  0.00           C  
ATOM   4005  HD1 TYR   258      36.429  52.461  47.018  1.00  0.00           H  
ATOM   4006  CE1 TYR   258      38.515  51.784  47.150  1.00  0.00           C  
ATOM   4007  HE1 TYR   258      38.943  52.748  47.427  1.00  0.00           H  
ATOM   4008  CZ  TYR   258      39.440  50.798  46.844  1.00  0.00           C  
ATOM   4009  OH  TYR   258      40.723  51.161  46.899  1.00  0.00           O  
ATOM   4010  HH  TYR   258      41.337  50.275  46.733  1.00  0.00           H  
ATOM   4011  CE2 TYR   258      38.949  49.514  46.485  1.00  0.00           C  
ATOM   4012  HE2 TYR   258      39.678  48.703  46.478  1.00  0.00           H  
ATOM   4013  CD2 TYR   258      37.604  49.355  46.324  1.00  0.00           C  
ATOM   4014  HD2 TYR   258      37.270  48.380  45.969  1.00  0.00           H  
ATOM   4015  C   TYR   258      32.982  49.587  47.550  1.00  0.00           C  
ATOM   4016  O   TYR   258      32.254  50.487  47.938  1.00  0.00           O  
ATOM   4017  N   TRP   259      32.517  48.400  47.150  1.00  0.00           N  
ATOM   4018  H   TRP   259      33.327  47.680  47.035  1.00  0.00           H  
ATOM   4019  CA  TRP   259      31.067  48.044  47.101  1.00  0.00           C  
ATOM   4020  HA  TRP   259      30.474  48.641  47.794  1.00  0.00           H  
ATOM   4021  CB  TRP   259      30.502  47.951  45.619  1.00  0.00           C  
ATOM   4022  HB2 TRP   259      30.950  47.168  45.165  1.00  0.00           H  
ATOM   4023  HB3 TRP   259      29.422  47.805  45.644  1.00  0.00           H  
ATOM   4024  CG  TRP   259      30.768  49.154  44.813  1.00  0.00           C  
ATOM   4025  CD1 TRP   259      31.846  49.314  43.984  1.00  0.00           C  
ATOM   4026  HD1 TRP   259      32.571  48.636  43.793  1.00  0.00           H  
ATOM   4027  NE1 TRP   259      31.804  50.556  43.476  1.00  0.00           N  
ATOM   4028  HE1 TRP   259      32.467  50.945  42.821  1.00  0.00           H  
ATOM   4029  CE2 TRP   259      30.739  51.311  43.974  1.00  0.00           C  
ATOM   4030  CZ2 TRP   259      30.381  52.631  43.711  1.00  0.00           C  
ATOM   4031  HZ2 TRP   259      30.892  53.237  43.084  1.00  0.00           H  
ATOM   4032  CH2 TRP   259      29.122  53.096  44.197  1.00  0.00           C  
ATOM   4033  HH2 TRP   259      28.786  54.039  44.066  1.00  0.00           H  
ATOM   4034  CZ3 TRP   259      28.484  52.277  45.176  1.00  0.00           C  
ATOM   4035  HZ3 TRP   259      27.661  52.675  45.607  1.00  0.00           H  
ATOM   4036  CE3 TRP   259      28.899  50.975  45.497  1.00  0.00           C  
ATOM   4037  HE3 TRP   259      28.348  50.329  46.181  1.00  0.00           H  
ATOM   4038  CD2 TRP   259      30.050  50.450  44.862  1.00  0.00           C  
ATOM   4039  C   TRP   259      30.903  46.615  47.685  1.00  0.00           C  
ATOM   4040  O   TRP   259      31.853  45.860  47.843  1.00  0.00           O  
ATOM   4041  N   ARG   260      29.602  46.270  47.960  1.00  0.00           N  
ATOM   4042  H   ARG   260      28.838  47.048  47.954  1.00  0.00           H  
ATOM   4043  CA  ARG   260      29.202  44.796  48.098  1.00  0.00           C  
ATOM   4044  HA  ARG   260      30.051  44.241  47.699  1.00  0.00           H  
ATOM   4045  CB  ARG   260      28.918  44.388  49.607  1.00  0.00           C  
ATOM   4046  HB2 ARG   260      29.627  44.827  50.294  1.00  0.00           H  
ATOM   4047  HB3 ARG   260      27.940  44.757  49.914  1.00  0.00           H  
ATOM   4048  CG  ARG   260      29.041  42.852  49.858  1.00  0.00           C  
ATOM   4049  HG2 ARG   260      28.368  42.448  49.304  1.00  0.00           H  
ATOM   4050  HG3 ARG   260      30.064  42.587  49.637  1.00  0.00           H  
ATOM   4051  CD  ARG   260      28.713  42.500  51.327  1.00  0.00           C  
ATOM   4052  HD2 ARG   260      29.291  43.074  52.036  1.00  0.00           H  
ATOM   4053  HD3 ARG   260      27.665  42.727  51.460  1.00  0.00           H  
ATOM   4054  NE  ARG   260      28.849  41.007  51.499  1.00  0.00           N  
ATOM   4055  HE  ARG   260      29.243  40.440  50.763  1.00  0.00           H  
ATOM   4056  CZ  ARG   260      28.629  40.298  52.623  1.00  0.00           C  
ATOM   4057  NH1 ARG   260      28.073  40.812  53.690  1.00  0.00           N  
ATOM   4058 HH11 ARG   260      27.732  41.847  53.709  1.00  0.00           H  
ATOM   4059 HH12 ARG   260      28.085  40.274  54.638  1.00  0.00           H  
ATOM   4060  NH2 ARG   260      28.985  39.050  52.571  1.00  0.00           N  
ATOM   4061 HH21 ARG   260      28.645  38.431  53.401  1.00  0.00           H  
ATOM   4062 HH22 ARG   260      29.948  38.840  52.105  1.00  0.00           H  
ATOM   4063  C   ARG   260      28.020  44.472  47.216  1.00  0.00           C  
ATOM   4064  O   ARG   260      27.091  45.288  46.968  1.00  0.00           O  
ATOM   4065  N   ILE   261      28.028  43.227  46.688  1.00  0.00           N  
ATOM   4066  H   ILE   261      28.600  42.590  47.222  1.00  0.00           H  
ATOM   4067  CA  ILE   261      27.272  42.724  45.594  1.00  0.00           C  
ATOM   4068  HA  ILE   261      26.442  43.347  45.261  1.00  0.00           H  
ATOM   4069  CB  ILE   261      28.121  42.691  44.327  1.00  0.00           C  
ATOM   4070  HB  ILE   261      28.993  42.065  44.515  1.00  0.00           H  
ATOM   4071  CG2 ILE   261      27.455  42.217  42.997  1.00  0.00           C  
ATOM   4072 HG21 ILE   261      27.041  41.301  43.098  1.00  0.00           H  
ATOM   4073 HG22 ILE   261      26.774  42.938  42.570  1.00  0.00           H  
ATOM   4074 HG23 ILE   261      28.127  42.096  42.147  1.00  0.00           H  
ATOM   4075  CG1 ILE   261      28.652  44.077  43.972  1.00  0.00           C  
ATOM   4076 HG12 ILE   261      28.603  44.238  42.905  1.00  0.00           H  
ATOM   4077 HG13 ILE   261      28.010  44.794  44.462  1.00  0.00           H  
ATOM   4078  CD1 ILE   261      30.130  44.409  44.293  1.00  0.00           C  
ATOM   4079 HD11 ILE   261      30.761  43.755  43.852  1.00  0.00           H  
ATOM   4080 HD12 ILE   261      30.276  45.407  43.907  1.00  0.00           H  
ATOM   4081 HD13 ILE   261      30.197  44.255  45.360  1.00  0.00           H  
ATOM   4082  C   ILE   261      26.792  41.252  45.985  1.00  0.00           C  
ATOM   4083  O   ILE   261      27.442  40.297  45.725  1.00  0.00           O  
ATOM   4084  N   GLY   262      25.698  41.226  46.726  1.00  0.00           N  
ATOM   4085  H   GLY   262      25.136  42.064  46.763  1.00  0.00           H  
ATOM   4086  CA  GLY   262      25.248  39.987  47.415  1.00  0.00           C  
ATOM   4087  HA2 GLY   262      24.270  40.015  47.663  1.00  0.00           H  
ATOM   4088  HA3 GLY   262      25.346  39.132  46.886  1.00  0.00           H  
ATOM   4089  C   GLY   262      26.211  39.799  48.597  1.00  0.00           C  
ATOM   4090  O   GLY   262      26.583  40.665  49.422  1.00  0.00           O  
ATOM   4091  N   SER   263      26.816  38.635  48.546  1.00  0.00           N  
ATOM   4092  H   SER   263      26.375  37.958  47.815  1.00  0.00           H  
ATOM   4093  CA  SER   263      28.014  38.237  49.295  1.00  0.00           C  
ATOM   4094  HA  SER   263      27.801  38.457  50.342  1.00  0.00           H  
ATOM   4095  CB  SER   263      28.198  36.665  49.324  1.00  0.00           C  
ATOM   4096  HB2 SER   263      27.255  36.306  49.277  1.00  0.00           H  
ATOM   4097  HB3 SER   263      28.662  36.467  48.357  1.00  0.00           H  
ATOM   4098  OG  SER   263      28.857  36.156  50.540  1.00  0.00           O  
ATOM   4099  HG  SER   263      28.172  35.881  51.230  1.00  0.00           H  
ATOM   4100  C   SER   263      29.354  38.852  48.939  1.00  0.00           C  
ATOM   4101  O   SER   263      30.226  39.095  49.781  1.00  0.00           O  
ATOM   4102  N   MET   264      29.530  39.072  47.665  1.00  0.00           N  
ATOM   4103  H   MET   264      28.740  38.706  47.010  1.00  0.00           H  
ATOM   4104  CA  MET   264      30.786  39.527  47.023  1.00  0.00           C  
ATOM   4105  HA  MET   264      31.623  38.980  47.458  1.00  0.00           H  
ATOM   4106  CB  MET   264      30.700  39.134  45.549  1.00  0.00           C  
ATOM   4107  HB2 MET   264      30.467  38.076  45.430  1.00  0.00           H  
ATOM   4108  HB3 MET   264      29.987  39.766  45.021  1.00  0.00           H  
ATOM   4109  CG  MET   264      32.042  39.399  44.887  1.00  0.00           C  
ATOM   4110  HG2 MET   264      32.259  40.461  44.780  1.00  0.00           H  
ATOM   4111  HG3 MET   264      32.707  39.001  45.535  1.00  0.00           H  
ATOM   4112  SD  MET   264      32.017  38.715  43.221  1.00  0.00           S  
ATOM   4113  CE  MET   264      31.119  39.918  42.215  1.00  0.00           C  
ATOM   4114  HE1 MET   264      30.193  40.101  42.759  1.00  0.00           H  
ATOM   4115  HE2 MET   264      31.726  40.818  42.122  1.00  0.00           H  
ATOM   4116  HE3 MET   264      30.924  39.473  41.239  1.00  0.00           H  
ATOM   4117  C   MET   264      31.125  40.989  47.244  1.00  0.00           C  
ATOM   4118  O   MET   264      30.341  41.871  46.823  1.00  0.00           O  
ATOM   4119  N   TYR   265      32.277  41.282  47.801  1.00  0.00           N  
ATOM   4120  H   TYR   265      32.947  40.493  48.144  1.00  0.00           H  
ATOM   4121  CA  TYR   265      32.806  42.631  47.759  1.00  0.00           C  
ATOM   4122  HA  TYR   265      31.922  43.266  47.703  1.00  0.00           H  
ATOM   4123  CB  TYR   265      33.632  42.980  49.027  1.00  0.00           C  
ATOM   4124  HB2 TYR   265      34.617  42.512  49.044  1.00  0.00           H  
ATOM   4125  HB3 TYR   265      34.012  43.909  48.915  1.00  0.00           H  
ATOM   4126  CG  TYR   265      33.021  42.696  50.442  1.00  0.00           C  
ATOM   4127  CD1 TYR   265      32.829  41.359  50.889  1.00  0.00           C  
ATOM   4128  HD1 TYR   265      33.277  40.571  50.285  1.00  0.00           H  
ATOM   4129  CE1 TYR   265      32.165  41.078  52.120  1.00  0.00           C  
ATOM   4130  HE1 TYR   265      31.983  40.042  52.405  1.00  0.00           H  
ATOM   4131  CZ  TYR   265      31.723  42.184  52.902  1.00  0.00           C  
ATOM   4132  OH  TYR   265      31.035  41.850  54.043  1.00  0.00           O  
ATOM   4133  HH  TYR   265      30.904  42.698  54.715  1.00  0.00           H  
ATOM   4134  CE2 TYR   265      31.944  43.501  52.429  1.00  0.00           C  
ATOM   4135  HE2 TYR   265      31.432  44.353  52.876  1.00  0.00           H  
ATOM   4136  CD2 TYR   265      32.598  43.801  51.248  1.00  0.00           C  
ATOM   4137  HD2 TYR   265      32.620  44.825  50.876  1.00  0.00           H  
ATOM   4138  C   TYR   265      33.685  42.908  46.552  1.00  0.00           C  
ATOM   4139  O   TYR   265      34.438  42.073  45.997  1.00  0.00           O  
ATOM   4140  N   GLN   266      33.582  44.112  46.042  1.00  0.00           N  
ATOM   4141  H   GLN   266      32.837  44.768  46.493  1.00  0.00           H  
ATOM   4142  CA  GLN   266      34.429  44.699  45.023  1.00  0.00           C  
ATOM   4143  HA  GLN   266      34.651  43.827  44.409  1.00  0.00           H  
ATOM   4144  CB  GLN   266      33.591  45.739  44.221  1.00  0.00           C  
ATOM   4145  HB2 GLN   266      32.686  45.188  43.963  1.00  0.00           H  
ATOM   4146  HB3 GLN   266      33.441  46.636  44.658  1.00  0.00           H  
ATOM   4147  CG  GLN   266      34.269  46.091  42.871  1.00  0.00           C  
ATOM   4148  HG2 GLN   266      33.626  46.766  42.306  1.00  0.00           H  
ATOM   4149  HG3 GLN   266      35.185  46.669  42.990  1.00  0.00           H  
ATOM   4150  CD  GLN   266      34.546  44.823  42.042  1.00  0.00           C  
ATOM   4151  OE1 GLN   266      33.609  44.207  41.511  1.00  0.00           O  
ATOM   4152  NE2 GLN   266      35.752  44.350  41.790  1.00  0.00           N  
ATOM   4153 HE21 GLN   266      36.569  44.820  42.153  1.00  0.00           H  
ATOM   4154 HE22 GLN   266      35.916  43.512  41.352  1.00  0.00           H  
ATOM   4155  C   GLN   266      35.705  45.306  45.572  1.00  0.00           C  
ATOM   4156  O   GLN   266      35.663  46.265  46.293  1.00  0.00           O  
ATOM   4157  N   GLY   267      36.872  44.769  45.114  1.00  0.00           N  
ATOM   4158  H   GLY   267      36.911  43.834  44.555  1.00  0.00           H  
ATOM   4159  CA  GLY   267      38.137  45.544  45.184  1.00  0.00           C  
ATOM   4160  HA2 GLY   267      38.096  46.155  46.086  1.00  0.00           H  
ATOM   4161  HA3 GLY   267      38.975  44.885  45.410  1.00  0.00           H  
ATOM   4162  C   GLY   267      38.578  46.256  43.868  1.00  0.00           C  
ATOM   4163  O   GLY   267      37.706  46.532  42.988  1.00  0.00           O  
ATOM   4164  N   LEU   268      39.852  46.618  43.739  1.00  0.00           N  
ATOM   4165  H   LEU   268      40.427  46.361  44.630  1.00  0.00           H  
ATOM   4166  CA  LEU   268      40.632  46.759  42.464  1.00  0.00           C  
ATOM   4167  HA  LEU   268      39.983  47.135  41.672  1.00  0.00           H  
ATOM   4168  CB  LEU   268      41.700  47.870  42.563  1.00  0.00           C  
ATOM   4169  HB2 LEU   268      42.613  47.392  42.886  1.00  0.00           H  
ATOM   4170  HB3 LEU   268      41.906  48.266  41.580  1.00  0.00           H  
ATOM   4171  CG  LEU   268      41.335  49.081  43.505  1.00  0.00           C  
ATOM   4172  HG  LEU   268      41.052  48.859  44.395  1.00  0.00           H  
ATOM   4173  CD1 LEU   268      42.554  49.942  43.649  1.00  0.00           C  
ATOM   4174 HD11 LEU   268      42.585  50.382  44.558  1.00  0.00           H  
ATOM   4175 HD12 LEU   268      43.403  49.277  43.600  1.00  0.00           H  
ATOM   4176 HD13 LEU   268      42.800  50.569  42.805  1.00  0.00           H  
ATOM   4177  CD2 LEU   268      40.143  49.921  42.971  1.00  0.00           C  
ATOM   4178 HD21 LEU   268      40.398  50.433  42.043  1.00  0.00           H  
ATOM   4179 HD22 LEU   268      39.253  49.328  42.758  1.00  0.00           H  
ATOM   4180 HD23 LEU   268      39.975  50.673  43.742  1.00  0.00           H  
ATOM   4181  C   LEU   268      41.195  45.461  41.932  1.00  0.00           C  
ATOM   4182  O   LEU   268      42.122  44.936  42.477  1.00  0.00           O  
ATOM   4183  N   GLY   269      40.655  45.058  40.804  1.00  0.00           N  
ATOM   4184  H   GLY   269      39.825  45.496  40.430  1.00  0.00           H  
ATOM   4185  CA  GLY   269      41.338  43.941  40.114  1.00  0.00           C  
ATOM   4186  HA2 GLY   269      41.196  43.950  39.033  1.00  0.00           H  
ATOM   4187  HA3 GLY   269      42.336  44.092  40.124  1.00  0.00           H  
ATOM   4188  C   GLY   269      40.934  42.509  40.671  1.00  0.00           C  
ATOM   4189  O   GLY   269      40.967  41.575  39.902  1.00  0.00           O  
ATOM   4190  N   TRP   270      40.480  42.423  41.956  1.00  0.00           N  
ATOM   4191  H   TRP   270      40.425  43.294  42.465  1.00  0.00           H  
ATOM   4192  CA  TRP   270      40.020  41.180  42.638  1.00  0.00           C  
ATOM   4193  HA  TRP   270      39.880  40.395  41.895  1.00  0.00           H  
ATOM   4194  CB  TRP   270      41.020  40.817  43.701  1.00  0.00           C  
ATOM   4195  HB2 TRP   270      40.913  41.536  44.403  1.00  0.00           H  
ATOM   4196  HB3 TRP   270      40.720  39.845  44.092  1.00  0.00           H  
ATOM   4197  CG  TRP   270      42.460  40.712  43.358  1.00  0.00           C  
ATOM   4198  CD1 TRP   270      43.240  41.823  43.239  1.00  0.00           C  
ATOM   4199  HD1 TRP   270      42.760  42.790  43.383  1.00  0.00           H  
ATOM   4200  NE1 TRP   270      44.528  41.413  43.049  1.00  0.00           N  
ATOM   4201  HE1 TRP   270      45.383  42.072  42.900  1.00  0.00           H  
ATOM   4202  CE2 TRP   270      44.627  40.028  42.938  1.00  0.00           C  
ATOM   4203  CZ2 TRP   270      45.687  39.096  42.672  1.00  0.00           C  
ATOM   4204  HZ2 TRP   270      46.691  39.500  42.543  1.00  0.00           H  
ATOM   4205  CH2 TRP   270      45.479  37.756  42.510  1.00  0.00           C  
ATOM   4206  HH2 TRP   270      46.267  37.009  42.412  1.00  0.00           H  
ATOM   4207  CZ3 TRP   270      44.194  37.247  42.710  1.00  0.00           C  
ATOM   4208  HZ3 TRP   270      43.922  36.206  42.537  1.00  0.00           H  
ATOM   4209  CE3 TRP   270      43.159  38.161  43.037  1.00  0.00           C  
ATOM   4210  HE3 TRP   270      42.216  37.822  43.167  1.00  0.00           H  
ATOM   4211  CD2 TRP   270      43.333  39.539  43.123  1.00  0.00           C  
ATOM   4212  C   TRP   270      38.685  41.408  43.200  1.00  0.00           C  
ATOM   4213  O   TRP   270      38.273  42.532  43.495  1.00  0.00           O  
ATOM   4214  N   GLU   271      38.010  40.352  43.512  1.00  0.00           N  
ATOM   4215  H   GLU   271      38.435  39.351  43.430  1.00  0.00           H  
ATOM   4216  CA  GLU   271      36.797  40.459  44.307  1.00  0.00           C  
ATOM   4217  HA  GLU   271      36.640  41.454  44.724  1.00  0.00           H  
ATOM   4218  CB  GLU   271      35.660  39.916  43.452  1.00  0.00           C  
ATOM   4219  HB2 GLU   271      35.938  39.119  42.763  1.00  0.00           H  
ATOM   4220  HB3 GLU   271      34.878  39.544  44.113  1.00  0.00           H  
ATOM   4221  CG  GLU   271      35.266  41.077  42.549  1.00  0.00           C  
ATOM   4222  HG2 GLU   271      34.179  41.112  42.474  1.00  0.00           H  
ATOM   4223  HG3 GLU   271      35.543  42.008  43.042  1.00  0.00           H  
ATOM   4224  CD  GLU   271      35.925  40.931  41.127  1.00  0.00           C  
ATOM   4225  OE1 GLU   271      35.968  39.855  40.450  1.00  0.00           O  
ATOM   4226  OE2 GLU   271      36.340  42.030  40.551  1.00  0.00           O  
ATOM   4227  C   GLU   271      37.083  39.460  45.562  1.00  0.00           C  
ATOM   4228  O   GLU   271      38.150  38.824  45.762  1.00  0.00           O  
ATOM   4229  N   MET   272      36.154  39.446  46.496  1.00  0.00           N  
ATOM   4230  H   MET   272      35.189  39.848  46.222  1.00  0.00           H  
ATOM   4231  CA  MET   272      36.358  38.883  47.834  1.00  0.00           C  
ATOM   4232  HA  MET   272      37.054  38.151  47.857  1.00  0.00           H  
ATOM   4233  CB  MET   272      36.799  39.993  48.792  1.00  0.00           C  
ATOM   4234  HB2 MET   272      35.973  40.697  48.697  1.00  0.00           H  
ATOM   4235  HB3 MET   272      36.882  39.614  49.811  1.00  0.00           H  
ATOM   4236  CG  MET   272      38.122  40.591  48.344  1.00  0.00           C  
ATOM   4237  HG2 MET   272      38.986  40.020  48.682  1.00  0.00           H  
ATOM   4238  HG3 MET   272      38.142  40.632  47.335  1.00  0.00           H  
ATOM   4239  SD  MET   272      38.363  42.300  48.873  1.00  0.00           S  
ATOM   4240  CE  MET   272      39.214  43.132  47.489  1.00  0.00           C  
ATOM   4241  HE1 MET   272      39.170  44.217  47.403  1.00  0.00           H  
ATOM   4242  HE2 MET   272      40.219  42.745  47.317  1.00  0.00           H  
ATOM   4243  HE3 MET   272      38.694  42.836  46.578  1.00  0.00           H  
ATOM   4244  C   MET   272      35.140  38.231  48.500  1.00  0.00           C  
ATOM   4245  O   MET   272      33.987  38.655  48.326  1.00  0.00           O  
ATOM   4246  N   LEU   273      35.395  37.246  49.297  1.00  0.00           N  
ATOM   4247  H   LEU   273      36.449  36.970  49.323  1.00  0.00           H  
ATOM   4248  CA  LEU   273      34.427  36.616  50.206  1.00  0.00           C  
ATOM   4249  HA  LEU   273      33.537  37.243  50.258  1.00  0.00           H  
ATOM   4250  CB  LEU   273      34.109  35.192  49.632  1.00  0.00           C  
ATOM   4251  HB2 LEU   273      35.049  34.697  49.391  1.00  0.00           H  
ATOM   4252  HB3 LEU   273      33.580  34.671  50.316  1.00  0.00           H  
ATOM   4253  CG  LEU   273      33.216  35.283  48.359  1.00  0.00           C  
ATOM   4254  HG  LEU   273      33.436  36.156  47.744  1.00  0.00           H  
ATOM   4255  CD1 LEU   273      33.216  34.014  47.503  1.00  0.00           C  
ATOM   4256 HD11 LEU   273      32.622  34.048  46.686  1.00  0.00           H  
ATOM   4257 HD12 LEU   273      34.206  33.875  47.094  1.00  0.00           H  
ATOM   4258 HD13 LEU   273      32.945  33.148  48.107  1.00  0.00           H  
ATOM   4259  CD2 LEU   273      31.806  35.593  48.872  1.00  0.00           C  
ATOM   4260 HD21 LEU   273      31.699  36.587  49.279  1.00  0.00           H  
ATOM   4261 HD22 LEU   273      31.098  35.594  48.056  1.00  0.00           H  
ATOM   4262 HD23 LEU   273      31.446  34.851  49.570  1.00  0.00           H  
ATOM   4263  C   LEU   273      35.011  36.568  51.612  1.00  0.00           C  
ATOM   4264  O   LEU   273      36.193  36.737  51.815  1.00  0.00           O  
ATOM   4265  N   ASN   274      34.272  36.346  52.711  1.00  0.00           N  
ATOM   4266  H   ASN   274      33.188  36.368  52.604  1.00  0.00           H  
ATOM   4267  CA  ASN   274      34.814  36.139  54.033  1.00  0.00           C  
ATOM   4268  HA  ASN   274      35.840  36.503  53.971  1.00  0.00           H  
ATOM   4269  CB  ASN   274      33.996  37.038  55.105  1.00  0.00           C  
ATOM   4270  HB2 ASN   274      32.959  36.705  55.068  1.00  0.00           H  
ATOM   4271  HB3 ASN   274      34.348  36.962  56.049  1.00  0.00           H  
ATOM   4272  CG  ASN   274      34.051  38.508  54.715  1.00  0.00           C  
ATOM   4273  OD1 ASN   274      35.085  39.178  54.759  1.00  0.00           O  
ATOM   4274  ND2 ASN   274      32.953  39.113  54.503  1.00  0.00           N  
ATOM   4275 HD21 ASN   274      32.084  38.454  54.499  1.00  0.00           H  
ATOM   4276 HD22 ASN   274      32.931  40.201  54.453  1.00  0.00           H  
ATOM   4277  C   ASN   274      34.823  34.687  54.403  1.00  0.00           C  
ATOM   4278  O   ASN   274      33.797  34.050  54.379  1.00  0.00           O  
ATOM   4279  N   TRP   275      36.006  34.151  54.969  1.00  0.00           N  
ATOM   4280  H   TRP   275      36.913  34.753  54.911  1.00  0.00           H  
ATOM   4281  CA  TRP   275      36.128  32.764  55.293  1.00  0.00           C  
ATOM   4282  HA  TRP   275      35.241  32.271  54.896  1.00  0.00           H  
ATOM   4283  CB  TRP   275      37.475  32.252  54.683  1.00  0.00           C  
ATOM   4284  HB2 TRP   275      37.555  32.647  53.756  1.00  0.00           H  
ATOM   4285  HB3 TRP   275      38.267  32.778  55.217  1.00  0.00           H  
ATOM   4286  CG  TRP   275      37.618  30.758  54.731  1.00  0.00           C  
ATOM   4287  CD1 TRP   275      38.030  30.025  55.815  1.00  0.00           C  
ATOM   4288  HD1 TRP   275      38.459  30.408  56.740  1.00  0.00           H  
ATOM   4289  NE1 TRP   275      37.960  28.663  55.560  1.00  0.00           N  
ATOM   4290  HE1 TRP   275      38.198  27.929  56.330  1.00  0.00           H  
ATOM   4291  CE2 TRP   275      37.570  28.441  54.276  1.00  0.00           C  
ATOM   4292  CZ2 TRP   275      37.456  27.257  53.492  1.00  0.00           C  
ATOM   4293  HZ2 TRP   275      37.763  26.360  54.030  1.00  0.00           H  
ATOM   4294  CH2 TRP   275      37.228  27.314  52.110  1.00  0.00           C  
ATOM   4295  HH2 TRP   275      37.294  26.396  51.526  1.00  0.00           H  
ATOM   4296  CZ3 TRP   275      37.105  28.578  51.559  1.00  0.00           C  
ATOM   4297  HZ3 TRP   275      36.981  28.656  50.479  1.00  0.00           H  
ATOM   4298  CE3 TRP   275      37.041  29.747  52.329  1.00  0.00           C  
ATOM   4299  HE3 TRP   275      37.027  30.714  51.827  1.00  0.00           H  
ATOM   4300  CD2 TRP   275      37.363  29.728  53.694  1.00  0.00           C  
ATOM   4301  C   TRP   275      36.055  32.473  56.886  1.00  0.00           C  
ATOM   4302  O   TRP   275      36.855  33.170  57.580  1.00  0.00           O  
ATOM   4303  N   PRO   276      35.308  31.433  57.370  1.00  0.00           N  
ATOM   4304  CD  PRO   276      35.214  31.155  58.783  1.00  0.00           C  
ATOM   4305  HD2 PRO   276      34.820  31.953  59.413  1.00  0.00           H  
ATOM   4306  HD3 PRO   276      36.217  30.922  59.139  1.00  0.00           H  
ATOM   4307  CG  PRO   276      34.128  30.060  58.884  1.00  0.00           C  
ATOM   4308  HG2 PRO   276      33.132  30.491  58.788  1.00  0.00           H  
ATOM   4309  HG3 PRO   276      34.039  29.548  59.842  1.00  0.00           H  
ATOM   4310  CB  PRO   276      34.284  29.235  57.580  1.00  0.00           C  
ATOM   4311  HB2 PRO   276      33.378  28.648  57.428  1.00  0.00           H  
ATOM   4312  HB3 PRO   276      35.175  28.609  57.622  1.00  0.00           H  
ATOM   4313  CA  PRO   276      34.504  30.439  56.612  1.00  0.00           C  
ATOM   4314  HA  PRO   276      35.104  30.048  55.791  1.00  0.00           H  
ATOM   4315  C   PRO   276      33.194  30.973  56.000  1.00  0.00           C  
ATOM   4316  O   PRO   276      32.641  31.961  56.424  1.00  0.00           O  
ATOM   4317  N   VAL   277      32.539  30.183  55.125  1.00  0.00           N  
ATOM   4318  H   VAL   277      33.078  29.351  54.698  1.00  0.00           H  
ATOM   4319  CA  VAL   277      31.407  30.637  54.355  1.00  0.00           C  
ATOM   4320  HA  VAL   277      30.767  31.376  54.815  1.00  0.00           H  
ATOM   4321  CB  VAL   277      31.933  31.393  53.148  1.00  0.00           C  
ATOM   4322  HB  VAL   277      32.544  32.155  53.403  1.00  0.00           H  
ATOM   4323  CG1 VAL   277      32.800  30.554  52.252  1.00  0.00           C  
ATOM   4324 HG11 VAL   277      32.122  29.787  51.878  1.00  0.00           H  
ATOM   4325 HG12 VAL   277      33.156  31.166  51.423  1.00  0.00           H  
ATOM   4326 HG13 VAL   277      33.620  29.996  52.704  1.00  0.00           H  
ATOM   4327  CG2 VAL   277      30.821  31.987  52.327  1.00  0.00           C  
ATOM   4328 HG21 VAL   277      30.320  32.555  52.995  1.00  0.00           H  
ATOM   4329 HG22 VAL   277      30.993  32.689  51.621  1.00  0.00           H  
ATOM   4330 HG23 VAL   277      30.208  31.296  51.917  1.00  0.00           H  
ATOM   4331  C   VAL   277      30.476  29.493  53.986  1.00  0.00           C  
ATOM   4332  O   VAL   277      30.802  28.303  53.994  1.00  0.00           O  
ATOM   4333  N   GLU   278      29.179  29.749  53.795  1.00  0.00           N  
ATOM   4334  H   GLU   278      28.910  30.804  53.829  1.00  0.00           H  
ATOM   4335  CA  GLU   278      28.139  28.938  53.223  1.00  0.00           C  
ATOM   4336  HA  GLU   278      28.063  27.970  53.719  1.00  0.00           H  
ATOM   4337  CB  GLU   278      26.773  29.653  53.368  1.00  0.00           C  
ATOM   4338  HB2 GLU   278      26.735  30.019  54.309  1.00  0.00           H  
ATOM   4339  HB3 GLU   278      26.783  30.492  52.689  1.00  0.00           H  
ATOM   4340  CG  GLU   278      25.499  28.837  53.106  1.00  0.00           C  
ATOM   4341  HG2 GLU   278      25.510  28.046  53.842  1.00  0.00           H  
ATOM   4342  HG3 GLU   278      24.611  29.445  53.203  1.00  0.00           H  
ATOM   4343  CD  GLU   278      25.483  28.057  51.814  1.00  0.00           C  
ATOM   4344  OE1 GLU   278      25.990  26.896  51.793  1.00  0.00           O  
ATOM   4345  OE2 GLU   278      24.901  28.447  50.818  1.00  0.00           O  
ATOM   4346  C   GLU   278      28.533  28.625  51.707  1.00  0.00           C  
ATOM   4347  O   GLU   278      28.376  29.489  50.781  1.00  0.00           O  
ATOM   4348  N   ALA   279      28.976  27.388  51.453  1.00  0.00           N  
ATOM   4349  H   ALA   279      29.090  26.683  52.277  1.00  0.00           H  
ATOM   4350  CA  ALA   279      29.667  27.024  50.302  1.00  0.00           C  
ATOM   4351  HA  ALA   279      30.484  27.720  50.115  1.00  0.00           H  
ATOM   4352  CB  ALA   279      30.378  25.639  50.578  1.00  0.00           C  
ATOM   4353  HB1 ALA   279      31.103  25.356  49.815  1.00  0.00           H  
ATOM   4354  HB2 ALA   279      30.801  25.666  51.494  1.00  0.00           H  
ATOM   4355  HB3 ALA   279      29.576  24.903  50.642  1.00  0.00           H  
ATOM   4356  C   ALA   279      28.825  27.039  49.032  1.00  0.00           C  
ATOM   4357  O   ALA   279      29.412  27.038  48.039  1.00  0.00           O  
ATOM   4358  N   ASN   280      27.491  26.880  49.129  1.00  0.00           N  
ATOM   4359  H   ASN   280      27.144  26.711  50.148  1.00  0.00           H  
ATOM   4360  CA  ASN   280      26.596  26.775  47.911  1.00  0.00           C  
ATOM   4361  HA  ASN   280      27.039  26.180  47.112  1.00  0.00           H  
ATOM   4362  CB  ASN   280      25.358  26.104  48.339  1.00  0.00           C  
ATOM   4363  HB2 ASN   280      24.763  26.601  49.105  1.00  0.00           H  
ATOM   4364  HB3 ASN   280      24.785  25.991  47.418  1.00  0.00           H  
ATOM   4365  CG  ASN   280      25.608  24.741  48.915  1.00  0.00           C  
ATOM   4366  OD1 ASN   280      25.435  23.772  48.196  1.00  0.00           O  
ATOM   4367  ND2 ASN   280      26.003  24.669  50.172  1.00  0.00           N  
ATOM   4368 HD21 ASN   280      26.194  23.676  50.579  1.00  0.00           H  
ATOM   4369 HD22 ASN   280      25.814  25.494  50.859  1.00  0.00           H  
ATOM   4370  C   ASN   280      26.278  28.172  47.410  1.00  0.00           C  
ATOM   4371  O   ASN   280      26.330  28.373  46.212  1.00  0.00           O  
ATOM   4372  N   THR   281      26.043  29.152  48.315  1.00  0.00           N  
ATOM   4373  H   THR   281      26.185  28.832  49.262  1.00  0.00           H  
ATOM   4374  CA  THR   281      25.518  30.514  48.008  1.00  0.00           C  
ATOM   4375  HA  THR   281      24.587  30.496  47.441  1.00  0.00           H  
ATOM   4376  CB  THR   281      25.158  31.227  49.326  1.00  0.00           C  
ATOM   4377  HB  THR   281      25.991  31.222  50.029  1.00  0.00           H  
ATOM   4378  CG2 THR   281      24.780  32.710  49.144  1.00  0.00           C  
ATOM   4379 HG21 THR   281      23.993  32.806  48.397  1.00  0.00           H  
ATOM   4380 HG22 THR   281      24.351  33.052  50.086  1.00  0.00           H  
ATOM   4381 HG23 THR   281      25.613  33.318  48.792  1.00  0.00           H  
ATOM   4382  OG1 THR   281      24.074  30.611  49.911  1.00  0.00           O  
ATOM   4383  HG1 THR   281      24.414  29.596  50.117  1.00  0.00           H  
ATOM   4384  C   THR   281      26.558  31.248  47.153  1.00  0.00           C  
ATOM   4385  O   THR   281      26.218  31.968  46.193  1.00  0.00           O  
ATOM   4386  N   VAL   282      27.858  30.994  47.344  1.00  0.00           N  
ATOM   4387  H   VAL   282      28.151  30.543  48.292  1.00  0.00           H  
ATOM   4388  CA  VAL   282      28.938  31.553  46.577  1.00  0.00           C  
ATOM   4389  HA  VAL   282      28.681  32.604  46.445  1.00  0.00           H  
ATOM   4390  CB  VAL   282      30.181  31.593  47.511  1.00  0.00           C  
ATOM   4391  HB  VAL   282      30.685  32.401  46.982  1.00  0.00           H  
ATOM   4392  CG1 VAL   282      29.775  32.133  48.886  1.00  0.00           C  
ATOM   4393 HG11 VAL   282      30.711  32.494  49.312  1.00  0.00           H  
ATOM   4394 HG12 VAL   282      29.046  32.938  48.792  1.00  0.00           H  
ATOM   4395 HG13 VAL   282      29.374  31.400  49.453  1.00  0.00           H  
ATOM   4396  CG2 VAL   282      30.998  30.343  47.818  1.00  0.00           C  
ATOM   4397 HG21 VAL   282      31.759  30.515  48.579  1.00  0.00           H  
ATOM   4398 HG22 VAL   282      30.252  29.655  48.215  1.00  0.00           H  
ATOM   4399 HG23 VAL   282      31.354  30.034  46.835  1.00  0.00           H  
ATOM   4400  C   VAL   282      29.256  30.922  45.294  1.00  0.00           C  
ATOM   4401  O   VAL   282      29.800  31.539  44.389  1.00  0.00           O  
ATOM   4402  N   VAL   283      28.811  29.692  45.097  1.00  0.00           N  
ATOM   4403  H   VAL   283      28.208  29.350  45.762  1.00  0.00           H  
ATOM   4404  CA  VAL   283      28.876  28.884  43.823  1.00  0.00           C  
ATOM   4405  HA  VAL   283      29.785  28.972  43.392  1.00  0.00           H  
ATOM   4406  CB  VAL   283      28.873  27.378  44.290  1.00  0.00           C  
ATOM   4407  HB  VAL   283      28.060  27.158  44.982  1.00  0.00           H  
ATOM   4408  CG1 VAL   283      28.601  26.333  43.164  1.00  0.00           C  
ATOM   4409 HG11 VAL   283      29.337  26.221  42.481  1.00  0.00           H  
ATOM   4410 HG12 VAL   283      28.492  25.348  43.617  1.00  0.00           H  
ATOM   4411 HG13 VAL   283      27.679  26.531  42.617  1.00  0.00           H  
ATOM   4412  CG2 VAL   283      30.210  26.871  44.874  1.00  0.00           C  
ATOM   4413 HG21 VAL   283      30.323  25.793  44.989  1.00  0.00           H  
ATOM   4414 HG22 VAL   283      31.053  27.092  44.364  1.00  0.00           H  
ATOM   4415 HG23 VAL   283      30.379  27.327  45.759  1.00  0.00           H  
ATOM   4416  C   VAL   283      27.647  29.203  42.920  1.00  0.00           C  
ATOM   4417  O   VAL   283      27.791  29.499  41.709  1.00  0.00           O  
ATOM   4418  N   GLU   284      26.462  29.354  43.504  1.00  0.00           N  
ATOM   4419  H   GLU   284      26.279  29.230  44.490  1.00  0.00           H  
ATOM   4420  CA  GLU   284      25.245  29.690  42.837  1.00  0.00           C  
ATOM   4421  HA  GLU   284      25.070  29.034  41.984  1.00  0.00           H  
ATOM   4422  CB  GLU   284      24.137  29.560  43.892  1.00  0.00           C  
ATOM   4423  HB2 GLU   284      24.256  28.569  44.330  1.00  0.00           H  
ATOM   4424  HB3 GLU   284      24.182  30.313  44.678  1.00  0.00           H  
ATOM   4425  CG  GLU   284      22.727  29.467  43.239  1.00  0.00           C  
ATOM   4426  HG2 GLU   284      21.897  29.590  43.934  1.00  0.00           H  
ATOM   4427  HG3 GLU   284      22.643  30.259  42.495  1.00  0.00           H  
ATOM   4428  CD  GLU   284      22.602  28.135  42.467  1.00  0.00           C  
ATOM   4429  OE1 GLU   284      21.805  28.234  41.498  1.00  0.00           O  
ATOM   4430  OE2 GLU   284      23.282  27.102  42.773  1.00  0.00           O  
ATOM   4431  C   GLU   284      25.299  31.202  42.289  1.00  0.00           C  
ATOM   4432  O   GLU   284      24.866  31.506  41.169  1.00  0.00           O  
ATOM   4433  N   GLY   285      25.936  32.069  43.060  1.00  0.00           N  
ATOM   4434  H   GLY   285      26.245  31.841  44.080  1.00  0.00           H  
ATOM   4435  CA  GLY   285      26.243  33.438  42.657  1.00  0.00           C  
ATOM   4436  HA2 GLY   285      25.348  33.833  42.176  1.00  0.00           H  
ATOM   4437  HA3 GLY   285      26.299  33.992  43.594  1.00  0.00           H  
ATOM   4438  C   GLY   285      27.476  33.679  41.751  1.00  0.00           C  
ATOM   4439  O   GLY   285      27.728  34.865  41.472  1.00  0.00           O  
ATOM   4440  N   SER   286      28.213  32.606  41.451  1.00  0.00           N  
ATOM   4441  H   SER   286      28.023  31.665  41.969  1.00  0.00           H  
ATOM   4442  CA  SER   286      29.387  32.547  40.507  1.00  0.00           C  
ATOM   4443  HA  SER   286      29.946  33.446  40.766  1.00  0.00           H  
ATOM   4444  CB  SER   286      30.290  31.315  40.733  1.00  0.00           C  
ATOM   4445  HB2 SER   286      31.250  31.482  40.245  1.00  0.00           H  
ATOM   4446  HB3 SER   286      30.474  31.142  41.793  1.00  0.00           H  
ATOM   4447  OG  SER   286      29.774  30.164  40.159  1.00  0.00           O  
ATOM   4448  HG  SER   286      28.933  29.776  40.733  1.00  0.00           H  
ATOM   4449  C   SER   286      29.005  32.557  38.997  1.00  0.00           C  
ATOM   4450  O   SER   286      29.718  32.947  38.077  1.00  0.00           O  
ATOM   4451  N   ASP   287      27.720  32.087  38.649  1.00  0.00           N  
ATOM   4452  H   ASP   287      27.194  31.685  39.515  1.00  0.00           H  
ATOM   4453  CA  ASP   287      27.280  31.820  37.270  1.00  0.00           C  
ATOM   4454  HA  ASP   287      28.137  31.392  36.751  1.00  0.00           H  
ATOM   4455  CB  ASP   287      26.063  30.811  37.311  1.00  0.00           C  
ATOM   4456  HB2 ASP   287      26.029  30.146  38.070  1.00  0.00           H  
ATOM   4457  HB3 ASP   287      25.240  31.507  37.471  1.00  0.00           H  
ATOM   4458  CG  ASP   287      25.879  29.956  36.065  1.00  0.00           C  
ATOM   4459  OD1 ASP   287      26.653  30.084  35.034  1.00  0.00           O  
ATOM   4460  OD2 ASP   287      24.862  29.244  36.012  1.00  0.00           O  
ATOM   4461  C   ASP   287      26.873  33.105  36.539  1.00  0.00           C  
ATOM   4462  O   ASP   287      26.348  34.047  37.126  1.00  0.00           O  
ATOM   4463  N   SER   288      26.904  32.977  35.261  1.00  0.00           N  
ATOM   4464  H   SER   288      27.155  32.007  34.831  1.00  0.00           H  
ATOM   4465  CA  SER   288      26.616  34.192  34.436  1.00  0.00           C  
ATOM   4466  HA  SER   288      27.386  34.931  34.656  1.00  0.00           H  
ATOM   4467  CB  SER   288      26.819  33.834  32.937  1.00  0.00           C  
ATOM   4468  HB2 SER   288      27.844  33.483  32.818  1.00  0.00           H  
ATOM   4469  HB3 SER   288      26.334  32.915  32.607  1.00  0.00           H  
ATOM   4470  OG  SER   288      26.501  34.972  32.141  1.00  0.00           O  
ATOM   4471  HG  SER   288      27.326  35.032  31.431  1.00  0.00           H  
ATOM   4472  C   SER   288      25.320  34.957  34.643  1.00  0.00           C  
ATOM   4473  O   SER   288      25.380  36.160  34.699  1.00  0.00           O  
ATOM   4474  N   LYS   289      24.158  34.290  34.831  1.00  0.00           N  
ATOM   4475  H   LYS   289      24.259  33.205  34.828  1.00  0.00           H  
ATOM   4476  CA  LYS   289      22.864  34.885  35.281  1.00  0.00           C  
ATOM   4477  HA  LYS   289      22.531  35.625  34.553  1.00  0.00           H  
ATOM   4478  CB  LYS   289      21.760  33.841  35.300  1.00  0.00           C  
ATOM   4479  HB2 LYS   289      20.880  34.329  35.383  1.00  0.00           H  
ATOM   4480  HB3 LYS   289      21.719  33.474  34.414  1.00  0.00           H  
ATOM   4481  CG  LYS   289      21.992  32.653  36.239  1.00  0.00           C  
ATOM   4482  HG2 LYS   289      23.024  32.308  36.177  1.00  0.00           H  
ATOM   4483  HG3 LYS   289      21.812  33.028  37.246  1.00  0.00           H  
ATOM   4484  CD  LYS   289      21.097  31.410  36.119  1.00  0.00           C  
ATOM   4485  HD2 LYS   289      20.024  31.539  36.263  1.00  0.00           H  
ATOM   4486  HD3 LYS   289      21.084  30.972  35.209  1.00  0.00           H  
ATOM   4487  CE  LYS   289      21.635  30.331  37.068  1.00  0.00           C  
ATOM   4488  HE2 LYS   289      22.679  30.262  36.761  1.00  0.00           H  
ATOM   4489  HE3 LYS   289      21.595  30.780  38.060  1.00  0.00           H  
ATOM   4490  NZ  LYS   289      20.921  29.001  37.139  1.00  0.00           N  
ATOM   4491  HZ1 LYS   289      21.199  28.312  37.823  1.00  0.00           H  
ATOM   4492  HZ2 LYS   289      19.850  29.107  37.313  1.00  0.00           H  
ATOM   4493  HZ3 LYS   289      21.175  28.604  36.157  1.00  0.00           H  
ATOM   4494  C   LYS   289      22.958  35.704  36.668  1.00  0.00           C  
ATOM   4495  O   LYS   289      21.947  36.281  37.019  1.00  0.00           O  
ATOM   4496  N   VAL   290      24.099  35.654  37.397  1.00  0.00           N  
ATOM   4497  H   VAL   290      24.961  35.112  37.011  1.00  0.00           H  
ATOM   4498  CA  VAL   290      24.424  36.618  38.485  1.00  0.00           C  
ATOM   4499  HA  VAL   290      23.608  37.304  38.710  1.00  0.00           H  
ATOM   4500  CB  VAL   290      24.718  35.849  39.841  1.00  0.00           C  
ATOM   4501  HB  VAL   290      25.477  35.292  39.653  1.00  0.00           H  
ATOM   4502  CG1 VAL   290      25.000  36.726  40.996  1.00  0.00           C  
ATOM   4503 HG11 VAL   290      24.908  36.120  41.897  1.00  0.00           H  
ATOM   4504 HG12 VAL   290      25.879  37.365  40.902  1.00  0.00           H  
ATOM   4505 HG13 VAL   290      24.276  37.429  41.040  1.00  0.00           H  
ATOM   4506  CG2 VAL   290      23.481  34.940  40.178  1.00  0.00           C  
ATOM   4507 HG21 VAL   290      23.494  34.598  41.213  1.00  0.00           H  
ATOM   4508 HG22 VAL   290      22.582  35.393  40.101  1.00  0.00           H  
ATOM   4509 HG23 VAL   290      23.439  34.088  39.499  1.00  0.00           H  
ATOM   4510  C   VAL   290      25.659  37.470  38.266  1.00  0.00           C  
ATOM   4511  O   VAL   290      25.681  38.625  38.459  1.00  0.00           O  
ATOM   4512  N   ALA   291      26.670  36.964  37.643  1.00  0.00           N  
ATOM   4513  H   ALA   291      26.674  35.966  37.492  1.00  0.00           H  
ATOM   4514  CA  ALA   291      27.983  37.560  37.339  1.00  0.00           C  
ATOM   4515  HA  ALA   291      28.239  38.025  38.198  1.00  0.00           H  
ATOM   4516  CB  ALA   291      28.987  36.389  36.936  1.00  0.00           C  
ATOM   4517  HB1 ALA   291      28.779  35.480  37.501  1.00  0.00           H  
ATOM   4518  HB2 ALA   291      29.055  36.170  35.953  1.00  0.00           H  
ATOM   4519  HB3 ALA   291      29.943  36.684  37.073  1.00  0.00           H  
ATOM   4520  C   ALA   291      27.820  38.673  36.262  1.00  0.00           C  
ATOM   4521  O   ALA   291      28.678  39.549  36.242  1.00  0.00           O  
ATOM   4522  N   LEU   292      26.749  38.638  35.422  1.00  0.00           N  
ATOM   4523  H   LEU   292      26.140  37.737  35.344  1.00  0.00           H  
ATOM   4524  CA  LEU   292      26.444  39.548  34.350  1.00  0.00           C  
ATOM   4525  HA  LEU   292      26.998  40.387  34.451  1.00  0.00           H  
ATOM   4526  CB  LEU   292      26.638  39.024  32.901  1.00  0.00           C  
ATOM   4527  HB2 LEU   292      26.032  38.130  32.750  1.00  0.00           H  
ATOM   4528  HB3 LEU   292      26.255  39.738  32.173  1.00  0.00           H  
ATOM   4529  CG  LEU   292      28.111  38.898  32.586  1.00  0.00           C  
ATOM   4530  HG  LEU   292      28.548  38.336  33.411  1.00  0.00           H  
ATOM   4531  CD1 LEU   292      28.250  38.230  31.220  1.00  0.00           C  
ATOM   4532 HD11 LEU   292      29.266  37.932  30.961  1.00  0.00           H  
ATOM   4533 HD12 LEU   292      27.726  37.283  31.348  1.00  0.00           H  
ATOM   4534 HD13 LEU   292      27.696  38.787  30.464  1.00  0.00           H  
ATOM   4535  CD2 LEU   292      28.934  40.142  32.553  1.00  0.00           C  
ATOM   4536 HD21 LEU   292      29.986  39.954  32.337  1.00  0.00           H  
ATOM   4537 HD22 LEU   292      28.551  40.856  31.824  1.00  0.00           H  
ATOM   4538 HD23 LEU   292      28.893  40.628  33.528  1.00  0.00           H  
ATOM   4539  C   LEU   292      25.005  39.952  34.566  1.00  0.00           C  
ATOM   4540  O   LEU   292      24.139  40.022  33.612  1.00  0.00           O  
ATOM   4541  N   ALA   293      24.616  40.170  35.793  1.00  0.00           N  
ATOM   4542  H   ALA   293      25.254  39.970  36.655  1.00  0.00           H  
ATOM   4543  CA  ALA   293      23.341  40.791  36.110  1.00  0.00           C  
ATOM   4544  HA  ALA   293      22.641  40.839  35.276  1.00  0.00           H  
ATOM   4545  CB  ALA   293      22.591  39.913  37.089  1.00  0.00           C  
ATOM   4546  HB1 ALA   293      22.338  38.947  36.652  1.00  0.00           H  
ATOM   4547  HB2 ALA   293      23.299  39.748  37.901  1.00  0.00           H  
ATOM   4548  HB3 ALA   293      21.722  40.363  37.570  1.00  0.00           H  
ATOM   4549  C   ALA   293      23.542  42.249  36.577  1.00  0.00           C  
ATOM   4550  O   ALA   293      24.639  42.575  37.040  1.00  0.00           O  
ATOM   4551  N   PRO   294      22.494  43.122  36.392  1.00  0.00           N  
ATOM   4552  CD  PRO   294      21.197  42.836  35.748  1.00  0.00           C  
ATOM   4553  HD2 PRO   294      20.554  42.119  36.257  1.00  0.00           H  
ATOM   4554  HD3 PRO   294      21.321  42.377  34.767  1.00  0.00           H  
ATOM   4555  CG  PRO   294      20.457  44.118  35.698  1.00  0.00           C  
ATOM   4556  HG2 PRO   294      19.617  44.283  36.373  1.00  0.00           H  
ATOM   4557  HG3 PRO   294      20.088  44.228  34.678  1.00  0.00           H  
ATOM   4558  CB  PRO   294      21.473  45.195  35.823  1.00  0.00           C  
ATOM   4559  HB2 PRO   294      20.956  46.035  36.288  1.00  0.00           H  
ATOM   4560  HB3 PRO   294      21.904  45.337  34.920  1.00  0.00           H  
ATOM   4561  CA  PRO   294      22.539  44.520  36.687  1.00  0.00           C  
ATOM   4562  HA  PRO   294      23.535  44.886  36.437  1.00  0.00           H  
ATOM   4563  C   PRO   294      22.182  44.690  38.203  1.00  0.00           C  
ATOM   4564  O   PRO   294      21.041  44.973  38.573  1.00  0.00           O  
ATOM   4565  N   LEU   295      23.001  44.202  39.069  1.00  0.00           N  
ATOM   4566  H   LEU   295      23.977  43.886  38.699  1.00  0.00           H  
ATOM   4567  CA  LEU   295      22.714  44.036  40.454  1.00  0.00           C  
ATOM   4568  HA  LEU   295      21.716  43.646  40.655  1.00  0.00           H  
ATOM   4569  CB  LEU   295      23.592  43.038  41.140  1.00  0.00           C  
ATOM   4570  HB2 LEU   295      24.603  43.431  41.252  1.00  0.00           H  
ATOM   4571  HB3 LEU   295      23.251  42.835  42.155  1.00  0.00           H  
ATOM   4572  CG  LEU   295      23.664  41.639  40.418  1.00  0.00           C  
ATOM   4573  HG  LEU   295      23.913  41.849  39.378  1.00  0.00           H  
ATOM   4574  CD1 LEU   295      24.746  40.904  41.156  1.00  0.00           C  
ATOM   4575 HD11 LEU   295      24.826  39.933  40.669  1.00  0.00           H  
ATOM   4576 HD12 LEU   295      25.630  41.523  41.002  1.00  0.00           H  
ATOM   4577 HD13 LEU   295      24.517  40.794  42.216  1.00  0.00           H  
ATOM   4578  CD2 LEU   295      22.328  40.884  40.601  1.00  0.00           C  
ATOM   4579 HD21 LEU   295      22.103  40.711  41.570  1.00  0.00           H  
ATOM   4580 HD22 LEU   295      21.515  41.383  40.074  1.00  0.00           H  
ATOM   4581 HD23 LEU   295      22.473  39.901  40.152  1.00  0.00           H  
ATOM   4582  C   LEU   295      22.856  45.277  41.330  1.00  0.00           C  
ATOM   4583  O   LEU   295      23.920  45.893  41.245  1.00  0.00           O  
ATOM   4584  N   PRO   296      21.803  45.647  42.175  1.00  0.00           N  
ATOM   4585  CD  PRO   296      20.558  44.921  42.360  1.00  0.00           C  
ATOM   4586  HD2 PRO   296      20.830  43.956  42.484  1.00  0.00           H  
ATOM   4587  HD3 PRO   296      19.884  45.112  41.525  1.00  0.00           H  
ATOM   4588  CG  PRO   296      19.866  45.435  43.682  1.00  0.00           C  
ATOM   4589  HG2 PRO   296      20.190  44.968  44.612  1.00  0.00           H  
ATOM   4590  HG3 PRO   296      18.793  45.470  43.492  1.00  0.00           H  
ATOM   4591  CB  PRO   296      20.353  46.909  43.694  1.00  0.00           C  
ATOM   4592  HB2 PRO   296      20.201  47.239  44.722  1.00  0.00           H  
ATOM   4593  HB3 PRO   296      19.816  47.536  42.982  1.00  0.00           H  
ATOM   4594  CA  PRO   296      21.811  46.752  43.097  1.00  0.00           C  
ATOM   4595  HA  PRO   296      21.979  47.634  42.635  1.00  0.00           H  
ATOM   4596  C   PRO   296      22.867  46.799  44.155  1.00  0.00           C  
ATOM   4597  O   PRO   296      22.942  45.871  44.971  1.00  0.00           O  
ATOM   4598  N   VAL   297      23.782  47.764  44.113  1.00  0.00           N  
ATOM   4599  H   VAL   297      23.626  48.524  43.348  1.00  0.00           H  
ATOM   4600  CA  VAL   297      25.010  47.832  44.924  1.00  0.00           C  
ATOM   4601  HA  VAL   297      25.197  46.796  45.207  1.00  0.00           H  
ATOM   4602  CB  VAL   297      26.311  48.193  44.133  1.00  0.00           C  
ATOM   4603  HB  VAL   297      27.182  47.753  44.619  1.00  0.00           H  
ATOM   4604  CG1 VAL   297      26.340  47.456  42.814  1.00  0.00           C  
ATOM   4605 HG11 VAL   297      25.599  47.873  42.131  1.00  0.00           H  
ATOM   4606 HG12 VAL   297      27.350  47.439  42.407  1.00  0.00           H  
ATOM   4607 HG13 VAL   297      26.106  46.393  42.855  1.00  0.00           H  
ATOM   4608  CG2 VAL   297      26.453  49.738  43.948  1.00  0.00           C  
ATOM   4609 HG21 VAL   297      25.891  50.004  43.053  1.00  0.00           H  
ATOM   4610 HG22 VAL   297      26.215  50.444  44.743  1.00  0.00           H  
ATOM   4611 HG23 VAL   297      27.460  50.013  43.634  1.00  0.00           H  
ATOM   4612  C   VAL   297      24.908  48.471  46.297  1.00  0.00           C  
ATOM   4613  O   VAL   297      24.393  49.589  46.358  1.00  0.00           O  
ATOM   4614  N   ALA   298      25.379  47.826  47.411  1.00  0.00           N  
ATOM   4615  H   ALA   298      25.639  46.770  47.339  1.00  0.00           H  
ATOM   4616  CA  ALA   298      25.593  48.508  48.621  1.00  0.00           C  
ATOM   4617  HA  ALA   298      24.891  49.327  48.778  1.00  0.00           H  
ATOM   4618  CB  ALA   298      25.667  47.554  49.759  1.00  0.00           C  
ATOM   4619  HB1 ALA   298      26.586  46.973  49.677  1.00  0.00           H  
ATOM   4620  HB2 ALA   298      25.727  48.153  50.668  1.00  0.00           H  
ATOM   4621  HB3 ALA   298      24.833  46.853  49.770  1.00  0.00           H  
ATOM   4622  C   ALA   298      26.965  49.134  48.543  1.00  0.00           C  
ATOM   4623  O   ALA   298      27.859  48.628  47.977  1.00  0.00           O  
ATOM   4624  N   GLU   299      27.158  50.304  49.172  1.00  0.00           N  
ATOM   4625  H   GLU   299      26.372  50.706  49.812  1.00  0.00           H  
ATOM   4626  CA  GLU   299      28.461  51.028  49.198  1.00  0.00           C  
ATOM   4627  HA  GLU   299      29.038  50.669  48.345  1.00  0.00           H  
ATOM   4628  CB  GLU   299      28.175  52.553  48.868  1.00  0.00           C  
ATOM   4629  HB2 GLU   299      27.563  52.626  48.068  1.00  0.00           H  
ATOM   4630  HB3 GLU   299      27.589  52.755  49.765  1.00  0.00           H  
ATOM   4631  CG  GLU   299      29.507  53.389  48.903  1.00  0.00           C  
ATOM   4632  HG2 GLU   299      30.147  53.190  49.763  1.00  0.00           H  
ATOM   4633  HG3 GLU   299      30.167  53.261  48.045  1.00  0.00           H  
ATOM   4634  CD  GLU   299      29.128  54.916  48.964  1.00  0.00           C  
ATOM   4635  OE1 GLU   299      29.345  55.586  47.895  1.00  0.00           O  
ATOM   4636  OE2 GLU   299      28.444  55.371  49.894  1.00  0.00           O  
ATOM   4637  C   GLU   299      29.266  50.756  50.529  1.00  0.00           C  
ATOM   4638  O   GLU   299      28.636  50.772  51.577  1.00  0.00           O  
ATOM   4639  N   VAL   300      30.594  50.611  50.499  1.00  0.00           N  
ATOM   4640  H   VAL   300      31.053  50.753  49.520  1.00  0.00           H  
ATOM   4641  CA  VAL   300      31.469  50.780  51.679  1.00  0.00           C  
ATOM   4642  HA  VAL   300      30.950  50.689  52.633  1.00  0.00           H  
ATOM   4643  CB  VAL   300      32.628  49.676  51.631  1.00  0.00           C  
ATOM   4644  HB  VAL   300      33.518  50.155  51.221  1.00  0.00           H  
ATOM   4645  CG1 VAL   300      32.920  49.302  53.071  1.00  0.00           C  
ATOM   4646 HG11 VAL   300      33.762  48.625  53.220  1.00  0.00           H  
ATOM   4647 HG12 VAL   300      33.028  50.202  53.676  1.00  0.00           H  
ATOM   4648 HG13 VAL   300      32.055  48.838  53.545  1.00  0.00           H  
ATOM   4649  CG2 VAL   300      32.325  48.347  50.871  1.00  0.00           C  
ATOM   4650 HG21 VAL   300      33.161  47.650  50.828  1.00  0.00           H  
ATOM   4651 HG22 VAL   300      31.532  47.884  51.457  1.00  0.00           H  
ATOM   4652 HG23 VAL   300      32.042  48.566  49.841  1.00  0.00           H  
ATOM   4653  C   VAL   300      32.109  52.174  51.678  1.00  0.00           C  
ATOM   4654  O   VAL   300      32.865  52.496  50.746  1.00  0.00           O  
ATOM   4655  N   ASN   301      31.778  53.081  52.597  1.00  0.00           N  
ATOM   4656  H   ASN   301      30.968  52.839  53.285  1.00  0.00           H  
ATOM   4657  CA  ASN   301      32.100  54.475  52.613  1.00  0.00           C  
ATOM   4658  HA  ASN   301      32.931  54.764  51.970  1.00  0.00           H  
ATOM   4659  CB  ASN   301      30.894  55.157  51.940  1.00  0.00           C  
ATOM   4660  HB2 ASN   301      31.054  54.907  50.892  1.00  0.00           H  
ATOM   4661  HB3 ASN   301      30.024  54.764  52.269  1.00  0.00           H  
ATOM   4662  CG  ASN   301      30.806  56.589  52.063  1.00  0.00           C  
ATOM   4663  OD1 ASN   301      31.527  57.263  52.814  1.00  0.00           O  
ATOM   4664  ND2 ASN   301      29.860  57.174  51.416  1.00  0.00           N  
ATOM   4665 HD21 ASN   301      29.828  58.263  51.380  1.00  0.00           H  
ATOM   4666 HD22 ASN   301      29.156  56.651  50.769  1.00  0.00           H  
ATOM   4667  C   ASN   301      32.406  54.856  54.058  1.00  0.00           C  
ATOM   4668  O   ASN   301      31.472  54.986  54.855  1.00  0.00           O  
ATOM   4669  N   PRO   302      33.646  55.147  54.506  1.00  0.00           N  
ATOM   4670  CD  PRO   302      33.847  55.764  55.765  1.00  0.00           C  
ATOM   4671  HD2 PRO   302      33.556  55.189  56.645  1.00  0.00           H  
ATOM   4672  HD3 PRO   302      33.275  56.675  55.590  1.00  0.00           H  
ATOM   4673  CG  PRO   302      35.303  56.164  55.818  1.00  0.00           C  
ATOM   4674  HG2 PRO   302      35.642  56.057  56.849  1.00  0.00           H  
ATOM   4675  HG3 PRO   302      35.369  57.192  55.464  1.00  0.00           H  
ATOM   4676  CB  PRO   302      35.931  55.242  54.775  1.00  0.00           C  
ATOM   4677  HB2 PRO   302      36.164  54.325  55.316  1.00  0.00           H  
ATOM   4678  HB3 PRO   302      36.748  55.614  54.313  1.00  0.00           H  
ATOM   4679  CA  PRO   302      34.844  54.999  53.727  1.00  0.00           C  
ATOM   4680  HA  PRO   302      34.853  55.764  52.951  1.00  0.00           H  
ATOM   4681  C   PRO   302      34.951  53.518  53.163  1.00  0.00           C  
ATOM   4682  O   PRO   302      34.483  52.619  53.860  1.00  0.00           O  
ATOM   4683  N   PRO   303      35.766  53.185  52.147  1.00  0.00           N  
ATOM   4684  CD  PRO   303      36.355  54.070  51.129  1.00  0.00           C  
ATOM   4685  HD2 PRO   303      36.653  55.080  51.409  1.00  0.00           H  
ATOM   4686  HD3 PRO   303      35.546  54.321  50.443  1.00  0.00           H  
ATOM   4687  CG  PRO   303      37.498  53.294  50.316  1.00  0.00           C  
ATOM   4688  HG2 PRO   303      38.438  53.435  50.850  1.00  0.00           H  
ATOM   4689  HG3 PRO   303      37.485  53.607  49.272  1.00  0.00           H  
ATOM   4690  CB  PRO   303      37.082  51.847  50.622  1.00  0.00           C  
ATOM   4691  HB2 PRO   303      37.919  51.354  50.896  1.00  0.00           H  
ATOM   4692  HB3 PRO   303      36.728  51.304  49.746  1.00  0.00           H  
ATOM   4693  CA  PRO   303      36.097  51.779  51.846  1.00  0.00           C  
ATOM   4694  HA  PRO   303      35.183  51.295  51.502  1.00  0.00           H  
ATOM   4695  C   PRO   303      36.788  51.072  52.978  1.00  0.00           C  
ATOM   4696  O   PRO   303      37.852  51.490  53.466  1.00  0.00           O  
ATOM   4697  N   ALA   304      36.224  49.902  53.307  1.00  0.00           N  
ATOM   4698  H   ALA   304      35.411  49.511  52.853  1.00  0.00           H  
ATOM   4699  CA  ALA   304      36.806  48.960  54.317  1.00  0.00           C  
ATOM   4700  HA  ALA   304      36.928  49.568  55.114  1.00  0.00           H  
ATOM   4701  CB  ALA   304      35.777  47.923  54.730  1.00  0.00           C  
ATOM   4702  HB1 ALA   304      36.308  47.355  55.493  1.00  0.00           H  
ATOM   4703  HB2 ALA   304      34.874  48.401  55.111  1.00  0.00           H  
ATOM   4704  HB3 ALA   304      35.517  47.217  53.941  1.00  0.00           H  
ATOM   4705  C   ALA   304      38.160  48.475  53.874  1.00  0.00           C  
ATOM   4706  O   ALA   304      38.372  48.218  52.664  1.00  0.00           O  
ATOM   4707  N   PRO   305      39.053  48.501  54.900  1.00  0.00           N  
ATOM   4708  CD  PRO   305      38.844  48.834  56.345  1.00  0.00           C  
ATOM   4709  HD2 PRO   305      37.950  48.367  56.758  1.00  0.00           H  
ATOM   4710  HD3 PRO   305      38.752  49.917  56.433  1.00  0.00           H  
ATOM   4711  CG  PRO   305      40.100  48.394  57.120  1.00  0.00           C  
ATOM   4712  HG2 PRO   305      40.007  47.365  57.468  1.00  0.00           H  
ATOM   4713  HG3 PRO   305      40.328  49.032  57.869  1.00  0.00           H  
ATOM   4714  CB  PRO   305      41.154  48.560  55.991  1.00  0.00           C  
ATOM   4715  HB2 PRO   305      41.975  47.928  56.329  1.00  0.00           H  
ATOM   4716  HB3 PRO   305      41.467  49.592  55.830  1.00  0.00           H  
ATOM   4717  CA  PRO   305      40.470  48.104  54.680  1.00  0.00           C  
ATOM   4718  HA  PRO   305      40.859  48.627  53.909  1.00  0.00           H  
ATOM   4719  C   PRO   305      40.623  46.631  54.392  1.00  0.00           C  
ATOM   4720  O   PRO   305      39.694  45.833  54.691  1.00  0.00           O  
ATOM   4721  N   PRO   306      41.809  46.202  53.921  1.00  0.00           N  
ATOM   4722  CD  PRO   306      42.949  46.975  53.602  1.00  0.00           C  
ATOM   4723  HD2 PRO   306      43.212  47.711  54.361  1.00  0.00           H  
ATOM   4724  HD3 PRO   306      42.846  47.578  52.700  1.00  0.00           H  
ATOM   4725  CG  PRO   306      44.074  45.980  53.360  1.00  0.00           C  
ATOM   4726  HG2 PRO   306      44.581  45.715  54.288  1.00  0.00           H  
ATOM   4727  HG3 PRO   306      44.799  46.492  52.726  1.00  0.00           H  
ATOM   4728  CB  PRO   306      43.308  44.819  52.734  1.00  0.00           C  
ATOM   4729  HB2 PRO   306      43.897  43.902  52.750  1.00  0.00           H  
ATOM   4730  HB3 PRO   306      43.151  45.131  51.702  1.00  0.00           H  
ATOM   4731  CA  PRO   306      42.078  44.826  53.609  1.00  0.00           C  
ATOM   4732  HA  PRO   306      41.322  44.335  52.996  1.00  0.00           H  
ATOM   4733  C   PRO   306      42.225  44.028  54.899  1.00  0.00           C  
ATOM   4734  O   PRO   306      42.918  44.347  55.878  1.00  0.00           O  
ATOM   4735  N   VAL   307      41.712  42.749  54.897  1.00  0.00           N  
ATOM   4736  H   VAL   307      41.318  42.291  53.990  1.00  0.00           H  
ATOM   4737  CA  VAL   307      41.638  41.958  56.143  1.00  0.00           C  
ATOM   4738  HA  VAL   307      42.322  42.180  56.962  1.00  0.00           H  
ATOM   4739  CB  VAL   307      40.284  42.019  56.886  1.00  0.00           C  
ATOM   4740  HB  VAL   307      40.308  41.232  57.640  1.00  0.00           H  
ATOM   4741  CG1 VAL   307      40.077  43.433  57.495  1.00  0.00           C  
ATOM   4742 HG11 VAL   307      40.716  43.519  58.374  1.00  0.00           H  
ATOM   4743 HG12 VAL   307      40.191  44.241  56.772  1.00  0.00           H  
ATOM   4744 HG13 VAL   307      39.050  43.495  57.855  1.00  0.00           H  
ATOM   4745  CG2 VAL   307      39.116  41.638  55.875  1.00  0.00           C  
ATOM   4746 HG21 VAL   307      39.330  40.676  55.407  1.00  0.00           H  
ATOM   4747 HG22 VAL   307      38.249  41.548  56.529  1.00  0.00           H  
ATOM   4748 HG23 VAL   307      38.905  42.396  55.121  1.00  0.00           H  
ATOM   4749  C   VAL   307      42.066  40.504  55.872  1.00  0.00           C  
ATOM   4750  O   VAL   307      41.760  40.030  54.755  1.00  0.00           O  
ATOM   4751  N   LYS   308      42.692  39.835  56.839  1.00  0.00           N  
ATOM   4752  H   LYS   308      42.764  40.242  57.847  1.00  0.00           H  
ATOM   4753  CA  LYS   308      43.281  38.502  56.593  1.00  0.00           C  
ATOM   4754  HA  LYS   308      43.990  38.590  55.770  1.00  0.00           H  
ATOM   4755  CB  LYS   308      44.253  38.105  57.649  1.00  0.00           C  
ATOM   4756  HB2 LYS   308      43.789  37.936  58.621  1.00  0.00           H  
ATOM   4757  HB3 LYS   308      44.724  37.202  57.262  1.00  0.00           H  
ATOM   4758  CG  LYS   308      45.492  39.090  57.783  1.00  0.00           C  
ATOM   4759  HG2 LYS   308      45.840  39.213  56.757  1.00  0.00           H  
ATOM   4760  HG3 LYS   308      45.138  40.055  58.143  1.00  0.00           H  
ATOM   4761  CD  LYS   308      46.626  38.426  58.581  1.00  0.00           C  
ATOM   4762  HD2 LYS   308      46.293  38.277  59.608  1.00  0.00           H  
ATOM   4763  HD3 LYS   308      46.809  37.470  58.090  1.00  0.00           H  
ATOM   4764  CE  LYS   308      47.941  39.219  58.663  1.00  0.00           C  
ATOM   4765  HE2 LYS   308      48.502  39.254  57.729  1.00  0.00           H  
ATOM   4766  HE3 LYS   308      47.707  40.257  58.897  1.00  0.00           H  
ATOM   4767  NZ  LYS   308      48.804  38.629  59.686  1.00  0.00           N  
ATOM   4768  HZ1 LYS   308      48.805  39.116  60.571  1.00  0.00           H  
ATOM   4769  HZ2 LYS   308      48.347  37.668  59.922  1.00  0.00           H  
ATOM   4770  HZ3 LYS   308      49.855  38.503  59.427  1.00  0.00           H  
ATOM   4771  C   LYS   308      42.241  37.430  56.205  1.00  0.00           C  
ATOM   4772  O   LYS   308      42.530  36.518  55.443  1.00  0.00           O  
ATOM   4773  N   ALA   309      41.034  37.523  56.762  1.00  0.00           N  
ATOM   4774  H   ALA   309      40.689  38.340  57.397  1.00  0.00           H  
ATOM   4775  CA  ALA   309      39.961  36.545  56.612  1.00  0.00           C  
ATOM   4776  HA  ALA   309      40.327  35.518  56.612  1.00  0.00           H  
ATOM   4777  CB  ALA   309      39.068  36.607  57.835  1.00  0.00           C  
ATOM   4778  HB1 ALA   309      38.700  37.631  57.888  1.00  0.00           H  
ATOM   4779  HB2 ALA   309      38.272  35.899  57.604  1.00  0.00           H  
ATOM   4780  HB3 ALA   309      39.562  36.330  58.767  1.00  0.00           H  
ATOM   4781  C   ALA   309      39.212  36.619  55.300  1.00  0.00           C  
ATOM   4782  O   ALA   309      38.428  35.720  54.930  1.00  0.00           O  
ATOM   4783  N   SER   310      39.605  37.587  54.496  1.00  0.00           N  
ATOM   4784  H   SER   310      40.537  38.132  54.645  1.00  0.00           H  
ATOM   4785  CA  SER   310      39.188  37.655  53.098  1.00  0.00           C  
ATOM   4786  HA  SER   310      38.100  37.724  53.107  1.00  0.00           H  
ATOM   4787  CB  SER   310      39.812  38.900  52.480  1.00  0.00           C  
ATOM   4788  HB2 SER   310      39.749  39.702  53.215  1.00  0.00           H  
ATOM   4789  HB3 SER   310      40.842  38.778  52.144  1.00  0.00           H  
ATOM   4790  OG  SER   310      39.100  39.504  51.430  1.00  0.00           O  
ATOM   4791  HG  SER   310      39.556  40.482  51.278  1.00  0.00           H  
ATOM   4792  C   SER   310      39.692  36.390  52.255  1.00  0.00           C  
ATOM   4793  O   SER   310      40.898  36.074  52.286  1.00  0.00           O  
ATOM   4794  N   TRP   311      38.797  35.815  51.506  1.00  0.00           N  
ATOM   4795  H   TRP   311      37.780  36.183  51.641  1.00  0.00           H  
ATOM   4796  CA  TRP   311      39.002  34.943  50.359  1.00  0.00           C  
ATOM   4797  HA  TRP   311      39.986  34.478  50.421  1.00  0.00           H  
ATOM   4798  CB  TRP   311      37.883  33.846  50.279  1.00  0.00           C  
ATOM   4799  HB2 TRP   311      37.943  33.146  51.112  1.00  0.00           H  
ATOM   4800  HB3 TRP   311      36.959  34.408  50.418  1.00  0.00           H  
ATOM   4801  CG  TRP   311      37.666  32.988  49.025  1.00  0.00           C  
ATOM   4802  CD1 TRP   311      38.335  33.055  47.867  1.00  0.00           C  
ATOM   4803  HD1 TRP   311      39.166  33.719  47.628  1.00  0.00           H  
ATOM   4804  NE1 TRP   311      37.783  32.158  46.976  1.00  0.00           N  
ATOM   4805  HE1 TRP   311      38.057  31.998  45.934  1.00  0.00           H  
ATOM   4806  CE2 TRP   311      36.748  31.411  47.561  1.00  0.00           C  
ATOM   4807  CZ2 TRP   311      35.796  30.528  47.056  1.00  0.00           C  
ATOM   4808  HZ2 TRP   311      35.703  30.329  46.070  1.00  0.00           H  
ATOM   4809  CH2 TRP   311      34.853  29.980  47.956  1.00  0.00           C  
ATOM   4810  HH2 TRP   311      34.208  29.289  47.598  1.00  0.00           H  
ATOM   4811  CZ3 TRP   311      34.733  30.452  49.268  1.00  0.00           C  
ATOM   4812  HZ3 TRP   311      33.990  30.077  49.841  1.00  0.00           H  
ATOM   4813  CE3 TRP   311      35.636  31.457  49.736  1.00  0.00           C  
ATOM   4814  HE3 TRP   311      35.501  31.859  50.652  1.00  0.00           H  
ATOM   4815  CD2 TRP   311      36.682  31.891  48.879  1.00  0.00           C  
ATOM   4816  C   TRP   311      39.106  35.912  49.154  1.00  0.00           C  
ATOM   4817  O   TRP   311      38.205  36.083  48.349  1.00  0.00           O  
ATOM   4818  N   VAL   312      40.254  36.583  49.035  1.00  0.00           N  
ATOM   4819  H   VAL   312      40.909  36.613  49.803  1.00  0.00           H  
ATOM   4820  CA  VAL   312      40.578  37.352  47.840  1.00  0.00           C  
ATOM   4821  HA  VAL   312      39.827  38.141  47.852  1.00  0.00           H  
ATOM   4822  CB  VAL   312      41.942  38.044  47.931  1.00  0.00           C  
ATOM   4823  HB  VAL   312      42.666  37.230  47.902  1.00  0.00           H  
ATOM   4824  CG1 VAL   312      42.177  39.002  46.759  1.00  0.00           C  
ATOM   4825 HG11 VAL   312      42.179  38.471  45.900  1.00  0.00           H  
ATOM   4826 HG12 VAL   312      41.300  39.646  46.702  1.00  0.00           H  
ATOM   4827 HG13 VAL   312      43.144  39.491  46.877  1.00  0.00           H  
ATOM   4828  CG2 VAL   312      42.098  38.819  49.204  1.00  0.00           C  
ATOM   4829 HG21 VAL   312      41.859  38.134  50.017  1.00  0.00           H  
ATOM   4830 HG22 VAL   312      43.089  39.256  49.333  1.00  0.00           H  
ATOM   4831 HG23 VAL   312      41.368  39.620  49.320  1.00  0.00           H  
ATOM   4832  C   VAL   312      40.569  36.346  46.667  1.00  0.00           C  
ATOM   4833  O   VAL   312      41.297  35.351  46.849  1.00  0.00           O  
ATOM   4834  N   HID   313      39.888  36.667  45.575  1.00  0.00           N  
ATOM   4835  H   HID   313      39.293  37.567  45.630  1.00  0.00           H  
ATOM   4836  CA  HID   313      39.888  35.821  44.401  1.00  0.00           C  
ATOM   4837  HA  HID   313      40.864  35.364  44.337  1.00  0.00           H  
ATOM   4838  CB  HID   313      38.908  34.619  44.629  1.00  0.00           C  
ATOM   4839  HB2 HID   313      39.011  33.890  43.825  1.00  0.00           H  
ATOM   4840  HB3 HID   313      39.144  34.034  45.418  1.00  0.00           H  
ATOM   4841  CG  HID   313      37.446  35.037  44.797  1.00  0.00           C  
ATOM   4842  ND1 HID   313      36.821  35.516  45.928  1.00  0.00           N  
ATOM   4843  HD1 HID   313      37.257  35.418  46.923  1.00  0.00           H  
ATOM   4844  CE1 HID   313      35.590  35.982  45.571  1.00  0.00           C  
ATOM   4845  HE1 HID   313      34.867  36.551  46.156  1.00  0.00           H  
ATOM   4846  NE2 HID   313      35.462  35.834  44.238  1.00  0.00           N  
ATOM   4847  CD2 HID   313      36.635  35.277  43.694  1.00  0.00           C  
ATOM   4848  HD2 HID   313      36.880  35.118  42.780  1.00  0.00           H  
ATOM   4849  C   HID   313      39.560  36.614  43.136  1.00  0.00           C  
ATOM   4850  O   HID   313      39.091  37.744  43.176  1.00  0.00           O  
ATOM   4851  N   LYS   314      39.751  35.901  41.991  1.00  0.00           N  
ATOM   4852  H   LYS   314      40.254  34.936  41.938  1.00  0.00           H  
ATOM   4853  CA  LYS   314      39.356  36.439  40.707  1.00  0.00           C  
ATOM   4854  HA  LYS   314      38.473  37.060  40.861  1.00  0.00           H  
ATOM   4855  CB  LYS   314      40.438  37.289  39.920  1.00  0.00           C  
ATOM   4856  HB2 LYS   314      40.878  37.969  40.649  1.00  0.00           H  
ATOM   4857  HB3 LYS   314      41.330  36.705  39.696  1.00  0.00           H  
ATOM   4858  CG  LYS   314      39.879  38.100  38.695  1.00  0.00           C  
ATOM   4859  HG2 LYS   314      40.684  38.559  38.292  1.00  0.00           H  
ATOM   4860  HG3 LYS   314      39.556  37.419  37.908  1.00  0.00           H  
ATOM   4861  CD  LYS   314      38.727  39.039  39.043  1.00  0.00           C  
ATOM   4862  HD2 LYS   314      37.820  38.451  39.186  1.00  0.00           H  
ATOM   4863  HD3 LYS   314      38.923  39.600  39.957  1.00  0.00           H  
ATOM   4864  CE  LYS   314      38.492  39.971  37.804  1.00  0.00           C  
ATOM   4865  HE2 LYS   314      39.265  40.726  37.821  1.00  0.00           H  
ATOM   4866  HE3 LYS   314      38.548  39.369  36.898  1.00  0.00           H  
ATOM   4867  NZ  LYS   314      37.216  40.687  37.974  1.00  0.00           N  
ATOM   4868  HZ1 LYS   314      37.006  41.054  38.968  1.00  0.00           H  
ATOM   4869  HZ2 LYS   314      37.066  41.489  37.266  1.00  0.00           H  
ATOM   4870  HZ3 LYS   314      36.426  40.077  37.824  1.00  0.00           H  
ATOM   4871  C   LYS   314      39.039  35.247  39.814  1.00  0.00           C  
ATOM   4872  O   LYS   314      39.757  34.302  39.799  1.00  0.00           O  
ATOM   4873  N   THR   315      38.060  35.333  38.952  1.00  0.00           N  
ATOM   4874  H   THR   315      37.270  35.883  39.256  1.00  0.00           H  
ATOM   4875  CA  THR   315      37.748  34.465  37.791  1.00  0.00           C  
ATOM   4876  HA  THR   315      38.503  33.701  37.681  1.00  0.00           H  
ATOM   4877  CB  THR   315      36.468  33.694  38.118  1.00  0.00           C  
ATOM   4878  HB  THR   315      36.453  33.432  39.165  1.00  0.00           H  
ATOM   4879  CG2 THR   315      35.195  34.591  37.747  1.00  0.00           C  
ATOM   4880 HG21 THR   315      35.162  35.617  38.113  1.00  0.00           H  
ATOM   4881 HG22 THR   315      35.038  34.515  36.671  1.00  0.00           H  
ATOM   4882 HG23 THR   315      34.421  34.147  38.220  1.00  0.00           H  
ATOM   4883  OG1 THR   315      36.442  32.483  37.397  1.00  0.00           O  
ATOM   4884  HG1 THR   315      35.625  31.893  37.812  1.00  0.00           H  
ATOM   4885  C   THR   315      37.710  35.221  36.465  1.00  0.00           C  
ATOM   4886  O   THR   315      37.487  36.423  36.420  1.00  0.00           O  
ATOM   4887  N   GLY   316      38.053  34.472  35.420  1.00  0.00           N  
ATOM   4888  H   GLY   316      38.190  33.396  35.526  1.00  0.00           H  
ATOM   4889  CA  GLY   316      38.036  35.019  34.112  1.00  0.00           C  
ATOM   4890  HA2 GLY   316      37.008  35.316  33.905  1.00  0.00           H  
ATOM   4891  HA3 GLY   316      38.689  35.862  33.884  1.00  0.00           H  
ATOM   4892  C   GLY   316      38.295  33.949  32.967  1.00  0.00           C  
ATOM   4893  O   GLY   316      38.527  32.742  33.294  1.00  0.00           O  
ATOM   4894  N   SER   317      38.178  34.374  31.717  1.00  0.00           N  
ATOM   4895  H   SER   317      37.948  35.419  31.508  1.00  0.00           H  
ATOM   4896  CA  SER   317      38.164  33.614  30.447  1.00  0.00           C  
ATOM   4897  HA  SER   317      38.827  32.857  30.520  1.00  0.00           H  
ATOM   4898  CB  SER   317      36.721  33.140  30.179  1.00  0.00           C  
ATOM   4899  HB2 SER   317      36.097  33.931  30.245  1.00  0.00           H  
ATOM   4900  HB3 SER   317      36.673  32.819  29.223  1.00  0.00           H  
ATOM   4901  OG  SER   317      36.427  32.100  31.102  1.00  0.00           O  
ATOM   4902  HG  SER   317      35.947  32.582  31.849  1.00  0.00           H  
ATOM   4903  C   SER   317      38.583  34.371  29.179  1.00  0.00           C  
ATOM   4904  O   SER   317      38.161  35.494  29.132  1.00  0.00           O  
ATOM   4905  N   THR   318      39.185  33.693  28.174  1.00  0.00           N  
ATOM   4906  H   THR   318      39.411  32.658  28.430  1.00  0.00           H  
ATOM   4907  CA  THR   318      39.305  34.251  26.790  1.00  0.00           C  
ATOM   4908  HA  THR   318      38.870  35.242  26.662  1.00  0.00           H  
ATOM   4909  CB  THR   318      40.735  34.440  26.322  1.00  0.00           C  
ATOM   4910  HB  THR   318      40.846  34.898  25.339  1.00  0.00           H  
ATOM   4911  CG2 THR   318      41.554  35.199  27.337  1.00  0.00           C  
ATOM   4912 HG21 THR   318      41.925  34.601  28.169  1.00  0.00           H  
ATOM   4913 HG22 THR   318      42.464  35.559  26.858  1.00  0.00           H  
ATOM   4914 HG23 THR   318      41.006  36.062  27.716  1.00  0.00           H  
ATOM   4915  OG1 THR   318      41.266  33.108  26.219  1.00  0.00           O  
ATOM   4916  HG1 THR   318      42.220  33.218  25.704  1.00  0.00           H  
ATOM   4917  C   THR   318      38.386  33.429  25.881  1.00  0.00           C  
ATOM   4918  O   THR   318      37.546  32.655  26.304  1.00  0.00           O  
ATOM   4919  N   GLY   319      38.441  33.674  24.576  1.00  0.00           N  
ATOM   4920  H   GLY   319      39.211  34.176  24.300  1.00  0.00           H  
ATOM   4921  CA  GLY   319      37.654  32.939  23.501  1.00  0.00           C  
ATOM   4922  HA2 GLY   319      36.585  33.071  23.671  1.00  0.00           H  
ATOM   4923  HA3 GLY   319      37.876  33.317  22.591  1.00  0.00           H  
ATOM   4924  C   GLY   319      37.925  31.446  23.406  1.00  0.00           C  
ATOM   4925  O   GLY   319      37.161  30.669  22.767  1.00  0.00           O  
ATOM   4926  N   GLY   320      38.998  30.985  24.136  1.00  0.00           N  
ATOM   4927  H   GLY   320      39.487  31.642  24.856  1.00  0.00           H  
ATOM   4928  CA  GLY   320      39.246  29.524  24.258  1.00  0.00           C  
ATOM   4929  HA2 GLY   320      38.405  28.947  23.873  1.00  0.00           H  
ATOM   4930  HA3 GLY   320      40.066  29.280  23.584  1.00  0.00           H  
ATOM   4931  C   GLY   320      39.711  29.017  25.623  1.00  0.00           C  
ATOM   4932  O   GLY   320      39.862  27.847  25.701  1.00  0.00           O  
ATOM   4933  N   PHE   321      39.800  29.865  26.653  1.00  0.00           N  
ATOM   4934  H   PHE   321      39.304  30.833  26.579  1.00  0.00           H  
ATOM   4935  CA  PHE   321      40.306  29.492  27.993  1.00  0.00           C  
ATOM   4936  HA  PHE   321      40.719  28.485  27.931  1.00  0.00           H  
ATOM   4937  CB  PHE   321      41.610  30.294  28.323  1.00  0.00           C
[truncated: 3,922,846 more chars]
