# Supplementary material for: Insights into the Enhanced Ceftazidime Hydrolysis by Ent385 AmpC β‑Lactamase from Multiscale Simulations
Source: ACS Catal. 2025 Jun 23;15(13):11739–48. doi: 10.1021/acscatal.5c02383 (PMC12235585; doi:10.1021/acscatal.5c02383)
Supplement: Supplementary file 2 [file cs5c02383_si_002.zip › SI_paper_AmpC_Ent385/representative-structures-ReactionSimulations/P99-Path1/P99.path1.AC.c1.pdb]

CRYST1   83.689   77.853   74.507  90.00  90.00  90.00               1
ATOM      1  N   PRO     1      58.902  12.472  42.639  1.00  0.00           N  
ATOM      2  H2  PRO     1      59.038  11.549  42.254  1.00  0.00           H  
ATOM      3  H3  PRO     1      58.721  12.205  43.596  1.00  0.00           H  
ATOM      4  CD  PRO     1      60.092  13.310  42.615  1.00  0.00           C  
ATOM      5  HD2 PRO     1      60.803  13.088  41.820  1.00  0.00           H  
ATOM      6  HD3 PRO     1      60.705  13.161  43.504  1.00  0.00           H  
ATOM      7  CG  PRO     1      59.663  14.778  42.589  1.00  0.00           C  
ATOM      8  HG2 PRO     1      60.434  15.453  42.216  1.00  0.00           H  
ATOM      9  HG3 PRO     1      59.353  15.009  43.607  1.00  0.00           H  
ATOM     10  CB  PRO     1      58.447  14.624  41.684  1.00  0.00           C  
ATOM     11  HB2 PRO     1      58.721  14.585  40.629  1.00  0.00           H  
ATOM     12  HB3 PRO     1      57.773  15.456  41.887  1.00  0.00           H  
ATOM     13  CA  PRO     1      57.800  13.327  42.008  1.00  0.00           C  
ATOM     14  HA  PRO     1      57.100  13.493  42.827  1.00  0.00           H  
ATOM     15  C   PRO     1      57.087  12.695  40.831  1.00  0.00           C  
ATOM     16  O   PRO     1      57.689  11.701  40.338  1.00  0.00           O  
ATOM     17  N   VAL     2      55.984  13.175  40.323  1.00  0.00           N  
ATOM     18  H   VAL     2      55.458  13.899  40.791  1.00  0.00           H  
ATOM     19  CA  VAL     2      55.434  12.629  39.109  1.00  0.00           C  
ATOM     20  HA  VAL     2      55.401  11.545  39.217  1.00  0.00           H  
ATOM     21  CB  VAL     2      54.024  13.305  38.998  1.00  0.00           C  
ATOM     22  HB  VAL     2      53.523  13.163  39.955  1.00  0.00           H  
ATOM     23  CG1 VAL     2      54.042  14.814  38.888  1.00  0.00           C  
ATOM     24 HG11 VAL     2      54.579  15.333  39.682  1.00  0.00           H  
ATOM     25 HG12 VAL     2      54.518  15.086  37.946  1.00  0.00           H  
ATOM     26 HG13 VAL     2      53.026  15.206  38.861  1.00  0.00           H  
ATOM     27  CG2 VAL     2      53.078  12.587  38.013  1.00  0.00           C  
ATOM     28 HG21 VAL     2      52.047  12.803  38.295  1.00  0.00           H  
ATOM     29 HG22 VAL     2      53.356  12.803  36.982  1.00  0.00           H  
ATOM     30 HG23 VAL     2      53.193  11.512  38.152  1.00  0.00           H  
ATOM     31  C   VAL     2      56.214  12.974  37.883  1.00  0.00           C  
ATOM     32  O   VAL     2      56.774  14.039  37.699  1.00  0.00           O  
ATOM     33  N   SER     3      56.266  11.962  36.942  1.00  0.00           N  
ATOM     34  H   SER     3      55.686  11.152  37.114  1.00  0.00           H  
ATOM     35  CA  SER     3      56.885  12.265  35.601  1.00  0.00           C  
ATOM     36  HA  SER     3      57.862  12.726  35.745  1.00  0.00           H  
ATOM     37  CB  SER     3      57.084  10.955  34.834  1.00  0.00           C  
ATOM     38  HB2 SER     3      57.507  11.225  33.866  1.00  0.00           H  
ATOM     39  HB3 SER     3      57.867  10.354  35.296  1.00  0.00           H  
ATOM     40  OG  SER     3      55.851  10.346  34.723  1.00  0.00           O  
ATOM     41  HG  SER     3      55.983   9.448  34.412  1.00  0.00           H  
ATOM     42  C   SER     3      56.032  13.212  34.827  1.00  0.00           C  
ATOM     43  O   SER     3      54.811  13.066  34.815  1.00  0.00           O  
ATOM     44  N   GLU     4      56.737  14.045  34.045  1.00  0.00           N  
ATOM     45  H   GLU     4      57.743  14.100  34.111  1.00  0.00           H  
ATOM     46  CA  GLU     4      56.072  14.966  33.071  1.00  0.00           C  
ATOM     47  HA  GLU     4      55.461  15.733  33.549  1.00  0.00           H  
ATOM     48  CB  GLU     4      57.133  15.759  32.289  1.00  0.00           C  
ATOM     49  HB2 GLU     4      57.676  15.009  31.714  1.00  0.00           H  
ATOM     50  HB3 GLU     4      56.645  16.463  31.616  1.00  0.00           H  
ATOM     51  CG  GLU     4      58.031  16.696  33.151  1.00  0.00           C  
ATOM     52  HG2 GLU     4      58.284  17.620  32.632  1.00  0.00           H  
ATOM     53  HG3 GLU     4      57.485  17.023  34.036  1.00  0.00           H  
ATOM     54  CD  GLU     4      59.357  16.002  33.519  1.00  0.00           C  
ATOM     55  OE1 GLU     4      60.467  16.526  33.259  1.00  0.00           O  
ATOM     56  OE2 GLU     4      59.313  14.849  34.040  1.00  0.00           O  
ATOM     57  C   GLU     4      55.144  14.264  32.060  1.00  0.00           C  
ATOM     58  O   GLU     4      54.199  14.859  31.566  1.00  0.00           O  
ATOM     59  N   LYS     5      55.402  12.976  31.722  1.00  0.00           N  
ATOM     60  H   LYS     5      56.135  12.403  32.113  1.00  0.00           H  
ATOM     61  CA  LYS     5      54.460  12.268  30.796  1.00  0.00           C  
ATOM     62  HA  LYS     5      54.055  12.908  30.012  1.00  0.00           H  
ATOM     63  CB  LYS     5      55.215  11.081  30.062  1.00  0.00           C  
ATOM     64  HB2 LYS     5      54.420  10.483  29.616  1.00  0.00           H  
ATOM     65  HB3 LYS     5      55.882  11.510  29.314  1.00  0.00           H  
ATOM     66  CG  LYS     5      56.007  10.277  31.057  1.00  0.00           C  
ATOM     67  HG2 LYS     5      56.895  10.838  31.351  1.00  0.00           H  
ATOM     68  HG3 LYS     5      55.374  10.059  31.917  1.00  0.00           H  
ATOM     69  CD  LYS     5      56.656   9.018  30.494  1.00  0.00           C  
ATOM     70  HD2 LYS     5      55.846   8.374  30.153  1.00  0.00           H  
ATOM     71  HD3 LYS     5      57.268   9.174  29.606  1.00  0.00           H  
ATOM     72  CE  LYS     5      57.359   8.333  31.717  1.00  0.00           C  
ATOM     73  HE2 LYS     5      58.088   9.065  32.065  1.00  0.00           H  
ATOM     74  HE3 LYS     5      56.734   8.094  32.577  1.00  0.00           H  
ATOM     75  NZ  LYS     5      57.874   7.111  31.228  1.00  0.00           N  
ATOM     76  HZ1 LYS     5      58.510   6.722  31.910  1.00  0.00           H  
ATOM     77  HZ2 LYS     5      57.240   6.417  30.860  1.00  0.00           H  
ATOM     78  HZ3 LYS     5      58.499   7.346  30.470  1.00  0.00           H  
ATOM     79  C   LYS     5      53.196  11.823  31.571  1.00  0.00           C  
ATOM     80  O   LYS     5      52.154  11.792  31.022  1.00  0.00           O  
ATOM     81  N   GLN     6      53.368  11.578  32.827  1.00  0.00           N  
ATOM     82  H   GLN     6      54.213  11.748  33.353  1.00  0.00           H  
ATOM     83  CA  GLN     6      52.269  11.211  33.692  1.00  0.00           C  
ATOM     84  HA  GLN     6      51.551  10.582  33.166  1.00  0.00           H  
ATOM     85  CB  GLN     6      52.796  10.450  34.900  1.00  0.00           C  
ATOM     86  HB2 GLN     6      53.308   9.539  34.591  1.00  0.00           H  
ATOM     87  HB3 GLN     6      53.342  11.139  35.545  1.00  0.00           H  
ATOM     88  CG  GLN     6      51.593  10.022  35.829  1.00  0.00           C  
ATOM     89  HG2 GLN     6      51.053  10.869  36.252  1.00  0.00           H  
ATOM     90  HG3 GLN     6      50.925   9.448  35.187  1.00  0.00           H  
ATOM     91  CD  GLN     6      52.052   9.120  36.917  1.00  0.00           C  
ATOM     92  OE1 GLN     6      53.051   8.415  36.815  1.00  0.00           O  
ATOM     93  NE2 GLN     6      51.372   9.139  38.050  1.00  0.00           N  
ATOM     94 HE21 GLN     6      51.756   8.670  38.858  1.00  0.00           H  
ATOM     95 HE22 GLN     6      50.495   9.640  38.069  1.00  0.00           H  
ATOM     96  C   GLN     6      51.430  12.342  34.099  1.00  0.00           C  
ATOM     97  O   GLN     6      50.191  12.287  33.963  1.00  0.00           O  
ATOM     98  N   LEU     7      52.013  13.469  34.417  1.00  0.00           N  
ATOM     99  H   LEU     7      53.022  13.428  34.397  1.00  0.00           H  
ATOM    100  CA  LEU     7      51.345  14.738  34.668  1.00  0.00           C  
ATOM    101  HA  LEU     7      50.607  14.661  35.466  1.00  0.00           H  
ATOM    102  CB  LEU     7      52.343  15.854  35.058  1.00  0.00           C  
ATOM    103  HB2 LEU     7      52.904  15.482  35.915  1.00  0.00           H  
ATOM    104  HB3 LEU     7      53.110  15.924  34.287  1.00  0.00           H  
ATOM    105  CG  LEU     7      51.825  17.267  35.404  1.00  0.00           C  
ATOM    106  HG  LEU     7      51.219  17.717  34.617  1.00  0.00           H  
ATOM    107  CD1 LEU     7      50.986  17.380  36.740  1.00  0.00           C  
ATOM    108 HD11 LEU     7      51.770  17.252  37.486  1.00  0.00           H  
ATOM    109 HD12 LEU     7      50.439  18.316  36.858  1.00  0.00           H  
ATOM    110 HD13 LEU     7      50.169  16.660  36.703  1.00  0.00           H  
ATOM    111  CD2 LEU     7      53.074  18.185  35.614  1.00  0.00           C  
ATOM    112 HD21 LEU     7      52.672  19.144  35.939  1.00  0.00           H  
ATOM    113 HD22 LEU     7      53.618  17.694  36.421  1.00  0.00           H  
ATOM    114 HD23 LEU     7      53.798  18.382  34.823  1.00  0.00           H  
ATOM    115  C   LEU     7      50.528  15.227  33.427  1.00  0.00           C  
ATOM    116  O   LEU     7      49.445  15.754  33.609  1.00  0.00           O  
ATOM    117  N   ALA     8      51.008  14.823  32.273  1.00  0.00           N  
ATOM    118  H   ALA     8      51.864  14.290  32.216  1.00  0.00           H  
ATOM    119  CA  ALA     8      50.123  15.086  31.120  1.00  0.00           C  
ATOM    120  HA  ALA     8      49.906  16.154  31.091  1.00  0.00           H  
ATOM    121  CB  ALA     8      50.881  14.916  29.841  1.00  0.00           C  
ATOM    122  HB1 ALA     8      51.797  15.505  29.889  1.00  0.00           H  
ATOM    123  HB2 ALA     8      51.032  13.849  29.674  1.00  0.00           H  
ATOM    124  HB3 ALA     8      50.283  15.320  29.025  1.00  0.00           H  
ATOM    125  C   ALA     8      48.729  14.335  31.040  1.00  0.00           C  
ATOM    126  O   ALA     8      47.696  14.991  30.754  1.00  0.00           O  
ATOM    127  N   GLU     9      48.711  13.088  31.430  1.00  0.00           N  
ATOM    128  H   GLU     9      49.517  12.601  31.797  1.00  0.00           H  
ATOM    129  CA  GLU     9      47.520  12.384  31.657  1.00  0.00           C  
ATOM    130  HA  GLU     9      46.754  12.551  30.900  1.00  0.00           H  
ATOM    131  CB  GLU     9      47.835  10.861  31.822  1.00  0.00           C  
ATOM    132  HB2 GLU     9      48.455  10.773  32.715  1.00  0.00           H  
ATOM    133  HB3 GLU     9      46.952  10.233  31.946  1.00  0.00           H  
ATOM    134  CG  GLU     9      48.717  10.286  30.707  1.00  0.00           C  
ATOM    135  HG2 GLU     9      49.715  10.654  30.944  1.00  0.00           H  
ATOM    136  HG3 GLU     9      48.834   9.202  30.726  1.00  0.00           H  
ATOM    137  CD  GLU     9      48.353  10.551  29.269  1.00  0.00           C  
ATOM    138  OE1 GLU     9      49.191  11.103  28.540  1.00  0.00           O  
ATOM    139  OE2 GLU     9      47.315   9.978  28.874  1.00  0.00           O  
ATOM    140  C   GLU     9      46.795  12.900  32.894  1.00  0.00           C  
ATOM    141  O   GLU     9      45.609  13.103  32.757  1.00  0.00           O  
ATOM    142  N   VAL    10      47.382  13.222  34.091  1.00  0.00           N  
ATOM    143  H   VAL    10      48.367  13.022  34.183  1.00  0.00           H  
ATOM    144  CA  VAL    10      46.654  13.791  35.250  1.00  0.00           C  
ATOM    145  HA  VAL    10      45.982  13.040  35.665  1.00  0.00           H  
ATOM    146  CB  VAL    10      47.681  14.253  36.318  1.00  0.00           C  
ATOM    147  HB  VAL    10      48.405  14.879  35.798  1.00  0.00           H  
ATOM    148  CG1 VAL    10      47.199  15.192  37.474  1.00  0.00           C  
ATOM    149 HG11 VAL    10      47.917  15.973  37.722  1.00  0.00           H  
ATOM    150 HG12 VAL    10      46.209  15.603  37.276  1.00  0.00           H  
ATOM    151 HG13 VAL    10      46.897  14.550  38.301  1.00  0.00           H  
ATOM    152  CG2 VAL    10      48.369  13.049  37.001  1.00  0.00           C  
ATOM    153 HG21 VAL    10      49.318  13.312  37.468  1.00  0.00           H  
ATOM    154 HG22 VAL    10      47.712  12.578  37.732  1.00  0.00           H  
ATOM    155 HG23 VAL    10      48.556  12.281  36.251  1.00  0.00           H  
ATOM    156  C   VAL    10      45.798  15.014  34.888  1.00  0.00           C  
ATOM    157  O   VAL    10      44.612  15.221  35.330  1.00  0.00           O  
ATOM    158  N   VAL    11      46.393  15.795  33.955  1.00  0.00           N  
ATOM    159  H   VAL    11      47.371  15.622  33.770  1.00  0.00           H  
ATOM    160  CA  VAL    11      45.695  16.954  33.474  1.00  0.00           C  
ATOM    161  HA  VAL    11      45.235  17.405  34.353  1.00  0.00           H  
ATOM    162  CB  VAL    11      46.695  17.923  32.852  1.00  0.00           C  
ATOM    163  HB  VAL    11      47.318  17.404  32.123  1.00  0.00           H  
ATOM    164  CG1 VAL    11      46.080  19.166  32.151  1.00  0.00           C  
ATOM    165 HG11 VAL    11      46.880  19.872  31.926  1.00  0.00           H  
ATOM    166 HG12 VAL    11      45.717  18.910  31.155  1.00  0.00           H  
ATOM    167 HG13 VAL    11      45.397  19.732  32.785  1.00  0.00           H  
ATOM    168  CG2 VAL    11      47.655  18.608  33.947  1.00  0.00           C  
ATOM    169 HG21 VAL    11      47.097  19.191  34.679  1.00  0.00           H  
ATOM    170 HG22 VAL    11      48.196  17.792  34.426  1.00  0.00           H  
ATOM    171 HG23 VAL    11      48.349  19.254  33.409  1.00  0.00           H  
ATOM    172  C   VAL    11      44.588  16.609  32.442  1.00  0.00           C  
ATOM    173  O   VAL    11      43.509  17.254  32.496  1.00  0.00           O  
ATOM    174  N   ALA    12      44.847  15.642  31.515  1.00  0.00           N  
ATOM    175  H   ALA    12      45.752  15.203  31.423  1.00  0.00           H  
ATOM    176  CA  ALA    12      43.852  15.144  30.599  1.00  0.00           C  
ATOM    177  HA  ALA    12      43.513  15.972  29.975  1.00  0.00           H  
ATOM    178  CB  ALA    12      44.441  14.131  29.720  1.00  0.00           C  
ATOM    179  HB1 ALA    12      45.363  14.527  29.296  1.00  0.00           H  
ATOM    180  HB2 ALA    12      44.723  13.261  30.312  1.00  0.00           H  
ATOM    181  HB3 ALA    12      43.806  13.902  28.864  1.00  0.00           H  
ATOM    182  C   ALA    12      42.597  14.541  31.335  1.00  0.00           C  
ATOM    183  O   ALA    12      41.443  14.961  31.146  1.00  0.00           O  
ATOM    184  N   ASN    13      42.879  13.761  32.415  1.00  0.00           N  
ATOM    185  H   ASN    13      43.838  13.454  32.498  1.00  0.00           H  
ATOM    186  CA  ASN    13      41.912  13.002  33.152  1.00  0.00           C  
ATOM    187  HA  ASN    13      41.156  12.633  32.459  1.00  0.00           H  
ATOM    188  CB  ASN    13      42.728  11.824  33.742  1.00  0.00           C  
ATOM    189  HB2 ASN    13      43.663  12.165  34.186  1.00  0.00           H  
ATOM    190  HB3 ASN    13      42.136  11.337  34.517  1.00  0.00           H  
ATOM    191  CG  ASN    13      43.233  10.789  32.720  1.00  0.00           C  
ATOM    192  OD1 ASN    13      42.670  10.516  31.698  1.00  0.00           O  
ATOM    193  ND2 ASN    13      44.299  10.135  33.016  1.00  0.00           N  
ATOM    194 HD21 ASN    13      44.675   9.572  32.266  1.00  0.00           H  
ATOM    195 HD22 ASN    13      44.725  10.248  33.924  1.00  0.00           H  
ATOM    196  C   ASN    13      41.142  13.826  34.238  1.00  0.00           C  
ATOM    197  O   ASN    13      40.061  13.400  34.692  1.00  0.00           O  
ATOM    198  N   THR    14      41.597  15.025  34.643  1.00  0.00           N  
ATOM    199  H   THR    14      42.580  15.200  34.495  1.00  0.00           H  
ATOM    200  CA  THR    14      40.878  16.040  35.394  1.00  0.00           C  
ATOM    201  HA  THR    14      40.224  15.580  36.135  1.00  0.00           H  
ATOM    202  CB  THR    14      41.881  16.852  36.215  1.00  0.00           C  
ATOM    203  HB  THR    14      42.547  17.397  35.546  1.00  0.00           H  
ATOM    204  CG2 THR    14      41.347  18.010  37.111  1.00  0.00           C  
ATOM    205 HG21 THR    14      40.322  17.885  37.459  1.00  0.00           H  
ATOM    206 HG22 THR    14      42.021  18.189  37.950  1.00  0.00           H  
ATOM    207 HG23 THR    14      41.368  18.847  36.414  1.00  0.00           H  
ATOM    208  OG1 THR    14      42.571  15.941  37.009  1.00  0.00           O  
ATOM    209  HG1 THR    14      43.309  15.665  36.462  1.00  0.00           H  
ATOM    210  C   THR    14      40.074  16.948  34.490  1.00  0.00           C  
ATOM    211  O   THR    14      38.897  17.178  34.783  1.00  0.00           O  
ATOM    212  N   ILE    15      40.596  17.268  33.270  1.00  0.00           N  
ATOM    213  H   ILE    15      41.566  17.073  33.068  1.00  0.00           H  
ATOM    214  CA  ILE    15      39.915  18.315  32.492  1.00  0.00           C  
ATOM    215  HA  ILE    15      39.527  19.057  33.190  1.00  0.00           H  
ATOM    216  CB  ILE    15      41.016  19.131  31.705  1.00  0.00           C  
ATOM    217  HB  ILE    15      41.727  18.498  31.174  1.00  0.00           H  
ATOM    218  CG2 ILE    15      40.476  19.912  30.536  1.00  0.00           C  
ATOM    219 HG21 ILE    15      40.235  19.244  29.709  1.00  0.00           H  
ATOM    220 HG22 ILE    15      39.583  20.358  30.973  1.00  0.00           H  
ATOM    221 HG23 ILE    15      41.133  20.635  30.052  1.00  0.00           H  
ATOM    222  CG1 ILE    15      41.864  20.031  32.662  1.00  0.00           C  
ATOM    223 HG12 ILE    15      42.372  19.444  33.428  1.00  0.00           H  
ATOM    224 HG13 ILE    15      42.533  20.528  31.960  1.00  0.00           H  
ATOM    225  CD1 ILE    15      41.119  21.163  33.321  1.00  0.00           C  
ATOM    226 HD11 ILE    15      40.517  21.790  32.663  1.00  0.00           H  
ATOM    227 HD12 ILE    15      40.465  20.685  34.050  1.00  0.00           H  
ATOM    228 HD13 ILE    15      41.810  21.897  33.736  1.00  0.00           H  
ATOM    229  C   ILE    15      38.867  17.765  31.512  1.00  0.00           C  
ATOM    230  O   ILE    15      37.803  18.278  31.282  1.00  0.00           O  
ATOM    231  N   THR    16      39.159  16.580  30.945  1.00  0.00           N  
ATOM    232  H   THR    16      40.065  16.138  31.018  1.00  0.00           H  
ATOM    233  CA  THR    16      38.257  16.082  29.919  1.00  0.00           C  
ATOM    234  HA  THR    16      37.863  16.815  29.214  1.00  0.00           H  
ATOM    235  CB  THR    16      38.860  15.037  28.987  1.00  0.00           C  
ATOM    236  HB  THR    16      38.104  14.819  28.233  1.00  0.00           H  
ATOM    237  CG2 THR    16      39.974  15.743  28.244  1.00  0.00           C  
ATOM    238 HG21 THR    16      40.727  16.055  28.967  1.00  0.00           H  
ATOM    239 HG22 THR    16      40.313  15.112  27.422  1.00  0.00           H  
ATOM    240 HG23 THR    16      39.630  16.686  27.818  1.00  0.00           H  
ATOM    241  OG1 THR    16      39.480  13.886  29.510  1.00  0.00           O  
ATOM    242  HG1 THR    16      40.132  14.219  30.132  1.00  0.00           H  
ATOM    243  C   THR    16      36.889  15.573  30.539  1.00  0.00           C  
ATOM    244  O   THR    16      35.874  15.778  29.915  1.00  0.00           O  
ATOM    245  N   PRO    17      36.854  15.039  31.771  1.00  0.00           N  
ATOM    246  CD  PRO    17      37.932  14.259  32.474  1.00  0.00           C  
ATOM    247  HD2 PRO    17      38.281  14.950  33.241  1.00  0.00           H  
ATOM    248  HD3 PRO    17      38.731  13.920  31.815  1.00  0.00           H  
ATOM    249  CG  PRO    17      37.207  13.175  33.198  1.00  0.00           C  
ATOM    250  HG2 PRO    17      37.819  12.827  34.030  1.00  0.00           H  
ATOM    251  HG3 PRO    17      36.994  12.368  32.497  1.00  0.00           H  
ATOM    252  CB  PRO    17      35.959  13.821  33.622  1.00  0.00           C  
ATOM    253  HB2 PRO    17      36.199  14.476  34.459  1.00  0.00           H  
ATOM    254  HB3 PRO    17      35.117  13.180  33.881  1.00  0.00           H  
ATOM    255  CA  PRO    17      35.632  14.780  32.458  1.00  0.00           C  
ATOM    256  HA  PRO    17      34.875  14.291  31.845  1.00  0.00           H  
ATOM    257  C   PRO    17      35.063  16.096  32.932  1.00  0.00           C  
ATOM    258  O   PRO    17      33.824  16.109  32.958  1.00  0.00           O  
ATOM    259  N   LEU    18      35.775  17.225  33.273  1.00  0.00           N  
ATOM    260  H   LEU    18      36.784  17.234  33.231  1.00  0.00           H  
ATOM    261  CA  LEU    18      35.179  18.572  33.536  1.00  0.00           C  
ATOM    262  HA  LEU    18      34.376  18.472  34.266  1.00  0.00           H  
ATOM    263  CB  LEU    18      36.278  19.487  34.124  1.00  0.00           C  
ATOM    264  HB2 LEU    18      36.632  19.143  35.095  1.00  0.00           H  
ATOM    265  HB3 LEU    18      37.121  19.453  33.434  1.00  0.00           H  
ATOM    266  CG  LEU    18      36.002  20.972  34.363  1.00  0.00           C  
ATOM    267  HG  LEU    18      35.495  21.236  33.435  1.00  0.00           H  
ATOM    268  CD1 LEU    18      35.105  21.284  35.591  1.00  0.00           C  
ATOM    269 HD11 LEU    18      34.397  20.515  35.897  1.00  0.00           H  
ATOM    270 HD12 LEU    18      35.682  21.542  36.479  1.00  0.00           H  
ATOM    271 HD13 LEU    18      34.498  22.138  35.291  1.00  0.00           H  
ATOM    272  CD2 LEU    18      37.342  21.654  34.496  1.00  0.00           C  
ATOM    273 HD21 LEU    18      37.938  21.537  33.591  1.00  0.00           H  
ATOM    274 HD22 LEU    18      37.200  22.730  34.589  1.00  0.00           H  
ATOM    275 HD23 LEU    18      37.858  21.262  35.373  1.00  0.00           H  
ATOM    276  C   LEU    18      34.466  19.205  32.336  1.00  0.00           C  
ATOM    277  O   LEU    18      33.388  19.734  32.513  1.00  0.00           O  
ATOM    278  N   MET    19      34.981  19.072  31.150  1.00  0.00           N  
ATOM    279  H   MET    19      35.919  18.723  31.015  1.00  0.00           H  
ATOM    280  CA  MET    19      34.247  19.448  29.895  1.00  0.00           C  
ATOM    281  HA  MET    19      33.986  20.503  29.813  1.00  0.00           H  
ATOM    282  CB  MET    19      35.180  19.178  28.688  1.00  0.00           C  
ATOM    283  HB2 MET    19      35.629  18.186  28.734  1.00  0.00           H  
ATOM    284  HB3 MET    19      34.555  19.303  27.804  1.00  0.00           H  
ATOM    285  CG  MET    19      36.367  20.214  28.678  1.00  0.00           C  
ATOM    286  HG2 MET    19      35.852  21.165  28.536  1.00  0.00           H  
ATOM    287  HG3 MET    19      36.803  20.244  29.676  1.00  0.00           H  
ATOM    288  SD  MET    19      37.647  19.799  27.329  1.00  0.00           S  
ATOM    289  CE  MET    19      36.669  19.593  25.856  1.00  0.00           C  
ATOM    290  HE1 MET    19      37.304  19.477  24.978  1.00  0.00           H  
ATOM    291  HE2 MET    19      36.094  18.670  25.935  1.00  0.00           H  
ATOM    292  HE3 MET    19      35.962  20.421  25.904  1.00  0.00           H  
ATOM    293  C   MET    19      32.990  18.627  29.715  1.00  0.00           C  
ATOM    294  O   MET    19      31.945  19.299  29.429  1.00  0.00           O  
ATOM    295  N   LYS    20      33.031  17.319  30.083  1.00  0.00           N  
ATOM    296  H   LYS    20      33.939  17.114  30.474  1.00  0.00           H  
ATOM    297  CA  LYS    20      31.921  16.365  29.946  1.00  0.00           C  
ATOM    298  HA  LYS    20      31.431  16.656  29.017  1.00  0.00           H  
ATOM    299  CB  LYS    20      32.422  14.955  29.916  1.00  0.00           C  
ATOM    300  HB2 LYS    20      33.162  14.686  30.669  1.00  0.00           H  
ATOM    301  HB3 LYS    20      31.638  14.204  30.016  1.00  0.00           H  
ATOM    302  CG  LYS    20      32.981  14.665  28.583  1.00  0.00           C  
ATOM    303  HG2 LYS    20      32.151  14.585  27.881  1.00  0.00           H  
ATOM    304  HG3 LYS    20      33.716  15.429  28.330  1.00  0.00           H  
ATOM    305  CD  LYS    20      33.657  13.321  28.543  1.00  0.00           C  
ATOM    306  HD2 LYS    20      34.319  13.130  29.388  1.00  0.00           H  
ATOM    307  HD3 LYS    20      32.911  12.550  28.735  1.00  0.00           H  
ATOM    308  CE  LYS    20      34.357  13.027  27.238  1.00  0.00           C  
ATOM    309  HE2 LYS    20      33.589  13.166  26.477  1.00  0.00           H  
ATOM    310  HE3 LYS    20      35.153  13.757  27.093  1.00  0.00           H  
ATOM    311  NZ  LYS    20      34.866  11.603  27.194  1.00  0.00           N  
ATOM    312  HZ1 LYS    20      35.436  11.426  28.009  1.00  0.00           H  
ATOM    313  HZ2 LYS    20      34.085  10.967  27.272  1.00  0.00           H  
ATOM    314  HZ3 LYS    20      35.423  11.379  26.382  1.00  0.00           H  
ATOM    315  C   LYS    20      30.846  16.538  30.983  1.00  0.00           C  
ATOM    316  O   LYS    20      29.704  16.125  30.743  1.00  0.00           O  
ATOM    317  N   ALA    21      31.143  17.143  32.166  1.00  0.00           N  
ATOM    318  H   ALA    21      32.127  17.280  32.347  1.00  0.00           H  
ATOM    319  CA  ALA    21      30.278  17.432  33.288  1.00  0.00           C  
ATOM    320  HA  ALA    21      29.471  16.704  33.373  1.00  0.00           H  
ATOM    321  CB  ALA    21      31.163  17.424  34.541  1.00  0.00           C  
ATOM    322  HB1 ALA    21      31.475  16.403  34.761  1.00  0.00           H  
ATOM    323  HB2 ALA    21      32.042  18.068  34.528  1.00  0.00           H  
ATOM    324  HB3 ALA    21      30.568  17.732  35.400  1.00  0.00           H  
ATOM    325  C   ALA    21      29.617  18.848  33.252  1.00  0.00           C  
ATOM    326  O   ALA    21      28.477  19.099  33.554  1.00  0.00           O  
ATOM    327  N   GLN    22      30.299  19.785  32.615  1.00  0.00           N  
ATOM    328  H   GLN    22      31.176  19.505  32.200  1.00  0.00           H  
ATOM    329  CA  GLN    22      29.792  21.168  32.420  1.00  0.00           C  
ATOM    330  HA  GLN    22      28.777  21.347  32.774  1.00  0.00           H  
ATOM    331  CB  GLN    22      30.619  22.119  33.281  1.00  0.00           C  
ATOM    332  HB2 GLN    22      31.632  22.124  32.877  1.00  0.00           H  
ATOM    333  HB3 GLN    22      30.168  23.105  33.169  1.00  0.00           H  
ATOM    334  CG  GLN    22      30.716  21.788  34.835  1.00  0.00           C  
ATOM    335  HG2 GLN    22      31.144  20.801  35.008  1.00  0.00           H  
ATOM    336  HG3 GLN    22      31.458  22.395  35.354  1.00  0.00           H  
ATOM    337  CD  GLN    22      29.413  21.977  35.605  1.00  0.00           C  
ATOM    338  OE1 GLN    22      28.398  22.562  35.189  1.00  0.00           O  
ATOM    339  NE2 GLN    22      29.419  21.490  36.802  1.00  0.00           N  
ATOM    340 HE21 GLN    22      30.140  20.874  37.150  1.00  0.00           H  
ATOM    341 HE22 GLN    22      28.567  21.537  37.343  1.00  0.00           H  
ATOM    342  C   GLN    22      29.658  21.700  30.980  1.00  0.00           C  
ATOM    343  O   GLN    22      29.539  22.955  30.847  1.00  0.00           O  
ATOM    344  N   SER    23      29.485  20.812  29.942  1.00  0.00           N  
ATOM    345  H   SER    23      29.686  19.846  30.158  1.00  0.00           H  
ATOM    346  CA  SER    23      29.022  21.135  28.623  1.00  0.00           C  
ATOM    347  HA  SER    23      29.013  20.212  28.043  1.00  0.00           H  
ATOM    348  CB  SER    23      27.548  21.502  28.496  1.00  0.00           C  
ATOM    349  HB2 SER    23      27.372  22.461  28.983  1.00  0.00           H  
ATOM    350  HB3 SER    23      27.289  21.552  27.438  1.00  0.00           H  
ATOM    351  OG  SER    23      26.775  20.477  29.079  1.00  0.00           O  
ATOM    352  HG  SER    23      26.522  20.887  29.910  1.00  0.00           H  
ATOM    353  C   SER    23      29.946  22.212  27.927  1.00  0.00           C  
ATOM    354  O   SER    23      29.527  23.131  27.222  1.00  0.00           O  
ATOM    355  N   VAL    24      31.201  22.151  28.224  1.00  0.00           N  
ATOM    356  H   VAL    24      31.526  21.330  28.715  1.00  0.00           H  
ATOM    357  CA  VAL    24      32.215  23.103  27.696  1.00  0.00           C  
ATOM    358  HA  VAL    24      31.788  24.036  27.328  1.00  0.00           H  
ATOM    359  CB  VAL    24      33.391  23.345  28.660  1.00  0.00           C  
ATOM    360  HB  VAL    24      33.753  22.357  28.945  1.00  0.00           H  
ATOM    361  CG1 VAL    24      34.562  24.158  28.055  1.00  0.00           C  
ATOM    362 HG11 VAL    24      35.358  24.172  28.799  1.00  0.00           H  
ATOM    363 HG12 VAL    24      34.938  23.836  27.084  1.00  0.00           H  
ATOM    364 HG13 VAL    24      34.179  25.145  27.796  1.00  0.00           H  
ATOM    365  CG2 VAL    24      33.105  23.955  30.006  1.00  0.00           C  
ATOM    366 HG21 VAL    24      34.070  24.223  30.437  1.00  0.00           H  
ATOM    367 HG22 VAL    24      32.424  24.805  30.051  1.00  0.00           H  
ATOM    368 HG23 VAL    24      32.646  23.210  30.656  1.00  0.00           H  
ATOM    369  C   VAL    24      32.811  22.397  26.449  1.00  0.00           C  
ATOM    370  O   VAL    24      33.289  21.293  26.649  1.00  0.00           O  
ATOM    371  N   PRO    25      32.931  23.011  25.270  1.00  0.00           N  
ATOM    372  CD  PRO    25      32.073  24.195  24.950  1.00  0.00           C  
ATOM    373  HD2 PRO    25      32.561  25.166  25.039  1.00  0.00           H  
ATOM    374  HD3 PRO    25      31.074  24.092  25.373  1.00  0.00           H  
ATOM    375  CG  PRO    25      31.854  24.186  23.452  1.00  0.00           C  
ATOM    376  HG2 PRO    25      31.666  25.220  23.164  1.00  0.00           H  
ATOM    377  HG3 PRO    25      30.993  23.539  23.288  1.00  0.00           H  
ATOM    378  CB  PRO    25      33.060  23.528  22.875  1.00  0.00           C  
ATOM    379  HB2 PRO    25      33.867  24.220  22.636  1.00  0.00           H  
ATOM    380  HB3 PRO    25      32.875  23.027  21.925  1.00  0.00           H  
ATOM    381  CA  PRO    25      33.479  22.498  23.985  1.00  0.00           C  
ATOM    382  HA  PRO    25      32.926  21.562  23.910  1.00  0.00           H  
ATOM    383  C   PRO    25      34.970  22.342  23.878  1.00  0.00           C  
ATOM    384  O   PRO    25      35.469  21.448  23.197  1.00  0.00           O  
ATOM    385  N   GLY    26      35.745  23.244  24.526  1.00  0.00           N  
ATOM    386  H   GLY    26      35.263  24.079  24.827  1.00  0.00           H  
ATOM    387  CA  GLY    26      37.216  23.282  24.476  1.00  0.00           C  
ATOM    388  HA2 GLY    26      37.654  22.299  24.305  1.00  0.00           H  
ATOM    389  HA3 GLY    26      37.389  23.750  23.507  1.00  0.00           H  
ATOM    390  C   GLY    26      37.973  24.068  25.631  1.00  0.00           C  
ATOM    391  O   GLY    26      37.394  24.966  26.226  1.00  0.00           O  
ATOM    392  N   MET    27      39.200  23.614  25.829  1.00  0.00           N  
ATOM    393  H   MET    27      39.534  23.001  25.099  1.00  0.00           H  
ATOM    394  CA  MET    27      40.097  24.039  26.913  1.00  0.00           C  
ATOM    395  HA  MET    27      39.819  25.066  27.151  1.00  0.00           H  
ATOM    396  CB  MET    27      39.839  23.303  28.185  1.00  0.00           C  
ATOM    397  HB2 MET    27      39.971  22.227  28.071  1.00  0.00           H  
ATOM    398  HB3 MET    27      40.610  23.661  28.867  1.00  0.00           H  
ATOM    399  CG  MET    27      38.531  23.513  28.923  1.00  0.00           C  
ATOM    400  HG2 MET    27      38.403  24.594  28.878  1.00  0.00           H  
ATOM    401  HG3 MET    27      37.783  23.054  28.276  1.00  0.00           H  
ATOM    402  SD  MET    27      38.413  23.092  30.685  1.00  0.00           S  
ATOM    403  CE  MET    27      39.666  24.198  31.464  1.00  0.00           C  
ATOM    404  HE1 MET    27      40.607  23.959  30.970  1.00  0.00           H  
ATOM    405  HE2 MET    27      39.244  25.203  31.438  1.00  0.00           H  
ATOM    406  HE3 MET    27      39.679  23.955  32.526  1.00  0.00           H  
ATOM    407  C   MET    27      41.597  24.175  26.448  1.00  0.00           C  
ATOM    408  O   MET    27      42.151  23.384  25.726  1.00  0.00           O  
ATOM    409  N   ALA    28      42.233  25.169  27.062  1.00  0.00           N  
ATOM    410  H   ALA    28      41.706  25.585  27.816  1.00  0.00           H  
ATOM    411  CA  ALA    28      43.731  25.461  26.987  1.00  0.00           C  
ATOM    412  HA  ALA    28      44.173  24.572  26.537  1.00  0.00           H  
ATOM    413  CB  ALA    28      44.147  26.613  26.013  1.00  0.00           C  
ATOM    414  HB1 ALA    28      45.231  26.723  26.005  1.00  0.00           H  
ATOM    415  HB2 ALA    28      43.808  26.312  25.022  1.00  0.00           H  
ATOM    416  HB3 ALA    28      43.902  27.606  26.390  1.00  0.00           H  
ATOM    417  C   ALA    28      44.176  25.567  28.402  1.00  0.00           C  
ATOM    418  O   ALA    28      43.605  26.221  29.194  1.00  0.00           O  
ATOM    419  N   VAL    29      45.289  24.921  28.736  1.00  0.00           N  
ATOM    420  H   VAL    29      45.839  24.660  27.930  1.00  0.00           H  
ATOM    421  CA  VAL    29      45.782  24.717  30.113  1.00  0.00           C  
ATOM    422  HA  VAL    29      45.403  25.523  30.742  1.00  0.00           H  
ATOM    423  CB  VAL    29      45.359  23.403  30.806  1.00  0.00           C  
ATOM    424  HB  VAL    29      45.605  22.488  30.267  1.00  0.00           H  
ATOM    425  CG1 VAL    29      45.956  23.211  32.200  1.00  0.00           C  
ATOM    426 HG11 VAL    29      45.748  22.269  32.707  1.00  0.00           H  
ATOM    427 HG12 VAL    29      47.045  23.150  32.206  1.00  0.00           H  
ATOM    428 HG13 VAL    29      45.662  24.064  32.811  1.00  0.00           H  
ATOM    429  CG2 VAL    29      43.841  23.270  31.036  1.00  0.00           C  
ATOM    430 HG21 VAL    29      43.243  23.348  30.128  1.00  0.00           H  
ATOM    431 HG22 VAL    29      43.613  22.326  31.531  1.00  0.00           H  
ATOM    432 HG23 VAL    29      43.462  24.099  31.635  1.00  0.00           H  
ATOM    433  C   VAL    29      47.332  24.902  30.142  1.00  0.00           C  
ATOM    434  O   VAL    29      47.949  24.565  29.137  1.00  0.00           O  
ATOM    435  N   ALA    30      47.924  25.472  31.177  1.00  0.00           N  
ATOM    436  H   ALA    30      47.362  25.605  32.005  1.00  0.00           H  
ATOM    437  CA  ALA    30      49.405  25.661  31.361  1.00  0.00           C  
ATOM    438  HA  ALA    30      49.982  24.931  30.794  1.00  0.00           H  
ATOM    439  CB  ALA    30      49.973  26.967  30.772  1.00  0.00           C  
ATOM    440  HB1 ALA    30      49.525  27.872  31.181  1.00  0.00           H  
ATOM    441  HB2 ALA    30      51.053  27.051  30.898  1.00  0.00           H  
ATOM    442  HB3 ALA    30      49.676  27.008  29.724  1.00  0.00           H  
ATOM    443  C   ALA    30      49.718  25.416  32.876  1.00  0.00           C  
ATOM    444  O   ALA    30      49.025  25.822  33.774  1.00  0.00           O  
ATOM    445  N   VAL    31      50.705  24.590  33.123  1.00  0.00           N  
ATOM    446  H   VAL    31      51.213  24.200  32.342  1.00  0.00           H  
ATOM    447  CA  VAL    31      51.138  24.261  34.496  1.00  0.00           C  
ATOM    448  HA  VAL    31      50.633  24.840  35.269  1.00  0.00           H  
ATOM    449  CB  VAL    31      50.673  22.773  34.826  1.00  0.00           C  
ATOM    450  HB  VAL    31      51.173  22.118  34.112  1.00  0.00           H  
ATOM    451  CG1 VAL    31      50.958  22.311  36.300  1.00  0.00           C  
ATOM    452 HG11 VAL    31      52.018  22.457  36.510  1.00  0.00           H  
ATOM    453 HG12 VAL    31      50.534  23.090  36.934  1.00  0.00           H  
ATOM    454 HG13 VAL    31      50.663  21.307  36.606  1.00  0.00           H  
ATOM    455  CG2 VAL    31      49.185  22.527  34.720  1.00  0.00           C  
ATOM    456 HG21 VAL    31      48.941  21.502  34.998  1.00  0.00           H  
ATOM    457 HG22 VAL    31      48.628  23.263  35.301  1.00  0.00           H  
ATOM    458 HG23 VAL    31      48.896  22.544  33.669  1.00  0.00           H  
ATOM    459  C   VAL    31      52.613  24.544  34.694  1.00  0.00           C  
ATOM    460  O   VAL    31      53.433  23.993  33.928  1.00  0.00           O  
ATOM    461  N   ILE    32      52.978  25.238  35.733  1.00  0.00           N  
ATOM    462  H   ILE    32      52.252  25.528  36.373  1.00  0.00           H  
ATOM    463  CA  ILE    32      54.407  25.640  35.947  1.00  0.00           C  
ATOM    464  HA  ILE    32      55.017  25.555  35.048  1.00  0.00           H  
ATOM    465  CB  ILE    32      54.696  27.074  36.436  1.00  0.00           C  
ATOM    466  HB  ILE    32      54.172  27.210  37.382  1.00  0.00           H  
ATOM    467  CG2 ILE    32      56.139  27.233  36.654  1.00  0.00           C  
ATOM    468 HG21 ILE    32      56.753  27.204  35.754  1.00  0.00           H  
ATOM    469 HG22 ILE    32      56.309  28.189  37.150  1.00  0.00           H  
ATOM    470 HG23 ILE    32      56.593  26.610  37.425  1.00  0.00           H  
ATOM    471  CG1 ILE    32      54.099  27.992  35.416  1.00  0.00           C  
ATOM    472 HG12 ILE    32      54.416  27.651  34.431  1.00  0.00           H  
ATOM    473 HG13 ILE    32      53.022  27.956  35.579  1.00  0.00           H  
ATOM    474  CD1 ILE    32      54.412  29.507  35.558  1.00  0.00           C  
ATOM    475 HD11 ILE    32      55.462  29.776  35.454  1.00  0.00           H  
ATOM    476 HD12 ILE    32      53.714  30.073  34.941  1.00  0.00           H  
ATOM    477 HD13 ILE    32      54.184  29.833  36.573  1.00  0.00           H  
ATOM    478  C   ILE    32      54.948  24.598  36.946  1.00  0.00           C  
ATOM    479  O   ILE    32      54.347  24.405  38.002  1.00  0.00           O  
ATOM    480  N   TYR    33      56.046  23.910  36.564  1.00  0.00           N  
ATOM    481  H   TYR    33      56.576  24.241  35.771  1.00  0.00           H  
ATOM    482  CA  TYR    33      56.585  22.804  37.209  1.00  0.00           C  
ATOM    483  HA  TYR    33      56.770  22.973  38.270  1.00  0.00           H  
ATOM    484  CB  TYR    33      55.637  21.659  37.000  1.00  0.00           C  
ATOM    485  HB2 TYR    33      54.749  21.913  37.579  1.00  0.00           H  
ATOM    486  HB3 TYR    33      55.421  21.531  35.940  1.00  0.00           H  
ATOM    487  CG  TYR    33      56.124  20.342  37.531  1.00  0.00           C  
ATOM    488  CD1 TYR    33      56.228  19.244  36.724  1.00  0.00           C  
ATOM    489  HD1 TYR    33      56.095  19.310  35.654  1.00  0.00           H  
ATOM    490  CE1 TYR    33      56.649  18.040  37.168  1.00  0.00           C  
ATOM    491  HE1 TYR    33      56.787  17.178  36.531  1.00  0.00           H  
ATOM    492  CZ  TYR    33      56.847  17.846  38.520  1.00  0.00           C  
ATOM    493  OH  TYR    33      57.319  16.618  38.939  1.00  0.00           O  
ATOM    494  HH  TYR    33      57.326  15.889  38.315  1.00  0.00           H  
ATOM    495  CE2 TYR    33      56.653  18.889  39.405  1.00  0.00           C  
ATOM    496  HE2 TYR    33      56.799  18.682  40.455  1.00  0.00           H  
ATOM    497  CD2 TYR    33      56.307  20.177  38.908  1.00  0.00           C  
ATOM    498  HD2 TYR    33      56.090  21.003  39.569  1.00  0.00           H  
ATOM    499  C   TYR    33      58.052  22.508  36.652  1.00  0.00           C  
ATOM    500  O   TYR    33      58.319  22.607  35.447  1.00  0.00           O  
ATOM    501  N   GLN    34      58.928  22.343  37.608  1.00  0.00           N  
ATOM    502  H   GLN    34      58.517  22.210  38.521  1.00  0.00           H  
ATOM    503  CA  GLN    34      60.384  22.279  37.589  1.00  0.00           C  
ATOM    504  HA  GLN    34      60.768  22.434  38.597  1.00  0.00           H  
ATOM    505  CB  GLN    34      60.748  20.865  37.068  1.00  0.00           C  
ATOM    506  HB2 GLN    34      60.165  20.573  36.195  1.00  0.00           H  
ATOM    507  HB3 GLN    34      61.806  20.789  36.814  1.00  0.00           H  
ATOM    508  CG  GLN    34      60.459  19.760  38.095  1.00  0.00           C  
ATOM    509  HG2 GLN    34      61.073  19.947  38.976  1.00  0.00           H  
ATOM    510  HG3 GLN    34      59.439  19.897  38.454  1.00  0.00           H  
ATOM    511  CD  GLN    34      60.644  18.381  37.460  1.00  0.00           C  
ATOM    512  OE1 GLN    34      61.346  18.150  36.484  1.00  0.00           O  
ATOM    513  NE2 GLN    34      59.929  17.413  37.856  1.00  0.00           N  
ATOM    514 HE21 GLN    34      59.176  17.556  38.513  1.00  0.00           H  
ATOM    515 HE22 GLN    34      59.980  16.535  37.359  1.00  0.00           H  
ATOM    516  C   GLN    34      61.022  23.406  36.751  1.00  0.00           C  
ATOM    517  O   GLN    34      61.853  23.139  35.888  1.00  0.00           O  
ATOM    518  N   GLY    35      60.596  24.619  37.034  1.00  0.00           N  
ATOM    519  H   GLY    35      59.989  24.686  37.838  1.00  0.00           H  
ATOM    520  CA  GLY    35      61.034  25.872  36.574  1.00  0.00           C  
ATOM    521  HA2 GLY    35      60.823  26.607  37.352  1.00  0.00           H  
ATOM    522  HA3 GLY    35      62.120  25.793  36.542  1.00  0.00           H  
ATOM    523  C   GLY    35      60.532  26.368  35.199  1.00  0.00           C  
ATOM    524  O   GLY    35      60.985  27.420  34.731  1.00  0.00           O  
ATOM    525  N   LYS    36      59.694  25.465  34.534  1.00  0.00           N  
ATOM    526  H   LYS    36      59.481  24.592  34.996  1.00  0.00           H  
ATOM    527  CA  LYS    36      59.164  25.775  33.225  1.00  0.00           C  
ATOM    528  HA  LYS    36      59.264  26.850  33.078  1.00  0.00           H  
ATOM    529  CB  LYS    36      60.031  25.069  32.186  1.00  0.00           C  
ATOM    530  HB2 LYS    36      59.663  25.378  31.207  1.00  0.00           H  
ATOM    531  HB3 LYS    36      61.062  25.390  32.333  1.00  0.00           H  
ATOM    532  CG  LYS    36      60.162  23.517  32.336  1.00  0.00           C  
ATOM    533  HG2 LYS    36      60.702  23.426  33.278  1.00  0.00           H  
ATOM    534  HG3 LYS    36      59.187  23.030  32.363  1.00  0.00           H  
ATOM    535  CD  LYS    36      61.146  22.882  31.342  1.00  0.00           C  
ATOM    536  HD2 LYS    36      60.913  21.818  31.312  1.00  0.00           H  
ATOM    537  HD3 LYS    36      60.926  23.271  30.348  1.00  0.00           H  
ATOM    538  CE  LYS    36      62.686  23.023  31.500  1.00  0.00           C  
ATOM    539  HE2 LYS    36      62.960  24.047  31.757  1.00  0.00           H  
ATOM    540  HE3 LYS    36      62.930  22.305  32.282  1.00  0.00           H  
ATOM    541  NZ  LYS    36      63.424  22.648  30.314  1.00  0.00           N  
ATOM    542  HZ1 LYS    36      64.387  22.409  30.507  1.00  0.00           H  
ATOM    543  HZ2 LYS    36      62.993  21.847  29.875  1.00  0.00           H  
ATOM    544  HZ3 LYS    36      63.451  23.418  29.661  1.00  0.00           H  
ATOM    545  C   LYS    36      57.643  25.542  32.994  1.00  0.00           C  
ATOM    546  O   LYS    36      57.036  24.665  33.610  1.00  0.00           O  
ATOM    547  N   PRO    37      56.889  26.277  32.160  1.00  0.00           N  
ATOM    548  CD  PRO    37      57.232  27.608  31.613  1.00  0.00           C  
ATOM    549  HD2 PRO    37      57.880  27.401  30.761  1.00  0.00           H  
ATOM    550  HD3 PRO    37      57.688  28.247  32.370  1.00  0.00           H  
ATOM    551  CG  PRO    37      55.996  28.357  31.143  1.00  0.00           C  
ATOM    552  HG2 PRO    37      56.125  28.870  30.190  1.00  0.00           H  
ATOM    553  HG3 PRO    37      55.585  29.026  31.899  1.00  0.00           H  
ATOM    554  CB  PRO    37      55.008  27.208  30.928  1.00  0.00           C  
ATOM    555  HB2 PRO    37      55.179  26.955  29.882  1.00  0.00           H  
ATOM    556  HB3 PRO    37      54.006  27.515  31.227  1.00  0.00           H  
ATOM    557  CA  PRO    37      55.530  25.992  31.813  1.00  0.00           C  
ATOM    558  HA  PRO    37      54.916  25.913  32.710  1.00  0.00           H  
ATOM    559  C   PRO    37      55.558  24.693  31.021  1.00  0.00           C  
ATOM    560  O   PRO    37      56.444  24.377  30.238  1.00  0.00           O  
ATOM    561  N   HIP    38      54.520  23.867  31.262  1.00  0.00           N  
ATOM    562  H   HIP    38      53.930  24.150  32.031  1.00  0.00           H  
ATOM    563  CA  HIP    38      54.081  22.795  30.355  1.00  0.00           C  
ATOM    564  HA  HIP    38      54.727  22.648  29.489  1.00  0.00           H  
ATOM    565  CB  HIP    38      54.171  21.477  31.154  1.00  0.00           C  
ATOM    566  HB2 HIP    38      53.319  21.531  31.832  1.00  0.00           H  
ATOM    567  HB3 HIP    38      53.882  20.677  30.472  1.00  0.00           H  
ATOM    568  CG  HIP    38      55.527  21.198  31.857  1.00  0.00           C  
ATOM    569  ND1 HIP    38      56.521  20.399  31.378  1.00  0.00           N  
ATOM    570  HD1 HIP    38      56.535  19.859  30.525  1.00  0.00           H  
ATOM    571  CE1 HIP    38      57.579  20.402  32.230  1.00  0.00           C  
ATOM    572  HE1 HIP    38      58.545  19.969  32.015  1.00  0.00           H  
ATOM    573  NE2 HIP    38      57.354  21.397  33.169  1.00  0.00           N  
ATOM    574  HE2 HIP    38      57.996  21.875  33.785  1.00  0.00           H  
ATOM    575  CD2 HIP    38      56.045  21.807  32.937  1.00  0.00           C  
ATOM    576  HD2 HIP    38      55.565  22.587  33.509  1.00  0.00           H  
ATOM    577  C   HIP    38      52.653  22.992  29.798  1.00  0.00           C  
ATOM    578  O   HIP    38      51.684  23.287  30.587  1.00  0.00           O  
ATOM    579  N   TYR    39      52.551  22.947  28.454  1.00  0.00           N  
ATOM    580  H   TYR    39      53.282  22.669  27.815  1.00  0.00           H  
ATOM    581  CA  TYR    39      51.267  23.379  27.846  1.00  0.00           C  
ATOM    582  HA  TYR    39      50.602  23.974  28.471  1.00  0.00           H  
ATOM    583  CB  TYR    39      51.722  24.319  26.675  1.00  0.00           C  
ATOM    584  HB2 TYR    39      52.287  23.691  25.985  1.00  0.00           H  
ATOM    585  HB3 TYR    39      50.855  24.637  26.097  1.00  0.00           H  
ATOM    586  CG  TYR    39      52.526  25.542  27.011  1.00  0.00           C  
ATOM    587  CD1 TYR    39      51.886  26.646  27.559  1.00  0.00           C  
ATOM    588  HD1 TYR    39      50.853  26.466  27.815  1.00  0.00           H  
ATOM    589  CE1 TYR    39      52.574  27.775  27.921  1.00  0.00           C  
ATOM    590  HE1 TYR    39      52.050  28.527  28.492  1.00  0.00           H  
ATOM    591  CZ  TYR    39      53.931  27.995  27.708  1.00  0.00           C  
ATOM    592  OH  TYR    39      54.523  29.151  27.953  1.00  0.00           O  
ATOM    593  HH  TYR    39      55.374  29.118  27.510  1.00  0.00           H  
ATOM    594  CE2 TYR    39      54.614  26.999  26.960  1.00  0.00           C  
ATOM    595  HE2 TYR    39      55.597  27.264  26.600  1.00  0.00           H  
ATOM    596  CD2 TYR    39      53.918  25.803  26.584  1.00  0.00           C  
ATOM    597  HD2 TYR    39      54.404  24.996  26.055  1.00  0.00           H  
ATOM    598  C   TYR    39      50.352  22.163  27.379  1.00  0.00           C  
ATOM    599  O   TYR    39      50.855  21.143  26.845  1.00  0.00           O  
ATOM    600  N   TYR    40      49.056  22.414  27.358  1.00  0.00           N  
ATOM    601  H   TYR    40      48.714  23.246  27.818  1.00  0.00           H  
ATOM    602  CA  TYR    40      48.042  21.426  26.962  1.00  0.00           C  
ATOM    603  HA  TYR    40      48.459  20.571  26.430  1.00  0.00           H  
ATOM    604  CB  TYR    40      47.603  20.821  28.286  1.00  0.00           C  
ATOM    605  HB2 TYR    40      47.067  21.565  28.876  1.00  0.00           H  
ATOM    606  HB3 TYR    40      46.885  20.052  28.002  1.00  0.00           H  
ATOM    607  CG  TYR    40      48.706  20.336  29.254  1.00  0.00           C  
ATOM    608  CD1 TYR    40      49.344  19.086  29.012  1.00  0.00           C  
ATOM    609  HD1 TYR    40      49.100  18.527  28.121  1.00  0.00           H  
ATOM    610  CE1 TYR    40      50.273  18.578  29.885  1.00  0.00           C  
ATOM    611  HE1 TYR    40      50.722  17.622  29.658  1.00  0.00           H  
ATOM    612  CZ  TYR    40      50.617  19.237  31.070  1.00  0.00           C  
ATOM    613  OH  TYR    40      51.550  18.831  32.009  1.00  0.00           O  
ATOM    614  HH  TYR    40      52.316  18.425  31.598  1.00  0.00           H  
ATOM    615  CE2 TYR    40      49.939  20.429  31.386  1.00  0.00           C  
ATOM    616  HE2 TYR    40      50.258  20.932  32.287  1.00  0.00           H  
ATOM    617  CD2 TYR    40      48.979  20.940  30.492  1.00  0.00           C  
ATOM    618  HD2 TYR    40      48.541  21.892  30.752  1.00  0.00           H  
ATOM    619  C   TYR    40      46.861  22.047  26.158  1.00  0.00           C  
ATOM    620  O   TYR    40      46.692  23.270  26.234  1.00  0.00           O  
ATOM    621  N   THR    41      46.064  21.247  25.439  1.00  0.00           N  
ATOM    622  H   THR    41      46.359  20.283  25.374  1.00  0.00           H  
ATOM    623  CA  THR    41      44.862  21.677  24.722  1.00  0.00           C  
ATOM    624  HA  THR    41      44.465  22.498  25.318  1.00  0.00           H  
ATOM    625  CB  THR    41      45.192  22.215  23.328  1.00  0.00           C  
ATOM    626  HB  THR    41      44.255  22.630  22.956  1.00  0.00           H  
ATOM    627  CG2 THR    41      46.178  23.390  23.221  1.00  0.00           C  
ATOM    628 HG21 THR    41      47.185  23.026  23.423  1.00  0.00           H  
ATOM    629 HG22 THR    41      46.044  23.882  22.257  1.00  0.00           H  
ATOM    630 HG23 THR    41      45.895  24.117  23.982  1.00  0.00           H  
ATOM    631  OG1 THR    41      45.747  21.320  22.379  1.00  0.00           O  
ATOM    632  HG1 THR    41      45.111  20.637  22.156  1.00  0.00           H  
ATOM    633  C   THR    41      43.816  20.524  24.572  1.00  0.00           C  
ATOM    634  O   THR    41      44.195  19.320  24.414  1.00  0.00           O  
ATOM    635  N   PHE    42      42.532  20.913  24.545  1.00  0.00           N  
ATOM    636  H   PHE    42      42.295  21.879  24.721  1.00  0.00           H  
ATOM    637  CA  PHE    42      41.385  19.966  24.509  1.00  0.00           C  
ATOM    638  HA  PHE    42      41.835  19.010  24.240  1.00  0.00           H  
ATOM    639  CB  PHE    42      40.939  19.850  25.959  1.00  0.00           C  
ATOM    640  HB2 PHE    42      40.662  20.821  26.371  1.00  0.00           H  
ATOM    641  HB3 PHE    42      40.047  19.224  25.959  1.00  0.00           H  
ATOM    642  CG  PHE    42      41.970  19.278  26.871  1.00  0.00           C  
ATOM    643  CD1 PHE    42      42.647  20.146  27.766  1.00  0.00           C  
ATOM    644  HD1 PHE    42      42.378  21.182  27.908  1.00  0.00           H  
ATOM    645  CE1 PHE    42      43.823  19.621  28.372  1.00  0.00           C  
ATOM    646  HE1 PHE    42      44.530  20.169  28.976  1.00  0.00           H  
ATOM    647  CZ  PHE    42      44.141  18.228  28.317  1.00  0.00           C  
ATOM    648  HZ  PHE    42      44.985  17.854  28.877  1.00  0.00           H  
ATOM    649  CE2 PHE    42      43.387  17.352  27.524  1.00  0.00           C  
ATOM    650  HE2 PHE    42      43.772  16.348  27.413  1.00  0.00           H  
ATOM    651  CD2 PHE    42      42.328  17.930  26.766  1.00  0.00           C  
ATOM    652  HD2 PHE    42      41.766  17.341  26.057  1.00  0.00           H  
ATOM    653  C   PHE    42      40.283  20.446  23.546  1.00  0.00           C  
ATOM    654  O   PHE    42      39.917  21.603  23.449  1.00  0.00           O  
ATOM    655  N   GLY    43      39.581  19.560  22.833  1.00  0.00           N  
ATOM    656  H   GLY    43      39.847  18.587  22.780  1.00  0.00           H  
ATOM    657  CA  GLY    43      38.312  19.833  22.183  1.00  0.00           C  
ATOM    658  HA2 GLY    43      37.969  18.955  21.636  1.00  0.00           H  
ATOM    659  HA3 GLY    43      37.611  20.206  22.930  1.00  0.00           H  
ATOM    660  C   GLY    43      38.354  20.948  21.170  1.00  0.00           C  
ATOM    661  O   GLY    43      39.294  20.908  20.269  1.00  0.00           O  
ATOM    662  N   LYS    44      37.439  21.946  21.177  1.00  0.00           N  
ATOM    663  H   LYS    44      36.826  22.038  21.974  1.00  0.00           H  
ATOM    664  CA  LYS    44      37.218  22.911  20.089  1.00  0.00           C  
ATOM    665  HA  LYS    44      38.116  23.068  19.492  1.00  0.00           H  
ATOM    666  CB  LYS    44      36.320  22.298  19.021  1.00  0.00           C  
ATOM    667  HB2 LYS    44      36.374  22.913  18.123  1.00  0.00           H  
ATOM    668  HB3 LYS    44      36.867  21.385  18.784  1.00  0.00           H  
ATOM    669  CG  LYS    44      34.857  21.923  19.487  1.00  0.00           C  
ATOM    670  HG2 LYS    44      34.803  21.415  20.450  1.00  0.00           H  
ATOM    671  HG3 LYS    44      34.294  22.855  19.527  1.00  0.00           H  
ATOM    672  CD  LYS    44      34.217  21.009  18.505  1.00  0.00           C  
ATOM    673  HD2 LYS    44      33.162  20.838  18.715  1.00  0.00           H  
ATOM    674  HD3 LYS    44      34.198  21.465  17.515  1.00  0.00           H  
ATOM    675  CE  LYS    44      34.857  19.655  18.427  1.00  0.00           C  
ATOM    676  HE2 LYS    44      35.824  19.825  17.953  1.00  0.00           H  
ATOM    677  HE3 LYS    44      34.979  19.178  19.400  1.00  0.00           H  
ATOM    678  NZ  LYS    44      34.142  18.911  17.355  1.00  0.00           N  
ATOM    679  HZ1 LYS    44      34.303  17.919  17.457  1.00  0.00           H  
ATOM    680  HZ2 LYS    44      33.135  18.991  17.360  1.00  0.00           H  
ATOM    681  HZ3 LYS    44      34.454  19.072  16.408  1.00  0.00           H  
ATOM    682  C   LYS    44      36.692  24.359  20.406  1.00  0.00           C  
ATOM    683  O   LYS    44      35.693  24.469  21.085  1.00  0.00           O  
ATOM    684  N   ALA    45      37.345  25.371  19.904  1.00  0.00           N  
ATOM    685  H   ALA    45      38.111  25.145  19.286  1.00  0.00           H  
ATOM    686  CA  ALA    45      37.150  26.774  19.939  1.00  0.00           C  
ATOM    687  HA  ALA    45      37.035  27.093  20.975  1.00  0.00           H  
ATOM    688  CB  ALA    45      38.383  27.451  19.335  1.00  0.00           C  
ATOM    689  HB1 ALA    45      39.304  27.172  19.846  1.00  0.00           H  
ATOM    690  HB2 ALA    45      38.462  27.178  18.283  1.00  0.00           H  
ATOM    691  HB3 ALA    45      38.289  28.536  19.393  1.00  0.00           H  
ATOM    692  C   ALA    45      35.908  27.199  19.107  1.00  0.00           C  
ATOM    693  O   ALA    45      35.300  28.199  19.489  1.00  0.00           O  
ATOM    694  N   ASP    46      35.440  26.404  18.146  1.00  0.00           N  
ATOM    695  H   ASP    46      36.052  25.648  17.875  1.00  0.00           H  
ATOM    696  CA  ASP    46      34.079  26.597  17.608  1.00  0.00           C  
ATOM    697  HA  ASP    46      33.402  26.960  18.382  1.00  0.00           H  
ATOM    698  CB  ASP    46      34.045  27.618  16.421  1.00  0.00           C  
ATOM    699  HB2 ASP    46      34.742  28.437  16.597  1.00  0.00           H  
ATOM    700  HB3 ASP    46      34.355  27.118  15.503  1.00  0.00           H  
ATOM    701  CG  ASP    46      32.688  28.164  16.110  1.00  0.00           C  
ATOM    702  OD1 ASP    46      32.604  28.929  15.162  1.00  0.00           O  
ATOM    703  OD2 ASP    46      31.775  27.821  16.773  1.00  0.00           O  
ATOM    704  C   ASP    46      33.536  25.218  17.167  1.00  0.00           C  
ATOM    705  O   ASP    46      34.301  24.267  16.832  1.00  0.00           O  
ATOM    706  N   ILE    47      32.223  25.121  17.329  1.00  0.00           N  
ATOM    707  H   ILE    47      31.752  25.995  17.510  1.00  0.00           H  
ATOM    708  CA  ILE    47      31.444  23.878  17.343  1.00  0.00           C  
ATOM    709  HA  ILE    47      32.016  23.217  17.994  1.00  0.00           H  
ATOM    710  CB  ILE    47      30.076  23.994  18.021  1.00  0.00           C  
ATOM    711  HB  ILE    47      29.497  24.749  17.489  1.00  0.00           H  
ATOM    712  CG2 ILE    47      29.220  22.735  17.962  1.00  0.00           C  
ATOM    713 HG21 ILE    47      28.275  22.897  18.480  1.00  0.00           H  
ATOM    714 HG22 ILE    47      28.992  22.496  16.923  1.00  0.00           H  
ATOM    715 HG23 ILE    47      29.751  21.905  18.429  1.00  0.00           H  
ATOM    716  CG1 ILE    47      30.269  24.432  19.570  1.00  0.00           C  
ATOM    717 HG12 ILE    47      30.780  23.716  20.214  1.00  0.00           H  
ATOM    718 HG13 ILE    47      30.838  25.361  19.586  1.00  0.00           H  
ATOM    719  CD1 ILE    47      28.887  24.682  20.253  1.00  0.00           C  
ATOM    720 HD11 ILE    47      28.252  25.038  19.441  1.00  0.00           H  
ATOM    721 HD12 ILE    47      28.374  23.775  20.573  1.00  0.00           H  
ATOM    722 HD13 ILE    47      29.024  25.285  21.150  1.00  0.00           H  
ATOM    723  C   ILE    47      31.417  23.314  15.929  1.00  0.00           C  
ATOM    724  O   ILE    47      32.158  22.398  15.541  1.00  0.00           O  
ATOM    725  N   ALA    48      30.460  23.850  15.138  1.00  0.00           N  
ATOM    726  H   ALA    48      29.819  24.573  15.433  1.00  0.00           H  
ATOM    727  CA  ALA    48      30.234  23.377  13.778  1.00  0.00           C  
ATOM    728  HA  ALA    48      30.003  22.322  13.924  1.00  0.00           H  
ATOM    729  CB  ALA    48      28.913  23.885  13.213  1.00  0.00           C  
ATOM    730  HB1 ALA    48      28.955  24.963  13.060  1.00  0.00           H  
ATOM    731  HB2 ALA    48      28.609  23.285  12.355  1.00  0.00           H  
ATOM    732  HB3 ALA    48      28.206  23.602  13.993  1.00  0.00           H  
ATOM    733  C   ALA    48      31.379  23.489  12.810  1.00  0.00           C  
ATOM    734  O   ALA    48      31.812  22.522  12.164  1.00  0.00           O  
ATOM    735  N   ALA    49      32.076  24.663  12.740  1.00  0.00           N  
ATOM    736  H   ALA    49      31.656  25.552  12.971  1.00  0.00           H  
ATOM    737  CA  ALA    49      33.360  24.778  11.975  1.00  0.00           C  
ATOM    738  HA  ALA    49      33.120  24.477  10.955  1.00  0.00           H  
ATOM    739  CB  ALA    49      33.633  26.301  11.784  1.00  0.00           C  
ATOM    740  HB1 ALA    49      34.669  26.355  11.451  1.00  0.00           H  
ATOM    741  HB2 ALA    49      32.980  26.748  11.035  1.00  0.00           H  
ATOM    742  HB3 ALA    49      33.405  26.785  12.735  1.00  0.00           H  
ATOM    743  C   ALA    49      34.506  23.866  12.570  1.00  0.00           C  
ATOM    744  O   ALA    49      35.606  23.863  12.021  1.00  0.00           O  
ATOM    745  N   ASN    50      34.240  23.150  13.659  1.00  0.00           N  
ATOM    746  H   ASN    50      33.403  23.418  14.156  1.00  0.00           H  
ATOM    747  CA  ASN    50      35.131  22.228  14.361  1.00  0.00           C  
ATOM    748  HA  ASN    50      34.681  22.013  15.331  1.00  0.00           H  
ATOM    749  CB  ASN    50      35.154  21.012  13.419  1.00  0.00           C  
ATOM    750  HB2 ASN    50      34.143  20.777  13.086  1.00  0.00           H  
ATOM    751  HB3 ASN    50      35.792  21.285  12.578  1.00  0.00           H  
ATOM    752  CG  ASN    50      35.831  19.767  14.107  1.00  0.00           C  
ATOM    753  OD1 ASN    50      35.930  19.762  15.321  1.00  0.00           O  
ATOM    754  ND2 ASN    50      36.484  18.937  13.319  1.00  0.00           N  
ATOM    755 HD21 ASN    50      36.419  19.071  12.320  1.00  0.00           H  
ATOM    756 HD22 ASN    50      37.006  18.140  13.655  1.00  0.00           H  
ATOM    757  C   ASN    50      36.572  22.869  14.645  1.00  0.00           C  
ATOM    758  O   ASN    50      37.577  22.144  14.751  1.00  0.00           O  
ATOM    759  N   LYS    51      36.564  24.174  14.762  1.00  0.00           N  
ATOM    760  H   LYS    51      35.643  24.588  14.793  1.00  0.00           H  
ATOM    761  CA  LYS    51      37.735  25.079  14.866  1.00  0.00           C  
ATOM    762  HA  LYS    51      38.307  24.926  13.951  1.00  0.00           H  
ATOM    763  CB  LYS    51      37.177  26.510  14.838  1.00  0.00           C  
ATOM    764  HB2 LYS    51      36.651  26.619  13.890  1.00  0.00           H  
ATOM    765  HB3 LYS    51      36.460  26.606  15.653  1.00  0.00           H  
ATOM    766  CG  LYS    51      38.312  27.466  14.839  1.00  0.00           C  
ATOM    767  HG2 LYS    51      38.877  27.221  15.739  1.00  0.00           H  
ATOM    768  HG3 LYS    51      38.907  27.332  13.937  1.00  0.00           H  
ATOM    769  CD  LYS    51      37.858  28.860  14.948  1.00  0.00           C  
ATOM    770  HD2 LYS    51      36.958  29.064  14.369  1.00  0.00           H  
ATOM    771  HD3 LYS    51      37.472  28.977  15.961  1.00  0.00           H  
ATOM    772  CE  LYS    51      38.926  29.930  14.783  1.00  0.00           C  
ATOM    773  HE2 LYS    51      39.897  29.668  15.204  1.00  0.00           H  
ATOM    774  HE3 LYS    51      39.087  29.991  13.707  1.00  0.00           H  
ATOM    775  NZ  LYS    51      38.484  31.181  15.380  1.00  0.00           N  
ATOM    776  HZ1 LYS    51      37.481  31.266  15.300  1.00  0.00           H  
ATOM    777  HZ2 LYS    51      38.674  31.337  16.360  1.00  0.00           H  
ATOM    778  HZ3 LYS    51      38.840  31.964  14.851  1.00  0.00           H  
ATOM    779  C   LYS    51      38.540  24.741  16.105  1.00  0.00           C  
ATOM    780  O   LYS    51      38.138  24.844  17.245  1.00  0.00           O  
ATOM    781  N   PRO    52      39.751  24.183  15.867  1.00  0.00           N  
ATOM    782  CD  PRO    52      40.477  23.993  14.578  1.00  0.00           C  
ATOM    783  HD2 PRO    52      40.541  24.987  14.135  1.00  0.00           H  
ATOM    784  HD3 PRO    52      39.981  23.296  13.902  1.00  0.00           H  
ATOM    785  CG  PRO    52      41.924  23.533  14.927  1.00  0.00           C  
ATOM    786  HG2 PRO    52      42.535  24.381  15.238  1.00  0.00           H  
ATOM    787  HG3 PRO    52      42.311  22.910  14.120  1.00  0.00           H  
ATOM    788  CB  PRO    52      41.579  22.631  16.164  1.00  0.00           C  
ATOM    789  HB2 PRO    52      42.423  22.363  16.800  1.00  0.00           H  
ATOM    790  HB3 PRO    52      41.008  21.756  15.856  1.00  0.00           H  
ATOM    791  CA  PRO    52      40.573  23.513  16.898  1.00  0.00           C  
ATOM    792  HA  PRO    52      40.004  22.792  17.484  1.00  0.00           H  
ATOM    793  C   PRO    52      41.229  24.486  17.913  1.00  0.00           C  
ATOM    794  O   PRO    52      41.346  25.693  17.674  1.00  0.00           O  
ATOM    795  N   VAL    53      41.758  23.971  19.056  1.00  0.00           N  
ATOM    796  H   VAL    53      41.646  23.002  19.318  1.00  0.00           H  
ATOM    797  CA  VAL    53      42.506  24.785  20.024  1.00  0.00           C  
ATOM    798  HA  VAL    53      42.159  25.803  19.848  1.00  0.00           H  
ATOM    799  CB  VAL    53      42.054  24.422  21.459  1.00  0.00           C  
ATOM    800  HB  VAL    53      42.322  23.389  21.682  1.00  0.00           H  
ATOM    801  CG1 VAL    53      42.730  25.388  22.427  1.00  0.00           C  
ATOM    802 HG11 VAL    53      43.807  25.333  22.270  1.00  0.00           H  
ATOM    803 HG12 VAL    53      42.415  26.414  22.238  1.00  0.00           H  
ATOM    804 HG13 VAL    53      42.568  25.256  23.497  1.00  0.00           H  
ATOM    805  CG2 VAL    53      40.511  24.562  21.609  1.00  0.00           C  
ATOM    806 HG21 VAL    53      40.168  24.630  22.642  1.00  0.00           H  
ATOM    807 HG22 VAL    53      40.217  25.501  21.140  1.00  0.00           H  
ATOM    808 HG23 VAL    53      39.950  23.703  21.244  1.00  0.00           H  
ATOM    809  C   VAL    53      43.994  24.713  19.895  1.00  0.00           C  
ATOM    810  O   VAL    53      44.600  23.631  19.896  1.00  0.00           O  
ATOM    811  N   THR    54      44.658  25.845  20.038  1.00  0.00           N  
ATOM    812  H   THR    54      44.190  26.739  19.994  1.00  0.00           H  
ATOM    813  CA  THR    54      46.171  25.892  20.028  1.00  0.00           C  
ATOM    814  HA  THR    54      46.607  24.894  20.047  1.00  0.00           H  
ATOM    815  CB  THR    54      46.773  26.596  18.750  1.00  0.00           C  
ATOM    816  HB  THR    54      47.830  26.383  18.594  1.00  0.00           H  
ATOM    817  CG2 THR    54      46.040  26.074  17.484  1.00  0.00           C  
ATOM    818 HG21 THR    54      44.950  26.078  17.471  1.00  0.00           H  
ATOM    819 HG22 THR    54      46.425  26.580  16.599  1.00  0.00           H  
ATOM    820 HG23 THR    54      46.299  25.020  17.384  1.00  0.00           H  
ATOM    821  OG1 THR    54      46.693  27.966  18.725  1.00  0.00           O  
ATOM    822  HG1 THR    54      47.030  28.298  17.889  1.00  0.00           H  
ATOM    823  C   THR    54      46.680  26.582  21.352  1.00  0.00           C  
ATOM    824  O   THR    54      45.863  27.193  22.111  1.00  0.00           O  
ATOM    825  N   PRO    55      47.973  26.571  21.696  1.00  0.00           N  
ATOM    826  CD  PRO    55      48.963  25.575  21.200  1.00  0.00           C  
ATOM    827  HD2 PRO    55      49.357  25.939  20.251  1.00  0.00           H  
ATOM    828  HD3 PRO    55      48.433  24.627  21.106  1.00  0.00           H  
ATOM    829  CG  PRO    55      50.037  25.544  22.337  1.00  0.00           C  
ATOM    830  HG2 PRO    55      50.978  25.246  21.874  1.00  0.00           H  
ATOM    831  HG3 PRO    55      49.737  24.901  23.164  1.00  0.00           H  
ATOM    832  CB  PRO    55      50.051  27.042  22.676  1.00  0.00           C  
ATOM    833  HB2 PRO    55      50.592  27.558  21.883  1.00  0.00           H  
ATOM    834  HB3 PRO    55      50.631  27.267  23.571  1.00  0.00           H  
ATOM    835  CA  PRO    55      48.627  27.515  22.631  1.00  0.00           C  
ATOM    836  HA  PRO    55      48.216  27.480  23.640  1.00  0.00           H  
ATOM    837  C   PRO    55      48.591  29.040  22.168  1.00  0.00           C  
ATOM    838  O   PRO    55      49.182  29.894  22.787  1.00  0.00           O  
ATOM    839  N   GLN    56      47.820  29.364  21.037  1.00  0.00           N  
ATOM    840  H   GLN    56      47.460  28.616  20.462  1.00  0.00           H  
ATOM    841  CA  GLN    56      47.762  30.670  20.441  1.00  0.00           C  
ATOM    842  HA  GLN    56      48.049  31.363  21.232  1.00  0.00           H  
ATOM    843  CB  GLN    56      48.606  30.895  19.189  1.00  0.00           C  
ATOM    844  HB2 GLN    56      48.264  30.231  18.395  1.00  0.00           H  
ATOM    845  HB3 GLN    56      48.491  31.936  18.889  1.00  0.00           H  
ATOM    846  CG  GLN    56      50.146  30.581  19.329  1.00  0.00           C  
ATOM    847  HG2 GLN    56      50.537  31.087  18.447  1.00  0.00           H  
ATOM    848  HG3 GLN    56      50.599  31.032  20.212  1.00  0.00           H  
ATOM    849  CD  GLN    56      50.608  29.122  19.240  1.00  0.00           C  
ATOM    850  OE1 GLN    56      49.919  28.180  18.807  1.00  0.00           O  
ATOM    851  NE2 GLN    56      51.876  28.891  19.528  1.00  0.00           N  
ATOM    852 HE21 GLN    56      52.123  27.940  19.292  1.00  0.00           H  
ATOM    853 HE22 GLN    56      52.529  29.608  19.809  1.00  0.00           H  
ATOM    854  C   GLN    56      46.339  31.081  20.248  1.00  0.00           C  
ATOM    855  O   GLN    56      46.161  32.269  19.917  1.00  0.00           O  
ATOM    856  N   THR    57      45.308  30.221  20.416  1.00  0.00           N  
ATOM    857  H   THR    57      45.543  29.279  20.696  1.00  0.00           H  
ATOM    858  CA  THR    57      43.890  30.610  20.466  1.00  0.00           C  
ATOM    859  HA  THR    57      43.749  31.048  19.478  1.00  0.00           H  
ATOM    860  CB  THR    57      43.094  29.268  20.598  1.00  0.00           C  
ATOM    861  HB  THR    57      43.523  28.705  21.428  1.00  0.00           H  
ATOM    862  CG2 THR    57      41.577  29.642  20.703  1.00  0.00           C  
ATOM    863 HG21 THR    57      41.492  30.485  21.388  1.00  0.00           H  
ATOM    864 HG22 THR    57      41.280  30.070  19.745  1.00  0.00           H  
ATOM    865 HG23 THR    57      41.021  28.781  21.075  1.00  0.00           H  
ATOM    866  OG1 THR    57      43.042  28.444  19.476  1.00  0.00           O  
ATOM    867  HG1 THR    57      42.314  28.741  18.925  1.00  0.00           H  
ATOM    868  C   THR    57      43.690  31.689  21.509  1.00  0.00           C  
ATOM    869  O   THR    57      44.357  31.662  22.540  1.00  0.00           O  
ATOM    870  N   LEU    58      42.699  32.547  21.198  1.00  0.00           N  
ATOM    871  H   LEU    58      42.349  32.557  20.250  1.00  0.00           H  
ATOM    872  CA  LEU    58      42.339  33.740  21.976  1.00  0.00           C  
ATOM    873  HA  LEU    58      43.168  33.939  22.655  1.00  0.00           H  
ATOM    874  CB  LEU    58      42.376  35.025  21.154  1.00  0.00           C  
ATOM    875  HB2 LEU    58      42.790  34.779  20.176  1.00  0.00           H  
ATOM    876  HB3 LEU    58      41.339  35.322  20.994  1.00  0.00           H  
ATOM    877  CG  LEU    58      43.111  36.264  21.768  1.00  0.00           C  
ATOM    878  HG  LEU    58      42.926  36.414  22.831  1.00  0.00           H  
ATOM    879  CD1 LEU    58      44.653  36.191  21.647  1.00  0.00           C  
ATOM    880 HD11 LEU    58      44.988  35.400  22.318  1.00  0.00           H  
ATOM    881 HD12 LEU    58      44.943  35.947  20.625  1.00  0.00           H  
ATOM    882 HD13 LEU    58      45.229  37.061  21.961  1.00  0.00           H  
ATOM    883  CD2 LEU    58      42.672  37.558  21.014  1.00  0.00           C  
ATOM    884 HD21 LEU    58      43.416  38.333  21.195  1.00  0.00           H  
ATOM    885 HD22 LEU    58      42.597  37.336  19.949  1.00  0.00           H  
ATOM    886 HD23 LEU    58      41.706  37.917  21.369  1.00  0.00           H  
ATOM    887  C   LEU    58      41.060  33.538  22.758  1.00  0.00           C  
ATOM    888  O   LEU    58      40.010  33.416  22.177  1.00  0.00           O  
ATOM    889  N   PHE    59      41.108  33.736  24.080  1.00  0.00           N  
ATOM    890  H   PHE    59      42.024  33.883  24.478  1.00  0.00           H  
ATOM    891  CA  PHE    59      40.046  33.501  25.060  1.00  0.00           C  
ATOM    892  HA  PHE    59      39.102  33.235  24.584  1.00  0.00           H  
ATOM    893  CB  PHE    59      40.310  32.356  26.033  1.00  0.00           C  
ATOM    894  HB2 PHE    59      41.221  32.676  26.539  1.00  0.00           H  
ATOM    895  HB3 PHE    59      39.583  32.286  26.842  1.00  0.00           H  
ATOM    896  CG  PHE    59      40.483  30.965  25.340  1.00  0.00           C  
ATOM    897  CD1 PHE    59      41.636  30.637  24.707  1.00  0.00           C  
ATOM    898  HD1 PHE    59      42.442  31.350  24.607  1.00  0.00           H  
ATOM    899  CE1 PHE    59      41.907  29.350  24.212  1.00  0.00           C  
ATOM    900  HE1 PHE    59      42.856  29.089  23.767  1.00  0.00           H  
ATOM    901  CZ  PHE    59      40.885  28.316  24.356  1.00  0.00           C  
ATOM    902  HZ  PHE    59      41.122  27.295  24.092  1.00  0.00           H  
ATOM    903  CE2 PHE    59      39.648  28.627  24.972  1.00  0.00           C  
ATOM    904  HE2 PHE    59      38.849  27.915  25.115  1.00  0.00           H  
ATOM    905  CD2 PHE    59      39.533  29.911  25.483  1.00  0.00           C  
ATOM    906  HD2 PHE    59      38.617  30.230  25.958  1.00  0.00           H  
ATOM    907  C   PHE    59      39.806  34.806  25.811  1.00  0.00           C  
ATOM    908  O   PHE    59      40.670  35.624  26.006  1.00  0.00           O  
ATOM    909  N   GLU    60      38.554  35.101  26.139  1.00  0.00           N  
ATOM    910  H   GLU    60      37.827  34.431  25.934  1.00  0.00           H  
ATOM    911  CA  GLU    60      38.287  36.374  26.874  1.00  0.00           C  
ATOM    912  HA  GLU    60      38.934  37.137  26.442  1.00  0.00           H  
ATOM    913  CB  GLU    60      36.897  36.857  26.685  1.00  0.00           C  
ATOM    914  HB2 GLU    60      36.160  36.144  27.054  1.00  0.00           H  
ATOM    915  HB3 GLU    60      36.787  37.833  27.159  1.00  0.00           H  
ATOM    916  CG  GLU    60      36.589  37.176  25.258  1.00  0.00           C  
ATOM    917  HG2 GLU    60      37.049  38.109  24.931  1.00  0.00           H  
ATOM    918  HG3 GLU    60      37.133  36.486  24.613  1.00  0.00           H  
ATOM    919  CD  GLU    60      35.097  37.218  24.887  1.00  0.00           C  
ATOM    920  OE1 GLU    60      34.156  37.009  25.684  1.00  0.00           O  
ATOM    921  OE2 GLU    60      34.713  37.381  23.712  1.00  0.00           O  
ATOM    922  C   GLU    60      38.624  36.166  28.384  1.00  0.00           C  
ATOM    923  O   GLU    60      38.412  35.134  28.988  1.00  0.00           O  
ATOM    924  N   LEU    61      39.109  37.226  29.073  1.00  0.00           N  
ATOM    925  H   LEU    61      39.121  38.145  28.653  1.00  0.00           H  
ATOM    926  CA  LEU    61      39.500  37.035  30.521  1.00  0.00           C  
ATOM    927  HA  LEU    61      39.774  35.994  30.695  1.00  0.00           H  
ATOM    928  CB  LEU    61      40.484  38.166  30.869  1.00  0.00           C  
ATOM    929  HB2 LEU    61      40.223  39.115  30.402  1.00  0.00           H  
ATOM    930  HB3 LEU    61      40.680  38.271  31.937  1.00  0.00           H  
ATOM    931  CG  LEU    61      41.861  37.860  30.294  1.00  0.00           C  
ATOM    932  HG  LEU    61      41.767  38.029  29.221  1.00  0.00           H  
ATOM    933  CD1 LEU    61      42.923  38.803  30.792  1.00  0.00           C  
ATOM    934 HD11 LEU    61      42.555  39.829  30.806  1.00  0.00           H  
ATOM    935 HD12 LEU    61      43.295  38.637  31.802  1.00  0.00           H  
ATOM    936 HD13 LEU    61      43.737  38.767  30.069  1.00  0.00           H  
ATOM    937  CD2 LEU    61      42.212  36.419  30.660  1.00  0.00           C  
ATOM    938 HD21 LEU    61      42.038  36.150  31.702  1.00  0.00           H  
ATOM    939 HD22 LEU    61      41.635  35.715  30.060  1.00  0.00           H  
ATOM    940 HD23 LEU    61      43.264  36.207  30.470  1.00  0.00           H  
ATOM    941  C   LEU    61      38.382  37.258  31.533  1.00  0.00           C  
ATOM    942  O   LEU    61      38.436  36.648  32.617  1.00  0.00           O  
ATOM    943  N   GLY    62      37.388  38.092  31.299  1.00  0.00           N  
ATOM    944  H   GLY    62      37.277  38.335  30.325  1.00  0.00           H  
ATOM    945  CA  GLY    62      36.498  38.607  32.373  1.00  0.00           C  
ATOM    946  HA2 GLY    62      35.807  39.380  32.036  1.00  0.00           H  
ATOM    947  HA3 GLY    62      35.891  37.838  32.852  1.00  0.00           H  
ATOM    948  C   GLY    62      37.323  39.350  33.535  1.00  0.00           C  
ATOM    949  O   GLY    62      38.242  40.056  33.230  1.00  0.00           O  
ATOM    950  N   CTZ    63      37.015  39.033  34.831  1.00  0.00           N  
ATOM    951  H4  CTZ    63      36.089  38.607  34.917  1.00  0.00           H  
ATOM    952  C9  CTZ    63      37.698  39.488  36.028  1.00  0.00           C  
ATOM    953  H5  CTZ    63      37.554  40.558  36.020  1.00  0.00           H  
ATOM    954  C   CTZ    63      39.186  39.111  36.130  1.00  0.00           C  
ATOM    955  O   CTZ    63      39.936  39.807  36.834  1.00  0.00           O  
ATOM    956  CB  CTZ    63      37.005  38.942  37.232  1.00  0.00           C  
ATOM    957  H6  CTZ    63      37.063  37.865  37.185  1.00  0.00           H  
ATOM    958  H7  CTZ    63      37.378  39.348  38.195  1.00  0.00           H  
ATOM    959  OG  CTZ    63      35.557  39.315  37.182  1.00  0.00           O  
ATOM    960  S1  CTZ    63      31.725  37.584  39.228  1.00  0.00           S  
ATOM    961  C2  CTZ    63      31.594  36.101  40.255  1.00  0.00           C  
ATOM    962  H12 CTZ    63      30.572  35.774  40.317  1.00  0.00           H  
ATOM    963  H13 CTZ    63      31.794  36.311  41.344  1.00  0.00           H  
ATOM    964  C3  CTZ    63      32.515  35.054  39.721  1.00  0.00           C  
ATOM    965  C3' CTZ    63      33.023  34.093  40.528  1.00  0.00           C  
ATOM    966  H14 CTZ    63      32.930  34.111  41.594  1.00  0.00           H  
ATOM    967  H15 CTZ    63      33.446  33.232  40.089  1.00  0.00           H  
ATOM    968  CA  CTZ    63      32.698  34.909  38.254  1.00  0.00           C  
ATOM    969  C4' CTZ    63      32.473  33.514  37.633  1.00  0.00           C  
ATOM    970  O4A CTZ    63      33.395  33.175  36.780  1.00  0.00           O  
ATOM    971  O4B CTZ    63      31.569  32.743  38.042  1.00  0.00           O  
ATOM    972  N5  CTZ    63      33.010  35.917  37.510  1.00  0.00           N  
ATOM    973  C6  CTZ    63      33.206  37.215  38.214  1.00  0.00           C  
ATOM    974  H16 CTZ    63      34.126  37.094  38.738  1.00  0.00           H  
ATOM    975  C7  CTZ    63      33.292  38.352  37.228  1.00  0.00           C  
ATOM    976  H17 CTZ    63      32.982  39.240  37.786  1.00  0.00           H  
ATOM    977  C8  CTZ    63      34.682  38.405  36.680  1.00  0.00           C  
ATOM    978  O9  CTZ    63      35.033  37.530  35.813  1.00  0.00           O  
ATOM    979  N10 CTZ    63      32.348  38.063  36.147  1.00  0.00           N  
ATOM    980  H18 CTZ    63      32.068  37.048  36.115  1.00  0.00           H  
ATOM    981  C11 CTZ    63      31.947  39.014  35.225  1.00  0.00           C  
ATOM    982  O12 CTZ    63      32.420  40.135  35.303  1.00  0.00           O  
ATOM    983  C13 CTZ    63      30.979  38.588  34.115  1.00  0.00           C  
ATOM    984  C14 CTZ    63      30.914  39.326  32.871  1.00  0.00           C  
ATOM    985  C15 CTZ    63      31.787  40.289  32.447  1.00  0.00           C  
ATOM    986  H19 CTZ    63      32.688  40.597  32.935  1.00  0.00           H  
ATOM    987  N16 CTZ    63      29.998  37.757  34.337  1.00  0.00           N  
ATOM    988  S16 CTZ    63      31.356  40.621  30.736  1.00  0.00           S  
ATOM    989  C17 CTZ    63      29.987  39.587  30.824  1.00  0.00           C  
ATOM    990  N18 CTZ    63      29.116  39.541  29.800  1.00  0.00           N  
ATOM    991  H20 CTZ    63      28.285  38.930  29.855  1.00  0.00           H  
ATOM    992  H21 CTZ    63      29.199  40.077  28.924  1.00  0.00           H  
ATOM    993  O17 CTZ    63      29.963  37.248  35.585  1.00  0.00           O  
ATOM    994  C18 CTZ    63      29.057  36.046  35.767  1.00  0.00           C  
ATOM    995  C19 CTZ    63      28.816  35.828  37.301  1.00  0.00           C  
ATOM    996  H22 CTZ    63      28.572  34.750  37.446  1.00  0.00           H  
ATOM    997  H23 CTZ    63      29.649  36.156  37.950  1.00  0.00           H  
ATOM    998  H24 CTZ    63      27.933  36.414  37.505  1.00  0.00           H  
ATOM    999  C20 CTZ    63      29.938  34.918  35.230  1.00  0.00           C  
ATOM   1000  H25 CTZ    63      30.750  34.800  35.961  1.00  0.00           H  
ATOM   1001  H26 CTZ    63      29.238  34.080  35.141  1.00  0.00           H  
ATOM   1002  H27 CTZ    63      30.346  35.277  34.328  1.00  0.00           H  
ATOM   1003  C21 CTZ    63      27.674  36.137  35.050  1.00  0.00           C  
ATOM   1004  O2A CTZ    63      27.297  35.110  34.350  1.00  0.00           O  
ATOM   1005  O2B CTZ    63      26.979  37.278  35.257  1.00  0.00           O  
ATOM   1006  N19 CTZ    63      29.870  38.952  31.970  1.00  0.00           N  
ATOM   1007  N   ILE    64      39.784  38.165  35.389  1.00  0.00           N  
ATOM   1008  H   ILE    64      39.154  37.507  35.008  1.00  0.00           H  
ATOM   1009  CA  ILE    64      41.234  38.077  35.270  1.00  0.00           C  
ATOM   1010  HA  ILE    64      41.521  38.082  36.313  1.00  0.00           H  
ATOM   1011  CB  ILE    64      41.655  36.741  34.717  1.00  0.00           C  
ATOM   1012  HB  ILE    64      41.247  36.673  33.655  1.00  0.00           H  
ATOM   1013  CG2 ILE    64      43.128  36.598  34.519  1.00  0.00           C  
ATOM   1014 HG21 ILE    64      43.536  37.187  33.671  1.00  0.00           H  
ATOM   1015 HG22 ILE    64      43.638  36.848  35.470  1.00  0.00           H  
ATOM   1016 HG23 ILE    64      43.378  35.525  34.262  1.00  0.00           H  
ATOM   1017  CG1 ILE    64      41.121  35.525  35.603  1.00  0.00           C  
ATOM   1018 HG12 ILE    64      41.982  35.194  36.284  1.00  0.00           H  
ATOM   1019 HG13 ILE    64      40.362  35.920  36.214  1.00  0.00           H  
ATOM   1020  CD1 ILE    64      40.617  34.214  34.945  1.00  0.00           C  
ATOM   1021 HD11 ILE    64      39.604  34.488  34.476  1.00  0.00           H  
ATOM   1022 HD12 ILE    64      41.255  33.833  34.102  1.00  0.00           H  
ATOM   1023 HD13 ILE    64      40.314  33.519  35.665  1.00  0.00           H  
ATOM   1024  C   ILE    64      41.815  39.324  34.641  1.00  0.00           C  
ATOM   1025  O   ILE    64      42.998  39.647  34.824  1.00  0.00           O  
ATOM   1026  N   SER    65      41.096  40.079  33.849  1.00  0.00           N  
ATOM   1027  H   SER    65      40.241  39.814  33.408  1.00  0.00           H  
ATOM   1028  CA  SER    65      41.539  41.325  33.300  1.00  0.00           C  
ATOM   1029  HA  SER    65      42.371  41.106  32.729  1.00  0.00           H  
ATOM   1030  CB  SER    65      40.474  42.083  32.513  1.00  0.00           C  
ATOM   1031  HB2 SER    65      39.707  42.392  33.217  1.00  0.00           H  
ATOM   1032  HB3 SER    65      40.936  42.961  31.965  1.00  0.00           H  
ATOM   1033  OG  SER    65      39.928  41.213  31.505  1.00  0.00           O  
ATOM   1034  HG  SER    65      39.002  41.091  31.810  1.00  0.00           H  
ATOM   1035  C   SER    65      41.807  42.405  34.385  1.00  0.00           C  
ATOM   1036  O   SER    65      42.590  43.348  34.085  1.00  0.00           O  
ATOM   1037  N   LYS    66      41.290  42.192  35.598  1.00  0.00           N  
ATOM   1038  H   LYS    66      40.670  41.411  35.756  1.00  0.00           H  
ATOM   1039  CA  LYS    66      41.643  43.051  36.757  1.00  0.00           C  
ATOM   1040  HA  LYS    66      41.572  44.091  36.439  1.00  0.00           H  
ATOM   1041  CB  LYS    66      40.606  42.880  37.920  1.00  0.00           C  
ATOM   1042  HB2 LYS    66      40.634  41.854  38.287  1.00  0.00           H  
ATOM   1043  HB3 LYS    66      40.895  43.550  38.730  1.00  0.00           H  
ATOM   1044  CG  LYS    66      39.133  43.230  37.487  1.00  0.00           C  
ATOM   1045  HG2 LYS    66      39.076  44.313  37.377  1.00  0.00           H  
ATOM   1046  HG3 LYS    66      38.978  42.767  36.513  1.00  0.00           H  
ATOM   1047  CD  LYS    66      38.048  42.618  38.364  1.00  0.00           C  
ATOM   1048  HD2 LYS    66      38.166  41.535  38.393  1.00  0.00           H  
ATOM   1049  HD3 LYS    66      38.128  42.917  39.409  1.00  0.00           H  
ATOM   1050  CE  LYS    66      36.611  42.972  37.846  1.00  0.00           C  
ATOM   1051  HE2 LYS    66      36.516  44.037  38.058  1.00  0.00           H  
ATOM   1052  HE3 LYS    66      36.480  42.821  36.774  1.00  0.00           H  
ATOM   1053  NZ  LYS    66      35.619  42.129  38.512  1.00  0.00           N  
ATOM   1054  HZ1 LYS    66      36.113  41.171  38.677  1.00  0.00           H  
ATOM   1055  HZ2 LYS    66      35.318  42.518  39.394  1.00  0.00           H  
ATOM   1056  HZ3 LYS    66      34.692  41.904  37.985  1.00  0.00           H  
ATOM   1057  C   LYS    66      43.061  42.693  37.176  1.00  0.00           C  
ATOM   1058  O   LYS    66      43.684  43.492  37.899  1.00  0.00           O  
ATOM   1059  N   THR    67      43.697  41.619  36.722  1.00  0.00           N  
ATOM   1060  H   THR    67      43.209  40.914  36.187  1.00  0.00           H  
ATOM   1061  CA  THR    67      45.053  41.270  37.183  1.00  0.00           C  
ATOM   1062  HA  THR    67      45.098  41.359  38.188  1.00  0.00           H  
ATOM   1063  CB  THR    67      45.462  39.795  36.877  1.00  0.00           C  
ATOM   1064  HB  THR    67      46.427  39.761  37.171  1.00  0.00           H  
ATOM   1065  CG2 THR    67      44.632  38.700  37.509  1.00  0.00           C  
ATOM   1066 HG21 THR    67      43.553  38.846  37.454  1.00  0.00           H  
ATOM   1067 HG22 THR    67      44.885  37.771  36.997  1.00  0.00           H  
ATOM   1068 HG23 THR    67      44.936  38.600  38.551  1.00  0.00           H  
ATOM   1069  OG1 THR    67      45.659  39.636  35.415  1.00  0.00           O  
ATOM   1070  HG1 THR    67      44.823  39.513  34.960  1.00  0.00           H  
ATOM   1071  C   THR    67      46.059  42.323  36.643  1.00  0.00           C  
ATOM   1072  O   THR    67      46.936  42.756  37.377  1.00  0.00           O  
ATOM   1073  N   PHE    68      45.751  42.750  35.421  1.00  0.00           N  
ATOM   1074  H   PHE    68      44.845  42.432  34.907  1.00  0.00           H  
ATOM   1075  CA  PHE    68      46.442  43.845  34.737  1.00  0.00           C  
ATOM   1076  HA  PHE    68      47.515  43.663  34.803  1.00  0.00           H  
ATOM   1077  CB  PHE    68      46.020  43.929  33.290  1.00  0.00           C  
ATOM   1078  HB2 PHE    68      44.941  43.932  33.135  1.00  0.00           H  
ATOM   1079  HB3 PHE    68      46.360  44.876  32.869  1.00  0.00           H  
ATOM   1080  CG  PHE    68      46.433  42.705  32.441  1.00  0.00           C  
ATOM   1081  CD1 PHE    68      45.530  41.687  32.172  1.00  0.00           C  
ATOM   1082  HD1 PHE    68      44.469  41.773  32.407  1.00  0.00           H  
ATOM   1083  CE1 PHE    68      46.003  40.446  31.583  1.00  0.00           C  
ATOM   1084  HE1 PHE    68      45.270  39.678  31.334  1.00  0.00           H  
ATOM   1085  CZ  PHE    68      47.390  40.289  31.290  1.00  0.00           C  
ATOM   1086  HZ  PHE    68      47.691  39.371  30.784  1.00  0.00           H  
ATOM   1087  CE2 PHE    68      48.253  41.352  31.599  1.00  0.00           C  
ATOM   1088  HE2 PHE    68      49.318  41.246  31.394  1.00  0.00           H  
ATOM   1089  CD2 PHE    68      47.786  42.515  32.219  1.00  0.00           C  
ATOM   1090  HD2 PHE    68      48.427  43.204  32.587  1.00  0.00           H  
ATOM   1091  C   PHE    68      46.150  45.224  35.352  1.00  0.00           C  
ATOM   1092  O   PHE    68      47.090  45.968  35.564  1.00  0.00           O  
ATOM   1093  N   THR    69      44.877  45.505  35.663  1.00  0.00           N  
ATOM   1094  H   THR    69      44.099  44.882  35.221  1.00  0.00           H  
ATOM   1095  CA  THR    69      44.462  46.801  36.372  1.00  0.00           C  
ATOM   1096  HA  THR    69      44.732  47.607  35.690  1.00  0.00           H  
ATOM   1097  CB  THR    69      42.936  46.739  36.603  1.00  0.00           C  
ATOM   1098  HB  THR    69      42.801  46.065  37.449  1.00  0.00           H  
ATOM   1099  CG2 THR    69      42.235  48.098  36.790  1.00  0.00           C  
ATOM   1100 HG21 THR    69      42.409  48.752  36.040  1.00  0.00           H  
ATOM   1101 HG22 THR    69      41.293  47.992  36.943  1.00  0.00           H  
ATOM   1102 HG23 THR    69      42.544  48.446  37.775  1.00  0.00           H  
ATOM   1103  OG1 THR    69      42.332  46.209  35.410  1.00  0.00           O  
ATOM   1104  HG1 THR    69      41.296  46.543  35.457  1.00  0.00           H  
ATOM   1105  C   THR    69      45.159  46.980  37.758  1.00  0.00           C  
ATOM   1106  O   THR    69      45.695  48.066  38.059  1.00  0.00           O  
ATOM   1107  N   GLY    70      45.053  45.907  38.591  1.00  0.00           N  
ATOM   1108  H   GLY    70      44.560  45.012  38.239  1.00  0.00           H  
ATOM   1109  CA  GLY    70      45.612  45.965  39.933  1.00  0.00           C  
ATOM   1110  HA2 GLY    70      44.914  46.556  40.526  1.00  0.00           H  
ATOM   1111  HA3 GLY    70      45.598  45.072  40.405  1.00  0.00           H  
ATOM   1112  C   GLY    70      47.071  46.350  39.955  1.00  0.00           C  
ATOM   1113  O   GLY    70      47.427  47.301  40.622  1.00  0.00           O  
ATOM   1114  N   VAL    71      47.899  45.566  39.224  1.00  0.00           N  
ATOM   1115  H   VAL    71      47.580  44.703  38.950  1.00  0.00           H  
ATOM   1116  CA  VAL    71      49.341  45.760  38.954  1.00  0.00           C  
ATOM   1117  HA  VAL    71      49.698  45.868  39.892  1.00  0.00           H  
ATOM   1118  CB  VAL    71      50.001  44.519  38.294  1.00  0.00           C  
ATOM   1119  HB  VAL    71      49.512  44.295  37.346  1.00  0.00           H  
ATOM   1120  CG1 VAL    71      51.516  44.557  38.028  1.00  0.00           C  
ATOM   1121 HG11 VAL    71      52.040  44.518  38.972  1.00  0.00           H  
ATOM   1122 HG12 VAL    71      51.655  43.622  37.485  1.00  0.00           H  
ATOM   1123 HG13 VAL    71      51.779  45.396  37.383  1.00  0.00           H  
ATOM   1124  CG2 VAL    71      49.885  43.249  39.113  1.00  0.00           C  
ATOM   1125 HG21 VAL    71      49.970  42.340  38.537  1.00  0.00           H  
ATOM   1126 HG22 VAL    71      50.601  43.295  39.921  1.00  0.00           H  
ATOM   1127 HG23 VAL    71      48.918  43.195  39.591  1.00  0.00           H  
ATOM   1128  C   VAL    71      49.736  47.025  38.209  1.00  0.00           C  
ATOM   1129  O   VAL    71      50.719  47.591  38.700  1.00  0.00           O  
ATOM   1130  N   LEU    72      49.011  47.495  37.237  1.00  0.00           N  
ATOM   1131  H   LEU    72      48.124  46.901  37.019  1.00  0.00           H  
ATOM   1132  CA  LEU    72      49.124  48.834  36.565  1.00  0.00           C  
ATOM   1133  HA  LEU    72      50.133  49.022  36.196  1.00  0.00           H  
ATOM   1134  CB  LEU    72      48.015  49.059  35.467  1.00  0.00           C  
ATOM   1135  HB2 LEU    72      48.196  48.262  34.746  1.00  0.00           H  
ATOM   1136  HB3 LEU    72      47.108  48.897  35.882  1.00  0.00           H  
ATOM   1137  CG  LEU    72      47.968  50.444  34.745  1.00  0.00           C  
ATOM   1138  HG  LEU    72      47.914  51.236  35.492  1.00  0.00           H  
ATOM   1139  CD1 LEU    72      49.196  50.626  33.846  1.00  0.00           C  
ATOM   1140 HD11 LEU    72      50.142  50.512  34.375  1.00  0.00           H  
ATOM   1141 HD12 LEU    72      49.309  49.894  33.046  1.00  0.00           H  
ATOM   1142 HD13 LEU    72      49.270  51.510  33.364  1.00  0.00           H  
ATOM   1143  CD2 LEU    72      46.733  50.500  33.837  1.00  0.00           C  
ATOM   1144 HD21 LEU    72      46.762  51.456  33.314  1.00  0.00           H  
ATOM   1145 HD22 LEU    72      46.748  49.580  33.251  1.00  0.00           H  
ATOM   1146 HD23 LEU    72      45.907  50.434  34.545  1.00  0.00           H  
ATOM   1147  C   LEU    72      49.001  50.013  37.514  1.00  0.00           C  
ATOM   1148  O   LEU    72      49.777  50.987  37.569  1.00  0.00           O  
ATOM   1149  N   GLY    73      47.984  49.898  38.398  1.00  0.00           N  
ATOM   1150  H   GLY    73      47.244  49.108  38.272  1.00  0.00           H  
ATOM   1151  CA  GLY    73      47.915  50.695  39.590  1.00  0.00           C  
ATOM   1152  HA2 GLY    73      47.673  51.719  39.305  1.00  0.00           H  
ATOM   1153  HA3 GLY    73      47.027  50.425  40.160  1.00  0.00           H  
ATOM   1154  C   GLY    73      49.087  50.722  40.498  1.00  0.00           C  
ATOM   1155  O   GLY    73      49.527  51.827  40.878  1.00  0.00           O  
ATOM   1156  N   GLY    74      49.662  49.535  40.764  1.00  0.00           N  
ATOM   1157  H   GLY    74      49.128  48.722  40.273  1.00  0.00           H  
ATOM   1158  CA  GLY    74      50.949  49.225  41.478  1.00  0.00           C  
ATOM   1159  HA2 GLY    74      50.783  49.504  42.518  1.00  0.00           H  
ATOM   1160  HA3 GLY    74      51.109  48.151  41.375  1.00  0.00           H  
ATOM   1161  C   GLY    74      52.142  49.805  40.842  1.00  0.00           C  
ATOM   1162  O   GLY    74      52.881  50.554  41.416  1.00  0.00           O  
ATOM   1163  N   ASP    75      52.235  49.697  39.542  1.00  0.00           N  
ATOM   1164  H   ASP    75      51.525  49.114  38.955  1.00  0.00           H  
ATOM   1165  CA  ASP    75      53.255  50.454  38.733  1.00  0.00           C  
ATOM   1166  HA  ASP    75      54.167  50.227  39.285  1.00  0.00           H  
ATOM   1167  CB  ASP    75      53.400  49.854  37.338  1.00  0.00           C  
ATOM   1168  HB2 ASP    75      53.834  48.947  37.437  1.00  0.00           H  
ATOM   1169  HB3 ASP    75      52.418  49.668  36.902  1.00  0.00           H  
ATOM   1170  CG  ASP    75      54.147  50.698  36.353  1.00  0.00           C  
ATOM   1171  OD1 ASP    75      55.380  50.699  36.472  1.00  0.00           O  
ATOM   1172  OD2 ASP    75      53.567  51.498  35.551  1.00  0.00           O  
ATOM   1173  C   ASP    75      53.098  51.993  38.848  1.00  0.00           C  
ATOM   1174  O   ASP    75      53.995  52.672  39.271  1.00  0.00           O  
ATOM   1175  N   ALA    76      51.830  52.476  38.763  1.00  0.00           N  
ATOM   1176  H   ALA    76      50.989  51.907  38.365  1.00  0.00           H  
ATOM   1177  CA  ALA    76      51.494  53.897  38.841  1.00  0.00           C  
ATOM   1178  HA  ALA    76      52.087  54.463  38.123  1.00  0.00           H  
ATOM   1179  CB  ALA    76      50.001  54.219  38.527  1.00  0.00           C  
ATOM   1180  HB1 ALA    76      49.728  55.232  38.823  1.00  0.00           H  
ATOM   1181  HB2 ALA    76      49.820  54.012  37.473  1.00  0.00           H  
ATOM   1182  HB3 ALA    76      49.434  53.508  39.128  1.00  0.00           H  
ATOM   1183  C   ALA    76      51.909  54.442  40.229  1.00  0.00           C  
ATOM   1184  O   ALA    76      52.452  55.490  40.373  1.00  0.00           O  
ATOM   1185  N   ILE    77      51.753  53.617  41.307  1.00  0.00           N  
ATOM   1186  H   ILE    77      51.234  52.674  41.133  1.00  0.00           H  
ATOM   1187  CA  ILE    77      52.295  53.945  42.626  1.00  0.00           C  
ATOM   1188  HA  ILE    77      51.890  54.923  42.888  1.00  0.00           H  
ATOM   1189  CB  ILE    77      51.722  53.007  43.700  1.00  0.00           C  
ATOM   1190  HB  ILE    77      51.811  52.067  43.340  1.00  0.00           H  
ATOM   1191  CG2 ILE    77      52.470  53.078  45.067  1.00  0.00           C  
ATOM   1192 HG21 ILE    77      53.458  52.877  45.022  1.00  0.00           H  
ATOM   1193 HG22 ILE    77      52.419  54.048  45.562  1.00  0.00           H  
ATOM   1194 HG23 ILE    77      51.920  52.390  45.709  1.00  0.00           H  
ATOM   1195  CG1 ILE    77      50.293  53.268  44.049  1.00  0.00           C  
ATOM   1196 HG12 ILE    77      50.215  53.922  44.917  1.00  0.00           H  
ATOM   1197 HG13 ILE    77      49.790  53.798  43.241  1.00  0.00           H  
ATOM   1198  CD1 ILE    77      49.634  51.922  44.252  1.00  0.00           C  
ATOM   1199 HD11 ILE    77      50.048  51.440  45.138  1.00  0.00           H  
ATOM   1200 HD12 ILE    77      48.563  52.027  44.423  1.00  0.00           H  
ATOM   1201 HD13 ILE    77      49.841  51.361  43.438  1.00  0.00           H  
ATOM   1202  C   ILE    77      53.847  54.012  42.672  1.00  0.00           C  
ATOM   1203  O   ILE    77      54.374  55.012  43.261  1.00  0.00           O  
ATOM   1204  N   ALA    78      54.513  53.005  42.044  1.00  0.00           N  
ATOM   1205  H   ALA    78      54.004  52.191  41.527  1.00  0.00           H  
ATOM   1206  CA  ALA    78      55.988  53.024  41.991  1.00  0.00           C  
ATOM   1207  HA  ALA    78      56.384  53.209  42.989  1.00  0.00           H  
ATOM   1208  CB  ALA    78      56.413  51.653  41.634  1.00  0.00           C  
ATOM   1209  HB1 ALA    78      57.482  51.516  41.473  1.00  0.00           H  
ATOM   1210  HB2 ALA    78      56.191  51.000  42.372  1.00  0.00           H  
ATOM   1211  HB3 ALA    78      55.957  51.328  40.699  1.00  0.00           H  
ATOM   1212  C   ALA    78      56.553  54.120  41.020  1.00  0.00           C  
ATOM   1213  O   ALA    78      57.653  54.625  41.192  1.00  0.00           O  
ATOM   1214  N   ARG    79      55.782  54.617  40.041  1.00  0.00           N  
ATOM   1215  H   ARG    79      54.892  54.160  39.904  1.00  0.00           H  
ATOM   1216  CA  ARG    79      55.969  55.813  39.207  1.00  0.00           C  
ATOM   1217  HA  ARG    79      57.050  55.828  39.072  1.00  0.00           H  
ATOM   1218  CB  ARG    79      55.192  55.769  37.853  1.00  0.00           C  
ATOM   1219  HB2 ARG    79      54.113  55.734  38.005  1.00  0.00           H  
ATOM   1220  HB3 ARG    79      55.498  56.618  37.243  1.00  0.00           H  
ATOM   1221  CG  ARG    79      55.633  54.550  36.982  1.00  0.00           C  
ATOM   1222  HG2 ARG    79      56.722  54.599  36.966  1.00  0.00           H  
ATOM   1223  HG3 ARG    79      55.403  53.627  37.515  1.00  0.00           H  
ATOM   1224  CD  ARG    79      55.179  54.621  35.490  1.00  0.00           C  
ATOM   1225  HD2 ARG    79      54.090  54.561  35.504  1.00  0.00           H  
ATOM   1226  HD3 ARG    79      55.517  55.477  34.906  1.00  0.00           H  
ATOM   1227  NE  ARG    79      55.553  53.401  34.752  1.00  0.00           N  
ATOM   1228  HE  ARG    79      55.080  52.492  35.125  1.00  0.00           H  
ATOM   1229  CZ  ARG    79      56.480  53.360  33.823  1.00  0.00           C  
ATOM   1230  NH1 ARG    79      57.199  54.373  33.378  1.00  0.00           N  
ATOM   1231 HH11 ARG    79      57.050  55.384  33.757  1.00  0.00           H  
ATOM   1232 HH12 ARG    79      57.886  54.142  32.565  1.00  0.00           H  
ATOM   1233  NH2 ARG    79      56.787  52.284  33.230  1.00  0.00           N  
ATOM   1234 HH21 ARG    79      56.421  51.315  33.572  1.00  0.00           H  
ATOM   1235 HH22 ARG    79      57.403  52.292  32.430  1.00  0.00           H  
ATOM   1236  C   ARG    79      55.591  57.029  40.025  1.00  0.00           C  
ATOM   1237  O   ARG    79      55.744  58.121  39.535  1.00  0.00           O  
ATOM   1238  N   GLY    80      55.149  57.000  41.280  1.00  0.00           N  
ATOM   1239  H   GLY    80      54.975  56.048  41.781  1.00  0.00           H  
ATOM   1240  CA  GLY    80      54.893  58.249  42.059  1.00  0.00           C  
ATOM   1241  HA2 GLY    80      54.568  57.943  43.053  1.00  0.00           H  
ATOM   1242  HA3 GLY    80      55.761  58.908  42.046  1.00  0.00           H  
ATOM   1243  C   GLY    80      53.755  59.031  41.495  1.00  0.00           C  
ATOM   1244  O   GLY    80      53.660  60.296  41.774  1.00  0.00           O  
ATOM   1245  N   GLU    81      52.875  58.382  40.733  1.00  0.00           N  
ATOM   1246  H   GLU    81      52.994  57.379  40.731  1.00  0.00           H  
ATOM   1247  CA  GLU    81      51.689  59.043  40.124  1.00  0.00           C  
ATOM   1248  HA  GLU    81      51.952  60.001  39.945  1.00  0.00           H  
ATOM   1249  CB  GLU    81      51.443  58.413  38.732  1.00  0.00           C  
ATOM   1250  HB2 GLU    81      51.359  57.407  38.772  1.00  0.00           H  
ATOM   1251  HB3 GLU    81      50.520  58.681  38.421  1.00  0.00           H  
ATOM   1252  CG  GLU    81      52.545  58.836  37.706  1.00  0.00           C  
ATOM   1253  HG2 GLU    81      52.649  59.901  37.914  1.00  0.00           H  
ATOM   1254  HG3 GLU    81      53.396  58.344  37.940  1.00  0.00           H  
ATOM   1255  CD  GLU    81      52.248  58.592  36.251  1.00  0.00           C  
ATOM   1256  OE1 GLU    81      52.713  59.325  35.348  1.00  0.00           O  
ATOM   1257  OE2 GLU    81      51.574  57.621  35.844  1.00  0.00           O  
ATOM   1258  C   GLU    81      50.369  58.987  40.980  1.00  0.00           C  
ATOM   1259  O   GLU    81      49.475  59.873  40.742  1.00  0.00           O  
ATOM   1260  N   ILE    82      50.279  58.011  41.867  1.00  0.00           N  
ATOM   1261  H   ILE    82      51.009  57.202  41.834  1.00  0.00           H  
ATOM   1262  CA  ILE    82      48.981  57.635  42.435  1.00  0.00           C  
ATOM   1263  HA  ILE    82      48.238  58.432  42.393  1.00  0.00           H  
ATOM   1264  CB  ILE    82      48.269  56.484  41.691  1.00  0.00           C  
ATOM   1265  HB  ILE    82      48.889  55.687  41.708  1.00  0.00           H  
ATOM   1266  CG2 ILE    82      47.002  55.973  42.519  1.00  0.00           C  
ATOM   1267 HG21 ILE    82      46.354  56.805  42.794  1.00  0.00           H  
ATOM   1268 HG22 ILE    82      46.307  55.453  41.859  1.00  0.00           H  
ATOM   1269 HG23 ILE    82      47.271  55.350  43.372  1.00  0.00           H  
ATOM   1270  CG1 ILE    82      47.894  56.717  40.212  1.00  0.00           C  
ATOM   1271 HG12 ILE    82      48.766  57.101  39.683  1.00  0.00           H  
ATOM   1272 HG13 ILE    82      47.616  55.789  39.711  1.00  0.00           H  
ATOM   1273  CD1 ILE    82      46.875  57.858  40.013  1.00  0.00           C  
ATOM   1274 HD11 ILE    82      46.887  58.070  39.025  1.00  0.00           H  
ATOM   1275 HD12 ILE    82      45.873  57.575  40.335  1.00  0.00           H  
ATOM   1276 HD13 ILE    82      47.067  58.641  40.747  1.00  0.00           H  
ATOM   1277  C   ILE    82      49.113  57.285  43.919  1.00  0.00           C  
ATOM   1278  O   ILE    82      50.210  56.710  44.234  1.00  0.00           O  
ATOM   1279  N   SER    83      48.152  57.468  44.820  1.00  0.00           N  
ATOM   1280  H   SER    83      47.237  58.011  44.581  1.00  0.00           H  
ATOM   1281  CA  SER    83      48.199  57.047  46.248  1.00  0.00           C  
ATOM   1282  HA  SER    83      48.958  56.272  46.352  1.00  0.00           H  
ATOM   1283  CB  SER    83      48.688  58.201  47.127  1.00  0.00           C  
ATOM   1284  HB2 SER    83      49.756  58.317  46.943  1.00  0.00           H  
ATOM   1285  HB3 SER    83      48.278  59.141  46.759  1.00  0.00           H  
ATOM   1286  OG  SER    83      48.317  58.180  48.498  1.00  0.00           O  
ATOM   1287  HG  SER    83      47.723  58.993  48.571  1.00  0.00           H  
ATOM   1288  C   SER    83      46.816  56.505  46.709  1.00  0.00           C  
ATOM   1289  O   SER    83      45.771  57.181  46.665  1.00  0.00           O  
ATOM   1290  N   LEU    84      46.837  55.224  47.091  1.00  0.00           N  
ATOM   1291  H   LEU    84      47.838  54.801  47.182  1.00  0.00           H  
ATOM   1292  CA  LEU    84      45.651  54.542  47.664  1.00  0.00           C  
ATOM   1293  HA  LEU    84      44.854  54.618  46.925  1.00  0.00           H  
ATOM   1294  CB  LEU    84      45.956  53.102  48.050  1.00  0.00           C  
ATOM   1295  HB2 LEU    84      46.667  53.147  48.875  1.00  0.00           H  
ATOM   1296  HB3 LEU    84      45.078  52.629  48.491  1.00  0.00           H  
ATOM   1297  CG  LEU    84      46.482  52.134  47.056  1.00  0.00           C  
ATOM   1298  HG  LEU    84      47.309  52.581  46.506  1.00  0.00           H  
ATOM   1299  CD1 LEU    84      47.032  50.845  47.744  1.00  0.00           C  
ATOM   1300 HD11 LEU    84      47.642  51.167  48.588  1.00  0.00           H  
ATOM   1301 HD12 LEU    84      46.131  50.366  48.129  1.00  0.00           H  
ATOM   1302 HD13 LEU    84      47.644  50.185  47.129  1.00  0.00           H  
ATOM   1303  CD2 LEU    84      45.296  51.768  46.191  1.00  0.00           C  
ATOM   1304 HD21 LEU    84      44.933  52.599  45.587  1.00  0.00           H  
ATOM   1305 HD22 LEU    84      45.588  51.026  45.571  1.00  0.00           H  
ATOM   1306 HD23 LEU    84      44.469  51.356  46.770  1.00  0.00           H  
ATOM   1307  C   LEU    84      45.018  55.204  48.887  1.00  0.00           C  
ATOM   1308  O   LEU    84      43.798  55.229  49.015  1.00  0.00           O  
ATOM   1309  N   ASP    85      45.837  55.924  49.663  1.00  0.00           N  
ATOM   1310  H   ASP    85      46.829  56.105  49.251  1.00  0.00           H  
ATOM   1311  CA  ASP    85      45.524  56.688  50.840  1.00  0.00           C  
ATOM   1312  HA  ASP    85      45.052  56.176  51.501  1.00  0.00           H  
ATOM   1313  CB  ASP    85      46.858  57.152  51.484  1.00  0.00           C  
ATOM   1314  HB2 ASP    85      47.488  57.700  50.784  1.00  0.00           H  
ATOM   1315  HB3 ASP    85      46.672  57.636  52.351  1.00  0.00           H  
ATOM   1316  CG  ASP    85      47.708  55.942  51.986  1.00  0.00           C  
ATOM   1317  OD1 ASP    85      47.118  54.941  52.495  1.00  0.00           O  
ATOM   1318  OD2 ASP    85      48.928  55.917  51.774  1.00  0.00           O  
ATOM   1319  C   ASP    85      44.799  57.977  50.537  1.00  0.00           C  
ATOM   1320  O   ASP    85      44.322  58.582  51.480  1.00  0.00           O  
ATOM   1321  N   ASP    86      44.698  58.415  49.290  1.00  0.00           N  
ATOM   1322  H   ASP    86      44.919  57.864  48.376  1.00  0.00           H  
ATOM   1323  CA  ASP    86      44.064  59.705  49.009  1.00  0.00           C  
ATOM   1324  HA  ASP    86      44.277  60.369  49.740  1.00  0.00           H  
ATOM   1325  CB  ASP    86      44.628  60.217  47.706  1.00  0.00           C  
ATOM   1326  HB2 ASP    86      44.308  59.396  47.065  1.00  0.00           H  
ATOM   1327  HB3 ASP    86      44.065  61.085  47.364  1.00  0.00           H  
ATOM   1328  CG  ASP    86      46.149  60.513  47.619  1.00  0.00           C  
ATOM   1329  OD1 ASP    86      46.599  61.159  46.615  1.00  0.00           O  
ATOM   1330  OD2 ASP    86      46.823  60.270  48.625  1.00  0.00           O  
ATOM   1331  C   ASP    86      42.496  59.602  48.921  1.00  0.00           C  
ATOM   1332  O   ASP    86      41.950  58.534  48.769  1.00  0.00           O  
ATOM   1333  N   ALA    87      41.828  60.763  49.056  1.00  0.00           N  
ATOM   1334  H   ALA    87      42.420  61.617  49.384  1.00  0.00           H  
ATOM   1335  CA  ALA    87      40.466  60.927  48.596  1.00  0.00           C  
ATOM   1336  HA  ALA    87      39.981  60.019  48.955  1.00  0.00           H  
ATOM   1337  CB  ALA    87      39.851  62.185  49.241  1.00  0.00           C  
ATOM   1338  HB1 ALA    87      40.465  63.024  48.914  1.00  0.00           H  
ATOM   1339  HB2 ALA    87      38.853  62.308  48.821  1.00  0.00           H  
ATOM   1340  HB3 ALA    87      39.871  61.921  50.299  1.00  0.00           H  
ATOM   1341  C   ALA    87      40.248  60.894  47.083  1.00  0.00           C  
ATOM   1342  O   ALA    87      41.140  61.366  46.292  1.00  0.00           O  
ATOM   1343  N   VAL    88      39.144  60.283  46.593  1.00  0.00           N  
ATOM   1344  H   VAL    88      38.515  59.903  47.286  1.00  0.00           H  
ATOM   1345  CA  VAL    88      38.863  60.118  45.172  1.00  0.00           C  
ATOM   1346  HA  VAL    88      39.756  59.672  44.734  1.00  0.00           H  
ATOM   1347  CB  VAL    88      37.625  59.297  44.953  1.00  0.00           C  
ATOM   1348  HB  VAL    88      36.765  59.871  45.299  1.00  0.00           H  
ATOM   1349  CG1 VAL    88      37.346  58.936  43.464  1.00  0.00           C  
ATOM   1350 HG11 VAL    88      38.003  58.196  43.006  1.00  0.00           H  
ATOM   1351 HG12 VAL    88      36.371  58.697  43.354  1.00  0.00           H  
ATOM   1352 HG13 VAL    88      37.479  59.856  42.895  1.00  0.00           H  
ATOM   1353  CG2 VAL    88      37.690  57.893  45.583  1.00  0.00           C  
ATOM   1354 HG21 VAL    88      36.833  57.290  45.282  1.00  0.00           H  
ATOM   1355 HG22 VAL    88      38.630  57.447  45.260  1.00  0.00           H  
ATOM   1356 HG23 VAL    88      37.854  57.908  46.661  1.00  0.00           H  
ATOM   1357  C   VAL    88      38.729  61.520  44.474  1.00  0.00           C  
ATOM   1358  O   VAL    88      39.184  61.701  43.331  1.00  0.00           O  
ATOM   1359  N   THR    89      38.141  62.519  45.101  1.00  0.00           N  
ATOM   1360  H   THR    89      37.988  62.395  46.173  1.00  0.00           H  
ATOM   1361  CA  THR    89      37.862  63.915  44.616  1.00  0.00           C  
ATOM   1362  HA  THR    89      37.146  63.971  43.796  1.00  0.00           H  
ATOM   1363  CB  THR    89      37.067  64.660  45.679  1.00  0.00           C  
ATOM   1364  HB  THR    89      37.019  65.724  45.444  1.00  0.00           H  
ATOM   1365  CG2 THR    89      35.617  64.206  45.922  1.00  0.00           C  
ATOM   1366 HG21 THR    89      35.060  64.056  44.997  1.00  0.00           H  
ATOM   1367 HG22 THR    89      35.669  63.217  46.377  1.00  0.00           H  
ATOM   1368 HG23 THR    89      35.099  64.857  46.495  1.00  0.00           H  
ATOM   1369  OG1 THR    89      37.694  64.553  46.935  1.00  0.00           O  
ATOM   1370  HG1 THR    89      38.420  65.363  47.018  1.00  0.00           H  
ATOM   1371  C   THR    89      39.188  64.569  44.173  1.00  0.00           C  
ATOM   1372  O   THR    89      39.184  65.544  43.457  1.00  0.00           O  
ATOM   1373  N   ARG    90      40.340  64.066  44.625  1.00  0.00           N  
ATOM   1374  H   ARG    90      40.251  63.227  45.316  1.00  0.00           H  
ATOM   1375  CA  ARG    90      41.623  64.618  44.125  1.00  0.00           C  
ATOM   1376  HA  ARG    90      41.544  65.573  44.073  1.00  0.00           H  
ATOM   1377  CB  ARG    90      42.831  64.414  45.117  1.00  0.00           C  
ATOM   1378  HB2 ARG    90      43.125  63.373  45.250  1.00  0.00           H  
ATOM   1379  HB3 ARG    90      43.596  64.939  44.718  1.00  0.00           H  
ATOM   1380  CG  ARG    90      42.566  64.853  46.616  1.00  0.00           C  
ATOM   1381  HG2 ARG    90      42.350  65.918  46.697  1.00  0.00           H  
ATOM   1382  HG3 ARG    90      41.704  64.252  46.908  1.00  0.00           H  
ATOM   1383  CD  ARG    90      43.693  64.596  47.643  1.00  0.00           C  
ATOM   1384  HD2 ARG    90      43.157  64.967  48.517  1.00  0.00           H  
ATOM   1385  HD3 ARG    90      43.823  63.533  47.844  1.00  0.00           H  
ATOM   1386  NE  ARG    90      44.917  65.262  47.228  1.00  0.00           N  
ATOM   1387  HE  ARG    90      45.587  64.680  46.595  1.00  0.00           H  
ATOM   1388  CZ  ARG    90      45.201  66.537  47.582  1.00  0.00           C  
ATOM   1389  NH1 ARG    90      44.385  67.227  48.309  1.00  0.00           N  
ATOM   1390 HH11 ARG    90      44.589  68.282  48.493  1.00  0.00           H  
ATOM   1391 HH12 ARG    90      43.471  66.952  48.835  1.00  0.00           H  
ATOM   1392  NH2 ARG    90      46.357  67.035  47.183  1.00  0.00           N  
ATOM   1393 HH21 ARG    90      46.585  68.050  47.507  1.00  0.00           H  
ATOM   1394 HH22 ARG    90      47.104  66.500  46.764  1.00  0.00           H  
ATOM   1395  C   ARG    90      42.001  64.084  42.721  1.00  0.00           C  
ATOM   1396  O   ARG    90      42.849  64.722  42.068  1.00  0.00           O  
ATOM   1397  N   TYR    91      41.501  62.933  42.236  1.00  0.00           N  
ATOM   1398  H   TYR    91      40.964  62.441  42.936  1.00  0.00           H  
ATOM   1399  CA  TYR    91      41.627  62.423  40.899  1.00  0.00           C  
ATOM   1400  HA  TYR    91      42.418  62.894  40.483  1.00  0.00           H  
ATOM   1401  CB  TYR    91      41.834  60.901  41.065  1.00  0.00           C  
ATOM   1402  HB2 TYR    91      41.014  60.460  41.459  1.00  0.00           H  
ATOM   1403  HB3 TYR    91      41.978  60.562  40.125  1.00  0.00           H  
ATOM   1404  CG  TYR    91      43.121  60.631  41.844  1.00  0.00           C  
ATOM   1405  CD1 TYR    91      44.425  60.852  41.306  1.00  0.00           C  
ATOM   1406  HD1 TYR    91      44.601  61.214  40.380  1.00  0.00           H  
ATOM   1407  CE1 TYR    91      45.581  60.611  42.141  1.00  0.00           C  
ATOM   1408  HE1 TYR    91      46.575  60.641  41.693  1.00  0.00           H  
ATOM   1409  CZ  TYR    91      45.456  60.259  43.480  1.00  0.00           C  
ATOM   1410  OH  TYR    91      46.561  60.085  44.301  1.00  0.00           O  
ATOM   1411  HH  TYR    91      46.539  60.516  45.302  1.00  0.00           H  
ATOM   1412  CE2 TYR    91      44.149  60.121  44.033  1.00  0.00           C  
ATOM   1413  HE2 TYR    91      44.004  59.829  45.073  1.00  0.00           H  
ATOM   1414  CD2 TYR    91      42.991  60.263  43.187  1.00  0.00           C  
ATOM   1415  HD2 TYR    91      42.002  60.256  43.644  1.00  0.00           H  
ATOM   1416  C   TYR    91      40.450  62.721  39.960  1.00  0.00           C  
ATOM   1417  O   TYR    91      40.536  62.697  38.685  1.00  0.00           O  
ATOM   1418  N   TRP    92      39.339  63.096  40.571  1.00  0.00           N  
ATOM   1419  H   TRP    92      39.182  62.765  41.587  1.00  0.00           H  
ATOM   1420  CA  TRP    92      38.101  63.463  39.811  1.00  0.00           C  
ATOM   1421  HA  TRP    92      38.458  63.960  39.008  1.00  0.00           H  
ATOM   1422  CB  TRP    92      37.367  62.190  39.312  1.00  0.00           C  
ATOM   1423  HB2 TRP    92      38.076  61.592  38.738  1.00  0.00           H  
ATOM   1424  HB3 TRP    92      36.914  61.560  40.078  1.00  0.00           H  
ATOM   1425  CG  TRP    92      36.316  62.432  38.304  1.00  0.00           C  
ATOM   1426  CD1 TRP    92      36.027  63.526  37.643  1.00  0.00           C  
ATOM   1427  HD1 TRP    92      36.624  64.437  37.609  1.00  0.00           H  
ATOM   1428  NE1 TRP    92      35.096  63.348  36.658  1.00  0.00           N  
ATOM   1429  HE1 TRP    92      34.827  64.086  35.903  1.00  0.00           H  
ATOM   1430  CE2 TRP    92      34.644  62.075  36.706  1.00  0.00           C  
ATOM   1431  CZ2 TRP    92      33.750  61.418  35.883  1.00  0.00           C  
ATOM   1432  HZ2 TRP    92      33.285  62.015  35.099  1.00  0.00           H  
ATOM   1433  CH2 TRP    92      33.328  60.131  36.246  1.00  0.00           C  
ATOM   1434  HH2 TRP    92      32.517  59.775  35.611  1.00  0.00           H  
ATOM   1435  CZ3 TRP    92      34.026  59.454  37.219  1.00  0.00           C  
ATOM   1436  HZ3 TRP    92      33.827  58.397  37.395  1.00  0.00           H  
ATOM   1437  CE3 TRP    92      35.055  60.107  37.898  1.00  0.00           C  
ATOM   1438  HE3 TRP    92      35.487  59.681  38.706  1.00  0.00           H  
ATOM   1439  CD2 TRP    92      35.357  61.462  37.779  1.00  0.00           C  
ATOM   1440  C   TRP    92      37.245  64.539  40.551  1.00  0.00           C  
ATOM   1441  O   TRP    92      36.311  64.179  41.313  1.00  0.00           O  
ATOM   1442  N   PRO    93      37.687  65.822  40.580  1.00  0.00           N  
ATOM   1443  CD  PRO    93      38.896  66.237  40.030  1.00  0.00           C  
ATOM   1444  HD2 PRO    93      38.816  66.300  38.944  1.00  0.00           H  
ATOM   1445  HD3 PRO    93      39.735  65.594  40.298  1.00  0.00           H  
ATOM   1446  CG  PRO    93      38.996  67.684  40.548  1.00  0.00           C  
ATOM   1447  HG2 PRO    93      39.470  68.366  39.857  1.00  0.00           H  
ATOM   1448  HG3 PRO    93      39.714  67.669  41.369  1.00  0.00           H  
ATOM   1449  CB  PRO    93      37.621  68.175  40.891  1.00  0.00           C  
ATOM   1450  HB2 PRO    93      37.151  68.532  40.134  1.00  0.00           H  
ATOM   1451  HB3 PRO    93      37.607  68.788  41.780  1.00  0.00           H  
ATOM   1452  CA  PRO    93      36.987  66.863  41.327  1.00  0.00           C  
ATOM   1453  HA  PRO    93      37.217  66.751  42.376  1.00  0.00           H  
ATOM   1454  C   PRO    93      35.423  66.953  41.321  1.00  0.00           C  
ATOM   1455  O   PRO    93      34.789  66.976  42.414  1.00  0.00           O  
ATOM   1456  N   GLN    94      34.770  66.814  40.212  1.00  0.00           N  
ATOM   1457  H   GLN    94      35.341  66.611  39.305  1.00  0.00           H  
ATOM   1458  CA  GLN    94      33.314  66.709  40.122  1.00  0.00           C  
ATOM   1459  HA  GLN    94      32.910  67.590  40.598  1.00  0.00           H  
ATOM   1460  CB  GLN    94      32.863  66.689  38.660  1.00  0.00           C  
ATOM   1461  HB2 GLN    94      33.380  65.853  38.213  1.00  0.00           H  
ATOM   1462  HB3 GLN    94      31.888  66.427  38.670  1.00  0.00           H  
ATOM   1463  CG  GLN    94      33.094  68.069  37.947  1.00  0.00           C  
ATOM   1464  HG2 GLN    94      32.961  68.865  38.665  1.00  0.00           H  
ATOM   1465  HG3 GLN    94      34.102  67.974  37.571  1.00  0.00           H  
ATOM   1466  CD  GLN    94      32.146  68.161  36.791  1.00  0.00           C  
ATOM   1467  OE1 GLN    94      31.027  68.543  36.970  1.00  0.00           O  
ATOM   1468  NE2 GLN    94      32.552  67.749  35.588  1.00  0.00           N  
ATOM   1469 HE21 GLN    94      33.483  67.375  35.476  1.00  0.00           H  
ATOM   1470 HE22 GLN    94      31.954  67.903  34.701  1.00  0.00           H  
ATOM   1471  C   GLN    94      32.722  65.494  40.809  1.00  0.00           C  
ATOM   1472  O   GLN    94      31.503  65.501  41.029  1.00  0.00           O  
ATOM   1473  N   LEU    95      33.458  64.467  41.250  1.00  0.00           N  
ATOM   1474  H   LEU    95      34.449  64.458  41.056  1.00  0.00           H  
ATOM   1475  CA  LEU    95      32.895  63.339  41.936  1.00  0.00           C  
ATOM   1476  HA  LEU    95      31.946  63.077  41.468  1.00  0.00           H  
ATOM   1477  CB  LEU    95      33.734  62.071  41.693  1.00  0.00           C  
ATOM   1478  HB2 LEU    95      33.860  62.024  40.611  1.00  0.00           H  
ATOM   1479  HB3 LEU    95      34.624  62.198  42.310  1.00  0.00           H  
ATOM   1480  CG  LEU    95      33.227  60.663  42.113  1.00  0.00           C  
ATOM   1481  HG  LEU    95      33.230  60.665  43.203  1.00  0.00           H  
ATOM   1482  CD1 LEU    95      31.755  60.444  41.577  1.00  0.00           C  
ATOM   1483 HD11 LEU    95      31.433  59.457  41.907  1.00  0.00           H  
ATOM   1484 HD12 LEU    95      31.039  61.163  41.974  1.00  0.00           H  
ATOM   1485 HD13 LEU    95      31.711  60.469  40.488  1.00  0.00           H  
ATOM   1486  CD2 LEU    95      34.098  59.606  41.523  1.00  0.00           C  
ATOM   1487 HD21 LEU    95      33.907  59.546  40.452  1.00  0.00           H  
ATOM   1488 HD22 LEU    95      35.179  59.601  41.664  1.00  0.00           H  
ATOM   1489 HD23 LEU    95      33.804  58.735  41.944  1.00  0.00           H  
ATOM   1490  C   LEU    95      32.396  63.651  43.355  1.00  0.00           C  
ATOM   1491  O   LEU    95      31.942  62.822  44.101  1.00  0.00           O  
ATOM   1492  N   THR    96      32.575  64.875  43.765  1.00  0.00           N  
ATOM   1493  H   THR    96      33.140  65.459  43.165  1.00  0.00           H  
ATOM   1494  CA  THR    96      32.232  65.322  45.130  1.00  0.00           C  
ATOM   1495  HA  THR    96      32.780  64.678  45.819  1.00  0.00           H  
ATOM   1496  CB  THR    96      32.693  66.824  45.297  1.00  0.00           C  
ATOM   1497  HB  THR    96      32.088  67.503  44.696  1.00  0.00           H  
ATOM   1498  CG2 THR    96      32.506  67.291  46.749  1.00  0.00           C  
ATOM   1499 HG21 THR    96      31.456  67.496  46.958  1.00  0.00           H  
ATOM   1500 HG22 THR    96      32.942  66.642  47.509  1.00  0.00           H  
ATOM   1501 HG23 THR    96      33.063  68.218  46.887  1.00  0.00           H  
ATOM   1502  OG1 THR    96      34.109  67.002  45.030  1.00  0.00           O  
ATOM   1503  HG1 THR    96      34.171  67.217  44.045  1.00  0.00           H  
ATOM   1504  C   THR    96      30.757  65.017  45.550  1.00  0.00           C  
ATOM   1505  O   THR    96      29.838  65.302  44.798  1.00  0.00           O  
ATOM   1506  N   GLY    97      30.554  64.653  46.808  1.00  0.00           N  
ATOM   1507  H   GLY    97      31.440  64.648  47.443  1.00  0.00           H  
ATOM   1508  CA  GLY    97      29.285  64.535  47.470  1.00  0.00           C  
ATOM   1509  HA2 GLY    97      28.705  65.458  47.468  1.00  0.00           H  
ATOM   1510  HA3 GLY    97      28.720  63.818  46.875  1.00  0.00           H  
ATOM   1511  C   GLY    97      29.311  63.935  48.924  1.00  0.00           C  
ATOM   1512  O   GLY    97      30.360  63.482  49.427  1.00  0.00           O  
ATOM   1513  N   LYS    98      28.102  63.869  49.523  1.00  0.00           N  
ATOM   1514  H   LYS    98      27.265  64.335  49.005  1.00  0.00           H  
ATOM   1515  CA  LYS    98      27.753  63.419  50.887  1.00  0.00           C  
ATOM   1516  HA  LYS    98      28.295  64.071  51.572  1.00  0.00           H  
ATOM   1517  CB  LYS    98      26.251  63.636  51.170  1.00  0.00           C  
ATOM   1518  HB2 LYS    98      25.635  63.361  50.314  1.00  0.00           H  
ATOM   1519  HB3 LYS    98      26.008  63.001  52.022  1.00  0.00           H  
ATOM   1520  CG  LYS    98      25.997  65.152  51.535  1.00  0.00           C  
ATOM   1521  HG2 LYS    98      26.569  65.476  52.302  1.00  0.00           H  
ATOM   1522  HG3 LYS    98      26.325  65.606  50.755  1.00  0.00           H  
ATOM   1523  CD  LYS    98      24.503  65.424  51.663  1.00  0.00           C  
ATOM   1524  HD2 LYS    98      24.409  66.503  51.546  1.00  0.00           H  
ATOM   1525  HD3 LYS    98      23.926  64.979  50.853  1.00  0.00           H  
ATOM   1526  CE  LYS    98      23.896  64.999  52.997  1.00  0.00           C  
ATOM   1527  HE2 LYS    98      23.858  63.912  53.061  1.00  0.00           H  
ATOM   1528  HE3 LYS    98      24.606  65.468  53.678  1.00  0.00           H  
ATOM   1529  NZ  LYS    98      22.523  65.551  53.130  1.00  0.00           N  
ATOM   1530  HZ1 LYS    98      22.214  65.504  54.174  1.00  0.00           H  
ATOM   1531  HZ2 LYS    98      22.406  66.568  52.754  1.00  0.00           H  
ATOM   1532  HZ3 LYS    98      21.766  65.042  52.533  1.00  0.00           H  
ATOM   1533  C   LYS    98      28.214  61.953  51.070  1.00  0.00           C  
ATOM   1534  O   LYS    98      28.891  61.678  52.057  1.00  0.00           O  
ATOM   1535  N   GLN    99      27.872  61.036  50.197  1.00  0.00           N  
ATOM   1536  H   GLN    99      27.164  61.284  49.521  1.00  0.00           H  
ATOM   1537  CA  GLN    99      28.228  59.650  50.375  1.00  0.00           C  
ATOM   1538  HA  GLN    99      28.295  59.484  51.369  1.00  0.00           H  
ATOM   1539  CB  GLN    99      27.093  58.705  49.867  1.00  0.00           C  
ATOM   1540  HB2 GLN    99      27.156  57.751  50.193  1.00  0.00           H  
ATOM   1541  HB3 GLN    99      26.201  59.062  50.179  1.00  0.00           H  
ATOM   1542  CG  GLN    99      26.932  58.479  48.420  1.00  0.00           C  
ATOM   1543  HG2 GLN    99      27.839  57.996  48.059  1.00  0.00           H  
ATOM   1544  HG3 GLN    99      26.040  57.853  48.420  1.00  0.00           H  
ATOM   1545  CD  GLN    99      26.600  59.642  47.513  1.00  0.00           C  
ATOM   1546  OE1 GLN    99      26.800  60.852  47.668  1.00  0.00           O  
ATOM   1547  NE2 GLN    99      26.201  59.335  46.332  1.00  0.00           N  
ATOM   1548 HE21 GLN    99      25.901  58.328  46.040  1.00  0.00           H  
ATOM   1549 HE22 GLN    99      25.945  60.012  45.628  1.00  0.00           H  
ATOM   1550  C   GLN    99      29.589  59.394  49.774  1.00  0.00           C  
ATOM   1551  O   GLN    99      30.293  58.515  50.164  1.00  0.00           O  
ATOM   1552  N   TRP   100      30.077  60.214  48.838  1.00  0.00           N  
ATOM   1553  H   TRP   100      29.511  60.910  48.376  1.00  0.00           H  
ATOM   1554  CA  TRP   100      31.457  60.269  48.331  1.00  0.00           C  
ATOM   1555  HA  TRP   100      31.834  59.247  48.309  1.00  0.00           H  
ATOM   1556  CB  TRP   100      31.465  60.744  46.806  1.00  0.00           C  
ATOM   1557  HB2 TRP   100      30.916  61.684  46.762  1.00  0.00           H  
ATOM   1558  HB3 TRP   100      32.504  60.969  46.563  1.00  0.00           H  
ATOM   1559  CG  TRP   100      30.935  59.779  45.792  1.00  0.00           C  
ATOM   1560  CD1 TRP   100      29.639  59.679  45.379  1.00  0.00           C  
ATOM   1561  HD1 TRP   100      28.844  60.381  45.629  1.00  0.00           H  
ATOM   1562  NE1 TRP   100      29.583  58.622  44.506  1.00  0.00           N  
ATOM   1563  HE1 TRP   100      28.706  58.254  43.972  1.00  0.00           H  
ATOM   1564  CE2 TRP   100      30.804  57.993  44.342  1.00  0.00           C  
ATOM   1565  CZ2 TRP   100      31.250  56.807  43.761  1.00  0.00           C  
ATOM   1566  HZ2 TRP   100      30.502  56.206  43.245  1.00  0.00           H  
ATOM   1567  CH2 TRP   100      32.627  56.500  43.703  1.00  0.00           C  
ATOM   1568  HH2 TRP   100      32.918  55.612  43.142  1.00  0.00           H  
ATOM   1569  CZ3 TRP   100      33.560  57.225  44.425  1.00  0.00           C  
ATOM   1570  HZ3 TRP   100      34.639  57.074  44.413  1.00  0.00           H  
ATOM   1571  CE3 TRP   100      33.067  58.262  45.181  1.00  0.00           C  
ATOM   1572  HE3 TRP   100      33.727  58.841  45.826  1.00  0.00           H  
ATOM   1573  CD2 TRP   100      31.729  58.736  45.122  1.00  0.00           C  
ATOM   1574  C   TRP   100      32.540  61.001  49.159  1.00  0.00           C  
ATOM   1575  O   TRP   100      33.736  60.951  48.889  1.00  0.00           O  
ATOM   1576  N   GLN   101      32.052  61.583  50.288  1.00  0.00           N  
ATOM   1577  H   GLN   101      31.042  61.574  50.290  1.00  0.00           H  
ATOM   1578  CA  GLN   101      32.863  62.054  51.477  1.00  0.00           C  
ATOM   1579  HA  GLN   101      33.707  62.638  51.110  1.00  0.00           H  
ATOM   1580  CB  GLN   101      31.993  62.827  52.379  1.00  0.00           C  
ATOM   1581  HB2 GLN   101      31.371  63.508  51.799  1.00  0.00           H  
ATOM   1582  HB3 GLN   101      31.245  62.131  52.761  1.00  0.00           H  
ATOM   1583  CG  GLN   101      32.728  63.544  53.484  1.00  0.00           C  
ATOM   1584  HG2 GLN   101      33.427  62.839  53.933  1.00  0.00           H  
ATOM   1585  HG3 GLN   101      33.381  64.293  53.037  1.00  0.00           H  
ATOM   1586  CD  GLN   101      31.816  64.183  54.537  1.00  0.00           C  
ATOM   1587  OE1 GLN   101      30.761  63.670  54.842  1.00  0.00           O  
ATOM   1588  NE2 GLN   101      32.184  65.378  54.957  1.00  0.00           N  
ATOM   1589 HE21 GLN   101      33.005  65.795  54.542  1.00  0.00           H  
ATOM   1590 HE22 GLN   101      31.782  65.828  55.767  1.00  0.00           H  
ATOM   1591  C   GLN   101      33.336  60.767  52.194  1.00  0.00           C  
ATOM   1592  O   GLN   101      32.575  59.776  52.412  1.00  0.00           O  
ATOM   1593  N   GLY   102      34.576  60.675  52.518  1.00  0.00           N  
ATOM   1594  H   GLY   102      35.099  61.501  52.058  1.00  0.00           H  
ATOM   1595  CA  GLY   102      35.291  59.665  53.201  1.00  0.00           C  
ATOM   1596  HA2 GLY   102      36.122  60.174  53.668  1.00  0.00           H  
ATOM   1597  HA3 GLY   102      34.586  59.357  53.959  1.00  0.00           H  
ATOM   1598  C   GLY   102      35.706  58.438  52.397  1.00  0.00           C  
ATOM   1599  O   GLY   102      36.563  57.673  52.866  1.00  0.00           O  
ATOM   1600  N   ILE   103      35.277  58.250  51.180  1.00  0.00           N  
ATOM   1601  H   ILE   103      34.635  59.059  50.830  1.00  0.00           H  
ATOM   1602  CA  ILE   103      35.708  57.163  50.232  1.00  0.00           C  
ATOM   1603  HA  ILE   103      35.699  56.276  50.866  1.00  0.00           H  
ATOM   1604  CB  ILE   103      34.674  56.992  49.054  1.00  0.00           C  
ATOM   1605  HB  ILE   103      34.664  57.820  48.475  1.00  0.00           H  
ATOM   1606  CG2 ILE   103      35.169  55.876  48.058  1.00  0.00           C  
ATOM   1607 HG21 ILE   103      36.117  56.201  47.629  1.00  0.00           H  
ATOM   1608 HG22 ILE   103      35.413  54.959  48.404  1.00  0.00           H  
ATOM   1609 HG23 ILE   103      34.452  55.722  47.362  1.00  0.00           H  
ATOM   1610  CG1 ILE   103      33.340  56.587  49.602  1.00  0.00           C  
ATOM   1611 HG12 ILE   103      33.576  55.704  50.195  1.00  0.00           H  
ATOM   1612 HG13 ILE   103      32.899  57.313  50.285  1.00  0.00           H  
ATOM   1613  CD1 ILE   103      32.159  56.287  48.540  1.00  0.00           C  
ATOM   1614 HD11 ILE   103      32.538  55.573  47.824  1.00  0.00           H  
ATOM   1615 HD12 ILE   103      31.438  55.693  48.923  1.00  0.00           H  
ATOM   1616 HD13 ILE   103      31.848  57.199  48.052  1.00  0.00           H  
ATOM   1617  C   ILE   103      37.141  57.438  49.774  1.00  0.00           C  
ATOM   1618  O   ILE   103      37.430  58.524  49.291  1.00  0.00           O  
ATOM   1619  N   ARG   104      38.051  56.541  50.170  1.00  0.00           N  
ATOM   1620  H   ARG   104      37.656  55.574  50.482  1.00  0.00           H  
ATOM   1621  CA  ARG   104      39.438  56.528  49.698  1.00  0.00           C  
ATOM   1622  HA  ARG   104      39.838  57.542  49.705  1.00  0.00           H  
ATOM   1623  CB  ARG   104      40.308  55.759  50.728  1.00  0.00           C  
ATOM   1624  HB2 ARG   104      39.814  54.804  50.908  1.00  0.00           H  
ATOM   1625  HB3 ARG   104      41.294  55.588  50.297  1.00  0.00           H  
ATOM   1626  CG  ARG   104      40.494  56.533  52.121  1.00  0.00           C  
ATOM   1627  HG2 ARG   104      40.817  57.564  51.979  1.00  0.00           H  
ATOM   1628  HG3 ARG   104      39.507  56.632  52.572  1.00  0.00           H  
ATOM   1629  CD  ARG   104      41.346  55.794  53.047  1.00  0.00           C  
ATOM   1630  HD2 ARG   104      42.207  55.411  52.499  1.00  0.00           H  
ATOM   1631  HD3 ARG   104      41.617  56.326  53.862  1.00  0.00           H  
ATOM   1632  NE  ARG   104      40.639  54.543  53.544  1.00  0.00           N  
ATOM   1633  HE  ARG   104      39.614  54.423  53.192  1.00  0.00           H  
ATOM   1634  CZ  ARG   104      41.081  53.496  54.240  1.00  0.00           C  
ATOM   1635  NH1 ARG   104      42.328  53.535  54.548  1.00  0.00           N  
ATOM   1636 HH11 ARG   104      43.066  54.293  54.285  1.00  0.00           H  
ATOM   1637 HH12 ARG   104      42.651  52.683  54.984  1.00  0.00           H  
ATOM   1638  NH2 ARG   104      40.300  52.366  54.414  1.00  0.00           N  
ATOM   1639 HH21 ARG   104      39.281  52.333  54.029  1.00  0.00           H  
ATOM   1640 HH22 ARG   104      40.706  51.582  55.054  1.00  0.00           H  
ATOM   1641  C   ARG   104      39.574  55.899  48.247  1.00  0.00           C  
ATOM   1642  O   ARG   104      38.719  55.069  47.864  1.00  0.00           O  
ATOM   1643  N   MET   105      40.625  56.189  47.539  1.00  0.00           N  
ATOM   1644  H   MET   105      41.164  56.963  47.902  1.00  0.00           H  
ATOM   1645  CA  MET   105      41.230  55.460  46.424  1.00  0.00           C  
ATOM   1646  HA  MET   105      40.583  55.401  45.650  1.00  0.00           H  
ATOM   1647  CB  MET   105      42.471  56.151  45.903  1.00  0.00           C  
ATOM   1648  HB2 MET   105      42.948  56.502  46.721  1.00  0.00           H  
ATOM   1649  HB3 MET   105      43.026  55.529  45.333  1.00  0.00           H  
ATOM   1650  CG  MET   105      42.000  57.353  45.012  1.00  0.00           C  
ATOM   1651  HG2 MET   105      41.180  57.905  45.470  1.00  0.00           H  
ATOM   1652  HG3 MET   105      42.776  58.000  45.020  1.00  0.00           H  
ATOM   1653  SD  MET   105      41.370  56.902  43.400  1.00  0.00           S  
ATOM   1654  CE  MET   105      42.942  56.755  42.525  1.00  0.00           C  
ATOM   1655  HE1 MET   105      43.512  55.876  42.828  1.00  0.00           H  
ATOM   1656  HE2 MET   105      42.783  56.705  41.448  1.00  0.00           H  
ATOM   1657  HE3 MET   105      43.540  57.650  42.694  1.00  0.00           H  
ATOM   1658  C   MET   105      41.364  54.008  46.725  1.00  0.00           C  
ATOM   1659  O   MET   105      41.015  53.175  45.887  1.00  0.00           O  
ATOM   1660  N   LEU   106      41.821  53.650  47.955  1.00  0.00           N  
ATOM   1661  H   LEU   106      42.135  54.520  48.533  1.00  0.00           H  
ATOM   1662  CA  LEU   106      41.938  52.289  48.428  1.00  0.00           C  
ATOM   1663  HA  LEU   106      42.649  51.712  47.838  1.00  0.00           H  
ATOM   1664  CB  LEU   106      42.440  52.304  49.879  1.00  0.00           C  
ATOM   1665  HB2 LEU   106      43.412  52.796  49.924  1.00  0.00           H  
ATOM   1666  HB3 LEU   106      41.850  52.917  50.423  1.00  0.00           H  
ATOM   1667  CG  LEU   106      42.635  50.985  50.569  1.00  0.00           C  
ATOM   1668  HG  LEU   106      41.683  50.461  50.487  1.00  0.00           H  
ATOM   1669  CD1 LEU   106      43.723  50.214  49.854  1.00  0.00           C  
ATOM   1670 HD11 LEU   106      44.003  49.333  50.431  1.00  0.00           H  
ATOM   1671 HD12 LEU   106      43.379  49.813  48.901  1.00  0.00           H  
ATOM   1672 HD13 LEU   106      44.599  50.839  49.677  1.00  0.00           H  
ATOM   1673  CD2 LEU   106      42.839  51.002  52.101  1.00  0.00           C  
ATOM   1674 HD21 LEU   106      42.092  51.483  52.583  1.00  0.00           H  
ATOM   1675 HD22 LEU   106      42.942  49.997  52.509  1.00  0.00           H  
ATOM   1676 HD23 LEU   106      43.791  51.454  52.377  1.00  0.00           H  
ATOM   1677  C   LEU   106      40.552  51.574  48.326  1.00  0.00           C  
ATOM   1678  O   LEU   106      40.443  50.449  47.860  1.00  0.00           O  
ATOM   1679  N   ASP   107      39.441  52.243  48.710  1.00  0.00           N  
ATOM   1680  H   ASP   107      39.480  53.236  49.158  1.00  0.00           H  
ATOM   1681  CA  ASP   107      38.059  51.642  48.665  1.00  0.00           C  
ATOM   1682  HA  ASP   107      38.143  50.669  49.148  1.00  0.00           H  
ATOM   1683  CB  ASP   107      37.050  52.639  49.357  1.00  0.00           C  
ATOM   1684  HB2 ASP   107      37.116  53.623  48.892  1.00  0.00           H  
ATOM   1685  HB3 ASP   107      36.051  52.293  49.091  1.00  0.00           H  
ATOM   1686  CG  ASP   107      37.266  52.807  50.819  1.00  0.00           C  
ATOM   1687  OD1 ASP   107      37.394  51.752  51.496  1.00  0.00           O  
ATOM   1688  OD2 ASP   107      37.435  53.937  51.265  1.00  0.00           O  
ATOM   1689  C   ASP   107      37.623  51.300  47.231  1.00  0.00           C  
ATOM   1690  O   ASP   107      36.939  50.329  47.013  1.00  0.00           O  
ATOM   1691  N   LEU   108      37.986  52.110  46.192  1.00  0.00           N  
ATOM   1692  H   LEU   108      38.722  52.876  46.438  1.00  0.00           H  
ATOM   1693  CA  LEU   108      37.732  51.852  44.786  1.00  0.00           C  
ATOM   1694  HA  LEU   108      36.675  51.587  44.773  1.00  0.00           H  
ATOM   1695  CB  LEU   108      37.915  53.128  43.927  1.00  0.00           C  
ATOM   1696  HB2 LEU   108      38.836  53.655  44.177  1.00  0.00           H  
ATOM   1697  HB3 LEU   108      37.959  52.764  42.901  1.00  0.00           H  
ATOM   1698  CG  LEU   108      36.788  54.193  44.025  1.00  0.00           C  
ATOM   1699  HG  LEU   108      36.762  54.671  45.004  1.00  0.00           H  
ATOM   1700  CD1 LEU   108      37.132  55.309  43.066  1.00  0.00           C  
ATOM   1701 HD11 LEU   108      37.235  54.908  42.058  1.00  0.00           H  
ATOM   1702 HD12 LEU   108      36.460  56.168  43.050  1.00  0.00           H  
ATOM   1703 HD13 LEU   108      38.115  55.659  43.381  1.00  0.00           H  
ATOM   1704  CD2 LEU   108      35.385  53.657  43.795  1.00  0.00           C  
ATOM   1705 HD21 LEU   108      35.455  52.823  43.097  1.00  0.00           H  
ATOM   1706 HD22 LEU   108      35.072  53.385  44.804  1.00  0.00           H  
ATOM   1707 HD23 LEU   108      34.785  54.391  43.447  1.00  0.00           H  
ATOM   1708  C   LEU   108      38.594  50.662  44.261  1.00  0.00           C  
ATOM   1709  O   LEU   108      38.055  49.774  43.628  1.00  0.00           O  
ATOM   1710  N   ALA   109      39.881  50.524  44.641  1.00  0.00           N  
ATOM   1711  H   ALA   109      40.276  51.260  45.341  1.00  0.00           H  
ATOM   1712  CA  ALA   109      40.864  49.484  44.334  1.00  0.00           C  
ATOM   1713  HA  ALA   109      40.876  49.379  43.249  1.00  0.00           H  
ATOM   1714  CB  ALA   109      42.196  50.102  44.779  1.00  0.00           C  
ATOM   1715  HB1 ALA   109      42.935  49.326  44.579  1.00  0.00           H  
ATOM   1716  HB2 ALA   109      42.477  50.868  44.056  1.00  0.00           H  
ATOM   1717  HB3 ALA   109      42.187  50.339  45.761  1.00  0.00           H  
ATOM   1718  C   ALA   109      40.513  48.187  45.070  1.00  0.00           C  
ATOM   1719  O   ALA   109      40.974  47.113  44.640  1.00  0.00           O  
ATOM   1720  N   THR   110      39.744  48.181  46.111  1.00  0.00           N  
ATOM   1721  H   THR   110      39.476  49.133  46.569  1.00  0.00           H  
ATOM   1722  CA  THR   110      39.518  46.943  47.033  1.00  0.00           C  
ATOM   1723  HA  THR   110      39.687  46.035  46.455  1.00  0.00           H  
ATOM   1724  CB  THR   110      40.473  46.998  48.220  1.00  0.00           C  
ATOM   1725  HB  THR   110      40.404  46.138  48.887  1.00  0.00           H  
ATOM   1726  CG2 THR   110      41.892  47.112  47.650  1.00  0.00           C  
ATOM   1727 HG21 THR   110      42.546  47.100  48.420  1.00  0.00           H  
ATOM   1728 HG22 THR   110      42.225  46.254  47.067  1.00  0.00           H  
ATOM   1729 HG23 THR   110      42.182  48.099  47.289  1.00  0.00           H  
ATOM   1730  OG1 THR   110      40.243  48.122  49.055  1.00  0.00           O  
ATOM   1731  HG1 THR   110      40.259  49.007  48.418  1.00  0.00           H  
ATOM   1732  C   THR   110      38.126  46.871  47.606  1.00  0.00           C  
ATOM   1733  O   THR   110      37.839  46.175  48.600  1.00  0.00           O  
ATOM   1734  N   TYR   111      37.100  47.367  46.928  1.00  0.00           N  
ATOM   1735  H   TYR   111      37.320  48.064  46.119  1.00  0.00           H  
ATOM   1736  CA  TYR   111      35.689  46.917  47.136  1.00  0.00           C  
ATOM   1737  HA  TYR   111      35.017  47.380  46.413  1.00  0.00           H  
ATOM   1738  CB  TYR   111      35.534  45.401  46.690  1.00  0.00           C  
ATOM   1739  HB2 TYR   111      35.823  44.855  47.489  1.00  0.00           H  
ATOM   1740  HB3 TYR   111      34.463  45.262  46.544  1.00  0.00           H  
ATOM   1741  CG  TYR   111      36.286  45.026  45.438  1.00  0.00           C  
ATOM   1742  CD1 TYR   111      35.900  45.574  44.230  1.00  0.00           C  
ATOM   1743  HD1 TYR   111      35.063  46.270  44.178  1.00  0.00           H  
ATOM   1744  CE1 TYR   111      36.626  45.200  43.095  1.00  0.00           C  
ATOM   1745  HE1 TYR   111      36.316  45.503  42.094  1.00  0.00           H  
ATOM   1746  CZ  TYR   111      37.618  44.217  43.175  1.00  0.00           C  
ATOM   1747  OH  TYR   111      38.233  43.780  42.008  1.00  0.00           O  
ATOM   1748  HH  TYR   111      39.146  43.200  42.142  1.00  0.00           H  
ATOM   1749  CE2 TYR   111      38.047  43.725  44.395  1.00  0.00           C  
ATOM   1750  HE2 TYR   111      38.838  42.977  44.434  1.00  0.00           H  
ATOM   1751  CD2 TYR   111      37.419  44.146  45.580  1.00  0.00           C  
ATOM   1752  HD2 TYR   111      37.736  43.784  46.558  1.00  0.00           H  
ATOM   1753  C   TYR   111      35.006  47.137  48.538  1.00  0.00           C  
ATOM   1754  O   TYR   111      34.205  46.375  49.063  1.00  0.00           O  
ATOM   1755  N   THR   112      35.377  48.268  49.164  1.00  0.00           N  
ATOM   1756  H   THR   112      36.109  48.970  48.765  1.00  0.00           H  
ATOM   1757  CA  THR   112      35.049  48.563  50.562  1.00  0.00           C  
ATOM   1758  HA  THR   112      34.286  47.895  50.963  1.00  0.00           H  
ATOM   1759  CB  THR   112      36.239  48.601  51.486  1.00  0.00           C  
ATOM   1760  HB  THR   112      36.017  49.193  52.373  1.00  0.00           H  
ATOM   1761  CG2 THR   112      36.539  47.141  51.984  1.00  0.00           C  
ATOM   1762 HG21 THR   112      36.693  46.485  51.232  1.00  0.00           H  
ATOM   1763 HG22 THR   112      37.191  47.229  52.683  1.00  0.00           H  
ATOM   1764 HG23 THR   112      35.619  46.806  52.464  1.00  0.00           H  
ATOM   1765  OG1 THR   112      37.286  49.193  50.753  1.00  0.00           O  
ATOM   1766  HG1 THR   112      37.360  50.228  51.088  1.00  0.00           H  
ATOM   1767  C   THR   112      34.281  49.886  50.698  1.00  0.00           C  
ATOM   1768  O   THR   112      33.787  50.095  51.787  1.00  0.00           O  
ATOM   1769  N   ALA   113      34.012  50.647  49.617  1.00  0.00           N  
ATOM   1770  H   ALA   113      34.401  50.309  48.807  1.00  0.00           H  
ATOM   1771  CA  ALA   113      33.494  52.058  49.715  1.00  0.00           C  
ATOM   1772  HA  ALA   113      34.179  52.682  50.270  1.00  0.00           H  
ATOM   1773  CB  ALA   113      33.479  52.572  48.228  1.00  0.00           C  
ATOM   1774  HB1 ALA   113      32.771  51.938  47.694  1.00  0.00           H  
ATOM   1775  HB2 ALA   113      33.275  53.561  48.212  1.00  0.00           H  
ATOM   1776  HB3 ALA   113      34.443  52.450  47.756  1.00  0.00           H  
ATOM   1777  C   ALA   113      32.122  52.152  50.361  1.00  0.00           C  
ATOM   1778  O   ALA   113      31.785  53.299  50.680  1.00  0.00           O  
ATOM   1779  N   GLY   114      31.421  51.013  50.628  1.00  0.00           N  
ATOM   1780  H   GLY   114      31.734  50.008  50.344  1.00  0.00           H  
ATOM   1781  CA  GLY   114      30.009  51.088  51.116  1.00  0.00           C  
ATOM   1782  HA2 GLY   114      29.955  50.765  52.145  1.00  0.00           H  
ATOM   1783  HA3 GLY   114      29.605  52.088  51.166  1.00  0.00           H  
ATOM   1784  C   GLY   114      28.989  50.191  50.383  1.00  0.00           C  
ATOM   1785  O   GLY   114      27.864  49.996  50.876  1.00  0.00           O  
ATOM   1786  N   GLY   115      29.286  49.497  49.234  1.00  0.00           N  
ATOM   1787  H   GLY   115      30.259  49.709  49.071  1.00  0.00           H  
ATOM   1788  CA  GLY   115      28.460  48.642  48.499  1.00  0.00           C  
ATOM   1789  HA2 GLY   115      29.049  47.780  48.186  1.00  0.00           H  
ATOM   1790  HA3 GLY   115      27.716  48.321  49.228  1.00  0.00           H  
ATOM   1791  C   GLY   115      27.923  49.338  47.267  1.00  0.00           C  
ATOM   1792  O   GLY   115      26.687  49.548  47.229  1.00  0.00           O  
ATOM   1793  N   LEU   116      28.835  49.733  46.401  1.00  0.00           N  
ATOM   1794  H   LEU   116      29.893  49.590  46.620  1.00  0.00           H  
ATOM   1795  CA  LEU   116      28.515  49.968  44.901  1.00  0.00           C  
ATOM   1796  HA  LEU   116      27.804  50.794  44.866  1.00  0.00           H  
ATOM   1797  CB  LEU   116      29.871  50.309  44.178  1.00  0.00           C  
ATOM   1798  HB2 LEU   116      30.538  49.531  44.549  1.00  0.00           H  
ATOM   1799  HB3 LEU   116      29.721  50.118  43.116  1.00  0.00           H  
ATOM   1800  CG  LEU   116      30.516  51.698  44.540  1.00  0.00           C  
ATOM   1801  HG  LEU   116      30.351  51.957  45.502  1.00  0.00           H  
ATOM   1802  CD1 LEU   116      32.004  51.708  44.155  1.00  0.00           C  
ATOM   1803 HD11 LEU   116      32.642  51.059  44.754  1.00  0.00           H  
ATOM   1804 HD12 LEU   116      32.116  51.455  43.101  1.00  0.00           H  
ATOM   1805 HD13 LEU   116      32.441  52.698  44.284  1.00  0.00           H  
ATOM   1806  CD2 LEU   116      29.812  52.768  43.715  1.00  0.00           C  
ATOM   1807 HD21 LEU   116      30.132  53.606  44.057  1.00  0.00           H  
ATOM   1808 HD22 LEU   116      30.057  52.571  42.672  1.00  0.00           H  
ATOM   1809 HD23 LEU   116      28.736  52.785  43.889  1.00  0.00           H  
ATOM   1810  C   LEU   116      27.877  48.684  44.310  1.00  0.00           C  
ATOM   1811  O   LEU   116      28.267  47.569  44.659  1.00  0.00           O  
ATOM   1812  N   PRO   117      26.966  48.834  43.336  1.00  0.00           N  
ATOM   1813  CD  PRO   117      26.375  50.055  42.715  1.00  0.00           C  
ATOM   1814  HD2 PRO   117      27.083  50.879  42.801  1.00  0.00           H  
ATOM   1815  HD3 PRO   117      25.602  50.277  43.326  1.00  0.00           H  
ATOM   1816  CG  PRO   117      25.739  49.717  41.347  1.00  0.00           C  
ATOM   1817  HG2 PRO   117      26.405  49.833  40.596  1.00  0.00           H  
ATOM   1818  HG3 PRO   117      24.813  50.257  41.152  1.00  0.00           H  
ATOM   1819  CB  PRO   117      25.378  48.251  41.474  1.00  0.00           C  
ATOM   1820  HB2 PRO   117      25.426  47.690  40.541  1.00  0.00           H  
ATOM   1821  HB3 PRO   117      24.320  48.270  41.735  1.00  0.00           H  
ATOM   1822  CA  PRO   117      26.501  47.809  42.441  1.00  0.00           C  
ATOM   1823  HA  PRO   117      26.177  47.035  43.002  1.00  0.00           H  
ATOM   1824  C   PRO   117      27.667  47.115  41.704  1.00  0.00           C  
ATOM   1825  O   PRO   117      28.688  47.777  41.467  1.00  0.00           O  
ATOM   1826  N   LEU   118      27.414  45.866  41.151  1.00  0.00           N  
ATOM   1827  H   LEU   118      26.577  45.369  41.423  1.00  0.00           H  
ATOM   1828  CA  LEU   118      28.417  45.155  40.303  1.00  0.00           C  
ATOM   1829  HA  LEU   118      29.209  44.759  40.938  1.00  0.00           H  
ATOM   1830  CB  LEU   118      27.769  43.810  39.924  1.00  0.00           C  
ATOM   1831  HB2 LEU   118      27.557  43.308  40.868  1.00  0.00           H  
ATOM   1832  HB3 LEU   118      26.853  44.037  39.380  1.00  0.00           H  
ATOM   1833  CG  LEU   118      28.574  42.873  39.064  1.00  0.00           C  
ATOM   1834  HG  LEU   118      28.786  43.319  38.093  1.00  0.00           H  
ATOM   1835  CD1 LEU   118      29.973  42.522  39.688  1.00  0.00           C  
ATOM   1836 HD11 LEU   118      30.544  41.827  39.071  1.00  0.00           H  
ATOM   1837 HD12 LEU   118      30.661  43.326  39.950  1.00  0.00           H  
ATOM   1838 HD13 LEU   118      29.793  42.047  40.652  1.00  0.00           H  
ATOM   1839  CD2 LEU   118      27.819  41.574  38.786  1.00  0.00           C  
ATOM   1840 HD21 LEU   118      27.565  41.047  39.705  1.00  0.00           H  
ATOM   1841 HD22 LEU   118      26.956  41.929  38.222  1.00  0.00           H  
ATOM   1842 HD23 LEU   118      28.371  40.891  38.140  1.00  0.00           H  
ATOM   1843  C   LEU   118      28.952  45.889  39.136  1.00  0.00           C  
ATOM   1844  O   LEU   118      30.153  45.940  38.865  1.00  0.00           O  
ATOM   1845  N   GLN   119      28.075  46.447  38.270  1.00  0.00           N  
ATOM   1846  H   GLN   119      27.047  46.264  38.583  1.00  0.00           H  
ATOM   1847  CA  GLN   119      28.362  46.794  36.928  1.00  0.00           C  
ATOM   1848  HA  GLN   119      29.431  46.669  36.758  1.00  0.00           H  
ATOM   1849  CB  GLN   119      27.681  45.672  36.056  1.00  0.00           C  
ATOM   1850  HB2 GLN   119      28.118  45.866  35.076  1.00  0.00           H  
ATOM   1851  HB3 GLN   119      27.932  44.656  36.362  1.00  0.00           H  
ATOM   1852  CG  GLN   119      26.214  45.803  35.906  1.00  0.00           C  
ATOM   1853  HG2 GLN   119      25.939  46.834  35.684  1.00  0.00           H  
ATOM   1854  HG3 GLN   119      25.928  45.264  35.003  1.00  0.00           H  
ATOM   1855  CD  GLN   119      25.339  45.266  37.080  1.00  0.00           C  
ATOM   1856  OE1 GLN   119      25.343  45.810  38.182  1.00  0.00           O  
ATOM   1857  NE2 GLN   119      24.608  44.153  36.964  1.00  0.00           N  
ATOM   1858 HE21 GLN   119      24.626  43.547  36.058  1.00  0.00           H  
ATOM   1859 HE22 GLN   119      23.988  44.009  37.849  1.00  0.00           H  
ATOM   1860  C   GLN   119      27.935  48.252  36.528  1.00  0.00           C  
ATOM   1861  O   GLN   119      27.020  48.853  37.137  1.00  0.00           O  
ATOM   1862  N   VAL   120      28.534  48.824  35.548  1.00  0.00           N  
ATOM   1863  H   VAL   120      29.325  48.168  35.184  1.00  0.00           H  
ATOM   1864  CA  VAL   120      28.064  49.962  34.764  1.00  0.00           C  
ATOM   1865  HA  VAL   120      27.777  50.719  35.493  1.00  0.00           H  
ATOM   1866  CB  VAL   120      29.244  50.547  33.976  1.00  0.00           C  
ATOM   1867  HB  VAL   120      29.617  49.710  33.385  1.00  0.00           H  
ATOM   1868  CG1 VAL   120      28.660  51.648  33.114  1.00  0.00           C  
ATOM   1869 HG11 VAL   120      29.410  52.344  32.738  1.00  0.00           H  
ATOM   1870 HG12 VAL   120      28.175  51.286  32.208  1.00  0.00           H  
ATOM   1871 HG13 VAL   120      27.946  52.213  33.713  1.00  0.00           H  
ATOM   1872  CG2 VAL   120      30.300  51.039  34.907  1.00  0.00           C  
ATOM   1873 HG21 VAL   120      30.895  50.219  35.310  1.00  0.00           H  
ATOM   1874 HG22 VAL   120      30.959  51.736  34.389  1.00  0.00           H  
ATOM   1875 HG23 VAL   120      29.826  51.637  35.686  1.00  0.00           H  
ATOM   1876  C   VAL   120      26.815  49.635  33.871  1.00  0.00           C  
ATOM   1877  O   VAL   120      26.877  48.778  33.020  1.00  0.00           O  
ATOM   1878  N   PRO   121      25.661  50.262  34.143  1.00  0.00           N  
ATOM   1879  CD  PRO   121      25.389  51.375  35.074  1.00  0.00           C  
ATOM   1880  HD2 PRO   121      26.097  52.177  34.861  1.00  0.00           H  
ATOM   1881  HD3 PRO   121      25.398  50.955  36.079  1.00  0.00           H  
ATOM   1882  CG  PRO   121      23.843  51.713  34.796  1.00  0.00           C  
ATOM   1883  HG2 PRO   121      23.765  52.580  34.140  1.00  0.00           H  
ATOM   1884  HG3 PRO   121      23.426  52.104  35.724  1.00  0.00           H  
ATOM   1885  CB  PRO   121      23.255  50.467  34.236  1.00  0.00           C  
ATOM   1886  HB2 PRO   121      22.377  50.648  33.769  1.00  0.00           H  
ATOM   1887  HB3 PRO   121      23.057  49.843  35.005  1.00  0.00           H  
ATOM   1888  CA  PRO   121      24.422  49.977  33.415  1.00  0.00           C  
ATOM   1889  HA  PRO   121      24.238  48.985  33.375  1.00  0.00           H  
ATOM   1890  C   PRO   121      24.398  50.451  31.952  1.00  0.00           C  
ATOM   1891  O   PRO   121      25.124  51.266  31.370  1.00  0.00           O  
ATOM   1892  N   ASP   122      23.391  50.004  31.179  1.00  0.00           N  
ATOM   1893  H   ASP   122      22.753  49.237  31.617  1.00  0.00           H  
ATOM   1894  CA  ASP   122      23.453  49.949  29.704  1.00  0.00           C  
ATOM   1895  HA  ASP   122      24.461  49.698  29.375  1.00  0.00           H  
ATOM   1896  CB  ASP   122      22.410  48.769  29.342  1.00  0.00           C  
ATOM   1897  HB2 ASP   122      21.404  48.976  29.705  1.00  0.00           H  
ATOM   1898  HB3 ASP   122      22.364  48.697  28.336  1.00  0.00           H  
ATOM   1899  CG  ASP   122      22.678  47.381  29.867  1.00  0.00           C  
ATOM   1900  OD1 ASP   122      23.782  47.176  30.367  1.00  0.00           O  
ATOM   1901  OD2 ASP   122      21.794  46.508  29.712  1.00  0.00           O  
ATOM   1902  C   ASP   122      23.129  51.349  29.139  1.00  0.00           C  
ATOM   1903  O   ASP   122      23.368  51.557  27.925  1.00  0.00           O  
ATOM   1904  N   GLU   123      22.635  52.288  29.906  1.00  0.00           N  
ATOM   1905  H   GLU   123      22.232  52.005  30.879  1.00  0.00           H  
ATOM   1906  CA  GLU   123      22.447  53.661  29.430  1.00  0.00           C  
ATOM   1907  HA  GLU   123      22.436  53.548  28.346  1.00  0.00           H  
ATOM   1908  CB  GLU   123      21.084  54.259  29.879  1.00  0.00           C  
ATOM   1909  HB2 GLU   123      21.022  55.196  29.326  1.00  0.00           H  
ATOM   1910  HB3 GLU   123      20.263  53.583  29.643  1.00  0.00           H  
ATOM   1911  CG  GLU   123      21.071  54.748  31.351  1.00  0.00           C  
ATOM   1912  HG2 GLU   123      21.908  55.424  31.526  1.00  0.00           H  
ATOM   1913  HG3 GLU   123      20.208  55.401  31.480  1.00  0.00           H  
ATOM   1914  CD  GLU   123      20.945  53.633  32.438  1.00  0.00           C  
ATOM   1915  OE1 GLU   123      20.535  52.483  32.070  1.00  0.00           O  
ATOM   1916  OE2 GLU   123      21.122  53.828  33.668  1.00  0.00           O  
ATOM   1917  C   GLU   123      23.658  54.676  29.513  1.00  0.00           C  
ATOM   1918  O   GLU   123      23.524  55.893  29.281  1.00  0.00           O  
ATOM   1919  N   VAL   124      24.798  54.123  29.976  1.00  0.00           N  
ATOM   1920  H   VAL   124      24.785  53.062  30.225  1.00  0.00           H  
ATOM   1921  CA  VAL   124      25.967  54.922  30.425  1.00  0.00           C  
ATOM   1922  HA  VAL   124      25.676  55.969  30.512  1.00  0.00           H  
ATOM   1923  CB  VAL   124      26.597  54.398  31.738  1.00  0.00           C  
ATOM   1924  HB  VAL   124      26.850  53.344  31.848  1.00  0.00           H  
ATOM   1925  CG1 VAL   124      27.829  55.284  32.110  1.00  0.00           C  
ATOM   1926 HG11 VAL   124      28.709  55.199  31.472  1.00  0.00           H  
ATOM   1927 HG12 VAL   124      27.498  56.319  32.019  1.00  0.00           H  
ATOM   1928 HG13 VAL   124      28.144  55.023  33.120  1.00  0.00           H  
ATOM   1929  CG2 VAL   124      25.632  54.719  32.939  1.00  0.00           C  
ATOM   1930 HG21 VAL   124      26.069  54.509  33.824  1.00  0.00           H  
ATOM   1931 HG22 VAL   124      25.341  55.768  33.001  1.00  0.00           H  
ATOM   1932 HG23 VAL   124      24.706  54.156  32.815  1.00  0.00           H  
ATOM   1933  C   VAL   124      26.957  54.784  29.290  1.00  0.00           C  
ATOM   1934  O   VAL   124      27.365  53.629  28.938  1.00  0.00           O  
ATOM   1935  N   THR   125      27.420  55.910  28.730  1.00  0.00           N  
ATOM   1936  H   THR   125      27.021  56.796  29.225  1.00  0.00           H  
ATOM   1937  CA  THR   125      28.193  55.833  27.436  1.00  0.00           C  
ATOM   1938  HA  THR   125      28.799  54.927  27.444  1.00  0.00           H  
ATOM   1939  CB  THR   125      27.189  55.495  26.293  1.00  0.00           C  
ATOM   1940  HB  THR   125      26.648  54.559  26.434  1.00  0.00           H  
ATOM   1941  CG2 THR   125      26.119  56.574  26.219  1.00  0.00           C  
ATOM   1942 HG21 THR   125      25.449  56.429  25.372  1.00  0.00           H  
ATOM   1943 HG22 THR   125      25.510  56.516  27.022  1.00  0.00           H  
ATOM   1944 HG23 THR   125      26.655  57.518  26.121  1.00  0.00           H  
ATOM   1945  OG1 THR   125      27.798  55.359  25.041  1.00  0.00           O  
ATOM   1946  HG1 THR   125      28.320  54.404  25.081  1.00  0.00           H  
ATOM   1947  C   THR   125      29.198  56.970  27.230  1.00  0.00           C  
ATOM   1948  O   THR   125      29.909  57.053  26.196  1.00  0.00           O  
ATOM   1949  N   ASP   126      29.211  57.895  28.192  1.00  0.00           N  
ATOM   1950  H   ASP   126      28.590  57.749  29.077  1.00  0.00           H  
ATOM   1951  CA  ASP   126      30.166  59.020  28.251  1.00  0.00           C  
ATOM   1952  HA  ASP   126      31.082  58.698  27.755  1.00  0.00           H  
ATOM   1953  CB  ASP   126      29.596  60.266  27.527  1.00  0.00           C  
ATOM   1954  HB2 ASP   126      30.328  61.074  27.515  1.00  0.00           H  
ATOM   1955  HB3 ASP   126      29.490  60.073  26.541  1.00  0.00           H  
ATOM   1956  CG  ASP   126      28.352  60.911  28.128  1.00  0.00           C  
ATOM   1957  OD1 ASP   126      28.145  62.116  27.766  1.00  0.00           O  
ATOM   1958  OD2 ASP   126      27.608  60.344  28.940  1.00  0.00           O  
ATOM   1959  C   ASP   126      30.491  59.437  29.649  1.00  0.00           C  
ATOM   1960  O   ASP   126      29.990  58.736  30.565  1.00  0.00           O  
ATOM   1961  N   ASN   127      31.202  60.544  30.004  1.00  0.00           N  
ATOM   1962  H   ASN   127      31.783  61.026  29.219  1.00  0.00           H  
ATOM   1963  CA  ASN   127      31.604  60.741  31.378  1.00  0.00           C  
ATOM   1964  HA  ASN   127      31.931  59.829  31.878  1.00  0.00           H  
ATOM   1965  CB  ASN   127      32.846  61.623  31.430  1.00  0.00           C  
ATOM   1966  HB2 ASN   127      32.633  62.638  31.094  1.00  0.00           H  
ATOM   1967  HB3 ASN   127      33.061  61.731  32.493  1.00  0.00           H  
ATOM   1968  CG  ASN   127      34.132  61.130  30.820  1.00  0.00           C  
ATOM   1969  OD1 ASN   127      34.519  60.012  30.934  1.00  0.00           O  
ATOM   1970  ND2 ASN   127      34.923  62.092  30.420  1.00  0.00           N  
ATOM   1971 HD21 ASN   127      35.846  61.827  29.904  1.00  0.00           H  
ATOM   1972 HD22 ASN   127      34.608  63.132  30.506  1.00  0.00           H  
ATOM   1973  C   ASN   127      30.498  61.272  32.263  1.00  0.00           C  
ATOM   1974  O   ASN   127      30.373  60.896  33.400  1.00  0.00           O  
ATOM   1975  N   ALA   128      29.624  62.128  31.667  1.00  0.00           N  
ATOM   1976  H   ALA   128      29.909  62.430  30.659  1.00  0.00           H  
ATOM   1977  CA  ALA   128      28.473  62.746  32.426  1.00  0.00           C  
ATOM   1978  HA  ALA   128      28.876  63.276  33.289  1.00  0.00           H  
ATOM   1979  CB  ALA   128      27.881  63.888  31.595  1.00  0.00           C  
ATOM   1980  HB1 ALA   128      26.999  64.309  31.849  1.00  0.00           H  
ATOM   1981  HB2 ALA   128      28.398  64.696  31.551  1.00  0.00           H  
ATOM   1982  HB3 ALA   128      27.804  63.638  30.537  1.00  0.00           H  
ATOM   1983  C   ALA   128      27.403  61.734  32.886  1.00  0.00           C  
ATOM   1984  O   ALA   128      26.764  61.889  33.908  1.00  0.00           O  
ATOM   1985  N   SER   129      27.325  60.594  32.158  1.00  0.00           N  
ATOM   1986  H   SER   129      28.060  60.446  31.368  1.00  0.00           H  
ATOM   1987  CA  SER   129      26.570  59.398  32.516  1.00  0.00           C  
ATOM   1988  HA  SER   129      25.676  59.759  33.023  1.00  0.00           H  
ATOM   1989  CB  SER   129      25.934  58.797  31.257  1.00  0.00           C  
ATOM   1990  HB2 SER   129      25.297  57.976  31.588  1.00  0.00           H  
ATOM   1991  HB3 SER   129      25.368  59.486  30.784  1.00  0.00           H  
ATOM   1992  OG  SER   129      26.834  58.280  30.296  1.00  0.00           O  
ATOM   1993  HG  SER   129      27.160  59.148  29.722  1.00  0.00           H  
ATOM   1994  C   SER   129      27.319  58.427  33.466  1.00  0.00           C  
ATOM   1995  O   SER   129      26.623  57.972  34.392  1.00  0.00           O  
ATOM   1996  N   LEU   130      28.637  58.244  33.410  1.00  0.00           N  
ATOM   1997  H   LEU   130      29.109  58.695  32.537  1.00  0.00           H  
ATOM   1998  CA  LEU   130      29.399  57.668  34.499  1.00  0.00           C  
ATOM   1999  HA  LEU   130      29.049  56.640  34.598  1.00  0.00           H  
ATOM   2000  CB  LEU   130      30.901  57.693  34.164  1.00  0.00           C  
ATOM   2001  HB2 LEU   130      31.151  58.593  33.781  1.00  0.00           H  
ATOM   2002  HB3 LEU   130      31.450  57.550  35.095  1.00  0.00           H  
ATOM   2003  CG  LEU   130      31.397  56.568  33.242  1.00  0.00           C  
ATOM   2004  HG  LEU   130      30.849  56.584  32.300  1.00  0.00           H  
ATOM   2005  CD1 LEU   130      32.904  56.801  32.970  1.00  0.00           C  
ATOM   2006 HD11 LEU   130      33.557  56.843  33.739  1.00  0.00           H  
ATOM   2007 HD12 LEU   130      33.210  56.072  32.220  1.00  0.00           H  
ATOM   2008 HD13 LEU   130      33.038  57.661  32.313  1.00  0.00           H  
ATOM   2009  CD2 LEU   130      31.200  55.244  33.923  1.00  0.00           C  
ATOM   2010 HD21 LEU   130      31.591  54.474  33.258  1.00  0.00           H  
ATOM   2011 HD22 LEU   130      31.833  55.179  34.707  1.00  0.00           H  
ATOM   2012 HD23 LEU   130      30.241  55.044  34.168  1.00  0.00           H  
ATOM   2013  C   LEU   130      29.131  58.410  35.805  1.00  0.00           C  
ATOM   2014  O   LEU   130      28.730  57.838  36.764  1.00  0.00           O  
ATOM   2015  N   LEU   131      29.536  59.673  35.838  1.00  0.00           N  
ATOM   2016  H   LEU   131      29.743  60.080  34.848  1.00  0.00           H  
ATOM   2017  CA  LEU   131      29.327  60.622  36.961  1.00  0.00           C  
ATOM   2018  HA  LEU   131      30.106  60.278  37.641  1.00  0.00           H  
ATOM   2019  CB  LEU   131      29.756  62.042  36.478  1.00  0.00           C  
ATOM   2020  HB2 LEU   131      30.755  62.028  36.044  1.00  0.00           H  
ATOM   2021  HB3 LEU   131      29.077  62.308  35.669  1.00  0.00           H  
ATOM   2022  CG  LEU   131      29.696  63.067  37.587  1.00  0.00           C  
ATOM   2023  HG  LEU   131      28.800  63.257  38.011  1.00  0.00           H  
ATOM   2024  CD1 LEU   131      30.756  62.697  38.666  1.00  0.00           C  
ATOM   2025 HD11 LEU   131      30.413  61.979  39.411  1.00  0.00           H  
ATOM   2026 HD12 LEU   131      31.693  62.330  38.247  1.00  0.00           H  
ATOM   2027 HD13 LEU   131      30.899  63.550  39.329  1.00  0.00           H  
ATOM   2028  CD2 LEU   131      30.229  64.380  36.995  1.00  0.00           C  
ATOM   2029 HD21 LEU   131      31.277  64.200  36.754  1.00  0.00           H  
ATOM   2030 HD22 LEU   131      29.657  64.714  36.232  1.00  0.00           H  
ATOM   2031 HD23 LEU   131      30.161  64.986  37.736  1.00  0.00           H  
ATOM   2032  C   LEU   131      27.963  60.599  37.582  1.00  0.00           C  
ATOM   2033  O   LEU   131      27.829  60.675  38.773  1.00  0.00           O  
ATOM   2034  N   ARG   132      26.964  60.447  36.724  1.00  0.00           N  
ATOM   2035  H   ARG   132      27.196  60.501  35.660  1.00  0.00           H  
ATOM   2036  CA  ARG   132      25.579  60.255  37.198  1.00  0.00           C  
ATOM   2037  HA  ARG   132      25.476  60.926  38.051  1.00  0.00           H  
ATOM   2038  CB  ARG   132      24.630  60.694  36.052  1.00  0.00           C  
ATOM   2039  HB2 ARG   132      24.800  61.731  35.762  1.00  0.00           H  
ATOM   2040  HB3 ARG   132      24.804  59.986  35.241  1.00  0.00           H  
ATOM   2041  CG  ARG   132      23.105  60.439  36.410  1.00  0.00           C  
ATOM   2042  HG2 ARG   132      22.789  59.398  36.342  1.00  0.00           H  
ATOM   2043  HG3 ARG   132      22.884  60.822  37.406  1.00  0.00           H  
ATOM   2044  CD  ARG   132      22.073  61.222  35.576  1.00  0.00           C  
ATOM   2045  HD2 ARG   132      21.075  61.009  35.959  1.00  0.00           H  
ATOM   2046  HD3 ARG   132      22.283  62.194  35.755  1.00  0.00           H  
ATOM   2047  NE  ARG   132      22.264  60.785  34.223  1.00  0.00           N  
ATOM   2048  HE  ARG   132      21.723  59.917  33.849  1.00  0.00           H  
ATOM   2049  CZ  ARG   132      22.631  61.530  33.243  1.00  0.00           C  
ATOM   2050  NH1 ARG   132      23.004  62.776  33.301  1.00  0.00           N  
ATOM   2051 HH11 ARG   132      23.086  63.406  32.415  1.00  0.00           H  
ATOM   2052 HH12 ARG   132      23.143  63.275  34.261  1.00  0.00           H  
ATOM   2053  NH2 ARG   132      22.466  61.132  32.002  1.00  0.00           N  
ATOM   2054 HH21 ARG   132      22.099  60.111  31.899  1.00  0.00           H  
ATOM   2055 HH22 ARG   132      22.489  61.835  31.170  1.00  0.00           H  
ATOM   2056  C   ARG   132      25.203  58.844  37.726  1.00  0.00           C  
ATOM   2057  O   ARG   132      24.671  58.798  38.785  1.00  0.00           O  
ATOM   2058  N   PHE   133      25.685  57.775  37.080  1.00  0.00           N  
ATOM   2059  H   PHE   133      26.161  57.881  36.196  1.00  0.00           H  
ATOM   2060  CA  PHE   133      25.608  56.452  37.703  1.00  0.00           C  
ATOM   2061  HA  PHE   133      24.642  56.160  37.750  1.00  0.00           H  
ATOM   2062  CB  PHE   133      26.399  55.540  36.708  1.00  0.00           C  
ATOM   2063  HB2 PHE   133      25.821  55.337  35.905  1.00  0.00           H  
ATOM   2064  HB3 PHE   133      27.240  56.000  36.389  1.00  0.00           H  
ATOM   2065  CG  PHE   133      26.758  54.277  37.287  1.00  0.00           C  
ATOM   2066  CD1 PHE   133      25.739  53.433  37.606  1.00  0.00           C  
ATOM   2067  HD1 PHE   133      24.780  53.742  37.532  1.00  0.00           H  
ATOM   2068  CE1 PHE   133      26.055  52.151  38.114  1.00  0.00           C  
ATOM   2069  HE1 PHE   133      25.299  51.550  38.619  1.00  0.00           H  
ATOM   2070  CZ  PHE   133      27.393  51.735  38.290  1.00  0.00           C  
ATOM   2071  HZ  PHE   133      27.622  50.865  38.905  1.00  0.00           H  
ATOM   2072  CE2 PHE   133      28.413  52.628  37.915  1.00  0.00           C  
ATOM   2073  HE2 PHE   133      29.444  52.316  38.079  1.00  0.00           H  
ATOM   2074  CD2 PHE   133      28.120  53.873  37.399  1.00  0.00           C  
ATOM   2075  HD2 PHE   133      28.944  54.555  37.192  1.00  0.00           H  
ATOM   2076  C   PHE   133      26.230  56.525  39.131  1.00  0.00           C  
ATOM   2077  O   PHE   133      25.625  56.015  40.075  1.00  0.00           O  
ATOM   2078  N   TYR   134      27.404  57.116  39.273  1.00  0.00           N  
ATOM   2079  H   TYR   134      27.907  57.345  38.428  1.00  0.00           H  
ATOM   2080  CA  TYR   134      28.097  57.218  40.529  1.00  0.00           C  
ATOM   2081  HA  TYR   134      28.119  56.173  40.840  1.00  0.00           H  
ATOM   2082  CB  TYR   134      29.590  57.619  40.194  1.00  0.00           C  
ATOM   2083  HB2 TYR   134      29.616  58.550  39.627  1.00  0.00           H  
ATOM   2084  HB3 TYR   134      30.092  57.950  41.103  1.00  0.00           H  
ATOM   2085  CG  TYR   134      30.495  56.408  39.695  1.00  0.00           C  
ATOM   2086  CD1 TYR   134      30.549  55.123  40.377  1.00  0.00           C  
ATOM   2087  HD1 TYR   134      30.070  54.899  41.330  1.00  0.00           H  
ATOM   2088  CE1 TYR   134      31.415  54.083  39.947  1.00  0.00           C  
ATOM   2089  HE1 TYR   134      31.449  53.139  40.490  1.00  0.00           H  
ATOM   2090  CZ  TYR   134      32.071  54.272  38.761  1.00  0.00           C  
ATOM   2091  OH  TYR   134      32.799  53.181  38.171  1.00  0.00           O  
ATOM   2092  HH  TYR   134      32.778  52.323  38.843  1.00  0.00           H  
ATOM   2093  CE2 TYR   134      32.013  55.505  38.047  1.00  0.00           C  
ATOM   2094  HE2 TYR   134      32.604  55.526  37.131  1.00  0.00           H  
ATOM   2095  CD2 TYR   134      31.208  56.556  38.500  1.00  0.00           C  
ATOM   2096  HD2 TYR   134      31.293  57.465  38.068  1.00  0.00           H  
ATOM   2097  C   TYR   134      27.416  58.089  41.557  1.00  0.00           C  
ATOM   2098  O   TYR   134      27.593  57.704  42.698  1.00  0.00           O  
ATOM   2099  N   GLN   135      26.762  59.238  41.209  1.00  0.00           N  
ATOM   2100  H   GLN   135      26.839  59.503  40.155  1.00  0.00           H  
ATOM   2101  CA  GLN   135      26.160  60.265  42.206  1.00  0.00           C  
ATOM   2102  HA  GLN   135      26.798  60.320  43.088  1.00  0.00           H  
ATOM   2103  CB  GLN   135      26.015  61.689  41.585  1.00  0.00           C  
ATOM   2104  HB2 GLN   135      25.702  61.558  40.560  1.00  0.00           H  
ATOM   2105  HB3 GLN   135      25.342  62.222  42.257  1.00  0.00           H  
ATOM   2106  CG  GLN   135      27.367  62.451  41.631  1.00  0.00           C  
ATOM   2107  HG2 GLN   135      28.229  61.880  41.322  1.00  0.00           H  
ATOM   2108  HG3 GLN   135      27.329  63.222  40.876  1.00  0.00           H  
ATOM   2109  CD  GLN   135      27.836  63.027  42.921  1.00  0.00           C  
ATOM   2110  OE1 GLN   135      27.340  62.754  44.029  1.00  0.00           O  
ATOM   2111  NE2 GLN   135      28.804  63.907  42.631  1.00  0.00           N  
ATOM   2112 HE21 GLN   135      29.270  64.494  43.409  1.00  0.00           H  
ATOM   2113 HE22 GLN   135      29.078  64.106  41.605  1.00  0.00           H  
ATOM   2114  C   GLN   135      24.815  59.677  42.702  1.00  0.00           C  
ATOM   2115  O   GLN   135      24.467  59.780  43.850  1.00  0.00           O  
ATOM   2116  N   ASN   136      24.120  58.856  41.804  1.00  0.00           N  
ATOM   2117  H   ASN   136      24.368  58.856  40.753  1.00  0.00           H  
ATOM   2118  CA  ASN   136      22.871  58.127  42.146  1.00  0.00           C  
ATOM   2119  HA  ASN   136      22.324  58.775  42.815  1.00  0.00           H  
ATOM   2120  CB  ASN   136      21.961  58.108  40.864  1.00  0.00           C  
ATOM   2121  HB2 ASN   136      22.514  57.614  40.079  1.00  0.00           H  
ATOM   2122  HB3 ASN   136      21.170  57.590  41.034  1.00  0.00           H  
ATOM   2123  CG  ASN   136      21.526  59.509  40.462  1.00  0.00           C  
ATOM   2124  OD1 ASN   136      21.618  60.484  41.246  1.00  0.00           O  
ATOM   2125  ND2 ASN   136      20.954  59.549  39.308  1.00  0.00           N  
ATOM   2126 HD21 ASN   136      20.503  60.409  39.032  1.00  0.00           H  
ATOM   2127 HD22 ASN   136      20.820  58.705  38.648  1.00  0.00           H  
ATOM   2128  C   ASN   136      23.028  56.834  42.904  1.00  0.00           C  
ATOM   2129  O   ASN   136      22.094  56.094  42.935  1.00  0.00           O  
ATOM   2130  N   TRP   137      24.212  56.510  43.424  1.00  0.00           N  
ATOM   2131  H   TRP   137      25.076  57.106  43.131  1.00  0.00           H  
ATOM   2132  CA  TRP   137      24.330  55.354  44.284  1.00  0.00           C  
ATOM   2133  HA  TRP   137      23.475  54.692  44.144  1.00  0.00           H  
ATOM   2134  CB  TRP   137      25.706  54.625  44.024  1.00  0.00           C  
ATOM   2135  HB2 TRP   137      25.692  54.042  43.102  1.00  0.00           H  
ATOM   2136  HB3 TRP   137      26.424  55.423  43.836  1.00  0.00           H  
ATOM   2137  CG  TRP   137      26.219  53.812  45.173  1.00  0.00           C  
ATOM   2138  CD1 TRP   137      25.765  52.606  45.514  1.00  0.00           C  
ATOM   2139  HD1 TRP   137      25.128  52.049  44.962  1.00  0.00           H  
ATOM   2140  NE1 TRP   137      26.313  52.267  46.726  1.00  0.00           N  
ATOM   2141  HE1 TRP   137      26.028  51.438  47.228  1.00  0.00           H  
ATOM   2142  CE2 TRP   137      27.268  53.171  47.144  1.00  0.00           C  
ATOM   2143  CZ2 TRP   137      28.188  53.181  48.192  1.00  0.00           C  
ATOM   2144  HZ2 TRP   137      28.284  52.375  48.794  1.00  0.00           H  
ATOM   2145  CH2 TRP   137      28.968  54.354  48.394  1.00  0.00           C  
ATOM   2146  HH2 TRP   137      29.658  54.294  49.235  1.00  0.00           H  
ATOM   2147  CZ3 TRP   137      28.848  55.423  47.547  1.00  0.00           C  
ATOM   2148  HZ3 TRP   137      29.424  56.329  47.732  1.00  0.00           H  
ATOM   2149  CE3 TRP   137      27.985  55.372  46.426  1.00  0.00           C  
ATOM   2150  HE3 TRP   137      27.986  56.257  45.790  1.00  0.00           H  
ATOM   2151  CD2 TRP   137      27.200  54.218  46.208  1.00  0.00           C  
ATOM   2152  C   TRP   137      24.293  55.775  45.781  1.00  0.00           C  
ATOM   2153  O   TRP   137      24.815  56.862  46.186  1.00  0.00           O  
ATOM   2154  N   GLN   138      23.757  54.909  46.642  1.00  0.00           N  
ATOM   2155  H   GLN   138      23.457  54.038  46.228  1.00  0.00           H  
ATOM   2156  CA  GLN   138      23.680  55.080  48.102  1.00  0.00           C  
ATOM   2157  HA  GLN   138      24.398  55.867  48.333  1.00  0.00           H  
ATOM   2158  CB  GLN   138      22.350  55.509  48.625  1.00  0.00           C  
ATOM   2159  HB2 GLN   138      21.598  54.938  48.080  1.00  0.00           H  
ATOM   2160  HB3 GLN   138      22.153  55.112  49.621  1.00  0.00           H  
ATOM   2161  CG  GLN   138      22.025  56.991  48.343  1.00  0.00           C  
ATOM   2162  HG2 GLN   138      22.096  57.147  47.348  1.00  0.00           H  
ATOM   2163  HG3 GLN   138      21.062  57.202  48.565  1.00  0.00           H  
ATOM   2164  CD  GLN   138      22.801  58.027  49.069  1.00  0.00           C  
ATOM   2165  OE1 GLN   138      22.974  57.843  50.245  1.00  0.00           O  
ATOM   2166  NE2 GLN   138      23.306  59.076  48.443  1.00  0.00           N  
ATOM   2167 HE21 GLN   138      23.120  59.174  47.374  1.00  0.00           H  
ATOM   2168 HE22 GLN   138      24.007  59.599  48.948  1.00  0.00           H  
ATOM   2169  C   GLN   138      24.273  53.874  48.926  1.00  0.00           C  
ATOM   2170  O   GLN   138      23.945  52.697  48.722  1.00  0.00           O  
ATOM   2171  N   PRO   139      25.296  54.135  49.855  1.00  0.00           N  
ATOM   2172  CD  PRO   139      25.842  55.488  50.119  1.00  0.00           C  
ATOM   2173  HD2 PRO   139      25.122  56.271  50.309  1.00  0.00           H  
ATOM   2174  HD3 PRO   139      26.437  55.725  49.237  1.00  0.00           H  
ATOM   2175  CG  PRO   139      26.884  55.395  51.262  1.00  0.00           C  
ATOM   2176  HG2 PRO   139      26.774  56.121  52.054  1.00  0.00           H  
ATOM   2177  HG3 PRO   139      27.820  55.422  50.884  1.00  0.00           H  
ATOM   2178  CB  PRO   139      26.713  53.927  51.767  1.00  0.00           C  
ATOM   2179  HB2 PRO   139      26.126  53.998  52.670  1.00  0.00           H  
ATOM   2180  HB3 PRO   139      27.697  53.512  51.934  1.00  0.00           H  
ATOM   2181  CA  PRO   139      25.932  53.095  50.720  1.00  0.00           C  
ATOM   2182  HA  PRO   139      26.692  52.528  50.202  1.00  0.00           H  
ATOM   2183  C   PRO   139      24.912  52.163  51.445  1.00  0.00           C  
ATOM   2184  O   PRO   139      23.975  52.604  52.078  1.00  0.00           O  
ATOM   2185  N   GLN   140      25.159  50.881  51.416  1.00  0.00           N  
ATOM   2186  H   GLN   140      26.041  50.513  50.892  1.00  0.00           H  
ATOM   2187  CA  GLN   140      24.400  49.852  52.126  1.00  0.00           C  
ATOM   2188  HA  GLN   140      23.357  50.143  52.008  1.00  0.00           H  
ATOM   2189  CB  GLN   140      24.525  48.561  51.362  1.00  0.00           C  
ATOM   2190  HB2 GLN   140      25.507  48.328  51.354  1.00  0.00           H  
ATOM   2191  HB3 GLN   140      24.010  47.801  51.950  1.00  0.00           H  
ATOM   2192  CG  GLN   140      23.922  48.671  49.936  1.00  0.00           C  
ATOM   2193  HG2 GLN   140      22.977  49.026  49.946  1.00  0.00           H  
ATOM   2194  HG3 GLN   140      24.513  49.367  49.504  1.00  0.00           H  
ATOM   2195  CD  GLN   140      24.010  47.347  49.100  1.00  0.00           C  
ATOM   2196  OE1 GLN   140      23.355  46.363  49.395  1.00  0.00           O  
ATOM   2197  NE2 GLN   140      24.762  47.357  48.006  1.00  0.00           N  
ATOM   2198 HE21 GLN   140      25.278  48.244  47.638  1.00  0.00           H  
ATOM   2199 HE22 GLN   140      24.757  46.415  47.457  1.00  0.00           H  
ATOM   2200  C   GLN   140      24.886  49.689  53.584  1.00  0.00           C  
ATOM   2201  O   GLN   140      24.107  49.582  54.505  1.00  0.00           O  
ATOM   2202  N   TRP   141      26.207  49.823  53.765  1.00  0.00           N  
ATOM   2203  H   TRP   141      26.787  49.792  52.843  1.00  0.00           H  
ATOM   2204  CA  TRP   141      26.999  49.949  54.964  1.00  0.00           C  
ATOM   2205  HA  TRP   141      26.430  50.285  55.832  1.00  0.00           H  
ATOM   2206  CB  TRP   141      27.633  48.616  55.323  1.00  0.00           C  
ATOM   2207  HB2 TRP   141      28.453  48.314  54.671  1.00  0.00           H  
ATOM   2208  HB3 TRP   141      28.224  48.773  56.225  1.00  0.00           H  
ATOM   2209  CG  TRP   141      26.741  47.446  55.534  1.00  0.00           C  
ATOM   2210  CD1 TRP   141      26.373  46.955  56.764  1.00  0.00           C  
ATOM   2211  HD1 TRP   141      26.645  47.185  57.795  1.00  0.00           H  
ATOM   2212  NE1 TRP   141      25.741  45.760  56.577  1.00  0.00           N  
ATOM   2213  HE1 TRP   141      25.426  45.093  57.380  1.00  0.00           H  
ATOM   2214  CE2 TRP   141      25.510  45.505  55.289  1.00  0.00           C  
ATOM   2215  CZ2 TRP   141      24.649  44.550  54.637  1.00  0.00           C  
ATOM   2216  HZ2 TRP   141      24.208  43.720  55.189  1.00  0.00           H  
ATOM   2217  CH2 TRP   141      24.640  44.531  53.243  1.00  0.00           C  
ATOM   2218  HH2 TRP   141      24.010  43.923  52.739  1.00  0.00           H  
ATOM   2219  CZ3 TRP   141      25.461  45.366  52.515  1.00  0.00           C  
ATOM   2220  HZ3 TRP   141      25.528  45.229  51.436  1.00  0.00           H  
ATOM   2221  CE3 TRP   141      26.135  46.377  53.185  1.00  0.00           C  
ATOM   2222  HE3 TRP   141      26.735  47.058  52.581  1.00  0.00           H  
ATOM   2223  CD2 TRP   141      26.141  46.564  54.546  1.00  0.00           C  
ATOM   2224  C   TRP   141      28.081  51.074  54.923  1.00  0.00           C  
ATOM   2225  O   TRP   141      28.309  51.564  53.883  1.00  0.00           O  
ATOM   2226  N   LYS   142      28.817  51.417  56.058  1.00  0.00           N  
ATOM   2227  H   LYS   142      28.832  50.816  56.869  1.00  0.00           H  
ATOM   2228  CA  LYS   142      29.812  52.458  56.139  1.00  0.00           C  
ATOM   2229  HA  LYS   142      29.423  53.269  55.542  1.00  0.00           H  
ATOM   2230  CB  LYS   142      30.014  52.879  57.610  1.00  0.00           C  
ATOM   2231  HB2 LYS   142      30.405  52.108  58.257  1.00  0.00           H  
ATOM   2232  HB3 LYS   142      30.686  53.724  57.562  1.00  0.00           H  
ATOM   2233  CG  LYS   142      28.751  53.265  58.301  1.00  0.00           C  
ATOM   2234  HG2 LYS   142      28.413  54.101  57.847  1.00  0.00           H  
ATOM   2235  HG3 LYS   142      28.061  52.437  58.222  1.00  0.00           H  
ATOM   2236  CD  LYS   142      28.982  53.619  59.735  1.00  0.00           C  
ATOM   2237  HD2 LYS   142      29.433  52.759  60.230  1.00  0.00           H  
ATOM   2238  HD3 LYS   142      29.614  54.505  59.795  1.00  0.00           H  
ATOM   2239  CE  LYS   142      27.644  53.925  60.427  1.00  0.00           C  
ATOM   2240  HE2 LYS   142      27.357  54.857  59.942  1.00  0.00           H  
ATOM   2241  HE3 LYS   142      26.923  53.138  60.205  1.00  0.00           H  
ATOM   2242  NZ  LYS   142      27.846  54.032  61.858  1.00  0.00           N  
ATOM   2243  HZ1 LYS   142      27.427  54.872  62.229  1.00  0.00           H  
ATOM   2244  HZ2 LYS   142      27.326  53.299  62.319  1.00  0.00           H  
ATOM   2245  HZ3 LYS   142      28.920  53.981  62.037  1.00  0.00           H  
ATOM   2246  C   LYS   142      31.083  52.051  55.364  1.00  0.00           C  
ATOM   2247  O   LYS   142      31.258  50.846  55.237  1.00  0.00           O  
ATOM   2248  N   PRO   143      31.873  52.960  54.751  1.00  0.00           N  
ATOM   2249  CD  PRO   143      31.701  54.373  54.637  1.00  0.00           C  
ATOM   2250  HD2 PRO   143      31.982  54.729  55.540  1.00  0.00           H  
ATOM   2251  HD3 PRO   143      30.788  54.696  54.353  1.00  0.00           H  
ATOM   2252  CG  PRO   143      32.756  54.936  53.658  1.00  0.00           C  
ATOM   2253  HG2 PRO   143      33.068  55.920  54.009  1.00  0.00           H  
ATOM   2254  HG3 PRO   143      32.336  55.023  52.744  1.00  0.00           H  
ATOM   2255  CB  PRO   143      33.778  53.792  53.722  1.00  0.00           C  
ATOM   2256  HB2 PRO   143      34.525  54.122  54.444  1.00  0.00           H  
ATOM   2257  HB3 PRO   143      34.326  53.705  52.784  1.00  0.00           H  
ATOM   2258  CA  PRO   143      33.130  52.506  54.172  1.00  0.00           C  
ATOM   2259  HA  PRO   143      32.892  51.876  53.327  1.00  0.00           H  
ATOM   2260  C   PRO   143      34.039  51.734  55.136  1.00  0.00           C  
ATOM   2261  O   PRO   143      34.249  52.177  56.293  1.00  0.00           O  
ATOM   2262  N   GLY   144      34.625  50.669  54.596  1.00  0.00           N  
ATOM   2263  H   GLY   144      34.391  50.482  53.549  1.00  0.00           H  
ATOM   2264  CA  GLY   144      35.684  49.814  55.213  1.00  0.00           C  
ATOM   2265  HA2 GLY   144      36.340  49.426  54.550  1.00  0.00           H  
ATOM   2266  HA3 GLY   144      36.103  50.527  55.922  1.00  0.00           H  
ATOM   2267  C   GLY   144      35.153  48.679  56.062  1.00  0.00           C  
ATOM   2268  O   GLY   144      35.997  47.883  56.489  1.00  0.00           O  
ATOM   2269  N   THR   145      33.812  48.477  56.183  1.00  0.00           N  
ATOM   2270  H   THR   145      33.179  49.276  55.798  1.00  0.00           H  
ATOM   2271  CA  THR   145      33.174  47.499  57.146  1.00  0.00           C  
ATOM   2272  HA  THR   145      33.963  47.245  57.854  1.00  0.00           H  
ATOM   2273  CB  THR   145      31.948  47.974  57.944  1.00  0.00           C  
ATOM   2274  HB  THR   145      31.745  47.142  58.617  1.00  0.00           H  
ATOM   2275  CG2 THR   145      32.235  49.197  58.718  1.00  0.00           C  
ATOM   2276 HG21 THR   145      31.591  49.176  59.597  1.00  0.00           H  
ATOM   2277 HG22 THR   145      33.255  49.225  59.102  1.00  0.00           H  
ATOM   2278 HG23 THR   145      32.160  49.996  57.981  1.00  0.00           H  
ATOM   2279  OG1 THR   145      30.808  48.255  57.167  1.00  0.00           O  
ATOM   2280  HG1 THR   145      30.337  49.137  57.600  1.00  0.00           H  
ATOM   2281  C   THR   145      32.802  46.146  56.447  1.00  0.00           C  
ATOM   2282  O   THR   145      32.613  45.199  57.181  1.00  0.00           O  
ATOM   2283  N   THR   146      32.599  46.225  55.138  1.00  0.00           N  
ATOM   2284  H   THR   146      32.798  47.166  54.625  1.00  0.00           H  
ATOM   2285  CA  THR   146      31.738  45.246  54.429  1.00  0.00           C  
ATOM   2286  HA  THR   146      31.870  44.354  55.042  1.00  0.00           H  
ATOM   2287  CB  THR   146      30.240  45.786  54.403  1.00  0.00           C  
ATOM   2288  HB  THR   146      30.136  46.815  54.059  1.00  0.00           H  
ATOM   2289  CG2 THR   146      29.268  44.971  53.636  1.00  0.00           C  
ATOM   2290 HG21 THR   146      29.858  44.468  52.870  1.00  0.00           H  
ATOM   2291 HG22 THR   146      28.771  44.267  54.304  1.00  0.00           H  
ATOM   2292 HG23 THR   146      28.546  45.667  53.208  1.00  0.00           H  
ATOM   2293  OG1 THR   146      29.708  46.021  55.685  1.00  0.00           O  
ATOM   2294  HG1 THR   146      30.037  46.924  55.995  1.00  0.00           H  
ATOM   2295  C   THR   146      32.201  45.118  52.929  1.00  0.00           C  
ATOM   2296  O   THR   146      31.819  45.921  52.081  1.00  0.00           O  
ATOM   2297  N   ARG   147      33.050  44.128  52.649  1.00  0.00           N  
ATOM   2298  H   ARG   147      32.932  43.274  53.315  1.00  0.00           H  
ATOM   2299  CA  ARG   147      33.510  43.850  51.227  1.00  0.00           C  
ATOM   2300  HA  ARG   147      33.796  44.683  50.845  1.00  0.00           H  
ATOM   2301  CB  ARG   147      34.766  42.976  51.310  1.00  0.00           C  
ATOM   2302  HB2 ARG   147      35.523  43.463  51.924  1.00  0.00           H  
ATOM   2303  HB3 ARG   147      34.541  42.110  51.779  1.00  0.00           H  
ATOM   2304  CG  ARG   147      35.406  42.775  49.970  1.00  0.00           C  
ATOM   2305  HG2 ARG   147      34.657  42.451  49.248  1.00  0.00           H  
ATOM   2306  HG3 ARG   147      35.962  43.613  49.550  1.00  0.00           H  
ATOM   2307  CD  ARG   147      36.397  41.585  50.208  1.00  0.00           C  
ATOM   2308  HD2 ARG   147      37.172  41.962  50.875  1.00  0.00           H  
ATOM   2309  HD3 ARG   147      35.850  40.769  50.681  1.00  0.00           H  
ATOM   2310  NE  ARG   147      36.988  41.184  48.983  1.00  0.00           N  
ATOM   2311  HE  ARG   147      37.869  41.484  48.745  1.00  0.00           H  
ATOM   2312  CZ  ARG   147      36.545  40.298  48.073  1.00  0.00           C  
ATOM   2313  NH1 ARG   147      35.405  39.612  48.281  1.00  0.00           N  
ATOM   2314 HH11 ARG   147      34.746  39.951  49.081  1.00  0.00           H  
ATOM   2315 HH12 ARG   147      35.125  38.912  47.609  1.00  0.00           H  
ATOM   2316  NH2 ARG   147      37.197  40.024  47.023  1.00  0.00           N  
ATOM   2317 HH21 ARG   147      38.057  40.672  46.851  1.00  0.00           H  
ATOM   2318 HH22 ARG   147      36.990  39.108  46.470  1.00  0.00           H  
ATOM   2319  C   ARG   147      32.302  43.379  50.384  1.00  0.00           C  
ATOM   2320  O   ARG   147      31.563  42.437  50.757  1.00  0.00           O  
ATOM   2321  N   LEU   148      32.223  44.018  49.200  1.00  0.00           N  
ATOM   2322  H   LEU   148      32.783  44.952  49.147  1.00  0.00           H  
ATOM   2323  CA  LEU   148      31.269  43.718  48.136  1.00  0.00           C  
ATOM   2324  HA  LEU   148      30.915  42.776  48.218  1.00  0.00           H  
ATOM   2325  CB  LEU   148      29.971  44.528  48.371  1.00  0.00           C  
ATOM   2326  HB2 LEU   148      29.632  44.153  49.245  1.00  0.00           H  
ATOM   2327  HB3 LEU   148      30.143  45.522  48.330  1.00  0.00           H  
ATOM   2328  CG  LEU   148      28.875  44.310  47.263  1.00  0.00           C  
ATOM   2329  HG  LEU   148      29.267  44.619  46.385  1.00  0.00           H  
ATOM   2330  CD1 LEU   148      28.491  42.812  47.239  1.00  0.00           C  
ATOM   2331 HD11 LEU   148      28.186  42.556  48.254  1.00  0.00           H  
ATOM   2332 HD12 LEU   148      27.758  42.639  46.566  1.00  0.00           H  
ATOM   2333 HD13 LEU   148      29.354  42.305  47.109  1.00  0.00           H  
ATOM   2334  CD2 LEU   148      27.650  45.072  47.688  1.00  0.00           C  
ATOM   2335 HD21 LEU   148      26.786  44.759  47.103  1.00  0.00           H  
ATOM   2336 HD22 LEU   148      27.383  44.926  48.734  1.00  0.00           H  
ATOM   2337 HD23 LEU   148      27.684  46.141  47.473  1.00  0.00           H  
ATOM   2338  C   LEU   148      31.848  43.940  46.668  1.00  0.00           C  
ATOM   2339  O   LEU   148      31.874  45.031  46.084  1.00  0.00           O  
ATOM   2340  N   TYC   149      32.370  42.877  46.103  1.00  0.00           N  
ATOM   2341  H   TYC   149      32.104  41.860  46.390  1.00  0.00           H  
ATOM   2342  CA  TYC   149      33.167  42.887  44.914  1.00  0.00           C  
ATOM   2343  HA  TYC   149      34.045  43.509  45.086  1.00  0.00           H  
ATOM   2344  CB  TYC   149      33.791  41.496  44.791  1.00  0.00           C  
ATOM   2345  HB2 TYC   149      34.387  41.331  45.694  1.00  0.00           H  
ATOM   2346  HB3 TYC   149      33.002  40.763  44.868  1.00  0.00           H  
ATOM   2347  CG  TYC   149      34.606  41.272  43.464  1.00  0.00           C  
ATOM   2348  CD1 TYC   149      36.042  41.129  43.592  1.00  0.00           C  
ATOM   2349  HD1 TYC   149      36.646  41.290  44.526  1.00  0.00           H  
ATOM   2350  CE1 TYC   149      36.751  40.914  42.427  1.00  0.00           C  
ATOM   2351  HE1 TYC   149      37.818  41.064  42.447  1.00  0.00           H  
ATOM   2352  CZ  TYC   149      36.012  40.490  41.189  1.00  0.00           C  
ATOM   2353  OH  TYC   149      36.825  40.108  40.231  1.00  0.00           O  
ATOM   2354  CE2 TYC   149      34.620  40.530  41.149  1.00  0.00           C  
ATOM   2355  HE2 TYC   149      34.055  40.016  40.270  1.00  0.00           H  
ATOM   2356  CD2 TYC   149      33.911  40.982  42.306  1.00  0.00           C  
ATOM   2357  HD2 TYC   149      32.860  41.089  42.193  1.00  0.00           H  
ATOM   2358  C   TYC   149      32.430  43.379  43.704  1.00  0.00           C  
ATOM   2359  O   TYC   149      31.269  43.048  43.600  1.00  0.00           O  
ATOM   2360  N   ALA   150      32.919  44.352  42.936  1.00  0.00           N  
ATOM   2361  H   ALA   150      33.915  44.469  43.057  1.00  0.00           H  
ATOM   2362  CA  ALA   150      32.104  45.040  41.979  1.00  0.00           C  
ATOM   2363  HA  ALA   150      31.306  44.448  41.531  1.00  0.00           H  
ATOM   2364  CB  ALA   150      31.588  46.297  42.693  1.00  0.00           C  
ATOM   2365  HB1 ALA   150      31.270  46.984  41.909  1.00  0.00           H  
ATOM   2366  HB2 ALA   150      30.763  45.981  43.333  1.00  0.00           H  
ATOM   2367  HB3 ALA   150      32.381  46.753  43.285  1.00  0.00           H  
ATOM   2368  C   ALA   150      32.995  45.491  40.838  1.00  0.00           C  
ATOM   2369  O   ALA   150      33.816  46.390  41.114  1.00  0.00           O  
ATOM   2370  N   ASN   151      32.708  45.068  39.603  1.00  0.00           N  
ATOM   2371  H   ASN   151      31.893  44.364  39.429  1.00  0.00           H  
ATOM   2372  CA  ASN   151      33.387  45.583  38.337  1.00  0.00           C  
ATOM   2373  HA  ASN   151      34.417  45.233  38.398  1.00  0.00           H  
ATOM   2374  CB  ASN   151      32.821  44.921  37.113  1.00  0.00           C  
ATOM   2375  HB2 ASN   151      31.804  45.273  36.942  1.00  0.00           H  
ATOM   2376  HB3 ASN   151      33.424  45.124  36.228  1.00  0.00           H  
ATOM   2377  CG  ASN   151      32.516  43.433  37.170  1.00  0.00           C  
ATOM   2378  OD1 ASN   151      32.858  42.704  38.091  1.00  0.00           O  
ATOM   2379  ND2 ASN   151      31.764  42.888  36.248  1.00  0.00           N  
ATOM   2380 HD21 ASN   151      31.230  43.506  35.526  1.00  0.00           H  
ATOM   2381 HD22 ASN   151      31.621  41.807  36.228  1.00  0.00           H  
ATOM   2382  C   ASN   151      33.410  47.099  38.274  1.00  0.00           C  
ATOM   2383  O   ASN   151      34.460  47.659  37.884  1.00  0.00           O  
ATOM   2384  N   ALA   152      32.381  47.783  38.735  1.00  0.00           N  
ATOM   2385  H   ALA   152      31.635  47.152  38.993  1.00  0.00           H  
ATOM   2386  CA  ALA   152      32.074  49.214  38.758  1.00  0.00           C  
ATOM   2387  HA  ALA   152      32.285  49.730  37.821  1.00  0.00           H  
ATOM   2388  CB  ALA   152      30.566  49.264  39.151  1.00  0.00           C  
ATOM   2389  HB1 ALA   152      29.832  48.851  38.460  1.00  0.00           H  
ATOM   2390  HB2 ALA   152      30.394  48.756  40.100  1.00  0.00           H  
ATOM   2391  HB3 ALA   152      30.309  50.313  39.302  1.00  0.00           H  
ATOM   2392  C   ALA   152      32.893  49.976  39.815  1.00  0.00           C  
ATOM   2393  O   ALA   152      32.997  51.193  39.845  1.00  0.00           O  
ATOM   2394  N   SER   153      33.579  49.195  40.625  1.00  0.00           N  
ATOM   2395  H   SER   153      33.417  48.211  40.564  1.00  0.00           H  
ATOM   2396  CA  SER   153      34.518  49.612  41.608  1.00  0.00           C  
ATOM   2397  HA  SER   153      34.198  50.662  41.887  1.00  0.00           H  
ATOM   2398  CB  SER   153      34.500  48.787  42.905  1.00  0.00           C  
ATOM   2399  HB2 SER   153      33.485  48.733  43.223  1.00  0.00           H  
ATOM   2400  HB3 SER   153      34.801  47.726  42.776  1.00  0.00           H  
ATOM   2401  OG  SER   153      35.181  49.374  43.931  1.00  0.00           O  
ATOM   2402  HG  SER   153      36.165  49.406  43.826  1.00  0.00           H  
ATOM   2403  C   SER   153      35.880  49.771  40.906  1.00  0.00           C  
ATOM   2404  O   SER   153      36.419  50.845  40.818  1.00  0.00           O  
ATOM   2405  N   ILE   154      36.583  48.637  40.556  1.00  0.00           N  
ATOM   2406  H   ILE   154      36.042  47.692  40.582  1.00  0.00           H  
ATOM   2407  CA  ILE   154      37.914  48.588  39.925  1.00  0.00           C  
ATOM   2408  HA  ILE   154      38.529  49.165  40.481  1.00  0.00           H  
ATOM   2409  CB  ILE   154      38.470  47.143  40.075  1.00  0.00           C  
ATOM   2410  HB  ILE   154      38.506  46.932  41.062  1.00  0.00           H  
ATOM   2411  CG2 ILE   154      37.542  46.160  39.346  1.00  0.00           C  
ATOM   2412 HG21 ILE   154      36.554  46.126  39.804  1.00  0.00           H  
ATOM   2413 HG22 ILE   154      37.353  46.389  38.297  1.00  0.00           H  
ATOM   2414 HG23 ILE   154      37.939  45.240  39.473  1.00  0.00           H  
ATOM   2415  CG1 ILE   154      39.878  47.015  39.445  1.00  0.00           C  
ATOM   2416 HG12 ILE   154      39.962  46.465  38.508  1.00  0.00           H  
ATOM   2417 HG13 ILE   154      40.487  47.919  39.483  1.00  0.00           H  
ATOM   2418  CD1 ILE   154      40.575  46.034  40.422  1.00  0.00           C  
ATOM   2419 HD11 ILE   154      40.005  45.139  40.663  1.00  0.00           H  
ATOM   2420 HD12 ILE   154      41.527  45.718  39.995  1.00  0.00           H  
ATOM   2421 HD13 ILE   154      40.788  46.530  41.276  1.00  0.00           H  
ATOM   2422  C   ILE   154      37.949  49.103  38.492  1.00  0.00           C  
ATOM   2423  O   ILE   154      38.949  49.676  38.108  1.00  0.00           O  
ATOM   2424  N   GLY   155      36.801  49.139  37.808  1.00  0.00           N  
ATOM   2425  H   GLY   155      36.027  48.509  37.959  1.00  0.00           H  
ATOM   2426  CA  GLY   155      36.655  50.013  36.616  1.00  0.00           C  
ATOM   2427  HA2 GLY   155      37.147  49.562  35.754  1.00  0.00           H  
ATOM   2428  HA3 GLY   155      35.589  50.085  36.402  1.00  0.00           H  
ATOM   2429  C   GLY   155      37.172  51.494  36.816  1.00  0.00           C  
ATOM   2430  O   GLY   155      38.029  51.956  36.128  1.00  0.00           O  
ATOM   2431  N   LEU   156      36.654  52.259  37.862  1.00  0.00           N  
ATOM   2432  H   LEU   156      35.914  51.778  38.501  1.00  0.00           H  
ATOM   2433  CA  LEU   156      37.084  53.635  38.061  1.00  0.00           C  
ATOM   2434  HA  LEU   156      36.965  54.086  37.165  1.00  0.00           H  
ATOM   2435  CB  LEU   156      36.076  54.200  39.087  1.00  0.00           C  
ATOM   2436  HB2 LEU   156      35.101  54.050  38.623  1.00  0.00           H  
ATOM   2437  HB3 LEU   156      36.100  53.654  40.030  1.00  0.00           H  
ATOM   2438  CG  LEU   156      36.098  55.716  39.356  1.00  0.00           C  
ATOM   2439  HG  LEU   156      36.968  56.028  39.935  1.00  0.00           H  
ATOM   2440  CD1 LEU   156      36.129  56.571  38.034  1.00  0.00           C  
ATOM   2441 HD11 LEU   156      35.753  57.570  38.257  1.00  0.00           H  
ATOM   2442 HD12 LEU   156      37.088  56.760  37.777  1.00  0.00           H  
ATOM   2443 HD13 LEU   156      35.743  56.105  37.289  1.00  0.00           H  
ATOM   2444  CD2 LEU   156      34.810  56.087  40.057  1.00  0.00           C  
ATOM   2445 HD21 LEU   156      34.732  57.112  40.420  1.00  0.00           H  
ATOM   2446 HD22 LEU   156      33.875  55.905  39.528  1.00  0.00           H  
ATOM   2447 HD23 LEU   156      34.830  55.443  40.936  1.00  0.00           H  
ATOM   2448  C   LEU   156      38.523  53.701  38.525  1.00  0.00           C  
ATOM   2449  O   LEU   156      39.229  54.518  38.019  1.00  0.00           O  
ATOM   2450  N   PHE   157      38.963  52.837  39.413  1.00  0.00           N  
ATOM   2451  H   PHE   157      38.328  52.067  39.849  1.00  0.00           H  
ATOM   2452  CA  PHE   157      40.395  52.912  39.807  1.00  0.00           C  
ATOM   2453  HA  PHE   157      40.530  53.937  40.152  1.00  0.00           H  
ATOM   2454  CB  PHE   157      40.778  52.017  40.987  1.00  0.00           C  
ATOM   2455  HB2 PHE   157      40.465  52.552  41.884  1.00  0.00           H  
ATOM   2456  HB3 PHE   157      40.210  51.088  40.934  1.00  0.00           H  
ATOM   2457  CG  PHE   157      42.207  51.671  41.255  1.00  0.00           C  
ATOM   2458  CD1 PHE   157      43.004  52.646  41.846  1.00  0.00           C  
ATOM   2459  HD1 PHE   157      42.562  53.609  42.100  1.00  0.00           H  
ATOM   2460  CE1 PHE   157      44.259  52.336  42.315  1.00  0.00           C  
ATOM   2461  HE1 PHE   157      44.973  53.069  42.690  1.00  0.00           H  
ATOM   2462  CZ  PHE   157      44.876  51.156  42.052  1.00  0.00           C  
ATOM   2463  HZ  PHE   157      45.876  50.936  42.428  1.00  0.00           H  
ATOM   2464  CE2 PHE   157      44.121  50.151  41.401  1.00  0.00           C  
ATOM   2465  HE2 PHE   157      44.605  49.221  41.103  1.00  0.00           H  
ATOM   2466  CD2 PHE   157      42.785  50.429  41.032  1.00  0.00           C  
ATOM   2467  HD2 PHE   157      42.176  49.665  40.549  1.00  0.00           H  
ATOM   2468  C   PHE   157      41.310  52.647  38.572  1.00  0.00           C  
ATOM   2469  O   PHE   157      42.247  53.455  38.434  1.00  0.00           O  
ATOM   2470  N   GLY   158      40.917  51.750  37.661  1.00  0.00           N  
ATOM   2471  H   GLY   158      40.036  51.167  37.932  1.00  0.00           H  
ATOM   2472  CA  GLY   158      41.500  51.585  36.361  1.00  0.00           C  
ATOM   2473  HA2 GLY   158      42.453  51.349  36.598  1.00  0.00           H  
ATOM   2474  HA3 GLY   158      41.056  50.830  35.712  1.00  0.00           H  
ATOM   2475  C   GLY   158      41.582  52.832  35.480  1.00  0.00           C  
ATOM   2476  O   GLY   158      42.758  53.183  35.135  1.00  0.00           O  
ATOM   2477  N   ALA   159      40.471  53.558  35.244  1.00  0.00           N  
ATOM   2478  H   ALA   159      39.510  53.258  35.661  1.00  0.00           H  
ATOM   2479  CA  ALA   159      40.494  54.799  34.532  1.00  0.00           C  
ATOM   2480  HA  ALA   159      40.959  54.629  33.562  1.00  0.00           H  
ATOM   2481  CB  ALA   159      39.025  55.279  34.281  1.00  0.00           C  
ATOM   2482  HB1 ALA   159      38.653  55.721  35.109  1.00  0.00           H  
ATOM   2483  HB2 ALA   159      39.082  55.952  33.426  1.00  0.00           H  
ATOM   2484  HB3 ALA   159      38.392  54.413  34.088  1.00  0.00           H  
ATOM   2485  C   ALA   159      41.338  55.865  35.198  1.00  0.00           C  
ATOM   2486  O   ALA   159      42.163  56.489  34.524  1.00  0.00           O  
ATOM   2487  N   LEU   160      41.283  56.001  36.531  1.00  0.00           N  
ATOM   2488  H   LEU   160      40.646  55.346  37.107  1.00  0.00           H  
ATOM   2489  CA  LEU   160      42.068  57.007  37.287  1.00  0.00           C  
ATOM   2490  HA  LEU   160      41.948  57.960  36.794  1.00  0.00           H  
ATOM   2491  CB  LEU   160      41.421  57.144  38.684  1.00  0.00           C  
ATOM   2492  HB2 LEU   160      41.336  56.252  39.288  1.00  0.00           H  
ATOM   2493  HB3 LEU   160      42.081  57.770  39.266  1.00  0.00           H  
ATOM   2494  CG  LEU   160      40.005  57.759  38.597  1.00  0.00           C  
ATOM   2495  HG  LEU   160      39.469  57.175  37.971  1.00  0.00           H  
ATOM   2496  CD1 LEU   160      39.263  57.699  39.983  1.00  0.00           C  
ATOM   2497 HD11 LEU   160      39.207  56.669  40.336  1.00  0.00           H  
ATOM   2498 HD12 LEU   160      39.811  58.367  40.648  1.00  0.00           H  
ATOM   2499 HD13 LEU   160      38.224  57.965  39.789  1.00  0.00           H  
ATOM   2500  CD2 LEU   160      39.910  59.205  38.113  1.00  0.00           C  
ATOM   2501 HD21 LEU   160      38.958  59.346  37.600  1.00  0.00           H  
ATOM   2502 HD22 LEU   160      40.205  59.939  38.863  1.00  0.00           H  
ATOM   2503 HD23 LEU   160      40.556  59.220  37.235  1.00  0.00           H  
ATOM   2504  C   LEU   160      43.555  56.620  37.244  1.00  0.00           C  
ATOM   2505  O   LEU   160      44.375  57.517  37.297  1.00  0.00           O  
ATOM   2506  N   ALA   161      43.878  55.290  37.156  1.00  0.00           N  
ATOM   2507  H   ALA   161      43.229  54.520  37.227  1.00  0.00           H  
ATOM   2508  CA  ALA   161      45.324  54.912  37.217  1.00  0.00           C  
ATOM   2509  HA  ALA   161      45.667  55.352  38.153  1.00  0.00           H  
ATOM   2510  CB  ALA   161      45.368  53.389  37.431  1.00  0.00           C  
ATOM   2511  HB1 ALA   161      44.535  52.846  37.009  1.00  0.00           H  
ATOM   2512  HB2 ALA   161      46.245  52.936  36.968  1.00  0.00           H  
ATOM   2513  HB3 ALA   161      45.458  53.276  38.511  1.00  0.00           H  
ATOM   2514  C   ALA   161      46.177  55.372  36.056  1.00  0.00           C  
ATOM   2515  O   ALA   161      47.358  55.701  36.298  1.00  0.00           O  
ATOM   2516  N   VAL   162      45.573  55.600  34.841  1.00  0.00           N  
ATOM   2517  H   VAL   162      44.595  55.146  34.678  1.00  0.00           H  
ATOM   2518  CA  VAL   162      46.220  56.182  33.655  1.00  0.00           C  
ATOM   2519  HA  VAL   162      47.199  55.942  33.717  1.00  0.00           H  
ATOM   2520  CB  VAL   162      45.633  55.474  32.399  1.00  0.00           C  
ATOM   2521  HB  VAL   162      46.060  55.911  31.496  1.00  0.00           H  
ATOM   2522  CG1 VAL   162      45.940  53.938  32.389  1.00  0.00           C  
ATOM   2523 HG11 VAL   162      47.005  53.717  32.310  1.00  0.00           H  
ATOM   2524 HG12 VAL   162      45.438  53.386  33.184  1.00  0.00           H  
ATOM   2525 HG13 VAL   162      45.522  53.567  31.454  1.00  0.00           H  
ATOM   2526  CG2 VAL   162      44.124  55.651  32.290  1.00  0.00           C  
ATOM   2527 HG21 VAL   162      43.636  55.132  33.115  1.00  0.00           H  
ATOM   2528 HG22 VAL   162      43.683  56.647  32.254  1.00  0.00           H  
ATOM   2529 HG23 VAL   162      43.809  55.273  31.408  1.00  0.00           H  
ATOM   2530  C   VAL   162      45.989  57.705  33.461  1.00  0.00           C  
ATOM   2531  O   VAL   162      46.492  58.245  32.454  1.00  0.00           O  
ATOM   2532  N   LYS   163      45.302  58.378  34.330  1.00  0.00           N  
ATOM   2533  H   LYS   163      45.138  57.808  35.245  1.00  0.00           H  
ATOM   2534  CA  LYS   163      44.767  59.749  34.312  1.00  0.00           C  
ATOM   2535  HA  LYS   163      44.402  59.802  33.286  1.00  0.00           H  
ATOM   2536  CB  LYS   163      43.568  59.900  35.343  1.00  0.00           C  
ATOM   2537  HB2 LYS   163      42.977  59.129  35.068  1.00  0.00           H  
ATOM   2538  HB3 LYS   163      43.899  59.845  36.380  1.00  0.00           H  
ATOM   2539  CG  LYS   163      42.696  61.133  35.104  1.00  0.00           C  
ATOM   2540  HG2 LYS   163      42.431  61.266  34.055  1.00  0.00           H  
ATOM   2541  HG3 LYS   163      41.752  60.930  35.610  1.00  0.00           H  
ATOM   2542  CD  LYS   163      43.350  62.377  35.753  1.00  0.00           C  
ATOM   2543  HD2 LYS   163      43.937  62.155  36.644  1.00  0.00           H  
ATOM   2544  HD3 LYS   163      44.057  62.844  35.067  1.00  0.00           H  
ATOM   2545  CE  LYS   163      42.385  63.422  35.997  1.00  0.00           C  
ATOM   2546  HE2 LYS   163      41.990  63.935  35.120  1.00  0.00           H  
ATOM   2547  HE3 LYS   163      41.503  63.026  36.501  1.00  0.00           H  
ATOM   2548  NZ  LYS   163      42.962  64.535  36.812  1.00  0.00           N  
ATOM   2549  HZ1 LYS   163      43.486  63.994  37.600  1.00  0.00           H  
ATOM   2550  HZ2 LYS   163      43.668  65.135  36.238  1.00  0.00           H  
ATOM   2551  HZ3 LYS   163      42.156  65.160  37.197  1.00  0.00           H  
ATOM   2552  C   LYS   163      45.916  60.786  34.392  1.00  0.00           C  
ATOM   2553  O   LYS   163      45.911  61.786  33.544  1.00  0.00           O  
ATOM   2554  N   PRO   164      46.938  60.617  35.246  1.00  0.00           N  
ATOM   2555  CD  PRO   164      46.862  59.811  36.472  1.00  0.00           C  
ATOM   2556  HD2 PRO   164      47.088  58.750  36.367  1.00  0.00           H  
ATOM   2557  HD3 PRO   164      45.902  59.865  36.983  1.00  0.00           H  
ATOM   2558  CG  PRO   164      47.937  60.381  37.442  1.00  0.00           C  
ATOM   2559  HG2 PRO   164      48.341  59.674  38.166  1.00  0.00           H  
ATOM   2560  HG3 PRO   164      47.577  61.278  37.944  1.00  0.00           H  
ATOM   2561  CB  PRO   164      49.020  60.829  36.411  1.00  0.00           C  
ATOM   2562  HB2 PRO   164      49.528  60.047  36.024  1.00  0.00           H  
ATOM   2563  HB3 PRO   164      49.765  61.516  36.813  1.00  0.00           H  
ATOM   2564  CA  PRO   164      48.184  61.396  35.238  1.00  0.00           C  
ATOM   2565  HA  PRO   164      47.975  62.454  35.399  1.00  0.00           H  
ATOM   2566  C   PRO   164      48.968  61.316  33.934  1.00  0.00           C  
ATOM   2567  O   PRO   164      49.546  62.325  33.527  1.00  0.00           O  
ATOM   2568  N   SER   165      48.995  60.143  33.260  1.00  0.00           N  
ATOM   2569  H   SER   165      48.492  59.343  33.617  1.00  0.00           H  
ATOM   2570  CA  SER   165      49.834  59.992  32.057  1.00  0.00           C  
ATOM   2571  HA  SER   165      50.767  60.294  32.299  1.00  0.00           H  
ATOM   2572  CB  SER   165      49.893  58.464  31.711  1.00  0.00           C  
ATOM   2573  HB2 SER   165      50.716  58.364  31.003  1.00  0.00           H  
ATOM   2574  HB3 SER   165      49.992  57.923  32.653  1.00  0.00           H  
ATOM   2575  OG  SER   165      48.735  58.048  30.959  1.00  0.00           O  
ATOM   2576  HG  SER   165      47.828  58.144  31.556  1.00  0.00           H  
ATOM   2577  C   SER   165      49.228  60.786  30.865  1.00  0.00           C  
ATOM   2578  O   SER   165      49.955  61.096  29.953  1.00  0.00           O  
ATOM   2579  N   GLY   166      47.943  61.040  30.869  1.00  0.00           N  
ATOM   2580  H   GLY   166      47.323  60.656  31.679  1.00  0.00           H  
ATOM   2581  CA  GLY   166      47.204  61.673  29.739  1.00  0.00           C  
ATOM   2582  HA2 GLY   166      46.284  61.986  30.015  1.00  0.00           H  
ATOM   2583  HA3 GLY   166      47.752  62.468  29.444  1.00  0.00           H  
ATOM   2584  C   GLY   166      47.034  60.749  28.489  1.00  0.00           C  
ATOM   2585  O   GLY   166      46.470  61.243  27.514  1.00  0.00           O  
ATOM   2586  N   MET   167      47.546  59.514  28.543  1.00  0.00           N  
ATOM   2587  H   MET   167      47.863  59.208  29.452  1.00  0.00           H  
ATOM   2588  CA  MET   167      47.435  58.434  27.542  1.00  0.00           C  
ATOM   2589  HA  MET   167      47.401  58.863  26.541  1.00  0.00           H  
ATOM   2590  CB  MET   167      48.605  57.468  27.653  1.00  0.00           C  
ATOM   2591  HB2 MET   167      48.674  57.103  28.678  1.00  0.00           H  
ATOM   2592  HB3 MET   167      48.362  56.573  27.081  1.00  0.00           H  
ATOM   2593  CG  MET   167      50.023  58.014  27.264  1.00  0.00           C  
ATOM   2594  HG2 MET   167      49.647  58.522  26.376  1.00  0.00           H  
ATOM   2595  HG3 MET   167      50.380  58.776  27.958  1.00  0.00           H  
ATOM   2596  SD  MET   167      51.410  56.780  26.996  1.00  0.00           S  
ATOM   2597  CE  MET   167      52.170  57.423  25.538  1.00  0.00           C  
ATOM   2598  HE1 MET   167      51.320  57.840  24.998  1.00  0.00           H  
ATOM   2599  HE2 MET   167      52.899  58.158  25.878  1.00  0.00           H  
ATOM   2600  HE3 MET   167      52.603  56.584  24.992  1.00  0.00           H  
ATOM   2601  C   MET   167      46.145  57.633  27.664  1.00  0.00           C  
ATOM   2602  O   MET   167      45.685  57.396  28.798  1.00  0.00           O  
ATOM   2603  N   PRO   168      45.518  57.116  26.569  1.00  0.00           N  
ATOM   2604  CD  PRO   168      45.760  57.516  25.195  1.00  0.00           C  
ATOM   2605  HD2 PRO   168      46.603  56.970  24.773  1.00  0.00           H  
ATOM   2606  HD3 PRO   168      45.958  58.586  25.139  1.00  0.00           H  
ATOM   2607  CG  PRO   168      44.497  57.286  24.449  1.00  0.00           C  
ATOM   2608  HG2 PRO   168      44.738  57.119  23.399  1.00  0.00           H  
ATOM   2609  HG3 PRO   168      43.846  58.145  24.609  1.00  0.00           H  
ATOM   2610  CB  PRO   168      43.875  56.076  25.119  1.00  0.00           C  
ATOM   2611  HB2 PRO   168      44.249  55.155  24.670  1.00  0.00           H  
ATOM   2612  HB3 PRO   168      42.790  56.180  25.123  1.00  0.00           H  
ATOM   2613  CA  PRO   168      44.388  56.182  26.612  1.00  0.00           C  
ATOM   2614  HA  PRO   168      43.607  56.715  27.155  1.00  0.00           H  
ATOM   2615  C   PRO   168      44.765  54.845  27.293  1.00  0.00           C  
ATOM   2616  O   PRO   168      45.907  54.479  27.304  1.00  0.00           O  
ATOM   2617  N   TYR   169      43.753  54.266  27.877  1.00  0.00           N  
ATOM   2618  H   TYR   169      42.709  54.561  27.767  1.00  0.00           H  
ATOM   2619  CA  TYR   169      44.054  53.121  28.783  1.00  0.00           C  
ATOM   2620  HA  TYR   169      44.569  53.408  29.603  1.00  0.00           H  
ATOM   2621  CB  TYR   169      42.760  52.473  29.426  1.00  0.00           C  
ATOM   2622  HB2 TYR   169      42.063  53.226  29.792  1.00  0.00           H  
ATOM   2623  HB3 TYR   169      42.131  51.998  28.673  1.00  0.00           H  
ATOM   2624  CG  TYR   169      43.006  51.426  30.486  1.00  0.00           C  
ATOM   2625  CD1 TYR   169      43.334  51.760  31.768  1.00  0.00           C  
ATOM   2626  HD1 TYR   169      43.212  52.732  32.013  1.00  0.00           H  
ATOM   2627  CE1 TYR   169      43.625  50.793  32.740  1.00  0.00           C  
ATOM   2628  HE1 TYR   169      43.857  51.173  33.735  1.00  0.00           H  
ATOM   2629  CZ  TYR   169      43.728  49.451  32.384  1.00  0.00           C  
ATOM   2630  OH  TYR   169      43.882  48.491  33.276  1.00  0.00           O  
ATOM   2631  HH  TYR   169      43.725  47.464  32.945  1.00  0.00           H  
ATOM   2632  CE2 TYR   169      43.452  49.071  31.035  1.00  0.00           C  
ATOM   2633  HE2 TYR   169      43.525  48.041  30.687  1.00  0.00           H  
ATOM   2634  CD2 TYR   169      43.036  50.063  30.104  1.00  0.00           C  
ATOM   2635  HD2 TYR   169      42.894  49.772  29.200  1.00  0.00           H  
ATOM   2636  C   TYR   169      44.845  51.968  28.164  1.00  0.00           C  
ATOM   2637  O   TYR   169      45.879  51.594  28.656  1.00  0.00           O  
ATOM   2638  N   GLU   170      44.479  51.520  26.943  1.00  0.00           N  
ATOM   2639  H   GLU   170      43.650  52.016  26.437  1.00  0.00           H  
ATOM   2640  CA  GLU   170      45.102  50.440  26.185  1.00  0.00           C  
ATOM   2641  HA  GLU   170      45.186  49.599  26.873  1.00  0.00           H  
ATOM   2642  CB  GLU   170      44.177  50.168  24.977  1.00  0.00           C  
ATOM   2643  HB2 GLU   170      43.242  49.740  25.339  1.00  0.00           H  
ATOM   2644  HB3 GLU   170      43.905  51.109  24.499  1.00  0.00           H  
ATOM   2645  CG  GLU   170      44.826  49.194  23.906  1.00  0.00           C  
ATOM   2646  HG2 GLU   170      45.692  49.707  23.487  1.00  0.00           H  
ATOM   2647  HG3 GLU   170      45.195  48.303  24.413  1.00  0.00           H  
ATOM   2648  CD  GLU   170      43.915  48.846  22.754  1.00  0.00           C  
ATOM   2649  OE1 GLU   170      43.942  47.665  22.290  1.00  0.00           O  
ATOM   2650  OE2 GLU   170      43.182  49.709  22.190  1.00  0.00           O  
ATOM   2651  C   GLU   170      46.532  50.824  25.708  1.00  0.00           C  
ATOM   2652  O   GLU   170      47.324  49.938  25.483  1.00  0.00           O  
ATOM   2653  N   GLN   171      46.871  52.078  25.514  1.00  0.00           N  
ATOM   2654  H   GLN   171      46.087  52.786  25.782  1.00  0.00           H  
ATOM   2655  CA  GLN   171      48.207  52.578  25.081  1.00  0.00           C  
ATOM   2656  HA  GLN   171      48.643  51.794  24.462  1.00  0.00           H  
ATOM   2657  CB  GLN   171      48.071  53.881  24.303  1.00  0.00           C  
ATOM   2658  HB2 GLN   171      47.475  53.587  23.440  1.00  0.00           H  
ATOM   2659  HB3 GLN   171      47.447  54.527  24.922  1.00  0.00           H  
ATOM   2660  CG  GLN   171      49.397  54.471  23.890  1.00  0.00           C  
ATOM   2661  HG2 GLN   171      50.062  54.518  24.753  1.00  0.00           H  
ATOM   2662  HG3 GLN   171      49.824  53.856  23.098  1.00  0.00           H  
ATOM   2663  CD  GLN   171      49.257  55.868  23.269  1.00  0.00           C  
ATOM   2664  OE1 GLN   171      48.210  56.353  22.939  1.00  0.00           O  
ATOM   2665  NE2 GLN   171      50.388  56.480  23.025  1.00  0.00           N  
ATOM   2666 HE21 GLN   171      51.336  56.001  23.273  1.00  0.00           H  
ATOM   2667 HE22 GLN   171      50.364  57.302  22.439  1.00  0.00           H  
ATOM   2668  C   GLN   171      49.143  52.635  26.252  1.00  0.00           C  
ATOM   2669  O   GLN   171      50.248  52.147  26.198  1.00  0.00           O  
ATOM   2670  N   ALA   172      48.700  53.167  27.363  1.00  0.00           N  
ATOM   2671  H   ALA   172      47.764  53.698  27.450  1.00  0.00           H  
ATOM   2672  CA  ALA   172      49.467  53.100  28.550  1.00  0.00           C  
ATOM   2673  HA  ALA   172      50.314  53.494  28.327  1.00  0.00           H  
ATOM   2674  CB  ALA   172      48.865  54.038  29.588  1.00  0.00           C  
ATOM   2675  HB1 ALA   172      49.324  53.888  30.566  1.00  0.00           H  
ATOM   2676  HB2 ALA   172      49.050  55.048  29.252  1.00  0.00           H  
ATOM   2677  HB3 ALA   172      47.799  53.866  29.605  1.00  0.00           H  
ATOM   2678  C   ALA   172      49.586  51.679  29.163  1.00  0.00           C  
ATOM   2679  O   ALA   172      50.723  51.358  29.556  1.00  0.00           O  
ATOM   2680  N   MET   173      48.546  50.840  29.173  1.00  0.00           N  
ATOM   2681  H   MET   173      47.553  51.234  28.959  1.00  0.00           H  
ATOM   2682  CA  MET   173      48.715  49.500  29.712  1.00  0.00           C  
ATOM   2683  HA  MET   173      49.218  49.701  30.658  1.00  0.00           H  
ATOM   2684  CB  MET   173      47.286  48.880  29.955  1.00  0.00           C  
ATOM   2685  HB2 MET   173      46.853  49.722  30.496  1.00  0.00           H  
ATOM   2686  HB3 MET   173      46.781  48.694  29.007  1.00  0.00           H  
ATOM   2687  CG  MET   173      47.349  47.628  30.860  1.00  0.00           C  
ATOM   2688  HG2 MET   173      48.112  47.866  31.600  1.00  0.00           H  
ATOM   2689  HG3 MET   173      46.424  47.561  31.261  1.00  0.00           H  
ATOM   2690  SD  MET   173      47.744  46.047  30.056  1.00  0.00           S  
ATOM   2691  CE  MET   173      46.291  45.800  29.016  1.00  0.00           C  
ATOM   2692  HE1 MET   173      46.345  44.800  28.614  1.00  0.00           H  
ATOM   2693  HE2 MET   173      45.412  45.620  29.636  1.00  0.00           H  
ATOM   2694  HE3 MET   173      46.201  46.566  28.245  1.00  0.00           H  
ATOM   2695  C   MET   173      49.594  48.581  28.851  1.00  0.00           C  
ATOM   2696  O   MET   173      50.483  47.848  29.283  1.00  0.00           O  
ATOM   2697  N   THR   174      49.587  48.830  27.479  1.00  0.00           N  
ATOM   2698  H   THR   174      48.843  49.555  27.150  1.00  0.00           H  
ATOM   2699  CA  THR   174      50.556  48.188  26.531  1.00  0.00           C  
ATOM   2700  HA  THR   174      50.372  47.130  26.720  1.00  0.00           H  
ATOM   2701  CB  THR   174      50.147  48.487  25.067  1.00  0.00           C  
ATOM   2702  HB  THR   174      50.176  49.568  24.931  1.00  0.00           H  
ATOM   2703  CG2 THR   174      51.021  47.730  24.017  1.00  0.00           C  
ATOM   2704 HG21 THR   174      51.985  47.993  24.162  1.00  0.00           H  
ATOM   2705 HG22 THR   174      50.956  46.743  24.218  1.00  0.00           H  
ATOM   2706 HG23 THR   174      50.636  47.854  23.091  1.00  0.00           H  
ATOM   2707  OG1 THR   174      48.830  48.051  24.859  1.00  0.00           O  
ATOM   2708  HG1 THR   174      48.125  48.755  25.301  1.00  0.00           H  
ATOM   2709  C   THR   174      52.062  48.532  26.792  1.00  0.00           C  
ATOM   2710  O   THR   174      52.839  47.612  27.184  1.00  0.00           O  
ATOM   2711  N   THR   175      52.425  49.823  26.712  1.00  0.00           N  
ATOM   2712  H   THR   175      51.656  50.522  26.383  1.00  0.00           H  
ATOM   2713  CA  THR   175      53.773  50.176  27.163  1.00  0.00           C  
ATOM   2714  HA  THR   175      54.422  49.483  26.628  1.00  0.00           H  
ATOM   2715  CB  THR   175      54.131  51.671  26.710  1.00  0.00           C  
ATOM   2716  HB  THR   175      53.678  51.890  25.743  1.00  0.00           H  
ATOM   2717  CG2 THR   175      53.551  52.760  27.568  1.00  0.00           C  
ATOM   2718 HG21 THR   175      54.008  52.825  28.555  1.00  0.00           H  
ATOM   2719 HG22 THR   175      53.747  53.668  27.172  1.00  0.00           H  
ATOM   2720 HG23 THR   175      52.507  52.499  27.747  1.00  0.00           H  
ATOM   2721  OG1 THR   175      55.555  51.895  26.719  1.00  0.00           O  
ATOM   2722  HG1 THR   175      55.898  51.382  25.821  1.00  0.00           H  
ATOM   2723  C   THR   175      54.181  49.903  28.556  1.00  0.00           C  
ATOM   2724  O   THR   175      55.293  49.468  28.688  1.00  0.00           O  
ATOM   2725  N   ARG   176      53.372  50.134  29.649  1.00  0.00           N  
ATOM   2726  H   ARG   176      52.401  50.598  29.479  1.00  0.00           H  
ATOM   2727  CA  ARG   176      53.852  49.964  31.043  1.00  0.00           C  
ATOM   2728  HA  ARG   176      54.898  50.265  31.099  1.00  0.00           H  
ATOM   2729  CB  ARG   176      53.042  50.860  31.980  1.00  0.00           C  
ATOM   2730  HB2 ARG   176      52.092  50.518  31.996  1.00  0.00           H  
ATOM   2731  HB3 ARG   176      53.366  50.714  32.872  1.00  0.00           H  
ATOM   2732  CG  ARG   176      53.209  52.351  31.687  1.00  0.00           C  
ATOM   2733  HG2 ARG   176      54.269  52.601  31.656  1.00  0.00           H  
ATOM   2734  HG3 ARG   176      52.780  52.507  30.697  1.00  0.00           H  
ATOM   2735  CD  ARG   176      52.526  53.187  32.845  1.00  0.00           C  
ATOM   2736  HD2 ARG   176      51.448  53.029  32.889  1.00  0.00           H  
ATOM   2737  HD3 ARG   176      53.117  52.894  33.712  1.00  0.00           H  
ATOM   2738  NE  ARG   176      52.827  54.606  32.763  1.00  0.00           N  
ATOM   2739  HE  ARG   176      53.342  55.003  31.888  1.00  0.00           H  
ATOM   2740  CZ  ARG   176      52.414  55.540  33.641  1.00  0.00           C  
ATOM   2741  NH1 ARG   176      51.584  55.233  34.656  1.00  0.00           N  
ATOM   2742 HH11 ARG   176      51.252  54.253  34.997  1.00  0.00           H  
ATOM   2743 HH12 ARG   176      51.332  56.138  35.210  1.00  0.00           H  
ATOM   2744  NH2 ARG   176      52.720  56.803  33.476  1.00  0.00           N  
ATOM   2745 HH21 ARG   176      53.141  57.050  32.592  1.00  0.00           H  
ATOM   2746 HH22 ARG   176      52.469  57.534  34.245  1.00  0.00           H  
ATOM   2747  C   ARG   176      53.723  48.520  31.554  1.00  0.00           C  
ATOM   2748  O   ARG   176      54.281  48.268  32.619  1.00  0.00           O  
ATOM   2749  N   VAL   177      52.925  47.660  30.930  1.00  0.00           N  
ATOM   2750  H   VAL   177      52.281  47.999  30.119  1.00  0.00           H  
ATOM   2751  CA  VAL   177      52.693  46.280  31.408  1.00  0.00           C  
ATOM   2752  HA  VAL   177      53.369  46.042  32.229  1.00  0.00           H  
ATOM   2753  CB  VAL   177      51.345  46.074  32.066  1.00  0.00           C  
ATOM   2754  HB  VAL   177      50.635  45.899  31.257  1.00  0.00           H  
ATOM   2755  CG1 VAL   177      51.316  44.775  32.855  1.00  0.00           C  
ATOM   2756 HG11 VAL   177      52.150  44.672  33.417  1.00  0.00           H  
ATOM   2757 HG12 VAL   177      50.584  44.765  33.476  1.00  0.00           H  
ATOM   2758 HG13 VAL   177      51.256  43.863  32.261  1.00  0.00           H  
ATOM   2759  CG2 VAL   177      50.864  47.190  33.012  1.00  0.00           C  
ATOM   2760 HG21 VAL   177      49.870  47.019  33.427  1.00  0.00           H  
ATOM   2761 HG22 VAL   177      51.579  47.303  33.827  1.00  0.00           H  
ATOM   2762 HG23 VAL   177      50.898  48.085  32.391  1.00  0.00           H  
ATOM   2763  C   VAL   177      53.002  45.204  30.370  1.00  0.00           C  
ATOM   2764  O   VAL   177      53.775  44.278  30.692  1.00  0.00           O  
ATOM   2765  N   LEU   178      52.528  45.285  29.137  1.00  0.00           N  
ATOM   2766  H   LEU   178      52.134  46.235  28.775  1.00  0.00           H  
ATOM   2767  CA  LEU   178      52.557  44.185  28.131  1.00  0.00           C  
ATOM   2768  HA  LEU   178      52.448  43.240  28.664  1.00  0.00           H  
ATOM   2769  CB  LEU   178      51.391  44.427  27.107  1.00  0.00           C  
ATOM   2770  HB2 LEU   178      51.653  45.344  26.580  1.00  0.00           H  
ATOM   2771  HB3 LEU   178      51.542  43.642  26.365  1.00  0.00           H  
ATOM   2772  CG  LEU   178      49.915  44.464  27.566  1.00  0.00           C  
ATOM   2773  HG  LEU   178      49.815  45.263  28.175  1.00  0.00           H  
ATOM   2774  CD1 LEU   178      49.000  44.520  26.303  1.00  0.00           C  
ATOM   2775 HD11 LEU   178      48.028  44.566  26.574  1.00  0.00           H  
ATOM   2776 HD12 LEU   178      49.335  45.287  25.738  1.00  0.00           H  
ATOM   2777 HD13 LEU   178      49.170  43.659  25.804  1.00  0.00           H  
ATOM   2778  CD2 LEU   178      49.617  43.112  28.337  1.00  0.00           C  
ATOM   2779 HD21 LEU   178      50.245  43.041  29.225  1.00  0.00           H  
ATOM   2780 HD22 LEU   178      48.658  43.033  28.643  1.00  0.00           H  
ATOM   2781 HD23 LEU   178      49.899  42.283  27.833  1.00  0.00           H  
ATOM   2782  C   LEU   178      53.857  44.127  27.323  1.00  0.00           C  
ATOM   2783  O   LEU   178      54.545  43.059  27.312  1.00  0.00           O  
ATOM   2784  N   LYS   179      54.343  45.237  26.775  1.00  0.00           N  
ATOM   2785  H   LYS   179      53.755  46.046  26.915  1.00  0.00           H  
ATOM   2786  CA  LYS   179      55.611  45.456  26.019  1.00  0.00           C  
ATOM   2787  HA  LYS   179      55.523  44.733  25.208  1.00  0.00           H  
ATOM   2788  CB  LYS   179      55.521  46.845  25.352  1.00  0.00           C  
ATOM   2789  HB2 LYS   179      54.450  46.964  25.191  1.00  0.00           H  
ATOM   2790  HB3 LYS   179      55.817  47.635  26.043  1.00  0.00           H  
ATOM   2791  CG  LYS   179      56.261  46.850  23.937  1.00  0.00           C  
ATOM   2792  HG2 LYS   179      55.910  46.163  23.167  1.00  0.00           H  
ATOM   2793  HG3 LYS   179      56.080  47.787  23.410  1.00  0.00           H  
ATOM   2794  CD  LYS   179      57.846  46.633  24.081  1.00  0.00           C  
ATOM   2795  HD2 LYS   179      58.106  47.050  25.053  1.00  0.00           H  
ATOM   2796  HD3 LYS   179      58.200  45.604  24.152  1.00  0.00           H  
ATOM   2797  CE  LYS   179      58.577  47.250  22.859  1.00  0.00           C  
ATOM   2798  HE2 LYS   179      58.179  46.866  22.015  1.00  0.00           H  
ATOM   2799  HE3 LYS   179      58.378  48.322  22.879  1.00  0.00           H  
ATOM   2800  NZ  LYS   179      60.043  46.984  22.802  1.00  0.00           N  
ATOM   2801  HZ1 LYS   179      60.469  46.491  23.675  1.00  0.00           H  
ATOM   2802  HZ2 LYS   179      60.299  46.330  21.969  1.00  0.00           H  
ATOM   2803  HZ3 LYS   179      60.510  47.969  22.795  1.00  0.00           H  
ATOM   2804  C   LYS   179      56.795  45.168  26.893  1.00  0.00           C  
ATOM   2805  O   LYS   179      57.637  44.345  26.430  1.00  0.00           O  
ATOM   2806  N   PRO   180      56.845  45.677  28.169  1.00  0.00           N  
ATOM   2807  CD  PRO   180      55.852  46.546  28.830  1.00  0.00           C  
ATOM   2808  HD2 PRO   180      55.118  45.894  29.303  1.00  0.00           H  
ATOM   2809  HD3 PRO   180      55.339  47.228  28.152  1.00  0.00           H  
ATOM   2810  CG  PRO   180      56.537  47.171  30.031  1.00  0.00           C  
ATOM   2811  HG2 PRO   180      55.761  47.327  30.780  1.00  0.00           H  
ATOM   2812  HG3 PRO   180      57.140  48.020  29.708  1.00  0.00           H  
ATOM   2813  CB  PRO   180      57.497  46.084  30.459  1.00  0.00           C  
ATOM   2814  HB2 PRO   180      56.978  45.386  31.117  1.00  0.00           H  
ATOM   2815  HB3 PRO   180      58.350  46.540  30.962  1.00  0.00           H  
ATOM   2816  CA  PRO   180      57.946  45.354  29.166  1.00  0.00           C  
ATOM   2817  HA  PRO   180      58.889  45.802  28.852  1.00  0.00           H  
ATOM   2818  C   PRO   180      58.139  43.828  29.410  1.00  0.00           C  
ATOM   2819  O   PRO   180      59.128  43.433  29.990  1.00  0.00           O  
ATOM   2820  N   LEU   181      57.047  43.086  29.100  1.00  0.00           N  
ATOM   2821  H   LEU   181      56.064  43.482  28.847  1.00  0.00           H  
ATOM   2822  CA  LEU   181      57.081  41.623  29.328  1.00  0.00           C  
ATOM   2823  HA  LEU   181      57.983  41.417  29.905  1.00  0.00           H  
ATOM   2824  CB  LEU   181      55.955  41.147  30.345  1.00  0.00           C  
ATOM   2825  HB2 LEU   181      54.964  41.298  29.917  1.00  0.00           H  
ATOM   2826  HB3 LEU   181      56.115  40.084  30.525  1.00  0.00           H  
ATOM   2827  CG  LEU   181      55.904  41.977  31.740  1.00  0.00           C  
ATOM   2828  HG  LEU   181      55.677  42.938  31.528  1.00  0.00           H  
ATOM   2829  CD1 LEU   181      54.721  41.545  32.629  1.00  0.00           C  
ATOM   2830 HD11 LEU   181      54.854  40.575  32.875  1.00  0.00           H  
ATOM   2831 HD12 LEU   181      54.659  42.110  33.463  1.00  0.00           H  
ATOM   2832 HD13 LEU   181      53.829  41.634  32.163  1.00  0.00           H  
ATOM   2833  CD2 LEU   181      57.165  41.960  32.570  1.00  0.00           C  
ATOM   2834 HD21 LEU   181      57.290  40.955  32.974  1.00  0.00           H  
ATOM   2835 HD22 LEU   181      58.041  42.341  32.044  1.00  0.00           H  
ATOM   2836 HD23 LEU   181      57.010  42.587  33.447  1.00  0.00           H  
ATOM   2837  C   LEU   181      57.064  40.861  28.026  1.00  0.00           C  
ATOM   2838  O   LEU   181      56.979  39.631  28.032  1.00  0.00           O  
ATOM   2839  N   LYS   182      56.909  41.572  26.867  1.00  0.00           N  
ATOM   2840  H   LYS   182      57.110  42.643  26.865  1.00  0.00           H  
ATOM   2841  CA  LYS   182      56.590  41.038  25.595  1.00  0.00           C  
ATOM   2842  HA  LYS   182      56.302  41.915  25.014  1.00  0.00           H  
ATOM   2843  CB  LYS   182      57.878  40.267  24.977  1.00  0.00           C  
ATOM   2844  HB2 LYS   182      58.230  39.498  25.665  1.00  0.00           H  
ATOM   2845  HB3 LYS   182      57.536  39.684  24.122  1.00  0.00           H  
ATOM   2846  CG  LYS   182      59.072  41.243  24.588  1.00  0.00           C  
ATOM   2847  HG2 LYS   182      58.716  41.964  23.853  1.00  0.00           H  
ATOM   2848  HG3 LYS   182      59.457  41.759  25.468  1.00  0.00           H  
ATOM   2849  CD  LYS   182      60.263  40.528  24.006  1.00  0.00           C  
ATOM   2850  HD2 LYS   182      60.582  39.952  24.772  1.00  0.00           H  
ATOM   2851  HD3 LYS   182      59.925  39.801  23.267  1.00  0.00           H  
ATOM   2852  CE  LYS   182      61.387  41.331  23.425  1.00  0.00           C  
ATOM   2853  HE2 LYS   182      61.945  41.851  24.203  1.00  0.00           H  
ATOM   2854  HE3 LYS   182      62.046  40.597  22.963  1.00  0.00           H  
ATOM   2855  NZ  LYS   182      60.951  42.136  22.249  1.00  0.00           N  
ATOM   2856  HZ1 LYS   182      60.645  43.142  22.535  1.00  0.00           H  
ATOM   2857  HZ2 LYS   182      61.770  42.216  21.535  1.00  0.00           H  
ATOM   2858  HZ3 LYS   182      60.141  41.521  21.858  1.00  0.00           H  
ATOM   2859  C   LYS   182      55.341  40.119  25.593  1.00  0.00           C  
ATOM   2860  O   LYS   182      55.429  38.974  25.218  1.00  0.00           O  
ATOM   2861  N   LEU   183      54.217  40.588  26.174  1.00  0.00           N  
ATOM   2862  H   LEU   183      54.298  41.552  26.464  1.00  0.00           H  
ATOM   2863  CA  LEU   183      52.875  40.055  26.083  1.00  0.00           C  
ATOM   2864  HA  LEU   183      52.883  38.965  26.101  1.00  0.00           H  
ATOM   2865  CB  LEU   183      52.013  40.314  27.339  1.00  0.00           C  
ATOM   2866  HB2 LEU   183      52.109  41.381  27.537  1.00  0.00           H  
ATOM   2867  HB3 LEU   183      51.013  40.043  27.000  1.00  0.00           H  
ATOM   2868  CG  LEU   183      52.404  39.628  28.672  1.00  0.00           C  
ATOM   2869  HG  LEU   183      53.456  39.849  28.854  1.00  0.00           H  
ATOM   2870  CD1 LEU   183      51.706  40.247  29.790  1.00  0.00           C  
ATOM   2871 HD11 LEU   183      50.630  40.200  29.620  1.00  0.00           H  
ATOM   2872 HD12 LEU   183      52.096  39.723  30.662  1.00  0.00           H  
ATOM   2873 HD13 LEU   183      52.001  41.289  29.908  1.00  0.00           H  
ATOM   2874  CD2 LEU   183      52.055  38.146  28.660  1.00  0.00           C  
ATOM   2875 HD21 LEU   183      52.429  37.749  29.604  1.00  0.00           H  
ATOM   2876 HD22 LEU   183      50.976  37.995  28.629  1.00  0.00           H  
ATOM   2877 HD23 LEU   183      52.496  37.698  27.769  1.00  0.00           H  
ATOM   2878  C   LEU   183      52.245  40.546  24.771  1.00  0.00           C  
ATOM   2879  O   LEU   183      51.444  41.483  24.734  1.00  0.00           O  
ATOM   2880  N   ASP   184      52.683  39.983  23.681  1.00  0.00           N  
ATOM   2881  H   ASP   184      53.497  39.266  23.796  1.00  0.00           H  
ATOM   2882  CA  ASP   184      52.387  40.456  22.320  1.00  0.00           C  
ATOM   2883  HA  ASP   184      52.533  41.456  22.309  1.00  0.00           H  
ATOM   2884  CB  ASP   184      53.481  39.911  21.397  1.00  0.00           C  
ATOM   2885  HB2 ASP   184      53.574  38.918  21.558  1.00  0.00           H  
ATOM   2886  HB3 ASP   184      53.234  40.057  20.429  1.00  0.00           H  
ATOM   2887  CG  ASP   184      54.880  40.559  21.555  1.00  0.00           C  
ATOM   2888  OD1 ASP   184      54.950  41.543  22.313  1.00  0.00           O  
ATOM   2889  OD2 ASP   184      55.825  40.245  20.818  1.00  0.00           O  
ATOM   2890  C   ASP   184      50.988  40.025  21.881  1.00  0.00           C  
ATOM   2891  O   ASP   184      50.621  40.301  20.735  1.00  0.00           O  
ATOM   2892  N   HIP   185      50.215  39.272  22.700  1.00  0.00           N  
ATOM   2893  H   HIP   185      50.633  39.155  23.699  1.00  0.00           H  
ATOM   2894  CA  HIP   185      48.982  38.577  22.267  1.00  0.00           C  
ATOM   2895  HA  HIP   185      48.629  38.847  21.271  1.00  0.00           H  
ATOM   2896  CB  HIP   185      49.225  37.043  22.237  1.00  0.00           C  
ATOM   2897  HB2 HIP   185      49.460  36.742  23.258  1.00  0.00           H  
ATOM   2898  HB3 HIP   185      48.294  36.530  21.994  1.00  0.00           H  
ATOM   2899  CG  HIP   185      50.146  36.535  21.169  1.00  0.00           C  
ATOM   2900  ND1 HIP   185      49.915  36.685  19.856  1.00  0.00           N  
ATOM   2901  HD1 HIP   185      49.006  36.917  19.300  1.00  0.00           H  
ATOM   2902  CE1 HIP   185      51.022  36.280  19.162  1.00  0.00           C  
ATOM   2903  HE1 HIP   185      51.055  36.224  18.074  1.00  0.00           H  
ATOM   2904  NE2 HIP   185      51.995  36.118  20.069  1.00  0.00           N  
ATOM   2905  HE2 HIP   185      53.058  36.198  19.845  1.00  0.00           H  
ATOM   2906  CD2 HIP   185      51.475  36.309  21.361  1.00  0.00           C  
ATOM   2907  HD2 HIP   185      52.088  36.500  22.242  1.00  0.00           H  
ATOM   2908  C   HIP   185      47.793  38.989  23.211  1.00  0.00           C  
ATOM   2909  O   HIP   185      46.702  38.433  23.076  1.00  0.00           O  
ATOM   2910  N   THR   186      48.073  39.846  24.179  1.00  0.00           N  
ATOM   2911  H   THR   186      49.062  40.300  24.225  1.00  0.00           H  
ATOM   2912  CA  THR   186      47.052  40.288  25.079  1.00  0.00           C  
ATOM   2913  HA  THR   186      46.174  39.650  25.178  1.00  0.00           H  
ATOM   2914  CB  THR   186      47.641  40.381  26.455  1.00  0.00           C  
ATOM   2915  HB  THR   186      48.520  41.025  26.429  1.00  0.00           H  
ATOM   2916  CG2 THR   186      46.724  40.865  27.618  1.00  0.00           C  
ATOM   2917 HG21 THR   186      46.230  41.814  27.409  1.00  0.00           H  
ATOM   2918 HG22 THR   186      46.017  40.046  27.745  1.00  0.00           H  
ATOM   2919 HG23 THR   186      47.326  40.919  28.526  1.00  0.00           H  
ATOM   2920  OG1 THR   186      48.112  39.166  26.959  1.00  0.00           O  
ATOM   2921  HG1 THR   186      49.076  39.029  26.689  1.00  0.00           H  
ATOM   2922  C   THR   186      46.427  41.536  24.500  1.00  0.00           C  
ATOM   2923  O   THR   186      47.028  42.604  24.460  1.00  0.00           O  
ATOM   2924  N   TRP   187      45.209  41.535  24.041  1.00  0.00           N  
ATOM   2925  H   TRP   187      44.618  40.654  24.243  1.00  0.00           H  
ATOM   2926  CA  TRP   187      44.566  42.562  23.227  1.00  0.00           C  
ATOM   2927  HA  TRP   187      45.132  43.386  23.369  1.00  0.00           H  
ATOM   2928  CB  TRP   187      44.265  42.102  21.810  1.00  0.00           C  
ATOM   2929  HB2 TRP   187      43.646  41.206  21.844  1.00  0.00           H  
ATOM   2930  HB3 TRP   187      43.724  42.926  21.344  1.00  0.00           H  
ATOM   2931  CG  TRP   187      45.444  41.734  20.919  1.00  0.00           C  
ATOM   2932  CD1 TRP   187      45.920  40.494  20.545  1.00  0.00           C  
ATOM   2933  HD1 TRP   187      45.546  39.506  20.816  1.00  0.00           H  
ATOM   2934  NE1 TRP   187      47.147  40.666  19.881  1.00  0.00           N  
ATOM   2935  HE1 TRP   187      47.661  39.841  19.604  1.00  0.00           H  
ATOM   2936  CE2 TRP   187      47.461  41.990  19.700  1.00  0.00           C  
ATOM   2937  CZ2 TRP   187      48.549  42.591  19.070  1.00  0.00           C  
ATOM   2938  HZ2 TRP   187      49.136  42.000  18.368  1.00  0.00           H  
ATOM   2939  CH2 TRP   187      48.598  43.996  19.138  1.00  0.00           C  
ATOM   2940  HH2 TRP   187      49.437  44.488  18.646  1.00  0.00           H  
ATOM   2941  CZ3 TRP   187      47.593  44.739  19.693  1.00  0.00           C  
ATOM   2942  HZ3 TRP   187      47.662  45.819  19.558  1.00  0.00           H  
ATOM   2943  CE3 TRP   187      46.539  44.077  20.323  1.00  0.00           C  
ATOM   2944  HE3 TRP   187      45.823  44.645  20.916  1.00  0.00           H  
ATOM   2945  CD2 TRP   187      46.383  42.668  20.268  1.00  0.00           C  
ATOM   2946  C   TRP   187      43.164  42.924  23.819  1.00  0.00           C  
ATOM   2947  O   TRP   187      42.374  42.104  24.157  1.00  0.00           O  
ATOM   2948  N   ILE   188      42.904  44.242  23.896  1.00  0.00           N  
ATOM   2949  H   ILE   188      43.832  44.800  23.774  1.00  0.00           H  
ATOM   2950  CA  ILE   188      41.560  44.920  24.162  1.00  0.00           C  
ATOM   2951  HA  ILE   188      41.005  44.211  24.776  1.00  0.00           H  
ATOM   2952  CB  ILE   188      41.730  46.242  24.995  1.00  0.00           C  
ATOM   2953  HB  ILE   188      42.485  46.915  24.588  1.00  0.00           H  
ATOM   2954  CG2 ILE   188      40.574  47.269  25.156  1.00  0.00           C  
ATOM   2955 HG21 ILE   188      39.709  46.720  25.529  1.00  0.00           H  
ATOM   2956 HG22 ILE   188      40.852  48.007  25.787  1.00  0.00           H  
ATOM   2957 HG23 ILE   188      40.395  47.649  24.293  1.00  0.00           H  
ATOM   2958  CG1 ILE   188      42.193  45.916  26.356  1.00  0.00           C  
ATOM   2959 HG12 ILE   188      41.386  45.818  27.082  1.00  0.00           H  
ATOM   2960 HG13 ILE   188      42.554  44.892  26.262  1.00  0.00           H  
ATOM   2961  CD1 ILE   188      43.325  46.834  26.838  1.00  0.00           C  
ATOM   2962 HD11 ILE   188      44.123  46.842  26.219  1.00  0.00           H  
ATOM   2963 HD12 ILE   188      42.911  47.832  26.839  1.00  0.00           H  
ATOM   2964 HD13 ILE   188      43.623  46.711  27.795  1.00  0.00           H  
ATOM   2965  C   ILE   188      40.692  45.116  22.971  1.00  0.00           C  
ATOM   2966  O   ILE   188      39.801  44.300  22.774  1.00  0.00           O  
ATOM   2967  N   ASN   189      41.162  45.941  21.998  1.00  0.00           N  
ATOM   2968  H   ASN   189      41.943  46.634  22.271  1.00  0.00           H  
ATOM   2969  CA  ASN   189      40.742  45.979  20.599  1.00  0.00           C  
ATOM   2970  HA  ASN   189      39.688  45.761  20.517  1.00  0.00           H  
ATOM   2971  CB  ASN   189      41.045  47.427  20.133  1.00  0.00           C  
ATOM   2972  HB2 ASN   189      42.021  47.607  20.318  1.00  0.00           H  
ATOM   2973  HB3 ASN   189      40.975  47.461  19.056  1.00  0.00           H  
ATOM   2974  CG  ASN   189      40.162  48.475  20.767  1.00  0.00           C  
ATOM   2975  OD1 ASN   189      38.976  48.397  20.590  1.00  0.00           O  
ATOM   2976  ND2 ASN   189      40.680  49.513  21.345  1.00  0.00           N  
ATOM   2977 HD21 ASN   189      40.015  50.273  21.756  1.00  0.00           H  
ATOM   2978 HD22 ASN   189      41.744  49.561  21.574  1.00  0.00           H  
ATOM   2979  C   ASN   189      41.553  44.869  19.793  1.00  0.00           C  
ATOM   2980  O   ASN   189      42.715  45.092  19.384  1.00  0.00           O  
ATOM   2981  N   VAL   190      40.913  43.771  19.427  1.00  0.00           N  
ATOM   2982  H   VAL   190      39.847  43.849  19.642  1.00  0.00           H  
ATOM   2983  CA  VAL   190      41.539  42.609  18.820  1.00  0.00           C  
ATOM   2984  HA  VAL   190      42.511  42.451  19.288  1.00  0.00           H  
ATOM   2985  CB  VAL   190      40.760  41.328  19.113  1.00  0.00           C  
ATOM   2986  HB  VAL   190      40.043  41.223  18.409  1.00  0.00           H  
ATOM   2987  CG1 VAL   190      41.608  40.108  18.846  1.00  0.00           C  
ATOM   2988 HG11 VAL   190      42.512  40.022  19.448  1.00  0.00           H  
ATOM   2989 HG12 VAL   190      41.047  39.189  19.016  1.00  0.00           H  
ATOM   2990 HG13 VAL   190      41.992  40.192  17.829  1.00  0.00           H  
ATOM   2991  CG2 VAL   190      40.283  41.068  20.582  1.00  0.00           C  
ATOM   2992 HG21 VAL   190      39.790  40.108  20.612  1.00  0.00           H  
ATOM   2993 HG22 VAL   190      41.089  40.958  21.181  1.00  0.00           H  
ATOM   2994 HG23 VAL   190      39.615  41.847  20.918  1.00  0.00           H  
ATOM   2995  C   VAL   190      41.668  42.855  17.252  1.00  0.00           C  
ATOM   2996  O   VAL   190      40.662  43.082  16.601  1.00  0.00           O  
ATOM   2997  N   PRO   191      42.842  42.718  16.603  1.00  0.00           N  
ATOM   2998  CD  PRO   191      44.187  42.746  17.203  1.00  0.00           C  
ATOM   2999  HD2 PRO   191      44.337  42.094  18.064  1.00  0.00           H  
ATOM   3000  HD3 PRO   191      44.333  43.794  17.465  1.00  0.00           H  
ATOM   3001  CG  PRO   191      45.109  42.346  16.018  1.00  0.00           C  
ATOM   3002  HG2 PRO   191      45.036  41.285  15.782  1.00  0.00           H  
ATOM   3003  HG3 PRO   191      46.138  42.624  16.246  1.00  0.00           H  
ATOM   3004  CB  PRO   191      44.463  43.044  14.854  1.00  0.00           C  
ATOM   3005  HB2 PRO   191      44.831  42.553  13.953  1.00  0.00           H  
ATOM   3006  HB3 PRO   191      44.919  44.031  14.934  1.00  0.00           H  
ATOM   3007  CA  PRO   191      42.947  42.898  15.173  1.00  0.00           C  
ATOM   3008  HA  PRO   191      42.460  43.854  14.979  1.00  0.00           H  
ATOM   3009  C   PRO   191      42.294  41.687  14.441  1.00  0.00           C  
ATOM   3010  O   PRO   191      42.255  40.555  14.856  1.00  0.00           O  
ATOM   3011  N   LYS   192      41.931  41.971  13.176  1.00  0.00           N  
ATOM   3012  H   LYS   192      42.121  42.939  12.711  1.00  0.00           H  
ATOM   3013  CA  LYS   192      41.427  40.920  12.235  1.00  0.00           C  
ATOM   3014  HA  LYS   192      40.482  40.484  12.557  1.00  0.00           H  
ATOM   3015  CB  LYS   192      41.060  41.579  10.942  1.00  0.00           C  
ATOM   3016  HB2 LYS   192      42.021  41.749  10.456  1.00  0.00           H  
ATOM   3017  HB3 LYS   192      40.750  40.837  10.207  1.00  0.00           H  
ATOM   3018  CG  LYS   192      40.173  42.884  10.926  1.00  0.00           C  
ATOM   3019  HG2 LYS   192      39.315  42.827  11.457  1.00  0.00           H  
ATOM   3020  HG3 LYS   192      40.772  43.675  11.376  1.00  0.00           H  
ATOM   3021  CD  LYS   192      39.747  43.270   9.510  1.00  0.00           C  
ATOM   3022  HD2 LYS   192      40.574  43.147   8.811  1.00  0.00           H  
ATOM   3023  HD3 LYS   192      38.883  42.674   9.217  1.00  0.00           H  
ATOM   3024  CE  LYS   192      39.305  44.787   9.509  1.00  0.00           C  
ATOM   3025  HE2 LYS   192      38.494  44.818  10.110  1.00  0.00           H  
ATOM   3026  HE3 LYS   192      40.125  45.349   9.957  1.00  0.00           H  
ATOM   3027  NZ  LYS   192      39.015  45.123   8.086  1.00  0.00           N  
ATOM   3028  HZ1 LYS   192      39.899  44.986   7.462  1.00  0.00           H  
ATOM   3029  HZ2 LYS   192      38.242  44.698   7.595  1.00  0.00           H  
ATOM   3030  HZ3 LYS   192      38.734  46.084   7.950  1.00  0.00           H  
ATOM   3031  C   LYS   192      42.508  39.796  11.966  1.00  0.00           C  
ATOM   3032  O   LYS   192      42.149  38.707  11.526  1.00  0.00           O  
ATOM   3033  N   ALA   193      43.733  40.088  12.307  1.00  0.00           N  
ATOM   3034  H   ALA   193      43.920  41.145  12.497  1.00  0.00           H  
ATOM   3035  CA  ALA   193      44.886  39.125  12.050  1.00  0.00           C  
ATOM   3036  HA  ALA   193      44.666  38.551  11.249  1.00  0.00           H  
ATOM   3037  CB  ALA   193      46.157  39.965  11.832  1.00  0.00           C  
ATOM   3038  HB1 ALA   193      46.293  40.809  12.509  1.00  0.00           H  
ATOM   3039  HB2 ALA   193      46.981  39.319  12.133  1.00  0.00           H  
ATOM   3040  HB3 ALA   193      46.238  40.091  10.752  1.00  0.00           H  
ATOM   3041  C   ALA   193      45.047  38.179  13.267  1.00  0.00           C  
ATOM   3042  O   ALA   193      45.575  37.131  13.058  1.00  0.00           O  
ATOM   3043  N   GLU   194      44.562  38.527  14.455  1.00  0.00           N  
ATOM   3044  H   GLU   194      44.091  39.507  14.522  1.00  0.00           H  
ATOM   3045  CA  GLU   194      44.457  37.654  15.695  1.00  0.00           C  
ATOM   3046  HA  GLU   194      45.156  36.818  15.680  1.00  0.00           H  
ATOM   3047  CB  GLU   194      44.666  38.562  16.906  1.00  0.00           C  
ATOM   3048  HB2 GLU   194      45.352  39.344  16.580  1.00  0.00           H  
ATOM   3049  HB3 GLU   194      43.686  38.990  17.118  1.00  0.00           H  
ATOM   3050  CG  GLU   194      45.185  37.784  18.086  1.00  0.00           C  
ATOM   3051  HG2 GLU   194      45.327  38.436  18.948  1.00  0.00           H  
ATOM   3052  HG3 GLU   194      44.424  37.084  18.428  1.00  0.00           H  
ATOM   3053  CD  GLU   194      46.597  37.146  17.960  1.00  0.00           C  
ATOM   3054  OE1 GLU   194      47.120  36.970  16.875  1.00  0.00           O  
ATOM   3055  OE2 GLU   194      47.209  36.889  19.047  1.00  0.00           O  
ATOM   3056  C   GLU   194      43.074  36.926  15.872  1.00  0.00           C  
ATOM   3057  O   GLU   194      42.966  35.883  16.603  1.00  0.00           O  
ATOM   3058  N   GLU   195      42.074  37.471  15.158  1.00  0.00           N  
ATOM   3059  H   GLU   195      42.349  38.483  14.863  1.00  0.00           H  
ATOM   3060  CA  GLU   195      40.637  37.021  15.031  1.00  0.00           C  
ATOM   3061  HA  GLU   195      40.263  36.895  16.047  1.00  0.00           H  
ATOM   3062  CB  GLU   195      39.812  38.196  14.374  1.00  0.00           C  
ATOM   3063  HB2 GLU   195      40.057  39.101  14.748  1.00  0.00           H  
ATOM   3064  HB3 GLU   195      39.979  38.273  13.300  1.00  0.00           H  
ATOM   3065  CG  GLU   195      38.314  38.088  14.626  1.00  0.00           C  
ATOM   3066  HG2 GLU   195      38.158  37.773  15.572  1.00  0.00           H  
ATOM   3067  HG3 GLU   195      37.972  39.038  14.617  1.00  0.00           H  
ATOM   3068  CD  GLU   195      37.454  37.164  13.713  1.00  0.00           C  
ATOM   3069  OE1 GLU   195      37.678  37.121  12.458  1.00  0.00           O  
ATOM   3070  OE2 GLU   195      36.406  36.568  14.171  1.00  0.00           O  
ATOM   3071  C   GLU   195      40.517  35.658  14.277  1.00  0.00           C  
ATOM   3072  O   GLU   195      39.591  34.871  14.551  1.00  0.00           O  
ATOM   3073  N   ALA   196      41.542  35.319  13.528  1.00  0.00           N  
ATOM   3074  H   ALA   196      42.171  36.142  13.188  1.00  0.00           H  
ATOM   3075  CA  ALA   196      41.825  33.928  13.014  1.00  0.00           C  
ATOM   3076  HA  ALA   196      41.055  33.571  12.330  1.00  0.00           H  
ATOM   3077  CB  ALA   196      43.108  33.965  12.204  1.00  0.00           C  
ATOM   3078  HB1 ALA   196      43.316  32.985  11.775  1.00  0.00           H  
ATOM   3079  HB2 ALA   196      43.112  34.671  11.374  1.00  0.00           H  
ATOM   3080  HB3 ALA   196      43.867  34.291  12.915  1.00  0.00           H  
ATOM   3081  C   ALA   196      41.864  32.956  14.243  1.00  0.00           C  
ATOM   3082  O   ALA   196      41.562  31.760  14.116  1.00  0.00           O  
ATOM   3083  N   HIE   197      42.374  33.476  15.349  1.00  0.00           N  
ATOM   3084  H   HIE   197      42.633  34.451  15.314  1.00  0.00           H  
ATOM   3085  CA  HIE   197      42.640  32.737  16.649  1.00  0.00           C  
ATOM   3086  HA  HIE   197      42.446  31.684  16.445  1.00  0.00           H  
ATOM   3087  CB  HIE   197      44.168  32.792  16.997  1.00  0.00           C  
ATOM   3088  HB2 HIE   197      44.391  33.783  17.393  1.00  0.00           H  
ATOM   3089  HB3 HIE   197      44.391  32.099  17.809  1.00  0.00           H  
ATOM   3090  CG  HIE   197      45.099  32.485  15.806  1.00  0.00           C  
ATOM   3091  ND1 HIE   197      45.361  31.257  15.203  1.00  0.00           N  
ATOM   3092  CE1 HIE   197      46.258  31.475  14.211  1.00  0.00           C  
ATOM   3093  HE1 HIE   197      46.622  30.699  13.537  1.00  0.00           H  
ATOM   3094  NE2 HIE   197      46.375  32.846  14.006  1.00  0.00           N  
ATOM   3095  HE2 HIE   197      46.858  33.295  13.241  1.00  0.00           H  
ATOM   3096  CD2 HIE   197      45.744  33.448  15.048  1.00  0.00           C  
ATOM   3097  HD2 HIE   197      45.764  34.525  15.209  1.00  0.00           H  
ATOM   3098  C   HIE   197      41.670  33.164  17.774  1.00  0.00           C  
ATOM   3099  O   HIE   197      41.442  32.354  18.722  1.00  0.00           O  
ATOM   3100  N   TYR   198      40.997  34.321  17.778  1.00  0.00           N  
ATOM   3101  H   TYR   198      41.214  35.056  17.003  1.00  0.00           H  
ATOM   3102  CA  TYR   198      39.842  34.738  18.666  1.00  0.00           C  
ATOM   3103  HA  TYR   198      40.220  34.841  19.683  1.00  0.00           H  
ATOM   3104  CB  TYR   198      39.319  36.114  18.292  1.00  0.00           C  
ATOM   3105  HB2 TYR   198      40.067  36.758  18.077  1.00  0.00           H  
ATOM   3106  HB3 TYR   198      38.675  35.978  17.424  1.00  0.00           H  
ATOM   3107  CG  TYR   198      38.477  36.856  19.318  1.00  0.00           C  
ATOM   3108  CD1 TYR   198      37.974  36.257  20.511  1.00  0.00           C  
ATOM   3109  HD1 TYR   198      38.228  35.216  20.714  1.00  0.00           H  
ATOM   3110  CE1 TYR   198      37.197  37.017  21.399  1.00  0.00           C  
ATOM   3111  HE1 TYR   198      36.842  36.533  22.309  1.00  0.00           H  
ATOM   3112  CZ  TYR   198      36.823  38.341  21.131  1.00  0.00           C  
ATOM   3113  OH  TYR   198      35.997  38.951  22.045  1.00  0.00           O  
ATOM   3114  HH  TYR   198      35.446  38.269  22.692  1.00  0.00           H  
ATOM   3115  CE2 TYR   198      37.257  38.879  19.893  1.00  0.00           C  
ATOM   3116  HE2 TYR   198      36.886  39.890  19.725  1.00  0.00           H  
ATOM   3117  CD2 TYR   198      38.035  38.185  18.999  1.00  0.00           C  
ATOM   3118  HD2 TYR   198      38.232  38.624  18.021  1.00  0.00           H  
ATOM   3119  C   TYR   198      38.719  33.681  18.731  1.00  0.00           C  
ATOM   3120  O   TYR   198      38.039  33.477  17.711  1.00  0.00           O  
ATOM   3121  N   ALA   199      38.598  32.930  19.809  1.00  0.00           N  
ATOM   3122  H   ALA   199      39.281  33.123  20.636  1.00  0.00           H  
ATOM   3123  CA  ALA   199      37.560  31.895  19.983  1.00  0.00           C  
ATOM   3124  HA  ALA   199      37.871  31.232  19.175  1.00  0.00           H  
ATOM   3125  CB  ALA   199      37.811  31.104  21.292  1.00  0.00           C  
ATOM   3126  HB1 ALA   199      37.077  30.308  21.416  1.00  0.00           H  
ATOM   3127  HB2 ALA   199      38.811  30.669  21.292  1.00  0.00           H  
ATOM   3128  HB3 ALA   199      37.899  31.775  22.042  1.00  0.00           H  
ATOM   3129  C   ALA   199      36.137  32.479  19.757  1.00  0.00           C  
ATOM   3130  O   ALA   199      35.900  33.673  19.891  1.00  0.00           O  
ATOM   3131  N   TRP   200      35.143  31.655  19.628  1.00  0.00           N  
ATOM   3132  H   TRP   200      35.343  30.672  19.509  1.00  0.00           H  
ATOM   3133  CA  TRP   200      33.776  32.020  20.014  1.00  0.00           C  
ATOM   3134  HA  TRP   200      33.653  33.086  20.204  1.00  0.00           H  
ATOM   3135  CB  TRP   200      32.765  31.691  18.900  1.00  0.00           C  
ATOM   3136  HB2 TRP   200      33.039  30.706  18.523  1.00  0.00           H  
ATOM   3137  HB3 TRP   200      31.760  31.630  19.319  1.00  0.00           H  
ATOM   3138  CG  TRP   200      32.587  32.712  17.784  1.00  0.00           C  
ATOM   3139  CD1 TRP   200      33.217  32.551  16.574  1.00  0.00           C  
ATOM   3140  HD1 TRP   200      33.971  31.803  16.379  1.00  0.00           H  
ATOM   3141  NE1 TRP   200      33.108  33.779  15.857  1.00  0.00           N  
ATOM   3142  HE1 TRP   200      33.545  33.863  14.951  1.00  0.00           H  
ATOM   3143  CE2 TRP   200      32.199  34.603  16.495  1.00  0.00           C  
ATOM   3144  CZ2 TRP   200      31.637  35.844  16.192  1.00  0.00           C  
ATOM   3145  HZ2 TRP   200      31.831  36.272  15.219  1.00  0.00           H  
ATOM   3146  CH2 TRP   200      30.854  36.541  17.147  1.00  0.00           C  
ATOM   3147  HH2 TRP   200      30.529  37.463  16.891  1.00  0.00           H  
ATOM   3148  CZ3 TRP   200      30.581  36.017  18.460  1.00  0.00           C  
ATOM   3149  HZ3 TRP   200      30.075  36.700  19.143  1.00  0.00           H  
ATOM   3150  CE3 TRP   200      31.163  34.722  18.722  1.00  0.00           C  
ATOM   3151  HE3 TRP   200      30.886  34.213  19.645  1.00  0.00           H  
ATOM   3152  CD2 TRP   200      31.933  34.031  17.748  1.00  0.00           C  
ATOM   3153  C   TRP   200      33.404  31.262  21.295  1.00  0.00           C  
ATOM   3154  O   TRP   200      33.459  30.019  21.274  1.00  0.00           O  
ATOM   3155  N   GLY   201      33.026  32.058  22.288  1.00  0.00           N  
ATOM   3156  H   GLY   201      33.066  32.998  22.098  1.00  0.00           H  
ATOM   3157  CA  GLY   201      32.367  31.598  23.499  1.00  0.00           C  
ATOM   3158  HA2 GLY   201      33.071  30.931  23.974  1.00  0.00           H  
ATOM   3159  HA3 GLY   201      32.013  32.381  24.153  1.00  0.00           H  
ATOM   3160  C   GLY   201      30.996  30.865  23.051  1.00  0.00           C  
ATOM   3161  O   GLY   201      30.388  31.238  22.069  1.00  0.00           O  
ATOM   3162  N   TYR   202      30.433  30.057  23.979  1.00  0.00           N  
ATOM   3163  H   TYR   202      30.923  29.933  24.945  1.00  0.00           H  
ATOM   3164  CA  TYR   202      29.122  29.478  23.869  1.00  0.00           C  
ATOM   3165  HA  TYR   202      28.564  30.056  23.133  1.00  0.00           H  
ATOM   3166  CB  TYR   202      29.267  28.012  23.422  1.00  0.00           C  
ATOM   3167  HB2 TYR   202      30.110  27.590  23.782  1.00  0.00           H  
ATOM   3168  HB3 TYR   202      28.389  27.460  23.756  1.00  0.00           H  
ATOM   3169  CG  TYR   202      29.239  28.002  21.875  1.00  0.00           C  
ATOM   3170  CD1 TYR   202      28.021  27.994  21.150  1.00  0.00           C  
ATOM   3171  HD1 TYR   202      27.032  27.872  21.591  1.00  0.00           H  
ATOM   3172  CE1 TYR   202      28.103  28.100  19.747  1.00  0.00           C  
ATOM   3173  HE1 TYR   202      27.229  28.235  19.109  1.00  0.00           H  
ATOM   3174  CZ  TYR   202      29.358  28.167  19.111  1.00  0.00           C  
ATOM   3175  OH  TYR   202      29.418  28.123  17.748  1.00  0.00           O  
ATOM   3176  HH  TYR   202      30.386  27.985  17.266  1.00  0.00           H  
ATOM   3177  CE2 TYR   202      30.558  28.170  19.874  1.00  0.00           C  
ATOM   3178  HE2 TYR   202      31.505  28.301  19.373  1.00  0.00           H  
ATOM   3179  CD2 TYR   202      30.473  28.088  21.257  1.00  0.00           C  
ATOM   3180  HD2 TYR   202      31.331  28.277  21.885  1.00  0.00           H  
ATOM   3181  C   TYR   202      28.350  29.784  25.177  1.00  0.00           C  
ATOM   3182  O   TYR   202      28.933  29.865  26.252  1.00  0.00           O  
ATOM   3183  N   ARG   203      27.082  30.073  25.059  1.00  0.00           N  
ATOM   3184  H   ARG   203      26.814  30.348  24.038  1.00  0.00           H  
ATOM   3185  CA  ARG   203      26.144  30.137  26.126  1.00  0.00           C  
ATOM   3186  HA  ARG   203      26.295  29.401  26.801  1.00  0.00           H  
ATOM   3187  CB  ARG   203      26.202  31.427  26.898  1.00  0.00           C  
ATOM   3188  HB2 ARG   203      27.168  31.365  27.401  1.00  0.00           H  
ATOM   3189  HB3 ARG   203      26.232  32.301  26.247  1.00  0.00           H  
ATOM   3190  CG  ARG   203      25.034  31.555  27.865  1.00  0.00           C  
ATOM   3191  HG2 ARG   203      24.220  31.951  27.275  1.00  0.00           H  
ATOM   3192  HG3 ARG   203      24.803  30.568  28.266  1.00  0.00           H  
ATOM   3193  CD  ARG   203      25.257  32.545  29.007  1.00  0.00           C  
ATOM   3194  HD2 ARG   203      25.412  33.572  28.709  1.00  0.00           H  
ATOM   3195  HD3 ARG   203      24.368  32.687  29.466  1.00  0.00           H  
ATOM   3196  NE  ARG   203      26.324  32.145  29.983  1.00  0.00           N  
ATOM   3197  HE  ARG   203      27.295  32.546  29.735  1.00  0.00           H  
ATOM   3198  CZ  ARG   203      26.154  31.520  31.133  1.00  0.00           C  
ATOM   3199  NH1 ARG   203      24.973  31.242  31.643  1.00  0.00           N  
ATOM   3200 HH11 ARG   203      24.092  31.456  31.055  1.00  0.00           H  
ATOM   3201 HH12 ARG   203      24.858  30.658  32.544  1.00  0.00           H  
ATOM   3202  NH2 ARG   203      27.114  31.236  31.918  1.00  0.00           N  
ATOM   3203 HH21 ARG   203      28.110  31.610  31.680  1.00  0.00           H  
ATOM   3204 HH22 ARG   203      26.882  30.619  32.683  1.00  0.00           H  
ATOM   3205  C   ARG   203      24.661  29.926  25.515  1.00  0.00           C  
ATOM   3206  O   ARG   203      24.314  30.460  24.426  1.00  0.00           O  
ATOM   3207  N   ASP   204      23.918  29.015  26.121  1.00  0.00           N  
ATOM   3208  H   ASP   204      24.243  28.519  27.023  1.00  0.00           H  
ATOM   3209  CA  ASP   204      22.534  28.606  25.729  1.00  0.00           C  
ATOM   3210  HA  ASP   204      22.298  27.817  26.428  1.00  0.00           H  
ATOM   3211  CB  ASP   204      21.518  29.761  25.961  1.00  0.00           C  
ATOM   3212  HB2 ASP   204      21.682  30.640  25.338  1.00  0.00           H  
ATOM   3213  HB3 ASP   204      20.606  29.576  25.568  1.00  0.00           H  
ATOM   3214  CG  ASP   204      21.339  30.211  27.388  1.00  0.00           C  
ATOM   3215  OD1 ASP   204      21.576  29.424  28.352  1.00  0.00           O  
ATOM   3216  OD2 ASP   204      20.965  31.390  27.584  1.00  0.00           O  
ATOM   3217  C   ASP   204      22.508  28.025  24.301  1.00  0.00           C  
ATOM   3218  O   ASP   204      21.576  28.118  23.496  1.00  0.00           O  
ATOM   3219  N   GLY   205      23.613  27.333  23.946  1.00  0.00           N  
ATOM   3220  H   GLY   205      24.374  27.039  24.654  1.00  0.00           H  
ATOM   3221  CA  GLY   205      23.808  26.818  22.629  1.00  0.00           C  
ATOM   3222  HA2 GLY   205      24.426  26.091  22.731  1.00  0.00           H  
ATOM   3223  HA3 GLY   205      22.856  26.355  22.416  1.00  0.00           H  
ATOM   3224  C   GLY   205      24.190  27.720  21.507  1.00  0.00           C  
ATOM   3225  O   GLY   205      24.122  27.201  20.369  1.00  0.00           O  
ATOM   3226  N   LYS   206      24.418  28.997  21.688  1.00  0.00           N  
ATOM   3227  H   LYS   206      24.185  29.391  22.678  1.00  0.00           H  
ATOM   3228  CA  LYS   206      24.928  29.869  20.597  1.00  0.00           C  
ATOM   3229  HA  LYS   206      25.215  29.271  19.732  1.00  0.00           H  
ATOM   3230  CB  LYS   206      23.748  30.707  20.120  1.00  0.00           C  
ATOM   3231  HB2 LYS   206      24.157  31.179  19.227  1.00  0.00           H  
ATOM   3232  HB3 LYS   206      22.931  30.066  19.790  1.00  0.00           H  
ATOM   3233  CG  LYS   206      23.188  31.833  20.991  1.00  0.00           C  
ATOM   3234  HG2 LYS   206      22.757  31.404  21.797  1.00  0.00           H  
ATOM   3235  HG3 LYS   206      23.977  32.401  21.268  1.00  0.00           H  
ATOM   3236  CD  LYS   206      22.143  32.768  20.434  1.00  0.00           C  
ATOM   3237  HD2 LYS   206      22.668  33.306  19.760  1.00  0.00           H  
ATOM   3238  HD3 LYS   206      21.399  32.382  19.870  1.00  0.00           H  
ATOM   3239  CE  LYS   206      21.450  33.654  21.397  1.00  0.00           C  
ATOM   3240  HE2 LYS   206      20.841  34.313  20.933  1.00  0.00           H  
ATOM   3241  HE3 LYS   206      20.883  33.062  21.987  1.00  0.00           H  
ATOM   3242  NZ  LYS   206      22.416  34.404  22.184  1.00  0.00           N  
ATOM   3243  HZ1 LYS   206      22.835  33.755  22.954  1.00  0.00           H  
ATOM   3244  HZ2 LYS   206      23.318  34.714  21.657  1.00  0.00           H  
ATOM   3245  HZ3 LYS   206      21.984  35.230  22.749  1.00  0.00           H  
ATOM   3246  C   LYS   206      26.171  30.671  20.991  1.00  0.00           C  
ATOM   3247  O   LYS   206      26.593  30.885  22.125  1.00  0.00           O  
ATOM   3248  N   ALA   207      26.806  31.234  19.929  1.00  0.00           N  
ATOM   3249  H   ALA   207      26.496  30.958  18.921  1.00  0.00           H  
ATOM   3250  CA  ALA   207      28.133  31.841  20.005  1.00  0.00           C  
ATOM   3251  HA  ALA   207      28.605  31.152  20.573  1.00  0.00           H  
ATOM   3252  CB  ALA   207      28.665  31.877  18.614  1.00  0.00           C  
ATOM   3253  HB1 ALA   207      29.498  32.577  18.677  1.00  0.00           H  
ATOM   3254  HB2 ALA   207      28.957  30.844  18.423  1.00  0.00           H  
ATOM   3255  HB3 ALA   207      27.865  32.161  17.930  1.00  0.00           H  
ATOM   3256  C   ALA   207      28.065  33.215  20.660  1.00  0.00           C  
ATOM   3257  O   ALA   207      27.141  33.994  20.486  1.00  0.00           O  
ATOM   3258  N   VAL   208      29.115  33.633  21.411  1.00  0.00           N  
ATOM   3259  H   VAL   208      29.863  32.971  21.560  1.00  0.00           H  
ATOM   3260  CA  VAL   208      29.179  34.829  22.246  1.00  0.00           C  
ATOM   3261  HA  VAL   208      28.523  35.464  21.813  1.00  0.00           H  
ATOM   3262  CB  VAL   208      28.824  34.627  23.706  1.00  0.00           C  
ATOM   3263  HB  VAL   208      29.676  34.257  24.103  1.00  0.00           H  
ATOM   3264  CG1 VAL   208      28.465  35.872  24.553  1.00  0.00           C  
ATOM   3265 HG11 VAL   208      28.924  36.798  24.209  1.00  0.00           H  
ATOM   3266 HG12 VAL   208      27.390  36.043  24.622  1.00  0.00           H  
ATOM   3267 HG13 VAL   208      28.736  35.690  25.509  1.00  0.00           H  
ATOM   3268  CG2 VAL   208      27.805  33.460  23.947  1.00  0.00           C  
ATOM   3269 HG21 VAL   208      26.825  33.788  23.601  1.00  0.00           H  
ATOM   3270 HG22 VAL   208      28.172  32.535  23.503  1.00  0.00           H  
ATOM   3271 HG23 VAL   208      27.790  33.330  24.948  1.00  0.00           H  
ATOM   3272  C   VAL   208      30.501  35.467  22.134  1.00  0.00           C  
ATOM   3273  O   VAL   208      31.511  34.730  22.193  1.00  0.00           O  
ATOM   3274  N   ARG   209      30.574  36.838  22.129  1.00  0.00           N  
ATOM   3275  H   ARG   209      29.596  37.320  22.139  1.00  0.00           H  
ATOM   3276  CA  ARG   209      31.885  37.576  22.314  1.00  0.00           C  
ATOM   3277  HA  ARG   209      32.690  37.014  22.788  1.00  0.00           H  
ATOM   3278  CB  ARG   209      32.545  37.978  20.945  1.00  0.00           C  
ATOM   3279  HB2 ARG   209      31.834  38.294  20.302  1.00  0.00           H  
ATOM   3280  HB3 ARG   209      33.310  38.739  21.099  1.00  0.00           H  
ATOM   3281  CG  ARG   209      33.346  36.782  20.434  1.00  0.00           C  
ATOM   3282  HG2 ARG   209      34.124  36.481  21.136  1.00  0.00           H  
ATOM   3283  HG3 ARG   209      32.718  36.001  20.005  1.00  0.00           H  
ATOM   3284  CD  ARG   209      34.098  37.229  19.182  1.00  0.00           C  
ATOM   3285  HD2 ARG   209      33.325  37.530  18.475  1.00  0.00           H  
ATOM   3286  HD3 ARG   209      34.698  38.094  19.464  1.00  0.00           H  
ATOM   3287  NE  ARG   209      34.940  36.277  18.542  1.00  0.00           N  
ATOM   3288  HE  ARG   209      35.526  35.531  19.079  1.00  0.00           H  
ATOM   3289  CZ  ARG   209      35.320  36.167  17.282  1.00  0.00           C  
ATOM   3290  NH1 ARG   209      35.091  37.133  16.430  1.00  0.00           N  
ATOM   3291 HH11 ARG   209      34.574  38.047  16.722  1.00  0.00           H  
ATOM   3292 HH12 ARG   209      35.242  37.022  15.357  1.00  0.00           H  
ATOM   3293  NH2 ARG   209      36.060  35.243  16.724  1.00  0.00           N  
ATOM   3294 HH21 ARG   209      36.107  35.308  15.637  1.00  0.00           H  
ATOM   3295 HH22 ARG   209      36.525  34.403  17.239  1.00  0.00           H  
ATOM   3296  C   ARG   209      31.667  38.845  23.026  1.00  0.00           C  
ATOM   3297  O   ARG   209      30.653  39.559  22.825  1.00  0.00           O  
ATOM   3298  N   VAL   210      32.627  39.287  23.827  1.00  0.00           N  
ATOM   3299  H   VAL   210      33.474  38.607  23.922  1.00  0.00           H  
ATOM   3300  CA  VAL   210      32.392  40.398  24.697  1.00  0.00           C  
ATOM   3301  HA  VAL   210      31.405  40.340  25.156  1.00  0.00           H  
ATOM   3302  CB  VAL   210      33.350  40.280  25.879  1.00  0.00           C  
ATOM   3303  HB  VAL   210      33.307  39.228  26.162  1.00  0.00           H  
ATOM   3304  CG1 VAL   210      34.815  40.677  25.637  1.00  0.00           C  
ATOM   3305 HG11 VAL   210      35.400  40.214  26.432  1.00  0.00           H  
ATOM   3306 HG12 VAL   210      35.125  40.366  24.639  1.00  0.00           H  
ATOM   3307 HG13 VAL   210      34.839  41.766  25.668  1.00  0.00           H  
ATOM   3308  CG2 VAL   210      32.837  41.014  27.196  1.00  0.00           C  
ATOM   3309 HG21 VAL   210      33.041  42.082  27.117  1.00  0.00           H  
ATOM   3310 HG22 VAL   210      31.833  40.912  27.233  1.00  0.00           H  
ATOM   3311 HG23 VAL   210      33.307  40.628  28.100  1.00  0.00           H  
ATOM   3312  C   VAL   210      32.484  41.665  23.880  1.00  0.00           C  
ATOM   3313  O   VAL   210      33.421  41.963  23.120  1.00  0.00           O  
ATOM   3314  N   SER   211      31.350  42.394  24.086  1.00  0.00           N  
ATOM   3315  H   SER   211      30.653  42.115  24.761  1.00  0.00           H  
ATOM   3316  CA  SER   211      31.154  43.718  23.569  1.00  0.00           C  
ATOM   3317  HA  SER   211      31.634  43.711  22.680  1.00  0.00           H  
ATOM   3318  CB  SER   211      29.643  44.064  23.464  1.00  0.00           C  
ATOM   3319  HB2 SER   211      29.379  44.151  24.435  1.00  0.00           H  
ATOM   3320  HB3 SER   211      29.409  44.915  22.974  1.00  0.00           H  
ATOM   3321  OG  SER   211      28.858  42.989  22.887  1.00  0.00           O  
ATOM   3322  HG  SER   211      27.826  43.324  22.989  1.00  0.00           H  
ATOM   3323  C   SER   211      31.921  44.733  24.386  1.00  0.00           C  
ATOM   3324  O   SER   211      32.444  44.374  25.380  1.00  0.00           O  
ATOM   3325  N   PRO   212      32.094  45.904  23.800  1.00  0.00           N  
ATOM   3326  CD  PRO   212      31.671  46.230  22.437  1.00  0.00           C  
ATOM   3327  HD2 PRO   212      30.622  46.527  22.406  1.00  0.00           H  
ATOM   3328  HD3 PRO   212      31.934  45.479  21.693  1.00  0.00           H  
ATOM   3329  CG  PRO   212      32.456  47.463  22.052  1.00  0.00           C  
ATOM   3330  HG2 PRO   212      31.794  48.191  21.583  1.00  0.00           H  
ATOM   3331  HG3 PRO   212      33.196  47.343  21.260  1.00  0.00           H  
ATOM   3332  CB  PRO   212      33.090  48.016  23.321  1.00  0.00           C  
ATOM   3333  HB2 PRO   212      32.724  48.909  23.619  1.00  0.00           H  
ATOM   3334  HB3 PRO   212      34.150  48.230  23.185  1.00  0.00           H  
ATOM   3335  CA  PRO   212      32.689  47.031  24.449  1.00  0.00           C  
ATOM   3336  HA  PRO   212      33.514  46.731  24.950  1.00  0.00           H  
ATOM   3337  C   PRO   212      31.609  47.665  25.416  1.00  0.00           C  
ATOM   3338  O   PRO   212      30.410  47.343  25.458  1.00  0.00           O  
ATOM   3339  N   GLY   213      32.015  48.634  26.209  1.00  0.00           N  
ATOM   3340  H   GLY   213      33.004  48.837  26.238  1.00  0.00           H  
ATOM   3341  CA  GLY   213      31.194  49.315  27.152  1.00  0.00           C  
ATOM   3342  HA2 GLY   213      30.341  49.758  26.638  1.00  0.00           H  
ATOM   3343  HA3 GLY   213      30.839  48.590  27.885  1.00  0.00           H  
ATOM   3344  C   GLY   213      31.924  50.419  27.848  1.00  0.00           C  
ATOM   3345  O   GLY   213      33.141  50.611  27.539  1.00  0.00           O  
ATOM   3346  N   MET   214      31.354  51.173  28.808  1.00  0.00           N  
ATOM   3347  H   MET   214      30.371  51.137  29.037  1.00  0.00           H  
ATOM   3348  CA  MET   214      32.240  52.080  29.680  1.00  0.00           C  
ATOM   3349  HA  MET   214      32.959  52.609  29.054  1.00  0.00           H  
ATOM   3350  CB  MET   214      31.350  53.180  30.240  1.00  0.00           C  
ATOM   3351  HB2 MET   214      30.464  52.787  30.739  1.00  0.00           H  
ATOM   3352  HB3 MET   214      31.954  53.778  30.922  1.00  0.00           H  
ATOM   3353  CG  MET   214      30.759  54.122  29.166  1.00  0.00           C  
ATOM   3354  HG2 MET   214      30.087  53.590  28.492  1.00  0.00           H  
ATOM   3355  HG3 MET   214      30.116  54.845  29.669  1.00  0.00           H  
ATOM   3356  SD  MET   214      32.032  54.903  28.128  1.00  0.00           S  
ATOM   3357  CE  MET   214      32.291  56.219  29.321  1.00  0.00           C  
ATOM   3358  HE1 MET   214      32.394  55.831  30.334  1.00  0.00           H  
ATOM   3359  HE2 MET   214      33.126  56.884  29.098  1.00  0.00           H  
ATOM   3360  HE3 MET   214      31.343  56.757  29.344  1.00  0.00           H  
ATOM   3361  C   MET   214      33.027  51.331  30.732  1.00  0.00           C  
ATOM   3362  O   MET   214      32.610  50.363  31.320  1.00  0.00           O  
ATOM   3363  N   LEU   215      34.252  51.792  31.100  1.00  0.00           N  
ATOM   3364  H   LEU   215      34.552  52.802  30.817  1.00  0.00           H  
ATOM   3365  CA  LEU   215      35.249  51.174  31.977  1.00  0.00           C  
ATOM   3366  HA  LEU   215      36.167  51.680  31.677  1.00  0.00           H  
ATOM   3367  CB  LEU   215      34.878  51.535  33.459  1.00  0.00           C  
ATOM   3368  HB2 LEU   215      33.943  50.989  33.580  1.00  0.00           H  
ATOM   3369  HB3 LEU   215      35.524  51.104  34.223  1.00  0.00           H  
ATOM   3370  CG  LEU   215      34.545  52.994  33.710  1.00  0.00           C  
ATOM   3371  HG  LEU   215      33.758  53.254  33.001  1.00  0.00           H  
ATOM   3372  CD1 LEU   215      34.046  53.101  35.184  1.00  0.00           C  
ATOM   3373 HD11 LEU   215      34.692  52.782  36.002  1.00  0.00           H  
ATOM   3374 HD12 LEU   215      33.681  54.027  35.353  1.00  0.00           H  
ATOM   3375 HD13 LEU   215      33.148  52.501  35.333  1.00  0.00           H  
ATOM   3376  CD2 LEU   215      35.780  53.891  33.642  1.00  0.00           C  
ATOM   3377 HD21 LEU   215      36.401  53.642  32.953  1.00  0.00           H  
ATOM   3378 HD22 LEU   215      35.425  54.919  33.718  1.00  0.00           H  
ATOM   3379 HD23 LEU   215      36.211  53.878  34.643  1.00  0.00           H  
ATOM   3380  C   LEU   215      35.504  49.762  31.633  1.00  0.00           C  
ATOM   3381  O   LEU   215      35.719  48.945  32.559  1.00  0.00           O  
ATOM   3382  N   ASP   216      35.451  49.356  30.367  1.00  0.00           N  
ATOM   3383  H   ASP   216      35.219  50.108  29.734  1.00  0.00           H  
ATOM   3384  CA  ASP   216      35.367  48.021  29.962  1.00  0.00           C  
ATOM   3385  HA  ASP   216      34.693  47.466  30.615  1.00  0.00           H  
ATOM   3386  CB  ASP   216      34.803  47.911  28.505  1.00  0.00           C  
ATOM   3387  HB2 ASP   216      34.657  46.875  28.200  1.00  0.00           H  
ATOM   3388  HB3 ASP   216      33.826  48.394  28.517  1.00  0.00           H  
ATOM   3389  CG  ASP   216      35.436  48.719  27.372  1.00  0.00           C  
ATOM   3390  OD1 ASP   216      36.460  49.405  27.533  1.00  0.00           O  
ATOM   3391  OD2 ASP   216      34.877  48.707  26.257  1.00  0.00           O  
ATOM   3392  C   ASP   216      36.757  47.365  30.058  1.00  0.00           C  
ATOM   3393  O   ASP   216      36.934  46.392  30.822  1.00  0.00           O  
ATOM   3394  N   ALA   217      37.833  47.887  29.461  1.00  0.00           N  
ATOM   3395  H   ALA   217      37.571  48.729  28.820  1.00  0.00           H  
ATOM   3396  CA  ALA   217      39.152  47.291  29.481  1.00  0.00           C  
ATOM   3397  HA  ALA   217      39.094  46.266  29.116  1.00  0.00           H  
ATOM   3398  CB  ALA   217      40.038  48.224  28.605  1.00  0.00           C  
ATOM   3399  HB1 ALA   217      40.212  49.112  29.212  1.00  0.00           H  
ATOM   3400  HB2 ALA   217      40.991  47.719  28.449  1.00  0.00           H  
ATOM   3401  HB3 ALA   217      39.583  48.408  27.631  1.00  0.00           H  
ATOM   3402  C   ALA   217      39.751  47.111  30.877  1.00  0.00           C  
ATOM   3403  O   ALA   217      40.540  46.174  31.036  1.00  0.00           O  
ATOM   3404  N   GLN   218      39.423  48.080  31.785  1.00  0.00           N  
ATOM   3405  H   GLN   218      38.692  48.824  31.470  1.00  0.00           H  
ATOM   3406  CA  GLN   218      39.883  48.028  33.126  1.00  0.00           C  
ATOM   3407  HA  GLN   218      40.966  47.905  33.123  1.00  0.00           H  
ATOM   3408  CB  GLN   218      39.419  49.438  33.692  1.00  0.00           C  
ATOM   3409  HB2 GLN   218      38.331  49.374  33.703  1.00  0.00           H  
ATOM   3410  HB3 GLN   218      39.706  49.509  34.741  1.00  0.00           H  
ATOM   3411  CG  GLN   218      40.010  50.667  32.978  1.00  0.00           C  
ATOM   3412  HG2 GLN   218      40.044  51.357  33.821  1.00  0.00           H  
ATOM   3413  HG3 GLN   218      40.935  50.402  32.671  1.00  0.00           H  
ATOM   3414  CD  GLN   218      39.239  51.257  31.818  1.00  0.00           C  
ATOM   3415  OE1 GLN   218      38.456  50.635  31.097  1.00  0.00           O  
ATOM   3416  NE2 GLN   218      39.628  52.487  31.449  1.00  0.00           N  
ATOM   3417 HE21 GLN   218      40.427  53.049  31.931  1.00  0.00           H  
ATOM   3418 HE22 GLN   218      39.254  53.053  30.596  1.00  0.00           H  
ATOM   3419  C   GLN   218      39.261  46.904  34.012  1.00  0.00           C  
ATOM   3420  O   GLN   218      39.783  46.775  35.123  1.00  0.00           O  
ATOM   3421  N   ALA   219      38.237  46.149  33.587  1.00  0.00           N  
ATOM   3422  H   ALA   219      37.642  46.593  32.789  1.00  0.00           H  
ATOM   3423  CA  ALA   219      37.540  45.256  34.420  1.00  0.00           C  
ATOM   3424  HA  ALA   219      38.240  44.874  35.163  1.00  0.00           H  
ATOM   3425  CB  ALA   219      36.319  45.928  35.073  1.00  0.00           C  
ATOM   3426  HB1 ALA   219      35.724  45.200  35.624  1.00  0.00           H  
ATOM   3427  HB2 ALA   219      36.583  46.725  35.768  1.00  0.00           H  
ATOM   3428  HB3 ALA   219      35.641  46.373  34.345  1.00  0.00           H  
ATOM   3429  C   ALA   219      37.041  43.984  33.753  1.00  0.00           C  
ATOM   3430  O   ALA   219      36.772  42.984  34.427  1.00  0.00           O  
ATOM   3431  N   TYR   220      36.759  43.981  32.469  1.00  0.00           N  
ATOM   3432  H   TYR   220      36.652  44.898  31.888  1.00  0.00           H  
ATOM   3433  CA  TYR   220      36.369  42.809  31.691  1.00  0.00           C  
ATOM   3434  HA  TYR   220      36.868  41.978  32.190  1.00  0.00           H  
ATOM   3435  CB  TYR   220      34.862  42.462  31.771  1.00  0.00           C  
ATOM   3436  HB2 TYR   220      34.763  41.543  31.366  1.00  0.00           H  
ATOM   3437  HB3 TYR   220      34.462  42.294  32.771  1.00  0.00           H  
ATOM   3438  CG  TYR   220      33.928  43.352  31.011  1.00  0.00           C  
ATOM   3439  CD1 TYR   220      33.847  43.399  29.570  1.00  0.00           C  
ATOM   3440  HD1 TYR   220      34.254  42.564  29.001  1.00  0.00           H  
ATOM   3441  CE1 TYR   220      33.140  44.394  28.908  1.00  0.00           C  
ATOM   3442  HE1 TYR   220      33.109  44.457  27.820  1.00  0.00           H  
ATOM   3443  CZ  TYR   220      32.465  45.383  29.595  1.00  0.00           C  
ATOM   3444  OH  TYR   220      31.918  46.459  28.898  1.00  0.00           O  
ATOM   3445  HH  TYR   220      31.323  47.093  29.556  1.00  0.00           H  
ATOM   3446  CE2 TYR   220      32.644  45.441  31.053  1.00  0.00           C  
ATOM   3447  HE2 TYR   220      32.153  46.170  31.550  1.00  0.00           H  
ATOM   3448  CD2 TYR   220      33.341  44.417  31.724  1.00  0.00           C  
ATOM   3449  HD2 TYR   220      33.382  44.461  32.812  1.00  0.00           H  
ATOM   3450  C   TYR   220      37.004  42.750  30.251  1.00  0.00           C  
ATOM   3451  O   TYR   220      37.062  41.636  29.727  1.00  0.00           O  
ATOM   3452  N   GLY   221      37.557  43.810  29.647  1.00  0.00           N  
ATOM   3453  H   GLY   221      37.641  44.688  30.140  1.00  0.00           H  
ATOM   3454  CA  GLY   221      37.636  43.927  28.191  1.00  0.00           C  
ATOM   3455  HA2 GLY   221      36.835  43.487  27.596  1.00  0.00           H  
ATOM   3456  HA3 GLY   221      37.655  44.921  28.017  1.00  0.00           H  
ATOM   3457  C   GLY   221      38.941  43.450  27.577  1.00  0.00           C  
ATOM   3458  O   GLY   221      39.163  43.699  26.399  1.00  0.00           O  
ATOM   3459  N   VAL   222      39.761  42.714  28.310  1.00  0.00           N  
ATOM   3460  H   VAL   222      39.447  42.485  29.328  1.00  0.00           H  
ATOM   3461  CA  VAL   222      40.965  42.114  27.703  1.00  0.00           C  
ATOM   3462  HA  VAL   222      41.249  42.772  26.882  1.00  0.00           H  
ATOM   3463  CB  VAL   222      42.101  42.157  28.775  1.00  0.00           C  
ATOM   3464  HB  VAL   222      41.750  41.664  29.584  1.00  0.00           H  
ATOM   3465  CG1 VAL   222      43.399  41.436  28.407  1.00  0.00           C  
ATOM   3466 HG11 VAL   222      43.920  41.926  27.584  1.00  0.00           H  
ATOM   3467 HG12 VAL   222      44.079  41.506  29.256  1.00  0.00           H  
ATOM   3468 HG13 VAL   222      43.184  40.399  28.149  1.00  0.00           H  
ATOM   3469  CG2 VAL   222      42.435  43.520  29.281  1.00  0.00           C  
ATOM   3470 HG21 VAL   222      42.949  44.084  28.620  1.00  0.00           H  
ATOM   3471 HG22 VAL   222      41.534  44.015  29.644  1.00  0.00           H  
ATOM   3472 HG23 VAL   222      43.089  43.378  30.141  1.00  0.00           H  
ATOM   3473  C   VAL   222      40.717  40.717  27.155  1.00  0.00           C  
ATOM   3474  O   VAL   222      39.918  39.942  27.739  1.00  0.00           O  
ATOM   3475  N   LYS   223      41.493  40.309  26.114  1.00  0.00           N  
ATOM   3476  H   LYS   223      42.109  41.082  25.655  1.00  0.00           H  
ATOM   3477  CA  LYS   223      41.442  38.978  25.486  1.00  0.00           C  
ATOM   3478  HA  LYS   223      40.877  38.365  26.056  1.00  0.00           H  
ATOM   3479  CB  LYS   223      40.901  39.032  24.012  1.00  0.00           C  
ATOM   3480  HB2 LYS   223      41.607  39.576  23.384  1.00  0.00           H  
ATOM   3481  HB3 LYS   223      40.789  38.035  23.585  1.00  0.00           H  
ATOM   3482  CG  LYS   223      39.495  39.670  23.892  1.00  0.00           C  
ATOM   3483  HG2 LYS   223      39.158  39.457  22.888  1.00  0.00           H  
ATOM   3484  HG3 LYS   223      38.885  39.232  24.682  1.00  0.00           H  
ATOM   3485  CD  LYS   223      39.378  41.254  23.996  1.00  0.00           C  
ATOM   3486  HD2 LYS   223      39.606  41.413  24.915  1.00  0.00           H  
ATOM   3487  HD3 LYS   223      40.130  41.767  23.415  1.00  0.00           H  
ATOM   3488  CE  LYS   223      37.954  41.722  23.650  1.00  0.00           C  
ATOM   3489  HE2 LYS   223      37.680  41.434  22.645  1.00  0.00           H  
ATOM   3490  HE3 LYS   223      37.254  41.135  24.226  1.00  0.00           H  
ATOM   3491  NZ  LYS   223      37.656  43.178  23.922  1.00  0.00           N  
ATOM   3492  HZ1 LYS   223      38.404  43.845  23.493  1.00  0.00           H  
ATOM   3493  HZ2 LYS   223      36.678  43.438  23.516  1.00  0.00           H  
ATOM   3494  HZ3 LYS   223      37.507  43.313  24.912  1.00  0.00           H  
ATOM   3495  C   LYS   223      42.919  38.528  25.535  1.00  0.00           C  
ATOM   3496  O   LYS   223      43.810  39.354  25.570  1.00  0.00           O  
ATOM   3497  N   THR   224      43.192  37.185  25.591  1.00  0.00           N  
ATOM   3498  H   THR   224      42.368  36.474  25.533  1.00  0.00           H  
ATOM   3499  CA  THR   224      44.610  36.671  25.523  1.00  0.00           C  
ATOM   3500  HA  THR   224      45.118  37.140  24.680  1.00  0.00           H  
ATOM   3501  CB  THR   224      45.282  37.047  26.916  1.00  0.00           C  
ATOM   3502  HB  THR   224      45.140  38.124  27.003  1.00  0.00           H  
ATOM   3503  CG2 THR   224      44.626  36.414  28.127  1.00  0.00           C  
ATOM   3504 HG21 THR   224      44.885  35.438  28.162  1.00  0.00           H  
ATOM   3505 HG22 THR   224      44.926  36.883  29.064  1.00  0.00           H  
ATOM   3506 HG23 THR   224      43.538  36.390  28.068  1.00  0.00           H  
ATOM   3507  OG1 THR   224      46.674  36.734  26.877  1.00  0.00           O  
ATOM   3508  HG1 THR   224      47.186  37.680  27.055  1.00  0.00           H  
ATOM   3509  C   THR   224      44.764  35.122  25.243  1.00  0.00           C  
ATOM   3510  O   THR   224      43.715  34.540  24.918  1.00  0.00           O  
ATOM   3511  N   ASN   225      45.956  34.570  25.335  1.00  0.00           N  
ATOM   3512  H   ASN   225      46.665  35.187  25.704  1.00  0.00           H  
ATOM   3513  CA  ASN   225      46.237  33.126  25.116  1.00  0.00           C  
ATOM   3514  HA  ASN   225      45.387  32.582  25.076  1.00  0.00           H  
ATOM   3515  CB  ASN   225      46.983  32.925  23.771  1.00  0.00           C  
ATOM   3516  HB2 ASN   225      46.988  31.870  23.498  1.00  0.00           H  
ATOM   3517  HB3 ASN   225      46.524  33.431  23.026  1.00  0.00           H  
ATOM   3518  CG  ASN   225      48.465  33.387  23.815  1.00  0.00           C  
ATOM   3519  OD1 ASN   225      49.214  33.128  24.761  1.00  0.00           O  
ATOM   3520  ND2 ASN   225      48.896  34.043  22.817  1.00  0.00           N  
ATOM   3521 HD21 ASN   225      49.892  34.428  23.037  1.00  0.00           H  
ATOM   3522 HD22 ASN   225      48.343  34.075  21.879  1.00  0.00           H  
ATOM   3523  C   ASN   225      46.951  32.500  26.369  1.00  0.00           C  
ATOM   3524  O   ASN   225      47.447  33.153  27.211  1.00  0.00           O  
ATOM   3525  N   VAL   226      47.051  31.185  26.402  1.00  0.00           N  
ATOM   3526  H   VAL   226      46.445  30.630  25.684  1.00  0.00           H  
ATOM   3527  CA  VAL   226      47.660  30.409  27.491  1.00  0.00           C  
ATOM   3528  HA  VAL   226      47.226  30.684  28.452  1.00  0.00           H  
ATOM   3529  CB  VAL   226      47.306  28.918  27.267  1.00  0.00           C  
ATOM   3530  HB  VAL   226      46.420  28.894  26.632  1.00  0.00           H  
ATOM   3531  CG1 VAL   226      48.387  28.166  26.550  1.00  0.00           C  
ATOM   3532 HG11 VAL   226      47.929  27.298  26.078  1.00  0.00           H  
ATOM   3533 HG12 VAL   226      48.930  28.684  25.759  1.00  0.00           H  
ATOM   3534 HG13 VAL   226      49.114  27.877  27.309  1.00  0.00           H  
ATOM   3535  CG2 VAL   226      46.943  28.211  28.584  1.00  0.00           C  
ATOM   3536 HG21 VAL   226      47.594  28.434  29.323  1.00  0.00           H  
ATOM   3537 HG22 VAL   226      45.953  28.504  28.934  1.00  0.00           H  
ATOM   3538 HG23 VAL   226      47.071  27.132  28.501  1.00  0.00           H  
ATOM   3539  C   VAL   226      49.187  30.677  27.687  1.00  0.00           C  
ATOM   3540  O   VAL   226      49.785  30.442  28.758  1.00  0.00           O  
ATOM   3541  N   GLN   227      49.921  31.219  26.683  1.00  0.00           N  
ATOM   3542  H   GLN   227      49.384  31.179  25.735  1.00  0.00           H  
ATOM   3543  CA  GLN   227      51.385  31.477  26.715  1.00  0.00           C  
ATOM   3544  HA  GLN   227      51.917  30.745  27.323  1.00  0.00           H  
ATOM   3545  CB  GLN   227      51.940  31.306  25.301  1.00  0.00           C  
ATOM   3546  HB2 GLN   227      51.463  31.891  24.515  1.00  0.00           H  
ATOM   3547  HB3 GLN   227      52.998  31.480  25.495  1.00  0.00           H  
ATOM   3548  CG  GLN   227      51.779  29.888  24.883  1.00  0.00           C  
ATOM   3549  HG2 GLN   227      52.001  29.402  25.681  1.00  0.00           H  
ATOM   3550  HG3 GLN   227      50.744  29.695  24.599  1.00  0.00           H  
ATOM   3551  CD  GLN   227      52.794  29.480  23.868  1.00  0.00           C  
ATOM   3552  OE1 GLN   227      53.450  28.495  24.050  1.00  0.00           O  
ATOM   3553  NE2 GLN   227      52.846  30.260  22.807  1.00  0.00           N  
ATOM   3554 HE21 GLN   227      52.156  31.080  22.608  1.00  0.00           H  
ATOM   3555 HE22 GLN   227      53.543  30.027  22.114  1.00  0.00           H  
ATOM   3556  C   GLN   227      51.671  32.869  27.266  1.00  0.00           C  
ATOM   3557  O   GLN   227      52.679  33.017  28.003  1.00  0.00           O  
ATOM   3558  N   ASP   228      50.847  33.824  26.903  1.00  0.00           N  
ATOM   3559  H   ASP   228      50.032  33.435  26.293  1.00  0.00           H  
ATOM   3560  CA  ASP   228      50.839  35.128  27.436  1.00  0.00           C  
ATOM   3561  HA  ASP   228      51.817  35.370  27.360  1.00  0.00           H  
ATOM   3562  CB  ASP   228      49.874  36.014  26.595  1.00  0.00           C  
ATOM   3563  HB2 ASP   228      49.366  35.491  25.896  1.00  0.00           H  
ATOM   3564  HB3 ASP   228      49.254  36.552  27.184  1.00  0.00           H  
ATOM   3565  CG  ASP   228      50.642  37.028  25.730  1.00  0.00           C  
ATOM   3566  OD1 ASP   228      50.131  38.123  25.361  1.00  0.00           O  
ATOM   3567  OD2 ASP   228      51.803  36.756  25.352  1.00  0.00           O  
ATOM   3568  C   ASP   228      50.401  35.014  28.961  1.00  0.00           C  
ATOM   3569  O   ASP   228      51.080  35.530  29.837  1.00  0.00           O  
ATOM   3570  N   MET   229      49.253  34.319  29.243  1.00  0.00           N  
ATOM   3571  H   MET   229      48.639  33.871  28.461  1.00  0.00           H  
ATOM   3572  CA  MET   229      48.986  33.960  30.658  1.00  0.00           C  
ATOM   3573  HA  MET   229      48.926  34.935  31.142  1.00  0.00           H  
ATOM   3574  CB  MET   229      47.650  33.228  30.809  1.00  0.00           C  
ATOM   3575  HB2 MET   229      47.719  32.428  30.073  1.00  0.00           H  
ATOM   3576  HB3 MET   229      47.483  32.888  31.831  1.00  0.00           H  
ATOM   3577  CG  MET   229      46.409  34.047  30.347  1.00  0.00           C  
ATOM   3578  HG2 MET   229      46.451  34.501  29.357  1.00  0.00           H  
ATOM   3579  HG3 MET   229      45.551  33.380  30.271  1.00  0.00           H  
ATOM   3580  SD  MET   229      45.817  35.283  31.629  1.00  0.00           S  
ATOM   3581  CE  MET   229      46.839  36.741  31.461  1.00  0.00           C  
ATOM   3582  HE1 MET   229      46.489  37.368  30.641  1.00  0.00           H  
ATOM   3583  HE2 MET   229      46.640  37.280  32.388  1.00  0.00           H  
ATOM   3584  HE3 MET   229      47.820  36.510  31.396  1.00  0.00           H  
ATOM   3585  C   MET   229      50.046  33.115  31.370  1.00  0.00           C  
ATOM   3586  O   MET   229      50.176  33.320  32.575  1.00  0.00           O  
ATOM   3587  N   ALA   230      50.901  32.275  30.798  1.00  0.00           N  
ATOM   3588  H   ALA   230      50.714  31.947  29.861  1.00  0.00           H  
ATOM   3589  CA  ALA   230      51.980  31.551  31.415  1.00  0.00           C  
ATOM   3590  HA  ALA   230      51.733  31.092  32.280  1.00  0.00           H  
ATOM   3591  CB  ALA   230      52.349  30.506  30.371  1.00  0.00           C  
ATOM   3592  HB1 ALA   230      52.937  30.891  29.538  1.00  0.00           H  
ATOM   3593  HB2 ALA   230      53.112  29.895  30.855  1.00  0.00           H  
ATOM   3594  HB3 ALA   230      51.586  29.891  30.126  1.00  0.00           H  
ATOM   3595  C   ALA   230      53.056  32.518  31.867  1.00  0.00           C  
ATOM   3596  O   ALA   230      53.601  32.486  32.945  1.00  0.00           O  
ATOM   3597  N   ASN   231      53.430  33.418  30.932  1.00  0.00           N  
ATOM   3598  H   ASN   231      53.084  33.281  29.993  1.00  0.00           H  
ATOM   3599  CA  ASN   231      54.401  34.526  31.040  1.00  0.00           C  
ATOM   3600  HA  ASN   231      55.315  34.025  31.360  1.00  0.00           H  
ATOM   3601  CB  ASN   231      54.523  35.220  29.740  1.00  0.00           C  
ATOM   3602  HB2 ASN   231      55.078  34.598  29.037  1.00  0.00           H  
ATOM   3603  HB3 ASN   231      53.541  35.436  29.320  1.00  0.00           H  
ATOM   3604  CG  ASN   231      55.286  36.535  29.739  1.00  0.00           C  
ATOM   3605  OD1 ASN   231      56.023  36.851  30.629  1.00  0.00           O  
ATOM   3606  ND2 ASN   231      55.256  37.216  28.647  1.00  0.00           N  
ATOM   3607 HD21 ASN   231      54.732  36.952  27.728  1.00  0.00           H  
ATOM   3608 HD22 ASN   231      55.780  38.172  28.669  1.00  0.00           H  
ATOM   3609  C   ASN   231      54.003  35.457  32.223  1.00  0.00           C  
ATOM   3610  O   ASN   231      54.782  35.681  33.164  1.00  0.00           O  
ATOM   3611  N   TRP   232      52.776  36.029  32.086  1.00  0.00           N  
ATOM   3612  H   TRP   232      52.235  35.645  31.221  1.00  0.00           H  
ATOM   3613  CA  TRP   232      52.145  36.812  33.154  1.00  0.00           C  
ATOM   3614  HA  TRP   232      52.826  37.652  33.291  1.00  0.00           H  
ATOM   3615  CB  TRP   232      50.741  37.315  32.661  1.00  0.00           C  
ATOM   3616  HB2 TRP   232      50.802  37.896  31.740  1.00  0.00           H  
ATOM   3617  HB3 TRP   232      50.135  36.423  32.503  1.00  0.00           H  
ATOM   3618  CG  TRP   232      49.973  38.169  33.598  1.00  0.00           C  
ATOM   3619  CD1 TRP   232      48.811  37.845  34.201  1.00  0.00           C  
ATOM   3620  HD1 TRP   232      48.213  36.952  34.018  1.00  0.00           H  
ATOM   3621  NE1 TRP   232      48.333  38.946  34.929  1.00  0.00           N  
ATOM   3622  HE1 TRP   232      47.302  39.136  35.226  1.00  0.00           H  
ATOM   3623  CE2 TRP   232      49.263  39.944  34.994  1.00  0.00           C  
ATOM   3624  CZ2 TRP   232      49.357  41.204  35.717  1.00  0.00           C  
ATOM   3625  HZ2 TRP   232      48.664  41.355  36.436  1.00  0.00           H  
ATOM   3626  CH2 TRP   232      50.400  42.117  35.447  1.00  0.00           C  
ATOM   3627  HH2 TRP   232      50.460  43.060  35.991  1.00  0.00           H  
ATOM   3628  CZ3 TRP   232      51.419  41.629  34.576  1.00  0.00           C  
ATOM   3629  HZ3 TRP   232      52.264  42.244  34.270  1.00  0.00           H  
ATOM   3630  CE3 TRP   232      51.322  40.413  33.925  1.00  0.00           C  
ATOM   3631  HE3 TRP   232      52.128  40.134  33.246  1.00  0.00           H  
ATOM   3632  CD2 TRP   232      50.280  39.526  34.083  1.00  0.00           C  
ATOM   3633  C   TRP   232      52.074  36.146  34.507  1.00  0.00           C  
ATOM   3634  O   TRP   232      52.594  36.799  35.457  1.00  0.00           O  
ATOM   3635  N   VAL   233      51.735  34.848  34.631  1.00  0.00           N  
ATOM   3636  H   VAL   233      51.425  34.371  33.797  1.00  0.00           H  
ATOM   3637  CA  VAL   233      51.850  34.203  35.926  1.00  0.00           C  
ATOM   3638  HA  VAL   233      51.292  34.698  36.607  1.00  0.00           H  
ATOM   3639  CB  VAL   233      51.318  32.715  35.947  1.00  0.00           C  
ATOM   3640  HB  VAL   233      51.830  32.116  35.193  1.00  0.00           H  
ATOM   3641  CG1 VAL   233      51.515  32.060  37.315  1.00  0.00           C  
ATOM   3642 HG11 VAL   233      51.103  32.561  38.191  1.00  0.00           H  
ATOM   3643 HG12 VAL   233      51.103  31.052  37.289  1.00  0.00           H  
ATOM   3644 HG13 VAL   233      52.582  31.885  37.460  1.00  0.00           H  
ATOM   3645  CG2 VAL   233      49.768  32.727  35.730  1.00  0.00           C  
ATOM   3646 HG21 VAL   233      49.390  31.971  36.419  1.00  0.00           H  
ATOM   3647 HG22 VAL   233      49.371  33.740  35.776  1.00  0.00           H  
ATOM   3648 HG23 VAL   233      49.556  32.323  34.829  1.00  0.00           H  
ATOM   3649  C   VAL   233      53.306  34.019  36.413  1.00  0.00           C  
ATOM   3650  O   VAL   233      53.609  34.479  37.521  1.00  0.00           O  
ATOM   3651  N   MET   234      54.277  33.519  35.612  1.00  0.00           N  
ATOM   3652  H   MET   234      54.075  33.129  34.626  1.00  0.00           H  
ATOM   3653  CA  MET   234      55.608  33.316  36.118  1.00  0.00           C  
ATOM   3654  HA  MET   234      55.455  32.701  36.993  1.00  0.00           H  
ATOM   3655  CB  MET   234      56.360  32.592  35.044  1.00  0.00           C  
ATOM   3656  HB2 MET   234      55.666  31.820  34.742  1.00  0.00           H  
ATOM   3657  HB3 MET   234      56.597  33.249  34.221  1.00  0.00           H  
ATOM   3658  CG  MET   234      57.638  32.054  35.698  1.00  0.00           C  
ATOM   3659  HG2 MET   234      58.354  32.869  35.801  1.00  0.00           H  
ATOM   3660  HG3 MET   234      57.483  31.731  36.642  1.00  0.00           H  
ATOM   3661  SD  MET   234      58.399  30.584  34.790  1.00  0.00           S  
ATOM   3662  CE  MET   234      58.935  31.488  33.288  1.00  0.00           C  
ATOM   3663  HE1 MET   234      59.462  30.888  32.669  1.00  0.00           H  
ATOM   3664  HE2 MET   234      58.025  31.774  32.761  1.00  0.00           H  
ATOM   3665  HE3 MET   234      59.520  32.392  33.458  1.00  0.00           H  
ATOM   3666  C   MET   234      56.344  34.592  36.575  1.00  0.00           C  
ATOM   3667  O   MET   234      57.233  34.512  37.433  1.00  0.00           O  
ATOM   3668  N   ALA   235      55.982  35.746  36.014  1.00  0.00           N  
ATOM   3669  H   ALA   235      55.250  35.698  35.207  1.00  0.00           H  
ATOM   3670  CA  ALA   235      56.467  37.051  36.400  1.00  0.00           C  
ATOM   3671  HA  ALA   235      57.535  37.045  36.618  1.00  0.00           H  
ATOM   3672  CB  ALA   235      56.214  38.019  35.193  1.00  0.00           C  
ATOM   3673  HB1 ALA   235      55.249  38.320  35.191  1.00  0.00           H  
ATOM   3674  HB2 ALA   235      56.846  38.890  35.282  1.00  0.00           H  
ATOM   3675  HB3 ALA   235      56.482  37.694  34.188  1.00  0.00           H  
ATOM   3676  C   ALA   235      55.830  37.595  37.713  1.00  0.00           C  
ATOM   3677  O   ALA   235      56.424  38.332  38.524  1.00  0.00           O  
ATOM   3678  N   ASN   236      54.558  37.197  37.970  1.00  0.00           N  
ATOM   3679  H   ASN   236      54.048  36.511  37.293  1.00  0.00           H  
ATOM   3680  CA  ASN   236      53.894  37.575  39.182  1.00  0.00           C  
ATOM   3681  HA  ASN   236      54.089  38.600  39.498  1.00  0.00           H  
ATOM   3682  CB  ASN   236      52.337  37.442  39.024  1.00  0.00           C  
ATOM   3683  HB2 ASN   236      52.215  36.610  38.330  1.00  0.00           H  
ATOM   3684  HB3 ASN   236      51.771  37.336  39.949  1.00  0.00           H  
ATOM   3685  CG  ASN   236      51.832  38.743  38.442  1.00  0.00           C  
ATOM   3686  OD1 ASN   236      51.824  39.792  39.034  1.00  0.00           O  
ATOM   3687  ND2 ASN   236      51.399  38.795  37.208  1.00  0.00           N  
ATOM   3688 HD21 ASN   236      51.150  39.684  36.799  1.00  0.00           H  
ATOM   3689 HD22 ASN   236      51.666  37.964  36.555  1.00  0.00           H  
ATOM   3690  C   ASN   236      54.452  36.659  40.321  1.00  0.00           C  
ATOM   3691  O   ASN   236      54.581  37.001  41.462  1.00  0.00           O  
ATOM   3692  N   MET   237      54.675  35.395  39.930  1.00  0.00           N  
ATOM   3693  H   MET   237      54.624  35.194  38.860  1.00  0.00           H  
ATOM   3694  CA  MET   237      55.294  34.346  40.754  1.00  0.00           C  
ATOM   3695  HA  MET   237      54.741  34.338  41.694  1.00  0.00           H  
ATOM   3696  CB  MET   237      54.974  32.975  40.218  1.00  0.00           C  
ATOM   3697  HB2 MET   237      53.929  33.089  39.930  1.00  0.00           H  
ATOM   3698  HB3 MET   237      55.477  33.006  39.252  1.00  0.00           H  
ATOM   3699  CG  MET   237      55.465  31.732  40.979  1.00  0.00           C  
ATOM   3700  HG2 MET   237      56.403  31.939  41.293  1.00  0.00           H  
ATOM   3701  HG3 MET   237      54.867  31.612  41.882  1.00  0.00           H  
ATOM   3702  SD  MET   237      55.390  30.216  40.058  1.00  0.00           S  
ATOM   3703  CE  MET   237      57.212  30.102  39.554  1.00  0.00           C  
ATOM   3704  HE1 MET   237      57.817  30.260  40.447  1.00  0.00           H  
ATOM   3705  HE2 MET   237      57.484  29.101  39.217  1.00  0.00           H  
ATOM   3706  HE3 MET   237      57.373  30.875  38.803  1.00  0.00           H  
ATOM   3707  C   MET   237      56.783  34.594  41.212  1.00  0.00           C  
ATOM   3708  O   MET   237      57.056  34.580  42.374  1.00  0.00           O  
ATOM   3709  N   ALA   238      57.600  34.891  40.219  1.00  0.00           N  
ATOM   3710  H   ALA   238      57.226  34.729  39.207  1.00  0.00           H  
ATOM   3711  CA  ALA   238      59.093  35.118  40.470  1.00  0.00           C  
ATOM   3712  HA  ALA   238      59.224  35.178  41.470  1.00  0.00           H  
ATOM   3713  CB  ALA   238      59.889  33.997  39.810  1.00  0.00           C  
ATOM   3714  HB1 ALA   238      59.558  33.074  40.286  1.00  0.00           H  
ATOM   3715  HB2 ALA   238      59.548  33.921  38.777  1.00  0.00           H  
ATOM   3716  HB3 ALA   238      60.944  34.183  40.007  1.00  0.00           H  
ATOM   3717  C   ALA   238      59.434  36.469  39.920  1.00  0.00           C  
ATOM   3718  O   ALA   238      59.939  36.607  38.811  1.00  0.00           O  
ATOM   3719  N   PRO   239      59.209  37.626  40.617  1.00  0.00           N  
ATOM   3720  CD  PRO   239      58.361  37.732  41.806  1.00  0.00           C  
ATOM   3721  HD2 PRO   239      58.950  37.755  42.626  1.00  0.00           H  
ATOM   3722  HD3 PRO   239      57.542  37.013  41.853  1.00  0.00           H  
ATOM   3723  CG  PRO   239      57.682  39.071  41.688  1.00  0.00           C  
ATOM   3724  HG2 PRO   239      57.237  39.479  42.498  1.00  0.00           H  
ATOM   3725  HG3 PRO   239      56.947  39.026  40.997  1.00  0.00           H  
ATOM   3726  CB  PRO   239      58.749  39.981  41.037  1.00  0.00           C  
ATOM   3727  HB2 PRO   239      59.457  40.294  41.804  1.00  0.00           H  
ATOM   3728  HB3 PRO   239      58.383  40.810  40.431  1.00  0.00           H  
ATOM   3729  CA  PRO   239      59.365  38.965  40.018  1.00  0.00           C  
ATOM   3730  HA  PRO   239      58.724  38.937  39.137  1.00  0.00           H  
ATOM   3731  C   PRO   239      60.794  39.325  39.641  1.00  0.00           C  
ATOM   3732  O   PRO   239      61.029  40.389  39.104  1.00  0.00           O  
ATOM   3733  N   GLU   240      61.845  38.504  39.974  1.00  0.00           N  
ATOM   3734  H   GLU   240      61.632  37.606  40.554  1.00  0.00           H  
ATOM   3735  CA  GLU   240      63.126  38.557  39.289  1.00  0.00           C  
ATOM   3736  HA  GLU   240      63.627  39.516  39.421  1.00  0.00           H  
ATOM   3737  CB  GLU   240      64.102  37.539  39.855  1.00  0.00           C  
ATOM   3738  HB2 GLU   240      63.649  36.654  39.680  1.00  0.00           H  
ATOM   3739  HB3 GLU   240      65.052  37.567  39.322  1.00  0.00           H  
ATOM   3740  CG  GLU   240      64.261  37.694  41.323  1.00  0.00           C  
ATOM   3741  HG2 GLU   240      63.276  37.646  41.786  1.00  0.00           H  
ATOM   3742  HG3 GLU   240      64.825  36.821  41.653  1.00  0.00           H  
ATOM   3743  CD  GLU   240      64.956  38.942  41.883  1.00  0.00           C  
ATOM   3744  OE1 GLU   240      65.707  39.675  41.178  1.00  0.00           O  
ATOM   3745  OE2 GLU   240      64.775  39.152  43.066  1.00  0.00           O  
ATOM   3746  C   GLU   240      62.989  38.432  37.780  1.00  0.00           C  
ATOM   3747  O   GLU   240      63.825  39.088  37.085  1.00  0.00           O  
ATOM   3748  N   ASN   241      62.023  37.708  37.186  1.00  0.00           N  
ATOM   3749  H   ASN   241      61.338  37.338  37.830  1.00  0.00           H  
ATOM   3750  CA  ASN   241      61.792  37.536  35.705  1.00  0.00           C  
ATOM   3751  HA  ASN   241      62.695  37.186  35.205  1.00  0.00           H  
ATOM   3752  CB  ASN   241      60.718  36.414  35.471  1.00  0.00           C  
ATOM   3753  HB2 ASN   241      59.841  36.618  36.086  1.00  0.00           H  
ATOM   3754  HB3 ASN   241      60.362  36.586  34.455  1.00  0.00           H  
ATOM   3755  CG  ASN   241      61.173  34.959  35.675  1.00  0.00           C  
ATOM   3756  OD1 ASN   241      62.109  34.360  35.122  1.00  0.00           O  
ATOM   3757  ND2 ASN   241      60.541  34.364  36.678  1.00  0.00           N  
ATOM   3758 HD21 ASN   241      60.821  33.333  36.896  1.00  0.00           H  
ATOM   3759 HD22 ASN   241      59.697  34.835  37.184  1.00  0.00           H  
ATOM   3760  C   ASN   241      61.401  38.867  35.066  1.00  0.00           C  
ATOM   3761  O   ASN   241      61.072  38.851  33.895  1.00  0.00           O  
ATOM   3762  N   VAL   242      61.460  39.983  35.802  1.00  0.00           N  
ATOM   3763  H   VAL   242      61.637  39.848  36.869  1.00  0.00           H  
ATOM   3764  CA  VAL   242      61.252  41.408  35.479  1.00  0.00           C  
ATOM   3765  HA  VAL   242      60.896  41.486  34.452  1.00  0.00           H  
ATOM   3766  CB  VAL   242      60.029  41.973  36.190  1.00  0.00           C  
ATOM   3767  HB  VAL   242      60.049  41.749  37.257  1.00  0.00           H  
ATOM   3768  CG1 VAL   242      59.847  43.481  35.913  1.00  0.00           C  
ATOM   3769 HG11 VAL   242      60.615  44.081  36.402  1.00  0.00           H  
ATOM   3770 HG12 VAL   242      59.698  43.631  34.926  1.00  0.00           H  
ATOM   3771 HG13 VAL   242      58.857  43.828  36.209  1.00  0.00           H  
ATOM   3772  CG2 VAL   242      58.740  41.184  35.875  1.00  0.00           C  
ATOM   3773 HG21 VAL   242      57.930  41.646  36.440  1.00  0.00           H  
ATOM   3774 HG22 VAL   242      58.426  41.376  34.849  1.00  0.00           H  
ATOM   3775 HG23 VAL   242      58.847  40.115  36.057  1.00  0.00           H  
ATOM   3776  C   VAL   242      62.509  42.256  35.623  1.00  0.00           C  
ATOM   3777  O   VAL   242      63.159  42.335  36.661  1.00  0.00           O  
ATOM   3778  N   ALA   243      62.828  43.060  34.546  1.00  0.00           N  
ATOM   3779  H   ALA   243      62.439  42.987  33.531  1.00  0.00           H  
ATOM   3780  CA  ALA   243      63.930  44.122  34.650  1.00  0.00           C  
ATOM   3781  HA  ALA   243      64.352  43.922  35.636  1.00  0.00           H  
ATOM   3782  CB  ALA   243      65.033  43.784  33.628  1.00  0.00           C  
ATOM   3783  HB1 ALA   243      65.561  42.855  33.843  1.00  0.00           H  
ATOM   3784  HB2 ALA   243      64.697  43.856  32.594  1.00  0.00           H  
ATOM   3785  HB3 ALA   243      65.861  44.490  33.690  1.00  0.00           H  
ATOM   3786  C   ALA   243      63.414  45.588  34.678  1.00  0.00           C  
ATOM   3787  O   ALA   243      64.151  46.539  34.520  1.00  0.00           O  
ATOM   3788  N   ASP   244      62.120  45.710  34.848  1.00  0.00           N  
ATOM   3789  H   ASP   244      61.582  44.857  34.907  1.00  0.00           H  
ATOM   3790  CA  ASP   244      61.478  46.975  34.820  1.00  0.00           C  
ATOM   3791  HA  ASP   244      62.153  47.756  34.469  1.00  0.00           H  
ATOM   3792  CB  ASP   244      60.381  46.907  33.716  1.00  0.00           C  
ATOM   3793  HB2 ASP   244      59.899  45.932  33.790  1.00  0.00           H  
ATOM   3794  HB3 ASP   244      59.699  47.739  33.892  1.00  0.00           H  
ATOM   3795  CG  ASP   244      60.878  46.951  32.220  1.00  0.00           C  
ATOM   3796  OD1 ASP   244      60.715  45.962  31.493  1.00  0.00           O  
ATOM   3797  OD2 ASP   244      61.383  48.013  31.801  1.00  0.00           O  
ATOM   3798  C   ASP   244      61.029  47.270  36.278  1.00  0.00           C  
ATOM   3799  O   ASP   244      60.142  46.688  36.815  1.00  0.00           O  
ATOM   3800  N   ALA   245      61.732  48.232  36.878  1.00  0.00           N  
ATOM   3801  H   ALA   245      62.559  48.693  36.339  1.00  0.00           H  
ATOM   3802  CA  ALA   245      61.675  48.418  38.306  1.00  0.00           C  
ATOM   3803  HA  ALA   245      61.727  47.441  38.786  1.00  0.00           H  
ATOM   3804  CB  ALA   245      62.735  49.413  38.770  1.00  0.00           C  
ATOM   3805  HB1 ALA   245      62.705  49.534  39.773  1.00  0.00           H  
ATOM   3806  HB2 ALA   245      63.546  48.823  38.646  1.00  0.00           H  
ATOM   3807  HB3 ALA   245      62.757  50.305  38.143  1.00  0.00           H  
ATOM   3808  C   ALA   245      60.304  48.894  38.760  1.00  0.00           C  
ATOM   3809  O   ALA   245      59.738  48.242  39.656  1.00  0.00           O  
ATOM   3810  N   SER   246      59.741  49.953  38.186  1.00  0.00           N  
ATOM   3811  H   SER   246      60.324  50.530  37.469  1.00  0.00           H  
ATOM   3812  CA  SER   246      58.407  50.420  38.555  1.00  0.00           C  
ATOM   3813  HA  SER   246      58.475  50.538  39.637  1.00  0.00           H  
ATOM   3814  CB  SER   246      58.138  51.738  37.817  1.00  0.00           C  
ATOM   3815  HB2 SER   246      57.282  52.069  38.405  1.00  0.00           H  
ATOM   3816  HB3 SER   246      59.001  52.401  37.873  1.00  0.00           H  
ATOM   3817  OG  SER   246      57.907  51.693  36.438  1.00  0.00           O  
ATOM   3818  HG  SER   246      57.030  51.226  36.256  1.00  0.00           H  
ATOM   3819  C   SER   246      57.341  49.339  38.391  1.00  0.00           C  
ATOM   3820  O   SER   246      56.446  49.179  39.267  1.00  0.00           O  
ATOM   3821  N   LEU   247      57.461  48.475  37.396  1.00  0.00           N  
ATOM   3822  H   LEU   247      58.240  48.547  36.637  1.00  0.00           H  
ATOM   3823  CA  LEU   247      56.653  47.274  37.370  1.00  0.00           C  
ATOM   3824  HA  LEU   247      55.701  47.569  37.534  1.00  0.00           H  
ATOM   3825  CB  LEU   247      56.598  46.667  35.924  1.00  0.00           C  
ATOM   3826  HB2 LEU   247      56.069  47.329  35.239  1.00  0.00           H  
ATOM   3827  HB3 LEU   247      57.619  46.706  35.543  1.00  0.00           H  
ATOM   3828  CG  LEU   247      55.916  45.308  35.732  1.00  0.00           C  
ATOM   3829  HG  LEU   247      56.477  44.548  36.276  1.00  0.00           H  
ATOM   3830  CD1 LEU   247      54.425  45.286  36.107  1.00  0.00           C  
ATOM   3831 HD11 LEU   247      53.826  45.921  35.455  1.00  0.00           H  
ATOM   3832 HD12 LEU   247      54.087  44.334  36.106  1.00  0.00           H  
ATOM   3833 HD13 LEU   247      54.304  45.715  37.102  1.00  0.00           H  
ATOM   3834  CD2 LEU   247      55.902  45.034  34.197  1.00  0.00           C  
ATOM   3835 HD21 LEU   247      55.482  44.056  33.962  1.00  0.00           H  
ATOM   3836 HD22 LEU   247      55.277  45.757  33.673  1.00  0.00           H  
ATOM   3837 HD23 LEU   247      56.960  45.105  33.943  1.00  0.00           H  
ATOM   3838  C   LEU   247      56.973  46.194  38.472  1.00  0.00           C  
ATOM   3839  O   LEU   247      56.118  45.420  38.863  1.00  0.00           O  
ATOM   3840  N   LYS   248      58.211  46.041  38.913  1.00  0.00           N  
ATOM   3841  H   LYS   248      58.842  46.790  38.665  1.00  0.00           H  
ATOM   3842  CA  LYS   248      58.618  44.977  39.862  1.00  0.00           C  
ATOM   3843  HA  LYS   248      58.101  44.076  39.534  1.00  0.00           H  
ATOM   3844  CB  LYS   248      60.134  44.790  39.757  1.00  0.00           C  
ATOM   3845  HB2 LYS   248      60.486  44.621  38.740  1.00  0.00           H  
ATOM   3846  HB3 LYS   248      60.698  45.625  40.173  1.00  0.00           H  
ATOM   3847  CG  LYS   248      60.590  43.540  40.529  1.00  0.00           C  
ATOM   3848  HG2 LYS   248      60.407  43.590  41.521  1.00  0.00           H  
ATOM   3849  HG3 LYS   248      60.018  42.824  40.242  1.00  0.00           H  
ATOM   3850  CD  LYS   248      62.063  43.057  40.322  1.00  0.00           C  
ATOM   3851  HD2 LYS   248      62.217  42.644  39.325  1.00  0.00           H  
ATOM   3852  HD3 LYS   248      62.618  43.993  40.385  1.00  0.00           H  
ATOM   3853  CE  LYS   248      62.688  42.095  41.343  1.00  0.00           C  
ATOM   3854  HE2 LYS   248      62.509  42.448  42.358  1.00  0.00           H  
ATOM   3855  HE3 LYS   248      62.281  41.084  41.357  1.00  0.00           H  
ATOM   3856  NZ  LYS   248      64.158  42.024  41.163  1.00  0.00           N  
ATOM   3857  HZ1 LYS   248      64.409  41.708  40.151  1.00  0.00           H  
ATOM   3858  HZ2 LYS   248      64.742  42.932  41.309  1.00  0.00           H  
ATOM   3859  HZ3 LYS   248      64.582  41.297  41.722  1.00  0.00           H  
ATOM   3860  C   LYS   248      58.137  45.235  41.320  1.00  0.00           C  
ATOM   3861  O   LYS   248      57.580  44.448  42.091  1.00  0.00           O  
ATOM   3862  N   GLN   249      58.220  46.488  41.738  1.00  0.00           N  
ATOM   3863  H   GLN   249      58.872  47.062  41.079  1.00  0.00           H  
ATOM   3864  CA  GLN   249      57.512  47.189  42.806  1.00  0.00           C  
ATOM   3865  HA  GLN   249      57.739  46.519  43.635  1.00  0.00           H  
ATOM   3866  CB  GLN   249      58.176  48.613  43.073  1.00  0.00           C  
ATOM   3867  HB2 GLN   249      59.249  48.611  43.265  1.00  0.00           H  
ATOM   3868  HB3 GLN   249      58.029  49.140  42.131  1.00  0.00           H  
ATOM   3869  CG  GLN   249      57.649  49.475  44.221  1.00  0.00           C  
ATOM   3870  HG2 GLN   249      58.069  50.480  44.175  1.00  0.00           H  
ATOM   3871  HG3 GLN   249      56.570  49.594  44.117  1.00  0.00           H  
ATOM   3872  CD  GLN   249      57.902  48.867  45.663  1.00  0.00           C  
ATOM   3873  OE1 GLN   249      58.252  47.705  45.834  1.00  0.00           O  
ATOM   3874  NE2 GLN   249      57.532  49.598  46.713  1.00  0.00           N  
ATOM   3875 HE21 GLN   249      57.315  50.657  46.575  1.00  0.00           H  
ATOM   3876 HE22 GLN   249      57.397  49.047  47.644  1.00  0.00           H  
ATOM   3877  C   GLN   249      55.994  47.187  42.690  1.00  0.00           C  
ATOM   3878  O   GLN   249      55.246  47.063  43.600  1.00  0.00           O  
ATOM   3879  N   GLY   250      55.498  47.201  41.469  1.00  0.00           N  
ATOM   3880  H   GLY   250      56.132  47.175  40.683  1.00  0.00           H  
ATOM   3881  CA  GLY   250      54.062  47.230  41.213  1.00  0.00           C  
ATOM   3882  HA2 GLY   250      53.516  47.959  41.811  1.00  0.00           H  
ATOM   3883  HA3 GLY   250      53.971  47.477  40.155  1.00  0.00           H  
ATOM   3884  C   GLY   250      53.301  45.921  41.369  1.00  0.00           C  
ATOM   3885  O   GLY   250      52.183  45.764  41.852  1.00  0.00           O  
ATOM   3886  N   ILE   251      54.048  44.857  41.031  1.00  0.00           N  
ATOM   3887  H   ILE   251      54.998  44.928  40.501  1.00  0.00           H  
ATOM   3888  CA  ILE   251      53.773  43.445  41.406  1.00  0.00           C  
ATOM   3889  HA  ILE   251      52.735  43.276  41.119  1.00  0.00           H  
ATOM   3890  CB  ILE   251      54.669  42.458  40.618  1.00  0.00           C  
ATOM   3891  HB  ILE   251      55.726  42.711  40.700  1.00  0.00           H  
ATOM   3892  CG2 ILE   251      54.515  41.002  41.137  1.00  0.00           C  
ATOM   3893 HG21 ILE   251      54.747  40.887  42.195  1.00  0.00           H  
ATOM   3894 HG22 ILE   251      53.502  40.643  40.951  1.00  0.00           H  
ATOM   3895 HG23 ILE   251      55.218  40.404  40.558  1.00  0.00           H  
ATOM   3896  CG1 ILE   251      54.097  42.478  39.122  1.00  0.00           C  
ATOM   3897 HG12 ILE   251      53.045  42.216  39.243  1.00  0.00           H  
ATOM   3898 HG13 ILE   251      54.089  43.497  38.735  1.00  0.00           H  
ATOM   3899  CD1 ILE   251      54.891  41.671  38.128  1.00  0.00           C  
ATOM   3900 HD11 ILE   251      54.659  41.948  37.185  1.00  0.00           H  
ATOM   3901 HD12 ILE   251      55.867  41.871  38.293  1.00  0.00           H  
ATOM   3902 HD13 ILE   251      54.755  40.671  38.152  1.00  0.00           H  
ATOM   3903  C   ILE   251      53.811  43.306  42.922  1.00  0.00           C  
ATOM   3904  O   ILE   251      52.836  42.871  43.524  1.00  0.00           O  
ATOM   3905  N   ALA   252      54.821  43.834  43.692  1.00  0.00           N  
ATOM   3906  H   ALA   252      55.794  44.088  43.272  1.00  0.00           H  
ATOM   3907  CA  ALA   252      54.879  43.837  45.193  1.00  0.00           C  
ATOM   3908  HA  ALA   252      54.783  42.917  45.597  1.00  0.00           H  
ATOM   3909  CB  ALA   252      56.321  44.290  45.542  1.00  0.00           C  
ATOM   3910  HB1 ALA   252      56.292  45.368  45.382  1.00  0.00           H  
ATOM   3911  HB2 ALA   252      56.686  44.037  46.449  1.00  0.00           H  
ATOM   3912  HB3 ALA   252      56.980  43.897  44.886  1.00  0.00           H  
ATOM   3913  C   ALA   252      53.776  44.670  45.791  1.00  0.00           C  
ATOM   3914  O   ALA   252      53.209  44.240  46.775  1.00  0.00           O  
ATOM   3915  N   LEU   253      53.356  45.789  45.225  1.00  0.00           N  
ATOM   3916  H   LEU   253      53.974  46.216  44.436  1.00  0.00           H  
ATOM   3917  CA  LEU   253      52.242  46.550  45.713  1.00  0.00           C  
ATOM   3918  HA  LEU   253      52.300  46.755  46.782  1.00  0.00           H  
ATOM   3919  CB  LEU   253      52.281  47.956  45.100  1.00  0.00           C  
ATOM   3920  HB2 LEU   253      52.408  47.951  44.098  1.00  0.00           H  
ATOM   3921  HB3 LEU   253      51.348  48.488  45.283  1.00  0.00           H  
ATOM   3922  CG  LEU   253      53.472  48.828  45.672  1.00  0.00           C  
ATOM   3923  HG  LEU   253      54.417  48.285  45.709  1.00  0.00           H  
ATOM   3924  CD1 LEU   253      53.722  49.894  44.671  1.00  0.00           C  
ATOM   3925 HD11 LEU   253      54.001  49.530  43.683  1.00  0.00           H  
ATOM   3926 HD12 LEU   253      52.877  50.438  44.565  1.00  0.00           H  
ATOM   3927 HD13 LEU   253      54.499  50.607  44.946  1.00  0.00           H  
ATOM   3928  CD2 LEU   253      53.182  49.453  46.992  1.00  0.00           C  
ATOM   3929 HD21 LEU   253      54.079  49.951  47.362  1.00  0.00           H  
ATOM   3930 HD22 LEU   253      52.321  50.115  46.903  1.00  0.00           H  
ATOM   3931 HD23 LEU   253      52.983  48.776  47.823  1.00  0.00           H  
ATOM   3932  C   LEU   253      50.902  45.836  45.471  1.00  0.00           C  
ATOM   3933  O   LEU   253      50.067  45.918  46.360  1.00  0.00           O  
ATOM   3934  N   ALA   254      50.795  45.004  44.385  1.00  0.00           N  
ATOM   3935  H   ALA   254      51.557  44.817  43.628  1.00  0.00           H  
ATOM   3936  CA  ALA   254      49.584  44.206  44.232  1.00  0.00           C  
ATOM   3937  HA  ALA   254      48.667  44.773  44.397  1.00  0.00           H  
ATOM   3938  CB  ALA   254      49.578  43.750  42.718  1.00  0.00           C  
ATOM   3939  HB1 ALA   254      49.467  44.660  42.129  1.00  0.00           H  
ATOM   3940  HB2 ALA   254      50.532  43.253  42.539  1.00  0.00           H  
ATOM   3941  HB3 ALA   254      48.763  43.062  42.492  1.00  0.00           H  
ATOM   3942  C   ALA   254      49.368  43.141  45.268  1.00  0.00           C  
ATOM   3943  O   ALA   254      48.275  43.008  45.760  1.00  0.00           O  
ATOM   3944  N   GLN   255      50.423  42.361  45.530  1.00  0.00           N  
ATOM   3945  H   GLN   255      51.275  42.603  45.044  1.00  0.00           H  
ATOM   3946  CA  GLN   255      50.602  41.161  46.389  1.00  0.00           C  
ATOM   3947  HA  GLN   255      49.637  40.686  46.214  1.00  0.00           H  
ATOM   3948  CB  GLN   255      51.709  40.339  45.885  1.00  0.00           C  
ATOM   3949  HB2 GLN   255      52.601  40.931  45.681  1.00  0.00           H  
ATOM   3950  HB3 GLN   255      52.021  39.634  46.656  1.00  0.00           H  
ATOM   3951  CG  GLN   255      51.505  39.553  44.613  1.00  0.00           C  
ATOM   3952  HG2 GLN   255      50.802  38.839  44.737  1.00  0.00           H  
ATOM   3953  HG3 GLN   255      51.363  40.410  43.954  1.00  0.00           H  
ATOM   3954  CD  GLN   255      52.805  38.883  44.245  1.00  0.00           C  
ATOM   3955  OE1 GLN   255      53.656  38.605  45.035  1.00  0.00           O  
ATOM   3956  NE2 GLN   255      52.896  38.748  42.943  1.00  0.00           N  
ATOM   3957 HE21 GLN   255      52.021  39.047  42.366  1.00  0.00           H  
ATOM   3958 HE22 GLN   255      53.753  38.303  42.437  1.00  0.00           H  
ATOM   3959  C   GLN   255      50.772  41.490  47.896  1.00  0.00           C  
ATOM   3960  O   GLN   255      50.646  40.643  48.762  1.00  0.00           O  
ATOM   3961  N   SER   256      50.869  42.775  48.221  1.00  0.00           N  
ATOM   3962  H   SER   256      50.725  43.519  47.437  1.00  0.00           H  
ATOM   3963  CA  SER   256      50.696  43.392  49.514  1.00  0.00           C  
ATOM   3964  HA  SER   256      51.309  42.794  50.188  1.00  0.00           H  
ATOM   3965  CB  SER   256      51.035  44.892  49.485  1.00  0.00           C  
ATOM   3966  HB2 SER   256      50.384  45.326  48.726  1.00  0.00           H  
ATOM   3967  HB3 SER   256      50.740  45.390  50.409  1.00  0.00           H  
ATOM   3968  OG  SER   256      52.427  45.193  49.295  1.00  0.00           O  
ATOM   3969  HG  SER   256      52.685  44.714  48.351  1.00  0.00           H  
ATOM   3970  C   SER   256      49.272  43.195  50.051  1.00  0.00           C  
ATOM   3971  O   SER   256      48.332  43.426  49.324  1.00  0.00           O  
ATOM   3972  N   ARG   257      49.055  42.956  51.354  1.00  0.00           N  
ATOM   3973  H   ARG   257      49.884  42.795  51.908  1.00  0.00           H  
ATOM   3974  CA  ARG   257      47.768  42.853  52.073  1.00  0.00           C  
ATOM   3975  HA  ARG   257      47.143  42.390  51.428  1.00  0.00           H  
ATOM   3976  CB  ARG   257      47.797  41.803  53.222  1.00  0.00           C  
ATOM   3977  HB2 ARG   257      48.405  42.232  54.018  1.00  0.00           H  
ATOM   3978  HB3 ARG   257      46.844  41.724  53.548  1.00  0.00           H  
ATOM   3979  CG  ARG   257      48.380  40.442  52.782  1.00  0.00           C  
ATOM   3980  HG2 ARG   257      47.673  40.022  52.066  1.00  0.00           H  
ATOM   3981  HG3 ARG   257      49.361  40.585  52.329  1.00  0.00           H  
ATOM   3982  CD  ARG   257      48.458  39.520  54.034  1.00  0.00           C  
ATOM   3983  HD2 ARG   257      49.299  39.818  54.508  1.00  0.00           H  
ATOM   3984  HD3 ARG   257      47.603  39.687  54.690  1.00  0.00           H  
ATOM   3985  NE  ARG   257      48.666  38.118  53.698  1.00  0.00           N  
ATOM   3986  HE  ARG   257      49.012  37.721  52.744  1.00  0.00           H  
ATOM   3987  CZ  ARG   257      48.376  37.077  54.571  1.00  0.00           C  
ATOM   3988  NH1 ARG   257      48.183  37.309  55.845  1.00  0.00           N  
ATOM   3989 HH11 ARG   257      48.297  36.497  56.564  1.00  0.00           H  
ATOM   3990 HH12 ARG   257      48.122  38.366  56.102  1.00  0.00           H  
ATOM   3991  NH2 ARG   257      48.400  35.884  54.092  1.00  0.00           N  
ATOM   3992 HH21 ARG   257      48.639  35.760  53.036  1.00  0.00           H  
ATOM   3993 HH22 ARG   257      48.231  35.021  54.737  1.00  0.00           H  
ATOM   3994  C   ARG   257      47.174  44.164  52.483  1.00  0.00           C  
ATOM   3995  O   ARG   257      47.656  44.854  53.338  1.00  0.00           O  
ATOM   3996  N   TYR   258      46.064  44.498  51.866  1.00  0.00           N  
ATOM   3997  H   TYR   258      45.760  43.796  51.090  1.00  0.00           H  
ATOM   3998  CA  TYR   258      45.265  45.697  52.215  1.00  0.00           C  
ATOM   3999  HA  TYR   258      45.983  46.370  52.683  1.00  0.00           H  
ATOM   4000  CB  TYR   258      44.786  46.439  50.966  1.00  0.00           C  
ATOM   4001  HB2 TYR   258      44.095  45.893  50.471  1.00  0.00           H  
ATOM   4002  HB3 TYR   258      44.330  47.220  51.289  1.00  0.00           H  
ATOM   4003  CG  TYR   258      45.899  46.900  50.008  1.00  0.00           C  
ATOM   4004  CD1 TYR   258      46.517  48.141  50.245  1.00  0.00           C  
ATOM   4005  HD1 TYR   258      46.046  48.795  50.979  1.00  0.00           H  
ATOM   4006  CE1 TYR   258      47.736  48.422  49.607  1.00  0.00           C  
ATOM   4007  HE1 TYR   258      48.303  49.335  49.788  1.00  0.00           H  
ATOM   4008  CZ  TYR   258      48.273  47.456  48.728  1.00  0.00           C  
ATOM   4009  OH  TYR   258      49.463  47.774  48.131  1.00  0.00           O  
ATOM   4010  HH  TYR   258      49.749  46.952  47.474  1.00  0.00           H  
ATOM   4011  CE2 TYR   258      47.636  46.225  48.374  1.00  0.00           C  
ATOM   4012  HE2 TYR   258      48.049  45.563  47.613  1.00  0.00           H  
ATOM   4013  CD2 TYR   258      46.401  46.009  49.032  1.00  0.00           C  
ATOM   4014  HD2 TYR   258      45.829  45.099  48.853  1.00  0.00           H  
ATOM   4015  C   TYR   258      44.024  45.442  53.101  1.00  0.00           C  
ATOM   4016  O   TYR   258      43.688  46.322  53.874  1.00  0.00           O  
ATOM   4017  N   TRP   259      43.444  44.220  53.118  1.00  0.00           N  
ATOM   4018  H   TRP   259      43.769  43.487  52.379  1.00  0.00           H  
ATOM   4019  CA  TRP   259      42.203  43.862  53.843  1.00  0.00           C  
ATOM   4020  HA  TRP   259      42.201  44.305  54.839  1.00  0.00           H  
ATOM   4021  CB  TRP   259      41.007  44.301  53.017  1.00  0.00           C  
ATOM   4022  HB2 TRP   259      41.002  43.868  52.105  1.00  0.00           H  
ATOM   4023  HB3 TRP   259      40.090  43.885  53.435  1.00  0.00           H  
ATOM   4024  CG  TRP   259      40.830  45.733  52.752  1.00  0.00           C  
ATOM   4025  CD1 TRP   259      41.115  46.349  51.592  1.00  0.00           C  
ATOM   4026  HD1 TRP   259      41.403  45.899  50.735  1.00  0.00           H  
ATOM   4027  NE1 TRP   259      40.785  47.697  51.756  1.00  0.00           N  
ATOM   4028  HE1 TRP   259      40.871  48.277  50.934  1.00  0.00           H  
ATOM   4029  CE2 TRP   259      40.150  47.921  52.938  1.00  0.00           C  
ATOM   4030  CZ2 TRP   259      39.725  49.091  53.560  1.00  0.00           C  
ATOM   4031  HZ2 TRP   259      39.796  49.973  53.073  1.00  0.00           H  
ATOM   4032  CH2 TRP   259      39.035  49.023  54.806  1.00  0.00           C  
ATOM   4033  HH2 TRP   259      38.704  49.860  55.265  1.00  0.00           H  
ATOM   4034  CZ3 TRP   259      38.840  47.757  55.427  1.00  0.00           C  
ATOM   4035  HZ3 TRP   259      38.433  47.679  56.348  1.00  0.00           H  
ATOM   4036  CE3 TRP   259      39.376  46.645  54.740  1.00  0.00           C  
ATOM   4037  HE3 TRP   259      39.092  45.680  55.161  1.00  0.00           H  
ATOM   4038  CD2 TRP   259      40.154  46.696  53.609  1.00  0.00           C  
ATOM   4039  C   TRP   259      42.093  42.305  53.906  1.00  0.00           C  
ATOM   4040  O   TRP   259      42.467  41.602  52.970  1.00  0.00           O  
ATOM   4041  N   ARG   260      41.667  41.733  55.049  1.00  0.00           N  
ATOM   4042  H   ARG   260      41.452  42.388  55.893  1.00  0.00           H  
ATOM   4043  CA  ARG   260      41.361  40.306  55.303  1.00  0.00           C  
ATOM   4044  HA  ARG   260      41.709  39.671  54.488  1.00  0.00           H  
ATOM   4045  CB  ARG   260      42.029  39.970  56.649  1.00  0.00           C  
ATOM   4046  HB2 ARG   260      43.080  40.089  56.428  1.00  0.00           H  
ATOM   4047  HB3 ARG   260      41.739  40.693  57.411  1.00  0.00           H  
ATOM   4048  CG  ARG   260      41.764  38.529  57.169  1.00  0.00           C  
ATOM   4049  HG2 ARG   260      40.819  38.363  57.195  1.00  0.00           H  
ATOM   4050  HG3 ARG   260      42.255  37.852  56.486  1.00  0.00           H  
ATOM   4051  CD  ARG   260      42.459  38.294  58.558  1.00  0.00           C  
ATOM   4052  HD2 ARG   260      43.491  38.605  58.491  1.00  0.00           H  
ATOM   4053  HD3 ARG   260      41.923  38.749  59.378  1.00  0.00           H  
ATOM   4054  NE  ARG   260      42.503  36.808  58.825  1.00  0.00           N  
ATOM   4055  HE  ARG   260      42.223  36.279  58.011  1.00  0.00           H  
ATOM   4056  CZ  ARG   260      42.690  36.048  59.887  1.00  0.00           C  
ATOM   4057  NH1 ARG   260      43.113  36.409  61.063  1.00  0.00           N  
ATOM   4058 HH11 ARG   260      43.599  37.373  61.215  1.00  0.00           H  
ATOM   4059 HH12 ARG   260      43.277  35.690  61.865  1.00  0.00           H  
ATOM   4060  NH2 ARG   260      42.453  34.812  59.721  1.00  0.00           N  
ATOM   4061 HH21 ARG   260      42.507  34.167  60.599  1.00  0.00           H  
ATOM   4062 HH22 ARG   260      42.411  34.446  58.696  1.00  0.00           H  
ATOM   4063  C   ARG   260      39.869  40.077  55.332  1.00  0.00           C  
ATOM   4064  O   ARG   260      39.094  40.851  55.948  1.00  0.00           O  
ATOM   4065  N   ILE   261      39.475  38.922  54.770  1.00  0.00           N  
ATOM   4066  H   ILE   261      40.236  38.366  54.407  1.00  0.00           H  
ATOM   4067  CA  ILE   261      38.123  38.425  54.723  1.00  0.00           C  
ATOM   4068  HA  ILE   261      37.429  39.169  55.116  1.00  0.00           H  
ATOM   4069  CB  ILE   261      37.798  38.029  53.208  1.00  0.00           C  
ATOM   4070  HB  ILE   261      38.521  37.275  52.898  1.00  0.00           H  
ATOM   4071  CG2 ILE   261      36.456  37.338  53.087  1.00  0.00           C  
ATOM   4072 HG21 ILE   261      35.742  37.856  53.579  1.00  0.00           H  
ATOM   4073 HG22 ILE   261      36.287  37.096  52.049  1.00  0.00           H  
ATOM   4074 HG23 ILE   261      36.451  36.357  53.561  1.00  0.00           H  
ATOM   4075  CG1 ILE   261      37.874  39.190  52.168  1.00  0.00           C  
ATOM   4076 HG12 ILE   261      37.480  38.781  51.249  1.00  0.00           H  
ATOM   4077 HG13 ILE   261      37.066  39.842  52.465  1.00  0.00           H  
ATOM   4078  CD1 ILE   261      39.161  39.930  51.952  1.00  0.00           C  
ATOM   4079 HD11 ILE   261      39.013  40.475  51.115  1.00  0.00           H  
ATOM   4080 HD12 ILE   261      39.494  40.507  52.802  1.00  0.00           H  
ATOM   4081 HD13 ILE   261      39.945  39.241  51.672  1.00  0.00           H  
ATOM   4082  C   ILE   261      37.930  37.164  55.561  1.00  0.00           C  
ATOM   4083  O   ILE   261      36.839  37.001  56.088  1.00  0.00           O  
ATOM   4084  N   GLY   262      38.926  36.249  55.587  1.00  0.00           N  
ATOM   4085  H   GLY   262      39.632  36.483  54.904  1.00  0.00           H  
ATOM   4086  CA  GLY   262      39.027  35.204  56.615  1.00  0.00           C  
ATOM   4087  HA2 GLY   262      38.874  35.572  57.543  1.00  0.00           H  
ATOM   4088  HA3 GLY   262      38.254  34.566  56.490  1.00  0.00           H  
ATOM   4089  C   GLY   262      40.378  34.556  56.534  1.00  0.00           C  
ATOM   4090  O   GLY   262      41.435  34.971  57.041  1.00  0.00           O  
ATOM   4091  N   SER   263      40.418  33.488  55.793  1.00  0.00           N  
ATOM   4092  H   SER   263      39.500  33.100  55.351  1.00  0.00           H  
ATOM   4093  CA  SER   263      41.634  32.794  55.347  1.00  0.00           C  
ATOM   4094  HA  SER   263      42.457  33.145  55.970  1.00  0.00           H  
ATOM   4095  CB  SER   263      41.435  31.276  55.448  1.00  0.00           C  
ATOM   4096  HB2 SER   263      42.281  30.728  55.404  1.00  0.00           H  
ATOM   4097  HB3 SER   263      41.012  31.118  56.440  1.00  0.00           H  
ATOM   4098  OG  SER   263      40.484  30.927  54.407  1.00  0.00           O  
ATOM   4099  HG  SER   263      39.726  30.603  54.991  1.00  0.00           H  
ATOM   4100  C   SER   263      41.934  33.361  53.964  1.00  0.00           C  
ATOM   4101  O   SER   263      43.057  33.200  53.536  1.00  0.00           O  
ATOM   4102  N   MET   264      41.084  34.136  53.296  1.00  0.00           N  
ATOM   4103  H   MET   264      40.116  34.170  53.795  1.00  0.00           H  
ATOM   4104  CA  MET   264      41.302  35.012  52.129  1.00  0.00           C  
ATOM   4105  HA  MET   264      42.166  34.532  51.669  1.00  0.00           H  
ATOM   4106  CB  MET   264      40.174  34.922  51.111  1.00  0.00           C  
ATOM   4107  HB2 MET   264      39.916  33.898  50.841  1.00  0.00           H  
ATOM   4108  HB3 MET   264      39.277  35.409  51.492  1.00  0.00           H  
ATOM   4109  CG  MET   264      40.507  35.587  49.842  1.00  0.00           C  
ATOM   4110  HG2 MET   264      40.558  36.674  49.903  1.00  0.00           H  
ATOM   4111  HG3 MET   264      41.322  35.116  49.475  1.00  0.00           H  
ATOM   4112  SD  MET   264      39.273  35.290  48.570  1.00  0.00           S  
ATOM   4113  CE  MET   264      38.332  36.895  48.469  1.00  0.00           C  
ATOM   4114  HE1 MET   264      37.753  36.883  47.546  1.00  0.00           H  
ATOM   4115  HE2 MET   264      37.775  37.028  49.396  1.00  0.00           H  
ATOM   4116  HE3 MET   264      39.099  37.668  48.415  1.00  0.00           H  
ATOM   4117  C   MET   264      41.716  36.409  52.479  1.00  0.00           C  
ATOM   4118  O   MET   264      41.223  36.988  53.432  1.00  0.00           O  
ATOM   4119  N   TYR   265      42.525  37.021  51.650  1.00  0.00           N  
ATOM   4120  H   TYR   265      42.980  36.463  50.832  1.00  0.00           H  
ATOM   4121  CA  TYR   265      43.083  38.367  51.712  1.00  0.00           C  
ATOM   4122  HA  TYR   265      42.553  38.870  52.522  1.00  0.00           H  
ATOM   4123  CB  TYR   265      44.562  38.365  52.134  1.00  0.00           C  
ATOM   4124  HB2 TYR   265      45.151  37.739  51.464  1.00  0.00           H  
ATOM   4125  HB3 TYR   265      44.963  39.292  52.124  1.00  0.00           H  
ATOM   4126  CG  TYR   265      44.790  37.829  53.538  1.00  0.00           C  
ATOM   4127  CD1 TYR   265      44.757  36.419  53.768  1.00  0.00           C  
ATOM   4128  HD1 TYR   265      44.669  35.691  52.962  1.00  0.00           H  
ATOM   4129  CE1 TYR   265      44.834  35.807  55.008  1.00  0.00           C  
ATOM   4130  HE1 TYR   265      44.733  34.724  55.076  1.00  0.00           H  
ATOM   4131  CZ  TYR   265      44.869  36.662  56.120  1.00  0.00           C  
ATOM   4132  OH  TYR   265      45.104  36.173  57.352  1.00  0.00           O  
ATOM   4133  HH  TYR   265      45.459  36.906  58.077  1.00  0.00           H  
ATOM   4134  CE2 TYR   265      45.048  38.067  55.938  1.00  0.00           C  
ATOM   4135  HE2 TYR   265      45.241  38.667  56.827  1.00  0.00           H  
ATOM   4136  CD2 TYR   265      45.003  38.641  54.649  1.00  0.00           C  
ATOM   4137  HD2 TYR   265      45.196  39.694  54.445  1.00  0.00           H  
ATOM   4138  C   TYR   265      42.964  39.139  50.349  1.00  0.00           C  
ATOM   4139  O   TYR   265      43.192  38.545  49.303  1.00  0.00           O  
ATOM   4140  N   GLN   266      42.644  40.420  50.376  1.00  0.00           N  
ATOM   4141  H   GLN   266      42.489  40.790  51.390  1.00  0.00           H  
ATOM   4142  CA  GLN   266      42.652  41.349  49.256  1.00  0.00           C  
ATOM   4143  HA  GLN   266      42.405  40.764  48.371  1.00  0.00           H  
ATOM   4144  CB  GLN   266      41.425  42.315  49.528  1.00  0.00           C  
ATOM   4145  HB2 GLN   266      40.488  41.835  49.809  1.00  0.00           H  
ATOM   4146  HB3 GLN   266      41.751  42.889  50.292  1.00  0.00           H  
ATOM   4147  CG  GLN   266      41.077  43.265  48.340  1.00  0.00           C  
ATOM   4148  HG2 GLN   266      40.257  43.831  48.783  1.00  0.00           H  
ATOM   4149  HG3 GLN   266      41.930  43.842  47.981  1.00  0.00           H  
ATOM   4150  CD  GLN   266      40.437  42.496  47.220  1.00  0.00           C  
ATOM   4151  OE1 GLN   266      39.443  41.768  47.348  1.00  0.00           O  
ATOM   4152  NE2 GLN   266      41.211  42.442  46.181  1.00  0.00           N  
ATOM   4153 HE21 GLN   266      42.097  42.924  46.223  1.00  0.00           H  
ATOM   4154 HE22 GLN   266      40.912  41.904  45.444  1.00  0.00           H  
ATOM   4155  C   GLN   266      43.911  42.148  48.934  1.00  0.00           C  
ATOM   4156  O   GLN   266      44.389  42.997  49.695  1.00  0.00           O  
ATOM   4157  N   GLY   267      44.376  41.912  47.731  1.00  0.00           N  
ATOM   4158  H   GLY   267      43.646  41.330  47.169  1.00  0.00           H  
ATOM   4159  CA  GLY   267      45.417  42.676  47.062  1.00  0.00           C  
ATOM   4160  HA2 GLY   267      46.009  43.241  47.783  1.00  0.00           H  
ATOM   4161  HA3 GLY   267      46.063  41.945  46.576  1.00  0.00           H  
ATOM   4162  C   GLY   267      44.776  43.661  45.962  1.00  0.00           C  
ATOM   4163  O   GLY   267      43.580  43.902  45.950  1.00  0.00           O  
ATOM   4164  N   LEU   268      45.622  44.326  45.190  1.00  0.00           N  
ATOM   4165  H   LEU   268      46.688  44.189  45.375  1.00  0.00           H  
ATOM   4166  CA  LEU   268      45.264  45.013  43.890  1.00  0.00           C  
ATOM   4167  HA  LEU   268      44.331  45.566  44.000  1.00  0.00           H  
ATOM   4168  CB  LEU   268      46.328  46.026  43.571  1.00  0.00           C  
ATOM   4169  HB2 LEU   268      47.193  45.476  43.234  1.00  0.00           H  
ATOM   4170  HB3 LEU   268      46.018  46.619  42.723  1.00  0.00           H  
ATOM   4171  CG  LEU   268      46.761  46.986  44.716  1.00  0.00           C  
ATOM   4172  HG  LEU   268      47.038  46.509  45.502  1.00  0.00           H  
ATOM   4173  CD1 LEU   268      47.916  47.770  44.150  1.00  0.00           C  
ATOM   4174 HD11 LEU   268      48.689  47.147  43.963  1.00  0.00           H  
ATOM   4175 HD12 LEU   268      47.638  48.382  43.305  1.00  0.00           H  
ATOM   4176 HD13 LEU   268      48.415  48.521  44.743  1.00  0.00           H  
ATOM   4177  CD2 LEU   268      45.706  47.939  45.129  1.00  0.00           C  
ATOM   4178 HD21 LEU   268      45.992  48.456  46.045  1.00  0.00           H  
ATOM   4179 HD22 LEU   268      45.517  48.667  44.340  1.00  0.00           H  
ATOM   4180 HD23 LEU   268      44.830  47.325  45.338  1.00  0.00           H  
ATOM   4181  C   LEU   268      45.111  43.921  42.705  1.00  0.00           C  
ATOM   4182  O   LEU   268      46.087  43.352  42.185  1.00  0.00           O  
ATOM   4183  N   GLY   269      43.877  43.891  42.232  1.00  0.00           N  
ATOM   4184  H   GLY   269      43.299  44.608  42.646  1.00  0.00           H  
ATOM   4185  CA  GLY   269      43.372  43.177  41.102  1.00  0.00           C  
ATOM   4186  HA2 GLY   269      42.316  43.420  40.986  1.00  0.00           H  
ATOM   4187  HA3 GLY   269      43.970  43.477  40.345  1.00  0.00           H  
ATOM   4188  C   GLY   269      43.446  41.638  41.137  1.00  0.00           C  
ATOM   4189  O   GLY   269      42.535  41.018  40.599  1.00  0.00           O  
ATOM   4190  N   TRP   270      44.458  41.050  41.871  1.00  0.00           N  
ATOM   4191  H   TRP   270      45.207  41.618  42.240  1.00  0.00           H  
ATOM   4192  CA  TRP   270      44.564  39.715  42.390  1.00  0.00           C  
ATOM   4193  HA  TRP   270      44.111  39.016  41.687  1.00  0.00           H  
ATOM   4194  CB  TRP   270      46.150  39.460  42.479  1.00  0.00           C  
ATOM   4195  HB2 TRP   270      46.604  40.264  42.887  1.00  0.00           H  
ATOM   4196  HB3 TRP   270      46.307  38.561  43.074  1.00  0.00           H  
ATOM   4197  CG  TRP   270      46.877  39.195  41.242  1.00  0.00           C  
ATOM   4198  CD1 TRP   270      47.511  40.240  40.632  1.00  0.00           C  
ATOM   4199  HD1 TRP   270      47.599  41.277  40.956  1.00  0.00           H  
ATOM   4200  NE1 TRP   270      48.176  39.843  39.488  1.00  0.00           N  
ATOM   4201  HE1 TRP   270      48.854  40.509  38.955  1.00  0.00           H  
ATOM   4202  CE2 TRP   270      47.961  38.475  39.383  1.00  0.00           C  
ATOM   4203  CZ2 TRP   270      48.325  37.629  38.406  1.00  0.00           C  
ATOM   4204  HZ2 TRP   270      48.910  37.990  37.560  1.00  0.00           H  
ATOM   4205  CH2 TRP   270      47.982  36.228  38.482  1.00  0.00           C  
ATOM   4206  HH2 TRP   270      48.309  35.498  37.742  1.00  0.00           H  
ATOM   4207  CZ3 TRP   270      47.378  35.704  39.636  1.00  0.00           C  
ATOM   4208  HZ3 TRP   270      47.305  34.636  39.843  1.00  0.00           H  
ATOM   4209  CE3 TRP   270      46.986  36.653  40.596  1.00  0.00           C  
ATOM   4210  HE3 TRP   270      46.520  36.301  41.420  1.00  0.00           H  
ATOM   4211  CD2 TRP   270      47.246  38.036  40.489  1.00  0.00           C  
ATOM   4212  C   TRP   270      43.986  39.564  43.794  1.00  0.00           C  
ATOM   4213  O   TRP   270      43.890  40.580  44.513  1.00  0.00           O  
ATOM   4214  N   GLU   271      43.619  38.280  44.291  1.00  0.00           N  
ATOM   4215  H   GLU   271      43.533  37.416  43.633  1.00  0.00           H  
ATOM   4216  CA  GLU   271      43.370  37.973  45.652  1.00  0.00           C  
ATOM   4217  HA  GLU   271      43.753  38.766  46.294  1.00  0.00           H  
ATOM   4218  CB  GLU   271      41.856  37.848  46.002  1.00  0.00           C  
ATOM   4219  HB2 GLU   271      41.328  37.050  45.479  1.00  0.00           H  
ATOM   4220  HB3 GLU   271      41.830  37.574  47.057  1.00  0.00           H  
ATOM   4221  CG  GLU   271      41.082  39.126  45.922  1.00  0.00           C  
ATOM   4222  HG2 GLU   271      40.358  39.028  46.731  1.00  0.00           H  
ATOM   4223  HG3 GLU   271      41.669  39.910  46.400  1.00  0.00           H  
ATOM   4224  CD  GLU   271      40.367  39.548  44.580  1.00  0.00           C  
ATOM   4225  OE1 GLU   271      39.797  38.704  43.835  1.00  0.00           O  
ATOM   4226  OE2 GLU   271      40.448  40.790  44.216  1.00  0.00           O  
ATOM   4227  C   GLU   271      44.213  36.712  46.089  1.00  0.00           C  
ATOM   4228  O   GLU   271      44.777  35.988  45.298  1.00  0.00           O  
ATOM   4229  N   MET   272      44.435  36.601  47.409  1.00  0.00           N  
ATOM   4230  H   MET   272      44.010  37.393  48.008  1.00  0.00           H  
ATOM   4231  CA  MET   272      45.328  35.732  48.091  1.00  0.00           C  
ATOM   4232  HA  MET   272      45.744  35.146  47.381  1.00  0.00           H  
ATOM   4233  CB  MET   272      46.600  36.480  48.570  1.00  0.00           C  
ATOM   4234  HB2 MET   272      46.386  37.015  49.495  1.00  0.00           H  
ATOM   4235  HB3 MET   272      47.391  35.734  48.658  1.00  0.00           H  
ATOM   4236  CG  MET   272      47.143  37.539  47.544  1.00  0.00           C  
ATOM   4237  HG2 MET   272      48.220  37.391  47.629  1.00  0.00           H  
ATOM   4238  HG3 MET   272      46.921  37.334  46.580  1.00  0.00           H  
ATOM   4239  SD  MET   272      46.649  39.230  47.643  1.00  0.00           S  
ATOM   4240  CE  MET   272      47.433  39.816  49.135  1.00  0.00           C  
ATOM   4241  HE1 MET   272      46.917  39.280  49.931  1.00  0.00           H  
ATOM   4242  HE2 MET   272      48.476  39.512  49.048  1.00  0.00           H  
ATOM   4243  HE3 MET   272      47.308  40.891  49.265  1.00  0.00           H  
ATOM   4244  C   MET   272      44.747  34.851  49.176  1.00  0.00           C  
ATOM   4245  O   MET   272      43.842  35.262  49.876  1.00  0.00           O  
ATOM   4246  N   LEU   273      45.232  33.652  49.276  1.00  0.00           N  
ATOM   4247  H   LEU   273      45.968  33.305  48.551  1.00  0.00           H  
ATOM   4248  CA  LEU   273      44.701  32.682  50.232  1.00  0.00           C  
ATOM   4249  HA  LEU   273      43.967  33.163  50.879  1.00  0.00           H  
ATOM   4250  CB  LEU   273      44.072  31.491  49.421  1.00  0.00           C  
ATOM   4251  HB2 LEU   273      44.679  31.433  48.518  1.00  0.00           H  
ATOM   4252  HB3 LEU   273      44.203  30.631  49.934  1.00  0.00           H  
ATOM   4253  CG  LEU   273      42.568  31.888  49.137  1.00  0.00           C  
ATOM   4254  HG  LEU   273      42.446  32.882  48.706  1.00  0.00           H  
ATOM   4255  CD1 LEU   273      42.157  30.905  47.965  1.00  0.00           C  
ATOM   4256 HD11 LEU   273      41.193  31.060  47.707  1.00  0.00           H  
ATOM   4257 HD12 LEU   273      42.830  31.159  47.159  1.00  0.00           H  
ATOM   4258 HD13 LEU   273      42.312  29.858  48.226  1.00  0.00           H  
ATOM   4259  CD2 LEU   273      41.773  31.534  50.353  1.00  0.00           C  
ATOM   4260 HD21 LEU   273      42.006  32.178  51.189  1.00  0.00           H  
ATOM   4261 HD22 LEU   273      40.779  31.861  50.085  1.00  0.00           H  
ATOM   4262 HD23 LEU   273      41.966  30.493  50.566  1.00  0.00           H  
ATOM   4263  C   LEU   273      45.755  32.164  51.248  1.00  0.00           C  
ATOM   4264  O   LEU   273      46.945  32.151  50.986  1.00  0.00           O  
ATOM   4265  N   ASN   274      45.318  31.670  52.406  1.00  0.00           N  
ATOM   4266  H   ASN   274      44.285  31.853  52.702  1.00  0.00           H  
ATOM   4267  CA  ASN   274      46.192  30.901  53.325  1.00  0.00           C  
ATOM   4268  HA  ASN   274      47.146  31.417  53.438  1.00  0.00           H  
ATOM   4269  CB  ASN   274      45.521  30.731  54.642  1.00  0.00           C  
ATOM   4270  HB2 ASN   274      45.577  31.700  55.138  1.00  0.00           H  
ATOM   4271  HB3 ASN   274      44.605  30.353  54.446  1.00  0.00           H  
ATOM   4272  CG  ASN   274      46.012  29.754  55.653  1.00  0.00           C  
ATOM   4273  OD1 ASN   274      45.426  28.728  55.996  1.00  0.00           O  
ATOM   4274  ND2 ASN   274      47.151  29.995  56.240  1.00  0.00           N  
ATOM   4275 HD21 ASN   274      47.777  30.809  55.875  1.00  0.00           H  
ATOM   4276 HD22 ASN   274      47.372  29.411  57.134  1.00  0.00           H  
ATOM   4277  C   ASN   274      46.724  29.504  52.778  1.00  0.00           C  
ATOM   4278  O   ASN   274      46.163  28.937  51.885  1.00  0.00           O  
ATOM   4279  N   TRP   275      47.827  29.023  53.295  1.00  0.00           N  
ATOM   4280  H   TRP   275      48.349  29.561  54.086  1.00  0.00           H  
ATOM   4281  CA  TRP   275      48.576  27.921  52.789  1.00  0.00           C  
ATOM   4282  HA  TRP   275      47.916  27.144  52.403  1.00  0.00           H  
ATOM   4283  CB  TRP   275      49.479  28.446  51.626  1.00  0.00           C  
ATOM   4284  HB2 TRP   275      48.845  28.749  50.901  1.00  0.00           H  
ATOM   4285  HB3 TRP   275      50.089  29.270  51.995  1.00  0.00           H  
ATOM   4286  CG  TRP   275      50.429  27.418  51.136  1.00  0.00           C  
ATOM   4287  CD1 TRP   275      51.703  27.138  51.581  1.00  0.00           C  
ATOM   4288  HD1 TRP   275      52.143  27.683  52.415  1.00  0.00           H  
ATOM   4289  NE1 TRP   275      52.059  25.904  51.121  1.00  0.00           N  
ATOM   4290  HE1 TRP   275      53.053  25.459  51.177  1.00  0.00           H  
ATOM   4291  CE2 TRP   275      51.214  25.465  50.136  1.00  0.00           C  
ATOM   4292  CZ2 TRP   275      51.217  24.326  49.301  1.00  0.00           C  
ATOM   4293  HZ2 TRP   275      52.130  23.732  49.250  1.00  0.00           H  
ATOM   4294  CH2 TRP   275      50.043  23.981  48.511  1.00  0.00           C  
ATOM   4295  HH2 TRP   275      50.041  23.081  47.895  1.00  0.00           H  
ATOM   4296  CZ3 TRP   275      48.973  24.924  48.437  1.00  0.00           C  
ATOM   4297  HZ3 TRP   275      48.218  24.743  47.672  1.00  0.00           H  
ATOM   4298  CE3 TRP   275      49.001  26.038  49.336  1.00  0.00           C  
ATOM   4299  HE3 TRP   275      48.259  26.836  49.367  1.00  0.00           H  
ATOM   4300  CD2 TRP   275      50.103  26.321  50.211  1.00  0.00           C  
ATOM   4301  C   TRP   275      49.497  27.389  53.887  1.00  0.00           C  
ATOM   4302  O   TRP   275      50.177  28.114  54.579  1.00  0.00           O  
ATOM   4303  N   PRO   276      49.689  26.091  54.073  1.00  0.00           N  
ATOM   4304  CD  PRO   276      50.872  25.480  54.690  1.00  0.00           C  
ATOM   4305  HD2 PRO   276      50.747  25.508  55.773  1.00  0.00           H  
ATOM   4306  HD3 PRO   276      51.754  26.032  54.365  1.00  0.00           H  
ATOM   4307  CG  PRO   276      50.836  24.044  54.172  1.00  0.00           C  
ATOM   4308  HG2 PRO   276      51.365  23.334  54.808  1.00  0.00           H  
ATOM   4309  HG3 PRO   276      51.216  23.984  53.152  1.00  0.00           H  
ATOM   4310  CB  PRO   276      49.377  23.718  54.137  1.00  0.00           C  
ATOM   4311  HB2 PRO   276      48.992  23.666  55.156  1.00  0.00           H  
ATOM   4312  HB3 PRO   276      49.169  22.813  53.565  1.00  0.00           H  
ATOM   4313  CA  PRO   276      48.775  25.041  53.618  1.00  0.00           C  
ATOM   4314  HA  PRO   276      48.707  25.136  52.534  1.00  0.00           H  
ATOM   4315  C   PRO   276      47.370  25.243  54.127  1.00  0.00           C  
ATOM   4316  O   PRO   276      47.139  25.887  55.122  1.00  0.00           O  
ATOM   4317  N   VAL   277      46.327  24.669  53.475  1.00  0.00           N  
ATOM   4318  H   VAL   277      46.575  24.081  52.603  1.00  0.00           H  
ATOM   4319  CA  VAL   277      44.994  24.873  53.828  1.00  0.00           C  
ATOM   4320  HA  VAL   277      44.972  24.828  54.907  1.00  0.00           H  
ATOM   4321  CB  VAL   277      44.536  26.248  53.396  1.00  0.00           C  
ATOM   4322  HB  VAL   277      45.199  26.939  53.718  1.00  0.00           H  
ATOM   4323  CG1 VAL   277      44.447  26.473  51.894  1.00  0.00           C  
ATOM   4324 HG11 VAL   277      43.909  25.716  51.324  1.00  0.00           H  
ATOM   4325 HG12 VAL   277      44.081  27.466  51.634  1.00  0.00           H  
ATOM   4326 HG13 VAL   277      45.438  26.418  51.445  1.00  0.00           H  
ATOM   4327  CG2 VAL   277      43.140  26.457  53.928  1.00  0.00           C  
ATOM   4328 HG21 VAL   277      43.200  26.239  54.912  1.00  0.00           H  
ATOM   4329 HG22 VAL   277      42.781  27.376  53.711  1.00  0.00           H  
ATOM   4330 HG23 VAL   277      42.508  25.770  53.543  1.00  0.00           H  
ATOM   4331  C   VAL   277      44.135  23.682  53.243  1.00  0.00           C  
ATOM   4332  O   VAL   277      44.339  23.302  52.067  1.00  0.00           O  
ATOM   4333  N   GLU   278      43.197  23.200  53.941  1.00  0.00           N  
ATOM   4334  H   GLU   278      43.154  23.495  54.989  1.00  0.00           H  
ATOM   4335  CA  GLU   278      42.204  22.216  53.539  1.00  0.00           C  
ATOM   4336  HA  GLU   278      42.643  21.321  53.099  1.00  0.00           H  
ATOM   4337  CB  GLU   278      41.328  21.830  54.751  1.00  0.00           C  
ATOM   4338  HB2 GLU   278      41.988  21.516  55.449  1.00  0.00           H  
ATOM   4339  HB3 GLU   278      40.871  22.670  55.252  1.00  0.00           H  
ATOM   4340  CG  GLU   278      40.129  20.860  54.603  1.00  0.00           C  
ATOM   4341  HG2 GLU   278      39.874  20.324  55.505  1.00  0.00           H  
ATOM   4342  HG3 GLU   278      39.285  21.489  54.360  1.00  0.00           H  
ATOM   4343  CD  GLU   278      40.386  19.906  53.521  1.00  0.00           C  
ATOM   4344  OE1 GLU   278      41.072  18.937  53.782  1.00  0.00           O  
ATOM   4345  OE2 GLU   278      39.798  19.921  52.396  1.00  0.00           O  
ATOM   4346  C   GLU   278      41.331  22.861  52.465  1.00  0.00           C  
ATOM   4347  O   GLU   278      40.555  23.800  52.741  1.00  0.00           O  
ATOM   4348  N   ALA   279      41.389  22.355  51.215  1.00  0.00           N  
ATOM   4349  H   ALA   279      41.936  21.414  51.153  1.00  0.00           H  
ATOM   4350  CA  ALA   279      40.807  22.907  49.979  1.00  0.00           C  
ATOM   4351  HA  ALA   279      41.133  23.946  50.010  1.00  0.00           H  
ATOM   4352  CB  ALA   279      41.203  22.057  48.738  1.00  0.00           C  
ATOM   4353  HB1 ALA   279      40.794  22.516  47.838  1.00  0.00           H  
ATOM   4354  HB2 ALA   279      42.208  22.039  48.639  1.00  0.00           H  
ATOM   4355  HB3 ALA   279      40.762  21.060  48.720  1.00  0.00           H  
ATOM   4356  C   ALA   279      39.217  22.914  50.111  1.00  0.00           C  
ATOM   4357  O   ALA   279      38.603  23.804  49.550  1.00  0.00           O  
ATOM   4358  N   ASN   280      38.521  22.012  50.881  1.00  0.00           N  
ATOM   4359  H   ASN   280      39.073  21.268  51.454  1.00  0.00           H  
ATOM   4360  CA  ASN   280      37.054  22.204  51.085  1.00  0.00           C  
ATOM   4361  HA  ASN   280      36.525  22.224  50.133  1.00  0.00           H  
ATOM   4362  CB  ASN   280      36.537  21.046  51.944  1.00  0.00           C  
ATOM   4363  HB2 ASN   280      37.077  20.929  52.883  1.00  0.00           H  
ATOM   4364  HB3 ASN   280      35.490  21.302  52.109  1.00  0.00           H  
ATOM   4365  CG  ASN   280      36.549  19.695  51.162  1.00  0.00           C  
ATOM   4366  OD1 ASN   280      35.997  19.470  50.065  1.00  0.00           O  
ATOM   4367  ND2 ASN   280      37.322  18.739  51.656  1.00  0.00           N  
ATOM   4368 HD21 ASN   280      37.290  17.815  51.078  1.00  0.00           H  
ATOM   4369 HD22 ASN   280      38.004  19.059  52.443  1.00  0.00           H  
ATOM   4370  C   ASN   280      36.663  23.591  51.651  1.00  0.00           C  
ATOM   4371  O   ASN   280      35.678  24.181  51.239  1.00  0.00           O  
ATOM   4372  N   THR   281      37.488  24.036  52.610  1.00  0.00           N  
ATOM   4373  H   THR   281      38.311  23.521  52.888  1.00  0.00           H  
ATOM   4374  CA  THR   281      37.364  25.413  53.129  1.00  0.00           C  
ATOM   4375  HA  THR   281      36.343  25.575  53.473  1.00  0.00           H  
ATOM   4376  CB  THR   281      38.298  25.795  54.290  1.00  0.00           C  
ATOM   4377  HB  THR   281      37.907  26.718  54.717  1.00  0.00           H  
ATOM   4378  CG2 THR   281      38.167  24.668  55.378  1.00  0.00           C  
ATOM   4379 HG21 THR   281      38.621  23.706  55.141  1.00  0.00           H  
ATOM   4380 HG22 THR   281      38.504  25.016  56.355  1.00  0.00           H  
ATOM   4381 HG23 THR   281      37.109  24.450  55.521  1.00  0.00           H  
ATOM   4382  OG1 THR   281      39.584  26.097  53.907  1.00  0.00           O  
ATOM   4383  HG1 THR   281      40.116  25.167  53.706  1.00  0.00           H  
ATOM   4384  C   THR   281      37.447  26.539  52.051  1.00  0.00           C  
ATOM   4385  O   THR   281      36.566  27.450  52.060  1.00  0.00           O  
ATOM   4386  N   VAL   282      38.352  26.393  51.083  1.00  0.00           N  
ATOM   4387  H   VAL   282      38.999  25.516  51.044  1.00  0.00           H  
ATOM   4388  CA  VAL   282      38.503  27.367  49.945  1.00  0.00           C  
ATOM   4389  HA  VAL   282      38.274  28.341  50.377  1.00  0.00           H  
ATOM   4390  CB  VAL   282      39.794  27.202  49.229  1.00  0.00           C  
ATOM   4391  HB  VAL   282      39.943  26.147  49.000  1.00  0.00           H  
ATOM   4392  CG1 VAL   282      39.847  28.045  47.972  1.00  0.00           C  
ATOM   4393 HG11 VAL   282      39.119  27.886  47.176  1.00  0.00           H  
ATOM   4394 HG12 VAL   282      39.670  29.079  48.268  1.00  0.00           H  
ATOM   4395 HG13 VAL   282      40.781  27.991  47.591  1.00  0.00           H  
ATOM   4396  CG2 VAL   282      40.952  27.666  50.132  1.00  0.00           C  
ATOM   4397 HG21 VAL   282      40.655  28.640  50.521  1.00  0.00           H  
ATOM   4398 HG22 VAL   282      41.214  26.984  50.941  1.00  0.00           H  
ATOM   4399 HG23 VAL   282      41.848  27.868  49.544  1.00  0.00           H  
ATOM   4400  C   VAL   282      37.275  27.158  49.039  1.00  0.00           C  
ATOM   4401  O   VAL   282      36.710  28.159  48.636  1.00  0.00           O  
ATOM   4402  N   VAL   283      36.789  25.884  48.760  1.00  0.00           N  
ATOM   4403  H   VAL   283      37.410  25.235  49.099  1.00  0.00           H  
ATOM   4404  CA  VAL   283      35.669  25.558  47.830  1.00  0.00           C  
ATOM   4405  HA  VAL   283      36.015  25.876  46.936  1.00  0.00           H  
ATOM   4406  CB  VAL   283      35.436  24.055  47.779  1.00  0.00           C  
ATOM   4407  HB  VAL   283      35.560  23.561  48.742  1.00  0.00           H  
ATOM   4408  CG1 VAL   283      34.074  23.623  47.308  1.00  0.00           C  
ATOM   4409 HG11 VAL   283      34.061  22.617  47.222  1.00  0.00           H  
ATOM   4410 HG12 VAL   283      33.330  23.896  48.056  1.00  0.00           H  
ATOM   4411 HG13 VAL   283      33.826  23.993  46.313  1.00  0.00           H  
ATOM   4412  CG2 VAL   283      36.378  23.378  46.756  1.00  0.00           C  
ATOM   4413 HG21 VAL   283      36.346  23.766  45.738  1.00  0.00           H  
ATOM   4414 HG22 VAL   283      37.336  23.587  46.998  1.00  0.00           H  
ATOM   4415 HG23 VAL   283      36.354  22.373  46.845  1.00  0.00           H  
ATOM   4416  C   VAL   283      34.372  26.266  48.290  1.00  0.00           C  
ATOM   4417  O   VAL   283      33.708  26.972  47.498  1.00  0.00           O  
ATOM   4418  N   GLU   284      34.137  26.328  49.628  1.00  0.00           N  
ATOM   4419  H   GLU   284      34.688  25.775  50.268  1.00  0.00           H  
ATOM   4420  CA  GLU   284      33.072  26.968  50.347  1.00  0.00           C  
ATOM   4421  HA  GLU   284      32.138  26.687  49.860  1.00  0.00           H  
ATOM   4422  CB  GLU   284      33.088  26.465  51.839  1.00  0.00           C  
ATOM   4423  HB2 GLU   284      33.162  25.386  51.703  1.00  0.00           H  
ATOM   4424  HB3 GLU   284      34.036  26.664  52.338  1.00  0.00           H  
ATOM   4425  CG  GLU   284      31.959  26.926  52.785  1.00  0.00           C  
ATOM   4426  HG2 GLU   284      32.024  26.245  53.633  1.00  0.00           H  
ATOM   4427  HG3 GLU   284      32.169  27.906  53.213  1.00  0.00           H  
ATOM   4428  CD  GLU   284      30.485  26.894  52.154  1.00  0.00           C  
ATOM   4429  OE1 GLU   284      30.239  26.256  51.099  1.00  0.00           O  
ATOM   4430  OE2 GLU   284      29.520  27.353  52.822  1.00  0.00           O  
ATOM   4431  C   GLU   284      33.026  28.490  50.134  1.00  0.00           C  
ATOM   4432  O   GLU   284      32.051  29.114  49.677  1.00  0.00           O  
ATOM   4433  N   GLY   285      34.199  29.076  50.386  1.00  0.00           N  
ATOM   4434  H   GLY   285      35.011  28.464  50.780  1.00  0.00           H  
ATOM   4435  CA  GLY   285      34.336  30.491  50.171  1.00  0.00           C  
ATOM   4436  HA2 GLY   285      33.516  30.954  50.719  1.00  0.00           H  
ATOM   4437  HA3 GLY   285      35.292  30.800  50.595  1.00  0.00           H  
ATOM   4438  C   GLY   285      34.311  30.897  48.667  1.00  0.00           C  
ATOM   4439  O   GLY   285      34.407  32.048  48.359  1.00  0.00           O  
ATOM   4440  N   SER   286      34.409  29.983  47.701  1.00  0.00           N  
ATOM   4441  H   SER   286      34.591  28.973  48.068  1.00  0.00           H  
ATOM   4442  CA  SER   286      34.623  30.204  46.265  1.00  0.00           C  
ATOM   4443  HA  SER   286      34.796  31.264  46.081  1.00  0.00           H  
ATOM   4444  CB  SER   286      35.844  29.415  45.783  1.00  0.00           C  
ATOM   4445  HB2 SER   286      35.682  28.349  45.939  1.00  0.00           H  
ATOM   4446  HB3 SER   286      36.136  29.620  44.753  1.00  0.00           H  
ATOM   4447  OG  SER   286      36.882  29.697  46.623  1.00  0.00           O  
ATOM   4448  HG  SER   286      36.836  29.081  47.521  1.00  0.00           H  
ATOM   4449  C   SER   286      33.365  29.957  45.377  1.00  0.00           C  
ATOM   4450  O   SER   286      33.466  29.693  44.198  1.00  0.00           O  
ATOM   4451  N   ASP   287      32.152  30.106  45.898  1.00  0.00           N  
ATOM   4452  H   ASP   287      32.075  30.348  46.958  1.00  0.00           H  
ATOM   4453  CA  ASP   287      30.987  30.145  45.119  1.00  0.00           C  
ATOM   4454  HA  ASP   287      30.888  29.347  44.383  1.00  0.00           H  
ATOM   4455  CB  ASP   287      29.802  29.856  46.091  1.00  0.00           C  
ATOM   4456  HB2 ASP   287      29.793  29.018  46.656  1.00  0.00           H  
ATOM   4457  HB3 ASP   287      29.744  30.682  46.800  1.00  0.00           H  
ATOM   4458  CG  ASP   287      28.507  29.883  45.256  1.00  0.00           C  
ATOM   4459  OD1 ASP   287      27.888  30.974  45.077  1.00  0.00           O  
ATOM   4460  OD2 ASP   287      28.091  28.783  44.895  1.00  0.00           O  
ATOM   4461  C   ASP   287      30.882  31.510  44.401  1.00  0.00           C  
ATOM   4462  O   ASP   287      31.172  32.614  44.916  1.00  0.00           O  
ATOM   4463  N   SER   288      30.253  31.567  43.164  1.00  0.00           N  
ATOM   4464  H   SER   288      29.968  30.630  42.684  1.00  0.00           H  
ATOM   4465  CA  SER   288      30.128  32.728  42.293  1.00  0.00           C  
ATOM   4466  HA  SER   288      31.041  33.321  42.244  1.00  0.00           H  
ATOM   4467  CB  SER   288      29.903  32.190  40.857  1.00  0.00           C  
ATOM   4468  HB2 SER   288      30.624  31.399  40.655  1.00  0.00           H  
ATOM   4469  HB3 SER   288      28.924  31.714  40.802  1.00  0.00           H  
ATOM   4470  OG  SER   288      29.809  33.245  39.888  1.00  0.00           O  
ATOM   4471  HG  SER   288      30.647  33.072  39.212  1.00  0.00           H  
ATOM   4472  C   SER   288      29.082  33.755  42.807  1.00  0.00           C  
ATOM   4473  O   SER   288      29.246  34.956  42.531  1.00  0.00           O  
ATOM   4474  N   LYS   289      28.106  33.353  43.634  1.00  0.00           N  
ATOM   4475  H   LYS   289      28.024  32.299  43.899  1.00  0.00           H  
ATOM   4476  CA  LYS   289      27.191  34.303  44.375  1.00  0.00           C  
ATOM   4477  HA  LYS   289      27.059  35.241  43.836  1.00  0.00           H  
ATOM   4478  CB  LYS   289      25.812  33.632  44.663  1.00  0.00           C  
ATOM   4479  HB2 LYS   289      25.898  32.730  45.110  1.00  0.00           H  
ATOM   4480  HB3 LYS   289      25.312  34.073  45.353  1.00  0.00           H  
ATOM   4481  CG  LYS   289      24.776  33.389  43.504  1.00  0.00           C  
ATOM   4482  HG2 LYS   289      25.267  32.761  42.760  1.00  0.00           H  
ATOM   4483  HG3 LYS   289      23.886  32.954  43.959  1.00  0.00           H  
ATOM   4484  CD  LYS   289      24.364  34.726  42.819  1.00  0.00           C  
ATOM   4485  HD2 LYS   289      24.140  35.440  43.611  1.00  0.00           H  
ATOM   4486  HD3 LYS   289      25.083  35.178  42.271  1.00  0.00           H  
ATOM   4487  CE  LYS   289      23.152  34.498  41.908  1.00  0.00           C  
ATOM   4488  HE2 LYS   289      23.271  34.988  40.942  1.00  0.00           H  
ATOM   4489  HE3 LYS   289      23.071  33.431  41.700  1.00  0.00           H  
ATOM   4490  NZ  LYS   289      21.799  34.937  42.479  1.00  0.00           N  
ATOM   4491  HZ1 LYS   289      21.699  34.657  43.444  1.00  0.00           H  
ATOM   4492  HZ2 LYS   289      21.617  36.011  42.502  1.00  0.00           H  
ATOM   4493  HZ3 LYS   289      21.006  34.494  41.876  1.00  0.00           H  
ATOM   4494  C   LYS   289      27.809  34.652  45.754  1.00  0.00           C  
ATOM   4495  O   LYS   289      27.634  35.799  46.105  1.00  0.00           O  
ATOM   4496  N   VAL   290      28.578  33.760  46.473  1.00  0.00           N  
ATOM   4497  H   VAL   290      28.696  32.787  45.996  1.00  0.00           H  
ATOM   4498  CA  VAL   290      29.223  34.195  47.740  1.00  0.00           C  
ATOM   4499  HA  VAL   290      28.387  34.681  48.244  1.00  0.00           H  
ATOM   4500  CB  VAL   290      29.644  33.058  48.696  1.00  0.00           C  
ATOM   4501  HB  VAL   290      29.144  32.263  48.498  1.00  0.00           H  
ATOM   4502  CG1 VAL   290      31.114  32.644  48.611  1.00  0.00           C  
ATOM   4503 HG11 VAL   290      31.287  31.791  49.267  1.00  0.00           H  
ATOM   4504 HG12 VAL   290      31.404  32.225  47.648  1.00  0.00           H  
ATOM   4505 HG13 VAL   290      31.734  33.383  48.911  1.00  0.00           H  
ATOM   4506  CG2 VAL   290      29.356  33.381  50.179  1.00  0.00           C  
ATOM   4507 HG21 VAL   290      28.271  33.433  50.260  1.00  0.00           H  
ATOM   4508 HG22 VAL   290      29.684  32.645  50.789  1.00  0.00           H  
ATOM   4509 HG23 VAL   290      29.879  34.318  50.372  1.00  0.00           H  
ATOM   4510  C   VAL   290      30.420  35.220  47.518  1.00  0.00           C  
ATOM   4511  O   VAL   290      30.651  36.149  48.263  1.00  0.00           O  
ATOM   4512  N   ALA   291      31.109  35.101  46.391  1.00  0.00           N  
ATOM   4513  H   ALA   291      31.053  34.225  45.892  1.00  0.00           H  
ATOM   4514  CA  ALA   291      32.133  36.032  45.908  1.00  0.00           C  
ATOM   4515  HA  ALA   291      32.863  36.161  46.594  1.00  0.00           H  
ATOM   4516  CB  ALA   291      32.832  35.237  44.753  1.00  0.00           C  
ATOM   4517  HB1 ALA   291      32.099  35.143  43.952  1.00  0.00           H  
ATOM   4518  HB2 ALA   291      33.647  35.761  44.467  1.00  0.00           H  
ATOM   4519  HB3 ALA   291      33.061  34.299  45.050  1.00  0.00           H  
ATOM   4520  C   ALA   291      31.624  37.446  45.608  1.00  0.00           C  
ATOM   4521  O   ALA   291      32.430  38.392  45.607  1.00  0.00           O  
ATOM   4522  N   LEU   292      30.316  37.705  45.558  1.00  0.00           N  
ATOM   4523  H   LEU   292      29.759  36.787  45.746  1.00  0.00           H  
ATOM   4524  CA  LEU   292      29.505  38.912  45.454  1.00  0.00           C  
ATOM   4525  HA  LEU   292      30.224  39.622  45.462  1.00  0.00           H  
ATOM   4526  CB  LEU   292      28.645  38.746  44.187  1.00  0.00           C  
ATOM   4527  HB2 LEU   292      28.158  37.778  44.301  1.00  0.00           H  
ATOM   4528  HB3 LEU   292      28.067  39.664  44.080  1.00  0.00           H  
ATOM   4529  CG  LEU   292      29.345  38.517  42.849  1.00  0.00           C  
ATOM   4530  HG  LEU   292      29.777  37.517  42.896  1.00  0.00           H  
ATOM   4531  CD1 LEU   292      28.367  38.400  41.623  1.00  0.00           C  
ATOM   4532 HD11 LEU   292      28.900  37.927  40.798  1.00  0.00           H  
ATOM   4533 HD12 LEU   292      27.462  37.813  41.777  1.00  0.00           H  
ATOM   4534 HD13 LEU   292      28.095  39.379  41.228  1.00  0.00           H  
ATOM   4535  CD2 LEU   292      30.402  39.618  42.592  1.00  0.00           C  
ATOM   4536 HD21 LEU   292      31.010  39.792  43.480  1.00  0.00           H  
ATOM   4537 HD22 LEU   292      31.019  39.225  41.784  1.00  0.00           H  
ATOM   4538 HD23 LEU   292      29.959  40.577  42.324  1.00  0.00           H  
ATOM   4539  C   LEU   292      28.542  39.107  46.617  1.00  0.00           C  
ATOM   4540  O   LEU   292      27.747  40.043  46.546  1.00  0.00           O  
ATOM   4541  N   ALA   293      28.623  38.357  47.697  1.00  0.00           N  
ATOM   4542  H   ALA   293      29.397  37.590  47.681  1.00  0.00           H  
ATOM   4543  CA  ALA   293      27.870  38.547  48.906  1.00  0.00           C  
ATOM   4544  HA  ALA   293      26.861  38.908  48.708  1.00  0.00           H  
ATOM   4545  CB  ALA   293      27.824  37.131  49.587  1.00  0.00           C  
ATOM   4546  HB1 ALA   293      28.840  36.859  49.872  1.00  0.00           H  
ATOM   4547  HB2 ALA   293      27.223  37.143  50.497  1.00  0.00           H  
ATOM   4548  HB3 ALA   293      27.409  36.438  48.856  1.00  0.00           H  
ATOM   4549  C   ALA   293      28.570  39.641  49.840  1.00  0.00           C  
ATOM   4550  O   ALA   293      29.784  39.628  49.917  1.00  0.00           O  
ATOM   4551  N   PRO   294      27.855  40.532  50.574  1.00  0.00           N  
ATOM   4552  CD  PRO   294      26.418  40.798  50.587  1.00  0.00           C  
ATOM   4553  HD2 PRO   294      26.103  40.433  51.565  1.00  0.00           H  
ATOM   4554  HD3 PRO   294      25.899  40.350  49.740  1.00  0.00           H  
ATOM   4555  CG  PRO   294      26.414  42.379  50.617  1.00  0.00           C  
ATOM   4556  HG2 PRO   294      25.435  42.779  50.884  1.00  0.00           H  
ATOM   4557  HG3 PRO   294      26.633  42.783  49.629  1.00  0.00           H  
ATOM   4558  CB  PRO   294      27.513  42.715  51.683  1.00  0.00           C  
ATOM   4559  HB2 PRO   294      27.027  42.645  52.656  1.00  0.00           H  
ATOM   4560  HB3 PRO   294      27.807  43.657  51.467  1.00  0.00           H  
ATOM   4561  CA  PRO   294      28.551  41.608  51.398  1.00  0.00           C  
ATOM   4562  HA  PRO   294      29.457  41.983  50.923  1.00  0.00           H  
ATOM   4563  C   PRO   294      29.082  40.884  52.628  1.00  0.00           C  
ATOM   4564  O   PRO   294      28.338  40.618  53.517  1.00  0.00           O  
ATOM   4565  N   LEU   295      30.391  40.593  52.742  1.00  0.00           N  
ATOM   4566  H   LEU   295      31.018  40.994  51.946  1.00  0.00           H  
ATOM   4567  CA  LEU   295      30.969  39.855  53.907  1.00  0.00           C  
ATOM   4568  HA  LEU   295      30.300  39.266  54.534  1.00  0.00           H  
ATOM   4569  CB  LEU   295      32.078  38.842  53.486  1.00  0.00           C  
ATOM   4570  HB2 LEU   295      32.973  39.380  53.172  1.00  0.00           H  
ATOM   4571  HB3 LEU   295      32.355  38.330  54.407  1.00  0.00           H  
ATOM   4572  CG  LEU   295      31.563  37.739  52.510  1.00  0.00           C  
ATOM   4573  HG  LEU   295      31.604  38.246  51.545  1.00  0.00           H  
ATOM   4574  CD1 LEU   295      32.633  36.685  52.387  1.00  0.00           C  
ATOM   4575 HD11 LEU   295      32.401  35.979  51.590  1.00  0.00           H  
ATOM   4576 HD12 LEU   295      33.636  37.068  52.197  1.00  0.00           H  
ATOM   4577 HD13 LEU   295      32.635  36.147  53.335  1.00  0.00           H  
ATOM   4578  CD2 LEU   295      30.232  37.083  52.801  1.00  0.00           C  
ATOM   4579 HD21 LEU   295      29.568  37.839  52.712  1.00  0.00           H  
ATOM   4580 HD22 LEU   295      29.920  36.291  52.120  1.00  0.00           H  
ATOM   4581 HD23 LEU   295      30.220  36.571  53.763  1.00  0.00           H  
ATOM   4582  C   LEU   295      31.562  40.844  54.950  1.00  0.00           C  
ATOM   4583  O   LEU   295      32.045  41.949  54.621  1.00  0.00           O  
ATOM   4584  N   PRO   296      31.633  40.561  56.282  1.00  0.00           N  
ATOM   4585  CD  PRO   296      30.959  39.418  56.984  1.00  0.00           C  
ATOM   4586  HD2 PRO   296      31.490  38.580  56.797  1.00  0.00           H  
ATOM   4587  HD3 PRO   296      29.939  39.310  56.615  1.00  0.00           H  
ATOM   4588  CG  PRO   296      31.064  39.736  58.443  1.00  0.00           C  
ATOM   4589  HG2 PRO   296      31.078  38.819  59.031  1.00  0.00           H  
ATOM   4590  HG3 PRO   296      30.237  40.354  58.793  1.00  0.00           H  
ATOM   4591  CB  PRO   296      32.446  40.371  58.535  1.00  0.00           C  
ATOM   4592  HB2 PRO   296      33.179  39.569  58.622  1.00  0.00           H  
ATOM   4593  HB3 PRO   296      32.531  40.995  59.425  1.00  0.00           H  
ATOM   4594  CA  PRO   296      32.538  41.183  57.269  1.00  0.00           C  
ATOM   4595  HA  PRO   296      32.340  42.167  57.387  1.00  0.00           H  
ATOM   4596  C   PRO   296      34.040  41.268  56.794  1.00  0.00           C  
ATOM   4597  O   PRO   296      34.666  40.218  56.503  1.00  0.00           O  
ATOM   4598  N   VAL   297      34.655  42.446  56.902  1.00  0.00           N  
ATOM   4599  H   VAL   297      34.077  43.331  57.168  1.00  0.00           H  
ATOM   4600  CA  VAL   297      36.071  42.558  56.386  1.00  0.00           C  
ATOM   4601  HA  VAL   297      36.556  41.582  56.409  1.00  0.00           H  
ATOM   4602  CB  VAL   297      36.165  43.079  54.946  1.00  0.00           C  
ATOM   4603  HB  VAL   297      35.380  42.623  54.343  1.00  0.00           H  
ATOM   4604  CG1 VAL   297      35.864  44.583  54.812  1.00  0.00           C  
ATOM   4605 HG11 VAL   297      35.715  44.883  53.775  1.00  0.00           H  
ATOM   4606 HG12 VAL   297      35.025  44.811  55.469  1.00  0.00           H  
ATOM   4607 HG13 VAL   297      36.763  45.107  55.137  1.00  0.00           H  
ATOM   4608  CG2 VAL   297      37.436  42.666  54.199  1.00  0.00           C  
ATOM   4609 HG21 VAL   297      37.442  41.578  54.128  1.00  0.00           H  
ATOM   4610 HG22 VAL   297      37.328  42.991  53.164  1.00  0.00           H  
ATOM   4611 HG23 VAL   297      38.360  43.059  54.624  1.00  0.00           H  
ATOM   4612  C   VAL   297      36.889  43.416  57.343  1.00  0.00           C  
ATOM   4613  O   VAL   297      36.233  44.316  57.923  1.00  0.00           O  
ATOM   4614  N   ALA   298      38.170  43.201  57.550  1.00  0.00           N  
ATOM   4615  H   ALA   298      38.626  42.262  57.239  1.00  0.00           H  
ATOM   4616  CA  ALA   298      38.972  43.975  58.453  1.00  0.00           C  
ATOM   4617  HA  ALA   298      38.357  44.846  58.680  1.00  0.00           H  
ATOM   4618  CB  ALA   298      39.321  43.235  59.683  1.00  0.00           C  
ATOM   4619  HB1 ALA   298      38.582  42.472  59.929  1.00  0.00           H  
ATOM   4620  HB2 ALA   298      40.144  42.531  59.561  1.00  0.00           H  
ATOM   4621  HB3 ALA   298      39.475  43.997  60.447  1.00  0.00           H  
ATOM   4622  C   ALA   298      40.204  44.489  57.712  1.00  0.00           C  
ATOM   4623  O   ALA   298      40.872  43.675  57.108  1.00  0.00           O  
ATOM   4624  N   GLU   299      40.583  45.757  57.703  1.00  0.00           N  
ATOM   4625  H   GLU   299      40.028  46.456  58.329  1.00  0.00           H  
ATOM   4626  CA  GLU   299      41.770  46.359  56.996  1.00  0.00           C  
ATOM   4627  HA  GLU   299      41.808  46.053  55.951  1.00  0.00           H  
ATOM   4628  CB  GLU   299      41.662  47.898  57.120  1.00  0.00           C  
ATOM   4629  HB2 GLU   299      40.692  48.157  57.226  1.00  0.00           H  
ATOM   4630  HB3 GLU   299      42.090  48.225  58.068  1.00  0.00           H  
ATOM   4631  CG  GLU   299      42.398  48.771  56.024  1.00  0.00           C  
ATOM   4632  HG2 GLU   299      43.458  48.580  56.192  1.00  0.00           H  
ATOM   4633  HG3 GLU   299      42.075  48.444  55.036  1.00  0.00           H  
ATOM   4634  CD  GLU   299      42.184  50.277  56.127  1.00  0.00           C  
ATOM   4635  OE1 GLU   299      43.094  51.090  55.797  1.00  0.00           O  
ATOM   4636  OE2 GLU   299      41.027  50.661  56.447  1.00  0.00           O  
ATOM   4637  C   GLU   299      43.074  45.804  57.562  1.00  0.00           C  
ATOM   4638  O   GLU   299      43.109  45.475  58.754  1.00  0.00           O  
ATOM   4639  N   VAL   300      44.163  45.649  56.737  1.00  0.00           N  
ATOM   4640  H   VAL   300      44.067  45.902  55.681  1.00  0.00           H  
ATOM   4641  CA  VAL   300      45.519  45.447  57.261  1.00  0.00           C  
ATOM   4642  HA  VAL   300      45.618  45.204  58.319  1.00  0.00           H  
ATOM   4643  CB  VAL   300      46.395  44.503  56.477  1.00  0.00           C  
ATOM   4644  HB  VAL   300      46.454  44.826  55.438  1.00  0.00           H  
ATOM   4645  CG1 VAL   300      47.806  44.198  57.042  1.00  0.00           C  
ATOM   4646 HG11 VAL   300      47.864  43.954  58.103  1.00  0.00           H  
ATOM   4647 HG12 VAL   300      48.304  43.457  56.416  1.00  0.00           H  
ATOM   4648 HG13 VAL   300      48.412  45.103  57.041  1.00  0.00           H  
ATOM   4649  CG2 VAL   300      45.631  43.096  56.506  1.00  0.00           C  
ATOM   4650 HG21 VAL   300      44.631  43.237  56.096  1.00  0.00           H  
ATOM   4651 HG22 VAL   300      46.168  42.555  55.727  1.00  0.00           H  
ATOM   4652 HG23 VAL   300      45.771  42.553  57.441  1.00  0.00           H  
ATOM   4653  C   VAL   300      46.142  46.847  57.178  1.00  0.00           C  
ATOM   4654  O   VAL   300      46.265  47.414  56.087  1.00  0.00           O  
ATOM   4655  N   ASN   301      46.566  47.480  58.257  1.00  0.00           N  
ATOM   4656  H   ASN   301      46.474  46.866  59.153  1.00  0.00           H  
ATOM   4657  CA  ASN   301      46.999  48.828  58.409  1.00  0.00           C  
ATOM   4658  HA  ASN   301      47.292  49.173  57.418  1.00  0.00           H  
ATOM   4659  CB  ASN   301      45.784  49.685  58.821  1.00  0.00           C  
ATOM   4660  HB2 ASN   301      44.987  49.503  58.099  1.00  0.00           H  
ATOM   4661  HB3 ASN   301      45.354  49.377  59.681  1.00  0.00           H  
ATOM   4662  CG  ASN   301      45.945  51.184  58.991  1.00  0.00           C  
ATOM   4663  OD1 ASN   301      46.718  51.726  59.751  1.00  0.00           O  
ATOM   4664  ND2 ASN   301      45.437  51.900  57.975  1.00  0.00           N  
ATOM   4665 HD21 ASN   301      45.546  52.948  58.253  1.00  0.00           H  
ATOM   4666 HD22 ASN   301      44.497  51.695  57.463  1.00  0.00           H  
ATOM   4667  C   ASN   301      48.078  49.003  59.483  1.00  0.00           C  
ATOM   4668  O   ASN   301      47.777  48.772  60.656  1.00  0.00           O  
ATOM   4669  N   PRO   302      49.339  49.371  59.150  1.00  0.00           N  
ATOM   4670  CD  PRO   302      50.197  50.024  60.190  1.00  0.00           C  
ATOM   4671  HD2 PRO   302      50.467  49.333  60.990  1.00  0.00           H  
ATOM   4672  HD3 PRO   302      49.685  50.844  60.693  1.00  0.00           H  
ATOM   4673  CG  PRO   302      51.435  50.512  59.469  1.00  0.00           C  
ATOM   4674  HG2 PRO   302      52.348  50.298  60.025  1.00  0.00           H  
ATOM   4675  HG3 PRO   302      51.293  51.585  59.341  1.00  0.00           H  
ATOM   4676  CB  PRO   302      51.494  49.773  58.169  1.00  0.00           C  
ATOM   4677  HB2 PRO   302      51.960  48.801  58.328  1.00  0.00           H  
ATOM   4678  HB3 PRO   302      52.015  50.250  57.447  1.00  0.00           H  
ATOM   4679  CA  PRO   302      49.996  49.572  57.831  1.00  0.00           C  
ATOM   4680  HA  PRO   302      49.625  50.491  57.376  1.00  0.00           H  
ATOM   4681  C   PRO   302      49.749  48.361  56.904  1.00  0.00           C  
ATOM   4682  O   PRO   302      49.770  47.249  57.472  1.00  0.00           O  
ATOM   4683  N   PRO   303      49.515  48.466  55.630  1.00  0.00           N  
ATOM   4684  CD  PRO   303      49.575  49.711  54.833  1.00  0.00           C  
ATOM   4685  HD2 PRO   303      50.601  50.078  54.785  1.00  0.00           H  
ATOM   4686  HD3 PRO   303      48.903  50.474  55.227  1.00  0.00           H  
ATOM   4687  CG  PRO   303      49.056  49.359  53.410  1.00  0.00           C  
ATOM   4688  HG2 PRO   303      49.504  49.989  52.642  1.00  0.00           H  
ATOM   4689  HG3 PRO   303      47.967  49.376  53.404  1.00  0.00           H  
ATOM   4690  CB  PRO   303      49.598  47.916  53.277  1.00  0.00           C  
ATOM   4691  HB2 PRO   303      50.531  48.008  52.903  1.00  0.00           H  
ATOM   4692  HB3 PRO   303      48.896  47.408  52.617  1.00  0.00           H  
ATOM   4693  CA  PRO   303      49.533  47.324  54.716  1.00  0.00           C  
ATOM   4694  HA  PRO   303      48.668  46.690  54.910  1.00  0.00           H  
ATOM   4695  C   PRO   303      50.693  46.358  54.929  1.00  0.00           C  
ATOM   4696  O   PRO   303      51.747  46.870  55.266  1.00  0.00           O  
ATOM   4697  N   ALA   304      50.514  45.068  54.801  1.00  0.00           N  
ATOM   4698  H   ALA   304      49.604  44.790  54.463  1.00  0.00           H  
ATOM   4699  CA  ALA   304      51.537  44.115  54.947  1.00  0.00           C  
ATOM   4700  HA  ALA   304      52.237  44.499  55.565  1.00  0.00           H  
ATOM   4701  CB  ALA   304      51.000  42.904  55.778  1.00  0.00           C  
ATOM   4702  HB1 ALA   304      50.776  43.174  56.810  1.00  0.00           H  
ATOM   4703  HB2 ALA   304      50.108  42.448  55.349  1.00  0.00           H  
ATOM   4704  HB3 ALA   304      51.751  42.118  55.851  1.00  0.00           H  
ATOM   4705  C   ALA   304      52.159  43.749  53.538  1.00  0.00           C  
ATOM   4706  O   ALA   304      51.417  43.622  52.573  1.00  0.00           O  
ATOM   4707  N   PRO   305      53.468  43.596  53.425  1.00  0.00           N  
ATOM   4708  CD  PRO   305      54.433  44.005  54.474  1.00  0.00           C  
ATOM   4709  HD2 PRO   305      54.354  43.369  55.356  1.00  0.00           H  
ATOM   4710  HD3 PRO   305      54.299  45.052  54.746  1.00  0.00           H  
ATOM   4711  CG  PRO   305      55.875  43.791  53.854  1.00  0.00           C  
ATOM   4712  HG2 PRO   305      56.364  42.857  54.129  1.00  0.00           H  
ATOM   4713  HG3 PRO   305      56.420  44.599  54.119  1.00  0.00           H  
ATOM   4714  CB  PRO   305      55.590  43.711  52.375  1.00  0.00           C  
ATOM   4715  HB2 PRO   305      56.305  43.121  51.801  1.00  0.00           H  
ATOM   4716  HB3 PRO   305      55.632  44.728  51.984  1.00  0.00           H  
ATOM   4717  CA  PRO   305      54.126  43.157  52.237  1.00  0.00           C  
ATOM   4718  HA  PRO   305      53.670  43.529  51.416  1.00  0.00           H  
ATOM   4719  C   PRO   305      54.059  41.668  51.859  1.00  0.00           C  
ATOM   4720  O   PRO   305      53.647  40.879  52.686  1.00  0.00           O  
ATOM   4721  N   PRO   306      54.419  41.255  50.624  1.00  0.00           N  
ATOM   4722  CD  PRO   306      54.812  42.077  49.439  1.00  0.00           C  
ATOM   4723  HD2 PRO   306      55.863  42.325  49.592  1.00  0.00           H  
ATOM   4724  HD3 PRO   306      54.260  43.015  49.386  1.00  0.00           H  
ATOM   4725  CG  PRO   306      54.527  41.315  48.138  1.00  0.00           C  
ATOM   4726  HG2 PRO   306      55.285  41.473  47.371  1.00  0.00           H  
ATOM   4727  HG3 PRO   306      53.528  41.605  47.812  1.00  0.00           H  
ATOM   4728  CB  PRO   306      54.493  39.883  48.595  1.00  0.00           C  
ATOM   4729  HB2 PRO   306      55.539  39.611  48.738  1.00  0.00           H  
ATOM   4730  HB3 PRO   306      53.940  39.170  47.984  1.00  0.00           H  
ATOM   4731  CA  PRO   306      53.981  39.935  50.029  1.00  0.00           C  
ATOM   4732  HA  PRO   306      52.902  39.882  49.885  1.00  0.00           H  
ATOM   4733  C   PRO   306      54.428  38.615  50.792  1.00  0.00           C  
ATOM   4734  O   PRO   306      55.605  38.223  50.790  1.00  0.00           O  
ATOM   4735  N   VAL   307      53.424  37.928  51.370  1.00  0.00           N  
ATOM   4736  H   VAL   307      52.453  38.383  51.175  1.00  0.00           H  
ATOM   4737  CA  VAL   307      53.545  36.586  52.013  1.00  0.00           C  
ATOM   4738  HA  VAL   307      54.491  36.637  52.552  1.00  0.00           H  
ATOM   4739  CB  VAL   307      52.342  36.302  52.928  1.00  0.00           C  
ATOM   4740  HB  VAL   307      51.411  36.395  52.369  1.00  0.00           H  
ATOM   4741  CG1 VAL   307      52.483  34.884  53.519  1.00  0.00           C  
ATOM   4742 HG11 VAL   307      53.480  34.795  53.950  1.00  0.00           H  
ATOM   4743 HG12 VAL   307      51.783  34.794  54.351  1.00  0.00           H  
ATOM   4744 HG13 VAL   307      52.273  34.166  52.727  1.00  0.00           H  
ATOM   4745  CG2 VAL   307      52.095  37.344  54.107  1.00  0.00           C  
ATOM   4746 HG21 VAL   307      51.223  37.055  54.693  1.00  0.00           H  
ATOM   4747 HG22 VAL   307      52.936  37.382  54.799  1.00  0.00           H  
ATOM   4748 HG23 VAL   307      51.917  38.321  53.658  1.00  0.00           H  
ATOM   4749  C   VAL   307      53.705  35.456  50.971  1.00  0.00           C  
ATOM   4750  O   VAL   307      52.751  34.972  50.412  1.00  0.00           O  
ATOM   4751  N   LYS   308      54.935  34.948  50.791  1.00  0.00           N  
ATOM   4752  H   LYS   308      55.701  35.393  51.426  1.00  0.00           H  
ATOM   4753  CA  LYS   308      55.306  33.790  49.934  1.00  0.00           C  
ATOM   4754  HA  LYS   308      54.994  34.052  48.924  1.00  0.00           H  
ATOM   4755  CB  LYS   308      56.816  33.609  49.864  1.00  0.00           C  
ATOM   4756  HB2 LYS   308      57.257  33.298  50.812  1.00  0.00           H  
ATOM   4757  HB3 LYS   308      56.975  32.806  49.144  1.00  0.00           H  
ATOM   4758  CG  LYS   308      57.643  34.907  49.480  1.00  0.00           C  
ATOM   4759  HG2 LYS   308      57.448  35.621  50.280  1.00  0.00           H  
ATOM   4760  HG3 LYS   308      58.682  34.578  49.451  1.00  0.00           H  
ATOM   4761  CD  LYS   308      57.173  35.617  48.113  1.00  0.00           C  
ATOM   4762  HD2 LYS   308      57.137  34.891  47.301  1.00  0.00           H  
ATOM   4763  HD3 LYS   308      56.195  36.095  48.159  1.00  0.00           H  
ATOM   4764  CE  LYS   308      58.123  36.804  48.028  1.00  0.00           C  
ATOM   4765  HE2 LYS   308      57.932  37.541  48.808  1.00  0.00           H  
ATOM   4766  HE3 LYS   308      59.154  36.452  48.061  1.00  0.00           H  
ATOM   4767  NZ  LYS   308      58.021  37.402  46.727  1.00  0.00           N  
ATOM   4768  HZ1 LYS   308      58.719  38.110  46.548  1.00  0.00           H  
ATOM   4769  HZ2 LYS   308      58.123  36.657  45.937  1.00  0.00           H  
ATOM   4770  HZ3 LYS   308      57.034  37.841  46.586  1.00  0.00           H  
ATOM   4771  C   LYS   308      54.593  32.550  50.252  1.00  0.00           C  
ATOM   4772  O   LYS   308      54.211  31.693  49.427  1.00  0.00           O  
ATOM   4773  N   ALA   309      54.282  32.403  51.508  1.00  0.00           N  
ATOM   4774  H   ALA   309      54.711  33.060  52.266  1.00  0.00           H  
ATOM   4775  CA  ALA   309      53.445  31.291  52.056  1.00  0.00           C  
ATOM   4776  HA  ALA   309      53.707  30.318  51.641  1.00  0.00           H  
ATOM   4777  CB  ALA   309      53.837  31.269  53.546  1.00  0.00           C  
ATOM   4778  HB1 ALA   309      53.279  30.480  54.051  1.00  0.00           H  
ATOM   4779  HB2 ALA   309      54.888  31.066  53.754  1.00  0.00           H  
ATOM   4780  HB3 ALA   309      53.648  32.219  54.045  1.00  0.00           H  
ATOM   4781  C   ALA   309      51.937  31.559  51.768  1.00  0.00           C  
ATOM   4782  O   ALA   309      51.115  31.670  52.677  1.00  0.00           O  
ATOM   4783  N   SER   310      51.523  31.581  50.478  1.00  0.00           N  
ATOM   4784  H   SER   310      52.245  31.468  49.670  1.00  0.00           H  
ATOM   4785  CA  SER   310      50.174  31.982  50.087  1.00  0.00           C  
ATOM   4786  HA  SER   310      49.568  31.566  50.892  1.00  0.00           H  
ATOM   4787  CB  SER   310      50.137  33.513  50.201  1.00  0.00           C  
ATOM   4788  HB2 SER   310      50.554  33.886  51.137  1.00  0.00           H  
ATOM   4789  HB3 SER   310      50.791  33.976  49.463  1.00  0.00           H  
ATOM   4790  OG  SER   310      48.803  33.935  50.040  1.00  0.00           O  
ATOM   4791  HG  SER   310      48.219  33.373  50.770  1.00  0.00           H  
ATOM   4792  C   SER   310      49.756  31.499  48.695  1.00  0.00           C  
ATOM   4793  O   SER   310      50.574  31.403  47.841  1.00  0.00           O  
ATOM   4794  N   TRP   311      48.477  31.218  48.568  1.00  0.00           N  
ATOM   4795  H   TRP   311      47.825  31.594  49.356  1.00  0.00           H  
ATOM   4796  CA  TRP   311      47.919  30.835  47.350  1.00  0.00           C  
ATOM   4797  HA  TRP   311      48.690  30.399  46.715  1.00  0.00           H  
ATOM   4798  CB  TRP   311      46.974  29.677  47.620  1.00  0.00           C  
ATOM   4799  HB2 TRP   311      47.618  28.809  47.760  1.00  0.00           H  
ATOM   4800  HB3 TRP   311      46.365  29.975  48.473  1.00  0.00           H  
ATOM   4801  CG  TRP   311      45.915  29.197  46.604  1.00  0.00           C  
ATOM   4802  CD1 TRP   311      45.670  29.743  45.359  1.00  0.00           C  
ATOM   4803  HD1 TRP   311      46.361  30.452  44.902  1.00  0.00           H  
ATOM   4804  NE1 TRP   311      44.626  29.076  44.757  1.00  0.00           N  
ATOM   4805  HE1 TRP   311      44.267  29.401  43.780  1.00  0.00           H  
ATOM   4806  CE2 TRP   311      44.116  28.094  45.573  1.00  0.00           C  
ATOM   4807  CZ2 TRP   311      43.157  27.132  45.375  1.00  0.00           C  
ATOM   4808  HZ2 TRP   311      42.681  27.090  44.484  1.00  0.00           H  
ATOM   4809  CH2 TRP   311      42.774  26.348  46.462  1.00  0.00           C  
ATOM   4810  HH2 TRP   311      41.986  25.722  46.367  1.00  0.00           H  
ATOM   4811  CZ3 TRP   311      43.404  26.516  47.681  1.00  0.00           C  
ATOM   4812  HZ3 TRP   311      43.150  25.900  48.441  1.00  0.00           H  
ATOM   4813  CE3 TRP   311      44.404  27.484  47.862  1.00  0.00           C  
ATOM   4814  HE3 TRP   311      44.893  27.569  48.742  1.00  0.00           H  
ATOM   4815  CD2 TRP   311      44.835  28.202  46.773  1.00  0.00           C  
ATOM   4816  C   TRP   311      47.336  32.013  46.613  1.00  0.00           C  
ATOM   4817  O   TRP   311      46.263  32.520  46.946  1.00  0.00           O  
ATOM   4818  N   VAL   312      48.033  32.548  45.601  1.00  0.00           N  
ATOM   4819  H   VAL   312      48.693  32.010  45.059  1.00  0.00           H  
ATOM   4820  CA  VAL   312      47.752  33.849  44.948  1.00  0.00           C  
ATOM   4821  HA  VAL   312      47.140  34.517  45.554  1.00  0.00           H  
ATOM   4822  CB  VAL   312      49.026  34.630  44.654  1.00  0.00           C  
ATOM   4823  HB  VAL   312      49.553  34.100  43.860  1.00  0.00           H  
ATOM   4824  CG1 VAL   312      48.727  36.007  44.079  1.00  0.00           C  
ATOM   4825 HG11 VAL   312      48.096  36.464  44.722  1.00  0.00           H  
ATOM   4826 HG12 VAL   312      49.647  36.588  44.023  1.00  0.00           H  
ATOM   4827 HG13 VAL   312      48.343  35.822  43.076  1.00  0.00           H  
ATOM   4828  CG2 VAL   312      49.988  34.755  45.868  1.00  0.00           C  
ATOM   4829 HG21 VAL   312      49.385  35.134  46.693  1.00  0.00           H  
ATOM   4830 HG22 VAL   312      50.269  33.756  46.200  1.00  0.00           H  
ATOM   4831 HG23 VAL   312      50.834  35.395  45.617  1.00  0.00           H  
ATOM   4832  C   VAL   312      46.991  33.572  43.682  1.00  0.00           C  
ATOM   4833  O   VAL   312      47.424  32.739  42.888  1.00  0.00           O  
ATOM   4834  N   HID   313      45.867  34.201  43.448  1.00  0.00           N  
ATOM   4835  H   HID   313      45.489  34.961  44.116  1.00  0.00           H  
ATOM   4836  CA  HID   313      44.901  33.788  42.379  1.00  0.00           C  
ATOM   4837  HA  HID   313      45.456  33.429  41.525  1.00  0.00           H  
ATOM   4838  CB  HID   313      43.934  32.654  42.846  1.00  0.00           C  
ATOM   4839  HB2 HID   313      43.482  32.008  42.093  1.00  0.00           H  
ATOM   4840  HB3 HID   313      44.448  31.930  43.327  1.00  0.00           H  
ATOM   4841  CG  HID   313      42.878  33.035  43.871  1.00  0.00           C  
ATOM   4842  ND1 HID   313      43.164  33.415  45.164  1.00  0.00           N  
ATOM   4843  HD1 HID   313      44.146  33.708  45.537  1.00  0.00           H  
ATOM   4844  CE1 HID   313      42.102  34.011  45.727  1.00  0.00           C  
ATOM   4845  HE1 HID   313      42.061  34.553  46.672  1.00  0.00           H  
ATOM   4846  NE2 HID   313      41.088  33.927  44.835  1.00  0.00           N  
ATOM   4847  CD2 HID   313      41.527  33.355  43.655  1.00  0.00           C  
ATOM   4848  HD2 HID   313      41.069  33.406  42.813  1.00  0.00           H  
ATOM   4849  C   HID   313      44.026  34.883  41.766  1.00  0.00           C  
ATOM   4850  O   HID   313      43.773  35.888  42.367  1.00  0.00           O  
ATOM   4851  N   LYS   314      43.308  34.512  40.667  1.00  0.00           N  
ATOM   4852  H   LYS   314      43.568  33.604  40.123  1.00  0.00           H  
ATOM   4853  CA  LYS   314      42.168  35.239  40.116  1.00  0.00           C  
ATOM   4854  HA  LYS   314      41.535  35.479  40.970  1.00  0.00           H  
ATOM   4855  CB  LYS   314      42.689  36.523  39.401  1.00  0.00           C  
ATOM   4856  HB2 LYS   314      43.364  37.081  40.051  1.00  0.00           H  
ATOM   4857  HB3 LYS   314      43.130  36.259  38.440  1.00  0.00           H  
ATOM   4858  CG  LYS   314      41.477  37.513  39.135  1.00  0.00           C  
ATOM   4859  HG2 LYS   314      41.916  38.316  38.707  1.00  0.00           H  
ATOM   4860  HG3 LYS   314      40.698  37.141  38.469  1.00  0.00           H  
ATOM   4861  CD  LYS   314      40.867  37.987  40.496  1.00  0.00           C  
ATOM   4862  HD2 LYS   314      40.429  37.138  41.020  1.00  0.00           H  
ATOM   4863  HD3 LYS   314      41.594  38.302  41.245  1.00  0.00           H  
ATOM   4864  CE  LYS   314      39.841  39.073  40.196  1.00  0.00           C  
ATOM   4865  HE2 LYS   314      40.182  39.756  39.432  1.00  0.00           H  
ATOM   4866  HE3 LYS   314      38.926  38.570  39.884  1.00  0.00           H  
ATOM   4867  NZ  LYS   314      39.602  39.919  41.403  1.00  0.00           N  
ATOM   4868  HZ1 LYS   314      38.615  40.353  41.350  1.00  0.00           H  
ATOM   4869  HZ2 LYS   314      39.721  39.522  42.401  1.00  0.00           H  
ATOM   4870  HZ3 LYS   314      40.323  40.621  41.494  1.00  0.00           H  
ATOM   4871  C   LYS   314      41.331  34.369  39.230  1.00  0.00           C  
ATOM   4872  O   LYS   314      41.891  33.592  38.507  1.00  0.00           O  
ATOM   4873  N   THR   315      40.029  34.519  39.281  1.00  0.00           N  
ATOM   4874  H   THR   315      39.653  35.249  39.868  1.00  0.00           H  
ATOM   4875  CA  THR   315      39.020  33.694  38.498  1.00  0.00           C  
ATOM   4876  HA  THR   315      39.582  33.036  37.851  1.00  0.00           H  
ATOM   4877  CB  THR   315      38.177  32.839  39.397  1.00  0.00           C  
ATOM   4878  HB  THR   315      38.742  32.369  40.187  1.00  0.00           H  
ATOM   4879  CG2 THR   315      37.109  33.624  40.009  1.00  0.00           C  
ATOM   4880 HG21 THR   315      37.491  34.553  40.432  1.00  0.00           H  
ATOM   4881 HG22 THR   315      36.368  33.982  39.294  1.00  0.00           H  
ATOM   4882 HG23 THR   315      36.712  33.077  40.759  1.00  0.00           H  
ATOM   4883  OG1 THR   315      37.430  31.925  38.673  1.00  0.00           O  
ATOM   4884  HG1 THR   315      37.041  31.210  39.398  1.00  0.00           H  
ATOM   4885  C   THR   315      38.228  34.659  37.562  1.00  0.00           C  
ATOM   4886  O   THR   315      38.100  35.885  37.889  1.00  0.00           O  
ATOM   4887  N   GLY   316      37.560  34.200  36.515  1.00  0.00           N  
ATOM   4888  H   GLY   316      37.679  33.194  36.113  1.00  0.00           H  
ATOM   4889  CA  GLY   316      36.676  35.142  35.850  1.00  0.00           C  
ATOM   4890  HA2 GLY   316      35.955  35.412  36.622  1.00  0.00           H  
ATOM   4891  HA3 GLY   316      37.143  36.077  35.541  1.00  0.00           H  
ATOM   4892  C   GLY   316      35.932  34.583  34.660  1.00  0.00           C  
ATOM   4893  O   GLY   316      36.287  33.521  34.203  1.00  0.00           O  
ATOM   4894  N   SER   317      35.001  35.307  34.142  1.00  0.00           N  
ATOM   4895  H   SER   317      34.866  36.284  34.604  1.00  0.00           H  
ATOM   4896  CA  SER   317      34.102  34.939  33.035  1.00  0.00           C  
ATOM   4897  HA  SER   317      34.587  34.217  32.522  1.00  0.00           H  
ATOM   4898  CB  SER   317      32.899  34.271  33.583  1.00  0.00           C  
ATOM   4899  HB2 SER   317      32.519  34.811  34.347  1.00  0.00           H  
ATOM   4900  HB3 SER   317      32.262  34.106  32.817  1.00  0.00           H  
ATOM   4901  OG  SER   317      33.130  32.992  34.101  1.00  0.00           O  
ATOM   4902  HG  SER   317      33.399  33.143  35.063  1.00  0.00           H  
ATOM   4903  C   SER   317      33.763  36.152  32.218  1.00  0.00           C  
ATOM   4904  O   SER   317      33.645  37.240  32.798  1.00  0.00           O  
ATOM   4905  N   THR   318      33.556  35.941  30.919  1.00  0.00           N  
ATOM   4906  H   THR   318      33.842  34.970  30.515  1.00  0.00           H  
ATOM   4907  CA  THR   318      32.581  36.651  30.034  1.00  0.00           C  
ATOM   4908  HA  THR   318      32.217  37.564  30.504  1.00  0.00           H  
ATOM   4909  CB  THR   318      33.243  37.037  28.677  1.00  0.00           C  
ATOM   4910  HB  THR   318      32.568  37.701  28.138  1.00  0.00           H  
ATOM   4911  CG2 THR   318      34.616  37.776  28.922  1.00  0.00           C  
ATOM   4912 HG21 THR   318      35.025  38.234  28.021  1.00  0.00           H  
ATOM   4913 HG22 THR   318      34.541  38.598  29.634  1.00  0.00           H  
ATOM   4914 HG23 THR   318      35.333  37.019  29.240  1.00  0.00           H  
ATOM   4915  OG1 THR   318      33.493  35.853  27.924  1.00  0.00           O  
ATOM   4916  HG1 THR   318      33.805  36.261  26.962  1.00  0.00           H  
ATOM   4917  C   THR   318      31.248  35.879  29.894  1.00  0.00           C  
ATOM   4918  O   THR   318      30.995  34.985  30.751  1.00  0.00           O  
ATOM   4919  N   GLY   319      30.344  36.282  29.005  1.00  0.00           N  
ATOM   4920  H   GLY   319      30.593  37.050  28.486  1.00  0.00           H  
ATOM   4921  CA  GLY   319      29.073  35.546  28.739  1.00  0.00           C  
ATOM   4922  HA2 GLY   319      28.426  35.498  29.615  1.00  0.00           H  
ATOM   4923  HA3 GLY   319      28.591  36.103  28.047  1.00  0.00           H  
ATOM   4924  C   GLY   319      29.402  34.199  28.047  1.00  0.00           C  
ATOM   4925  O   GLY   319      28.656  33.229  28.291  1.00  0.00           O  
ATOM   4926  N   GLY   320      30.387  34.227  27.223  1.00  0.00           N  
ATOM   4927  H   GLY   320      30.982  35.140  27.215  1.00  0.00           H  
ATOM   4928  CA  GLY   320      30.797  33.204  26.366  1.00  0.00           C  
ATOM   4929  HA2 GLY   320      30.013  32.499  26.088  1.00  0.00           H  
ATOM   4930  HA3 GLY   320      31.223  33.665  25.475  1.00  0.00           H  
ATOM   4931  C   GLY   320      31.965  32.319  26.986  1.00  0.00           C  
ATOM   4932  O   GLY   320      32.127  31.236  26.495  1.00  0.00           O  
ATOM   4933  N   PHE   321      32.737  32.817  28.011  1.00  0.00           N  
ATOM   4934  H   PHE   321      32.742  33.901  28.122  1.00  0.00           H  
ATOM   4935  CA  PHE   321      33.970  32.172  28.486  1.00  0.00           C  
ATOM   4936  HA  PHE   321      33.905  31.140  28.142  1.00  0.00           H  
ATOM   4937  CB  PHE   321      35.160  32.988  27.903  1.00  0.00           C
[truncated: 3,922,846 more chars]
